# Supplementary material for: Central control of dynamic gene circuits governs T cell rest and activation
Source: Nature. 2024 Dec 11;637(8047):930–9. doi: 10.1038/s41586-024-08314-y (PMC11754113; doi:10.1038/s41586-024-08314-y)
Supplement: Supplementary file 3 — Supplementary Tables 1–12 [file 41586_2024_8314_MOESM3_ESM.zip]

Archive with 13 entries (13 files):
- 2023-10-17819C-s3/2023-10-17819C-S1_all_screens_results.xlsx
- 2023-10-17819C-s3/2023-10-17819C-S10_CUTXRUN_differential_regions.xlsx
- 2023-10-17819C-s3/2023-10-17819C-S11_MED12_high_confidence_peaks_ChIPseq.xlsx
- 2023-10-17819C-s3/2023-10-17819C-S12_Cytokine_luminex_results.xlsx
- 2023-10-17819C-s3/2023-10-17819C-S3_bulk_RNASeq_Mediator_DESeq2_output_significant_differentially_expressed_genes.xlsx
- 2023-10-17819C-s3/2023-10-17819C-S4_MED12_IP-MS_SAINT_results.xlsx
- 2023-10-17819C-s3/2023-10-17819C-S5_pathway_analysis_results.xlsx
- 2023-10-17819C-s3/2023-10-17819C-S6_sgrna_sequences.xlsx
- 2023-10-17819C-s3/2023-10-17819C-S7_perturb_seq_activation_scoring_summary_table.xlsx
- 2023-10-17819C-s3/2023-10-17819C-S8_stimulation_responsive_differential_expression.xlsx
- 2023-10-17819C-s3/2023-10-17819C-S9_antibody_table.xlsx
- 2023-10-17819C-s3/SupplementaryTables-legend.docx
- 2023-10-17819C-s3/2023-10-17819C-S2_pseudobulk_rnaseq_diff_expressed_regulators_ESM.xlsx
