# Supplementary material for: Central control of dynamic gene circuits governs T cell rest and activation
Source: Nature. 2024 Dec 11;637(8047):930–9. doi: 10.1038/s41586-024-08314-y (PMC11754113; doi:10.1038/s41586-024-08314-y)
Supplement: Supplementary file 3 — Supplementary Tables 1–12 [file 41586_2024_8314_MOESM3_ESM.zip › 2023-10-17819C-s3/2023-10-17819C-S1_all_screens_results.xlsx]

## Sheet: gene_summary
id	num.Resting_Teff	neg|score.Resting_Teff	neg|p-value.Resting_Teff	neg|fdr.Resting_Teff	neg|rank.Resting_Teff	neg|goodsgrna.Resting_Teff	neg|lfc.Resting_Teff	pos|score.Resting_Teff	pos|p-value.Resting_Teff	pos|fdr.Resting_Teff	pos|rank.Resting_Teff	pos|goodsgrna.Resting_Teff	pos|lfc.Resting_Teff	num.Stimulated_Teff	neg|score.Stimulated_Teff	neg|p-value.Stimulated_Teff	neg|fdr.Stimulated_Teff	neg|rank.Stimulated_Teff	neg|goodsgrna.Stimulated_Teff	neg|lfc.Stimulated_Teff	pos|score.Stimulated_Teff	pos|p-value.Stimulated_Teff	pos|fdr.Stimulated_Teff	pos|rank.Stimulated_Teff	pos|goodsgrna.Stimulated_Teff	pos|lfc.Stimulated_Teff	num.Resting_Treg	neg|score.Resting_Treg	neg|p-value.Resting_Treg	neg|fdr.Resting_Treg	neg|rank.Resting_Treg	neg|goodsgrna.Resting_Treg	neg|lfc.Resting_Treg	pos|score.Resting_Treg	pos|p-value.Resting_Treg	pos|fdr.Resting_Treg	pos|rank.Resting_Treg	pos|goodsgrna.Resting_Treg	pos|lfc.Resting_Treg
STAT5B	4	1	1	0.999996	1351	0	2.8575	1.0714e-12	3.6643e-06	0.000354	1	4	2.8575	4	1	1	0.999996	1350	0	2.1514	6.7581e-11	3.6643e-06	0.00045	3	4	2.1514	4	1	1	0.999996	1347	0	1.6277	2.5705e-09	3.6643e-06	0.000248	6	4	1.6277
IL2RA	4	1	1	0.999996	1350	0	3.1775	6.1118e-12	3.6643e-06	0.000354	2	4	3.1775	4	1	1	0.999996	1351	0	3.4168	1.0714e-12	3.6643e-06	0.00045	2	4	3.4168	4	1	1	0.999996	1350	0	2.8099	6.7531e-11	3.6643e-06	0.000248	3	4	2.8099
PTEN	4	1	1	0.999996	1349	0	1.423	6.7581e-11	3.6643e-06	0.000354	3	4	1.423	4	1	1	0.999996	1343	0	0.77117	6.168e-07	3.6643e-06	0.00045	11	4	0.77117	4	1	1	0.999996	1351	0	2.348	2.0885e-12	3.6643e-06	0.000248	2	4	2.348
STAT5A	4	1	1	0.999996	1348	0	1.7202	2.0678e-10	3.6643e-06	0.000354	4	4	1.7202	4	1	1	0.999996	1344	0	0.96477	4.8279e-07	3.6643e-06	0.00045	10	4	0.96477	4	1	1	0.999996	1346	0	1.3463	7.0242e-09	3.6643e-06	0.000248	7	4	1.3463
FOXP1	4	1	1	0.999996	1347	0	1.1629	5.774e-10	3.6643e-06	0.000354	5	4	1.1629	4	1	1	0.999996	1346	0	0.81889	7.5126e-08	3.6643e-06	0.00045	7	4	0.81889	4	1	1	0.999996	1348	0	1.3331	2.3137e-09	3.6643e-06	0.000248	5	4	1.3331
ETS1	4	1	1	0.999996	1346	0	1.2843	2.8503e-09	3.6643e-06	0.000354	6	4	1.2843	4	1	1	0.999996	1341	0	0.75183	2.8183e-06	1.0993e-05	0.001142	13	4	0.75183	4	1	1	0.999996	1342	0	0.87391	4.6735e-08	3.6643e-06	0.000248	11	4	0.87391
JAK3	4	1	1	0.999996	1345	0	2.2364	7.6148e-09	3.6643e-06	0.000354	7	4	2.2364	4	0.99824	0.99832	0.999996	1320	0	1.6145	5.5595e-06	2.565e-05	0.002166	16	4	1.6145	4	0.98268	0.9825	0.999996	1261	0	0.68039	0.00011007	0.00048735	0.015312	43	4	0.68039
GATA3	4	1	1	0.999996	1344	0	0.95076	1.1109e-08	3.6643e-06	0.000354	8	4	0.95076	4	1	1	0.999996	1349	0	2.4693	4.9506e-10	3.6643e-06	0.00045	4	4	2.4693	4	0.99985	0.99984	0.999996	1317	0	0.48623	5.909e-05	0.00024551	0.008964	37	4	0.48623
KMT2A	4	1	1	0.999996	1343	0	0.65164	2.3876e-07	3.6643e-06	0.000354	9	4	0.65164	4	0.75804	0.7588	0.999996	979	0	-0.077429	0.60324	0.62488	0.999996	792	1	-0.077429	4	1	1	0.999996	1340	0	0.6981	2.307e-07	3.6643e-06	0.000248	13	4	0.6981
RELA	4	1	1	0.999996	1342	0	0.598	3.2929e-07	3.6643e-06	0.000354	10	4	0.598	4	0.84326	0.84512	0.999996	1095	0	0.34255	0.021528	0.056551	0.943222	81	3	0.34255	4	0.99986	0.99984	0.999996	1318	0	0.65521	2.1074e-05	8.4279e-05	0.003558	30	4	0.65521
BATF	4	1	1	0.999996	1341	0	0.67685	5.1047e-07	3.6643e-06	0.000354	11	4	0.67685	4	1	1	0.999996	1347	0	1.5659	1.9037e-08	3.6643e-06	0.00045	6	4	1.5659	4	1.1099e-06	3.6643e-06	0.000236	18	4	-0.52973	1	1	0.999996	1335	0	-0.52973
CIC	4	1	1	0.999996	1340	0	0.45875	5.8487e-07	3.6643e-06	0.000354	12	4	0.45875	4	0.93946	0.93951	0.999996	1226	0	0.1911	0.057257	0.1312	0.999996	152	3	0.1911	4	1	1	0.999996	1335	0	0.78675	1.5087e-06	3.6643e-06	0.000248	18	4	0.78675
SETDB1	4	1	1	0.999996	1339	0	0.48341	6.0068e-07	3.6643e-06	0.000354	13	4	0.48341	4	0.99966	0.9997	0.999996	1331	0	0.40421	0.00033524	0.0015353	0.069142	30	4	0.40421	4	0.99998	1	0.999996	1327	0	0.4541	1.8687e-05	6.9622e-05	0.003243	29	4	0.4541
ZNF148	4	1	1	0.999996	1338	0	0.4419	7.7696e-07	3.6643e-06	0.000354	14	4	0.4419	4	0.99833	0.99844	0.999996	1321	0	0.44107	0.0015702	0.0059765	0.207032	39	4	0.44107	4	0.99991	0.99991	0.999996	1320	0	0.39808	8.8543e-05	0.00039941	0.013555	39	4	0.39808
VPS52	4	1	1	0.999996	1337	0	0.61101	2.6687e-06	1.0993e-05	0.000874	15	4	0.61101	4	0.99991	0.99993	0.999996	1334	0	1.2228	8.7935e-05	0.00041407	0.020719	27	4	1.2228	4	0.87968	0.87965	0.999996	1068	0	0.13657	0.059032	0.13976	0.983421	192	3	0.13657
ZBTB14	4	1	1	0.999996	1336	0	0.50322	2.7678e-06	1.0993e-05	0.000874	16	4	0.50322	4	0.97978	0.97983	0.999996	1293	0	0.31927	0.01319	0.038017	0.780303	65	3	0.31927	4	0.90517	0.90494	0.999996	1113	0	0.10401	0.15014	0.30062	0.999996	364	2	0.10401
IKZF1	4	1	1	0.999996	1335	0	0.55573	2.8696e-06	1.0993e-05	0.000874	17	4	0.55573	4	0.1182	0.21099	0.999996	267	2	0.099482	0.036254	0.088153	0.999996	108	2	0.099482	4	0.99999	1	0.999996	1333	0	0.46551	5.1438e-06	1.0993e-05	0.000646	22	4	0.46551
GFI1	4	0.9981	0.99816	0.999996	1304	0	0.7533	5.5595e-06	2.565e-05	0.001925	18	4	0.7533	4	0.74898	0.7499	0.999996	969	0	-0.024782	0.59354	0.61789	0.999996	780	1	-0.024782	4	0.85026	0.85062	0.999996	1019	0	0.069278	0.30343	0.45207	0.999996	522	2	0.069278
SRF	4	0.99999	1	0.999996	1334	0	0.48082	6.745e-06	3.2979e-05	0.002122	19	4	0.48082	4	1	1	0.999996	1348	0	1.6308	8.8671e-10	3.6643e-06	0.00045	5	4	1.6308	4	0.99995	0.99997	0.999996	1321	0	0.39632	5.4936e-05	0.00023085	0.008663	36	4	0.39632
DDX39B	4	0.99866	0.99873	0.999996	1309	0	0.66823	7.05e-06	3.2979e-05	0.002122	20	4	0.66823	4	0.9081	0.90818	0.999996	1180	0	0.05398	0.41765	0.50753	0.999996	640	1	0.05398	4	0.99892	0.99885	0.999996	1309	0	0.23079	0.0010813	0.0040271	0.102653	53	4	0.23079
ZNF236	4	0.99999	1	0.999996	1333	0	0.79711	7.6705e-06	3.2979e-05	0.002122	21	4	0.79711	4	0.84961	0.85113	0.999996	1105	0	0.2121	0.057978	0.13269	0.999996	153	2	0.2121	4	0.99861	0.99841	0.999996	1307	0	0.29898	0.0013872	0.0051044	0.125383	55	4	0.29898
BPTF	4	0.99999	1	0.999996	1332	0	0.45828	8.8072e-06	4.7636e-05	0.002682	22	4	0.45828	4	0.0039178	0.014258	0.480316	39	4	-0.53536	0.99608	0.99618	0.999996	1328	0	-0.53536	4	2.5705e-09	3.6643e-06	0.000236	5	4	-1.1859	1	1	0.999996	1348	0	-1.1859
STAT3	4	0.99999	1	0.999996	1331	0	0.36347	8.9274e-06	4.7636e-05	0.002682	23	4	0.36347	4	0.99999	1	0.999996	1338	0	1.6856	1.8722e-07	3.6643e-06	0.00045	9	4	1.6856	4	0.48633	0.60896	0.999996	684	1	0.1742	0.020788	0.063983	0.630953	137	3	0.1742
RBPJ	4	0.99999	1	0.999996	1330	0	0.45371	9.2955e-06	4.7636e-05	0.002682	24	4	0.45371	4	0.99995	0.99996	0.999996	1335	0	0.50723	4.7799e-05	0.00016489	0.008911	25	4	0.50723	4	0.99528	0.99522	0.999996	1293	0	0.29413	0.0047235	0.016376	0.290408	76	4	0.29413
IL2RB	4	0.99999	1	0.999996	1329	0	0.71588	1.3305e-05	6.2293e-05	0.003237	25	4	0.71588	4	0.99998	1	0.999996	1336	0	0.97335	1.5924e-05	7.6951e-05	0.005176	20	4	0.97335	4	0.75617	0.76389	0.999996	879	1	-0.039151	0.75308	0.76914	0.999996	914	1	-0.039151
BACH2	4	0.99999	1	0.999996	1328	0	0.44585	1.3634e-05	6.2293e-05	0.003237	26	4	0.44585	4	2.869e-06	1.0993e-05	0.001856	8	3	-0.87918	0.61998	0.63673	0.999996	813	1	-0.87918	4	0.99947	0.99947	0.999996	1312	0	0.69438	9.4886e-05	0.00041407	0.013555	40	4	0.69438
TFAP4	4	0.99998	1	0.999996	1327	0	0.40144	1.5924e-05	7.6951e-05	0.003585	27	4	0.40144	4	1	1	0.999996	1340	0	0.67069	4.1842e-06	1.8322e-05	0.00165	15	4	0.67069	4	0.035935	0.092007	0.77078	161	2	-0.16485	0.85115	0.85158	0.999996	1038	0	-0.16485
GABPA	4	0.99998	0.99999	0.999996	1326	0	0.50125	1.9125e-05	7.6951e-05	0.003585	28	4	0.50125	4	0.9019	0.90244	0.999996	1164	0	0.16965	0.13964	0.24151	0.999996	269	2	0.16965	4	0.9763	0.97621	0.999996	1243	0	0.24535	0.0032185	0.011436	0.22392	69	3	0.24535
CEBPZ	4	0.99998	0.99999	0.999996	1325	0	0.33524	1.934e-05	7.6951e-05	0.003585	29	4	0.33524	4	0.21872	0.33399	0.999996	419	2	-0.25603	0.265	0.39084	0.999996	472	1	-0.25603	4	0.059489	0.1385	0.910675	204	3	-0.17552	0.92885	0.92877	0.999996	1163	0	-0.17552
TCF3	4	0.99997	0.99998	0.999996	1324	0	0.34788	2.5062e-05	8.4279e-05	0.003673	30	4	0.34788	4	0.96228	0.96235	0.999996	1263	0	0.17514	0.14117	0.24342	0.999996	272	2	0.17514	4	0.0088996	0.029435	0.389876	102	4	-0.23916	0.98951	0.98934	0.999996	1281	0	-0.23916
IKZF3	4	0.99984	0.99987	0.999996	1321	0	0.52724	2.5341e-05	8.4279e-05	0.003673	31	4	0.52724	4	0.19321	0.3035	0.999996	385	1	-0.13309	0.96883	0.96882	0.999996	1277	0	-0.13309	4	0.99999	1	0.999996	1330	0	0.36692	1.2656e-05	2.565e-05	0.001333	26	4	0.36692
IRF4	4	0.99996	0.99997	0.999996	1323	0	0.56828	3.9106e-05	0.00013558	0.005724	32	4	0.56828	4	0.99999	1	0.999996	1339	0	1.2618	3.8482e-06	1.8322e-05	0.00165	14	4	1.2618	4	6.4512e-06	1.0993e-05	0.000646	23	4	-0.7938	0.99999	1	0.999996	1331	0	-0.7938
REST	4	0.9979	0.99797	0.999996	1302	0	0.47323	5.525e-05	0.00019421	0.007951	33	4	0.47323	4	0.33299	0.44985	0.999996	565	1	0.61635	0.00012685	0.00061927	0.02988	28	3	0.61635	4	0.99795	0.99788	0.999996	1303	0	0.38949	0.0020498	0.0075302	0.175401	58	4	0.38949
KLF3	4	0.99885	0.99896	0.999996	1310	0	0.39307	0.00011213	0.00053133	0.021112	34	4	0.39307	4	0.77348	0.7749	0.999996	999	0	0.13252	0.2288	0.34836	0.999996	408	2	0.13252	4	0.81092	0.81191	0.999996	947	1	0.15369	0.027541	0.078046	0.732226	144	3	0.15369
RXRB	4	0.99987	0.9999	0.999996	1322	0	0.55502	0.00012578	0.00061927	0.02324	35	4	0.55502	4	0.61819	0.6305	0.999996	787	1	0.09888	0.77348	0.7749	0.999996	1001	0	0.09888	4	0.99999	1	0.999996	1331	0	0.9103	1.1446e-05	2.565e-05	0.001333	25	4	0.9103
FOXP3	4	0.99964	0.99967	0.999996	1318	0	0.39039	0.00012685	0.00061927	0.02324	36	4	0.39039	4	0.64783	0.6548	0.999996	826	1	0.25517	0.017279	0.046966	0.839565	75	3	0.25517	4	1	1	0.999996	1344	0	2.0046	1.4664e-08	3.6643e-06	0.000248	9	4	2.0046
RARA	4	0.99467	0.99488	0.999996	1294	0	0.38365	0.00015999	0.00077317	0.028231	37	4	0.38365	4	0.99976	0.99979	0.999996	1332	0	0.4933	0.00023948	0.001081	0.050358	29	4	0.4933	4	0.78856	0.79134	0.999996	915	1	0.15521	0.053166	0.12839	0.956187	181	2	0.15521
CEBPB	4	0.98857	0.989	0.999996	1276	0	0.36019	0.00018686	0.00089776	0.031918	38	3	0.36019	4	0.99845	0.9985	0.999996	1322	0	0.38625	0.0015549	0.0059252	0.207032	38	4	0.38625	4	0.75822	0.76567	0.999996	881	1	0.0050068	0.65447	0.7076	0.999996	832	1	0.0050068
USF2	4	0.99977	0.99981	0.999996	1320	0	0.28006	0.00022555	0.0010223	0.035415	39	4	0.28006	4	0.7747	0.77621	0.999996	1003	0	0.27428	0.042793	0.10197	0.999996	124	2	0.27428	4	0.9998	0.99981	0.999996	1314	0	0.33602	0.00020438	0.00085379	0.024542	47	4	0.33602
ATF4	4	0.99969	0.99972	0.999996	1319	0	0.35148	0.0003103	0.0014254	0.048144	40	4	0.35148	4	0.322	0.44402	0.999996	557	1	0.070652	0.25425	0.37847	0.999996	453	2	0.070652	4	0.13203	0.2705	0.999996	340	2	-0.037328	0.27923	0.42855	0.999996	495	2	-0.037328
TCF12	4	0.99941	0.99948	0.999996	1317	0	0.39865	0.00047717	0.0020044	0.066047	41	4	0.39865	4	0.55252	0.582	0.999996	724	1	0.043863	0.62604	0.64136	0.999996	822	1	0.043863	4	0.88735	0.88711	0.999996	1084	0	0.21562	0.013048	0.04188	0.514356	110	3	0.21562
ZFHX3	4	0.99938	0.99944	0.999996	1316	0	0.22487	0.00062131	0.0025467	0.081919	42	4	0.22487	4	0.76561	0.76645	0.999996	987	0	0.083615	0.42159	0.5097	0.999996	643	1	0.083615	4	0.74442	0.75492	0.999996	864	1	-0.053498	0.90718	0.90692	0.999996	1133	0	-0.053498
ZNF25	4	0.9984	0.99849	0.999996	1305	0	0.27931	0.00067799	0.0027885	0.087612	43	4	0.27931	4	0.84746	0.84914	0.999996	1103	0	0.26302	0.022969	0.059739	0.972385	83	2	0.26302	4	1	1	0.999996	1336	0	0.54475	9.8872e-07	3.6643e-06	0.000248	17	4	0.54475
SMAD4	4	0.99929	0.99935	0.999996	1315	0	0.30096	0.00071016	0.0028765	0.088321	44	4	0.30096	4	0.64239	0.65008	0.999996	818	1	0.055506	0.25021	0.37376	0.999996	449	1	0.055506	4	0.86842	0.86835	0.999996	1050	0	0.16422	0.05721	0.13613	0.967926	190	3	0.16422
NR1D1	4	0.99918	0.99929	0.999996	1314	0	0.24967	0.00081532	0.0031843	0.0956	45	4	0.24967	4	0.14294	0.24147	0.999996	302	1	-0.16073	0.87452	0.87578	0.999996	1136	0	-0.16073	4	0.87663	0.87667	0.999996	1062	0	0.32121	0.0072521	0.024386	0.374381	88	3	0.32121
ZBTB16	4	0.99442	0.99464	0.999996	1293	0	0.25971	0.00097725	0.0038146	0.112032	46	4	0.25971	4	0.81706	0.81989	0.999996	1056	0	0.031448	0.37354	0.4841	0.999996	608	1	0.031448	4	0.91442	0.91416	0.999996	1139	0	0.058799	0.29002	0.43906	0.999996	507	2	0.058799
ELP2	4	0.99898	0.99915	0.999996	1313	0	0.28062	0.0010217	0.0039831	0.113552	47	4	0.28062	4	1	1	0.999996	1342	0	0.65438	1.4782e-06	1.0993e-05	0.001142	12	4	0.65438	4	0.98811	0.98816	0.999996	1274	0	0.19255	0.011891	0.03856	0.496134	105	4	0.19255
FLI1	4	0.99897	0.99914	0.999996	1312	0	0.21935	0.0010301	0.0040344	0.113552	48	4	0.21935	4	0.99937	0.99943	0.999996	1329	0	0.2801	0.00062716	0.0025614	0.108137	32	4	0.2801	4	1	1	0.999996	1343	0	0.7211	4.2207e-08	3.6643e-06	0.000248	10	4	0.7211
IL15RA	4	0.99891	0.99908	0.999996	1311	0	0.23461	0.0010866	0.0042763	0.117903	49	4	0.23461	4	0.16574	0.27015	0.999996	340	2	0.0028612	0.13028	0.23064	0.999996	254	2	0.0028612	4	0.69854	0.72198	0.999996	817	1	0.47202	9.8543e-05	0.0004214	0.013555	41	3	0.47202
LHX6	4	0.99864	0.9987	0.999996	1308	0	0.17198	0.0013566	0.005251	0.140652	50	4	0.17198	4	0.28362	0.41228	0.999996	513	1	0.10198	0.13284	0.23374	0.999996	258	2	0.10198	4	0.32416	0.46657	0.999996	527	1	-0.0075235	0.69703	0.73219	0.999996	860	1	-0.0075235
ZNF652	4	0.99374	0.99403	0.999996	1292	0	0.22702	0.0013729	0.0053096	0.140652	51	3	0.22702	4	0.99864	0.99869	0.999996	1323	0	0.26109	0.0013618	0.005273	0.192534	37	4	0.26109	4	0.42593	0.57024	0.999996	647	1	0.11603	0.10843	0.23018	0.999996	282	3	0.11603
PTF1A	4	0.99858	0.99863	0.999996	1307	0	0.23035	0.001415	0.0054342	0.141184	52	4	0.23035	4	0.85525	0.85671	0.999996	1110	0	0.20977	0.11087	0.20719	0.999996	223	2	0.20977	4	0.99997	0.99998	0.999996	1324	0	0.63152	2.8917e-05	0.00010627	0.00435	33	4	0.63152
SIX6	4	0.99851	0.99855	0.999996	1306	0	0.16781	0.0014921	0.0056907	0.145059	53	4	0.16781	4	0.71828	0.71882	0.999996	917	1	0.0036421	0.51237	0.56319	0.999996	706	1	0.0036421	4	0.48498	0.60835	0.999996	683	1	0.079495	0.11213	0.2367	0.999996	288	3	0.079495
ZBTB3	4	0.92281	0.92328	0.999996	1173	0	0.25215	0.0016047	0.0061157	0.153007	54	3	0.25215	4	0.81099	0.81345	0.999996	1049	0	-0.013648	0.054704	0.12612	0.999996	146	1	-0.013648	4	0.99984	0.99983	0.999996	1316	0	0.33274	0.00016466	0.00072187	0.021672	45	4	0.33274
GMEB2	4	0.99792	0.99798	0.999996	1303	0	0.23713	0.00208	0.0079333	0.194869	55	4	0.23713	4	0.73588	0.73633	0.999996	946	0	-0.0078604	0.73967	0.74018	0.999996	949	0	-0.0078604	4	0.96648	0.96617	0.999996	1220	0	0.12732	0.099926	0.215	0.999996	270	3	0.12732
MNT	4	0.99717	0.99728	0.999996	1301	0	0.15269	0.0028266	0.010491	0.253094	56	4	0.15269	4	0.020922	0.054448	0.831823	85	1	-0.090013	0.86291	0.86409	0.999996	1118	0	-0.090013	4	0.99106	0.99093	0.999996	1282	0	0.16066	0.0089376	0.029597	0.434621	92	4	0.16066
TGIF2LX	4	0.86022	0.86159	0.999996	1079	0	0.22978	0.0031344	0.011664	0.267083	57	2	0.22978	4	0.96766	0.96772	0.999996	1275	0	0.37175	0.0076989	0.025368	0.659082	52	3	0.37175	4	0.34419	0.48667	0.999996	549	2	-0.052472	0.62276	0.69087	0.999996	814	1	-0.052472
YY1	4	0.97348	0.97346	0.999996	1247	0	0.26768	0.0031837	0.011788	0.267083	58	2	0.26768	4	0.93919	0.9392	0.999996	1224	0	0.22033	0.062657	0.14249	0.999996	162	3	0.22033	4	0.071601	0.1613	0.956517	226	3	-0.10019	0.98388	0.98389	0.999996	1265	0	-0.10019
PURA	4	0.46866	0.52843	0.999996	600	1	0.26643	0.003202	0.011839	0.267083	59	3	0.26643	4	0.97138	0.97139	0.999996	1278	0	0.18722	0.097182	0.1907	0.999996	207	2	0.18722	4	0.99998	1	0.999996	1328	0	0.40458	1.7457e-05	6.2293e-05	0.003006	28	4	0.40458
MAZ	4	0.99678	0.99693	0.999996	1300	0	0.2063	0.0032172	0.011876	0.267083	60	4	0.2063	4	0.54723	0.57829	0.999996	720	1	0.16	0.12968	0.22999	0.999996	253	2	0.16	4	0.00070003	0.0026713	0.078455	46	4	-0.34415	0.9993	0.99928	0.999996	1319	0	-0.34415
ZEB1	4	0.99671	0.99685	0.999996	1299	0	0.17995	0.0032878	0.012059	0.267083	61	4	0.17995	4	0.95596	0.95605	0.999996	1253	0	0.28039	0.040669	0.097438	0.999996	116	3	0.28039	4	1	1	0.999996	1339	0	0.65907	2.3859e-07	3.6643e-06	0.000248	14	4	0.65907
ZNF248	4	0.99626	0.99635	0.999996	1298	0	0.10298	0.0037357	0.013576	0.291538	62	4	0.10298	4	0.98759	0.98802	0.999996	1302	0	0.32403	0.013462	0.038706	0.780479	67	3	0.32403	4	0.85097	0.85142	0.999996	1022	0	0.17673	0.014293	0.04572	0.532477	116	3	0.17673
NCR3	4	0.99621	0.9963	0.999996	1297	0	0.13416	0.0037919	0.013782	0.291538	63	4	0.13416	4	0.46589	0.52559	0.999996	663	1	-0.010628	0.37821	0.48649	0.999996	611	1	-0.010628	4	0.65912	0.69687	0.999996	789	1	0.067483	0.15257	0.30454	0.999996	366	2	0.067483
NR1I2	4	0.97844	0.97845	0.999996	1259	0	0.22963	0.0037987	0.013811	0.291538	64	3	0.22963	4	0.96517	0.96548	0.999996	1270	0	0.15892	0.17326	0.28246	0.999996	318	2	0.15892	4	0.99085	0.99067	0.999996	1281	0	0.21911	0.0065365	0.022143	0.347859	86	4	0.21911
REL	4	0.99181	0.99215	0.999996	1286	0	0.22718	0.0039845	0.014485	0.301066	65	3	0.22718	4	0.73121	0.73171	0.999996	936	0	0.21193	0.038284	0.092374	0.999996	111	2	0.21193	4	0.79337	0.79583	0.999996	920	1	0.11652	0.024748	0.072286	0.697177	139	2	0.11652
XBP1	4	0.99539	0.99562	0.999996	1296	0	0.22016	0.0046081	0.016566	0.339109	66	4	0.22016	4	0.73994	0.74048	0.999996	953	0	0.10711	0.50891	0.56096	0.999996	703	1	0.10711	4	0.93037	0.93032	0.999996	1167	0	0.15042	0.030217	0.08314	0.753837	149	3	0.15042
OLIG1	4	0.99517	0.9954	0.999996	1295	0	0.16997	0.0048346	0.017241	0.347643	67	4	0.16997	4	0.26265	0.3867	0.999996	483	1	-0.029358	0.43617	0.51815	0.999996	654	1	-0.029358	4	0.40943	0.55336	0.999996	624	2	0.018567	0.37494	0.52188	0.999996	605	2	0.018567
CCL3	4	0.4846	0.53801	0.999996	614	1	0.29063	0.00505	0.017981	0.357236	68	3	0.29063	4	0.21194	0.32571	0.999996	412	1	-0.1382	0.30357	0.43648	0.999996	536	1	-0.1382	4	0.79155	0.79411	0.999996	919	1	0.06104	0.18539	0.33844	0.999996	399	2	0.06104
ATF1	4	0.90698	0.90699	0.999996	1150	0	0.24947	0.0059189	0.020964	0.410461	69	3	0.24947	4	0.050441	0.1175	0.999996	156	2	-0.13291	0.6664	0.67356	0.999996	859	1	-0.13291	4	0.8374	0.83773	0.999996	993	0	-0.014746	0.40866	0.55489	0.999996	642	1	-0.014746
ZBTB6	4	0.98656	0.98688	0.999996	1271	0	0.18986	0.006892	0.023162	0.44703	70	3	0.18986	4	0.8258	0.82813	0.999996	1071	0	0.14501	0.071715	0.15998	0.999996	180	2	0.14501	4	0.91923	0.91879	0.999996	1144	0	0.0094603	0.23878	0.39026	0.999996	455	1	0.0094603
MYNN	4	0.27552	0.4026	0.999996	445	1	0.25264	0.0072252	0.023814	0.453145	71	3	0.25264	4	0.82218	0.82469	0.999996	1067	0	-0.043868	0.67508	0.68079	0.999996	864	1	-0.043868	4	0.99996	0.99997	0.999996	1322	0	0.35152	4.0937e-05	0.00014291	0.005516	35	4	0.35152
MBD2	4	0.96611	0.96628	0.999996	1238	0	0.24327	0.0077747	0.025024	0.469541	72	3	0.24327	4	0.99883	0.99894	0.999996	1325	0	0.46788	0.0011685	0.0045328	0.170105	36	4	0.46788	4	1	1	0.999996	1338	0	1.1984	3.3933e-07	3.6643e-06	0.000248	15	4	1.1984
HIVEP1	4	0.90472	0.90505	0.999996	1144	0	0.16374	0.0080814	0.025786	0.476251	73	2	0.16374	4	0.00065837	0.0026786	0.190464	19	3	-0.47192	0.86523	0.8662	0.999996	1122	0	-0.47192	4	0.94592	0.94544	0.999996	1187	0	0.2267	0.0056291	0.019285	0.313909	83	3	0.2267
ZNF74	4	0.9881	0.9885	0.999996	1274	0	0.16841	0.008219	0.026086	0.476251	74	3	0.16841	4	0.018996	0.050249	0.831823	80	2	-0.2877	0.088986	0.18108	0.999996	199	1	-0.2877	4	0.39661	0.54024	0.999996	612	2	-0.037019	0.49391	0.63425	0.999996	738	1	-0.037019
C6orf48	4	0.25053	0.37267	0.999996	414	2	0.094464	0.0083938	0.026555	0.47835	75	2	0.094464	4	0.0099611	0.029861	0.661337	61	3	-0.28682	0.19384	0.30711	0.999996	351	1	-0.28682	4	0.98634	0.98647	0.999996	1269	0	0.22214	0.0099935	0.032909	0.454587	97	4	0.22214
FOXP4	4	0.97836	0.97834	0.999996	1258	0	0.194	0.0089395	0.027787	0.493942	76	3	0.194	4	0.80214	0.80404	0.999996	1040	0	0.30299	0.024007	0.062055	0.982568	85	3	0.30299	4	0.93833	0.9382	0.999996	1174	0	0.11278	0.062037	0.14499	0.991517	197	3	0.11278
HLA-DQB2	4	0.98041	0.98051	0.999996	1263	0	0.22361	0.010298	0.030945	0.541698	77	3	0.22361	4	0.0018667	0.0071784	0.373001	26	2	-0.31709	0.16513	0.27297	0.999996	307	1	-0.31709	4	0.63991	0.68543	0.999996	772	1	-9.418e-05	0.90976	0.90952	0.999996	1136	0	-9.418e-05
ZNF776	4	0.98952	0.98977	0.999996	1280	0	0.20109	0.010421	0.031275	0.541698	78	3	0.20109	4	0.17029	0.27578	0.999996	352	1	-0.12912	0.81603	0.81877	0.999996	1054	0	-0.12912	4	0.59982	0.66245	0.999996	742	1	0.034986	0.33216	0.4804	0.999996	555	2	0.034986
WT1	4	0.37769	0.47525	0.999996	535	1	0.13132	0.010913	0.032382	0.553766	79	2	0.13132	4	0.76611	0.76703	0.999996	988	0	-0.035189	0.77153	0.77268	0.999996	1000	0	-0.035189	4	0.91145	0.91131	0.999996	1130	0	0.11185	0.066711	0.1541	0.999996	204	3	0.11185
CEBPG	4	0.9476	0.9478	0.999996	1207	0	0.19599	0.011216	0.033048	0.558106	80	3	0.19599	4	0.25177	0.37415	0.999996	467	2	-0.12719	0.7923	0.79427	0.999996	1025	0	-0.12719	4	0.043441	0.10719	0.827525	175	3	-0.16285	0.511	0.64124	0.999996	744	1	-0.16285
HOXC9	4	0.96954	0.96953	0.999996	1243	0	0.18519	0.012524	0.036251	0.604633	81	3	0.18519	4	0.58173	0.6032	0.999996	747	1	0.041181	0.52265	0.56977	0.999996	719	1	0.041181	4	0.24179	0.38342	0.999996	439	1	-0.023365	0.57818	0.66946	0.999996	781	1	-0.023365
THRA	4	0.96593	0.96617	0.999996	1237	0	0.24065	0.014588	0.040678	0.670188	82	3	0.24065	4	0.68763	0.68949	0.999996	876	1	-0.0079316	0.88392	0.88491	0.999996	1148	0	-0.0079316	4	0.99999	1	0.999996	1332	0	0.59448	5.8134e-06	1.0993e-05	0.000646	23	4	0.59448
OTX1	4	0.64682	0.65452	0.999996	774	1	0.24374	0.015221	0.042063	0.682166	83	3	0.24374	4	0.010934	0.032147	0.678605	64	3	-0.36407	0.71425	0.7158	0.999996	904	1	-0.36407	4	0.46629	0.60034	0.999996	676	1	0.090898	0.20132	0.35332	0.999996	412	2	0.090898
ZBTB20	4	0.38235	0.4778	0.999996	538	1	0.2029	0.01537	0.042414	0.682166	84	3	0.2029	4	0.58748	0.60749	0.999996	755	1	0.15338	0.55976	0.59455	0.999996	751	1	0.15338	4	0.92648	0.92632	0.999996	1158	0	0.091579	0.13715	0.27933	0.999996	333	3	0.091579
SOX1	4	0.23459	0.35345	0.999996	394	1	0.187	0.01567	0.043045	0.684158	85	3	0.187	4	0.25518	0.37809	0.999996	471	2	-0.14685	0.87169	0.87276	0.999996	1132	0	-0.14685	4	0.32567	0.46809	0.999996	529	2	-0.072417	0.51575	0.6432	0.999996	749	1	-0.072417
ZSCAN30	4	0.99127	0.99147	0.999996	1284	0	0.17652	0.015923	0.043646	0.685644	86	3	0.17652	4	0.056145	0.1289	0.999996	172	3	-0.22051	0.9409	0.94098	0.999996	1235	0	-0.22051	4	0.80728	0.80855	0.999996	943	1	0.2003	0.016104	0.050982	0.571604	120	3	0.2003
SALL2	4	0.99216	0.99253	0.999996	1289	0	0.16799	0.018931	0.050403	0.78269	87	3	0.16799	4	0.99284	0.99313	0.999996	1309	0	0.19714	0.14699	0.25059	0.999996	280	2	0.19714	4	0.62596	0.67721	0.999996	761	1	0.036182	0.35558	0.50251	0.999996	583	2	0.036182
CREM	4	0.99253	0.99295	0.999996	1291	0	0.16327	0.01981	0.052272	0.802486	88	3	0.16327	4	0.92747	0.92772	0.999996	1207	0	0.20479	0.069276	0.15531	0.999996	176	3	0.20479	4	0.99998	0.99999	0.999996	1325	0	0.35562	2.2769e-05	8.4279e-05	0.003558	32	4	0.35562
EVX1	4	0.81603	0.81877	0.999996	1013	0	0.15646	0.020859	0.054587	0.828624	89	3	0.15646	4	0.63376	0.64301	0.999996	806	1	-0.056576	0.4007	0.49847	0.999996	625	1	-0.056576	4	0.050964	0.12205	0.872413	189	3	-0.16825	0.71934	0.74638	0.999996	881	1	-0.16825
CREB1	4	0.90661	0.90677	0.999996	1149	0	0.16942	0.022085	0.057431	0.862101	90	3	0.16942	4	0.82096	0.82352	0.999996	1063	0	0.18475	0.081373	0.17231	0.999996	191	2	0.18475	4	2.1274e-06	3.6643e-06	0.000236	19	4	-0.46406	1	1	0.999996	1334	0	-0.46406
ZNF766	4	0.99177	0.99209	0.999996	1285	0	0.13268	0.022778	0.058948	0.862572	91	3	0.13268	4	0.49841	0.54545	0.999996	690	1	0.10071	0.48908	0.54883	0.999996	688	1	0.10071	4	0.27513	0.41621	0.999996	477	2	-0.0806	0.70923	0.74003	0.999996	874	1	-0.0806
ZNF410	4	0.45799	0.52188	0.999996	589	1	0.20007	0.022842	0.059051	0.862572	92	3	0.20007	4	0.98829	0.98868	0.999996	1303	0	0.27418	0.04221	0.10067	0.999996	123	3	0.27418	4	0.99905	0.99901	0.999996	1310	0	0.26403	0.00094694	0.0034774	0.090347	52	4	0.26403
HBP1	4	0.96221	0.96231	0.999996	1230	0	0.13727	0.023034	0.059417	0.862572	93	3	0.13727	4	0.86913	0.87007	0.999996	1126	0	-0.034812	0.92106	0.92125	0.999996	1213	0	-0.034812	4	0.99701	0.99695	0.999996	1297	0	0.14978	0.0029912	0.010718	0.217896	66	4	0.14978
ZNF202	4	0.96456	0.9648	0.999996	1235	0	0.14781	0.023355	0.060194	0.862572	94	3	0.14781	4	0.6706	0.67419	0.999996	851	1	-0.10481	0.9722	0.97229	0.999996	1291	0	-0.10481	4	0.60501	0.66533	0.999996	745	1	0.044824	0.35365	0.50067	0.999996	581	2	0.044824
PPARA	4	0.35829	0.46466	0.999996	517	1	0.1726	0.02381	0.061198	0.862572	95	3	0.1726	4	0.89305	0.89406	0.999996	1150	0	0.20357	0.038434	0.092733	0.999996	112	2	0.20357	4	0.95088	0.95071	0.999996	1196	0	0.22878	0.014134	0.045214	0.531167	115	3	0.22878
PKNOX1	4	0.2052	0.31788	0.999996	354	2	0.083425	0.023855	0.061293	0.862572	96	2	0.083425	4	0.99899	0.99915	0.999996	1326	0	0.37637	0.0010132	0.0039611	0.157397	34	4	0.37637	4	0.99983	0.99982	0.999996	1315	0	0.31388	0.00017456	0.00075851	0.022277	46	4	0.31388
ZNF8	4	0.63131	0.64165	0.999996	765	1	0.14263	0.025617	0.065082	0.898919	97	3	0.14263	4	0.070914	0.15393	0.999996	196	1	-0.078144	0.83557	0.83745	0.999996	1079	0	-0.078144	4	0.075871	0.16973	0.961859	234	3	-0.10928	0.97161	0.97148	0.999996	1237	0	-0.10928
FOXE3	4	0.91575	0.91608	0.999996	1166	0	0.19137	0.025686	0.065207	0.898919	98	3	0.19137	4	0.53277	0.56823	0.999996	710	1	-0.1446	0.89741	0.89805	0.999996	1173	0	-0.1446	4	0.65481	0.69404	0.999996	784	1	0.23604	0.01065	0.034675	0.468465	100	3	0.23604
YBX1	4	0.60656	0.62262	0.999996	735	1	0.27643	0.026377	0.066885	0.912741	99	3	0.27643	4	0.99601	0.99614	0.999996	1315	0	1.1279	2.2447e-05	8.4279e-05	0.005176	21	4	1.1279	4	6.74e-06	1.0993e-05	0.000646	24	4	-0.4762	0.99999	1	0.999996	1330	0	-0.4762
FEZF1	4	0.74793	0.74875	0.999996	913	0	0.14607	0.027292	0.068973	0.931832	100	3	0.14607	4	0.62141	0.63293	0.999996	791	1	0.053759	0.14096	0.2432	0.999996	271	2	0.053759	4	0.64809	0.69037	0.999996	779	1	0.0012196	0.68289	0.72374	0.999996	852	1	0.0012196
ARNT	4	0.8998	0.90058	0.999996	1136	0	0.09701	0.029487	0.073832	0.987599	101	2	0.09701	4	0.83671	0.83855	0.999996	1086	0	0.3477	0.0084727	0.027259	0.6605	55	3	0.3477	4	0.093495	0.20191	0.999996	270	2	-0.12369	0.94094	0.94068	0.999996	1182	0	-0.12369
ZNF33A	4	0.85698	0.85849	0.999996	1076	0	0.1753	0.02993	0.074726	0.989759	102	3	0.1753	4	0.48998	0.54018	0.999996	681	1	0.14787	0.072741	0.16185	0.999996	182	2	0.14787	4	0.6249	0.67656	0.999996	760	1	0.1487	0.018531	0.058098	0.60037	130	3	0.1487
ZBTB22	4	0.88004	0.88117	0.999996	1116	0	0.12779	0.030537	0.076038	0.997357	103	3	0.12779	4	0.64376	0.65138	0.999996	820	1	0.009574	0.55494	0.59097	0.999996	746	1	0.009574	4	0.78321	0.78654	0.999996	911	1	0.1346	0.072869	0.16552	0.999996	214	3	0.1346
ETV6	4	0.77421	0.77571	0.999996	949	0	0.13241	0.032165	0.079292	0.999996	104	3	0.13241	4	0.51108	0.5536	0.999996	698	1	0.11487	0.11329	0.21009	0.999996	229	2	0.11487	4	0.78555	0.78856	0.999996	914	1	0.036748	0.33346	0.48188	0.999996	556	2	0.036748
CXXC1	4	0.95146	0.95163	0.999996	1211	0	0.16138	0.032354	0.079637	0.999996	105	3	0.16138	4	0.84141	0.84339	0.999996	1091	0	0.044261	0.51194	0.56284	0.999996	705	1	0.044261	4	0.0695	0.1574	0.945105	224	2	-0.072117	0.85863	0.85888	0.999996	1048	0	-0.072117
CCR7	4	0.62391	0.63574	0.999996	757	1	0.15943	0.032794	0.080604	0.999996	106	2	0.15943	4	0.37718	0.47343	0.999996	595	1	0.028512	0.56849	0.60043	0.999996	757	1	0.028512	4	0.0069577	0.023463	0.34833	91	3	-0.28536	0.94542	0.94503	0.999996	1192	0	-0.28536
PBX3	4	0.96284	0.96294	0.999996	1232	0	0.14997	0.03336	0.081821	0.999996	107	3	0.14997	4	0.94308	0.94297	0.999996	1235	0	0.22716	0.049031	0.11492	0.999996	136	3	0.22716	4	0.54183	0.63436	0.999996	710	1	-0.048209	0.95802	0.95776	0.999996	1212	0	-0.048209
TEF	4	0.99197	0.99229	0.999996	1288	0	0.16097	0.033927	0.082927	0.999996	108	3	0.16097	4	0.90319	0.9036	0.999996	1166	0	0.053516	0.36516	0.47975	0.999996	599	1	0.053516	4	0.40713	0.55112	0.999996	619	2	-0.019564	0.72247	0.74853	0.999996	883	1	-0.019564
SHOX2	4	0.89994	0.90065	0.999996	1137	0	0.084297	0.03398	0.083022	0.999996	109	2	0.084297	4	0.22057	0.33629	0.999996	423	2	0.0051946	0.1537	0.25881	0.999996	290	2	0.0051946	4	0.88148	0.88136	0.999996	1073	0	0.071141	0.31211	0.4605	0.999996	536	2	0.071141
ZIK1	4	0.80779	0.81013	0.999996	1002	0	0.11944	0.034009	0.083118	0.999996	110	3	0.11944	4	0.41913	0.49692	0.999996	631	1	0.010528	0.21503	0.33192	0.999996	380	2	0.010528	4	0.4979	0.61413	0.999996	688	1	0.019429	0.46846	0.61366	0.999996	713	2	0.019429
FOSB	4	0.99095	0.99114	0.999996	1283	0	0.1735	0.034418	0.084056	0.999996	111	3	0.1735	4	0.39412	0.48296	0.999996	610	1	-0.20391	0.96202	0.96217	0.999996	1265	0	-0.20391	4	0.0038004	0.013342	0.250305	72	4	-0.25049	0.9962	0.99621	0.999996	1299	0	-0.25049
NFATC1	4	0.90884	0.90897	0.999996	1155	0	0.11299	0.03458	0.084283	0.999996	112	2	0.11299	4	0.89994	0.90065	0.999996	1161	0	0.020971	0.85192	0.85331	0.999996	1099	0	0.020971	4	0.99855	0.99834	0.999996	1305	0	0.19601	0.0014521	0.0053975	0.127931	57	4	0.19601
TCF24	4	0.46682	0.52737	0.999996	598	1	0.16607	0.035328	0.085741	0.999996	113	3	0.16607	4	0.31311	0.43952	0.999996	549	1	0.070043	0.23183	0.35188	0.999996	414	2	0.070043	4	0.078354	0.17425	0.961859	241	2	-0.17194	0.92023	0.91976	0.999996	1155	0	-0.17194
BCL6	4	0.95589	0.95601	0.999996	1216	0	0.14734	0.035496	0.086218	0.999996	114	3	0.14734	4	0.0318	0.078369	0.913134	114	1	-0.16997	0.48774	0.54802	0.999996	686	1	-0.16997	4	0.77365	0.7786	0.999996	897	1	0.16606	0.025929	0.074778	0.706467	143	2	0.16606
FOXD1	4	0.98424	0.98448	0.999996	1267	0	0.1475	0.035579	0.086394	0.999996	115	3	0.1475	4	0.0050014	0.017798	0.534323	45	3	-0.44136	0.13035	0.23072	0.999996	255	1	-0.44136	4	0.93487	0.93493	0.999996	1172	0	0.21991	0.029057	0.080992	0.744359	147	3	0.21991
NEUROD2	4	0.61783	0.63085	0.999996	750	1	0.16572	0.035916	0.087119	0.999996	116	3	0.16572	4	0.022345	0.057775	0.831823	90	2	-0.10336	0.079442	0.17006	0.999996	187	2	-0.10336	4	0.98327	0.9831	0.999996	1263	0	0.13339	0.016727	0.052887	0.571604	125	4	0.13339
SKOR2	4	0.43521	0.50808	0.999996	576	1	0.16692	0.036169	0.087603	0.999996	117	3	0.16692	4	0.81871	0.82136	0.999996	1058	0	-0.079582	0.84271	0.84464	0.999996	1091	0	-0.079582	4	0.25915	0.40036	0.999996	459	2	-0.063485	0.31418	0.46269	0.999996	539	1	-0.063485
ZNF37A	4	0.97071	0.97074	0.999996	1244	0	0.14855	0.036254	0.08783	0.999996	118	2	0.14855	4	0.83074	0.83286	0.999996	1077	0	0.12788	0.20726	0.32257	0.999996	371	2	0.12788	4	0.97804	0.978	0.999996	1247	0	0.25485	0.0030747	0.011019	0.218914	68	3	0.25485
RNF20	4	0.92051	0.92077	0.999996	1170	0	0.1613	0.036679	0.08871	0.999996	119	3	0.1613	4	0.35723	0.46251	0.999996	584	1	0.23061	0.21976	0.33766	0.999996	390	2	0.23061	4	3.7162e-07	3.6643e-06	0.000236	14	4	-0.68952	1	1	0.999996	1340	0	-0.68952
OSR1	4	0.84836	0.84996	0.999996	1063	0	0.1239	0.037022	0.089362	0.999996	120	3	0.1239	4	0.063188	0.14345	0.999996	183	2	-0.082235	0.59089	0.61586	0.999996	777	1	-0.082235	4	0.044841	0.10991	0.840493	176	3	-0.15168	0.87368	0.87379	0.999996	1077	0	-0.15168
ELK1	4	0.98691	0.98722	0.999996	1272	0	0.11015	0.037194	0.089699	0.999996	121	3	0.11015	4	0.97358	0.97355	0.999996	1283	0	0.14008	0.18879	0.30102	0.999996	344	2	0.14008	4	0.81823	0.81877	0.999996	960	1	0.084103	0.13789	0.28058	0.999996	336	3	0.084103
HLX	4	0.77324	0.77467	0.999996	948	0	0.18566	0.0385	0.092601	0.999996	122	3	0.18566	4	0.68109	0.68332	0.999996	868	1	0.047123	0.72226	0.72313	0.999996	920	1	0.047123	4	0.92679	0.92664	0.999996	1160	0	0.1178	0.11329	0.23859	0.999996	291	3	0.1178
GTF3A	4	0.8321	0.8343	0.999996	1036	0	0.16438	0.038592	0.092777	0.999996	123	3	0.16438	4	0.054275	0.12503	0.999996	165	2	-0.25351	0.80864	0.81109	0.999996	1047	0	-0.25351	4	0.29097	0.43251	0.999996	493	2	-0.048163	0.68038	0.72223	0.999996	849	1	-0.048163
HHEX	4	0.94116	0.94124	0.999996	1201	0	0.13817	0.038853	0.093268	0.999996	124	3	0.13817	4	0.8131	0.81584	0.999996	1054	0	0.31136	0.013248	0.03812	0.780303	66	2	0.31136	4	0.88238	0.88217	0.999996	1074	0	0.015086	0.83759	0.83833	0.999996	1012	1	0.015086
OVOL1	4	0.27377	0.4003	0.999996	441	1	0.13371	0.039296	0.094213	0.999996	125	3	0.13371	4	0.20697	0.31966	0.999996	403	1	0.051216	0.34922	0.47182	0.999996	588	1	0.051216	4	0.98607	0.98617	0.999996	1268	0	0.12347	0.013928	0.044642	0.531167	113	4	0.12347
SOX13	4	0.86207	0.86325	0.999996	1085	0	0.12827	0.039833	0.095437	0.999996	126	3	0.12827	4	0.9241	0.92449	0.999996	1201	0	0.11139	0.29265	0.42377	0.999996	523	2	0.11139	4	0.91535	0.91515	0.999996	1140	0	0.035104	0.41413	0.56012	0.999996	652	2	0.035104
ZNF705B	4	0.97463	0.97446	0.999996	1251	0	0.10773	0.039923	0.095591	0.999996	127	3	0.10773	4	0.77178	0.77298	0.999996	995	0	0.045954	0.82299	0.8254	0.999996	1061	0	0.045954	4	0.37986	0.5231	0.999996	592	2	-0.060933	0.60648	0.68253	0.999996	798	1	-0.060933
ZNF394	4	0.99	0.99021	0.999996	1281	0	0.1342	0.040347	0.096573	0.999996	128	2	0.1342	4	0.10271	0.19197	0.999996	247	1	0.11298	0.15968	0.26595	0.999996	299	2	0.11298	4	0.092986	0.20105	0.999996	268	3	-0.098263	0.96218	0.96191	0.999996	1220	0	-0.098263
ZNF184	4	0.96652	0.96669	0.999996	1239	0	0.093153	0.041562	0.099094	0.999996	129	3	0.093153	4	0.3159	0.44101	0.999996	552	1	0.016197	0.46589	0.53559	0.999996	671	1	0.016197	4	0.99938	0.99942	0.999996	1311	0	0.16956	0.00061795	0.0023342	0.063069	50	4	0.16956
TGFB1	4	0.72283	0.72334	0.999996	878	1	0.14678	0.041644	0.099241	0.999996	130	2	0.14678	4	0.0053995	0.019212	0.553733	46	3	-0.42072	0.63688	0.6498	0.999996	831	1	-0.42072	4	0.00054241	0.0021583	0.069425	42	3	-0.36279	0.92167	0.92129	0.999996	1158	0	-0.36279
ZNF727	4	0.95914	0.95929	0.999996	1225	0	0.12907	0.041654	0.09927	0.999996	131	3	0.12907	4	0.58862	0.60824	0.999996	757	1	0.051565	0.23031	0.35011	0.999996	410	2	0.051565	4	0.57352	0.64962	0.999996	726	1	0.064844	0.26258	0.41244	0.999996	477	2	0.064844
ZNF331	4	0.97768	0.97756	0.999996	1256	0	0.13028	0.041839	0.099658	0.999996	132	3	0.13028	4	0.39055	0.48095	0.999996	607	1	0.11118	0.13855	0.24019	0.999996	267	2	0.11118	4	0.66502	0.70045	0.999996	796	1	0.024911	0.1709	0.32364	0.999996	384	1	0.024911
NAIF1	4	0.89954	0.90033	0.999996	1135	0	0.12389	0.042958	0.10208	0.999996	133	2	0.12389	4	0.21317	0.32727	0.999996	413	1	-0.0028423	0.73778	0.73827	0.999996	945	1	-0.0028423	4	0.37428	0.51752	0.999996	589	2	-0.035335	0.79382	0.80076	0.999996	956	1	-0.035335
NFAT5	4	0.93348	0.93371	0.999996	1190	0	0.1462	0.04362	0.10338	0.999996	134	3	0.1462	4	0.60876	0.62354	0.999996	780	1	0.23411	0.031773	0.078889	0.999996	101	3	0.23411	4	0.90718	0.90692	0.999996	1122	0	0.089568	0.14509	0.29254	0.999996	355	2	0.089568
ZNF716	4	0.9845	0.98483	0.999996	1268	0	0.11111	0.04381	0.10388	0.999996	135	3	0.11111	4	0.1056	0.19576	0.999996	252	2	0.20515	0.01315	0.037951	0.780303	64	2	0.20515	4	0.17377	0.31392	0.999996	369	2	-0.06616	0.88576	0.88571	0.999996	1101	0	-0.06616
PHOX2A	4	0.77687	0.77826	0.999996	953	0	0.19085	0.044864	0.10621	0.999996	136	3	0.19085	4	0.23426	0.35277	0.999996	441	2	-0.19681	0.80563	0.80771	0.999996	1043	0	-0.19681	4	0.95057	0.95036	0.999996	1195	0	0.12453	0.095984	0.20794	0.999996	262	3	0.12453
EGR1	4	0.5848	0.60635	0.999996	708	1	0.10715	0.044961	0.10647	0.999996	137	3	0.10715	4	0.9543	0.95449	0.999996	1250	0	0.19908	0.16463	0.27242	0.999996	306	2	0.19908	4	0.79562	0.79766	0.999996	924	1	-0.01094	0.84503	0.84538	0.999996	1024	1	-0.01094
ZBTB4	4	0.8845	0.88544	0.999996	1122	0	0.1099	0.045301	0.10733	0.999996	138	2	0.1099	4	0.12168	0.21547	0.999996	271	2	-0.065919	0.16707	0.27523	0.999996	311	2	-0.065919	4	0.075739	0.16949	0.961859	233	3	-0.10542	0.87617	0.87619	0.999996	1081	0	-0.10542
SHOX	4	0.54231	0.57579	0.999996	668	1	0.15871	0.04682	0.11022	0.999996	139	3	0.15871	4	0.0025811	0.0096921	0.39679	33	4	-0.35585	0.99742	0.9975	0.999996	1332	0	-0.35585	4	0.41601	0.55987	0.999996	637	2	-0.0054582	0.44392	0.58936	0.999996	685	2	-0.0054582
HIF1A	4	0.95961	0.95978	0.999996	1227	0	0.1149	0.04692	0.11044	0.999996	140	3	0.1149	4	0.29776	0.42945	0.999996	537	2	-0.071433	0.79457	0.79643	0.999996	1029	0	-0.071433	4	0.94121	0.9409	0.999996	1180	0	0.27345	0.0030218	0.010806	0.217896	67	3	0.27345
NR2F2	4	0.63376	0.6436	0.999996	767	1	0.11268	0.047317	0.11113	0.999996	141	3	0.11268	4	0.50891	0.55223	0.999996	695	1	-0.00069636	0.78069	0.78219	0.999996	1012	0	-0.00069636	4	0.063216	0.14518	0.922203	212	3	-0.10935	0.64843	0.70467	0.999996	826	1	-0.10935
MXD1	4	0.9369	0.93704	0.999996	1195	0	0.10554	0.047717	0.11199	0.999996	142	3	0.10554	4	0.5848	0.60555	0.999996	750	1	-0.14237	0.57748	0.6065	0.999996	762	1	-0.14237	4	0.68258	0.71133	0.999996	806	1	0.1156	0.05003	0.12261	0.927015	178	3	0.1156
PBX2	4	0.84197	0.84395	0.999996	1056	0	0.1036	0.048019	0.11252	0.999996	143	3	0.1036	4	0.18602	0.29481	0.999996	372	2	-0.18001	0.0318	0.07894	0.999996	102	1	-0.18001	4	0.76453	0.77087	0.999996	885	1	0.18704	0.0052675	0.018091	0.304214	80	2	0.18704
HSFY1	4	0.78679	0.78855	0.999996	967	0	0.095017	0.04839	0.11328	0.999996	144	2	0.095017	4	0.16601	0.27048	0.999996	342	2	-0.14305	0.94213	0.94214	0.999996	1237	0	-0.14305	4	0.89118	0.89127	0.999996	1089	0	0.045989	0.41502	0.56095	0.999996	654	2	0.045989
RFX7	4	0.95785	0.95807	0.999996	1222	0	0.10639	0.048422	0.11335	0.999996	145	3	0.10639	4	0.83307	0.83523	0.999996	1080	0	0.19423	0.044671	0.10592	0.999996	129	3	0.19423	4	0.60722	0.66659	0.999996	747	1	0.052685	0.22059	0.37199	0.999996	433	2	0.052685
TBX2	4	0.98883	0.98921	0.999996	1278	0	0.17106	0.048523	0.1136	0.999996	146	3	0.17106	4	0.2076	0.32043	0.999996	404	1	0.10852	0.21886	0.33653	0.999996	388	2	0.10852	4	0.11374	0.23866	0.999996	303	2	-0.13023	0.84227	0.84275	0.999996	1018	1	-0.13023
CSF2	4	0.38286	0.47814	0.999996	539	1	0.14581	0.048827	0.11431	0.999996	147	3	0.14581	4	0.058542	0.13373	0.999996	176	2	-0.26598	0.94744	0.94764	0.999996	1242	0	-0.26598	4	0.90705	0.9068	0.999996	1121	0	0.078325	0.19229	0.34485	0.999996	408	2	0.078325
CEBPE	4	0.93662	0.93676	0.999996	1194	0	0.15054	0.049263	0.11522	0.999996	148	2	0.15054	4	0.18889	0.29817	0.999996	379	2	-0.12835	0.33735	0.46568	0.999996	577	1	-0.12835	4	0.861	0.86109	0.999996	1040	0	0.071269	0.13994	0.28377	0.999996	343	3	0.071269
SMAD9	4	0.88288	0.88395	0.999996	1119	0	0.14349	0.049615	0.11585	0.999996	149	2	0.14349	4	0.2279	0.34507	0.999996	431	2	-0.12971	0.6135	0.63205	0.999996	803	1	-0.12971	4	0.94466	0.9442	0.999996	1185	0	0.089065	0.071459	0.16282	0.999996	213	3	0.089065
IRF9	4	0.92485	0.92515	0.999996	1179	0	0.092896	0.049953	0.11649	0.999996	150	3	0.092896	4	0.83287	0.83507	0.999996	1079	0	0.07526	0.48144	0.54453	0.999996	681	1	0.07526	4	0.80964	0.81071	0.999996	945	1	0.087824	0.060992	0.14333	0.991517	194	2	0.087824
TFAP2B	4	0.95695	0.95709	0.999996	1220	0	0.093736	0.050159	0.11699	0.999996	151	3	0.093736	4	0.002297	0.0087834	0.39341	28	4	-0.31056	0.9977	0.99777	0.999996	1334	0	-0.31056	4	0.38643	0.52976	0.999996	600	2	-0.0096138	0.41733	0.56312	0.999996	657	2	-0.0096138
RORA	4	0.9744	0.97427	0.999996	1249	0	0.1287	0.050263	0.11717	0.999996	152	3	0.1287	4	0.92632	0.92668	0.999996	1206	0	0.14325	0.1567	0.26243	0.999996	293	2	0.14325	4	0.28242	0.42377	0.999996	483	1	0.033921	0.39891	0.54549	0.999996	634	2	0.033921
ZNF19	4	0.70784	0.70853	0.999996	861	1	0.13659	0.050573	0.11782	0.999996	153	3	0.13659	4	0.80606	0.80829	0.999996	1045	0	0.036311	0.60766	0.62812	0.999996	796	1	0.036311	4	0.41174	0.55563	0.999996	629	2	-0.043447	0.64911	0.70502	0.999996	828	1	-0.043447
VEZF1	4	0.32089	0.44528	0.999996	495	1	0.12507	0.051094	0.11866	0.999996	154	3	0.12507	4	0.041155	0.098105	0.973586	134	2	-0.16242	0.98195	0.98216	0.999996	1306	0	-0.16242	4	0.97301	0.9731	0.999996	1235	0	0.095042	0.17461	0.32765	0.999996	388	2	0.095042
NOBOX	4	0.99218	0.99256	0.999996	1290	0	0.11552	0.051198	0.11887	0.999996	155	3	0.11552	4	0.092846	0.18013	0.999996	232	2	-0.24018	0.35563	0.47477	0.999996	593	1	-0.24018	4	0.97887	0.97882	0.999996	1249	0	0.20658	0.016688	0.052814	0.571604	124	3	0.20658
HOXB2	4	0.24363	0.36452	0.999996	406	1	0.13894	0.051744	0.12005	0.999996	156	2	0.13894	4	0.12768	0.22303	0.999996	278	2	-0.13302	0.071614	0.15984	0.999996	179	1	-0.13302	4	0.40013	0.54412	0.999996	614	1	0.13889	0.09136	0.19944	0.999996	257	3	0.13889
ASCL4	4	0.90125	0.90183	0.999996	1139	0	0.12915	0.052039	0.12061	0.999996	157	3	0.12915	4	0.40972	0.49167	0.999996	624	1	0.28081	0.056366	0.12946	0.999996	150	3	0.28081	4	0.064676	0.14828	0.927416	216	2	-0.16061	0.8668	0.86684	0.999996	1066	0	-0.16061
HOXA1	4	0.86473	0.86589	0.999996	1091	0	0.06603	0.052642	0.12175	0.999996	158	2	0.06603	4	0.92106	0.92125	0.999996	1194	0	0.094092	0.28629	0.41609	0.999996	509	2	0.094092	4	0.21253	0.3533	0.999996	406	2	-0.056462	0.6464	0.70366	0.999996	824	1	-0.056462
NRL	4	0.951	0.95116	0.999996	1210	0	0.10678	0.052675	0.12183	0.999996	159	3	0.10678	4	0.24406	0.36485	0.999996	453	2	-0.0011916	0.15262	0.2575	0.999996	289	2	-0.0011916	4	0.2348	0.37642	0.999996	430	2	-0.055697	0.74654	0.76453	0.999996	908	1	-0.055697
ZNF81	4	0.52435	0.56352	0.999996	650	1	0.096772	0.053961	0.12444	0.999996	160	3	0.096772	4	0.92324	0.92364	0.999996	1198	0	0.042186	0.83442	0.83649	0.999996	1078	0	0.042186	4	0.74362	0.75427	0.999996	862	1	0.012443	0.35137	0.49857	0.999996	575	2	0.012443
ZNF534	4	0.51151	0.55499	0.999996	638	1	0.085526	0.055156	0.12699	0.999996	161	3	0.085526	4	0.6754	0.67849	0.999996	859	1	0.15227	0.16325	0.27063	0.999996	304	2	0.15227	4	0.83184	0.83209	0.999996	983	0	-0.026079	0.93067	0.93058	0.999996	1167	0	-0.026079
ZNF454	4	0.81768	0.82044	0.999996	1017	0	0.02464	0.055414	0.12749	0.999996	162	2	0.02464	4	0.41567	0.49484	0.999996	628	1	0.41974	0.0052981	0.018853	0.530631	48	3	0.41974	4	0.23515	0.37672	0.999996	431	1	-0.0053022	0.78671	0.79471	0.999996	949	1	-0.0053022
NKX3-1	4	0.9028	0.90322	0.999996	1141	0	0.1873	0.055929	0.12845	0.999996	163	2	0.1873	4	0.080296	0.16518	0.999996	211	2	-0.10309	0.53942	0.58053	0.999996	732	1	-0.10309	4	0.00090312	0.0033089	0.091231	49	4	-0.34761	0.99228	0.99221	0.999996	1288	0	-0.34761
FOXA1	4	0.95603	0.95616	0.999996	1217	0	0.15705	0.056145	0.12893	0.999996	164	3	0.15705	4	0.27931	0.40726	0.999996	504	2	-0.13564	0.23821	0.3595	0.999996	424	1	-0.13564	4	0.57547	0.65055	0.999996	728	1	0.043339	0.43769	0.58351	0.999996	677	2	0.043339
KLF14	4	0.65322	0.65977	0.999996	783	1	0.16741	0.05681	0.13029	0.999996	165	3	0.16741	4	0.05047	0.11757	0.999996	157	3	-0.31875	0.046877	0.11058	0.999996	134	1	-0.31875	4	0.10691	0.22651	0.999996	294	3	-0.11992	0.50623	0.6392	0.999996	742	1	-0.11992
ZFP30	4	0.83442	0.83649	0.999996	1042	0	0.083709	0.058721	0.13418	0.999996	166	3	0.083709	4	0.11695	0.20946	0.999996	266	1	-0.01155	0.65388	0.66337	0.999996	848	1	-0.01155	4	0.014437	0.046137	0.493685	126	3	-0.21782	0.60941	0.6839	0.999996	803	1	-0.21782
POU4F3	4	0.90434	0.90467	0.999996	1143	0	0.13454	0.059109	0.13504	0.999996	167	2	0.13454	4	0.45939	0.52154	0.999996	654	1	0.12261	0.12118	0.21945	0.999996	239	2	0.12261	4	0.94756	0.94719	0.999996	1189	0	0.078939	0.15392	0.30683	0.999996	369	2	0.078939
SPP1	4	0.83365	0.83569	0.999996	1041	0	0.089135	0.059748	0.13631	0.999996	168	3	0.089135	4	0.0021002	0.0079919	0.39341	27	3	-0.52896	0.20136	0.31541	0.999996	361	1	-0.52896	4	0.12632	0.26064	0.999996	331	1	0.0042453	0.41371	0.55971	0.999996	651	2	0.0042453
ZFP64	4	0.95887	0.95903	0.999996	1224	0	0.030315	0.060366	0.13758	0.999996	169	1	0.030315	4	0.99698	0.99711	0.999996	1317	0	0.24868	0.003022	0.011158	0.334983	45	4	0.24868	4	0.85008	0.85037	0.999996	1018	0	-0.021546	0.22298	0.37433	0.999996	438	1	-0.021546
ELF2	4	0.42257	0.50047	0.999996	565	1	0.13106	0.06067	0.13824	0.999996	170	3	0.13106	4	0.71164	0.71245	0.999996	907	1	0.062342	0.3159	0.45057	0.999996	558	1	0.062342	4	0.11681	0.24377	0.999996	309	3	-0.11266	0.87907	0.87909	0.999996	1089	0	-0.11266
TBX22	4	0.95222	0.95232	0.999996	1212	0	0.10194	0.06236	0.14196	0.999996	171	2	0.10194	4	0.50499	0.54987	0.999996	694	1	-0.010806	0.31284	0.44687	0.999996	550	2	-0.010806	4	0.21312	0.35387	0.999996	407	2	-0.064429	0.85657	0.85707	0.999996	1044	0	-0.064429
DLX6	4	0.60913	0.62453	0.999996	739	1	0.11749	0.063486	0.14411	0.999996	172	3	0.11749	4	0.92237	0.92277	0.999996	1196	0	0.18426	0.21557	0.33256	0.999996	382	2	0.18426	4	0.088013	0.1918	0.992811	260	3	-0.13497	0.62348	0.69123	0.999996	815	1	-0.13497
CCL8	4	0.96303	0.96313	0.999996	1233	0	0.11078	0.064681	0.14655	0.999996	173	3	0.11078	4	0.065485	0.14756	0.999996	188	2	-0.20115	0.18625	0.29808	0.999996	339	1	-0.20115	4	0.97237	0.97237	0.999996	1233	0	0.093912	0.13203	0.27076	0.999996	323	2	0.093912
POU2F1	4	0.70489	0.70584	0.999996	855	1	0.11957	0.065284	0.14779	0.999996	174	3	0.11957	4	0.84728	0.84898	0.999996	1102	0	0.32212	0.012699	0.037094	0.780303	62	3	0.32212	4	0.8124	0.81334	0.999996	949	1	0.14198	0.073128	0.16598	0.999996	216	3	0.14198
ZNF846	4	0.95812	0.95833	0.999996	1223	0	0.088897	0.066744	0.15045	0.999996	175	3	0.088897	4	0.021651	0.05606	0.831823	88	3	-0.24136	0.88611	0.88715	0.999996	1153	0	-0.24136	4	0.37139	0.5146	0.999996	583	1	0.061011	0.13513	0.27596	0.999996	329	3	0.061011
SIM2	4	0.91412	0.91431	0.999996	1162	0	0.14158	0.066872	0.15064	0.999996	176	2	0.14158	4	0.78864	0.79049	0.999996	1021	0	-0.10307	0.5732	0.60379	0.999996	759	1	-0.10307	4	0.91547	0.91526	0.999996	1141	0	0.029789	0.34541	0.49288	0.999996	571	2	0.029789
IL7R	4	0.21564	0.33041	0.999996	366	1	0.11614	0.06699	0.15089	0.999996	177	3	0.11614	4	0.17542	0.28156	0.999996	361	1	-0.0091818	0.78258	0.78415	0.999996	1014	0	-0.0091818	4	0.95917	0.95877	0.999996	1206	0	0.093665	0.086723	0.19092	0.999996	250	3	0.093665
ZNF524	4	0.96383	0.96403	0.999996	1234	0	0.11736	0.06727	0.15128	0.999996	178	2	0.11736	4	0.83576	0.83761	0.999996	1084	0	0.11487	0.18562	0.29752	0.999996	338	2	0.11487	4	0.34517	0.48761	0.999996	550	2	-0.051684	0.84301	0.84346	0.999996	1020	1	-0.051684
MAFK	4	0.92798	0.9282	0.999996	1183	0	0.078125	0.067408	0.15158	0.999996	179	2	0.078125	4	0.1619	0.26537	0.999996	335	1	0.021412	0.2285	0.34795	0.999996	407	2	0.021412	4	0.66306	0.69921	0.999996	795	1	-0.040706	0.93582	0.93597	0.999996	1171	0	-0.040706
CSF1	4	0.50717	0.55226	0.999996	633	1	0.091931	0.067605	0.15197	0.999996	180	3	0.091931	4	0.35457	0.46111	0.999996	581	1	-0.016693	0.7037	0.70599	0.999996	894	1	-0.016693	4	0.17969	0.32014	0.999996	375	2	0.026893	0.10109	0.21711	0.999996	272	2	0.026893
ZNF580	4	0.76636	0.76733	0.999996	937	0	0.061952	0.06807	0.15267	0.999996	181	2	0.061952	4	0.59804	0.61555	0.999996	768	1	0.13963	0.19554	0.30892	0.999996	354	2	0.13963	4	0.12214	0.25377	0.999996	320	2	-0.11054	0.46398	0.60914	0.999996	706	1	-0.11054
ZNF383	4	0.81912	0.82173	0.999996	1019	0	0.083275	0.069513	0.15438	0.999996	182	2	0.083275	4	0.96278	0.96289	0.999996	1266	0	0.078539	0.80498	0.80704	0.999996	1041	0	0.078539	4	0.50361	0.61668	0.999996	691	1	0.078283	0.11693	0.24468	0.999996	294	2	0.078283
EVX2	4	0.71857	0.71911	0.999996	874	1	0.13458	0.07233	0.1576	0.999996	183	2	0.13458	4	0.46866	0.52718	0.999996	665	1	0.035487	0.14143	0.24371	0.999996	273	2	0.035487	4	0.87003	0.87002	0.999996	1053	0	0.010975	0.77727	0.78728	0.999996	940	1	0.010975
ZBTB12	4	0.84601	0.84762	0.999996	1059	0	0.15227	0.072535	0.15786	0.999996	184	2	0.15227	4	0.29165	0.42194	0.999996	529	1	0.0524	0.48008	0.54362	0.999996	680	1	0.0524	4	0.87368	0.87379	0.999996	1058	0	0.1008	0.09034	0.19748	0.999996	255	2	0.1008
SOX11	4	0.29336	0.42408	0.999996	467	1	0.08134	0.072947	0.15826	0.999996	185	2	0.08134	4	0.11672	0.20918	0.999996	265	2	-0.050312	0.041871	0.099952	0.999996	120	2	-0.050312	4	0.9248	0.92448	0.999996	1156	0	0.17688	0.066222	0.15324	0.999996	203	3	0.17688
PTGDR2	4	0.84655	0.84823	0.999996	1060	0	0.10432	0.074187	0.15973	0.999996	186	2	0.10432	4	0.32696	0.44672	0.999996	560	1	-0.11753	0.23398	0.3545	0.999996	418	1	-0.11753	4	0.76127	0.76827	0.999996	883	1	0.1055	0.079629	0.17825	0.999996	234	2	0.1055
SOX12	4	0.91306	0.91333	0.999996	1160	0	0.035432	0.07441	0.16002	0.999996	187	1	0.035432	4	0.66931	0.67312	0.999996	849	1	-0.085111	0.92442	0.9248	0.999996	1219	0	-0.085111	4	0.61342	0.66992	0.999996	754	1	-0.046148	0.94836	0.94805	0.999996	1199	0	-0.046148
GTF2B	4	0.53402	0.57004	0.999996	662	1	0.092402	0.074602	0.16024	0.999996	188	2	0.092402	4	0.88669	0.88777	0.999996	1145	0	0.021252	0.75753	0.75824	0.999996	978	0	0.021252	4	0.0093609	0.030835	0.396747	105	3	-0.23984	0.80921	0.81323	0.999996	970	1	-0.23984
RHOXF1	4	0.63341	0.64341	0.999996	766	1	-0.047757	0.075108	0.16092	0.999996	189	1	-0.047757	4	0.14566	0.24498	0.999996	306	2	-0.13298	0.72536	0.72625	0.999996	925	1	-0.13298	4	0.7202	0.73699	0.999996	834	1	0.004399	0.41115	0.55724	0.999996	647	1	0.004399
HEYL	4	0.83093	0.83307	0.999996	1034	0	0.13507	0.075644	0.16172	0.999996	190	2	0.13507	4	0.88611	0.88715	0.999996	1144	0	0.19571	0.1417	0.24401	0.999996	274	2	0.19571	4	0.73553	0.74834	0.999996	850	1	0.040167	0.26496	0.41477	0.999996	480	2	0.040167
HMX2	4	0.4012	0.48834	0.999996	555	1	0.14846	0.075853	0.16197	0.999996	191	2	0.14846	4	0.64102	0.64898	0.999996	815	1	-0.1234	0.68825	0.69219	0.999996	878	1	-0.1234	4	0.10058	0.21517	0.999996	284	3	-0.16464	0.98344	0.98334	0.999996	1262	0	-0.16464
DBX1	4	0.53109	0.5681	0.999996	656	1	0.072307	0.0772	0.16348	0.999996	192	2	0.072307	4	0.024804	0.063008	0.831823	100	3	-0.28779	0.32806	0.46127	0.999996	569	1	-0.28779	4	0.79427	0.79654	0.999996	921	1	0.035964	0.45839	0.60393	0.999996	699	1	0.035964
ZNF527	4	0.036871	0.088981	0.864675	139	2	-0.020422	0.077957	0.16444	0.999996	193	2	-0.020422	4	0.24303	0.3636	0.999996	451	1	-0.079411	0.8264	0.8287	0.999996	1066	0	-0.079411	4	0.028088	0.076141	0.681234	151	2	-0.079934	0.19201	0.34457	0.999996	407	2	-0.079934
RFX3	4	0.71135	0.71219	0.999996	865	1	0.041343	0.078168	0.16468	0.999996	194	2	0.041343	4	0.073712	0.15718	0.999996	198	2	-0.19695	0.97806	0.978	0.999996	1300	0	-0.19695	4	0.82513	0.82535	0.999996	973	1	0.06723	0.075618	0.17095	0.999996	225	2	0.06723
BACH1	4	0.92474	0.92509	0.999996	1178	0	0.099054	0.07923	0.16589	0.999996	195	2	0.099054	4	0.38953	0.48032	0.999996	605	1	-0.055357	0.83935	0.84117	0.999996	1084	0	-0.055357	4	0.88619	0.88616	0.999996	1080	0	-0.012579	0.88663	0.88653	0.999996	1102	0	-0.012579
ZNF582	4	0.96462	0.96484	0.999996	1236	0	0.040213	0.080678	0.16766	0.999996	196	1	0.040213	4	0.91552	0.91582	0.999996	1187	0	0.035255	0.61495	0.63318	0.999996	805	1	0.035255	4	0.3861	0.52934	0.999996	599	2	-0.034832	0.85777	0.85815	0.999996	1046	0	-0.034832
BHLHE41	4	0.16105	0.26447	0.999996	300	2	0.0081764	0.081584	0.16864	0.999996	197	2	0.0081764	4	0.041194	0.098163	0.973586	135	3	-0.22752	0.9133	0.9136	0.999996	1199	0	-0.22752	4	0.75308	0.76159	0.999996	875	1	0.1047	0.1372	0.27941	0.999996	334	2	0.1047
ISL1	4	0.70518	0.70613	0.999996	856	1	0.036084	0.082447	0.16965	0.999996	198	2	0.036084	4	0.92495	0.92527	0.999996	1203	0	0.0076413	0.83403	0.83609	0.999996	1077	0	0.0076413	4	0.87617	0.87619	0.999996	1061	0	0.11364	0.13126	0.26949	0.999996	321	2	0.11364
TCF7L2	4	0.98492	0.98532	0.999996	1269	0	0.090074	0.084839	0.17245	0.999996	199	2	0.090074	4	0.034686	0.084276	0.925662	123	2	-0.16207	0.90736	0.90736	0.999996	1186	0	-0.16207	4	0.7992	0.80077	0.999996	933	1	-0.0031679	0.74574	0.76396	0.999996	907	1	-0.0031679
SOX2	4	0.3032	0.4359	0.999996	483	2	0.049294	0.086373	0.17423	0.999996	200	2	0.049294	4	0.044096	0.10441	0.981369	143	3	-0.20516	0.33789	0.46598	0.999996	578	1	-0.20516	4	0.39457	0.53824	0.999996	608	1	0.015835	0.34419	0.49177	0.999996	569	2	0.015835
LY6G5C	4	0.1567	0.25914	0.999996	298	1	0.06899	0.086814	0.17474	0.999996	201	2	0.06899	4	0.77926	0.78069	0.999996	1007	0	0.065883	0.34869	0.47152	0.999996	587	1	0.065883	4	0.91336	0.91321	0.999996	1135	0	0.15203	0.044841	0.11245	0.898969	169	3	0.15203
NFATC4	4	0.78422	0.78589	0.999996	964	0	0.11954	0.087035	0.17502	0.999996	202	2	0.11954	4	0.61963	0.63149	0.999996	788	1	0.0078629	0.61132	0.63052	0.999996	800	1	0.0078629	4	0.90643	0.90618	0.999996	1118	0	0.063802	0.2032	0.35505	0.999996	414	2	0.063802
ZNF223	4	0.48144	0.53621	0.999996	610	1	0.10683	0.087256	0.1753	0.999996	203	2	0.10683	4	0.10536	0.19547	0.999996	250	2	-0.12835	0.91139	0.91159	0.999996	1195	0	-0.12835	4	0.38022	0.52357	0.999996	593	1	0.022452	0.77775	0.7876	0.999996	941	1	0.022452
ZKSCAN3	4	0.88421	0.8852	0.999996	1121	0	0.022805	0.088986	0.17739	0.999996	204	1	0.022805	4	0.029487	0.073613	0.904095	110	2	-0.10682	0.24806	0.37129	0.999996	444	2	-0.10682	4	0.24718	0.38896	0.999996	444	1	0.052696	0.43244	0.5785	0.999996	671	2	0.052696
ZEB2	4	0.93161	0.93175	0.999996	1187	0	0.077302	0.089476	0.17797	0.999996	205	2	0.077302	4	0.76084	0.76168	0.999996	983	0	-0.035855	0.78422	0.78589	0.999996	1015	0	-0.035855	4	0.82008	0.8205	0.999996	962	1	0.033252	0.16073	0.31344	0.999996	376	2	0.033252
FOXO1	4	0.76982	0.77085	0.999996	943	0	0.019158	0.091743	0.18067	0.999996	206	2	0.019158	4	0.13413	0.23087	0.999996	291	2	-0.024808	0.22306	0.34133	0.999996	397	2	-0.024808	4	1	1	0.999996	1349	0	1.6704	1.3704e-10	3.6643e-06	0.000248	4	4	1.6704
KLF15	4	0.98862	0.98903	0.999996	1277	0	0.11119	0.094663	0.18404	0.999996	207	2	0.11119	4	0.49753	0.5449	0.999996	688	1	0.038673	0.5141	0.56427	0.999996	708	1	0.038673	4	0.82533	0.82559	0.999996	974	1	0.0053241	0.82633	0.8279	0.999996	995	1	0.0053241
HOMEZ	4	0.97285	0.97296	0.999996	1245	0	0.093235	0.09518	0.18473	0.999996	208	1	0.093235	4	0.40572	0.48951	0.999996	620	1	0.084962	0.62141	0.63776	0.999996	815	1	0.084962	4	0.79109	0.79375	0.999996	918	1	0.10948	0.076533	0.17251	0.999996	228	3	0.10948
LST1	4	0.95941	0.95959	0.999996	1226	0	0.11129	0.096493	0.1863	0.999996	209	2	0.11129	4	0.9496	0.94984	0.999996	1248	0	0.16607	0.061717	0.14065	0.999996	159	3	0.16607	4	0.9864	0.98651	0.999996	1270	0	0.097236	0.013601	0.043726	0.527449	112	4	0.097236
ZNF793	4	0.7529	0.7537	0.999996	921	0	0.079783	0.096952	0.18685	0.999996	210	2	0.079783	4	0.73751	0.73799	0.999996	949	0	-0.094054	0.50543	0.55899	0.999996	699	1	-0.094054	4	0.1118	0.23543	0.999996	301	3	-0.12387	0.86516	0.8651	0.999996	1063	0	-0.12387
HNF4G	4	0.94027	0.94036	0.999996	1199	0	0.081416	0.097182	0.18715	0.999996	211	2	0.081416	4	0.97655	0.9764	0.999996	1287	0	0.19111	0.072262	0.16094	0.999996	181	3	0.19111	4	0.11868	0.24732	0.999996	314	3	-0.071632	0.3828	0.52954	0.999996	612	1	-0.071632
FOXI2	4	0.58633	0.60735	0.999996	711	1	-0.070014	0.099292	0.18971	0.999996	212	1	-0.070014	4	0.52815	0.56516	0.999996	706	1	0.24163	0.012956	0.037644	0.780303	63	2	0.24163	4	0.017298	0.053671	0.547842	132	3	-0.31461	0.70392	0.73666	0.999996	868	1	-0.31461
ZNF225	4	0.92453	0.92493	0.999996	1177	0	0.07731	0.10136	0.19209	0.999996	213	2	0.07731	4	0.46265	0.52357	0.999996	658	1	0.098794	0.52138	0.569	0.999996	716	1	0.098794	4	0.0083908	0.027904	0.380788	99	3	-0.27234	0.93741	0.93732	0.999996	1173	0	-0.27234
MYRF	4	0.52562	0.56448	0.999996	651	1	0.11198	0.10183	0.19277	0.999996	214	2	0.11198	4	0.26453	0.38899	0.999996	487	2	-0.14507	0.81706	0.81989	0.999996	1055	0	-0.14507	4	0.67944	0.70941	0.999996	804	1	0.1017	0.10414	0.22263	0.999996	275	2	0.1017
ZBTB33	4	0.99185	0.9922	0.999996	1287	0	0.12688	0.10394	0.1952	0.999996	215	2	0.12688	4	0.74236	0.74284	0.999996	959	0	-0.048144	0.76859	0.76963	0.999996	994	0	-0.048144	4	0.63403	0.68177	0.999996	767	1	0.094861	0.085727	0.18912	0.999996	248	3	0.094861
IL17F	4	0.61603	0.62949	0.999996	747	1	0.0003188	0.10475	0.19624	0.999996	216	1	0.0003188	4	0.21438	0.32863	0.999996	415	2	-0.093524	0.54025	0.58108	0.999996	733	1	-0.093524	4	0.99476	0.9947	0.999996	1291	0	0.11527	0.0052364	0.017981	0.304214	79	4	0.11527
IL10	4	0.93309	0.93331	0.999996	1189	0	0.08845	0.10489	0.19637	0.999996	217	2	0.08845	4	0.63723	0.6459	0.999996	809	1	0.089435	0.74129	0.74178	0.999996	951	0	0.089435	4	0.88807	0.88796	0.999996	1085	0	0.076013	0.10966	0.23218	0.999996	286	3	0.076013
E2F8	4	0.56056	0.58906	0.999996	683	1	0.033932	0.1056	0.19747	0.999996	218	2	0.033932	4	0.0040689	0.014742	0.480316	41	3	-0.37788	0.96093	0.9611	0.999996	1263	0	-0.37788	4	0.98706	0.98708	0.999996	1272	0	0.22197	0.0026041	0.0095309	0.204385	63	4	0.22197
ZNF468	4	0.86897	0.86993	0.999996	1102	0	0.068898	0.10631	0.19828	0.999996	219	2	0.068898	4	0.23396	0.3525	0.999996	440	2	-0.12797	0.78956	0.79148	0.999996	1020	0	-0.12797	4	0.78274	0.78623	0.999996	909	1	0.012035	0.25635	0.40666	0.999996	472	2	0.012035
CREBZF	4	0.97628	0.97611	0.999996	1253	0	0.1192	0.10727	0.19937	0.999996	220	2	0.1192	4	0.16298	0.26677	0.999996	336	2	-0.0010735	0.10774	0.20331	0.999996	219	2	-0.0010735	4	0.81176	0.81275	0.999996	948	1	-0.043659	0.74255	0.76179	0.999996	905	1	-0.043659
MESP2	4	0.15289	0.25439	0.999996	291	2	-0.0076906	0.10918	0.20182	0.999996	221	2	-0.0076906	4	0.82878	0.83077	0.999996	1073	0	-0.11584	0.68328	0.68755	0.999996	874	1	-0.11584	4	0.7954	0.79753	0.999996	923	1	0.10655	0.11546	0.24199	0.999996	292	2	0.10655
FOXF1	4	0.043124	0.10233	0.901665	153	2	-0.0089548	0.11087	0.20394	0.999996	222	2	-0.0089548	4	0.71971	0.72023	0.999996	918	1	0.090817	0.2901	0.42055	0.999996	519	2	0.090817	4	0.15042	0.28965	0.999996	351	2	-0.078313	0.89492	0.89498	0.999996	1113	0	-0.078313
HOXA5	4	0.29776	0.42948	0.999996	474	2	0.028576	0.11208	0.20549	0.999996	223	2	0.028576	4	0.43037	0.50385	0.999996	641	1	0.023107	0.18345	0.29505	0.999996	334	2	0.023107	4	0.2161	0.35684	0.999996	410	2	-0.070124	0.67052	0.71669	0.999996	841	1	-0.070124
FOXJ3	4	0.46728	0.52764	0.999996	599	1	0.033368	0.11222	0.20565	0.999996	224	1	0.033368	4	0.36988	0.4694	0.999996	592	1	-0.12959	0.91318	0.91347	0.999996	1198	0	-0.12959	4	0.70981	0.72974	0.999996	823	1	0.025846	0.57934	0.67	0.999996	783	1	0.025846
ZNF296	4	0.2514	0.37383	0.999996	417	1	0.071013	0.1129	0.20644	0.999996	225	2	0.071013	4	0.63201	0.64163	0.999996	805	1	0.029725	0.43665	0.51842	0.999996	655	1	0.029725	4	0.08372	0.18401	0.978736	253	3	-0.17183	0.87289	0.87302	0.999996	1075	0	-0.17183
CEBPA	4	0.96278	0.96289	0.999996	1231	0	0.13561	0.11378	0.20751	0.999996	226	2	0.13561	4	0.72872	0.72931	0.999996	933	0	0.1081	0.1886	0.30082	0.999996	343	2	0.1081	4	0.012025	0.038977	0.444926	117	4	-0.15309	0.98798	0.98804	0.999996	1276	0	-0.15309
ZNF786	4	0.6512	0.65805	0.999996	781	1	0.12581	0.11746	0.21174	0.999996	227	2	0.12581	4	0.74555	0.74615	0.999996	964	0	-0.077989	0.38543	0.49031	0.999996	614	1	-0.077989	4	0.77121	0.77645	0.999996	894	1	0.045559	0.47921	0.62433	0.999996	730	2	0.045559
HMG20B	4	0.97339	0.97337	0.999996	1246	0	0.12148	0.11762	0.21196	0.999996	228	2	0.12148	4	0.98087	0.98102	0.999996	1294	0	0.18544	0.047717	0.11218	0.999996	135	3	0.18544	4	0.30793	0.44958	0.999996	509	2	-0.067365	0.77048	0.78217	0.999996	930	1	-0.067365
IL25	4	0.68856	0.69079	0.999996	833	1	0.050602	0.1182	0.21261	0.999996	229	2	0.050602	4	0.89539	0.89633	0.999996	1154	0	0.10224	0.3093	0.44309	0.999996	544	2	0.10224	4	0.79719	0.79905	0.999996	928	1	0.058838	0.33892	0.48693	0.999996	561	2	0.058838
FOXH1	4	0.25021	0.37234	0.999996	413	1	-0.0056165	0.11829	0.21275	0.999996	230	1	-0.0056165	4	0.35617	0.46194	0.999996	583	1	-0.065215	0.95517	0.9553	0.999996	1255	0	-0.065215	4	0.40064	0.54457	0.999996	615	2	-0.044383	0.73662	0.75786	0.999996	899	1	-0.044383
PRDM15	4	0.78258	0.78415	0.999996	963	0	0.099514	0.11895	0.21356	0.999996	231	2	0.099514	4	0.89498	0.89589	0.999996	1153	0	0.077621	0.15017	0.2547	0.999996	285	2	0.077621	4	0.98856	0.98856	0.999996	1276	0	0.23674	0.0096568	0.031883	0.453413	95	4	0.23674
SIX3	4	0.79389	0.7958	0.999996	980	0	0.082377	0.11919	0.21382	0.999996	232	2	0.082377	4	0.29872	0.43051	0.999996	538	2	-0.093673	0.80606	0.80829	0.999996	1044	0	-0.093673	4	0.96643	0.96611	0.999996	1219	0	0.25647	0.0024482	0.0090106	0.199562	61	3	0.25647
CREB3L4	4	0.81706	0.81989	0.999996	1016	0	0.077309	0.12093	0.21607	0.999996	233	2	0.077309	4	0.58786	0.60771	0.999996	756	1	-0.046136	0.12098	0.21915	0.999996	238	1	-0.046136	4	0.15311	0.29245	0.999996	355	2	-0.082225	0.9181	0.9178	0.999996	1151	0	-0.082225
HES1	4	0.74369	0.74429	0.999996	908	0	0.059575	0.12143	0.21667	0.999996	234	2	0.059575	4	0.033244	0.081352	0.915883	120	1	-0.099928	0.8006	0.80242	0.999996	1038	0	-0.099928	4	0.11312	0.23752	0.999996	302	3	-0.12107	0.26965	0.41903	0.999996	484	1	-0.12107
JUN	4	0.97686	0.97674	0.999996	1254	0	0.13087	0.12394	0.21985	0.999996	235	2	0.13087	4	0.043304	0.10258	0.981369	141	1	0.021328	0.47325	0.53953	0.999996	677	1	0.021328	4	0.26164	0.40291	0.999996	462	2	-0.0078315	0.41831	0.56417	0.999996	658	2	-0.0078315
USF1	4	0.33135	0.45072	0.999996	500	1	0.045642	0.12434	0.22031	0.999996	236	2	0.045642	4	0.62533	0.63614	0.999996	797	1	0.12594	0.17975	0.29042	0.999996	329	2	0.12594	4	0.74415	0.75468	0.999996	863	1	0.10874	0.10183	0.21843	0.999996	273	3	0.10874
ZNF749	4	0.85139	0.85282	0.999996	1067	0	0.046911	0.12545	0.22176	0.999996	237	2	0.046911	4	0.65422	0.66005	0.999996	833	1	0.0045223	0.61204	0.63095	0.999996	802	1	0.0045223	4	0.43031	0.57483	0.999996	653	1	0.1238	0.079203	0.17746	0.999996	233	2	0.1238
ETV5	4	0.54519	0.57762	0.999996	671	1	0.073831	0.12568	0.22204	0.999996	238	2	0.073831	4	0.78609	0.78777	0.999996	1016	0	-0.021136	0.46774	0.53657	0.999996	673	1	-0.021136	4	0.73634	0.74895	0.999996	851	1	0.037645	0.40286	0.54938	0.999996	635	2	0.037645
GATA4	4	0.50017	0.54755	0.999996	629	1	-0.015892	0.12635	0.22294	0.999996	239	1	-0.015892	4	0.24722	0.36867	0.999996	461	1	-0.014814	0.59953	0.62231	0.999996	787	1	-0.014814	4	0.37231	0.51551	0.999996	585	2	-0.076934	0.79697	0.8031	0.999996	960	1	-0.076934
ZNF697	4	0.72311	0.72365	0.999996	879	0	0.030006	0.12768	0.22455	0.999996	240	2	0.030006	4	0.82956	0.83163	0.999996	1075	0	0.24996	0.030157	0.075503	0.999996	99	3	0.24996	4	0.22661	0.36754	0.999996	421	2	-0.089131	0.90742	0.90723	0.999996	1134	0	-0.089131
SNAI2	4	0.9878	0.98823	0.999996	1273	0	0.10479	0.12798	0.22499	0.999996	241	2	0.10479	4	0.01654	0.044657	0.804422	75	3	-0.2889	0.90798	0.90805	0.999996	1188	0	-0.2889	4	0.19443	0.33475	0.999996	392	2	-0.074591	0.51403	0.64247	0.999996	747	1	-0.074591
NFKB1	4	0.81099	0.81345	0.999996	1006	0	-0.01834	0.12902	0.22625	0.999996	242	1	-0.01834	4	0.92139	0.92165	0.999996	1195	0	0.17551	0.050441	0.11771	0.999996	141	2	0.17551	4	0.047493	0.11528	0.855756	182	3	-0.18886	0.90171	0.90159	0.999996	1121	0	-0.18886
RELB	4	0.82076	0.82332	0.999996	1021	0	0.10034	0.13002	0.22743	0.999996	243	2	0.10034	4	0.92611	0.92646	0.999996	1205	0	0.069605	0.58365	0.61079	0.999996	767	1	0.069605	4	0.03615	0.092425	0.77078	162	3	-0.18657	0.38074	0.52766	0.999996	610	1	-0.18657
SOX8	4	0.62034	0.63276	0.999996	754	1	0.071897	0.13079	0.22831	0.999996	244	2	0.071897	4	0.49487	0.54316	0.999996	685	1	0.039268	0.53151	0.5754	0.999996	724	1	0.039268	4	0.23455	0.37611	0.999996	429	2	-0.053896	0.80943	0.81344	0.999996	971	1	-0.053896
MSH5	4	0.86224	0.86344	0.999996	1086	0	0.06804	0.13156	0.22926	0.999996	245	2	0.06804	4	0.73615	0.73666	0.999996	947	0	0.041429	0.79208	0.79409	0.999996	1024	0	0.041429	4	0.59609	0.66065	0.999996	740	1	0.024592	0.29097	0.43995	0.999996	510	2	0.024592
ZFP41	4	0.59542	0.61422	0.999996	721	1	-0.026187	0.13168	0.2294	0.999996	246	1	-0.026187	4	0.54231	0.57485	0.999996	718	1	-0.0031581	0.58709	0.61318	0.999996	773	1	-0.0031581	4	0.63264	0.68108	0.999996	764	1	-0.0069298	0.60353	0.68095	0.999996	796	1	-0.0069298
IRX2	4	0.66051	0.66583	0.999996	793	1	-0.015238	0.13235	0.23028	0.999996	247	1	-0.015238	4	0.2117	0.32534	0.999996	411	2	-0.03847	0.17074	0.27964	0.999996	313	2	-0.03847	4	0.84757	0.8478	0.999996	1014	0	0.078179	0.3225	0.47086	0.999996	543	2	0.078179
NPAS3	4	0.27458	0.40133	0.999996	443	2	-0.01646	0.13301	0.23113	0.999996	248	1	-0.01646	4	0.16105	0.2641	0.999996	331	2	-0.096798	0.48953	0.54912	0.999996	689	1	-0.096798	4	0.42718	0.5714	0.999996	651	2	-0.055237	0.75411	0.76983	0.999996	915	1	-0.055237
HLA-DQB1	4	0.94428	0.94426	0.999996	1204	0	0.07886	0.13336	0.23149	0.999996	249	2	0.07886	4	0.19149	0.3013	0.999996	383	2	-0.12897	0.91713	0.91742	0.999996	1207	0	-0.12897	4	0.7468	0.75666	0.999996	865	1	-0.0086112	0.31195	0.46034	0.999996	535	1	-0.0086112
HIC2	4	0.77494	0.77639	0.999996	950	0	0.078979	0.13362	0.23174	0.999996	250	2	0.078979	4	0.91471	0.91497	0.999996	1186	0	0.014696	0.58633	0.6126	0.999996	771	1	0.014696	4	0.10435	0.22205	0.999996	290	3	-0.072677	0.91025	0.91001	0.999996	1137	0	-0.072677
CCL1	4	0.8609	0.86213	0.999996	1082	0	0.066977	0.13439	0.23259	0.999996	251	2	0.066977	4	0.11492	0.20716	0.999996	262	1	-0.061243	0.3406	0.46732	0.999996	582	1	-0.061243	4	0.97025	0.97026	0.999996	1227	0	0.071241	0.14541	0.29322	0.999996	356	3	0.071241
SOX10	4	0.72983	0.73035	0.999996	888	0	0.017692	0.13491	0.23313	0.999996	252	2	0.017692	4	0.73478	0.73537	0.999996	943	0	0.0084543	0.34708	0.47071	0.999996	584	1	0.0084543	4	0.15211	0.29145	0.999996	353	2	-0.03082	0.51532	0.643	0.999996	748	1	-0.03082
CEBPD	4	0.8401	0.84191	0.999996	1054	0	0.055548	0.13501	0.23323	0.999996	253	2	0.055548	4	0.60693	0.62216	0.999996	778	1	-0.039923	0.5456	0.58446	0.999996	738	1	-0.039923	4	0.23724	0.37889	0.999996	432	2	-0.036223	0.4413	0.5868	0.999996	681	2	-0.036223
NFATC3	4	0.47599	0.53266	0.999996	605	1	0.062283	0.13567	0.23407	0.999996	254	2	0.062283	4	0.070288	0.1533	0.999996	195	2	-0.14078	0.65255	0.66239	0.999996	846	1	-0.14078	4	0.35398	0.49632	0.999996	562	1	0.0087539	0.82653	0.82806	0.999996	996	1	0.0087539
ZNF77	4	0.5141	0.55673	0.999996	642	1	0.035667	0.13621	0.23473	0.999996	255	2	0.035667	4	0.18316	0.2915	0.999996	370	2	-0.092997	0.22302	0.34128	0.999996	396	1	-0.092997	4	0.16375	0.30326	0.999996	362	2	-0.102	0.91708	0.91676	0.999996	1148	0	-0.102
ZSCAN1	4	0.0093687	0.028629	0.486696	79	3	-0.19683	0.13633	0.23488	0.999996	256	1	-0.19683	4	0.16436	0.2686	0.999996	338	2	-0.090402	0.30188	0.43453	0.999996	533	1	-0.090402	4	0.089024	0.19365	0.996141	261	3	-0.092933	0.76202	0.77581	0.999996	922	1	-0.092933
ZNF587	4	0.49265	0.54298	0.999996	620	1	0.068567	0.13699	0.23555	0.999996	257	2	0.068567	4	0.51839	0.55845	0.999996	700	1	-0.035509	0.52223	0.56944	0.999996	718	1	-0.035509	4	0.077508	0.17272	0.961859	238	3	-0.133	0.62169	0.69019	0.999996	813	1	-0.133
NFE4	4	0.9797	0.97975	0.999996	1261	0	0.048714	0.13699	0.23556	0.999996	258	1	0.048714	4	0.77639	0.77772	0.999996	1005	0	0.14434	0.1616	0.26861	0.999996	302	2	0.14434	4	0.65713	0.69554	0.999996	787	1	0.011186	0.82811	0.82952	0.999996	1003	1	0.011186
ZBTB43	4	0.85403	0.85538	0.999996	1074	0	0.09267	0.13777	0.23645	0.999996	259	2	0.09267	4	0.52265	0.56142	0.999996	701	1	0.016284	0.77614	0.77748	0.999996	1005	0	0.016284	4	0.90618	0.9059	0.999996	1116	0	0.041275	0.48376	0.62914	0.999996	733	2	0.041275
CCL5	4	0.88333	0.88442	0.999996	1120	0	0.086883	0.13855	0.23738	0.999996	260	2	0.086883	4	0.43761	0.50816	0.999996	648	1	-0.048576	0.6959	0.69899	0.999996	883	1	-0.048576	4	0.9951	0.99507	0.999996	1292	0	0.23218	0.0048992	0.016874	0.29227	78	4	0.23218
ZKSCAN1	4	0.021528	0.055972	0.700724	107	3	-0.20582	0.1403	0.23961	0.999996	261	1	-0.20582	4	0.20946	0.32256	0.999996	407	1	0.1468	0.30705	0.44051	0.999996	542	2	0.1468	4	0.0038345	0.013525	0.250305	73	4	-0.17821	0.99617	0.99619	0.999996	1298	0	-0.17821
ERG	4	0.89194	0.89292	0.999996	1128	0	0.074082	0.14091	0.24038	0.999996	262	2	0.074082	4	0.29201	0.4224	0.999996	531	2	-0.13025	0.9286	0.92879	0.999996	1222	0	-0.13025	4	0.96543	0.96516	0.999996	1216	0	0.049768	0.35431	0.50119	0.999996	582	2	0.049768
IL1R1	4	0.74129	0.74178	0.999996	905	0	0.069109	0.14117	0.24067	0.999996	263	2	0.069109	4	0.86523	0.8662	0.999996	1122	0	0.01257	0.43713	0.51871	0.999996	656	1	0.01257	4	0.076456	0.17069	0.961859	236	2	-0.039938	0.21819	0.36986	0.999996	430	2	-0.039938
BCL11A	4	0.80016	0.80195	0.999996	991	0	0.09185	0.14222	0.24189	0.999996	264	2	0.09185	4	0.94529	0.94533	0.999996	1240	0	0.21749	0.054069	0.12477	0.999996	145	3	0.21749	4	0.97441	0.97447	0.999996	1236	0	0.13618	0.041081	0.10511	0.855452	166	3	0.13618
GCM1	4	0.77783	0.77924	0.999996	954	0	0.04463	0.14249	0.24222	0.999996	265	2	0.04463	4	0.17286	0.27859	0.999996	357	2	0.0043407	0.28438	0.4139	0.999996	505	2	0.0043407	4	0.99211	0.99202	0.999996	1285	0	0.16753	0.0078903	0.026467	0.397305	90	4	0.16753
SMAD1	4	0.37977	0.47638	0.999996	537	1	0.078054	0.14275	0.24263	0.999996	266	2	0.078054	4	0.34654	0.457	0.999996	574	1	-0.013816	0.32366	0.45907	0.999996	566	1	-0.013816	4	0.41502	0.55889	0.999996	633	2	-0.044869	0.86234	0.8625	0.999996	1055	0	-0.044869
HES5	4	0.77055	0.77151	0.999996	945	0	0.079199	0.14407	0.24428	0.999996	267	2	0.079199	4	0.049729	0.116	0.999996	155	2	-0.15699	0.67794	0.68308	0.999996	869	1	-0.15699	4	0.58664	0.6561	0.999996	735	1	0.010553	0.42201	0.56777	0.999996	664	1	0.010553
EPAS1	4	0.22241	0.33865	0.999996	375	1	0.058106	0.14673	0.24759	0.999996	268	2	0.058106	4	0.17495	0.28109	0.999996	360	2	-0.17287	0.86978	0.87072	0.999996	1128	0	-0.17287	4	0.91324	0.91308	0.999996	1134	0	0.079875	0.089223	0.19536	0.999996	254	2	0.079875
ARNT2	4	0.49443	0.54402	0.999996	623	1	0.095506	0.14726	0.24828	0.999996	269	2	0.095506	4	0.6959	0.69727	0.999996	886	1	0.019102	0.64817	0.65887	0.999996	844	1	0.019102	4	0.036831	0.093774	0.772489	164	3	-0.14821	0.83664	0.83735	0.999996	1010	1	-0.14821
ZNF611	4	0.43617	0.50857	0.999996	577	1	0.0039708	0.14755	0.24864	0.999996	270	1	0.0039708	4	0.92767	0.92792	0.999996	1208	0	0.022009	0.41567	0.50633	0.999996	637	1	0.022009	4	0.29616	0.43801	0.999996	499	1	0.088573	0.091912	0.20045	0.999996	259	2	0.088573
RARB	4	0.38595	0.47979	0.999996	540	1	0.056303	0.14806	0.24935	0.999996	271	2	0.056303	4	0.73967	0.74018	0.999996	952	0	0.00027836	0.10066	0.19486	0.999996	210	1	0.00027836	4	0.88634	0.88627	0.999996	1081	0	0.11705	0.053825	0.12963	0.956187	183	3	0.11705
ZNF250	4	0.86407	0.86516	0.999996	1089	0	-0.0094844	0.14951	0.25114	0.999996	272	1	-0.0094844	4	0.73066	0.73126	0.999996	935	0	0.093915	0.26016	0.38524	0.999996	462	2	0.093915	4	0.43375	0.57848	0.999996	656	2	-0.030576	0.22848	0.37972	0.999996	446	1	-0.030576
PLAGL2	4	0.59391	0.61308	0.999996	719	1	0.10371	0.15047	0.25245	0.999996	273	2	0.10371	4	0.79592	0.79773	0.999996	1031	0	-0.090907	0.64342	0.655	0.999996	840	1	-0.090907	4	0.0019588	0.0071344	0.155462	62	4	-0.21596	0.99804	0.99795	0.999996	1307	0	-0.21596
FOSL2	4	0.070695	0.15437	0.999996	194	2	-0.17131	0.15148	0.2536	0.999996	274	1	-0.17131	4	0.999	0.99916	0.999996	1327	0	0.67314	0.00036696	0.001638	0.071383	31	4	0.67314	4	0.73906	0.75098	0.999996	855	1	0.076891	0.13383	0.27385	0.999996	327	2	0.076891
ZNF513	4	0.22912	0.34685	0.999996	385	1	0.053744	0.15154	0.25368	0.999996	275	2	0.053744	4	0.4132	0.49346	0.999996	627	1	0.12232	0.73121	0.73181	0.999996	937	1	0.12232	4	0.40286	0.54687	0.999996	616	2	0.0024714	0.30151	0.45027	0.999996	519	2	0.0024714
IKZF4	4	0.39666	0.48581	0.999996	548	1	0.033444	0.15181	0.25398	0.999996	276	2	0.033444	4	0.82917	0.83114	0.999996	1074	0	0.18628	0.28883	0.41897	0.999996	515	2	0.18628	4	0.083286	0.18323	0.978417	252	3	-0.15847	0.98081	0.98072	0.999996	1255	0	-0.15847
CENPB	4	0.95267	0.95282	0.999996	1213	0	0.041863	0.15279	0.25516	0.999996	277	1	0.041863	4	0.87058	0.87164	0.999996	1128	0	0.11312	0.37145	0.48299	0.999996	605	1	0.11312	4	0.96128	0.96106	0.999996	1209	0	0.043275	0.47367	0.6188	0.999996	723	2	0.043275
RAX	4	0.28362	0.41239	0.999996	454	1	0.074569	0.15289	0.25528	0.999996	278	2	0.074569	4	0.29905	0.43094	0.999996	539	1	-0.018541	0.59729	0.62059	0.999996	783	1	-0.018541	4	0.80097	0.80234	0.999996	937	1	0.01842	0.10677	0.22718	0.999996	278	2	0.01842
NFIC	4	0.98564	0.98595	0.999996	1270	0	0.11313	0.15533	0.25837	0.999996	279	2	0.11313	4	0.82056	0.8231	0.999996	1062	0	0.13781	0.279	0.40779	0.999996	499	2	0.13781	4	0.33996	0.48257	0.999996	544	2	-0.070837	0.67468	0.71892	0.999996	843	1	-0.070837
NR6A1	4	0.83595	0.83773	0.999996	1045	0	0.029446	0.1567	0.26	0.999996	280	1	0.029446	4	0.0087993	0.027178	0.655675	56	3	-0.3644	0.89525	0.89613	0.999996	1170	0	-0.3644	4	0.44567	0.5903	0.999996	669	1	0.021022	0.46324	0.60844	0.999996	705	2	0.021022
ZBTB2	4	0.70131	0.70252	0.999996	852	1	0.087616	0.1575	0.26101	0.999996	281	2	0.087616	4	0.71018	0.71097	0.999996	904	1	0.030198	0.18717	0.2992	0.999996	341	2	0.030198	4	0.99999	1	0.999996	1329	0	0.47971	1.2973e-05	3.2979e-05	0.00165	27	4	0.47971
BTN1A1	4	0.89415	0.89511	0.999996	1130	0	0.049714	0.158	0.2617	0.999996	282	2	0.049714	4	0.18631	0.29509	0.999996	374	2	-0.14944	0.95757	0.95778	0.999996	1260	0	-0.14944	4	0.43418	0.57893	0.999996	658	1	0.035938	0.39365	0.54022	0.999996	628	2	0.035938
ZNF302	4	0.24183	0.3624	0.999996	403	1	0.0014737	0.1593	0.26312	0.999996	283	1	0.0014737	4	0.4007	0.48662	0.999996	616	1	-0.0059794	0.26735	0.39362	0.999996	476	1	-0.0059794	4	0.6375	0.68394	0.999996	770	1	-0.010752	0.66076	0.71112	0.999996	836	1	-0.010752
IL13	4	0.96106	0.96127	0.999996	1228	0	0.079916	0.1605	0.26468	0.999996	284	2	0.079916	4	0.9076	0.9077	0.999996	1179	0	0.12883	0.15735	0.26322	0.999996	295	2	0.12883	4	0.9638	0.96366	0.999996	1212	0	0.11864	0.062272	0.14541	0.991517	198	3	0.11864
PDCD1LG2	4	0.84066	0.84247	0.999996	1055	0	0.038606	0.1606	0.26482	0.999996	285	2	0.038606	4	0.19583	0.30637	0.999996	388	2	-0.18943	0.9793	0.97934	0.999996	1302	0	-0.18943	4	0.92123	0.92073	0.999996	1148	0	0.044619	0.14292	0.28912	0.999996	347	3	0.044619
HNF1B	4	0.85869	0.86012	0.999996	1078	0	0.025796	0.16125	0.26567	0.999996	286	2	0.025796	4	0.97708	0.97698	0.999996	1289	0	0.18554	0.062421	0.14205	0.999996	161	3	0.18554	4	0.7963	0.79828	0.999996	927	1	0.044102	0.21869	0.3703	0.999996	432	1	0.044102
HES6	4	0.93782	0.93794	0.999996	1196	0	0.090584	0.1616	0.26627	0.999996	287	2	0.090584	4	0.58557	0.6061	0.999996	751	1	0.059422	0.032062	0.079402	0.999996	103	2	0.059422	4	0.31662	0.45886	0.999996	518	2	-0.092398	0.96519	0.96491	0.999996	1225	0	-0.092398
LBX1	4	0.89484	0.89582	0.999996	1131	0	0.034021	0.1619	0.2666	0.999996	288	1	0.034021	4	0.48729	0.5384	0.999996	676	1	0.10175	0.75134	0.75227	0.999996	965	0	0.10175	4	0.99789	0.9978	0.999996	1302	0	0.22032	0.0021147	0.0078013	0.178637	59	4	0.22032
FOXD2	4	0.75982	0.76066	0.999996	929	0	0.098313	0.16325	0.2683	0.999996	289	2	0.098313	4	0.093806	0.18126	0.999996	235	1	0.022166	0.14623	0.24976	0.999996	278	1	0.022166	4	0.42521	0.56938	0.999996	645	2	-0.036606	0.61124	0.68481	0.999996	806	1	-0.036606
TBPL2	4	0.48234	0.53674	0.999996	611	1	0.12019	0.1638	0.26912	0.999996	290	2	0.12019	4	0.7708	0.77177	0.999996	993	0	0.054493	0.87607	0.87739	0.999996	1137	0	0.054493	4	0.7104	0.73008	0.999996	824	1	0.033331	0.32632	0.47463	0.999996	544	2	0.033331
HOXA11	4	0.23277	0.35124	0.999996	390	2	-0.0077192	0.16574	0.27138	0.999996	291	2	-0.0077192	4	0.13434	0.23105	0.999996	292	2	-0.20566	0.6232	0.63928	0.999996	817	1	-0.20566	4	0.011679	0.037966	0.444926	115	4	-0.19099	0.98832	0.98836	0.999996	1277	0	-0.19099
ESRRA	4	0.94282	0.94275	0.999996	1203	0	0.090182	0.16601	0.27171	0.999996	292	2	0.090182	4	0.16133	0.2646	0.999996	333	2	-0.18299	0.93901	0.93903	0.999996	1233	0	-0.18299	4	0.86826	0.86818	0.999996	1049	0	0.052248	0.48538	0.63069	0.999996	735	2	0.052248
OTX2	4	0.95401	0.95421	0.999996	1215	0	0.057121	0.16642	0.27226	0.999996	293	1	0.057121	4	0.64342	0.65103	0.999996	819	1	-0.098515	0.17542	0.28487	0.999996	321	1	-0.098515	4	0.50186	0.61587	0.999996	689	1	0.099205	0.12246	0.2548	0.999996	303	3	0.099205
PAX6	4	0.91883	0.91899	0.999996	1169	0	0.012235	0.16771	0.27382	0.999996	294	1	0.012235	4	0.33844	0.45258	0.999996	568	1	-0.013863	0.79071	0.79282	0.999996	1022	0	-0.013863	4	0.21128	0.35209	0.999996	405	2	-0.05796	0.56009	0.66151	0.999996	771	1	-0.05796
ZSCAN5A	4	0.51796	0.5592	0.999996	646	1	0.088077	0.16823	0.27453	0.999996	295	2	0.088077	4	0.71047	0.71131	0.999996	905	1	-0.028094	0.79412	0.79604	0.999996	1027	0	-0.028094	4	0.16962	0.30956	0.999996	368	2	-0.051145	0.82752	0.82903	0.999996	1000	1	-0.051145
ZNF614	4	0.64478	0.65283	0.999996	773	1	0.069815	0.169	0.27533	0.999996	296	2	0.069815	4	0.99764	0.9977	0.999996	1318	0	0.31578	0.0023598	0.0089373	0.278015	43	4	0.31578	4	0.19606	0.33651	0.999996	394	2	-0.043196	0.37348	0.52045	0.999996	603	1	-0.043196
ZNF784	4	0.8911	0.89225	0.999996	1127	0	0.11519	0.16963	0.2762	0.999996	297	2	0.11519	4	0.91725	0.91756	0.999996	1189	0	0.035476	0.8644	0.86556	0.999996	1121	0	0.035476	4	0.27387	0.4149	0.999996	474	2	-0.042586	0.46617	0.61145	0.999996	710	2	-0.042586
HLA-DRB1	4	0.76511	0.76593	0.999996	936	0	0.03055	0.1699	0.2765	0.999996	298	2	0.03055	4	0.07441	0.15805	0.999996	199	2	-0.076622	0.19446	0.30765	0.999996	352	1	-0.076622	4	0.74969	0.75888	0.999996	869	1	0.042392	0.29895	0.44779	0.999996	516	2	0.042392
ZNF684	4	0.070914	0.15456	0.999996	195	1	0.017443	0.17158	0.27836	0.999996	299	2	0.017443	4	0.037713	0.090644	0.966828	126	3	-0.18694	0.6754	0.68111	0.999996	865	1	-0.18694	4	0.92416	0.92388	0.999996	1155	0	0.071443	0.093283	0.20274	0.999996	260	3	0.071443
ZNF224	4	0.31367	0.44163	0.999996	488	1	0.039141	0.1727	0.27952	0.999996	300	2	0.039141	4	0.81974	0.82226	0.999996	1060	0	0.091085	0.23701	0.35823	0.999996	422	2	0.091085	4	0.0016184	0.0060498	0.13853	59	4	-0.19515	0.99838	0.99821	0.999996	1309	0	-0.19515
POU3F2	4	0.50324	0.54985	0.999996	631	1	-0.037483	0.17414	0.28138	0.999996	301	1	-0.037483	4	0.086223	0.17219	0.999996	218	2	-0.26046	0.3551	0.47453	0.999996	592	1	-0.26046	4	0.69642	0.72028	0.999996	816	1	0.016232	0.6002	0.67921	0.999996	794	1	0.016232
SEBOX	4	0.49885	0.54678	0.999996	627	1	0.020133	0.17495	0.28227	0.999996	302	2	0.020133	4	0.84234	0.84432	0.999996	1093	0	0.077173	0.49531	0.55254	0.999996	694	1	0.077173	4	0.42554	0.56981	0.999996	646	2	0.037595	0.17433	0.32735	0.999996	387	2	0.037595
NOTO	4	0.91341	0.91367	0.999996	1161	0	0.027484	0.17542	0.28274	0.999996	303	1	0.027484	4	0.23701	0.35632	0.999996	444	2	-0.1091	0.28073	0.4098	0.999996	500	1	-0.1091	4	0.94868	0.94836	0.999996	1192	0	0.086311	0.18883	0.3417	0.999996	403	2	0.086311
HIC1	4	0.092431	0.18024	0.999996	215	2	0.0046339	0.17607	0.28366	0.999996	304	2	0.0046339	4	0.055265	0.12716	0.999996	167	3	-0.18322	0.92084	0.92104	0.999996	1212	0	-0.18322	4	0.014538	0.046409	0.493685	127	4	-0.1596	0.98546	0.98553	0.999996	1269	0	-0.1596
ZFP3	4	0.65355	0.66004	0.999996	784	1	0.086417	0.1767	0.28438	0.999996	305	2	0.086417	4	0.033237	0.081337	0.915883	119	2	-0.18011	0.55936	0.59428	0.999996	750	1	-0.18011	4	0.53769	0.63237	0.999996	709	1	0.045401	0.42784	0.57366	0.999996	666	2	0.045401
JRKL	4	0.67476	0.67817	0.999996	815	1	0.055299	0.17798	0.28595	0.999996	306	2	0.055299	4	0.13517	0.23196	0.999996	295	2	-0.083803	0.75599	0.7568	0.999996	973	0	-0.083803	4	0.93196	0.93192	0.999996	1169	0	0.023107	0.71763	0.7454	0.999996	879	1	0.023107
FOXI3	4	0.68234	0.68476	0.999996	825	1	0.040703	0.17833	0.28648	0.999996	307	2	0.040703	4	0.65355	0.65962	0.999996	832	1	0.046229	0.71251	0.71426	0.999996	902	1	0.046229	4	0.99666	0.99663	0.999996	1296	0	0.18594	0.0033364	0.011781	0.227369	70	4	0.18594
TFE3	4	0.73121	0.73171	0.999996	892	0	0.084027	0.17947	0.28799	0.999996	308	2	0.084027	4	0.28629	0.41539	0.999996	520	2	-0.12722	0.87421	0.87539	0.999996	1135	0	-0.12722	4	0.02406	0.06761	0.634317	144	3	-0.17794	0.97988	0.97984	0.999996	1254	0	-0.17794
HKR1	4	0.69741	0.6988	0.999996	845	1	-0.037544	0.1799	0.28847	0.999996	309	1	-0.037544	4	0.58633	0.60656	0.999996	753	1	0.21482	0.10798	0.20362	0.999996	220	2	0.21482	4	0.07541	0.16891	0.961859	232	2	-0.1519	0.8757	0.87567	0.999996	1079	0	-0.1519
ZNF280A	4	0.42599	0.50261	0.999996	570	1	0.072523	0.18032	0.28902	0.999996	310	2	0.072523	4	0.1502	0.25083	0.999996	318	2	-0.18273	0.97086	0.97094	0.999996	1284	0	-0.18273	4	0.7523	0.76095	0.999996	873	1	0.081633	0.090773	0.19832	0.999996	256	3	0.081633
ZNF805	4	0.25611	0.37916	0.999996	423	2	0.0092585	0.18053	0.28933	0.999996	311	2	0.0092585	4	0.037022	0.089193	0.964079	124	3	-0.23857	0.6393	0.65165	0.999996	833	1	-0.23857	4	0.36194	0.50449	0.999996	571	1	0.0028764	0.41065	0.55673	0.999996	645	2	0.0028764
ZNF655	4	0.29138	0.42169	0.999996	464	2	-0.0462	0.18181	0.29097	0.999996	312	1	-0.0462	4	0.66117	0.66601	0.999996	842	1	0.056536	0.30131	0.43388	0.999996	532	1	0.056536	4	0.96306	0.96282	0.999996	1210	0	0.077326	0.20513	0.35678	0.999996	418	2	0.077326
PAX7	4	0.75496	0.75586	0.999996	923	0	0.098165	0.18202	0.29124	0.999996	313	2	0.098165	4	0.70784	0.7084	0.999996	900	1	0.11822	0.14689	0.25042	0.999996	279	2	0.11822	4	0.67405	0.70594	0.999996	802	1	0.023222	0.50971	0.64072	0.999996	743	1	0.023222
ZNF771	4	0.32255	0.44602	0.999996	496	1	-0.080438	0.18244	0.2918	0.999996	314	1	-0.080438	4	0.40019	0.4863	0.999996	615	1	0.22535	0.1331	0.2341	0.999996	260	2	0.22535	4	0.011251	0.03672	0.439422	111	3	-0.23149	0.78694	0.79491	0.999996	950	1	-0.23149
GATA6	4	0.9467	0.94676	0.999996	1206	0	0.117	0.18345	0.293	0.999996	315	2	0.117	4	0.066706	0.14897	0.999996	191	2	-0.030506	0.13053	0.23091	0.999996	256	2	-0.030506	4	0.78391	0.78708	0.999996	913	1	0.14997	0.075871	0.17141	0.999996	226	3	0.14997
FOSL1	4	0.83268	0.83489	0.999996	1038	0	0.059772	0.18402	0.29369	0.999996	316	2	0.059772	4	0.48819	0.53905	0.999996	678	1	-0.0035369	0.2558	0.38023	0.999996	455	2	-0.0035369	4	0.5696	0.64768	0.999996	724	1	0.10171	0.053718	0.12939	0.956187	182	3	0.10171
DEAF1	4	0.98842	0.98881	0.999996	1275	0	0.10959	0.18516	0.295	0.999996	317	2	0.10959	4	0.94195	0.94197	0.999996	1231	0	0.10879	0.36147	0.47767	0.999996	597	1	0.10879	4	0.86015	0.86036	0.999996	1037	0	0.2065	0.025741	0.074345	0.706467	142	3	0.2065
LMX1A	4	0.86719	0.8681	0.999996	1096	0	0.075994	0.18545	0.29538	0.999996	318	2	0.075994	4	0.64205	0.6498	0.999996	817	1	0.20606	0.17664	0.28647	0.999996	323	2	0.20606	4	0.99138	0.99131	0.999996	1284	0	0.13624	0.0086194	0.02871	0.426232	91	4	0.13624
PAX5	4	0.70012	0.70151	0.999996	849	1	-0.0073151	0.18562	0.29551	0.999996	319	1	-0.0073151	4	0.063367	0.14383	0.999996	185	3	-0.24071	0.99158	0.99179	0.999996	1323	0	-0.24071	4	0.41561	0.55945	0.999996	635	1	0.039266	0.35594	0.50283	0.999996	584	2	0.039266
ICOS	4	0.57085	0.59642	0.999996	691	1	0.090322	0.18602	0.29586	0.999996	320	2	0.090322	4	0.33898	0.45281	0.999996	569	1	0.052669	0.49221	0.55078	0.999996	691	1	0.052669	4	0.76603	0.77212	0.999996	888	1	0.057324	0.13099	0.26904	0.999996	320	2	0.057324
FOXQ1	4	0.21766	0.3328	0.999996	370	2	-0.040495	0.18752	0.29752	0.999996	321	2	-0.040495	4	0.0087644	0.02709	0.655675	54	3	-0.45405	0.96954	0.96953	0.999996	1281	0	-0.45405	4	0.24214	0.38375	0.999996	440	2	-0.038556	0.22114	0.37258	0.999996	434	2	-0.038556
SKIV2L	4	0.21916	0.33483	0.999996	371	2	-0.010876	0.18803	0.29806	0.999996	322	2	-0.010876	4	0.020401	0.05329	0.831823	83	3	-0.38706	0.72283	0.7237	0.999996	922	1	-0.38706	4	0.73279	0.74612	0.999996	847	1	-0.038144	0.46444	0.60955	0.999996	707	1	-0.038144
GRHL2	4	0.13388	0.23106	0.999996	264	2	-0.083167	0.18815	0.29827	0.999996	323	1	-0.083167	4	0.95653	0.9567	0.999996	1254	0	0.22303	0.033765	0.082993	0.999996	106	3	0.22303	4	0.87019	0.87017	0.999996	1054	0	0.024069	0.25611	0.40638	0.999996	471	1	0.024069
ZNF550	4	0.83576	0.83761	0.999996	1044	0	0.079138	0.18918	0.2997	0.999996	324	2	0.079138	4	0.12849	0.22405	0.999996	281	2	-0.15138	0.87746	0.87867	0.999996	1138	0	-0.15138	4	0.34321	0.48582	0.999996	548	2	-0.039973	0.91731	0.91696	0.999996	1149	0	-0.039973
TLX1	4	0.11722	0.21023	0.999996	242	2	-0.09809	0.19005	0.30065	0.999996	325	1	-0.09809	4	0.83035	0.83247	0.999996	1076	0	0.21134	0.0082369	0.026658	0.6605	53	2	0.21134	4	0.93284	0.93268	0.999996	1170	0	0.044483	0.4285	0.57434	0.999996	667	2	0.044483
ZNF211	4	0.68763	0.68976	0.999996	831	1	0.037059	0.19033	0.3009	0.999996	326	2	0.037059	4	0.4255	0.50096	0.999996	638	1	0.12651	0.18117	0.29219	0.999996	330	1	0.12651	4	0.9063	0.90608	0.999996	1117	0	0.07115	0.1197	0.24984	0.999996	297	3	0.07115
SMAD5	4	0.66379	0.66865	0.999996	798	1	0.019135	0.19068	0.30134	0.999996	327	1	0.019135	4	0.28565	0.41461	0.999996	517	2	-0.16405	0.73066	0.73136	0.999996	936	1	-0.16405	4	0.92987	0.92982	0.999996	1165	0	0.077189	0.20425	0.356	0.999996	415	2	0.077189
ZBTB37	4	0.17918	0.28688	0.999996	323	2	-0.01638	0.19091	0.30164	0.999996	328	2	-0.01638	4	0.36674	0.46772	0.999996	589	1	-0.10012	0.81871	0.82136	0.999996	1058	0	-0.10012	4	0.89299	0.8932	0.999996	1094	0	0.052886	0.41535	0.56122	0.999996	655	2	0.052886
POU2F3	4	0.77997	0.78149	0.999996	959	0	0.065452	0.19131	0.30216	0.999996	329	1	0.065452	4	0.71396	0.71474	0.999996	911	1	0.0289	0.13301	0.23399	0.999996	259	2	0.0289	4	0.9136	0.91339	0.999996	1137	0	0.071089	0.24521	0.39643	0.999996	461	2	0.071089
PRRX2	4	0.85157	0.85301	0.999996	1068	0	0.043759	0.19207	0.30298	0.999996	330	2	0.043759	4	0.10136	0.19034	0.999996	244	2	-0.16771	0.84085	0.84268	0.999996	1086	0	-0.16771	4	0.27261	0.41357	0.999996	473	2	-0.10619	0.97621	0.97616	0.999996	1250	0	-0.10619
ZNF615	4	0.36568	0.46876	0.999996	522	1	0.071232	0.19235	0.30345	0.999996	331	2	0.071232	4	0.11403	0.2061	0.999996	260	2	-0.12127	0.72198	0.72281	0.999996	919	1	-0.12127	4	0.44899	0.59281	0.999996	671	1	0.10279	0.068189	0.15684	0.999996	207	3	0.10279
ZIC5	4	0.86291	0.86409	0.999996	1087	0	0.035409	0.19351	0.30479	0.999996	332	2	0.035409	4	0.16629	0.27089	0.999996	343	2	-0.043775	0.57046	0.60185	0.999996	758	1	-0.043775	4	0.34971	0.49228	0.999996	554	1	0.050581	0.40366	0.55007	0.999996	637	2	0.050581
FOXB1	4	0.17102	0.27682	0.999996	313	2	-0.030102	0.19409	0.30546	0.999996	333	2	-0.030102	4	0.90623	0.90641	0.999996	1175	0	0.19794	0.19149	0.30424	0.999996	346	2	0.19794	4	0.071077	0.16046	0.956517	225	3	-0.14682	0.95592	0.95571	0.999996	1208	0	-0.14682
ZNF501	4	0.60582	0.62211	0.999996	734	1	0.06451	0.19467	0.30603	0.999996	334	2	0.06451	4	0.81226	0.8149	0.999996	1052	0	0.1514	0.034882	0.085133	0.999996	107	2	0.1514	4	0.94432	0.94393	0.999996	1184	0	0.029945	0.42103	0.56691	0.999996	663	1	0.029945
CDX1	4	0.76735	0.76841	0.999996	939	0	0.043655	0.19496	0.30635	0.999996	335	2	0.043655	4	0.28707	0.41614	0.999996	521	1	0.41369	0.010343	0.031568	0.722856	59	3	0.41369	4	0.81303	0.81391	0.999996	951	1	0.06332	0.25728	0.40752	0.999996	473	2	0.06332
IL26	4	0.68918	0.69134	0.999996	834	1	0.01573	0.19525	0.30663	0.999996	336	2	0.01573	4	0.15017	0.2508	0.999996	317	2	-0.053616	0.729	0.72975	0.999996	933	1	-0.053616	4	0.86217	0.86228	0.999996	1042	0	-0.0020309	0.45324	0.59883	0.999996	692	1	-0.0020309
TFAP2E	4	0.59051	0.61055	0.999996	714	1	0.086106	0.19613	0.30762	0.999996	337	2	0.086106	4	0.85954	0.86094	0.999996	1114	0	0.021821	0.88912	0.89021	0.999996	1158	0	0.021821	4	0.25448	0.39587	0.999996	455	2	-0.070803	0.86317	0.86332	0.999996	1057	0	-0.070803
ZNF547	4	0.79547	0.79729	0.999996	983	0	0.041186	0.19761	0.3095	0.999996	338	1	0.041186	4	0.67604	0.67909	0.999996	861	1	-0.0465	0.18181	0.29302	0.999996	331	1	-0.0465	4	0.87983	0.8798	0.999996	1069	0	-0.032238	0.91639	0.91611	0.999996	1147	0	-0.032238
MSANTD3	4	0.80736	0.80958	0.999996	1000	0	0.042492	0.19823	0.31025	0.999996	339	2	0.042492	4	0.7157	0.7165	0.999996	914	1	0.047804	0.212	0.32829	0.999996	375	2	0.047804	4	0.97493	0.97491	0.999996	1240	0	0.075928	0.29129	0.44032	0.999996	511	2	0.075928
ZNF396	4	0.88065	0.88176	0.999996	1118	0	0.092174	0.19846	0.31049	0.999996	340	2	0.092174	4	0.77373	0.77517	0.999996	1000	0	0.2416	0.022778	0.059373	0.972385	82	3	0.2416	4	0.71504	0.73345	0.999996	829	1	-0.0037957	0.13432	0.27475	0.999996	328	1	-0.0037957
ZNF219	4	0.63096	0.64136	0.999996	764	1	0.04716	0.19949	0.3114	0.999996	341	1	0.04716	4	0.86257	0.86378	0.999996	1119	0	0.32613	0.046321	0.10949	0.999996	132	2	0.32613	4	0.96447	0.96432	0.999996	1213	0	0.097174	0.1095	0.23191	0.999996	285	3	0.097174
TFAP2C	4	0.87914	0.88024	0.999996	1114	0	0.070949	0.19962	0.3116	0.999996	342	2	0.070949	4	0.90085	0.9015	0.999996	1163	0	0.018132	0.86407	0.86516	0.999996	1120	0	0.018132	4	0.034236	0.08838	0.75095	159	3	-0.15192	0.69793	0.73282	0.999996	863	1	-0.15192
AIRE	4	0.8369	0.83869	0.999996	1047	0	0.031845	0.20011	0.31226	0.999996	343	1	0.031845	4	0.58327	0.60429	0.999996	748	1	0.03735	0.20697	0.32229	0.999996	370	2	0.03735	4	0.91407	0.91384	0.999996	1138	0	0.029522	0.39202	0.53853	0.999996	625	1	0.029522
ZNF273	4	0.75548	0.75633	0.999996	924	0	-0.002761	0.2005	0.31263	0.999996	344	2	-0.002761	4	0.039743	0.095085	0.973586	130	3	-0.20636	0.92632	0.92668	0.999996	1221	0	-0.20636	4	0.41042	0.55428	0.999996	627	2	-0.0013664	0.3105	0.45892	0.999996	531	2	-0.0013664
HOXB8	4	0.78562	0.78731	0.999996	966	0	0.056489	0.20261	0.31517	0.999996	345	2	0.056489	4	0.63619	0.64495	0.999996	808	1	-0.10679	0.36988	0.48214	0.999996	603	1	-0.10679	4	0.046599	0.11352	0.855756	179	3	-0.21999	0.82272	0.82481	0.999996	989	1	-0.21999
BTNL2	4	0.95778	0.95803	0.999996	1221	0	0.10468	0.20373	0.31662	0.999996	346	2	0.10468	4	0.1417	0.23987	0.999996	301	2	-0.21756	0.93463	0.93495	0.999996	1228	0	-0.21756	4	0.93294	0.93279	0.999996	1171	0	0.073935	0.14984	0.30015	0.999996	361	3	0.073935
ZSCAN23	4	0.5999	0.61775	0.999996	726	1	0.053461	0.20448	0.31758	0.999996	347	1	0.053461	4	0.87684	0.87817	0.999996	1134	0	0.084634	0.30609	0.43943	0.999996	541	2	0.084634	4	0.96537	0.96507	0.999996	1215	0	0.12171	0.068811	0.15802	0.999996	210	3	0.12171
TRERF1	4	0.66867	0.67288	0.999996	804	1	0.097089	0.20461	0.31777	0.999996	348	2	0.097089	4	0.3406	0.45377	0.999996	570	1	-0.069238	0.90673	0.90682	0.999996	1185	0	-0.069238	4	0.50317	0.61647	0.999996	690	1	0.11148	0.073645	0.16707	0.999996	217	3	0.11148
NEUROG1	4	0.98162	0.98181	0.999996	1265	0	0.1108	0.2049	0.31818	0.999996	349	2	0.1108	4	0.74846	0.74933	0.999996	967	0	0.065342	0.13881	0.24051	0.999996	268	2	0.065342	4	0.81864	0.81912	0.999996	961	1	0.11931	0.081123	0.18084	0.999996	236	3	0.11931
PITX2	4	0.42404	0.50147	0.999996	566	1	0.0025669	0.20549	0.31884	0.999996	350	2	0.0025669	4	0.28879	0.41829	0.999996	525	1	-0.073656	0.86637	0.86726	0.999996	1123	0	-0.073656	4	0.14535	0.28457	0.999996	348	2	-0.053311	0.37822	0.5251	0.999996	608	2	-0.053311
ZNF418	4	0.55333	0.58356	0.999996	678	1	-0.077148	0.20573	0.3192	0.999996	351	1	-0.077148	4	0.9037	0.90412	0.999996	1167	0	0.14667	0.27238	0.39963	0.999996	489	2	0.14667	4	0.2242	0.36493	0.999996	417	2	-0.044035	0.69763	0.73257	0.999996	862	1	-0.044035
ZFHX4	4	0.85068	0.85214	0.999996	1065	0	0.05795	0.2076	0.32134	0.999996	352	1	0.05795	4	0.59127	0.61033	0.999996	762	1	0.083688	0.11357	0.2104	0.999996	230	2	0.083688	4	0.47456	0.60387	0.999996	679	1	-0.029322	0.54018	0.65314	0.999996	759	1	-0.029322
CXCR5	4	0.85316	0.85446	0.999996	1072	0	0.073588	0.20874	0.32268	0.999996	353	2	0.073588	4	0.81183	0.8143	0.999996	1051	0	0.078659	0.21587	0.33291	0.999996	384	2	0.078659	4	0.58281	0.65409	0.999996	734	1	0.17299	0.032862	0.088438	0.780916	153	3	0.17299
ZNF329	4	0.90748	0.90754	0.999996	1152	0	0.016007	0.20884	0.32276	0.999996	354	1	0.016007	4	0.27958	0.40754	0.999996	505	1	-0.035193	0.88582	0.88687	0.999996	1151	0	-0.035193	4	0.2173	0.3581	0.999996	411	2	-0.065914	0.75178	0.76813	0.999996	911	1	-0.065914
AHR	4	0.57281	0.59776	0.999996	695	1	0.019466	0.20946	0.32346	0.999996	355	1	0.019466	4	0.87623	0.87754	0.999996	1133	0	0.29963	0.027279	0.069325	0.985878	95	3	0.29963	4	0.27256	0.41353	0.999996	472	2	-0.087996	0.86401	0.86402	0.999996	1059	0	-0.087996
FOXO6	4	0.50761	0.55254	0.999996	634	1	0.043394	0.21022	0.32448	0.999996	356	2	0.043394	4	0.96528	0.96562	0.999996	1271	0	0.070142	0.8262	0.82854	0.999996	1065	0	0.070142	4	0.17539	0.31552	0.999996	371	1	0.035903	0.21004	0.36194	0.999996	420	1	0.035903
BCL6B	4	0.93928	0.93935	0.999996	1197	0	0.071335	0.21052	0.32472	0.999996	357	2	0.071335	4	0.17093	0.27641	0.999996	353	1	-0.046217	0.33244	0.46338	0.999996	574	1	-0.046217	4	0.042778	0.10573	0.825645	173	3	-0.17409	0.76727	0.7797	0.999996	927	1	-0.17409
ARID3C	4	0.82158	0.82414	0.999996	1022	0	0.10889	0.2107	0.32493	0.999996	358	2	0.10889	4	0.23062	0.34845	0.999996	436	2	-0.063204	0.099976	0.19407	0.999996	209	2	-0.063204	4	0.74786	0.75743	0.999996	868	1	-0.010375	0.84865	0.84887	0.999996	1033	1	-0.010375
IER3	4	0.69801	0.69951	0.999996	846	1	0.071025	0.21111	0.32548	0.999996	359	2	0.071025	4	0.91365	0.91389	0.999996	1184	0	0.13753	0.42208	0.50999	0.999996	644	1	0.13753	4	0.79585	0.79784	0.999996	925	1	0.042603	0.41897	0.56487	0.999996	660	2	0.042603
NR1H2	4	0.59013	0.61027	0.999996	713	1	-0.043886	0.21132	0.32578	0.999996	360	1	-0.043886	4	0.13621	0.23327	0.999996	296	2	-0.15913	0.91341	0.91367	0.999996	1200	0	-0.15913	4	0.27418	0.41522	0.999996	475	2	-0.057492	0.82969	0.8309	0.999996	1006	1	-0.057492
NFIA	4	0.79682	0.79869	0.999996	986	0	-0.015889	0.21194	0.3266	0.999996	361	1	-0.015889	4	0.79389	0.7958	0.999996	1027	0	0.090253	0.53402	0.57701	0.999996	727	1	0.090253	4	0.83985	0.84029	0.999996	998	0	0.020119	0.77438	0.78509	0.999996	933	1	0.020119
ATOH1	4	0.71598	0.7168	0.999996	872	1	-0.051421	0.21256	0.32741	0.999996	362	1	-0.051421	4	0.24002	0.36001	0.999996	448	2	-0.19637	0.95176	0.95192	0.999996	1250	0	-0.19637	4	0.2483	0.39003	0.999996	446	2	-0.081891	0.58127	0.67076	0.999996	784	1	-0.081891
HOXA3	4	0.47325	0.531	0.999996	603	1	0.10745	0.21319	0.32817	0.999996	363	2	0.10745	4	0.74529	0.74593	0.999996	963	0	0.044603	0.20343	0.31807	0.999996	363	2	0.044603	4	0.057958	0.13562	0.904916	202	2	-0.12535	0.85982	0.85998	0.999996	1051	0	-0.12535
ZNF285	4	0.98916	0.98946	0.999996	1279	0	0.077595	0.21379	0.32887	0.999996	364	2	0.077595	4	0.9324	0.93257	0.999996	1214	0	0.14397	0.061134	0.13937	0.999996	157	3	0.14397	4	0.37526	0.51848	0.999996	590	2	-0.010995	0.43408	0.58	0.999996	674	2	-0.010995
ZMYND8	4	0.87468	0.87592	0.999996	1107	0	0.10339	0.21408	0.32924	0.999996	365	2	0.10339	4	4.7375e-05	0.00015757	0.016375	13	4	-0.62942	0.99995	0.99996	0.999996	1344	0	-0.62942	4	0.75515	0.76307	0.999996	878	1	0.092865	0.14323	0.28962	0.999996	350	2	0.092865
HOXA7	4	0.55494	0.58476	0.999996	680	1	0.029038	0.21441	0.32955	0.999996	366	1	0.029038	4	0.39157	0.48145	0.999996	609	1	0.11661	0.44049	0.52077	0.999996	659	1	0.11661	4	0.017974	0.05499	0.550312	135	3	-0.23715	0.66859	0.71566	0.999996	839	1	-0.23715
IL2	4	0.91115	0.91138	0.999996	1158	0	0.070474	0.21468	0.32984	0.999996	367	2	0.070474	4	6.8851e-05	0.0002675	0.024092	15	3	-0.55221	0.70842	0.7102	0.999996	898	1	-0.55221	4	0.75463	0.7627	0.999996	877	1	0.0027794	0.096535	0.20912	0.999996	266	1	0.0027794
CCR4	4	0.7671	0.76816	0.999996	938	0	0.080243	0.21498	0.33026	0.999996	368	2	0.080243	4	0.71541	0.71617	0.999996	913	1	0.12148	0.089476	0.18165	0.999996	200	2	0.12148	4	0.12289	0.25513	0.999996	323	2	-0.097596	0.95843	0.95809	0.999996	1214	0	-0.097596
KLRK1	4	0.62745	0.63859	0.999996	759	1	-0.0080563	0.21564	0.33105	0.999996	369	1	-0.0080563	4	0.65919	0.66446	0.999996	840	1	-0.044858	0.93837	0.93848	0.999996	1231	0	-0.044858	4	0.2657	0.40688	0.999996	465	2	-0.07463	0.94217	0.94175	0.999996	1188	0	-0.07463
FOXO4	4	0.83152	0.83365	0.999996	1035	0	0.087541	0.21677	0.33235	0.999996	370	2	0.087541	4	0.96777	0.96779	0.999996	1276	0	0.12738	0.21617	0.33323	0.999996	385	2	0.12738	4	0.61451	0.67049	0.999996	755	1	-0.01819	0.2853	0.43439	0.999996	501	1	-0.01819
ISX	4	0.70042	0.70179	0.999996	850	1	0.011846	0.21688	0.33251	0.999996	371	1	0.011846	4	0.78679	0.78855	0.999996	1017	0	0.12587	0.18372	0.29536	0.999996	335	2	0.12587	4	0.28127	0.42265	0.999996	481	1	-0.027441	0.84648	0.84675	0.999996	1028	1	-0.027441
ASCL2	4	0.9154	0.91578	0.999996	1165	0	0.061129	0.21766	0.33343	0.999996	372	2	0.061129	4	0.86849	0.86946	0.999996	1125	0	0.04212	0.79816	0.80006	0.999996	1034	0	0.04212	4	0.80685	0.80821	0.999996	942	1	-0.038557	0.73251	0.75493	0.999996	892	1	-0.038557
PAX3	4	0.80843	0.81088	0.999996	1004	0	0.072034	0.21826	0.33426	0.999996	373	2	0.072034	4	0.14806	0.248	0.999996	311	2	-0.052821	0.22547	0.34437	0.999996	403	2	-0.052821	4	0.96683	0.96656	0.999996	1221	0	0.23055	0.0091476	0.030249	0.439423	93	3	0.23055
NHLH2	4	0.069883	0.15349	0.999996	193	2	-0.036823	0.21856	0.33462	0.999996	374	2	-0.036823	4	0.97551	0.9754	0.999996	1286	0	0.2046	0.066377	0.14979	0.999996	169	3	0.2046	4	0.8515	0.85191	0.999996	1024	0	0.056694	0.47498	0.62012	0.999996	725	2	0.056694
NEUROD6	4	0.81851	0.82113	0.999996	1018	0	0.038648	0.21886	0.33502	0.999996	375	2	0.038648	4	0.9721	0.97217	0.999996	1279	0	0.25181	0.025892	0.066071	0.982568	90	3	0.25181	4	0.054989	0.12959	0.89556	195	2	-0.068567	0.36085	0.50772	0.999996	589	2	-0.068567
UBP1	4	0.53527	0.57104	0.999996	664	1	0.050966	0.22006	0.33651	0.999996	376	2	0.050966	4	0.40522	0.48923	0.999996	619	1	0.12178	0.088585	0.18068	0.999996	198	2	0.12178	4	0.21437	0.35508	0.999996	409	2	0.0046109	0.31759	0.46602	0.999996	541	2	0.0046109
NEUROG2	4	0.86752	0.86848	0.999996	1098	0	0.060958	0.22126	0.33792	0.999996	377	2	0.060958	4	0.69468	0.696	0.999996	884	1	-0.1069	0.50804	0.56051	0.999996	702	1	-0.1069	4	0.96613	0.96576	0.999996	1218	0	0.063817	0.39037	0.53692	0.999996	623	2	0.063817
GZF1	4	0.84782	0.84943	0.999996	1062	0	0.050094	0.22241	0.33923	0.999996	378	1	0.050094	4	0.96365	0.96379	0.999996	1269	0	0.44031	0.0017975	0.0069072	0.233292	40	3	0.44031	4	0.25492	0.39632	0.999996	456	2	-0.081164	0.8645	0.86446	0.999996	1061	0	-0.081164
TFDP3	4	0.17495	0.28144	0.999996	319	2	-0.030105	0.22276	0.33952	0.999996	379	2	-0.030105	4	0.95371	0.95392	0.999996	1249	0	0.26269	0.055924	0.12853	0.999996	148	3	0.26269	4	0.26727	0.40837	0.999996	468	2	-0.031898	0.6256	0.69236	0.999996	817	1	-0.031898
ZNF696	4	0.54108	0.57494	0.999996	667	1	0.057162	0.22638	0.34402	0.999996	380	2	0.057162	4	0.42843	0.50265	0.999996	640	1	0.0042246	0.46451	0.5348	0.999996	669	1	0.0042246	4	0.20455	0.34471	0.999996	399	2	-0.12536	0.44138	0.58688	0.999996	682	1	-0.12536
RXRG	4	0.25437	0.37731	0.999996	422	1	-0.0032539	0.2273	0.34523	0.999996	381	1	-0.0032539	4	0.38132	0.47563	0.999996	600	1	0.065023	0.24722	0.37035	0.999996	441	1	0.065023	4	0.093041	0.20112	0.999996	269	2	-0.086195	0.36563	0.51254	0.999996	595	1	-0.086195
LBX2	4	0.67857	0.68147	0.999996	820	1	0.075254	0.22789	0.34581	0.999996	382	2	0.075254	4	0.086594	0.17258	0.999996	219	2	-0.24301	0.9526	0.95272	0.999996	1251	0	-0.24301	4	0.3999	0.54391	0.999996	613	2	0.014007	0.24984	0.40065	0.999996	468	2	0.014007
TBX10	4	0.90598	0.90615	0.999996	1147	0	0.018811	0.2279	0.34581	0.999996	383	1	0.018811	4	0.9369	0.93704	0.999996	1221	0	0.15988	0.24129	0.36345	0.999996	431	2	0.15988	4	0.99888	0.99878	0.999996	1308	0	0.20109	0.0011216	0.004181	0.104602	54	4	0.20109
TCF7L1	4	0.48864	0.54043	0.999996	616	1	0.059024	0.22819	0.34624	0.999996	384	2	0.059024	4	0.052575	0.12155	0.999996	161	2	-0.28019	0.90138	0.90195	0.999996	1177	0	-0.28019	4	0.37198	0.51516	0.999996	584	2	-0.052746	0.50448	0.63846	0.999996	741	1	-0.052746
CXCL10	4	0.91598	0.91635	0.999996	1167	0	0.04658	0.22851	0.34659	0.999996	385	1	0.04658	4	0.83595	0.83773	0.999996	1085	0	0.057549	0.32221	0.45798	0.999996	564	2	0.057549	4	0.73361	0.74679	0.999996	848	1	-0.022289	0.6249	0.69197	0.999996	816	1	-0.022289
ZBTB7C	4	0.67667	0.67986	0.999996	817	1	0.05643	0.2288	0.347	0.999996	386	2	0.05643	4	0.9177	0.91795	0.999996	1191	0	0.036475	0.82779	0.82996	0.999996	1069	0	0.036475	4	0.8419	0.84226	0.999996	1002	0	0.15	0.10853	0.2304	0.999996	283	3	0.15
SOX17	4	0.8904	0.89157	0.999996	1125	0	0.072012	0.23092	0.34957	0.999996	387	2	0.072012	4	0.022593	0.058325	0.831823	91	2	-0.25519	0.88244	0.88361	0.999996	1146	0	-0.25519	4	0.36773	0.51085	0.999996	576	1	0.017522	0.77583	0.78611	0.999996	937	1	0.017522
BTN3A1	4	0.66117	0.66638	0.999996	794	1	-0.0051144	0.23153	0.35024	0.999996	388	2	-0.0051144	4	0.0071051	0.023228	0.592098	53	3	-0.37231	0.22179	0.34005	0.999996	395	1	-0.37231	4	0.82593	0.82612	0.999996	976	1	0.075314	0.11229	0.2369	0.999996	289	3	0.075314
KLF4	4	0.80214	0.80404	0.999996	994	0	0.028422	0.23155	0.35027	0.999996	389	1	0.028422	4	0.84997	0.85144	0.999996	1106	0	0.077335	0.32156	0.45725	0.999996	563	2	0.077335	4	0.85553	0.85594	0.999996	1030	0	0.056419	0.31114	0.45955	0.999996	533	2	0.056419
ZNF883	4	0.86106	0.86227	0.999996	1083	0	0.039547	0.23183	0.35058	0.999996	390	2	0.039547	4	0.23884	0.35845	0.999996	445	2	-0.064299	0.65688	0.6658	0.999996	849	1	-0.064299	4	0.91348	0.91327	0.999996	1136	0	0.041121	0.24583	0.39698	0.999996	463	2	0.041121
GATA1	4	0.24961	0.37162	0.999996	412	2	-0.091053	0.23216	0.35095	0.999996	391	1	-0.091053	4	0.67572	0.67884	0.999996	860	1	0.0025117	0.80649	0.80864	0.999996	1045	0	0.0025117	4	0.32826	0.47077	0.999996	533	2	0.049479	0.096231	0.20847	0.999996	264	2	0.049479
HOXD1	4	0.92632	0.92668	0.999996	1180	0	0.060555	0.23459	0.35394	0.999996	392	1	0.060555	4	0.68546	0.68752	0.999996	873	1	-0.054086	0.74182	0.74231	0.999996	953	0	-0.054086	4	0.38332	0.52666	0.999996	596	1	0.049189	0.37166	0.51861	0.999996	602	2	0.049189
CREB3L1	4	0.83954	0.84137	0.999996	1053	0	0.078674	0.23487	0.35438	0.999996	393	2	0.078674	4	0.99299	0.99333	0.999996	1310	0	0.14853	0.064922	0.14715	0.999996	168	3	0.14853	4	0.18083	0.32117	0.999996	377	2	-0.086563	0.81658	0.81956	0.999996	983	1	-0.086563
ZNF34	4	0.085714	0.17211	0.999996	206	2	-0.067742	0.2358	0.35557	0.999996	394	1	-0.067742	4	0.031078	0.076947	0.913134	113	2	-0.11049	0.28707	0.41679	0.999996	511	1	-0.11049	4	0.1034	0.22036	0.999996	288	3	-0.1232	0.46119	0.60662	0.999996	702	1	-0.1232
HOXC12	4	0.7708	0.77177	0.999996	946	0	0.085632	0.23701	0.35699	0.999996	395	2	0.085632	4	0.12926	0.22504	0.999996	282	2	-0.23092	0.60472	0.62599	0.999996	794	1	-0.23092	4	0.25821	0.39944	0.999996	458	2	-0.069915	0.94121	0.9409	0.999996	1185	0	-0.069915
LHX3	4	0.61132	0.62603	0.999996	741	1	0.070714	0.23731	0.35729	0.999996	396	2	0.070714	4	0.38646	0.47856	0.999996	604	1	0.011625	0.79838	0.80032	0.999996	1035	0	0.011625	4	0.26477	0.40597	0.999996	463	2	-0.0081453	0.33378	0.48222	0.999996	557	2	-0.0081453
VENTX	4	0.94134	0.94136	0.999996	1202	0	0.086888	0.23762	0.35763	0.999996	397	2	0.086888	4	0.28438	0.41316	0.999996	516	2	-0.11638	0.83822	0.84	0.999996	1081	0	-0.11638	4	0.44556	0.59019	0.999996	668	2	0.026356	0.13232	0.27133	0.999996	324	2	0.026356
KLF6	4	0.46126	0.52394	0.999996	592	1	0.0040345	0.23821	0.3583	0.999996	398	1	0.0040345	4	0.47599	0.53148	0.999996	671	1	0.06583	0.50061	0.55574	0.999996	697	1	0.06583	4	0.82292	0.82332	0.999996	968	1	0.37913	0.0002423	0.001015	0.028568	48	3	0.37913
ZNF146	4	0.90573	0.90595	0.999996	1146	0	0.068501	0.23823	0.35832	0.999996	399	2	0.068501	4	0.1806	0.28831	0.999996	367	2	-0.097769	0.85525	0.85671	0.999996	1107	0	-0.097769	4	0.2403	0.38192	0.999996	435	2	-0.072552	0.64436	0.70253	0.999996	822	1	-0.072552
TCFL5	4	0.9323	0.93249	0.999996	1188	0	0.083606	0.23884	0.35911	0.999996	400	2	0.083606	4	0.12835	0.22389	0.999996	280	1	-0.0663	0.89222	0.89317	0.999996	1162	0	-0.0663	4	0.99465	0.99461	0.999996	1290	0	0.20606	0.0053525	0.01834	0.304214	81	4	0.20606
ZNF460	4	0.61711	0.63027	0.999996	748	1	-0.040885	0.24062	0.36141	0.999996	401	1	-0.040885	4	0.89647	0.89724	0.999996	1155	0	-0.017619	0.93211	0.93228	0.999996	1225	0	-0.017619	4	0.94217	0.94175	0.999996	1182	0	0.052871	0.45833	0.60389	0.999996	698	2	0.052871
IL23R	4	0.85455	0.85594	0.999996	1075	0	0.045269	0.24129	0.36227	0.999996	402	2	0.045269	4	0.31646	0.44127	0.999996	553	1	0.016219	0.2273	0.34663	0.999996	405	1	0.016219	4	0.26672	0.40799	0.999996	467	2	-0.036794	0.77607	0.78633	0.999996	938	1	-0.036794
POU2AF1	4	0.40221	0.48883	0.999996	557	1	0.066425	0.2416	0.36259	0.999996	403	2	0.066425	4	0.0055379	0.019674	0.553733	48	2	-0.25926	0.91175	0.91194	0.999996	1196	0	-0.25926	4	0.80163	0.80295	0.999996	938	1	-0.060306	0.94173	0.94137	0.999996	1187	0	-0.060306
MYCN	4	0.62355	0.63547	0.999996	756	1	0.084664	0.24221	0.36339	0.999996	404	2	0.084664	4	0.66444	0.66891	0.999996	847	1	0.025715	0.49576	0.55281	0.999996	695	1	0.025715	4	0.353	0.49538	0.999996	560	2	-0.094965	0.27373	0.4229	0.999996	488	1	-0.094965
ZNF429	4	0.74951	0.75042	0.999996	916	0	0.033319	0.24283	0.36409	0.999996	405	2	0.033319	4	0.78305	0.78469	0.999996	1011	0	-0.086283	0.94719	0.94736	0.999996	1241	0	-0.086283	4	0.5492	0.63787	0.999996	713	1	-0.048176	0.74335	0.76227	0.999996	906	1	-0.048176
MEF2B	4	0.039067	0.09362	0.872277	145	2	-0.080509	0.24314	0.36432	0.999996	406	2	-0.080509	4	0.028184	0.070681	0.876056	109	2	-0.34246	0.6773	0.68256	0.999996	868	1	-0.34246	4	0.32664	0.46918	0.999996	530	2	-0.06778	0.31139	0.4599	0.999996	534	1	-0.06778
RFX5	4	0.60766	0.62351	0.999996	737	1	-0.0027381	0.24423	0.36567	0.999996	407	1	-0.0027381	4	0.29936	0.43132	0.999996	540	2	-0.19868	0.21008	0.32597	0.999996	374	1	-0.19868	4	0.99855	0.99835	0.999996	1306	0	0.18848	0.0014466	0.0053682	0.127931	56	4	0.18848
SKOR1	4	0.70666	0.7075	0.999996	857	1	0.089006	0.24436	0.36584	0.999996	408	2	0.089006	4	0.60913	0.62382	0.999996	781	1	-0.015044	0.65087	0.66102	0.999996	845	1	-0.015044	4	0.44228	0.58688	0.999996	664	2	-0.054765	0.87709	0.87708	0.999996	1084	0	-0.054765
KLF7	4	0.42453	0.50177	0.999996	567	1	0.0056637	0.24467	0.36617	0.999996	409	2	0.0056637	4	0.25891	0.38229	0.999996	477	2	-0.10342	0.72255	0.72344	0.999996	921	1	-0.10342	4	0.98982	0.98974	0.999996	1279	0	0.20029	0.01018	0.0334	0.455796	99	4	0.20029
ZFP82	4	0.46404	0.52564	0.999996	596	1	0.073975	0.24498	0.36651	0.999996	410	2	0.073975	4	0.9726	0.97273	0.999996	1280	0	0.16978	0.058155	0.13304	0.999996	154	3	0.16978	4	0.98236	0.98226	0.999996	1259	0	0.12992	0.017639	0.05554	0.58412	128	4	0.12992
ZNF7	4	0.15235	0.25379	0.999996	290	2	-0.045361	0.24603	0.36767	0.999996	411	1	-0.045361	4	0.19438	0.30471	0.999996	386	2	-0.17158	0.93022	0.93039	0.999996	1224	0	-0.17158	4	0.98015	0.98008	0.999996	1254	0	0.10957	0.019849	0.061638	0.622543	133	4	0.10957
IL21	4	0.6706	0.67451	0.999996	809	1	0.071178	0.24621	0.36792	0.999996	412	2	0.071178	4	0.31367	0.43986	0.999996	550	1	0.018091	0.11154	0.20808	0.999996	224	1	0.018091	4	0.98911	0.98905	0.999996	1278	0	0.10172	0.010886	0.035394	0.473434	101	4	0.10172
ZNF316	4	0.30583	0.43761	0.999996	485	1	0.0025794	0.24714	0.36917	0.999996	413	2	0.0025794	4	0.84691	0.84862	0.999996	1100	0	0.12068	0.3519	0.47295	0.999996	589	1	0.12068	4	0.84521	0.84545	0.999996	1008	0	0.099571	0.081535	0.18159	0.999996	237	3	0.099571
RBAK	4	0.11425	0.20685	0.999996	236	1	0.096316	0.2493	0.37168	0.999996	414	2	0.096316	4	0.17607	0.2825	0.999996	362	2	-0.1062	0.60139	0.62356	0.999996	789	1	-0.1062	4	0.82353	0.82384	0.999996	969	1	0.052624	0.18168	0.33467	0.999996	396	2	0.052624
NR1I3	4	0.13633	0.23384	0.999996	267	1	-0.057068	0.24961	0.37203	0.999996	415	1	-0.057068	4	0.27238	0.39862	0.999996	495	2	-0.12408	0.64033	0.65236	0.999996	834	1	-0.12408	4	0.79964	0.80113	0.999996	934	1	0.018615	0.71504	0.74373	0.999996	878	1	0.018615
GLI1	4	0.073013	0.15695	0.999996	196	1	0.017933	0.25146	0.37428	0.999996	416	2	0.017933	4	0.80389	0.80586	0.999996	1044	0	0.0231	0.77542	0.77683	0.999996	1004	0	0.0231	4	0.79063	0.7934	0.999996	917	1	-0.026619	0.82008	0.82244	0.999996	984	1	-0.026619
ZIM3	4	0.98166	0.98185	0.999996	1266	0	0.092726	0.25208	0.37502	0.999996	417	2	0.092726	4	0.59916	0.61648	0.999996	770	1	-0.14516	0.66444	0.67199	0.999996	858	1	-0.14516	4	0.78061	0.78445	0.999996	908	1	-0.059114	0.85726	0.85766	0.999996	1045	0	-0.059114
HOXA9	4	0.90933	0.9095	0.999996	1156	0	0.064867	0.25259	0.37566	0.999996	418	1	0.064867	4	0.66963	0.67334	0.999996	850	1	0.18995	0.056256	0.12922	0.999996	149	3	0.18995	4	0.021355	0.061909	0.593673	140	3	-0.21392	0.83816	0.83893	0.999996	1014	1	-0.21392
BARX2	4	0.57242	0.59748	0.999996	694	1	0.092893	0.2527	0.37576	0.999996	419	2	0.092893	4	0.12243	0.21634	0.999996	273	2	-0.19438	0.96599	0.9662	0.999996	1272	0	-0.19438	4	0.57818	0.65186	0.999996	731	1	0.14951	0.054622	0.13117	0.956187	184	3	0.14951
ESX1	4	0.86039	0.86178	0.999996	1080	0	0.10341	0.25301	0.37612	0.999996	420	2	0.10341	4	0.9436	0.94356	0.999996	1237	0	0.07355	0.84473	0.84653	0.999996	1095	0	0.07355	4	0.078943	0.17538	0.961859	244	3	-0.14486	0.9735	0.97351	0.999996	1244	0	-0.14486
AGER	4	0.92313	0.92357	0.999996	1174	0	0.043005	0.25319	0.37634	0.999996	421	1	0.043005	4	0.84048	0.84225	0.999996	1089	0	0.025334	0.26206	0.38749	0.999996	465	1	0.025334	4	0.92405	0.92379	0.999996	1154	0	0.07687	0.13903	0.28235	0.999996	341	2	0.07687
NR4A3	4	0.16513	0.2698	0.999996	307	1	-0.0032882	0.25378	0.37691	0.999996	422	1	-0.0032882	4	0.99985	0.99988	0.999996	1333	0	0.70106	2.6102e-05	8.4279e-05	0.005176	22	4	0.70106	4	0.23328	0.37471	0.999996	427	2	-0.038949	0.83985	0.84058	0.999996	1017	1	-0.038949
ZNF713	4	0.87592	0.87725	0.999996	1109	0	0.06847	0.25425	0.37753	0.999996	423	2	0.06847	4	0.80693	0.80913	0.999996	1046	0	0.03631	0.83576	0.83761	0.999996	1080	0	0.03631	4	0.91229	0.91208	0.999996	1131	0	0.025217	0.84484	0.84515	0.999996	1023	1	0.025217
HINFP	4	0.6582	0.6639	0.999996	790	1	0.032102	0.25556	0.37903	0.999996	424	1	0.032102	4	0.045251	0.10713	0.981369	145	3	-0.48162	0.96964	0.96963	0.999996	1282	0	-0.48162	4	0.010062	0.033122	0.410528	109	4	-0.17701	0.98994	0.98986	0.999996	1282	0	-0.17701
DMRTC2	4	0.50149	0.54852	0.999996	630	1	0.049452	0.25611	0.37953	0.999996	425	2	0.049452	4	0.0071029	0.023221	0.592098	52	3	-0.42824	0.89484	0.89582	0.999996	1169	0	-0.42824	4	0.00068738	0.0026127	0.078455	44	4	-0.31841	0.99931	0.9993	0.999996	1320	0	-0.31841
ZNF485	4	0.83307	0.83523	0.999996	1039	0	0.067382	0.25734	0.38099	0.999996	426	2	0.067382	4	0.92335	0.92371	0.999996	1199	0	0.2122	0.046721	0.11023	0.999996	133	3	0.2122	4	0.77607	0.78051	0.999996	903	1	0.081146	0.15827	0.31113	0.999996	373	2	0.081146
ZBTB11	4	0.61313	0.62739	0.999996	744	1	0.033989	0.25736	0.381	0.999996	427	2	0.033989	4	0.85732	0.85882	0.999996	1113	0	0.086274	0.44001	0.52049	0.999996	658	1	0.086274	4	0.66208	0.69855	0.999996	793	1	0.017648	0.40385	0.55019	0.999996	638	2	0.017648
SPZ1	4	0.19005	0.29991	0.999996	337	1	0.086699	0.25798	0.38178	0.999996	428	2	0.086699	4	0.57903	0.60125	0.999996	746	1	0.092233	0.7031	0.70549	0.999996	892	1	0.092233	4	0.68724	0.71447	0.999996	808	1	0.025241	0.39333	0.53996	0.999996	627	2	0.025241
ZNF660	4	0.24303	0.36377	0.999996	405	1	0.034226	0.25911	0.38301	0.999996	429	1	0.034226	4	0.24363	0.36435	0.999996	452	1	0.007381	0.10202	0.19646	0.999996	213	1	0.007381	4	0.96891	0.96897	0.999996	1225	0	0.067791	0.12809	0.26421	0.999996	317	3	0.067791
CD1C	4	0.058949	0.13465	0.999996	181	3	-0.15664	0.2597	0.38386	0.999996	430	1	-0.15664	4	0.75625	0.75703	0.999996	977	0	0.013264	0.62462	0.64038	0.999996	819	1	0.013264	4	0.7799	0.78384	0.999996	906	1	0.0085475	0.7051	0.73732	0.999996	869	1	0.0085475
HOXD11	4	0.59579	0.61451	0.999996	722	1	0.031324	0.26078	0.38505	0.999996	431	2	0.031324	4	0.7356	0.73608	0.999996	945	0	-0.054908	0.29962	0.43195	0.999996	528	1	-0.054908	4	0.34756	0.49011	0.999996	553	2	-0.075245	0.84264	0.84308	0.999996	1019	1	-0.075245
ZNF135	4	0.58365	0.60544	0.999996	706	1	0.057367	0.26147	0.38598	0.999996	432	1	0.057367	4	0.90673	0.90682	0.999996	1176	0	0.083037	0.57359	0.60406	0.999996	760	1	0.083037	4	0.42642	0.5708	0.999996	649	1	0.079556	0.14163	0.28677	0.999996	345	3	0.079556
ZNF445	4	0.41666	0.4969	0.999996	562	1	-0.063979	0.26206	0.38665	0.999996	433	1	-0.063979	4	0.82178	0.82433	0.999996	1066	0	-0.10443	0.37718	0.48597	0.999996	610	1	-0.10443	4	0.38435	0.5277	0.999996	598	1	0.028803	0.27895	0.42825	0.999996	494	2	0.028803
ZBED6	4	0.11829	0.21161	0.999996	243	2	-0.088036	0.26265	0.38716	0.999996	434	1	-0.088036	4	0.59089	0.60999	0.999996	761	1	-0.14439	0.59579	0.61946	0.999996	782	1	-0.14439	4	0.62026	0.67375	0.999996	758	1	0.11908	0.045794	0.11432	0.908474	170	2	0.11908
KLF8	4	0.37354	0.47304	0.999996	531	1	-0.039281	0.26324	0.38788	0.999996	435	1	-0.039281	4	0.64171	0.64956	0.999996	816	1	-0.018174	0.39767	0.49681	0.999996	621	1	-0.018174	4	0.74759	0.75729	0.999996	867	1	0.10393	0.12177	0.25349	0.999996	302	3	0.10393
ZFP2	4	0.78956	0.79148	0.999996	973	0	0.050056	0.26359	0.38829	0.999996	436	2	0.050056	4	0.1727	0.27832	0.999996	356	2	-0.15204	0.60176	0.62381	0.999996	790	1	-0.15204	4	0.042284	0.10472	0.825092	171	2	-0.12361	0.74891	0.76612	0.999996	910	1	-0.12361
NKX2-4	4	0.34869	0.45983	0.999996	511	1	0.018631	0.26422	0.38914	0.999996	437	2	0.018631	4	0.60287	0.61917	0.999996	773	1	0.15414	0.3	0.43232	0.999996	529	2	0.15414	4	0.83358	0.83389	0.999996	985	0	-0.022974	0.81533	0.81848	0.999996	982	1	-0.022974
HOXC4	4	0.73697	0.73743	0.999996	898	0	-0.031721	0.26442	0.38935	0.999996	438	1	-0.031721	4	0.068812	0.15162	0.999996	194	1	-0.018315	0.10679	0.20219	0.999996	218	1	-0.018315	4	0.55366	0.6398	0.999996	717	1	0.033718	0.85079	0.85121	0.999996	1036	0	0.033718
MLX	4	0.68979	0.69178	0.999996	835	1	0.095019	0.265	0.39006	0.999996	439	2	0.095019	4	0.1313	0.22743	0.999996	287	2	-0.21924	0.91353	0.91377	0.999996	1201	0	-0.21924	4	0.076267	0.17043	0.961859	235	3	-0.18575	0.75848	0.77305	0.999996	919	1	-0.18575
OVOL2	4	0.78933	0.79125	0.999996	972	0	0.021306	0.26559	0.39077	0.999996	440	2	0.021306	4	0.19904	0.31006	0.999996	394	2	-0.13452	0.88229	0.88348	0.999996	1145	0	-0.13452	4	0.71273	0.73173	0.999996	827	1	0.013875	0.73743	0.75839	0.999996	900	1	0.013875
ZNF574	4	0.27668	0.40408	0.999996	448	1	-0.020153	0.26676	0.3922	0.999996	441	1	-0.020153	4	0.72508	0.72577	0.999996	929	0	0.072597	0.26266	0.38798	0.999996	468	2	0.072597	4	6.55e-08	3.6643e-06	0.000236	7	4	-0.74827	1	1	0.999996	1346	0	-0.74827
ELF5	4	0.92829	0.92853	0.999996	1184	0	0.059138	0.26704	0.39253	0.999996	442	2	0.059138	4	0.93937	0.93943	0.999996	1225	0	0.066461	0.22546	0.34434	0.999996	402	1	0.066461	4	0.76826	0.77392	0.999996	890	1	-0.015762	0.73443	0.75629	0.999996	898	1	-0.015762
BTN2A1	4	0.90723	0.90722	0.999996	1151	0	0.084425	0.26766	0.39332	0.999996	443	2	0.084425	4	0.72844	0.72901	0.999996	932	0	0.045145	0.59013	0.61537	0.999996	775	1	0.045145	4	0.84004	0.8405	0.999996	999	0	-0.012269	0.47547	0.62053	0.999996	726	1	-0.012269
ZFP92	4	0.52223	0.56209	0.999996	649	1	0.048608	0.26911	0.39508	0.999996	444	1	0.048608	4	0.10894	0.19978	0.999996	257	2	-0.15239	0.75548	0.75633	0.999996	971	0	-0.15239	4	0.17771	0.3178	0.999996	373	2	-0.10515	0.79155	0.79881	0.999996	952	1	-0.10515
SCRT1	4	0.39918	0.48722	0.999996	552	1	-0.0059308	0.26969	0.39579	0.999996	445	1	-0.0059308	4	0.98533	0.98568	0.999996	1301	0	0.28891	0.041931	0.10005	0.999996	121	3	0.28891	4	0.08975	0.19506	0.998181	264	3	-0.14279	0.97277	0.97284	0.999996	1241	0	-0.14279
ZNF480	4	0.34169	0.45598	0.999996	507	1	0.03717	0.26986	0.39604	0.999996	446	2	0.03717	4	0.13465	0.23138	0.999996	294	2	0.0023942	0.24375	0.3663	0.999996	435	2	0.0023942	4	0.059657	0.13886	0.910675	206	2	-0.10002	0.88282	0.88265	0.999996	1094	0	-0.10002
JUND	4	0.81457	0.81754	0.999996	1011	0	0.077369	0.27017	0.39641	0.999996	447	2	0.077369	4	0.59542	0.61345	0.999996	765	1	0.14917	0.063188	0.14349	0.999996	163	2	0.14917	4	0.051905	0.12384	0.875978	191	2	-0.20787	0.94739	0.947	0.999996	1196	0	-0.20787
CREB5	4	0.25332	0.37605	0.999996	419	2	-0.098487	0.27086	0.39716	0.999996	448	1	-0.098487	4	0.38286	0.4766	0.999996	602	1	0.068986	0.10089	0.19513	0.999996	211	2	0.068986	4	0.77195	0.77703	0.999996	896	1	-0.02154	0.76328	0.77674	0.999996	923	1	-0.02154
ZNF783	4	0.56573	0.5926	0.999996	688	1	0.028066	0.27144	0.39788	0.999996	449	1	0.028066	4	0.025344	0.064298	0.831823	104	3	-0.29285	0.55615	0.59196	0.999996	747	1	-0.29285	4	0.89628	0.89628	0.999996	1099	0	0.079204	0.19752	0.34987	0.999996	411	2	0.079204
ETS2	4	0.74449	0.74506	0.999996	909	0	0.0098877	0.273	0.39951	0.999996	450	2	0.0098877	4	0.74767	0.74849	0.999996	965	0	0.0031203	0.7708	0.77177	0.999996	998	0	0.0031203	4	0.9433	0.94288	0.999996	1183	0	0.039553	0.42982	0.57567	0.999996	669	1	0.039553
CD274	4	0.69102	0.69283	0.999996	836	1	0.09001	0.27332	0.39993	0.999996	451	2	0.09001	4	0.6502	0.6568	0.999996	828	1	-0.0084126	0.90969	0.90996	0.999996	1193	0	-0.0084126	4	0.9199	0.9194	0.999996	1145	0	0.03386	0.49303	0.63392	0.999996	737	1	0.03386
HMGA2	4	0.13035	0.22674	0.999996	259	2	-0.0053065	0.27363	0.40033	0.999996	452	2	-0.0053065	4	0.90723	0.90722	0.999996	1177	0	0.075939	0.62284	0.639	0.999996	816	1	0.075939	4	0.54265	0.63475	0.999996	711	1	0.00066181	0.86615	0.86618	0.999996	1064	0	0.00066181
ZNF701	4	0.5924	0.61195	0.999996	717	1	0.02932	0.27377	0.40053	0.999996	453	1	0.02932	4	0.87421	0.87539	0.999996	1131	0	-0.013392	0.93338	0.93363	0.999996	1227	0	-0.013392	4	0.52724	0.62766	0.999996	701	1	-0.028163	0.7236	0.74931	0.999996	884	1	-0.028163
NKX2-6	4	0.40171	0.48855	0.999996	556	1	0.057416	0.27426	0.40111	0.999996	454	2	0.057416	4	0.023105	0.059373	0.831823	94	2	-0.15258	0.83191	0.83408	0.999996	1075	0	-0.15258	4	0.71677	0.73474	0.999996	830	1	0.06693	0.12316	0.25599	0.999996	306	3	0.06693
ZNF770	4	0.81623	0.81894	0.999996	1014	0	-0.0011104	0.27647	0.40405	0.999996	455	2	-0.0011104	4	0.2294	0.34699	0.999996	435	2	-0.15325	0.24842	0.37176	0.999996	446	1	-0.15325	4	0.063335	0.14541	0.922203	213	3	-0.16039	0.89006	0.89025	0.999996	1107	0	-0.16039
NR2E3	4	0.83557	0.83745	0.999996	1043	0	0.046304	0.27668	0.40428	0.999996	456	2	0.046304	4	0.94213	0.94214	0.999996	1233	0	0.22687	0.051923	0.12053	0.999996	143	2	0.22687	4	0.3455	0.48794	0.999996	551	2	-0.058622	0.30746	0.4559	0.999996	528	1	-0.058622
IL3	4	0.97978	0.97983	0.999996	1262	0	0.09731	0.27679	0.40446	0.999996	457	2	0.09731	4	0.53235	0.56792	0.999996	709	1	0.16318	0.22638	0.34544	0.999996	404	2	0.16318	4	0.40812	0.55199	0.999996	621	2	0.019737	0.26025	0.41034	0.999996	475	2	0.019737
ZNF425	4	0.11574	0.20869	0.999996	241	2	-0.054512	0.2771	0.40484	0.999996	458	2	-0.054512	4	0.95806	0.95825	0.999996	1256	0	0.10127	0.273	0.40016	0.999996	491	2	0.10127	4	0.95499	0.95477	0.999996	1200	0	0.09834	0.073775	0.16728	0.999996	219	3	0.09834
EBF4	4	0.19446	0.30503	0.999996	340	1	0.087818	0.27773	0.40566	0.999996	459	2	0.087818	4	0.68732	0.68923	0.999996	875	1	-0.14841	0.31979	0.45524	0.999996	562	1	-0.14841	4	0.60795	0.66692	0.999996	748	1	0.040339	0.37395	0.52096	0.999996	604	2	0.040339
MEIS2	4	0.7248	0.72542	0.999996	883	0	0.026858	0.279	0.40722	0.999996	460	2	0.026858	4	0.32476	0.44558	0.999996	559	1	0.22397	0.088141	0.18009	0.999996	196	2	0.22397	4	0.19056	0.33115	0.999996	387	2	-0.068243	0.44567	0.59103	0.999996	687	1	-0.068243
MAFF	4	0.97524	0.97519	0.999996	1252	0	0.083424	0.27995	0.4083	0.999996	461	2	0.083424	4	0.7093	0.71007	0.999996	903	1	0.034383	0.26297	0.3883	0.999996	469	2	0.034383	4	0.39507	0.53875	0.999996	610	1	0.019659	0.72585	0.75072	0.999996	886	1	0.019659
EN2	4	0.42745	0.5034	0.999996	571	1	0.10165	0.2809	0.4094	0.999996	462	2	0.10165	4	0.74925	0.75019	0.999996	970	0	-0.015733	0.8028	0.80462	0.999996	1039	0	-0.015733	4	0.53562	0.6314	0.999996	707	1	-0.063884	0.47273	0.61779	0.999996	722	1	-0.063884
ETV1	4	0.83747	0.83926	0.999996	1049	0	0.027967	0.28121	0.40981	0.999996	463	2	0.027967	4	0.67444	0.67758	0.999996	856	1	-0.0070908	0.26911	0.39577	0.999996	481	1	-0.0070908	4	0.92221	0.9219	0.999996	1152	0	0.0072112	0.37139	0.51842	0.999996	601	1	0.0072112
ZFP28	4	0.12394	0.21874	0.999996	250	2	-0.035103	0.28216	0.41092	0.999996	464	2	-0.035103	4	0.97798	0.97792	0.999996	1290	0	0.080235	0.5201	0.56811	0.999996	713	1	0.080235	4	0.35267	0.49515	0.999996	558	2	-0.082614	0.96819	0.96811	0.999996	1234	0	-0.082614
FOXI1	4	0.30526	0.43735	0.999996	484	1	0.069975	0.28248	0.41127	0.999996	465	2	0.069975	4	0.93558	0.93589	0.999996	1220	0	0.18408	0.21319	0.32979	0.999996	377	2	0.18408	4	0.59384	0.65967	0.999996	738	1	0.0083803	0.25076	0.40158	0.999996	469	2	0.0083803
ZNF852	4	0.53026	0.56759	0.999996	654	1	0.035899	0.28304	0.41196	0.999996	466	1	0.035899	4	0.63965	0.64774	0.999996	812	1	-0.11715	0.71857	0.71965	0.999996	914	1	-0.11715	4	0.98035	0.98022	0.999996	1255	0	0.11209	0.019654	0.061103	0.622543	132	4	0.11209
NKX6-3	4	0.67699	0.68014	0.999996	818	1	0.10618	0.28343	0.41231	0.999996	467	2	0.10618	4	0.039002	0.093473	0.973586	128	2	-0.14815	0.95503	0.95517	0.999996	1253	0	-0.14815	4	0.43868	0.58336	0.999996	662	2	-0.078543	0.89601	0.89597	0.999996	1116	0	-0.078543
ZNF100	4	0.75574	0.75661	0.999996	925	0	0.031673	0.28362	0.41252	0.999996	468	1	0.031673	4	0.77494	0.77639	0.999996	1004	0	0.098977	0.18499	0.29686	0.999996	337	1	0.098977	4	0.18682	0.32753	0.999996	384	2	-0.072292	0.61342	0.68593	0.999996	808	1	-0.072292
DRGX	4	0.97363	0.97361	0.999996	1248	0	0.059284	0.28438	0.41339	0.999996	469	2	0.059284	4	0.79615	0.79802	0.999996	1032	0	-0.057445	0.14492	0.24795	0.999996	277	1	-0.057445	4	0.99755	0.99745	0.999996	1301	0	0.15299	0.0024463	0.0089959	0.199562	60	4	0.15299
MAFG	4	0.88841	0.88947	0.999996	1124	0	0.048534	0.28477	0.41387	0.999996	470	1	0.048534	4	0.32311	0.44468	0.999996	558	1	-0.034261	0.41369	0.50529	0.999996	634	1	-0.034261	4	0.67975	0.70961	0.999996	805	1	0.10995	0.055018	0.13187	0.956187	186	3	0.10995
NFE2	4	0.29222	0.4227	0.999996	466	1	0.0044133	0.28535	0.41456	0.999996	471	1	0.0044133	4	0.19131	0.30115	0.999996	382	1	-0.071408	0.7276	0.72835	0.999996	930	1	-0.071408	4	0.41413	0.55802	0.999996	632	1	-0.031848	0.66794	0.71523	0.999996	838	1	-0.031848
ZNF484	4	0.20884	0.32211	0.999996	360	1	0.044663	0.28592	0.41517	0.999996	472	1	0.044663	4	0.62355	0.63483	0.999996	795	1	-0.11168	0.64205	0.65381	0.999996	838	1	-0.11168	4	0.34001	0.48262	0.999996	545	1	-0.018641	0.3971	0.54354	0.999996	631	1	-0.018641
VAX2	4	0.39716	0.48605	0.999996	549	1	0.050101	0.2866	0.41593	0.999996	473	2	0.050101	4	0.77227	0.77359	0.999996	996	0	0.15388	0.24683	0.36989	0.999996	440	2	0.15388	4	0.99373	0.99364	0.999996	1288	0	0.17899	0.0062699	0.021337	0.343175	84	4	0.17899
ZNF304	4	0.60064	0.61831	0.999996	728	1	0.011984	0.28692	0.41618	0.999996	474	2	0.011984	4	0.65754	0.66294	0.999996	837	1	0.037303	0.81099	0.81345	0.999996	1049	0	0.037303	4	0.86516	0.8651	0.999996	1047	0	-0.040102	0.81176	0.81547	0.999996	975	1	-0.040102
FOXJ2	4	0.23216	0.35042	0.999996	388	1	0.03709	0.28787	0.41738	0.999996	475	2	0.03709	4	0.082761	0.16818	0.999996	215	1	0.0012689	0.26794	0.39437	0.999996	477	1	0.0012689	4	0.88297	0.88288	0.999996	1075	0	0.060365	0.21849	0.37015	0.999996	431	2	0.060365
NPAS1	4	0.96138	0.9616	0.999996	1229	0	0.084451	0.28819	0.41777	0.999996	476	2	0.084451	4	0.55494	0.58388	0.999996	727	1	-0.09237	0.90203	0.90257	0.999996	1178	0	-0.09237	4	0.010532	0.034338	0.421737	110	3	-0.30526	0.30634	0.45497	0.999996	526	1	-0.30526
NKX2-1	4	0.52604	0.56469	0.999996	652	1	0.00027906	0.28822	0.41779	0.999996	477	1	0.00027906	4	0.37562	0.47247	0.999996	594	1	0.14919	0.24603	0.36878	0.999996	438	2	0.14919	4	0.81512	0.8159	0.999996	956	1	0.17882	0.075201	0.17012	0.999996	224	3	0.17882
ZNF705D	4	0.51753	0.55891	0.999996	645	1	0.062582	0.28851	0.4182	0.999996	478	2	0.062582	4	0.48415	0.53667	0.999996	673	1	-0.077447	0.73011	0.73071	0.999996	934	1	-0.077447	4	0.85256	0.85301	0.999996	1026	0	0.020788	0.64504	0.7029	0.999996	823	1	0.020788
ZSCAN9	4	0.46265	0.52486	0.999996	594	1	0.0031317	0.28879	0.41847	0.999996	479	1	0.0031317	4	0.10202	0.19124	0.999996	245	1	0.025555	0.83345	0.8356	0.999996	1076	0	0.025555	4	0.44491	0.58953	0.999996	667	2	-0.0023762	0.45866	0.60418	0.999996	700	2	-0.0023762
PHF1	4	0.56928	0.59531	0.999996	690	1	0.013329	0.28883	0.41853	0.999996	480	2	0.013329	4	0.078804	0.16351	0.999996	207	2	-0.24753	0.54886	0.58677	0.999996	741	1	-0.24753	4	0.58854	0.65712	0.999996	736	1	0.13428	0.048904	0.12055	0.920093	177	3	0.13428
CREBL2	4	0.90085	0.9015	0.999996	1138	0	0.055472	0.28994	0.4199	0.999996	481	1	0.055472	4	0.91575	0.91608	0.999996	1188	0	0.054221	0.71685	0.71821	0.999996	908	1	0.054221	4	0.7751	0.77984	0.999996	901	1	0.050169	0.42061	0.56644	0.999996	662	2	0.050169
SP5	4	0.97926	0.97929	0.999996	1260	0	0.1149	0.29074	0.42099	0.999996	482	2	0.1149	4	0.089676	0.1764	0.999996	226	1	-0.080903	0.90933	0.9095	0.999996	1192	0	-0.080903	4	0.87786	0.87781	0.999996	1065	0	0.2301	0.011539	0.037548	0.49167	102	3	0.2301
DMRT2	4	0.96755	0.96766	0.999996	1240	0	0.080567	0.29138	0.42178	0.999996	483	2	0.080567	4	0.25053	0.37252	0.999996	464	2	-0.17402	0.52689	0.57249	0.999996	720	1	-0.17402	4	0.85044	0.85085	0.999996	1020	0	0.148	0.056465	0.13473	0.963094	189	3	0.148
ZNF879	4	0.60139	0.61881	0.999996	729	1	0.08557	0.29233	0.42291	0.999996	484	2	0.08557	4	0.93386	0.934	0.999996	1217	0	0.14695	0.15213	0.25698	0.999996	288	2	0.14695	4	0.087438	0.19091	0.992746	258	3	-0.10339	0.87115	0.87114	0.999996	1072	0	-0.10339
PATZ1	4	0.49354	0.54355	0.999996	621	1	-0.034454	0.29279	0.42358	0.999996	485	1	-0.034454	4	0.3308	0.44871	0.999996	564	1	-0.071317	0.74102	0.74153	0.999996	950	0	-0.071317	4	0.082641	0.18202	0.975817	251	3	-0.098677	0.96951	0.96949	0.999996	1235	0	-0.098677
BTN2A2	4	0.83074	0.83286	0.999996	1033	0	0.076562	0.29329	0.42405	0.999996	486	2	0.076562	4	0.78281	0.78439	0.999996	1010	0	0.066587	0.23095	0.35091	0.999996	412	1	0.066587	4	0.62878	0.67888	0.999996	762	1	0.034602	0.43868	0.58434	0.999996	679	2	0.034602
TIGD6	4	0.87807	0.87925	0.999996	1111	0	0.012575	0.29336	0.42414	0.999996	487	1	0.012575	4	0.023347	0.059959	0.831823	95	2	-0.21338	0.70666	0.70858	0.999996	897	1	-0.21338	4	0.55527	0.64047	0.999996	718	1	0.0017458	0.68786	0.72667	0.999996	856	1	0.0017458
GTF2IRD1	4	0.99026	0.99049	0.999996	1282	0	0.096831	0.29424	0.42517	0.999996	488	2	0.096831	4	0.01167	0.033891	0.695695	65	3	-0.33028	0.64307	0.65472	0.999996	839	1	-0.33028	4	0.82712	0.82743	0.999996	979	1	-0.0087188	0.6039	0.68119	0.999996	797	1	-0.0087188
ARNTL	4	0.62815	0.6391	0.999996	761	1	0.08528	0.2945	0.42545	0.999996	489	2	0.08528	4	0.03062	0.075965	0.913134	111	2	-0.25573	0.90357	0.90402	0.999996	1180	0	-0.25573	4	0.47956	0.60602	0.999996	681	1	-0.025731	0.88238	0.88217	0.999996	1093	0	-0.025731
MTERF1	4	0.75881	0.75949	0.999996	928	0	0.066867	0.29456	0.42552	0.999996	490	2	0.066867	4	0.066003	0.14823	0.999996	189	1	0.14623	0.10611	0.20142	0.999996	217	2	0.14623	4	0.74148	0.75271	0.999996	858	1	0.033681	0.39826	0.54479	0.999996	632	2	0.033681
IL9	4	0.49929	0.54701	0.999996	628	1	0.019609	0.29507	0.42627	0.999996	491	1	0.019609	4	0.66412	0.66857	0.999996	846	1	0.029362	0.20461	0.31953	0.999996	365	2	0.029362	4	0.72585	0.74121	0.999996	841	1	0.034029	0.082746	0.18377	0.999996	238	2	0.034029
ZNF780A	4	0.13168	0.22833	0.999996	261	1	-0.0067233	0.29552	0.4269	0.999996	492	2	-0.0067233	4	0.91424	0.91444	0.999996	1185	0	0.10424	0.74635	0.74698	0.999996	958	0	0.10424	4	0.70362	0.72547	0.999996	819	1	-0.027629	0.87998	0.87997	0.999996	1090	0	-0.027629
ZNF141	4	0.18889	0.29846	0.999996	336	2	-0.053636	0.29564	0.42702	0.999996	493	1	-0.053636	4	0.2514	0.37368	0.999996	466	1	0.0051929	0.36252	0.47827	0.999996	598	1	0.0051929	4	0.97757	0.97763	0.999996	1245	0	0.077383	0.13531	0.27628	0.999996	330	3	0.077383
IL12A	4	0.90835	0.90853	0.999996	1154	0	0.057187	0.29584	0.42729	0.999996	494	2	0.057187	4	0.67952	0.68198	0.999996	865	1	-0.094599	0.59841	0.62142	0.999996	785	1	-0.094599	4	0.83947	0.83992	0.999996	997	0	0.036644	0.21128	0.36328	0.999996	423	2	0.036644
LTA	4	0.93634	0.9365	0.999996	1193	0	0.043824	0.29621	0.42767	0.999996	495	1	0.043824	4	0.73913	0.7397	0.999996	951	0	0.029133	0.70281	0.70522	0.999996	891	1	0.029133	4	0.9249	0.92463	0.999996	1157	0	0.13262	0.062625	0.14605	0.991517	199	3	0.13262
ZNF177	4	0.65154	0.65834	0.999996	782	1	-0.0028426	0.29678	0.42838	0.999996	496	1	-0.0028426	4	0.64512	0.65261	0.999996	822	1	-0.014293	0.33354	0.46391	0.999996	575	1	-0.014293	4	0.10043	0.2149	0.999996	283	3	-0.12931	0.36352	0.51031	0.999996	591	1	-0.12931
SMAD3	4	0.95631	0.9565	0.999996	1218	0	0.08713	0.2968	0.42839	0.999996	497	2	0.08713	4	0.44049	0.51	0.999996	649	1	0.112	0.76185	0.76275	0.999996	983	0	0.112	4	0.73389	0.74704	0.999996	849	1	-0.048799	0.17795	0.33072	0.999996	392	1	-0.048799
MECOM	4	0.90357	0.90402	0.999996	1142	0	0.042845	0.29808	0.43	0.999996	498	2	0.042845	4	0.16384	0.26795	0.999996	337	1	-0.024225	0.69529	0.69839	0.999996	881	1	-0.024225	4	0.89882	0.89853	0.999996	1103	0	0.10271	0.096591	0.20923	0.999996	267	3	0.10271
TGFBR1	4	0.050143	0.11692	0.951598	166	2	-0.075293	0.29848	0.43034	0.999996	499	1	-0.075293	4	0.62639	0.63699	0.999996	798	1	0.056265	0.22487	0.3435	0.999996	401	2	0.056265	4	0.96471	0.96455	0.999996	1214	0	0.22716	0.012781	0.041044	0.512808	108	3	0.22716
CXXC5	4	0.16353	0.26787	0.999996	305	2	-0.028962	0.29936	0.4314	0.999996	500	2	-0.028962	4	0.99773	0.9978	0.999996	1319	0	0.34186	0.0022738	0.0086881	0.278015	42	4	0.34186	4	0.53018	0.62896	0.999996	703	1	0.085859	0.17237	0.32515	0.999996	386	2	0.085859
ZNF354B	4	0.21934	0.33503	0.999996	372	2	-0.0202	0.29968	0.43179	0.999996	501	2	-0.0202	4	0.28419	0.41299	0.999996	515	1	0.18198	0.064698	0.14664	0.999996	165	2	0.18198	4	0.89722	0.89707	0.999996	1101	0	0.0064128	0.90132	0.90119	0.999996	1120	0	0.0064128
ISL2	4	0.8264	0.8287	0.999996	1028	0	0.004398	0.30018	0.43221	0.999996	502	1	0.004398	4	0.26422	0.38869	0.999996	485	2	-0.028028	0.30224	0.43487	0.999996	534	2	-0.028028	4	0.072611	0.16334	0.956517	229	3	-0.13165	0.65481	0.70777	0.999996	833	1	-0.13165
SP4	4	0.96899	0.96893	0.999996	1241	0	0.071697	0.30064	0.43277	0.999996	503	2	0.071697	4	0.96839	0.96834	0.999996	1277	0	0.18741	0.12143	0.21971	0.999996	240	2	0.18741	4	0.9957	0.9957	0.999996	1294	0	0.16607	0.0042988	0.01502	0.274217	74	4	0.16607
TBX19	4	0.87058	0.87164	0.999996	1103	0	0.012525	0.30075	0.43291	0.999996	504	1	0.012525	4	0.30639	0.43605	0.999996	548	1	0.0083328	0.85316	0.85446	0.999996	1102	0	0.0083328	4	0.52976	0.6288	0.999996	702	1	0.10629	0.082852	0.18397	0.999996	239	2	0.10629
MIXL1	4	0.18815	0.29752	0.999996	334	2	-0.064807	0.30188	0.43431	0.999996	505	1	-0.064807	4	0.252	0.37437	0.999996	468	1	-0.11789	0.40271	0.49943	0.999996	627	1	-0.11789	4	0.87539	0.87543	0.999996	1060	0	0.073772	0.2019	0.35386	0.999996	413	2	0.073772
ZNF32	4	0.23095	0.34905	0.999996	387	1	0.033502	0.30224	0.43465	0.999996	506	2	0.033502	4	0.8471	0.84882	0.999996	1101	0	0.065412	0.24744	0.37058	0.999996	442	2	0.065412	4	0.83106	0.83136	0.999996	982	0	0.024972	0.25136	0.40205	0.999996	470	2	0.024972
BARHL1	4	0.7621	0.76298	0.999996	933	0	0.020824	0.30352	0.43623	0.999996	507	2	0.020824	4	0.22729	0.34449	0.999996	429	2	-0.13421	0.84234	0.84432	0.999996	1090	0	-0.13421	4	0.1242	0.25744	0.999996	327	3	-0.07549	0.79223	0.79939	0.999996	954	1	-0.07549
ZNF354A	4	0.7037	0.70478	0.999996	853	1	0.02552	0.30357	0.43628	0.999996	508	1	0.02552	4	0.056366	0.12935	0.999996	173	3	-0.20936	0.88855	0.88956	0.999996	1157	0	-0.20936	4	0.78297	0.78638	0.999996	910	1	0.10308	0.06513	0.15116	0.999996	202	3	0.10308
EMX1	4	0.98095	0.98111	0.999996	1264	0	0.093727	0.30384	0.43662	0.999996	509	2	0.093727	4	0.94896	0.94919	0.999996	1247	0	0.11216	0.75574	0.75661	0.999996	972	0	0.11216	4	0.64026	0.68561	0.999996	773	1	0.090649	0.10772	0.22888	0.999996	280	3	0.090649
ZNF530	4	0.74048	0.74094	0.999996	903	0	0.031816	0.30414	0.43707	0.999996	510	1	0.031816	4	0.32089	0.44355	0.999996	555	1	-0.15312	0.17798	0.28807	0.999996	326	1	-0.15312	4	0.65012	0.69151	0.999996	780	1	-0.040485	0.70303	0.73614	0.999996	867	1	-0.040485
SOX21	4	0.59127	0.61111	0.999996	715	1	0.011848	0.30416	0.43711	0.999996	511	2	0.011848	4	0.013618	0.038281	0.749534	69	1	0.1013	0.14426	0.24721	0.999996	276	2	0.1013	4	0.73716	0.74955	0.999996	853	1	0.035418	0.54961	0.65715	0.999996	764	1	0.035418
ZNF311	4	0.55049	0.58147	0.999996	677	1	0.0087911	0.30448	0.43747	0.999996	512	2	0.0087911	4	0.20815	0.32106	0.999996	405	2	-0.117	0.42453	0.5116	0.999996	647	1	-0.117	4	0.92783	0.92766	0.999996	1162	0	0.12627	0.057788	0.13731	0.971256	191	3	0.12627
ARGFX	4	0.61204	0.6265	0.999996	743	1	0.035019	0.30481	0.43774	0.999996	513	2	0.035019	4	0.8238	0.82623	0.999996	1069	0	-0.054583	0.85245	0.85378	0.999996	1100	0	-0.054583	4	0.99365	0.99359	0.999996	1287	0	0.10016	0.0063527	0.021594	0.343215	85	4	0.10016
ZNF222	4	0.35935	0.46519	0.999996	518	1	0.081469	0.30513	0.4382	0.999996	514	2	0.081469	4	0.10543	0.19551	0.999996	251	2	-0.11888	0.87822	0.87937	0.999996	1140	0	-0.11888	4	0.032342	0.084613	0.728101	157	2	-0.10598	0.29673	0.44566	0.999996	514	1	-0.10598
PHTF1	4	0.3931	0.48383	0.999996	545	1	0.026738	0.30577	0.43894	0.999996	515	2	0.026738	4	0.23976	0.35962	0.999996	447	2	-0.045866	0.77373	0.77517	0.999996	1002	0	-0.045866	4	0.81387	0.81475	0.999996	953	1	-0.039795	0.91181	0.9116	0.999996	1140	0	-0.039795
ZNF449	4	0.053728	0.12395	0.973549	172	2	-0.12651	0.30583	0.439	0.999996	516	1	-0.12651	4	0.90421	0.90457	0.999996	1169	0	0.1234	0.27049	0.39749	0.999996	483	2	0.1234	4	0.19229	0.33282	0.999996	389	2	-0.061192	0.80577	0.81031	0.999996	967	1	-0.061192
CD1A	4	0.54968	0.58093	0.999996	676	1	0.023529	0.30695	0.44024	0.999996	517	1	0.023529	4	0.83442	0.83649	0.999996	1082	0	0.12737	0.18288	0.29435	0.999996	332	2	0.12737	4	0.66891	0.70286	0.999996	798	1	-0.0069264	0.85221	0.85274	0.999996	1040	0	-0.0069264
ZNF84	4	0.115	0.20775	0.999996	239	2	-0.099694	0.30807	0.44166	0.999996	518	1	-0.099694	4	0.51453	0.55593	0.999996	699	1	0.049198	0.29616	0.42789	0.999996	527	2	0.049198	4	0.27489	0.41594	0.999996	476	2	-0.052677	0.87601	0.87602	0.999996	1080	0	-0.052677
YBX2	4	0.90267	0.90309	0.999996	1140	0	0.071192	0.30834	0.44198	0.999996	519	2	0.071192	4	0.6962	0.69748	0.999996	887	1	-0.039252	0.66018	0.66845	0.999996	854	1	-0.039252	4	0.033077	0.08602	0.735525	158	3	-0.21729	0.97858	0.97857	0.999996	1252	0	-0.21729
ZFP69	4	0.22607	0.34313	0.999996	378	1	0.028384	0.31032	0.4435	0.999996	520	1	0.028384	4	0.49797	0.54517	0.999996	689	1	0.26904	0.018649	0.050205	0.880867	77	3	0.26904	4	0.065735	0.15036	0.928952	218	3	-0.1185	0.9021	0.90203	0.999996	1122	0	-0.1185
ZIC1	4	0.91529	0.91567	0.999996	1164	0	0.051163	0.31199	0.44432	0.999996	521	1	0.051163	4	0.53694	0.57127	0.999996	714	1	-0.028293	0.60361	0.62514	0.999996	793	1	-0.028293	4	0.84667	0.84697	0.999996	1012	0	0.10285	0.073747	0.16724	0.999996	218	2	0.10285
ZNF133	4	0.59729	0.6157	0.999996	723	1	-0.03501	0.31255	0.4446	0.999996	522	1	-0.03501	4	0.96021	0.96035	0.999996	1260	0	0.16934	0.16685	0.27501	0.999996	310	2	0.16934	4	0.89062	0.89078	0.999996	1087	0	0.0025916	0.73306	0.75534	0.999996	894	1	0.0025916
ZNF75D	4	0.5386	0.57328	0.999996	665	1	-0.024064	0.31479	0.44583	0.999996	523	1	-0.024064	4	0.26172	0.38575	0.999996	482	2	-0.014773	0.2686	0.3952	0.999996	479	2	-0.014773	4	0.24778	0.38952	0.999996	445	1	0.066116	0.32826	0.4765	0.999996	550	2	0.066116
ZNF140	4	0.84491	0.84667	0.999996	1057	0	0.06712	0.3159	0.44641	0.999996	524	1	0.06712	4	0.13259	0.22905	0.999996	289	2	-0.22317	0.90523	0.9055	0.999996	1184	0	-0.22317	4	0.086581	0.18938	0.991692	257	3	-0.11061	0.94583	0.94534	0.999996	1193	0	-0.11061
MYCL	4	0.29735	0.42901	0.999996	472	1	0.0081711	0.31701	0.44703	0.999996	525	1	0.0081711	4	0.037806	0.090886	0.966828	127	3	-0.3873	0.44953	0.52605	0.999996	661	1	-0.3873	4	0.8145	0.81529	0.999996	954	1	-0.016256	0.83872	0.83955	0.999996	1015	1	-0.016256
HLA-DRA	4	0.50934	0.55357	0.999996	635	1	-0.027525	0.31868	0.44785	0.999996	526	1	-0.027525	4	0.94848	0.94864	0.999996	1245	0	0.11209	0.25518	0.37955	0.999996	454	2	0.11209	4	0.97976	0.9797	0.999996	1251	0	0.091588	0.020243	0.062737	0.623216	136	4	0.091588
ESRRG	4	0.25642	0.37947	0.999996	424	2	-0.017197	0.32255	0.44962	0.999996	527	1	-0.017197	4	0.86506	0.86608	0.999996	1121	0	0.16941	0.049729	0.11623	0.999996	139	1	0.16941	4	0.84374	0.84401	0.999996	1007	0	0.047543	0.30408	0.45265	0.999996	524	2	0.047543
ATOH7	4	0.27175	0.39799	0.999996	439	2	-0.032134	0.32476	0.45086	0.999996	528	1	-0.032134	4	0.2291	0.34663	0.999996	434	2	0.049394	0.026735	0.068021	0.982568	92	2	0.049394	4	0.92156	0.92116	0.999996	1149	0	0.098929	0.14935	0.29941	0.999996	358	2	0.098929
IRF8	4	0.80757	0.80991	0.999996	1001	0	0.017608	0.32531	0.45111	0.999996	529	1	0.017608	4	0.70607	0.70689	0.999996	898	1	0.2046	0.10918	0.2051	0.999996	221	2	0.2046	4	0.73743	0.74977	0.999996	854	1	0.033585	0.47042	0.61548	0.999996	718	2	0.033585
NKX2-8	4	0.47004	0.52914	0.999996	601	1	0.022213	0.32641	0.4517	0.999996	530	1	0.022213	4	0.18089	0.28869	0.999996	368	2	-0.14726	0.4705	0.53804	0.999996	675	1	-0.14726	4	0.69247	0.71779	0.999996	815	1	-0.001432	0.29957	0.44838	0.999996	517	1	-0.001432
IL6	4	0.67381	0.67733	0.999996	814	1	0.046544	0.32751	0.45231	0.999996	531	1	0.046544	4	0.40171	0.48708	0.999996	618	1	0.28933	0.016539	0.045368	0.828271	74	3	0.28933	4	0.33768	0.48048	0.999996	541	2	-0.051083	0.87801	0.87797	0.999996	1087	0	-0.051083
PAX1	4	0.4206	0.49919	0.999996	564	1	0.041037	0.32861	0.45288	0.999996	532	1	0.041037	4	0.73669	0.73715	0.999996	948	0	0.050028	0.3151	0.44972	0.999996	556	2	0.050028	4	0.68971	0.71599	0.999996	811	1	-0.017102	0.82211	0.82426	0.999996	988	1	-0.017102
NPAS2	4	0.76908	0.77014	0.999996	942	0	-0.015399	0.33244	0.45478	0.999996	533	1	-0.015399	4	0.59878	0.61623	0.999996	769	1	-0.09061	0.704	0.70622	0.999996	895	1	-0.09061	4	0.87862	0.87858	0.999996	1066	0	0.060597	0.17069	0.32344	0.999996	383	2	0.060597
ZNF35	4	0.05103	0.11854	0.953294	168	2	-0.10886	0.33299	0.45506	0.999996	534	1	-0.10886	4	0.066673	0.14894	0.999996	190	2	-0.16496	0.46866	0.53708	0.999996	674	1	-0.16496	4	0.66923	0.703	0.999996	799	1	0.046167	0.32147	0.46983	0.999996	542	2	0.046167
SPDEF	4	0.046835	0.11019	0.936266	159	2	-0.1293	0.33408	0.45563	0.999996	535	1	-0.1293	4	0.81727	0.82011	0.999996	1057	0	-0.038733	0.79116	0.79322	0.999996	1023	0	-0.038733	4	0.95419	0.95398	0.999996	1199	0	0.10043	0.13798	0.28069	0.999996	337	2	0.10043
NEUROG3	4	0.45565	0.52044	0.999996	586	1	0.034611	0.33681	0.45699	0.999996	536	1	0.034611	4	0.21916	0.3346	0.999996	421	2	0.0015725	0.11232	0.20897	0.999996	226	2	0.0015725	4	0.99462	0.99459	0.999996	1289	0	0.15956	0.0053819	0.018465	0.304214	82	4	0.15956
BTN3A2	4	0.24543	0.36659	0.999996	409	1	-0.025801	0.3406	0.45889	0.999996	537	1	-0.025801	4	0.55292	0.58232	0.999996	725	1	0.20314	0.039475	0.094917	0.999996	113	3	0.20314	4	0.37348	0.51671	0.999996	587	1	-0.017028	0.91477	0.91445	0.999996	1144	0	-0.017028
ZNF443	4	0.015579	0.042708	0.61871	93	2	-0.17677	0.34114	0.45913	0.999996	538	1	-0.17677	4	0.89319	0.89417	0.999996	1151	0	0.08061	0.22118	0.33931	0.999996	394	1	0.08061	4	0.22239	0.36313	0.999996	415	2	-0.085965	0.97212	0.97207	0.999996	1239	0	-0.085965
ZZZ3	4	0.12233	0.21667	0.999996	248	1	-0.0096516	0.34169	0.45945	0.999996	539	1	-0.0096516	4	0.18774	0.29671	0.999996	376	2	-0.17753	0.97827	0.97824	0.999996	1301	0	-0.17753	4	3.5207e-05	0.00012825	0.006188	28	4	-0.32568	0.99996	0.99997	0.999996	1329	0	-0.32568
HES4	4	0.02159	0.056016	0.700724	108	3	-0.18653	0.34331	0.46024	0.999996	540	1	-0.18653	4	0.70042	0.7016	0.999996	892	1	0.091017	0.62426	0.64014	0.999996	818	1	0.091017	4	0.35856	0.50111	0.999996	567	2	-0.073725	0.57857	0.66966	0.999996	782	1	-0.073725
ZFP69B	4	0.81035	0.81285	0.999996	1005	0	0.0077117	0.346	0.46178	0.999996	541	1	0.0077117	4	0.76311	0.76398	0.999996	984	0	0.14438	0.20608	0.32126	0.999996	368	2	0.14438	4	0.57469	0.65016	0.999996	727	1	0.10475	0.099229	0.21387	0.999996	269	2	0.10475
SOX5	4	0.56176	0.58992	0.999996	685	1	0.035897	0.34708	0.46239	0.999996	542	1	0.035897	4	0.96196	0.96209	0.999996	1262	0	0.27362	0.014301	0.040553	0.794016	69	3	0.27362	4	0.89146	0.8916	0.999996	1090	0	0.0069258	0.80814	0.81238	0.999996	969	1	0.0069258
ZNF2	4	0.14294	0.24186	0.999996	276	1	0.014849	0.34761	0.46266	0.999996	543	1	0.014849	4	0.28764	0.41691	0.999996	524	1	-0.074475	0.7666	0.76763	0.999996	990	0	-0.074475	4	0.64674	0.68965	0.999996	778	1	-0.026086	0.46675	0.61197	0.999996	711	1	-0.026086
MZF1	4	0.66963	0.67367	0.999996	806	1	0.048964	0.3519	0.46474	0.999996	544	1	0.048964	4	0.13156	0.22776	0.999996	288	2	-0.15397	0.91747	0.91781	0.999996	1208	0	-0.15397	4	0.0081813	0.027296	0.378814	97	3	-0.23572	0.15667	0.30966	0.999996	372	1	-0.23572
LHX4	4	0.51582	0.55773	0.999996	643	1	-0.063756	0.35243	0.465	0.999996	545	1	-0.063756	4	0.12968	0.22554	0.999996	284	1	-0.092157	0.52984	0.57447	0.999996	722	1	-0.092157	4	0.98334	0.98319	0.999996	1264	0	0.089183	0.016658	0.052726	0.571604	123	4	0.089183
ZNF675	4	0.024271	0.062099	0.722476	116	3	-0.18465	0.35297	0.46529	0.999996	546	1	-0.18465	4	0.55856	0.58676	0.999996	731	1	0.16405	0.16935	0.27804	0.999996	312	2	0.16405	4	0.01992	0.058882	0.576446	138	3	-0.22349	0.52343	0.6464	0.999996	752	1	-0.22349
ZNF627	4	0.7157	0.71653	0.999996	871	1	0.082692	0.3535	0.46564	0.999996	547	1	0.082692	4	0.16836	0.27345	0.999996	348	1	-0.067532	0.53235	0.5759	0.999996	726	1	-0.067532	4	0.79607	0.79811	0.999996	926	1	0.02523	0.30921	0.45768	0.999996	530	2	0.02523
SP3	4	0.80192	0.80375	0.999996	993	0	0.0044674	0.35404	0.46583	0.999996	548	1	0.0044674	4	0.2586	0.38191	0.999996	476	2	-0.04733	0.76784	0.76891	0.999996	991	0	-0.04733	4	0.9999	0.9999	0.999996	1319	0	0.32536	0.00010059	0.0004214	0.013555	42	4	0.32536
HOXD10	4	0.42794	0.50377	0.999996	572	1	-0.0032909	0.3551	0.46638	0.999996	549	1	-0.0032909	4	0.78586	0.78755	0.999996	1015	0	0.042488	0.56454	0.59775	0.999996	754	1	0.042488	4	0.36445	0.50712	0.999996	572	2	-0.055895	0.89519	0.89519	0.999996	1115	0	-0.055895
CTLA4	4	0.69468	0.69623	0.999996	843	1	0.025394	0.35563	0.46661	0.999996	550	1	0.025394	4	0.67381	0.67702	0.999996	855	1	0.28343	0.029855	0.074968	0.999996	98	3	0.28343	4	0.97287	0.97296	0.999996	1234	0	0.082932	0.10901	0.23116	0.999996	284	3	0.082932
FOXL1	4	0.60027	0.61807	0.999996	727	1	0.033565	0.3567	0.46719	0.999996	551	1	0.033565	4	0.6664	0.67054	0.999996	848	1	-0.0068224	0.78748	0.78928	0.999996	1018	0	-0.0068224	4	0.0091834	0.030344	0.395992	103	3	-0.20475	0.93226	0.93213	0.999996	1170	0	-0.20475
BATF3	4	0.65919	0.66485	0.999996	791	1	-0.020937	0.35723	0.46746	0.999996	552	1	-0.020937	4	0.95778	0.95803	0.999996	1255	0	0.34827	0.036765	0.089215	0.999996	109	3	0.34827	4	0.60131	0.66327	0.999996	743	1	0.036141	0.21622	0.36789	0.999996	427	2	0.036141
PGR	4	0.25239	0.37508	0.999996	418	2	-0.057705	0.35829	0.46801	0.999996	553	1	-0.057705	4	0.84215	0.84412	0.999996	1092	0	0.076749	0.59051	0.61565	0.999996	776	1	0.076749	4	0.76553	0.77174	0.999996	887	1	0.054473	0.40615	0.55243	0.999996	639	2	0.054473
CCL7	4	0.39361	0.48416	0.999996	546	1	0.032352	0.35935	0.46853	0.999996	554	1	0.032352	4	0.11222	0.20397	0.999996	259	1	-0.081888	0.53444	0.57735	0.999996	728	1	-0.081888	4	0.41857	0.56256	0.999996	640	1	0.09659	0.088735	0.1945	0.999996	252	3	0.09659
POU4F2	4	0.6814	0.68385	0.999996	823	1	0.040887	0.35988	0.46885	0.999996	555	1	0.040887	4	0.16188	0.26534	0.999996	334	2	-0.15725	0.58442	0.61135	0.999996	768	1	-0.15725	4	0.23237	0.37368	0.999996	424	2	-0.088563	0.44852	0.594	0.999996	688	1	-0.088563
TET1	4	0.72028	0.72068	0.999996	876	1	-0.080845	0.36041	0.4691	0.999996	556	1	-0.080845	4	0.99166	0.99193	0.999996	1307	0	0.23795	0.043304	0.10296	0.999996	126	3	0.23795	4	0.97094	0.97086	0.999996	1229	0	0.14547	0.037003	0.096844	0.817779	159	3	0.14547
ZNF333	4	0.04148	0.098845	0.895281	149	2	-0.14711	0.36411	0.47113	0.999996	557	1	-0.14711	4	0.84601	0.84762	0.999996	1098	0	0.085373	0.50673	0.55972	0.999996	701	1	0.085373	4	0.001163	0.0043276	0.112433	52	4	-0.25005	0.99884	0.99873	0.999996	1313	0	-0.25005
LHX9	4	0.72368	0.72423	0.999996	880	0	-0.0275	0.36568	0.47207	0.999996	558	1	-0.0275	4	0.27647	0.40372	0.999996	501	2	-0.17132	0.85594	0.85738	0.999996	1109	0	-0.17132	4	0.70481	0.72631	0.999996	820	1	0.09524	0.1082	0.22978	0.999996	281	3	0.09524
STAT6	4	0.1627	0.26682	0.999996	304	2	-0.073453	0.36779	0.47312	0.999996	559	1	-0.073453	4	1.7926e-05	7.6951e-05	0.008663	12	3	-0.70194	0.98068	0.98077	0.999996	1304	0	-0.70194	4	0.97176	0.97168	0.999996	1231	0	0.080842	0.14295	0.28916	0.999996	348	3	0.080842
ARX	4	0.34277	0.45656	0.999996	508	1	0.062877	0.36936	0.47395	0.999996	560	1	0.062877	4	0.93773	0.93781	0.999996	1223	0	0.23811	0.06747	0.15177	0.999996	171	2	0.23811	4	0.62312	0.67562	0.999996	759	1	0.17438	0.025008	0.072762	0.697177	141	3	0.17438
ZNF790	4	0.64716	0.65476	0.999996	775	1	0.0042438	0.36988	0.47426	0.999996	561	1	0.0042438	4	0.16685	0.27149	0.999996	345	2	-0.17551	0.97107	0.97114	0.999996	1286	0	-0.17551	4	0.011341	0.036969	0.439422	113	4	-0.10547	0.98866	0.98863	0.999996	1279	0	-0.10547
HOXC8	4	0.76008	0.76093	0.999996	930	0	-0.044011	0.3704	0.47455	0.999996	562	1	-0.044011	4	0.95496	0.95511	0.999996	1252	0	0.043577	0.40972	0.5033	0.999996	633	1	0.043577	4	0.09669	0.20837	0.999996	276	2	-0.13155	0.88356	0.88352	0.999996	1096	0	-0.13155
VSX2	4	0.82198	0.82451	0.999996	1023	0	-0.037288	0.37354	0.47631	0.999996	563	1	-0.037288	4	0.11845	0.21134	0.999996	268	2	-0.1249	0.18815	0.30026	0.999996	342	1	-0.1249	4	0.78971	0.79249	0.999996	916	1	-0.013532	0.73361	0.75573	0.999996	895	1	-0.013532
EHF	4	0.69377	0.69539	0.999996	841	1	0.0077823	0.37406	0.47658	0.999996	564	1	0.0077823	4	0.87731	0.87856	0.999996	1136	0	0.14144	0.2049	0.31994	0.999996	366	2	0.14144	4	0.63957	0.68525	0.999996	771	1	-0.053981	0.15862	0.31152	0.999996	374	1	-0.053981
NR0B1	4	0.50455	0.55073	0.999996	632	1	0.027081	0.37666	0.47795	0.999996	565	1	0.027081	4	0.87311	0.8743	0.999996	1130	0	0.13386	0.67253	0.67886	0.999996	862	1	0.13386	4	0.14908	0.28839	0.999996	350	2	-0.040253	0.28242	0.43162	0.999996	498	2	-0.040253
ABCF1	4	0.89647	0.89724	0.999996	1133	0	0.004824	0.37769	0.47848	0.999996	566	1	0.004824	4	0.19823	0.30927	0.999996	393	2	-0.22985	0.70872	0.71046	0.999996	899	1	-0.22985	4	0.00016359	0.00072187	0.02709	36	4	-0.45436	0.99984	0.99984	0.999996	1323	0	-0.45436
THAP1	4	0.094493	0.18255	0.999996	217	1	0.012723	0.37977	0.4796	0.999996	567	1	0.012723	4	0.4837	0.53645	0.999996	672	1	0.014026	0.77397	0.77549	0.999996	1003	0	0.014026	4	0.83028	0.83054	0.999996	981	0	-0.039611	0.47181	0.61692	0.999996	721	1	-0.039611
ETV7	4	0.79139	0.79349	0.999996	977	0	0.016183	0.38028	0.47973	0.999996	568	1	0.016183	4	0.56692	0.59258	0.999996	739	1	0.10147	0.18402	0.29573	0.999996	336	2	0.10147	4	0.94094	0.94068	0.999996	1179	0	0.097672	0.13642	0.27815	0.999996	331	3	0.097672
ZNF324B	4	0.50978	0.55384	0.999996	636	1	-0.035118	0.3808	0.48016	0.999996	569	1	-0.035118	4	0.43376	0.50575	0.999996	645	1	-0.05345	0.86929	0.87023	0.999996	1127	0	-0.05345	4	0.21849	0.35936	0.999996	412	2	-0.081984	0.7954	0.80193	0.999996	958	1	-0.081984
DLX5	4	0.06125	0.13953	0.999996	183	3	-0.14379	0.38183	0.48067	0.999996	570	1	-0.14379	4	0.12434	0.21876	0.999996	275	1	0.053111	0.21438	0.33112	0.999996	378	2	0.053111	4	0.51532	0.6221	0.999996	696	1	-0.01695	0.70688	0.7385	0.999996	871	1	-0.01695
NFIB	4	0.32366	0.4467	0.999996	497	1	-0.049765	0.38286	0.48132	0.999996	571	1	-0.049765	4	0.65154	0.65789	0.999996	830	1	-0.051861	0.74767	0.74849	0.999996	960	0	-0.051861	4	0.28874	0.43028	0.999996	491	1	-0.028803	0.91241	0.91218	0.999996	1141	0	-0.028803
GLI3	4	0.92705	0.92736	0.999996	1182	0	0.019328	0.38389	0.48187	0.999996	572	1	0.019328	4	0.77251	0.77384	0.999996	997	0	0.071183	0.16546	0.27338	0.999996	309	2	0.071183	4	0.88663	0.88653	0.999996	1082	0	0.067278	0.068649	0.15768	0.999996	208	2	0.067278
HOXA6	4	0.21749	0.33255	0.999996	369	1	0.048721	0.38595	0.48295	0.999996	573	1	0.048721	4	0.92982	0.92994	0.999996	1210	0	0.2796	0.017414	0.047229	0.839565	76	2	0.2796	4	0.095079	0.20501	0.999996	272	3	-0.11345	0.7992	0.80478	0.999996	963	1	-0.11345
ZNF264	4	0.80606	0.80829	0.999996	997	0	-0.057342	0.388	0.48401	0.999996	574	1	-0.057342	4	0.24543	0.36642	0.999996	455	1	-0.022099	0.55655	0.5923	0.999996	748	1	-0.022099	4	0.76528	0.77153	0.999996	886	1	0.035417	0.46683	0.61205	0.999996	712	2	0.035417
RORC	4	0.8528	0.85411	0.999996	1070	0	0.029352	0.38851	0.48432	0.999996	575	1	0.029352	4	0.45047	0.51612	0.999996	652	1	-0.064009	0.80843	0.81088	0.999996	1046	0	-0.064009	4	0.22964	0.37069	0.999996	423	2	-0.066102	0.19443	0.34671	0.999996	409	1	-0.066102
TFDP2	4	0.92073	0.92098	0.999996	1171	0	0.039504	0.39004	0.48523	0.999996	576	1	0.039504	4	0.16125	0.26444	0.999996	332	1	-0.014786	0.72816	0.72898	0.999996	931	1	-0.014786	4	0.085444	0.18713	0.983723	256	3	-0.10123	0.45277	0.59836	0.999996	691	1	-0.10123
ZSCAN31	4	0.3704	0.47126	0.999996	527	1	-0.064501	0.39361	0.48723	0.999996	577	1	-0.064501	4	0.28592	0.41494	0.999996	518	1	-0.10471	0.95169	0.95182	0.999996	1249	0	-0.10471	4	0.81324	0.81409	0.999996	952	1	0.078366	0.13851	0.28154	0.999996	339	2	0.078366
ZNF10	4	0.83229	0.83447	0.999996	1037	0	0.014438	0.39412	0.48753	0.999996	578	1	0.014438	4	0.75957	0.76039	0.999996	981	0	-0.0053956	0.7034	0.70571	0.999996	893	1	-0.0053956	4	0.34217	0.48473	0.999996	547	1	0.139	0.015997	0.050696	0.571604	119	2	0.139
CDX4	4	0.75316	0.75403	0.999996	922	0	0.0067491	0.39463	0.48782	0.999996	579	1	0.0067491	4	0.9259	0.92629	0.999996	1204	0	0.050131	0.79502	0.79693	0.999996	1030	0	0.050131	4	0.74282	0.7537	0.999996	860	1	0.039968	0.28817	0.43732	0.999996	505	1	0.039968
CREB3	4	0.31923	0.44444	0.999996	493	1	-0.048472	0.39513	0.48804	0.999996	580	1	-0.048472	4	0.47096	0.52841	0.999996	668	1	-0.033085	0.2865	0.41628	0.999996	510	1	-0.033085	4	0.0061716	0.020927	0.324969	87	4	-0.11156	0.99383	0.99376	0.999996	1291	0	-0.11156
IL22	4	0.87853	0.87961	0.999996	1113	0	0.019377	0.39615	0.4886	0.999996	581	1	0.019377	4	0.80016	0.80195	0.999996	1038	0	0.053243	0.76611	0.76703	0.999996	988	0	0.053243	4	0.32373	0.46608	0.999996	525	2	-0.074383	0.94032	0.94012	0.999996	1178	0	-0.074383
LHX2	4	0.27489	0.40174	0.999996	444	2	-0.049266	0.39716	0.4891	0.999996	582	1	-0.049266	4	0.64068	0.64865	0.999996	814	1	-0.14574	0.68732	0.69125	0.999996	877	1	-0.14574	4	0.63611	0.68311	0.999996	769	1	0.088732	0.080986	0.18054	0.999996	235	3	0.088732
TFEC	4	0.70872	0.70949	0.999996	862	1	0.032924	0.39767	0.48939	0.999996	583	1	0.032924	4	0.73506	0.73562	0.999996	944	0	-0.14137	0.93309	0.93331	0.999996	1226	0	-0.14137	4	0.72864	0.74319	0.999996	843	1	-0.031984	0.82792	0.82935	0.999996	1002	1	-0.031984
ZNF440	4	0.6615	0.66669	0.999996	795	1	-0.031036	0.40019	0.4908	0.999996	584	1	-0.031036	4	0.11964	0.21278	0.999996	269	1	0.26504	0.025754	0.065756	0.982568	89	3	0.26504	4	0.81491	0.81567	0.999996	955	1	0.053829	0.29217	0.44122	0.999996	512	2	0.053829
NKX3-2	4	0.14222	0.2409	0.999996	275	2	-0.077926	0.40972	0.49606	0.999996	585	1	-0.077926	4	0.6232	0.63452	0.999996	794	1	0.04426	0.17734	0.28736	0.999996	325	2	0.04426	4	0.922	0.92168	0.999996	1151	0	0.13826	0.060408	0.14232	0.991517	193	3	0.13826
BHLHA15	4	0.59804	0.61631	0.999996	724	1	0.023422	0.41022	0.4963	0.999996	586	1	0.023422	4	0.91804	0.91827	0.999996	1192	0	0.27411	0.06827	0.15335	0.999996	173	2	0.27411	4	0.85674	0.85722	0.999996	1032	0	0.053255	0.41857	0.56442	0.999996	659	1	0.053255
CREB3L2	4	0.78045	0.78193	0.999996	960	0	-0.025647	0.41121	0.49686	0.999996	587	1	-0.025647	4	0.66346	0.66797	0.999996	845	1	-0.0068895	0.26798	0.3944	0.999996	478	2	-0.0068895	4	0.87678	0.8768	0.999996	1063	0	0.082073	0.22601	0.37722	0.999996	442	2	0.082073
MEF2C	4	0.76185	0.76275	0.999996	932	0	0.057324	0.4127	0.49763	0.999996	588	1	0.057324	4	0.96692	0.96702	0.999996	1274	0	0.084076	0.6271	0.64229	0.999996	823	1	0.084076	4	0.75074	0.75968	0.999996	871	1	0.079435	0.14908	0.29904	0.999996	357	2	0.079435
ZNF267	4	0.017386	0.04657	0.635514	99	3	-0.19636	0.41419	0.49845	0.999996	589	1	-0.19636	4	0.96353	0.96366	0.999996	1268	0	0.0809	0.13699	0.23838	0.999996	265	1	0.0809	4	0.0016507	0.0061597	0.138696	60	4	-0.28576	0.98454	0.98462	0.999996	1267	0	-0.28576
ZBTB48	4	0.36726	0.46953	0.999996	524	1	0.034079	0.41567	0.49919	0.999996	590	1	0.034079	4	0.46172	0.52288	0.999996	657	1	-0.018089	0.31144	0.44526	0.999996	548	1	-0.018089	4	0.10246	0.21865	0.999996	287	3	-0.12296	0.55406	0.65888	0.999996	766	1	-0.12296
GZMB	4	0.8619	0.86308	0.999996	1084	0	0.0076475	0.41666	0.4998	0.999996	591	1	0.0076475	4	0.33354	0.45014	0.999996	566	1	0.093822	0.29424	0.42553	0.999996	525	2	0.093822	4	0.5071	0.61823	0.999996	692	1	0.073302	0.30279	0.45144	0.999996	521	2	0.073302
MGA	4	0.77902	0.78046	0.999996	957	0	-0.026998	0.41716	0.50016	0.999996	592	1	-0.026998	4	0.83093	0.83307	0.999996	1078	0	0.048051	0.81268	0.81539	0.999996	1051	0	0.048051	4	0.36563	0.50841	0.999996	574	1	0.053469	0.34843	0.49593	0.999996	573	2	0.053469
ZNF653	4	0.70101	0.70227	0.999996	851	1	-0.0398	0.41765	0.50043	0.999996	593	1	-0.0398	4	0.26047	0.38424	0.999996	479	2	-0.18075	0.91235	0.91253	0.999996	1197	0	-0.18075	4	0.034568	0.089076	0.752135	160	2	-0.10995	0.77535	0.78584	0.999996	936	1	-0.10995
DMRTA1	4	0.56255	0.59041	0.999996	686	1	-0.0089328	0.41814	0.50068	0.999996	594	1	-0.0089328	4	0.79367	0.79564	0.999996	1026	0	0.051808	0.36883	0.48153	0.999996	602	1	0.051808	4	0.30971	0.45153	0.999996	513	2	0.0016446	0.38807	0.5347	0.999996	622	2	0.0016446
SCRT2	4	0.60546	0.62184	0.999996	733	1	-0.065121	0.41864	0.50099	0.999996	595	1	-0.065121	4	0.074602	0.15826	0.999996	200	2	-0.18981	0.58557	0.61217	0.999996	770	1	-0.18981	4	0.40966	0.5536	0.999996	625	1	-0.0031029	0.61883	0.68866	0.999996	812	1	-0.0031029
ZNF486	4	0.824	0.82639	0.999996	1026	0	-0.032721	0.4206	0.50205	0.999996	596	1	-0.032721	4	0.29169	0.42201	0.999996	530	2	-0.12256	0.58671	0.61296	0.999996	772	1	-0.12256	4	0.64504	0.68865	0.999996	777	1	-0.038123	0.53478	0.65084	0.999996	757	1	-0.038123
ZNF558	4	0.78841	0.7902	0.999996	971	0	0.047456	0.42159	0.50266	0.999996	597	1	0.047456	4	0.55535	0.58422	0.999996	728	1	0.12584	0.15777	0.26381	0.999996	296	2	0.12584	4	0.74733	0.75707	0.999996	866	1	0.054414	0.14332	0.28973	0.999996	351	3	0.054414
LHX5	4	0.26484	0.38958	0.999996	431	2	-0.083821	0.42306	0.50369	0.999996	598	1	-0.083821	4	0.72198	0.72238	0.999996	924	0	-0.055677	0.69711	0.69998	0.999996	885	1	-0.055677	4	0.86284	0.86296	0.999996	1044	0	0.057096	0.39859	0.54513	0.999996	633	2	0.057096
BARHL2	4	0.89333	0.8943	0.999996	1129	0	0.039108	0.42355	0.50398	0.999996	599	1	0.039108	4	0.73805	0.73853	0.999996	950	0	0.0064106	0.30416	0.4373	0.999996	539	2	0.0064106	4	0.38905	0.53244	0.999996	604	2	-0.036524	0.46519	0.61033	0.999996	708	2	-0.036524
ZIC4	4	0.66183	0.66689	0.999996	796	1	-0.0022252	0.42453	0.50462	0.999996	600	1	-0.0022252	4	0.34815	0.45793	0.999996	576	1	-0.088752	0.56692	0.5993	0.999996	756	1	-0.088752	4	0.2862	0.42773	0.999996	488	2	-0.020904	0.13896	0.28227	0.999996	340	2	-0.020904
SPIC	4	0.86523	0.8662	0.999996	1093	0	-0.041504	0.42501	0.50489	0.999996	601	1	-0.041504	4	0.28597	0.415	0.999996	519	2	-0.12333	0.13633	0.2377	0.999996	263	1	-0.12333	4	0.9501	0.94988	0.999996	1194	0	0.13952	0.033747	0.090168	0.791018	154	3	0.13952
ZNF705G	4	0.158	0.26084	0.999996	299	1	-0.053679	0.43037	0.50804	0.999996	602	1	-0.053679	4	0.86637	0.86726	0.999996	1123	0	0.022115	0.31349	0.44786	0.999996	551	2	0.022115	4	0.055127	0.12993	0.89556	196	3	-0.13183	0.86875	0.86873	0.999996	1069	0	-0.13183
ZNF567	4	0.77275	0.77415	0.999996	947	0	-0.032526	0.43472	0.5105	0.999996	603	1	-0.032526	4	0.197	0.30777	0.999996	391	2	0.050631	0.043622	0.10363	0.999996	127	2	0.050631	4	0.098072	0.21069	0.999996	278	2	-0.07966	0.82871	0.82993	0.999996	1004	1	-0.07966
NKX2-2	4	0.78539	0.78709	0.999996	965	0	0.040469	0.43569	0.51112	0.999996	604	1	0.040469	4	0.11184	0.20351	0.999996	258	2	-0.25666	0.90319	0.9036	0.999996	1179	0	-0.25666	4	0.027779	0.075452	0.679571	150	3	-0.24154	0.82373	0.82559	0.999996	990	1	-0.24154
FOXD4	4	0.58289	0.60481	0.999996	704	1	-0.087028	0.43617	0.51136	0.999996	605	1	-0.087028	4	0.14913	0.24938	0.999996	314	2	-0.080924	0.28724	0.41704	0.999996	512	2	-0.080924	4	0.23267	0.37396	0.999996	425	2	0.031698	0.16128	0.31408	0.999996	377	2	0.031698
ZNF674	4	0.01537	0.042253	0.61871	92	2	-0.12361	0.43713	0.51195	0.999996	606	1	-0.12361	4	0.49265	0.54186	0.999996	684	1	-0.02736	0.53026	0.5747	0.999996	723	1	-0.02736	4	0.25386	0.39527	0.999996	454	2	-0.081183	0.97336	0.97341	0.999996	1243	0	-0.081183
EMX2	4	0.31979	0.44474	0.999996	494	1	0.019911	0.43809	0.51258	0.999996	607	1	0.019911	4	0.48864	0.53931	0.999996	679	1	-0.081679	0.64682	0.65787	0.999996	843	1	-0.081679	4	0.73987	0.75156	0.999996	856	1	0.13406	0.074165	0.1679	0.999996	221	3	0.13406
ZNF584	4	0.38697	0.48029	0.999996	541	1	-0.027184	0.43857	0.51283	0.999996	608	1	-0.027184	4	0.41171	0.49271	0.999996	626	1	-0.055191	0.74209	0.74258	0.999996	954	0	-0.055191	4	0.048026	0.11632	0.858762	183	2	-0.11368	0.39558	0.54207	0.999996	629	1	-0.11368
ZNF555	4	0.13434	0.23147	0.999996	265	2	-0.042726	0.4424	0.51518	0.999996	609	1	-0.042726	4	0.22363	0.33984	0.999996	424	1	-0.0048544	0.61059	0.63006	0.999996	798	1	-0.0048544	4	0.25136	0.39285	0.999996	451	1	0.098322	0.091462	0.19964	0.999996	258	2	0.098322
HAND1	4	0.34546	0.45804	0.999996	509	1	-0.044549	0.44288	0.51557	0.999996	610	1	-0.044549	4	0.14753	0.24726	0.999996	309	2	-0.15296	0.21995	0.33788	0.999996	391	1	-0.15296	4	0.4269	0.57122	0.999996	650	1	0.052708	0.32891	0.47722	0.999996	552	2	0.052708
ZNF45	4	0.18879	0.29832	0.999996	335	1	0.052206	0.44336	0.51584	0.999996	611	1	0.052206	4	0.81289	0.81562	0.999996	1053	0	-0.053286	0.54149	0.58183	0.999996	735	1	-0.053286	4	0.0033159	0.011715	0.23009	68	4	-0.24991	0.99668	0.99663	0.999996	1302	0	-0.24991
SP7	4	0.95014	0.95036	0.999996	1209	0	0.023926	0.44383	0.51609	0.999996	612	1	0.023926	4	0.025284	0.064093	0.831823	103	2	-0.22764	0.8248	0.82711	0.999996	1062	0	-0.22764	4	0.11816	0.24635	0.999996	312	3	-0.095605	0.82533	0.827	0.999996	994	1	-0.095605
LYL1	4	0.088141	0.17506	0.999996	210	2	-0.061647	0.44431	0.51639	0.999996	613	1	-0.061647	4	0.013371	0.03779	0.749534	67	3	-0.32942	0.93965	0.93972	0.999996	1234	0	-0.32942	4	0.0066234	0.0224	0.336249	90	3	-0.29873	0.71388	0.74297	0.999996	877	1	-0.29873
OLIG2	4	0.97789	0.97782	0.999996	1257	0	0.050771	0.44479	0.51668	0.999996	614	1	0.050771	4	0.52562	0.56347	0.999996	703	1	-0.1638	0.59916	0.62204	0.999996	786	1	-0.1638	4	0.13099	0.26877	0.999996	339	2	-0.066942	0.86301	0.86316	0.999996	1056	0	-0.066942
DMBX1	4	0.45283	0.51881	0.999996	585	1	0.058682	0.44526	0.51692	0.999996	615	1	0.058682	4	0.50978	0.55276	0.999996	697	1	-0.0082582	0.74925	0.75019	0.999996	962	0	-0.0082582	4	0.67818	0.70856	0.999996	803	1	0.12135	0.054909	0.13168	0.956187	185	3	0.12135
NCR2	4	0.92389	0.92427	0.999996	1175	0	0.029302	0.44669	0.51792	0.999996	616	1	0.029302	4	0.28121	0.40954	0.999996	510	2	-0.056774	0.69801	0.70094	0.999996	887	1	-0.056774	4	0.88088	0.88092	0.999996	1072	0	0.001418	0.69824	0.73301	0.999996	864	1	0.001418
ZNF496	4	0.64919	0.65636	0.999996	777	1	-0.025231	0.44906	0.51936	0.999996	617	1	-0.025231	4	0.71598	0.71676	0.999996	915	1	0.12133	0.17478	0.28419	0.999996	320	2	0.12133	4	0.4068	0.55074	0.999996	618	2	-0.026549	0.72697	0.75141	0.999996	887	1	-0.026549
NR1H4	4	0.87137	0.87238	0.999996	1104	0	0.023726	0.45095	0.5204	0.999996	618	1	0.023726	4	0.037026	0.089201	0.964079	125	2	-0.18354	0.29564	0.42735	0.999996	526	1	-0.18354	4	0.88444	0.88431	0.999996	1077	0	0.1191	0.083286	0.1847	0.999996	240	3	0.1191
ZNF101	4	0.041378	0.09864	0.895281	148	3	-0.1671	0.45142	0.5207	0.999996	619	1	-0.1671	4	0.020282	0.053048	0.831823	82	2	-0.27215	0.98295	0.98306	0.999996	1309	0	-0.27215	4	0.5327	0.63011	0.999996	705	1	-0.011949	0.87892	0.87891	0.999996	1088	0	-0.011949
TFAP2D	4	0.71251	0.71348	0.999996	866	1	0.0058796	0.45424	0.52241	0.999996	620	1	0.0058796	4	0.52731	0.56461	0.999996	705	1	-0.027609	0.39463	0.4953	0.999996	619	1	-0.027609	4	0.86955	0.86957	0.999996	1052	0	0.073837	0.073954	0.16756	0.999996	220	2	0.073837
MNX1	4	0.61855	0.63141	0.999996	752	1	-0.004659	0.45518	0.52295	0.999996	621	1	-0.004659	4	0.60324	0.61944	0.999996	774	1	0.074971	0.22336	0.34175	0.999996	398	2	0.074971	4	0.39103	0.53448	0.999996	605	2	-0.049196	0.71792	0.74555	0.999996	880	1	-0.049196
SOX6	4	0.13881	0.23668	0.999996	271	2	-0.031194	0.45565	0.52313	0.999996	622	1	-0.031194	4	0.99101	0.99122	0.999996	1305	0	0.16513	0.064082	0.14531	0.999996	164	3	0.16513	4	0.92189	0.92149	0.999996	1150	0	0.026308	0.46193	0.60723	0.999996	703	2	0.026308
HOXD4	4	0.35723	0.46411	0.999996	515	1	-0.0083106	0.45612	0.52341	0.999996	623	1	-0.0083106	4	0.41071	0.49222	0.999996	625	1	0.056708	0.123	0.22157	0.999996	242	1	0.056708	4	0.31856	0.46078	0.999996	522	2	-0.045515	0.35238	0.49957	0.999996	579	1	-0.045515
KLF10	4	0.087605	0.17449	0.999996	209	1	0.0022859	0.45706	0.52396	0.999996	624	1	0.0022859	4	0.69133	0.69287	0.999996	881	1	-0.014533	0.31897	0.4543	0.999996	561	2	-0.014533	4	0.89641	0.89635	0.999996	1100	0	0.021131	0.56208	0.66231	0.999996	773	1	0.021131
PDCD1	4	0.17467	0.28109	0.999996	318	2	-0.073068	0.45752	0.52425	0.999996	625	1	-0.073068	4	0.009662	0.02923	0.658168	60	3	-0.30825	0.86994	0.8709	0.999996	1129	0	-0.30825	4	0.33378	0.47671	0.999996	538	2	0.036484	0.18054	0.33334	0.999996	395	2	0.036484
FERD3L	4	0.13501	0.23218	0.999996	266	1	-0.0076447	0.45846	0.52491	0.999996	626	1	-0.0076447	4	0.98417	0.98441	0.999996	1299	0	0.18028	0.15397	0.25917	0.999996	291	2	0.18028	4	0.38383	0.52725	0.999996	597	1	0.063456	0.28335	0.43247	0.999996	499	2	0.063456
ZSCAN22	4	0.74608	0.74665	0.999996	911	0	0.007994	0.45893	0.52524	0.999996	627	1	0.007994	4	0.90497	0.90523	0.999996	1171	0	0.019883	0.58212	0.60975	0.999996	765	1	0.019883	4	0.12351	0.25622	0.999996	325	3	-0.10614	0.8916	0.89175	0.999996	1112	0	-0.10614
RFX1	4	0.042396	0.1008	0.901665	151	3	-0.14074	0.45986	0.52583	0.999996	628	1	-0.14074	4	0.13439	0.2311	0.999996	293	2	-0.12921	0.66281	0.6705	0.999996	857	1	-0.12921	4	0.8721	0.87216	0.999996	1056	0	0.1084	0.067694	0.15584	0.999996	205	3	0.1084
ZNF658	4	0.64885	0.65608	0.999996	776	1	0.031967	0.46126	0.52657	0.999996	629	1	0.031967	4	0.55816	0.58643	0.999996	730	1	0.002139	0.71885	0.71983	0.999996	915	1	0.002139	4	0.29991	0.44158	0.999996	504	2	-0.068911	0.96768	0.96753	0.999996	1232	0	-0.068911
ZNF774	4	0.51237	0.55562	0.999996	639	1	-0.022059	0.46404	0.52826	0.999996	630	1	-0.022059	4	0.87514	0.87655	0.999996	1132	0	-0.033032	0.78021	0.78167	0.999996	1010	0	-0.033032	4	0.97709	0.97704	0.999996	1244	0	0.10232	0.10579	0.22543	0.999996	277	3	0.10232
FOXN1	4	0.91067	0.91084	0.999996	1157	0	-0.010515	0.46497	0.52893	0.999996	631	1	-0.010515	4	0.6393	0.64752	0.999996	811	1	-0.096581	0.6582	0.66687	0.999996	851	1	-0.096581	4	0.53144	0.62964	0.999996	704	1	0.040097	0.12465	0.25847	0.999996	310	2	0.040097
ZNF621	4	0.23793	0.35751	0.999996	398	2	-0.07087	0.46543	0.52924	0.999996	632	1	-0.07087	4	0.55333	0.58267	0.999996	726	1	-0.022664	0.72704	0.72788	0.999996	928	1	-0.022664	4	0.15963	0.29892	0.999996	359	2	-0.069003	0.84539	0.84566	0.999996	1026	1	-0.069003
MICB	4	0.71367	0.71458	0.999996	869	1	-0.030075	0.46636	0.52972	0.999996	633	1	-0.030075	4	0.55896	0.587	0.999996	732	1	-0.13008	0.20386	0.31855	0.999996	364	1	-0.13008	4	0.8909	0.89103	0.999996	1088	0	0.0086807	0.61087	0.68459	0.999996	805	1	0.0086807
TUBB	4	0.90798	0.90805	0.999996	1153	0	0.013786	0.46774	0.53048	0.999996	634	1	0.013786	4	0.00073296	0.0029351	0.198267	20	4	-1.0714	0.99927	0.99934	0.999996	1340	0	-1.0714	4	0.12561	0.25956	0.999996	329	3	-0.18453	0.93027	0.93021	0.999996	1166	0	-0.18453
ZKSCAN5	4	0.79749	0.79943	0.999996	987	0	0.031406	0.4682	0.53076	0.999996	635	1	0.031406	4	0.019102	0.050461	0.831823	81	3	-0.29376	0.91564	0.91594	0.999996	1203	0	-0.29376	4	0.17731	0.31749	0.999996	372	1	0.020559	0.40746	0.55378	0.999996	640	2	0.020559
PRRX1	4	0.71656	0.71729	0.999996	873	1	-0.05516	0.47004	0.53171	0.999996	636	1	-0.05516	4	0.99142	0.99162	0.999996	1306	0	0.46827	0.0073251	0.024569	0.650844	51	3	0.46827	4	0.84208	0.84247	0.999996	1003	0	-0.0088192	0.73389	0.75595	0.999996	896	1	-0.0088192
ESR2	4	0.60176	0.61907	0.999996	730	1	0.017548	0.47142	0.53249	0.999996	637	1	0.017548	4	0.93965	0.93972	0.999996	1227	0	0.087096	0.24837	0.37169	0.999996	445	2	0.087096	4	0.83683	0.83701	0.999996	991	0	-0.0017093	0.44458	0.59005	0.999996	686	2	-0.0017093
HSF2	4	0.65422	0.66048	0.999996	785	1	-0.039743	0.47417	0.53408	0.999996	638	1	-0.039743	4	0.61241	0.62611	0.999996	783	1	0.10412	0.16518	0.273	0.999996	308	2	0.10412	4	0.5136	0.6213	0.999996	695	1	0.034425	0.28113	0.43035	0.999996	497	2	0.034425
HOXC13	4	0.7128	0.7137	0.999996	867	1	-0.017987	0.47554	0.53496	0.999996	639	1	-0.017987	4	0.091054	0.1779	0.999996	228	2	-0.12515	0.87868	0.87974	0.999996	1141	0	-0.12515	4	0.18368	0.32427	0.999996	381	2	-0.023303	0.45899	0.60457	0.999996	701	2	-0.023303
IRX4	4	0.85351	0.85483	0.999996	1073	0	-0.053871	0.4769	0.53579	0.999996	640	1	-0.053871	4	0.04547	0.10751	0.981369	148	2	-0.20904	0.89096	0.89212	0.999996	1160	0	-0.20904	4	0.946	0.94558	0.999996	1188	0	0.13684	0.068686	0.15775	0.999996	209	3	0.13684
ZSCAN4	4	0.51108	0.55469	0.999996	637	1	-0.01645	0.47827	0.53669	0.999996	641	1	-0.01645	4	0.89768	0.89835	0.999996	1156	0	0.094049	0.086223	0.17785	0.999996	194	1	0.094049	4	0.28645	0.42802	0.999996	489	1	-0.015696	0.31306	0.46152	0.999996	537	1	-0.015696
IRF7	4	0.8272	0.82929	0.999996	1029	0	-0.021655	0.47872	0.53702	0.999996	642	1	-0.021655	4	0.79547	0.79729	0.999996	1030	0	0.020857	0.76411	0.76496	0.999996	986	0	0.020857	4	0.74308	0.75383	0.999996	861	1	0.033234	0.32729	0.47562	0.999996	547	2	0.033234
HMX3	4	0.74977	0.75062	0.999996	917	0	-0.0045161	0.47917	0.53724	0.999996	643	1	-0.0045161	4	0.89795	0.89867	0.999996	1157	0	0.043897	0.88669	0.88777	0.999996	1154	0	0.043897	4	0.052754	0.12533	0.881884	192	3	-0.15953	0.76777	0.78004	0.999996	928	1	-0.15953
ZNF281	4	0.42501	0.50204	0.999996	568	1	-0.069424	0.48234	0.53924	0.999996	644	1	-0.069424	4	0.06807	0.15064	0.999996	193	2	-0.21897	0.45471	0.52914	0.999996	663	1	-0.21897	4	0.10675	0.22629	0.999996	292	3	-0.14368	0.48453	0.62993	0.999996	734	1	-0.14368
ZNF552	4	0.65655	0.66246	0.999996	788	1	-0.058216	0.48324	0.53981	0.999996	645	1	-0.058216	4	0.24961	0.37146	0.999996	463	1	-0.0011353	0.093806	0.18668	0.999996	204	2	-0.0011353	4	0.35291	0.49531	0.999996	559	1	-0.027135	0.94796	0.94765	0.999996	1198	0	-0.027135
ZNF610	4	0.89096	0.89212	0.999996	1126	0	0.02383	0.48415	0.54029	0.999996	646	1	0.02383	4	0.86174	0.86293	0.999996	1118	0	-0.013133	0.68015	0.68486	0.999996	871	1	-0.013133	4	0.28557	0.42698	0.999996	486	2	-0.080311	0.87786	0.87781	0.999996	1086	0	-0.080311
SNAI1	4	0.20011	0.31157	0.999996	344	1	0.062717	0.4846	0.5405	0.999996	647	1	0.062717	4	0.19258	0.30266	0.999996	384	1	-0.034916	0.45424	0.52879	0.999996	662	1	-0.034916	4	0.42094	0.56506	0.999996	643	2	-0.002193	0.44032	0.58596	0.999996	680	2	-0.002193
ZNF705A	4	0.66996	0.6739	0.999996	807	1	-0.0056514	0.48729	0.54198	0.999996	648	1	-0.0056514	4	0.18625	0.29503	0.999996	373	1	0.092009	0.075226	0.16504	0.999996	183	2	0.092009	4	0.90767	0.90748	0.999996	1124	0	0.043088	0.38675	0.5334	0.999996	619	2	0.043088
RFX6	4	0.48908	0.5407	0.999996	617	1	-0.068434	0.48998	0.54374	0.999996	649	1	-0.068434	4	0.84066	0.84247	0.999996	1090	0	0.078808	0.32311	0.45882	0.999996	565	1	0.078808	4	0.52512	0.62673	0.999996	700	1	-0.019899	0.79427	0.801	0.999996	957	1	-0.019899
ZNF423	4	0.29361	0.4244	0.999996	468	2	-0.016705	0.49042	0.54409	0.999996	650	1	-0.016705	4	0.85971	0.86108	0.999996	1115	0	0.071954	0.68234	0.68668	0.999996	873	1	0.071954	4	0.65978	0.69728	0.999996	790	1	0.0030635	0.58854	0.67433	0.999996	789	1	0.0030635
ZNF589	4	0.85767	0.85907	0.999996	1077	0	-0.045777	0.49131	0.54456	0.999996	651	1	-0.045777	4	0.10441	0.19411	0.999996	249	2	-0.22963	0.89457	0.89553	0.999996	1167	0	-0.22963	4	0.15406	0.29338	0.999996	356	1	-0.027495	0.85097	0.85142	0.999996	1037	0	-0.027495
SOX18	4	0.87232	0.87343	0.999996	1106	0	0.052006	0.49176	0.54484	0.999996	652	1	0.052006	4	0.74289	0.7434	0.999996	960	0	-0.10805	0.97169	0.97176	0.999996	1288	0	-0.10805	4	0.45652	0.59628	0.999996	673	1	0.094491	0.1209	0.25206	0.999996	301	3	0.094491
ZNF385D	4	0.60693	0.62287	0.999996	736	1	-0.055111	0.4931	0.54569	0.999996	653	1	-0.055111	4	0.0013882	0.0053536	0.289307	25	4	-0.31337	0.99861	0.99866	0.999996	1337	0	-0.31337	4	0.0092205	0.030483	0.395992	104	4	-0.13184	0.99078	0.99062	0.999996	1284	0	-0.13184
ZNF761	4	0.67156	0.67551	0.999996	811	1	-0.015621	0.49487	0.54667	0.999996	654	1	-0.015621	4	0.063892	0.14493	0.999996	186	1	-0.019587	0.41666	0.50692	0.999996	638	1	-0.019587	4	0.24429	0.38605	0.999996	441	2	-0.078571	0.81134	0.81512	0.999996	974	1	-0.078571
IRF3	4	0.77974	0.78121	0.999996	958	0	0.0011254	0.4962	0.54754	0.999996	655	1	0.0011254	4	0.45565	0.51912	0.999996	653	1	0.081704	0.47142	0.53852	0.999996	676	1	0.081704	4	0.047334	0.11496	0.855756	180	3	-0.16224	0.97576	0.97572	0.999996	1249	0	-0.16224
ZNF180	4	0.65688	0.66277	0.999996	789	1	0.0030385	0.49664	0.54784	0.999996	656	1	0.0030385	4	0.68948	0.69126	0.999996	879	1	0.063286	0.29169	0.42256	0.999996	522	2	0.063286	4	0.050237	0.12067	0.87179	187	3	-0.13955	0.70835	0.73943	0.999996	873	1	-0.13955
ZNF541	4	0.2279	0.34527	0.999996	383	1	0.00057362	0.49841	0.54893	0.999996	657	1	0.00057362	4	0.97319	0.97321	0.999996	1282	0	0.15147	0.30384	0.43681	0.999996	537	2	0.15147	4	0.012627	0.04067	0.454095	121	4	-0.1197	0.98737	0.98735	0.999996	1273	0	-0.1197
HOXA2	4	0.91667	0.91698	0.999996	1168	0	0.020337	0.50061	0.55027	0.999996	658	1	0.020337	4	0.18181	0.28988	0.999996	369	2	-0.183	0.99077	0.99093	0.999996	1322	0	-0.183	4	0.32691	0.4694	0.999996	531	1	0.02473	0.75282	0.76895	0.999996	913	1	0.02473
VARS2	4	0.92431	0.92467	0.999996	1176	0	0.024884	0.50105	0.55055	0.999996	659	1	0.024884	4	0.36305	0.46557	0.999996	588	1	0.091712	0.45659	0.53	0.999996	665	1	0.091712	4	0.9674	0.96728	0.999996	1222	0	0.16532	0.028431	0.079776	0.7382	146	3	0.16532
ATF6B	4	0.039564	0.094756	0.876814	146	3	-0.14711	0.50237	0.55161	0.999996	660	1	-0.14711	4	0.24062	0.36077	0.999996	449	1	-0.072194	0.87807	0.87925	0.999996	1139	0	-0.072194	4	0.83891	0.83939	0.999996	995	0	0.082752	0.23572	0.3872	0.999996	453	2	0.082752
RXRA	4	0.68701	0.68922	0.999996	830	1	-0.0051601	0.50324	0.55218	0.999996	661	1	-0.0051601	4	0.84271	0.84464	0.999996	1094	0	0.082756	0.26383	0.38939	0.999996	470	1	0.082756	4	0.26664	0.40786	0.999996	466	2	-0.02829	0.27292	0.42205	0.999996	486	2	-0.02829
FOXC2	4	0.70459	0.70558	0.999996	854	1	-0.032364	0.50455	0.55305	0.999996	662	1	-0.032364	4	0.64478	0.65233	0.999996	821	1	-0.055698	0.37302	0.48384	0.999996	607	1	-0.055698	4	0.65614	0.69486	0.999996	786	1	0.099296	0.12368	0.25696	0.999996	308	3	0.099296
BARX1	4	0.1417	0.24028	0.999996	274	2	-0.098689	0.50586	0.55384	0.999996	663	1	-0.098689	4	0.62745	0.63797	0.999996	800	1	0.031624	0.2586	0.38331	0.999996	459	2	0.031624	4	0.22114	0.36189	0.999996	414	1	0.077945	0.14389	0.29066	0.999996	352	3	0.077945
TIGD2	4	0.30032	0.43232	0.999996	478	2	-0.02294	0.50717	0.55458	0.999996	664	1	-0.02294	4	0.20511	0.31747	0.999996	401	1	0.26191	0.030906	0.077211	0.999996	100	2	0.26191	4	0.20632	0.34649	0.999996	400	1	0.128	0.056095	0.13401	0.963003	188	2	0.128
TBX20	4	0.68639	0.68869	0.999996	829	1	0.037341	0.50804	0.55513	0.999996	665	1	0.037341	4	0.64986	0.65651	0.999996	827	1	0.070873	0.23518	0.35598	0.999996	420	2	0.070873	4	0.0086214	0.028717	0.384129	101	3	-0.2383	0.95788	0.95762	0.999996	1211	0	-0.2383
GBX1	4	0.23882	0.35856	0.999996	399	1	0.026417	0.51021	0.5564	0.999996	666	1	0.026417	4	0.56096	0.58854	0.999996	734	1	0.0066902	0.46079	0.53257	0.999996	668	1	0.0066902	4	0.86083	0.86095	0.999996	1039	0	-0.035073	0.34487	0.49233	0.999996	570	1	-0.035073
ZNF571	4	0.45752	0.52158	0.999996	588	1	-0.01997	0.51237	0.5579	0.999996	667	1	-0.01997	4	0.032086	0.078882	0.913134	116	3	-0.26816	0.41419	0.50562	0.999996	635	1	-0.26816	4	0.43441	0.5792	0.999996	659	2	-0.053198	0.76678	0.7793	0.999996	926	1	-0.053198
SIX1	4	0.10042	0.18986	0.999996	221	2	-0.13617	0.51367	0.55864	0.999996	668	1	-0.13617	4	0.60546	0.62111	0.999996	776	1	-0.003644	0.22363	0.34208	0.999996	399	1	-0.003644	4	0.99724	0.99712	0.999996	1298	0	0.18428	0.0027616	0.010015	0.208149	65	4	0.18428
NR1D2	4	0.18244	0.29102	0.999996	327	1	-0.0097004	0.5141	0.559	0.999996	669	1	-0.0097004	4	0.69285	0.69428	0.999996	883	1	-0.034105	0.64478	0.65623	0.999996	842	1	-0.034105	4	0.011873	0.038508	0.444926	116	3	-0.26842	0.66044	0.71102	0.999996	835	1	-0.26842
ZSCAN26	4	0.19195	0.30216	0.999996	339	1	0.037486	0.51625	0.56033	0.999996	670	1	0.037486	4	0.62284	0.63424	0.999996	793	1	0.17649	0.092394	0.18511	0.999996	203	2	0.17649	4	0.4436	0.58826	0.999996	665	2	-0.055434	0.80985	0.81382	0.999996	972	1	-0.055434
HOXB13	4	0.22366	0.34009	0.999996	376	2	-0.072684	0.51796	0.56143	0.999996	671	1	-0.072684	4	0.93132	0.93151	0.999996	1213	0	0.098773	0.19572	0.30915	0.999996	355	2	0.098773	4	0.74067	0.75221	0.999996	857	1	0.13606	0.037169	0.097189	0.817779	160	2	0.13606
ZNF681	4	0.22186	0.33806	0.999996	374	2	-0.049964	0.51882	0.56204	0.999996	672	1	-0.049964	4	0.32916	0.44793	0.999996	561	1	0.053712	0.35988	0.47694	0.999996	596	1	0.053712	4	0.77966	0.7836	0.999996	905	1	-0.0069561	0.36825	0.51532	0.999996	598	1	-0.0069561
RHOXF2	4	0.11257	0.20485	0.999996	233	2	-0.10246	0.51967	0.56262	0.999996	673	1	-0.10246	4	0.17354	0.27942	0.999996	358	2	-0.1089	0.88406	0.88509	0.999996	1149	0	-0.1089	4	0.09048	0.19646	0.999996	265	3	-0.11013	0.98207	0.982	0.999996	1259	0	-0.11013
ZNF605	4	0.65087	0.65781	0.999996	780	1	-0.018024	0.52393	0.5655	0.999996	674	1	-0.018024	4	0.37406	0.47175	0.999996	593	1	-0.071818	0.82739	0.8295	0.999996	1067	0	-0.071818	4	0.82413	0.82442	0.999996	971	1	0.057894	0.24539	0.39659	0.999996	462	2	0.057894
ZNF573	4	0.73724	0.73769	0.999996	899	0	-0.049913	0.52562	0.56662	0.999996	675	1	-0.049913	4	0.58595	0.60629	0.999996	752	1	0.14168	0.077534	0.16783	0.999996	185	2	0.14168	4	0.14456	0.28377	0.999996	347	2	-0.064846	0.5874	0.67375	0.999996	788	1	-0.064846
CCR6	4	0.023728	0.060905	0.721773	114	2	-0.076379	0.52773	0.56801	0.999996	676	1	-0.076379	4	0.67317	0.67654	0.999996	854	1	0.060408	0.091943	0.18455	0.999996	202	2	0.060408	4	0.92669	0.92656	0.999996	1159	0	0.023868	0.3651	0.51193	0.999996	593	1	0.023868
ALX4	4	0.69316	0.69481	0.999996	840	1	-0.044845	0.52815	0.56827	0.999996	677	1	-0.044845	4	0.56533	0.59148	0.999996	738	1	0.11066	0.17947	0.29009	0.999996	328	2	0.11066	4	0.86201	0.86206	0.999996	1041	0	0.16663	0.011633	0.037849	0.49167	104	2	0.16663
VSX1	4	0.57632	0.60023	0.999996	697	1	0.04438	0.53026	0.56968	0.999996	678	1	0.04438	4	0.018931	0.050146	0.831823	79	3	-0.24839	0.74977	0.75062	0.999996	963	0	-0.24839	4	0.91799	0.91769	0.999996	1142	0	0.065217	0.19172	0.3443	0.999996	406	2	0.065217
ASCL1	4	0.20874	0.32202	0.999996	359	2	-0.10584	0.53067	0.56994	0.999996	679	1	-0.10584	4	0.79704	0.79892	0.999996	1034	0	0.0078614	0.51108	0.56229	0.999996	704	1	0.0078614	4	0.092689	0.20048	0.999996	267	3	-0.15007	0.83966	0.84038	0.999996	1016	1	-0.15007
CUX2	4	0.75055	0.75144	0.999996	918	0	-0.062704	0.53109	0.57018	0.999996	680	1	-0.062704	4	0.042463	0.10089	0.973586	140	2	-0.27412	0.30414	0.43725	0.999996	538	1	-0.27412	4	0.67149	0.7044	0.999996	800	1	0.072385	0.22179	0.37327	0.999996	436	2	0.072385
GRHL1	4	0.36621	0.46905	0.999996	523	1	0.021006	0.53611	0.57372	0.999996	681	1	0.021006	4	0.72311	0.72365	0.999996	926	0	-0.093365	0.16254	0.26981	0.999996	303	1	-0.093365	4	0.37035	0.51351	0.999996	579	2	-0.068465	0.64674	0.70382	0.999996	825	1	-0.068465
GLIS2	4	0.56414	0.59153	0.999996	687	1	0.013616	0.53652	0.57405	0.999996	682	1	0.013616	4	0.42208	0.49868	0.999996	634	1	0.10989	0.20324	0.31783	0.999996	362	1	0.10989	4	0.0001036	0.00043605	0.017327	34	4	-0.36679	0.9999	0.99989	0.999996	1326	0	-0.36679
TLX2	4	0.099292	0.18847	0.999996	220	1	-0.056293	0.53777	0.57466	0.999996	683	1	-0.056293	4	0.6773	0.68006	0.999996	862	1	0.066578	0.10159	0.1959	0.999996	212	2	0.066578	4	0.63473	0.68223	0.999996	768	1	0.20959	0.036235	0.09532	0.817779	156	3	0.20959
CCL2	4	0.79771	0.79959	0.999996	988	0	0.0091058	0.5419	0.57743	0.999996	684	1	0.0091058	4	0.65522	0.66097	0.999996	834	1	-0.032653	0.53777	0.57949	0.999996	731	1	-0.032653	4	0.81028	0.81125	0.999996	946	1	0.04272	0.32697	0.47526	0.999996	546	2	0.04272
FEV	4	0.63026	0.64087	0.999996	763	1	0.0014692	0.54437	0.579	0.999996	685	1	0.0014692	4	0.57398	0.59784	0.999996	743	1	-0.030104	0.90847	0.90861	0.999996	1191	0	-0.030104	4	0.33294	0.47578	0.999996	537	2	-0.0088844	0.38281	0.52954	0.999996	613	2	-0.0088844
PAX8	4	0.21141	0.32529	0.999996	362	2	-0.086033	0.54478	0.57926	0.999996	686	1	-0.086033	4	0.93454	0.93485	0.999996	1219	0	0.069451	0.80433	0.80636	0.999996	1040	0	0.069451	4	0.95884	0.95846	0.999996	1205	0	0.11217	0.084036	0.18597	0.999996	244	3	0.11217
PROX1	4	0.77878	0.78019	0.999996	956	0	0.0092763	0.54682	0.58084	0.999996	687	1	0.0092763	4	0.20285	0.31456	0.999996	398	2	-0.1743	0.89443	0.89539	0.999996	1166	0	-0.1743	4	0.89188	0.89204	0.999996	1091	0	0.36735	0.0046664	0.016237	0.290408	75	3	0.36735
FOXA3	4	0.17214	0.278	0.999996	314	2	-0.0872	0.54805	0.58171	0.999996	688	1	-0.0872	4	0.032008	0.078699	0.913134	115	3	-0.28349	0.89687	0.89764	0.999996	1172	0	-0.28349	4	0.081358	0.17973	0.969409	249	2	-0.12861	0.88444	0.88431	0.999996	1099	0	-0.12861
CCDC169-SOHLH2	4	0.26172	0.3859	0.999996	429	2	-0.073683	0.54846	0.58198	0.999996	689	1	-0.073683	4	0.79502	0.79693	0.999996	1029	0	0.13548	0.041807	0.09982	0.999996	119	2	0.13548	4	0.86729	0.86728	0.999996	1048	0	-0.020339	0.15472	0.30776	0.999996	370	1	-0.020339
IL12RB2	4	0.48595	0.53875	0.999996	615	1	-0.061501	0.54968	0.58283	0.999996	690	1	-0.061501	4	0.46451	0.52473	0.999996	660	1	0.069936	0.10951	0.20545	0.999996	222	1	0.069936	4	0.038568	0.097343	0.79703	165	3	-0.17214	0.27315	0.42226	0.999996	487	1	-0.17214
GLIS3	4	0.14328	0.24229	0.999996	277	2	-0.040377	0.55049	0.58336	0.999996	691	1	-0.040377	4	0.13907	0.23654	0.999996	299	2	-0.13942	0.70251	0.70495	0.999996	890	1	-0.13942	4	0.36805	0.51115	0.999996	577	2	-0.049924	0.56089	0.66183	0.999996	772	1	-0.049924
PRDM14	4	0.29744	0.42907	0.999996	473	2	-0.088783	0.55171	0.5842	0.999996	692	1	-0.088783	4	0.67476	0.67786	0.999996	857	1	0.11024	0.14966	0.25398	0.999996	284	2	0.11024	4	0.82573	0.82595	0.999996	975	1	-0.04583	0.34702	0.49436	0.999996	572	1	-0.04583
ZNF799	4	0.46172	0.52418	0.999996	593	1	-0.022703	0.55211	0.58448	0.999996	693	1	-0.022703	4	0.36147	0.46468	0.999996	587	1	0.069245	0.26422	0.38994	0.999996	471	2	0.069245	4	0.80185	0.80316	0.999996	939	1	-0.024315	0.82772	0.8292	0.999996	1001	1	-0.024315
PPT2	4	0.72955	0.73014	0.999996	887	0	-0.037656	0.55535	0.58692	0.999996	694	1	-0.037656	4	0.58938	0.60885	0.999996	759	1	-0.17258	0.42697	0.51294	0.999996	648	1	-0.17258	4	0.35202	0.49451	0.999996	557	2	-0.097437	0.92046	0.91997	0.999996	1156	0	-0.097437
CARF	4	0.74289	0.7434	0.999996	907	0	0.028697	0.55655	0.58795	0.999996	695	1	0.028697	4	0.84818	0.84978	0.999996	1104	0	0.083199	0.2661	0.39201	0.999996	474	2	0.083199	4	0.15927	0.29866	0.999996	358	1	0.0081226	0.70717	0.73865	0.999996	872	1	0.0081226
ATOH8	4	0.53067	0.56786	0.999996	655	1	0.001829	0.55736	0.58854	0.999996	696	1	0.001829	4	0.15605	0.25805	0.999996	323	1	0.0078513	0.73038	0.7311	0.999996	935	1	0.0078513	4	0.91312	0.91297	0.999996	1133	0	0.10312	0.12614	0.26072	0.999996	312	3	0.10312
CCR5	4	0.10727	0.19818	0.999996	230	2	-0.13577	0.55976	0.59025	0.999996	697	1	-0.13577	4	0.39564	0.48377	0.999996	612	1	0.008622	0.2761	0.40415	0.999996	494	1	0.008622	4	0.40315	0.54711	0.999996	617	1	-0.027426	0.89034	0.89054	0.999996	1108	0	-0.027426
ZNF175	4	0.20963	0.32312	0.999996	361	2	-0.051062	0.56016	0.59057	0.999996	698	1	-0.051062	4	0.67189	0.67553	0.999996	853	1	-0.11582	0.97123	0.97127	0.999996	1287	0	-0.11582	4	0.56128	0.64352	0.999996	721	1	0.13855	0.038217	0.099387	0.823756	163	3	0.13855
MEIS1	4	0.45986	0.52317	0.999996	591	1	-0.061502	0.56096	0.59115	0.999996	699	1	-0.061502	4	0.095866	0.18363	0.999996	238	1	-0.027382	0.061072	0.13923	0.999996	156	1	-0.027382	4	0.90001	0.89988	0.999996	1107	0	0.0054905	0.34217	0.48992	0.999996	566	1	0.0054905
FOXD4L3	4	0.26641	0.39139	0.999996	434	2	-0.12714	0.56136	0.59139	0.999996	700	1	-0.12714	4	0.0046475	0.016698	0.520365	43	4	-0.52592	0.99535	0.9956	0.999996	1326	0	-0.52592	4	0.011393	0.037079	0.439422	114	4	-0.34625	0.98861	0.98859	0.999996	1278	0	-0.34625
ZNF782	4	0.49841	0.54654	0.999996	626	1	-0.010405	0.56255	0.59214	0.999996	701	1	-0.010405	4	0.93415	0.9343	0.999996	1218	0	0.40255	0.0056847	0.020238	0.546832	50	3	0.40255	4	0.88415	0.88405	0.999996	1076	0	0.19358	0.012128	0.039263	0.498982	106	3	0.19358
ZNF735	4	0.54642	0.57864	0.999996	672	1	0.052251	0.56295	0.59238	0.999996	702	1	0.052251	4	0.30131	0.43343	0.999996	544	1	0.34955	0.010655	0.032279	0.726815	60	3	0.34955	4	0.374	0.51729	0.999996	588	1	0.15346	0.051172	0.12477	0.936496	180	3	0.15346
HOXA10	4	0.54066	0.57472	0.999996	666	1	0.055917	0.56335	0.59272	0.999996	703	1	0.055917	4	0.43279	0.50517	0.999996	644	1	0.05035	0.18976	0.30229	0.999996	345	2	0.05035	4	0.85743	0.85782	0.999996	1035	0	0.082616	0.24922	0.40015	0.999996	467	2	0.082616
FLOT1	4	0.78702	0.78888	0.999996	968	0	0.043934	0.56414	0.59325	0.999996	704	1	0.043934	4	0.41962	0.49721	0.999996	632	1	0.086898	0.11746	0.21485	0.999996	233	2	0.086898	4	0.61087	0.66849	0.999996	752	1	0.048899	0.18749	0.34044	0.999996	402	2	0.048899
ZNF189	4	0.47872	0.5345	0.999996	608	1	-0.00050133	0.56573	0.59429	0.999996	705	1	-0.00050133	4	0.90736	0.90736	0.999996	1178	0	0.099133	0.21736	0.33453	0.999996	386	2	0.099133	4	0.56208	0.64389	0.999996	722	1	0.025439	0.17539	0.32827	0.999996	389	2	0.025439
HIF3A	4	0.88034	0.88151	0.999996	1117	0	0.032936	0.56928	0.59697	0.999996	706	1	0.032936	4	0.061204	0.13942	0.999996	180	2	-0.21028	0.8254	0.82766	0.999996	1064	0	-0.21028	4	0.0082481	0.027479	0.378814	98	3	-0.28964	0.98385	0.98387	0.999996	1264	0	-0.28964
RREB1	4	0.76361	0.76449	0.999996	934	0	-0.016613	0.57046	0.59776	0.999996	707	1	-0.016613	4	0.60213	0.61867	0.999996	772	1	-0.021783	0.78562	0.78731	0.999996	1017	0	-0.021783	4	0.043109	0.10641	0.826192	174	3	-0.17932	0.60832	0.68344	0.999996	802	1	-0.17932
NR2F1	4	0.26559	0.39047	0.999996	433	1	-0.076097	0.57164	0.59858	0.999996	708	1	-0.076097	4	0.69982	0.70097	0.999996	891	1	0.0079394	0.11897	0.21667	0.999996	235	1	0.0079394	4	0.81616	0.8168	0.999996	958	1	0.10101	0.10983	0.23248	0.999996	287	3	0.10101
BBX	4	0.15148	0.2527	0.999996	288	2	-0.051462	0.57242	0.59911	0.999996	709	1	-0.051462	4	0.79682	0.79869	0.999996	1033	0	-0.0095321	0.85473	0.85619	0.999996	1106	0	-0.0095321	4	0.97535	0.97529	0.999996	1241	0	0.12452	0.078566	0.17633	0.999996	231	3	0.12452
ZNF114	4	0.15605	0.25842	0.999996	295	2	-0.024239	0.57281	0.59938	0.999996	710	1	-0.024239	4	0.78748	0.78928	0.999996	1018	0	0.26468	0.025549	0.065316	0.982568	88	3	0.26468	4	0.00020565	0.00085379	0.031175	37	4	-0.26625	0.99979	0.99981	0.999996	1322	0	-0.26625
ZNF320	4	0.16685	0.27186	0.999996	309	2	-0.023154	0.57398	0.6003	0.999996	711	1	-0.023154	4	0.11969	0.21282	0.999996	270	2	-0.021038	0.17382	0.2832	0.999996	319	2	-0.021038	4	0.20337	0.34359	0.999996	398	2	-0.080038	0.7554	0.77068	0.999996	916	1	-0.080038
TAL2	4	0.92684	0.92721	0.999996	1181	0	0.047736	0.57437	0.60057	0.999996	712	1	0.047736	4	0.53611	0.57072	0.999996	713	1	0.15491	0.19264	0.30564	0.999996	347	2	0.15491	4	0.90054	0.90033	0.999996	1109	0	0.016721	0.24479	0.39603	0.999996	460	2	0.016721
LCOR	4	0.16254	0.26661	0.999996	303	1	0.045389	0.57476	0.60083	0.999996	713	1	0.045389	4	0.0027994	0.010425	0.41424	34	2	-0.35191	0.1156	0.21276	0.999996	232	1	-0.35191	4	0.55164	0.6389	0.999996	714	1	0.12039	0.044456	0.11174	0.898603	168	3	0.12039
NRF1	4	0.02978	0.074323	0.809765	124	3	-0.17293	0.57593	0.60155	0.999996	714	1	-0.17293	4	0.79457	0.79643	0.999996	1028	0	-0.062248	0.39106	0.49335	0.999996	616	1	-0.062248	4	0.0040224	0.014104	0.257493	74	3	-0.27847	0.7202	0.74695	0.999996	882	1	-0.27847
HEY1	4	0.45612	0.52072	0.999996	587	1	0.021508	0.57632	0.60184	0.999996	715	1	0.021508	4	0.808	0.81041	0.999996	1047	0	-0.10497	0.96921	0.96916	0.999996	1279	0	-0.10497	4	0.71934	0.73635	0.999996	833	1	-0.025669	0.4361	0.58197	0.999996	676	1	-0.025669
IL17A	4	0.81226	0.8149	0.999996	1009	0	0.023576	0.57748	0.60254	0.999996	716	1	0.023576	4	0.88553	0.8866	0.999996	1142	0	0.089642	0.25736	0.38191	0.999996	458	2	0.089642	4	0.93878	0.93855	0.999996	1175	0	0.12387	0.064649	0.15013	0.999996	201	3	0.12387
KLF11	4	0.81644	0.81915	0.999996	1015	0	-0.03402	0.57865	0.60337	0.999996	717	1	-0.03402	4	0.079983	0.16486	0.999996	210	1	0.028855	0.28362	0.41303	0.999996	504	1	0.028855	4	0.90866	0.90841	0.999996	1126	0	0.0015707	0.87352	0.87364	0.999996	1076	0	0.0015707
BTNL10	4	0.54886	0.58034	0.999996	675	1	0.041519	0.5798	0.60421	0.999996	718	1	0.041519	4	0.21379	0.32799	0.999996	414	1	0.38115	0.0087297	0.027867	0.6605	57	3	0.38115	4	0.55245	0.6393	0.999996	715	1	0.098575	0.14962	0.29985	0.999996	359	2	0.098575
AGPAT1	4	0.10747	0.19848	0.999996	231	2	-0.12299	0.58058	0.60484	0.999996	719	1	-0.12299	4	0.96552	0.96586	0.999996	1273	0	0.18974	0.19351	0.30669	0.999996	349	2	0.18974	4	0.24119	0.38269	0.999996	437	2	-0.078731	0.96596	0.96563	0.999996	1228	0	-0.078731
TP63	4	0.86539	0.86635	0.999996	1094	0	0.052743	0.58096	0.60509	0.999996	720	1	0.052743	4	0.67794	0.68063	0.999996	864	1	-0.13224	0.81789	0.82066	0.999996	1056	0	-0.13224	4	0.22752	0.36844	0.999996	422	2	-0.077165	0.68414	0.72443	0.999996	853	1	-0.077165
ZNF586	4	0.3319	0.45099	0.999996	501	1	-0.00034406	0.58365	0.60698	0.999996	721	1	-0.00034406	4	0.10679	0.19712	0.999996	254	1	-0.06558	0.33572	0.465	0.999996	576	1	-0.06558	4	0.51057	0.61991	0.999996	694	1	0.065484	0.15003	0.3004	0.999996	363	3	0.065484
IL6R	4	0.77542	0.77683	0.999996	951	0	-0.0048366	0.58442	0.60756	0.999996	722	1	-0.0048366	4	0.74343	0.74401	0.999996	961	0	-0.037583	0.16125	0.26802	0.999996	301	1	-0.037583	4	0.33403	0.47699	0.999996	539	1	-0.0074702	0.13763	0.28013	0.999996	335	2	-0.0074702
ONECUT1	4	0.59953	0.61752	0.999996	725	1	0.023378	0.5848	0.60788	0.999996	723	1	0.023378	4	0.13964	0.23732	0.999996	300	1	0.056936	0.78771	0.78953	0.999996	1019	0	0.056936	4	0.2072	0.3474	0.999996	401	2	-0.10652	0.19569	0.34804	0.999996	410	1	-0.10652
IL6ST	4	0.13028	0.22665	0.999996	258	2	-0.11664	0.58519	0.60812	0.999996	724	1	-0.11664	4	0.39106	0.48119	0.999996	608	1	-0.10858	0.9744	0.97427	0.999996	1295	0	-0.10858	4	0.81699	0.81767	0.999996	959	1	0.039019	0.33736	0.48561	0.999996	560	2	0.039019
ZNF730	4	0.21617	0.33102	0.999996	367	2	-0.050957	0.58557	0.60841	0.999996	725	1	-0.050957	4	0.65952	0.66468	0.999996	841	1	-0.076402	0.89415	0.89511	0.999996	1164	0	-0.076402	4	0.38794	0.5313	0.999996	603	1	0.085349	0.11668	0.24416	0.999996	293	2	0.085349
DMRT1	4	0.71309	0.71397	0.999996	868	1	-0.098925	0.58633	0.60887	0.999996	726	1	-0.098925	4	0.18373	0.29227	0.999996	371	2	-0.21059	0.9725	0.9726	0.999996	1292	0	-0.21059	4	0.53728	0.63218	0.999996	708	1	0.079807	0.23511	0.38663	0.999996	452	2	0.079807
ZNF322	4	0.4255	0.50236	0.999996	569	1	-0.034552	0.58786	0.61	0.999996	727	1	-0.034552	4	0.24129	0.36164	0.999996	450	2	-0.083991	0.7248	0.72568	0.999996	924	1	-0.083991	4	0.94844	0.94807	0.999996	1191	0	0.046188	0.22175	0.37323	0.999996	435	2	0.046188
TBX3	4	0.025805	0.065338	0.74807	118	2	-0.1461	0.58938	0.61112	0.999996	728	1	-0.1461	4	0.025823	0.065265	0.831823	106	3	-0.25242	0.51839	0.56692	0.999996	711	1	-0.25242	4	0.63298	0.68125	0.999996	765	1	0.019619	0.2179	0.36957	0.999996	429	2	0.019619
ZNF143	4	0.17414	0.28054	0.999996	317	2	-0.066519	0.59165	0.61282	0.999996	729	1	-0.066519	4	0.43713	0.50782	0.999996	647	1	-0.10744	0.29165	0.42249	0.999996	521	1	-0.10744	4	0.078673	0.17489	0.961859	243	3	-0.092269	0.92742	0.92726	0.999996	1161	0	-0.092269
ZNF214	4	0.33789	0.45404	0.999996	503	1	0.037357	0.5924	0.61338	0.999996	730	1	0.037357	4	0.30188	0.43371	0.999996	545	1	-0.10376	0.72056	0.72145	0.999996	918	1	-0.10376	4	0.57741	0.65148	0.999996	729	1	0.08952	0.15473	0.30778	0.999996	371	2	0.08952
DLX4	4	0.79025	0.79221	0.999996	975	0	0.049139	0.59316	0.61397	0.999996	731	1	0.049139	4	0.0013	0.0050458	0.284035	24	4	-0.34334	0.9987	0.99876	0.999996	1338	0	-0.34334	4	0.3733	0.51648	0.999996	586	2	-0.078202	0.28989	0.43896	0.999996	506	1	-0.078202
PPARD	4	0.14162	0.24017	0.999996	273	1	-0.013731	0.59429	0.61477	0.999996	732	1	-0.013731	4	0.7248	0.72542	0.999996	928	0	0.06038	0.61711	0.6346	0.999996	810	1	0.06038	4	0.97212	0.97207	0.999996	1232	0	0.30885	0.00080338	0.0029718	0.078723	51	3	0.30885
IRX6	4	0.73149	0.73194	0.999996	893	0	-0.03699	0.59542	0.6156	0.999996	733	1	-0.03699	4	0.1767	0.28322	0.999996	363	2	-0.1551	0.42404	0.51132	0.999996	646	1	-0.1551	4	0.19258	0.33306	0.999996	390	2	-0.075035	0.59945	0.67894	0.999996	793	1	-0.075035
ZNF566	4	0.26547	0.39034	0.999996	432	2	-0.087625	0.59766	0.61734	0.999996	734	1	-0.087625	4	0.20635	0.31906	0.999996	402	1	0.02144	0.43327	0.51651	0.999996	653	1	0.02144	4	0.0024027	0.0088493	0.186804	64	3	-0.28798	0.73058	0.75365	0.999996	891	1	-0.28798
DBP	4	0.73642	0.73698	0.999996	897	0	-0.039291	0.59841	0.61793	0.999996	735	1	-0.039291	4	0.91151	0.91171	0.999996	1182	0	0.019427	0.81205	0.81457	0.999996	1050	0	0.019427	4	0.0013617	0.0049652	0.125442	53	4	-0.34258	0.9941	0.9941	0.999996	1292	0	-0.34258
FOXN2	4	0.57203	0.59725	0.999996	693	1	-0.074766	0.59878	0.61833	0.999996	736	1	-0.074766	4	0.8528	0.85411	0.999996	1108	0	0.052659	0.21796	0.33537	0.999996	387	2	0.052659	4	1	1	0.999996	1337	0	0.45106	5.8444e-07	3.6643e-06	0.000248	16	4	0.45106
MYF6	4	0.79637	0.79828	0.999996	984	0	-0.013268	0.59916	0.61858	0.999996	737	1	-0.013268	4	0.88494	0.8859	0.999996	1141	0	0.26711	0.020086	0.053261	0.910828	79	3	0.26711	4	0.091066	0.19763	0.999996	266	3	-0.084507	0.82069	0.82302	0.999996	986	1	-0.084507
DLX2	4	0.81478	0.81775	0.999996	1012	0	0.013805	0.59953	0.61886	0.999996	738	1	0.013805	4	0.28994	0.41973	0.999996	527	1	-0.14444	0.98615	0.98645	0.999996	1314	0	-0.14444	4	0.85291	0.85333	0.999996	1027	0	0.03791	0.4331	0.57913	0.999996	672	2	0.03791
ZNF821	4	0.79457	0.79643	0.999996	981	0	0.0079932	0.60064	0.61964	0.999996	739	1	0.0079932	4	0.72368	0.72423	0.999996	927	0	-0.025199	0.54642	0.58517	0.999996	739	1	-0.025199	4	0.95263	0.95246	0.999996	1198	0	0.1829	0.029614	0.08204	0.748896	148	3	0.1829
ZNF641	4	0.16463	0.26924	0.999996	306	2	-0.084947	0.60324	0.62148	0.999996	740	1	-0.084947	4	0.21826	0.33341	0.999996	418	2	-0.042791	0.67952	0.68433	0.999996	870	1	-0.042791	4	0.8872	0.88696	0.999996	1083	0	0.029161	0.32794	0.47622	0.999996	548	2	0.029161
ETV3L	4	0.0031839	0.011788	0.274582	58	3	-0.29358	0.60582	0.62341	0.999996	741	1	-0.29358	4	0.57085	0.59557	0.999996	741	1	0.0074785	0.63306	0.64693	0.999996	829	1	0.0074785	4	0.15745	0.29678	0.999996	357	2	-0.075844	0.90517	0.90494	0.999996	1129	0	-0.075844
MSGN1	4	0.28026	0.4085	0.999996	451	2	-0.029027	0.60986	0.62628	0.999996	742	1	-0.029027	4	0.58709	0.60718	0.999996	754	1	0.23936	0.066475	0.14999	0.999996	170	2	0.23936	4	0.72388	0.73982	0.999996	839	1	0.16959	0.015052	0.047801	0.551959	117	2	0.16959
ZNF182	4	0.067071	0.15006	0.999996	189	2	-0.046281	0.61095	0.62698	0.999996	743	1	-0.046281	4	0.82259	0.82507	0.999996	1068	0	0.017403	0.77663	0.77803	0.999996	1006	0	0.017403	4	0.87226	0.87232	0.999996	1057	0	0.027075	0.82433	0.82609	0.999996	991	1	0.027075
ZNF628	4	0.49398	0.54374	0.999996	622	1	-0.032825	0.61132	0.62725	0.999996	744	1	-0.032825	4	0.14492	0.24389	0.999996	304	1	0.042693	0.75238	0.7532	0.999996	968	0	0.042693	4	0.76876	0.7744	0.999996	891	1	-0.054344	0.55325	0.65854	0.999996	765	1	-0.054344
ZNF343	4	0.9288	0.92908	0.999996	1185	0	0.048727	0.61204	0.62769	0.999996	745	1	0.048727	4	0.36726	0.46796	0.999996	590	1	0.069733	0.39157	0.4936	0.999996	617	1	0.069733	4	0.39151	0.53491	0.999996	606	1	-0.036274	0.87147	0.87145	0.999996	1073	0	-0.036274
TFAP2A	4	0.26266	0.38685	0.999996	430	2	-0.011947	0.61241	0.62798	0.999996	746	1	-0.011947	4	0.82739	0.8295	0.999996	1072	0	-0.075013	0.37093	0.48266	0.999996	604	1	-0.075013	4	0.19065	0.33125	0.999996	388	2	-0.10417	0.95815	0.95788	0.999996	1213	0	-0.10417
ELK4	4	0.90535	0.90565	0.999996	1145	0	0.071144	0.61277	0.62827	0.999996	747	1	0.071144	4	0.0054598	0.019425	0.553733	47	4	-0.3873	0.99454	0.99473	0.999996	1325	0	-0.3873	4	0.97567	0.97561	0.999996	1242	0	0.10068	0.096136	0.20819	0.999996	263	3	0.10068
ANHX	4	0.26892	0.39461	0.999996	437	2	-0.0090332	0.6135	0.62883	0.999996	748	1	-0.0090332	4	0.14859	0.24885	0.999996	312	2	-0.20639	0.9822	0.98237	0.999996	1307	0	-0.20639	4	0.44424	0.58888	0.999996	666	1	0.043648	0.13697	0.27901	0.999996	332	2	0.043648
ZNF345	4	0.72564	0.72626	0.999996	884	0	0.017069	0.61386	0.62917	0.999996	749	1	0.017069	4	0.15941	0.26198	0.999996	327	2	-0.094631	0.86039	0.86178	0.999996	1116	0	-0.094631	4	0.61631	0.67147	0.999996	757	1	0.10087	0.14271	0.28875	0.999996	346	2	0.10087
SOX7	4	0.57787	0.60116	0.999996	700	1	-0.049681	0.61675	0.63114	0.999996	750	1	-0.049681	4	0.24603	0.36706	0.999996	458	1	0.12229	0.12318	0.22183	0.999996	243	2	0.12229	4	0.022576	0.064518	0.609534	143	3	-0.15594	0.78438	0.7927	0.999996	948	1	-0.15594
GSC2	4	0.93549	0.93579	0.999996	1191	0	0.056307	0.61711	0.63143	0.999996	751	1	0.056307	4	0.17382	0.27984	0.999996	359	2	-0.17812	0.56016	0.59487	0.999996	752	1	-0.17812	4	0.36609	0.5089	0.999996	575	2	-0.029625	0.64944	0.70522	0.999996	829	1	-0.029625
PITX1	4	0.69892	0.70023	0.999996	847	1	0.01683	0.61819	0.63233	0.999996	752	1	0.01683	4	0.9728	0.9729	0.999996	1281	0	0.54619	0.0023957	0.0090545	0.278015	44	3	0.54619	4	0.90655	0.90626	0.999996	1119	0	0.015787	0.61523	0.68676	0.999996	809	1	0.015787
ZNF620	4	0.56692	0.59344	0.999996	689	1	-0.035527	0.61891	0.63281	0.999996	753	1	-0.035527	4	0.49176	0.54129	0.999996	683	1	0.080281	0.2771	0.40545	0.999996	495	2	0.080281	4	0.5778	0.65168	0.999996	730	1	0.0079423	0.25907	0.40918	0.999996	474	1	0.0079423
MESP1	4	0.27837	0.40627	0.999996	450	2	-0.047762	0.61927	0.63307	0.999996	754	1	-0.047762	4	0.1494	0.24968	0.999996	315	2	-0.11732	0.51668	0.56582	0.999996	710	1	-0.11732	4	0.21969	0.36035	0.999996	413	2	-0.10113	0.81261	0.81621	0.999996	976	1	-0.10113
TFCP2	4	0.15641	0.25885	0.999996	297	2	-0.095498	0.61998	0.63365	0.999996	755	1	-0.095498	4	0.68825	0.6902	0.999996	878	1	0.10571	0.31091	0.44473	0.999996	547	2	0.10571	4	0.020513	0.06004	0.583553	139	3	-0.24095	0.9136	0.91339	0.999996	1142	0	-0.24095
SP8	4	0.097182	0.18589	0.999996	219	2	-0.0882	0.62141	0.63471	0.999996	756	1	-0.0882	4	0.19729	0.30815	0.999996	392	2	-0.20964	0.28247	0.4118	0.999996	502	1	-0.20964	4	0.25355	0.39503	0.999996	453	2	-0.091739	0.82732	0.82881	0.999996	999	1	-0.091739
ZNF679	4	0.18717	0.29645	0.999996	332	2	-0.098222	0.62213	0.63527	0.999996	757	1	-0.098222	4	0.095119	0.18285	0.999996	236	2	-0.32636	0.61567	0.63359	0.999996	806	1	-0.32636	4	0.069436	0.15728	0.945105	223	3	-0.1384	0.83797	0.83878	0.999996	1013	1	-0.1384
LHX8	4	0.49087	0.54193	0.999996	619	1	-0.068027	0.62355	0.63658	0.999996	758	1	-0.068027	4	0.773	0.77439	0.999996	998	0	0.049409	0.33844	0.46619	0.999996	579	1	0.049409	4	0.85965	0.85979	0.999996	1036	0	-0.017526	0.70094	0.73482	0.999996	865	1	-0.017526
DPF3	4	0.8505	0.85202	0.999996	1064	0	-0.047169	0.62391	0.63685	0.999996	759	1	-0.047169	4	0.97898	0.97898	0.999996	1291	0	0.25847	0.086814	0.17851	0.999996	195	2	0.25847	4	0.96017	0.95994	0.999996	1207	0	0.12136	0.0764	0.17232	0.999996	227	3	0.12136
CRX	4	0.93946	0.93951	0.999996	1198	0	0.082089	0.62426	0.63716	0.999996	760	1	0.082089	4	0.7128	0.71364	0.999996	908	1	0.1019	0.24902	0.37245	0.999996	447	1	0.1019	4	0.29767	0.43924	0.999996	502	2	-0.041765	0.66988	0.71632	0.999996	840	1	-0.041765
POU1F1	4	0.30639	0.43786	0.999996	486	1	-0.06864	0.62604	0.63843	0.999996	761	1	-0.06864	4	0.021851	0.056573	0.831823	89	2	-0.14681	0.51882	0.56724	0.999996	712	1	-0.14681	4	0.18054	0.32081	0.999996	376	2	-0.10318	0.97976	0.9797	0.999996	1253	0	-0.10318
ETV4	4	0.1699	0.27564	0.999996	312	2	-0.047973	0.62639	0.63871	0.999996	762	1	-0.047973	4	0.056114	0.12883	0.999996	170	2	-0.19464	0.92367	0.92401	0.999996	1217	0	-0.19464	4	0.1523	0.29171	0.999996	354	2	-0.10299	0.93186	0.9318	0.999996	1169	0	-0.10299
FOXR2	4	0.084401	0.17071	0.999996	205	2	-0.045863	0.62674	0.63905	0.999996	763	1	-0.045863	4	0.16851	0.27359	0.999996	349	2	-0.13936	0.084147	0.17552	0.999996	192	1	-0.13936	4	0.58968	0.65766	0.999996	737	1	0.061985	0.35039	0.49776	0.999996	574	2	0.061985
NKX2-5	4	0.85298	0.85428	0.999996	1071	0	0.048511	0.62921	0.64107	0.999996	764	1	0.048511	4	0.93299	0.93318	0.999996	1215	0	0.049483	0.76957	0.77062	0.999996	996	0	0.049483	4	0.43562	0.58041	0.999996	661	1	0.092036	0.217	0.3687	0.999996	428	2	0.092036
CCR8	4	0.036339	0.087911	0.860633	138	3	-0.13284	0.63166	0.64292	0.999996	765	1	-0.13284	4	0.62426	0.6354	0.999996	796	1	0.030729	0.48729	0.54769	0.999996	685	1	0.030729	4	0.12015	0.25031	0.999996	316	2	-0.085883	0.20942	0.36128	0.999996	419	1	-0.085883
FOXS1	4	0.79253	0.79446	0.999996	978	0	-0.036394	0.63341	0.64439	0.999996	766	1	-0.036394	4	0.63515	0.64417	0.999996	807	1	0.084377	0.71135	0.71307	0.999996	901	1	0.084377	4	0.17405	0.31421	0.999996	370	2	-0.027547	0.28525	0.43436	0.999996	500	2	-0.027547
ASCL5	4	0.43953	0.51074	0.999996	578	1	-0.098379	0.63411	0.64484	0.999996	767	1	-0.098379	4	0.75906	0.75981	0.999996	980	0	0.096002	0.090365	0.18265	0.999996	201	2	0.096002	4	0.95506	0.95484	0.999996	1201	0	0.17275	0.038568	0.10003	0.824046	164	3	0.17275
XPA	4	0.76834	0.76937	0.999996	941	0	0.015699	0.6348	0.64542	0.999996	768	1	0.015699	4	0.022969	0.059094	0.831823	92	2	-0.23513	0.71799	0.7191	0.999996	912	1	-0.23513	4	0.29863	0.44032	0.999996	503	2	-0.065197	0.92012	0.91962	0.999996	1154	0	-0.065197
ZNF337	4	0.87959	0.88068	0.999996	1115	0	0.01517	0.6355	0.64603	0.999996	769	1	0.01517	4	0.78234	0.78392	0.999996	1009	0	0.095599	0.12902	0.2292	0.999996	251	1	0.095599	4	0.92001	0.9195	0.999996	1146	0	0.025367	0.68507	0.72499	0.999996	854	1	0.025367
PRDM6	4	0.23398	0.35274	0.999996	391	1	-0.057576	0.63861	0.64854	0.999996	770	1	-0.057576	4	0.99598	0.99611	0.999996	1314	0	0.3054	0.0040232	0.014668	0.430801	46	4	0.3054	4	0.82693	0.8272	0.999996	978	1	0.066555	0.23176	0.38314	0.999996	448	2	0.066555
TBX5	4	0.82279	0.82522	0.999996	1024	0	-0.016418	0.6393	0.64901	0.999996	771	1	-0.016418	4	0.31923	0.44271	0.999996	554	1	-0.056334	0.59165	0.61644	0.999996	779	1	-0.056334	4	0.12246	0.25437	0.999996	322	3	-0.094135	0.78297	0.79171	0.999996	946	1	-0.094135
ZNF613	4	0.15424	0.25615	0.999996	293	2	-0.068679	0.63999	0.64947	0.999996	772	1	-0.068679	4	0.70101	0.70209	0.999996	893	1	0.1014	0.69559	0.69872	0.999996	882	1	0.1014	4	0.32405	0.46639	0.999996	526	2	-0.030955	0.55849	0.66085	0.999996	770	1	-0.030955
KLF12	4	0.9691	0.96905	0.999996	1242	0	0.046064	0.64068	0.65009	0.999996	773	1	0.046064	4	0.30414	0.43493	0.999996	547	1	-0.10128	0.96698	0.96713	0.999996	1276	0	-0.10128	4	0.22299	0.36372	0.999996	416	2	-0.016999	0.36543	0.51231	0.999996	594	2	-0.016999
ZNF791	4	0.78794	0.78976	0.999996	970	0	-0.037083	0.64136	0.65067	0.999996	774	1	-0.037083	4	0.20314	0.31499	0.999996	399	2	-0.074875	0.097923	0.19162	0.999996	208	1	-0.074875	4	0.12972	0.26666	0.999996	338	2	-0.070301	0.8774	0.87742	0.999996	1085	0	-0.070301
HOXD12	4	0.36779	0.46981	0.999996	525	1	-0.075082	0.64273	0.65187	0.999996	775	1	-0.075082	4	0.52435	0.5625	0.999996	702	1	0.021149	0.24782	0.371	0.999996	443	1	0.021149	4	0.82792	0.82821	0.999996	980	0	0.05788	0.2245	0.37571	0.999996	441	2	0.05788
MYBL1	4	0.2049	0.31751	0.999996	352	2	-0.061657	0.64342	0.65241	0.999996	776	1	-0.061657	4	0.047351	0.11108	0.993804	151	2	0.086824	0.013839	0.039505	0.784872	68	2	0.086824	4	0.68817	0.71501	0.999996	810	1	0.022373	0.38486	0.53154	0.999996	615	2	0.022373
ZNF341	4	0.25425	0.37715	0.999996	421	2	-0.01364	0.64376	0.65277	0.999996	777	1	-0.01364	4	0.72141	0.72181	0.999996	922	0	0.050419	0.13517	0.23626	0.999996	262	2	0.050419	4	0.094029	0.20304	0.999996	271	3	-0.097398	0.96802	0.96793	0.999996	1233	0	-0.097398
GSX1	4	0.68015	0.68284	0.999996	822	1	-0.026777	0.64444	0.65335	0.999996	778	1	-0.026777	4	0.16771	0.27259	0.999996	347	1	0.019373	0.26955	0.39633	0.999996	482	2	0.019373	4	0.24552	0.38743	0.999996	443	2	-0.048662	0.077882	0.17506	0.999996	230	1	-0.048662
PLAG1	4	0.82838	0.8304	0.999996	1031	0	0.0041588	0.64546	0.65429	0.999996	779	1	0.0041588	4	0.169	0.27412	0.999996	350	2	-0.10568	0.71396	0.71552	0.999996	903	1	-0.10568	4	0.25262	0.39412	0.999996	452	2	0.0028415	0.2446	0.39584	0.999996	459	2	0.0028415
LHX1	4	0.81141	0.81386	0.999996	1007	0	0.028243	0.6458	0.65455	0.999996	780	1	0.028243	4	0.62106	0.63264	0.999996	790	1	-0.062694	0.73669	0.73716	0.999996	943	1	-0.062694	4	0.98684	0.98686	0.999996	1271	0	0.17038	0.013164	0.042283	0.514628	111	4	0.17038
ZNF284	4	0.73751	0.73799	0.999996	900	0	-0.053432	0.64648	0.6551	0.999996	781	1	-0.053432	4	0.34546	0.4564	0.999996	572	1	-0.084827	0.89012	0.89133	0.999996	1159	0	-0.084827	4	0.0055876	0.019109	0.307933	83	2	-0.16764	0.29046	0.43946	0.999996	508	1	-0.16764
FKBPL	4	0.78771	0.78953	0.999996	969	0	-0.042646	0.64919	0.65718	0.999996	782	1	-0.042646	4	0.76883	0.76986	0.999996	991	0	0.20873	0.13647	0.23783	0.999996	264	2	0.20873	4	0.40976	0.55363	0.999996	626	2	0.028339	0.2805	0.42968	0.999996	496	2	0.028339
HLA-C	4	0.2273	0.34469	0.999996	381	2	-0.033463	0.64986	0.65777	0.999996	783	1	-0.033463	4	0.73176	0.7322	0.999996	938	0	-0.021694	0.31478	0.44936	0.999996	554	2	-0.021694	4	0.99744	0.99734	0.999996	1300	0	0.17848	0.0025623	0.009399	0.204385	62	4	0.17848
GATA5	4	0.68794	0.69008	0.999996	832	1	-0.046284	0.65154	0.65913	0.999996	784	1	-0.046284	4	0.16907	0.2742	0.999996	351	2	-0.027861	0.28819	0.41823	0.999996	513	2	-0.027861	4	0.75437	0.76246	0.999996	876	1	0.020232	0.39201	0.53851	0.999996	624	2	0.020232
ZNF519	4	0.39767	0.48634	0.999996	550	1	0.001232	0.65255	0.66001	0.999996	785	1	0.001232	4	0.92474	0.92509	0.999996	1202	0	0.020924	0.72564	0.72648	0.999996	926	1	0.020924	4	0.70599	0.72703	0.999996	821	1	0.063817	0.30568	0.45442	0.999996	525	2	0.063817
ZSCAN29	4	0.093806	0.18181	0.999996	216	2	-0.10026	0.65288	0.66026	0.999996	786	1	-0.10026	4	0.023831	0.061007	0.831823	97	3	-0.2406	0.77711	0.77852	0.999996	1007	0	-0.2406	4	0.93814	0.93807	0.999996	1173	0	0.039317	0.393	0.53964	0.999996	626	2	0.039317
ZNF75A	4	0.32421	0.44697	0.999996	498	1	-0.023674	0.65388	0.66102	0.999996	787	1	-0.023674	4	0.38441	0.47744	0.999996	603	1	-0.1046	0.71018	0.71197	0.999996	900	1	-0.1046	4	0.057676	0.13494	0.904916	201	3	-0.12601	0.98361	0.98358	0.999996	1263	0	-0.12601
ZNF596	4	0.70901	0.70984	0.999996	863	1	0.024449	0.65455	0.66157	0.999996	788	1	0.024449	4	0.2809	0.40912	0.999996	509	2	-0.07577	0.82158	0.82414	0.999996	1060	0	-0.07577	4	0.17913	0.31939	0.999996	374	2	-0.070045	0.89076	0.89092	0.999996	1109	0	-0.070045
GLI2	4	0.39055	0.48245	0.999996	542	1	0.069007	0.65522	0.66215	0.999996	789	1	0.069007	4	0.21886	0.33417	0.999996	420	2	-0.11956	0.74582	0.74642	0.999996	957	0	-0.11956	4	0.43408	0.57884	0.999996	657	2	0.0086623	0.39563	0.54212	0.999996	630	2	0.0086623
HOXB1	4	0.31199	0.44066	0.999996	487	1	-0.043526	0.65721	0.66379	0.999996	790	1	-0.043526	4	0.19635	0.3069	0.999996	389	1	-0.039624	0.39259	0.49417	0.999996	618	1	-0.039624	4	0.35876	0.5013	0.999996	568	1	-0.033951	0.81303	0.81655	0.999996	978	1	-0.033951
ZFP57	4	0.79048	0.79251	0.999996	976	0	-0.036171	0.65886	0.66525	0.999996	791	1	-0.036171	4	0.63827	0.64676	0.999996	810	1	-0.14451	0.87929	0.88038	0.999996	1142	0	-0.14451	4	0.8213	0.8217	0.999996	964	1	0.17639	0.032306	0.087376	0.779931	151	3	0.17639
PRDM4	4	0.39259	0.48356	0.999996	544	1	0.013677	0.65952	0.66578	0.999996	792	1	0.013677	4	0.13633	0.23341	0.999996	297	2	-0.16692	0.63792	0.65066	0.999996	832	1	-0.16692	4	0.96951	0.96949	0.999996	1226	0	0.1243	0.070201	0.16063	0.999996	212	3	0.1243
SP9	4	0.75779	0.7585	0.999996	927	0	-0.097254	0.6615	0.66736	0.999996	793	1	-0.097254	4	0.90383	0.90419	0.999996	1168	0	0.055312	0.75982	0.76066	0.999996	981	0	0.055312	4	0.30859	0.45028	0.999996	511	1	0.074687	0.30247	0.45113	0.999996	520	2	0.074687
GSX2	4	0.91471	0.91497	0.999996	1163	0	0.023466	0.66183	0.66756	0.999996	794	1	0.023466	4	0.013508	0.038069	0.749534	68	3	-0.36588	0.71656	0.71791	0.999996	907	1	-0.36588	4	0.59646	0.66083	0.999996	741	1	0.044649	0.4436	0.58906	0.999996	684	2	0.044649
CXCR3	4	0.53151	0.56835	0.999996	657	1	0.030858	0.66379	0.66931	0.999996	795	1	0.030858	4	0.4855	0.53735	0.999996	674	1	0.10522	0.20021	0.31418	0.999996	360	2	0.10522	4	0.69063	0.71648	0.999996	813	1	0.053678	0.29065	0.43964	0.999996	509	2	0.053678
NR4A1	4	0.868	0.86907	0.999996	1100	0	-0.0030239	0.66672	0.67187	0.999996	796	1	-0.0030239	4	0.94343	0.94333	0.999996	1236	0	0.26732	0.039743	0.095503	0.999996	114	3	0.26732	4	0.283	0.42435	0.999996	484	1	-0.0096123	0.50317	0.63795	0.999996	740	1	-0.0096123
ZNF768	4	0.8028	0.80462	0.999996	995	0	0.030204	0.66737	0.67244	0.999996	797	1	0.030204	4	0.24423	0.36504	0.999996	454	1	0.015327	0.42843	0.51376	0.999996	649	1	0.015327	4	0.015574	0.049377	0.517116	129	3	-0.28387	0.53186	0.6498	0.999996	755	1	-0.28387
HOXA4	4	0.46358	0.52536	0.999996	595	1	-0.010641	0.66802	0.67293	0.999996	798	1	-0.010641	4	0.38028	0.47497	0.999996	599	1	0.016255	0.64102	0.65304	0.999996	835	1	0.016255	4	0.31727	0.45946	0.999996	520	2	-0.050393	0.67309	0.71804	0.999996	842	1	-0.050393
ZNF682	4	0.58173	0.60402	0.999996	703	1	-0.058218	0.66834	0.6732	0.999996	799	1	-0.058218	4	0.49885	0.54569	0.999996	691	1	0.13437	0.24529	0.36797	0.999996	437	2	0.13437	4	0.098423	0.21132	0.999996	279	3	-0.12056	0.643	0.70162	0.999996	821	1	-0.12056
ZNF283	4	0.10543	0.19604	0.999996	228	2	-0.064544	0.66963	0.67427	0.999996	800	1	-0.064544	4	0.6582	0.66352	0.999996	838	1	0.043994	0.73451	0.73508	0.999996	940	1	0.043994	4	0.0056029	0.019146	0.307933	84	3	-0.31175	0.58511	0.67267	0.999996	786	1	-0.31175
MSC	4	0.11897	0.21246	0.999996	244	1	0.0524	0.67028	0.67482	0.999996	801	1	0.0524	4	0.0096147	0.029098	0.658168	59	2	-0.23182	0.75855	0.75924	0.999996	980	0	-0.23182	4	0.33086	0.47352	0.999996	535	2	-0.08327	0.35876	0.50576	0.999996	586	1	-0.08327
DMRT3	4	0.11159	0.20375	0.999996	232	2	-0.084114	0.6706	0.6751	0.999996	802	1	-0.084114	4	0.52604	0.56369	0.999996	704	1	0.15957	0.077957	0.16835	0.999996	186	2	0.15957	4	0.71475	0.73317	0.999996	828	1	0.0024759	0.32856	0.4768	0.999996	551	1	0.0024759
ZNF154	4	0.41864	0.4981	0.999996	563	1	0.0012425	0.67189	0.67642	0.999996	803	1	0.0012425	4	0.9624	0.96247	0.999996	1264	0	0.15161	0.2291	0.34872	0.999996	409	2	0.15161	4	0.41535	0.55916	0.999996	634	2	-0.045648	0.65012	0.70555	0.999996	830	1	-0.045648
CCL4	4	0.026727	0.0675	0.759942	120	3	-0.2083	0.67349	0.67766	0.999996	804	1	-0.2083	4	0.92292	0.92337	0.999996	1197	0	0.13935	0.19823	0.3121	0.999996	358	2	0.13935	4	0.80857	0.80973	0.999996	944	1	0.051025	0.41141	0.55754	0.999996	648	2	0.051025
KLF9	4	0.1129	0.20529	0.999996	234	2	-0.14053	0.6754	0.67932	0.999996	805	1	-0.14053	4	0.096263	0.18411	0.999996	239	2	-0.22497	0.9604	0.96059	0.999996	1262	0	-0.22497	4	0.20942	0.35	0.999996	403	2	-0.071239	0.84411	0.84446	0.999996	1021	1	-0.071239
FOXR1	4	0.77566	0.77701	0.999996	952	0	0.030314	0.67572	0.67967	0.999996	806	1	0.030314	4	0.72621	0.72679	0.999996	930	0	-0.060302	0.84308	0.84499	0.999996	1092	0	-0.060302	4	0.11596	0.24226	0.999996	306	3	-0.068452	0.95656	0.95634	0.999996	1209	0	-0.068452
NR5A2	4	0.2508	0.37308	0.999996	415	2	-0.06295	0.67699	0.68065	0.999996	807	1	-0.06295	4	0.80302	0.80487	0.999996	1043	0	-0.080088	0.54108	0.58162	0.999996	734	1	-0.080088	4	0.5805	0.65294	0.999996	733	1	0.050748	0.12693	0.26208	0.999996	314	2	0.050748
ZNF502	2	0.3707	0.3747	0.999996	528	1	-0.064103	0.67803	0.67702	0.999996	808	0	-0.064103	2	0.25423	0.27371	0.999996	470	1	-0.15815	0.73887	0.73745	0.999996	947	0	-0.15815	2	0.08938	0.15459	0.945105	263	2	-0.16963	0.91062	0.91067	0.999996	1139	0	-0.16963
NKX6-1	4	0.87838	0.8795	0.999996	1112	0	-0.0089935	0.67825	0.68172	0.999996	809	1	-0.0089935	4	0.68794	0.68982	0.999996	877	1	-0.064697	0.33898	0.46641	0.999996	580	1	-0.064697	4	0.29275	0.43436	0.999996	494	2	-0.030105	0.52428	0.64672	0.999996	753	1	-0.030105
ZNF76	4	0.28185	0.41032	0.999996	453	2	-0.042813	0.67857	0.68198	0.999996	810	1	-0.042813	4	0.30064	0.43272	0.999996	543	2	-0.17987	0.98151	0.98167	0.999996	1305	0	-0.17987	4	0.76703	0.773	0.999996	889	1	0.1565	0.077198	0.17382	0.999996	229	3	0.1565
TFCP2L1	4	0.56096	0.5894	0.999996	684	1	-0.078678	0.67952	0.68276	0.999996	811	1	-0.078678	4	0.73149	0.73194	0.999996	937	0	0.045252	0.06767	0.15207	0.999996	172	2	0.045252	4	0.83816	0.83859	0.999996	994	0	0.13965	0.068047	0.15651	0.999996	206	3	0.13965
ZNF431	4	0.6502	0.65726	0.999996	779	1	-0.029404	0.68015	0.68333	0.999996	812	1	-0.029404	4	0.15208	0.25308	0.999996	320	2	-0.20699	0.9756	0.97546	0.999996	1296	0	-0.20699	4	0.21004	0.35068	0.999996	404	2	-0.052832	0.47986	0.62507	0.999996	731	2	-0.052832
IKZF2	4	0.10134	0.19085	0.999996	222	2	-0.10861	0.68078	0.68381	0.999996	813	1	-0.10861	4	0.28073	0.40898	0.999996	508	2	-0.038474	0.40372	0.49997	0.999996	628	1	-0.038474	4	0.99996	0.99997	0.999996	1323	0	0.35192	3.9444e-05	0.00014291	0.005516	34	4	0.35192
KLF16	4	0.0010994	0.0043129	0.149843	38	3	-0.4059	0.6814	0.68433	0.999996	814	1	-0.4059	4	0.041871	0.099571	0.973586	137	1	-0.15385	0.48189	0.54474	0.999996	682	1	-0.15385	4	0.042448	0.10505	0.825092	172	3	-0.24073	0.1416	0.28671	0.999996	344	1	-0.24073
FOS	4	0.49576	0.54486	0.999996	624	1	-0.023844	0.68234	0.68524	0.999996	815	1	-0.023844	4	0.98839	0.9888	0.999996	1304	0	0.25578	0.045251	0.10748	0.999996	130	3	0.25578	4	0.96043	0.96022	0.999996	1208	0	0.11962	0.055237	0.13235	0.956187	187	3	0.11962
HOXD3	4	0.86881	0.86976	0.999996	1101	0	-0.0070695	0.68328	0.68614	0.999996	816	1	-0.0070695	4	0.53444	0.56944	0.999996	711	1	0.07647	0.64376	0.65533	0.999996	841	1	0.07647	4	0.1023	0.21838	0.999996	286	3	-0.094006	0.91628	0.91602	0.999996	1146	0	-0.094006
ZBED1	4	0.15505	0.25711	0.999996	294	2	-0.13778	0.68359	0.68646	0.999996	817	1	-0.13778	4	0.9447	0.94467	0.999996	1239	0	0.12783	0.17607	0.28579	0.999996	322	2	0.12783	4	0.31082	0.45265	0.999996	514	2	-0.056083	0.65347	0.70716	0.999996	831	1	-0.056083
HES3	4	0.2586	0.38206	0.999996	426	2	-0.07836	0.68422	0.68698	0.999996	818	1	-0.07836	4	0.02765	0.069545	0.869958	108	3	-0.27388	0.89768	0.89835	0.999996	1174	0	-0.27388	4	0.30352	0.44523	0.999996	506	2	-0.026268	0.89505	0.89506	0.999996	1114	0	-0.026268
SOX9	4	0.8248	0.82711	0.999996	1027	0	-0.0057441	0.68515	0.68791	0.999996	819	1	-0.0057441	4	0.73341	0.73387	0.999996	941	0	0.039088	0.30995	0.44382	0.999996	545	2	0.039088	4	0.161	0.3003	0.999996	360	2	-0.13658	0.5247	0.64689	0.999996	754	1	-0.13658
SP6	4	0.57748	0.60094	0.999996	699	1	0.031972	0.68577	0.68853	0.999996	820	1	0.031972	4	0.14689	0.24642	0.999996	308	2	-0.044579	0.079983	0.17067	0.999996	189	1	-0.044579	4	0.12896	0.26532	0.999996	336	2	-0.11288	0.72501	0.75016	0.999996	885	1	-0.11288
DCLRE1B	4	0.048043	0.11251	0.941419	161	2	-0.14031	0.68639	0.68914	0.999996	821	1	-0.14031	4	0.76834	0.76937	0.999996	990	0	0.081209	0.76908	0.77014	0.999996	995	0	0.081209	4	0.39628	0.53988	0.999996	611	2	-0.035101	0.57195	0.66673	0.999996	778	1	-0.035101
TOPORS	4	0.12318	0.21769	0.999996	249	2	-0.098319	0.6867	0.68946	0.999996	822	1	-0.098319	4	0.84546	0.8472	0.999996	1096	0	-0.082708	0.74872	0.74961	0.999996	961	0	-0.082708	4	0.30857	0.45028	0.999996	510	2	-0.052358	0.80621	0.81072	0.999996	968	1	-0.052358
HAND2	4	0.35776	0.46438	0.999996	516	1	-0.053707	0.68701	0.68966	0.999996	823	1	-0.053707	4	0.025805	0.065243	0.831823	105	2	-0.28428	0.83132	0.83347	0.999996	1073	0	-0.28428	4	0.061219	0.14167	0.915794	209	3	-0.18774	0.85811	0.85845	0.999996	1047	0	-0.18774
CCR2	4	0.29393	0.4248	0.999996	469	2	-0.04432	0.68794	0.69052	0.999996	824	1	-0.04432	4	0.74129	0.74178	0.999996	956	0	0.056716	0.41469	0.50583	0.999996	636	1	0.056716	4	0.60978	0.66797	0.999996	751	1	0.0089545	0.57313	0.66731	0.999996	779	1	0.0089545
ZNF157	4	0.3	0.43203	0.999996	477	2	-0.053448	0.68825	0.6909	0.999996	825	1	-0.053448	4	0.025073	0.063587	0.831823	101	3	-0.28258	0.5063	0.55952	0.999996	700	1	-0.28258	4	0.71244	0.73152	0.999996	826	1	0.079855	0.10547	0.22482	0.999996	276	3	0.079855
ZNF354C	4	0.47462	0.53188	0.999996	604	1	0.0037243	0.68856	0.6912	0.999996	826	1	0.0037243	4	0.68328	0.6854	0.999996	871	1	-0.046287	0.84564	0.84733	0.999996	1096	0	-0.046287	4	0.34055	0.48322	0.999996	546	1	0.064841	0.22752	0.37882	0.999996	444	2	0.064841
ZBTB7B	4	0.033533	0.082106	0.840347	132	3	-0.16335	0.6901	0.69255	0.999996	827	1	-0.16335	4	0.21008	0.32342	0.999996	408	1	0.27439	0.032647	0.080648	0.999996	104	2	0.27439	4	0.99115	0.99101	0.999996	1283	0	0.3379	0.0039823	0.013987	0.262445	72	4	0.3379
SREBF2	4	0.2984	0.43019	0.999996	475	2	-0.080955	0.69041	0.69278	0.999996	828	1	-0.080955	4	0.89848	0.89914	0.999996	1159	0	0.11203	0.76561	0.76645	0.999996	987	0	0.11203	4	0.41568	0.55953	0.999996	636	2	-0.020425	0.63611	0.69793	0.999996	819	1	-0.020425
HESX1	4	0.82319	0.82563	0.999996	1025	0	-0.014856	0.69224	0.69436	0.999996	829	1	-0.014856	4	0.58365	0.60465	0.999996	749	1	0.17438	0.026873	0.068365	0.982568	94	2	0.17438	4	0.017538	0.054184	0.547842	133	3	-0.20926	0.94085	0.94058	0.999996	1181	0	-0.20926
ZNF197	4	0.70695	0.70777	0.999996	858	1	0.075955	0.69347	0.69548	0.999996	830	1	0.075955	4	0.045446	0.10746	0.981369	146	3	-0.22632	0.55009	0.58761	0.999996	743	1	-0.22632	4	0.75178	0.76048	0.999996	872	1	-0.022651	0.89882	0.89853	0.999996	1119	0	-0.022651
ZNF44	4	0.72424	0.72478	0.999996	882	0	0.0073903	0.69377	0.69576	0.999996	831	1	0.0073903	4	0.67983	0.68226	0.999996	866	1	0.087308	0.3047	0.43784	0.999996	540	1	0.087308	4	0.24922	0.3909	0.999996	448	2	-0.03511	0.56566	0.6639	0.999996	775	1	-0.03511
FOXA2	4	0.28438	0.41327	0.999996	455	2	-0.11173	0.69407	0.69614	0.999996	832	1	-0.11173	4	0.12635	0.2214	0.999996	277	1	-0.095961	0.41913	0.5083	0.999996	641	1	-0.095961	4	0.20818	0.3485	0.999996	402	2	-0.034948	0.88415	0.88405	0.999996	1098	0	-0.034948
TEAD2	4	0.86735	0.86833	0.999996	1097	0	0.051969	0.69438	0.69641	0.999996	833	1	0.051969	4	0.20079	0.31194	0.999996	395	2	-0.18795	0.96511	0.96541	0.999996	1270	0	-0.18795	4	0.078142	0.17396	0.961859	240	2	-0.12745	0.94474	0.94431	0.999996	1190	0	-0.12745
OTP	4	0.3551	0.46303	0.999996	514	1	-0.086867	0.69559	0.69758	0.999996	834	1	-0.086867	4	0.27175	0.39786	0.999996	493	2	-0.11784	0.22057	0.33862	0.999996	392	1	-0.11784	4	0.98225	0.98214	0.999996	1258	0	0.089304	0.017747	0.055775	0.58412	129	4	0.089304
ZNF132	4	0.095576	0.18386	0.999996	218	2	-0.10552	0.6965	0.69833	0.999996	835	1	-0.10552	4	0.1886	0.29782	0.999996	378	2	-0.16321	0.79048	0.79251	0.999996	1021	0	-0.16321	4	0.28462	0.42603	0.999996	485	2	-0.048765	0.55688	0.66014	0.999996	769	1	-0.048765
NKX6-2	4	0.57593	0.59994	0.999996	696	1	0.061539	0.6968	0.69865	0.999996	836	1	0.061539	4	0.71367	0.71452	0.999996	910	1	-0.17129	0.98316	0.98319	0.999996	1310	0	-0.17129	4	0.42751	0.57171	0.999996	652	2	-0.072354	0.80316	0.80792	0.999996	965	1	-0.072354
PHOX2B	4	0.37614	0.47434	0.999996	534	1	0.054414	0.69711	0.69886	0.999996	837	1	0.054414	4	0.19642	0.307	0.999996	390	2	-0.039761	0.31574	0.45045	0.999996	557	2	-0.039761	4	0.89272	0.8929	0.999996	1093	0	0.10676	0.084176	0.18622	0.999996	245	3	0.10676
PTPRC	4	0.0060531	0.021147	0.408133	70	3	-0.2178	0.69741	0.69914	0.999996	838	1	-0.2178	4	0.27995	0.40802	0.999996	506	2	-0.11792	0.83093	0.83307	0.999996	1071	0	-0.11792	4	0.015997	0.050696	0.526847	130	2	-0.16469	0.86384	0.86385	0.999996	1058	0	-0.16469
ZNF398	4	0.075108	0.15957	0.999996	197	1	0.025418	0.69771	0.69949	0.999996	839	1	0.025418	4	0.77445	0.77594	0.999996	1002	0	0.0053468	0.26088	0.38605	0.999996	463	1	0.0053468	4	0.84937	0.84965	0.999996	1017	0	0.042	0.2745	0.4237	0.999996	489	2	0.042
ZNF792	4	0.86073	0.862	0.999996	1081	0	0.0061389	0.69952	0.70118	0.999996	840	1	0.0061389	4	0.33026	0.44848	0.999996	563	1	0.032937	0.59804	0.62116	0.999996	784	1	0.032937	4	0.16541	0.30513	0.999996	366	2	-0.097386	0.96343	0.96324	0.999996	1222	0	-0.097386
NR3C1	4	0.79525	0.79713	0.999996	982	0	0.004452	0.69982	0.70148	0.999996	841	1	0.004452	4	0.040374	0.096493	0.973586	132	3	-0.24952	0.90085	0.9015	0.999996	1176	0	-0.24952	4	0.69033	0.71634	0.999996	812	1	0.040064	0.75694	0.77178	0.999996	917	1	0.040064
PDX1	4	0.24191	0.36249	0.999996	404	2	-0.067527	0.70012	0.70182	0.999996	842	1	-0.067527	4	0.73451	0.73507	0.999996	942	0	-0.14502	0.52052	0.5684	0.999996	714	1	-0.14502	4	0.97465	0.9747	0.999996	1237	0	0.092607	0.10739	0.22826	0.999996	279	3	0.092607
ZNF134	4	0.54723	0.57922	0.999996	673	1	-0.025007	0.70161	0.70314	0.999996	843	1	-0.025007	4	0.0068167	0.022686	0.592098	50	2	-0.1649	0.57515	0.60503	0.999996	761	1	-0.1649	4	0.14323	0.28234	0.999996	346	2	-0.081217	0.91754	0.91717	0.999996	1150	0	-0.081217
BSX	4	0.53193	0.56866	0.999996	658	1	0.030742	0.70191	0.70339	0.999996	844	1	0.030742	4	0.57476	0.59839	0.999996	744	1	-0.055716	0.91587	0.91621	0.999996	1204	0	-0.055716	4	0.92068	0.92015	0.999996	1147	0	0.13582	0.028088	0.079175	0.737692	145	2	0.13582
DMRTA2	4	0.94888	0.94908	0.999996	1208	0	0.062102	0.7031	0.70454	0.999996	845	1	0.062102	4	0.033965	0.08281	0.924597	121	2	-0.23871	0.10475	0.19964	0.999996	216	1	-0.23871	4	0.93097	0.93087	0.999996	1168	0	0.0028027	0.17219	0.32493	0.999996	385	1	0.0028027
TBR1	4	0.74846	0.74933	0.999996	914	0	-0.030823	0.704	0.7053	0.999996	846	1	-0.030823	4	0.79994	0.80175	0.999996	1037	0	-0.055223	0.20635	0.3217	0.999996	369	1	-0.055223	4	0.89437	0.89454	0.999996	1095	0	0.089472	0.16155	0.31433	0.999996	378	2	0.089472
ELF1	4	0.54478	0.5773	0.999996	670	1	-0.0022509	0.70429	0.70551	0.999996	847	1	-0.0022509	4	0.5732	0.59726	0.999996	742	1	0.11445	0.05556	0.12786	0.999996	147	2	0.11445	4	0.98874	0.98873	0.999996	1277	0	0.19266	0.0074385	0.025009	0.379631	89	4	0.19266
SPI1	4	0.088986	0.1761	0.999996	211	1	-0.0041578	0.70489	0.70612	0.999996	848	1	-0.0041578	4	0.09262	0.17983	0.999996	231	2	-0.22285	0.94888	0.94908	0.999996	1245	0	-0.22285	4	0.0085776	0.028549	0.384129	100	4	-0.25383	0.99142	0.99135	0.999996	1285	0	-0.25383
BTNL9	4	0.73994	0.74048	0.999996	902	0	0.03661	0.70636	0.70751	0.999996	849	1	0.03661	4	0.030906	0.076639	0.913134	112	2	-0.19371	0.78445	0.7861	0.999996	1016	0	-0.19371	4	0.84264	0.84294	0.999996	1005	0	-0.032605	0.45418	0.59971	0.999996	694	1	-0.032605
POU5F1	4	0.97458	0.97443	0.999996	1250	0	0.073807	0.70666	0.70775	0.999996	850	1	0.073807	4	0.69861	0.69981	0.999996	889	1	0.21217	0.15587	0.26155	0.999996	292	2	0.21217	4	0.75256	0.7612	0.999996	874	1	-0.0071616	0.60722	0.68286	0.999996	799	1	-0.0071616
NR0B2	4	0.53319	0.56945	0.999996	661	1	-0.0014747	0.70725	0.70827	0.999996	851	1	-0.0014747	4	0.53527	0.57008	0.999996	712	1	-0.0844	0.75702	0.75777	0.999996	976	0	-0.0844	4	0.012105	0.039234	0.444926	119	4	-0.10055	0.98789	0.98794	0.999996	1275	0	-0.10055
CCR1	4	0.81162	0.81407	0.999996	1008	0	0.020643	0.71106	0.71216	0.999996	852	1	0.020643	4	0.79139	0.79349	0.999996	1023	0	0.070213	0.27742	0.40584	0.999996	496	2	0.070213	4	0.095773	0.20641	0.999996	274	2	-0.072357	0.26143	0.41146	0.999996	476	2	-0.072357
NFE2L1	4	0.79927	0.80117	0.999996	989	0	-0.0055595	0.71164	0.71269	0.999996	853	1	-0.0055595	4	0.35083	0.45925	0.999996	579	1	-0.049391	0.90459	0.90494	0.999996	1182	0	-0.049391	4	0.77559	0.78016	0.999996	902	1	0.054578	0.30761	0.456	0.999996	529	2	0.054578
FOXO3	4	0.61998	0.63249	0.999996	753	1	0.046414	0.71222	0.71329	0.999996	854	1	0.046414	4	0.01786	0.04753	0.831823	77	2	-0.37845	0.85386	0.85518	0.999996	1105	0	-0.37845	4	0.85431	0.85471	0.999996	1029	0	0.32816	0.0039198	0.013811	0.262445	71	3	0.32816
ZNF169	4	0.73011	0.7306	0.999996	889	0	0.013735	0.71251	0.71364	0.999996	855	1	0.013735	4	0.65853	0.66381	0.999996	839	1	0.11341	0.24062	0.36258	0.999996	430	1	0.11341	4	0.78037	0.78427	0.999996	907	1	0.16621	0.015813	0.050044	0.571604	118	3	0.16621
VAX1	4	0.81984	0.82237	0.999996	1020	0	0.041037	0.71309	0.71413	0.999996	856	1	0.041037	4	0.68979	0.69151	0.999996	880	1	0.043414	0.17286	0.282	0.999996	317	2	0.043414	4	0.10226	0.2183	0.999996	285	2	-0.061578	0.26727	0.41683	0.999996	481	2	-0.061578
GCM2	4	0.75728	0.75799	0.999996	926	0	-0.023657	0.71338	0.71444	0.999996	857	1	-0.023657	4	0.19446	0.30475	0.999996	387	1	-0.039819	0.5218	0.56926	0.999996	717	1	-0.039819	4	0.86301	0.86316	0.999996	1045	0	0.01108	0.24778	0.39883	0.999996	465	1	0.01108
FOXC1	4	0.091743	0.17939	0.999996	214	2	-0.027831	0.71396	0.71493	0.999996	858	1	-0.027831	4	0.093119	0.18045	0.999996	233	1	-0.2567	0.27203	0.39925	0.999996	487	1	-0.2567	4	0.45699	0.59648	0.999996	674	1	0.12023	0.085028	0.1879	0.999996	246	2	0.12023
AR	4	0.61819	0.63117	0.999996	751	1	-0.023164	0.71541	0.71633	0.999996	859	1	-0.023164	4	0.016865	0.045456	0.808038	76	3	-0.32953	0.9728	0.9729	0.999996	1293	0	-0.32953	4	0.84539	0.84558	0.999996	1009	0	0.064095	0.17602	0.32897	0.999996	390	2	0.064095
PBX4	4	0.17798	0.28515	0.999996	320	1	-0.023173	0.71656	0.71741	0.999996	860	1	-0.023173	4	0.54478	0.57637	0.999996	719	1	0.10148	0.31088	0.44471	0.999996	546	1	0.10148	4	0.75694	0.76443	0.999996	880	1	-0.0063511	0.45735	0.60292	0.999996	697	2	-0.0063511
MYOD1	4	0.86506	0.86608	0.999996	1092	0	0.041651	0.71742	0.71815	0.999996	861	1	0.041651	4	0.63166	0.64129	0.999996	804	1	0.11222	0.67028	0.67674	0.999996	861	1	0.11222	4	0.005525	0.018978	0.307933	82	3	-0.28089	0.95781	0.95757	0.999996	1210	0	-0.28089
ZBTB26	4	0.74767	0.74849	0.999996	912	0	-0.011054	0.71857	0.71921	0.999996	862	1	-0.011054	4	0.78469	0.78634	0.999996	1014	0	-0.058069	0.43231	0.51593	0.999996	651	1	-0.058069	4	0.81575	0.81642	0.999996	957	1	0.030449	0.29607	0.44515	0.999996	513	2	0.030449
ZNF300	4	0.04822	0.11289	0.941419	162	3	-0.1054	0.71885	0.71939	0.999996	863	1	-0.1054	4	0.10883	0.19967	0.999996	256	1	-0.067103	0.77031	0.77128	0.999996	997	0	-0.067103	4	0.4262	0.57055	0.999996	648	2	0.0008867	0.16575	0.31865	0.999996	380	2	0.0008867
ZNF490	4	0.36305	0.46715	0.999996	520	1	-0.068615	0.71971	0.72031	0.999996	864	1	-0.068615	4	0.54927	0.57971	0.999996	723	1	-0.016193	0.76834	0.76937	0.999996	993	0	-0.016193	4	0.048599	0.11744	0.862274	184	3	-0.15233	0.78179	0.79083	0.999996	944	1	-0.15233
ZNF41	4	0.55976	0.58849	0.999996	682	1	-0.047003	0.71999	0.72053	0.999996	865	1	-0.047003	4	0.26297	0.38702	0.999996	484	2	-0.11168	0.91759	0.91786	0.999996	1209	0	-0.11168	4	0.85203	0.8525	0.999996	1025	0	0.048405	0.3007	0.44949	0.999996	518	2	0.048405
TRPS1	4	0.7356	0.73608	0.999996	896	0	-0.052676	0.72085	0.7213	0.999996	866	1	-0.052676	4	0.73287	0.73331	0.999996	940	0	0.044697	0.24183	0.36404	0.999996	432	1	0.044697	4	0.46721	0.6007	0.999996	677	1	0.047912	0.47595	0.621	0.999996	727	2	0.047912
SOX3	4	0.41469	0.49576	0.999996	560	1	0.0037875	0.72141	0.72186	0.999996	867	1	0.0037875	4	0.46912	0.52732	0.999996	666	1	0.0001321	0.28502	0.41465	0.999996	508	2	0.0001321	4	0.51618	0.62251	0.999996	697	1	-0.047726	0.77703	0.78715	0.999996	939	1	-0.047726
ZNF334	4	0.22669	0.34397	0.999996	380	1	0.052366	0.72226	0.72275	0.999996	868	1	0.052366	4	0.4012	0.48687	0.999996	617	1	0.085162	0.11427	0.21117	0.999996	231	2	0.085162	4	0.61595	0.67126	0.999996	756	1	0.091535	0.048373	0.11945	0.920093	175	2	0.091535
NKX2-3	4	0.61747	0.63056	0.999996	749	1	-0.0040806	0.72255	0.72311	0.999996	869	1	-0.0040806	4	0.47325	0.52979	0.999996	669	1	-0.13226	0.83171	0.83389	0.999996	1074	0	-0.13226	4	0.91912	0.91867	0.999996	1143	0	0.049806	0.22237	0.37374	0.999996	437	2	0.049806
SLAMF1	4	0.34922	0.46015	0.999996	512	1	0.050646	0.72452	0.72504	0.999996	870	1	0.050646	4	0.04148	0.098772	0.973586	136	2	-0.18942	0.90485	0.90512	0.999996	1183	0	-0.18942	4	0.98355	0.98348	0.999996	1265	0	0.14038	0.016453	0.052118	0.571604	122	4	0.14038
FOXL2	4	0.85245	0.85378	0.999996	1069	0	0.0049106	0.72508	0.72577	0.999996	871	1	0.0049106	4	0.40822	0.49088	0.999996	622	1	-0.013357	0.69741	0.70024	0.999996	886	1	-0.013357	4	0.87163	0.87164	0.999996	1055	0	0.062182	0.2786	0.42788	0.999996	492	2	0.062182
ZNF711	4	0.79994	0.80175	0.999996	990	0	-0.024461	0.72564	0.72626	0.999996	872	1	-0.024461	4	0.68172	0.68393	0.999996	869	1	0.17338	0.06236	0.142	0.999996	160	2	0.17338	4	0.4331	0.5779	0.999996	655	2	-0.0075678	0.76127	0.77524	0.999996	920	1	-0.0075678
SATB2	4	0.30096	0.43309	0.999996	479	2	-0.065737	0.72649	0.72713	0.999996	873	1	-0.065737	4	0.56889	0.59418	0.999996	740	1	0.06133	0.28131	0.41044	0.999996	501	1	0.06133	4	0.97114	0.97108	0.999996	1230	0	0.10434	0.061219	0.1437	0.991517	195	3	0.10434
MXD3	4	0.15343	0.25511	0.999996	292	2	-0.13426	0.72677	0.72739	0.999996	874	1	-0.13426	4	0.75264	0.7534	0.999996	975	0	0.1128	0.4846	0.54627	0.999996	683	1	0.1128	4	0.56566	0.64561	0.999996	723	1	0.013136	0.41709	0.56293	0.999996	656	2	0.013136
HSPA1B	4	0.51367	0.55637	0.999996	641	1	0.012359	0.72955	0.73014	0.999996	875	0	0.012359	4	0.28016	0.40827	0.999996	507	1	-0.10226	0.43905	0.51995	0.999996	657	1	-0.10226	4	0.90274	0.90262	0.999996	1112	0	0.12222	0.12561	0.25995	0.999996	311	3	0.12222
NFE2L3	4	0.20136	0.31291	0.999996	346	2	-0.087033	0.72983	0.73035	0.999996	876	0	-0.087033	4	0.94204	0.94204	0.999996	1232	0	0.096306	0.31413	0.44867	0.999996	553	2	0.096306	4	0.31147	0.45339	0.999996	516	2	-0.020819	0.4567	0.60237	0.999996	696	2	-0.020819
ZNF17	4	0.3406	0.45543	0.999996	505	1	-0.028624	0.73011	0.7306	0.999996	877	0	-0.028624	4	0.67508	0.67815	0.999996	858	1	0.00085703	0.81014	0.81262	0.999996	1048	0	0.00085703	4	0.11379	0.2387	0.999996	304	3	-0.10689	0.56921	0.6656	0.999996	777	1	-0.10689
TCF7	4	0.18117	0.28933	0.999996	325	2	-0.095427	0.73038	0.73098	0.999996	878	0	-0.095427	4	0.0092815	0.028307	0.658168	57	2	-0.25453	0.58938	0.61478	0.999996	774	1	-0.25453	4	0.85708	0.85755	0.999996	1033	0	0.11762	0.094778	0.20551	0.999996	261	3	0.11762
NFIX	4	0.037713	0.090718	0.864813	141	3	-0.15977	0.73121	0.73171	0.999996	879	0	-0.15977	4	0.7516	0.75249	0.999996	973	0	-0.012078	0.12233	0.22081	0.999996	241	1	-0.012078	4	0.10675	0.2263	0.999996	293	3	-0.15356	0.9439	0.94355	0.999996	1189	0	-0.15356
POU4F1	4	0.21438	0.32886	0.999996	365	2	-0.076919	0.73287	0.73331	0.999996	880	0	-0.076919	4	0.29042	0.42041	0.999996	528	2	-0.064995	0.64171	0.65359	0.999996	837	1	-0.064995	4	0.38314	0.52649	0.999996	595	2	-0.042679	0.46212	0.60742	0.999996	704	1	-0.042679
NR4A2	4	0.17382	0.28019	0.999996	315	2	-0.057356	0.73341	0.73387	0.999996	881	0	-0.057356	4	0.94054	0.94063	0.999996	1228	0	0.22546	0.049542	0.11591	0.999996	138	3	0.22546	4	0.94788	0.94759	0.999996	1190	0	0.033583	0.41907	0.56497	0.999996	661	1	0.033583
ZNF891	4	0.54355	0.57663	0.999996	669	1	-0.038899	0.73424	0.73482	0.999996	882	0	-0.038899	4	0.0093687	0.028512	0.658168	58	3	-0.29913	0.88333	0.88442	0.999996	1147	0	-0.29913	4	0.47227	0.60285	0.999996	678	1	0.058529	0.12773	0.26361	0.999996	315	3	0.058529
ZNF570	4	0.2761	0.40333	0.999996	446	1	-0.030544	0.73478	0.73537	0.999996	883	0	-0.030544	4	0.25911	0.38251	0.999996	478	1	0.038901	0.096493	0.18985	0.999996	206	2	0.038901	4	0.38741	0.53074	0.999996	602	2	-0.048818	0.95549	0.95531	0.999996	1206	0	-0.048818
IL12B	4	0.88683	0.88789	0.999996	1123	0	0.025646	0.73533	0.73582	0.999996	884	0	0.025646	4	0.81352	0.81621	0.999996	1055	0	0.042306	0.21527	0.33221	0.999996	381	2	0.042306	4	0.94947	0.94916	0.999996	1193	0	0.10625	0.13131	0.26957	0.999996	322	3	0.10625
IRF5	4	0.75082	0.7518	0.999996	919	0	0.059718	0.7356	0.73608	0.999996	885	0	0.059718	4	0.8369	0.83869	0.999996	1087	0	0.14988	0.1938	0.30707	0.999996	350	2	0.14988	4	0.05667	0.13302	0.900767	199	3	-0.13287	0.84847	0.84867	0.999996	1032	1	-0.13287
POU6F1	4	0.53486	0.57071	0.999996	663	1	0.0060065	0.73588	0.73633	0.999996	886	0	0.0060065	4	0.95474	0.95487	0.999996	1251	0	0.11822	0.71771	0.71882	0.999996	911	1	0.11822	4	0.1981	0.33845	0.999996	395	2	-0.047426	0.79607	0.80242	0.999996	959	1	-0.047426
ZNF549	4	0.043715	0.10355	0.902555	155	3	-0.11912	0.73751	0.73799	0.999996	887	0	-0.11912	4	0.69529	0.69666	0.999996	885	1	0.12368	0.27837	0.40705	0.999996	497	2	0.12368	4	0.30536	0.44725	0.999996	507	2	-0.090109	0.18559	0.33867	0.999996	400	1	-0.090109
IRX3	4	0.67092	0.67485	0.999996	810	1	0.0067314	0.73778	0.73827	0.999996	888	0	0.0067314	4	0.59691	0.6146	0.999996	767	1	-0.022538	0.39868	0.49735	0.999996	622	1	-0.022538	4	0.23389	0.37538	0.999996	428	2	-0.075196	0.84466	0.84494	0.999996	1022	1	-0.075196
HOXB4	4	0.67253	0.6764	0.999996	812	1	-0.02896	0.73805	0.73853	0.999996	889	0	-0.02896	4	0.77878	0.78019	0.999996	1006	0	-0.02875	0.6615	0.66953	0.999996	856	1	-0.02875	4	0.84793	0.84821	0.999996	1015	0	-0.017583	0.9157	0.91553	0.999996	1145	0	-0.017583
PROX2	4	0.51625	0.55808	0.999996	644	1	0.040845	0.73859	0.73911	0.999996	890	0	0.040845	4	0.65555	0.66123	0.999996	835	1	-0.020147	0.88553	0.8866	0.999996	1150	0	-0.020147	4	0.95119	0.95101	0.999996	1197	0	0.074632	0.13349	0.27321	0.999996	326	3	0.074632
PRDM12	4	0.86768	0.86865	0.999996	1099	0	0.0094723	0.73886	0.73941	0.999996	891	0	0.0094723	4	0.47417	0.53033	0.999996	670	1	-0.071676	0.92183	0.92206	0.999996	1215	0	-0.071676	4	0.78368	0.78686	0.999996	912	1	0.01998	0.47139	0.6165	0.999996	719	2	0.01998
SOHLH2	4	0.58058	0.60327	0.999996	702	1	-0.045774	0.73913	0.7397	0.999996	892	0	-0.045774	4	0.075108	0.15894	0.999996	201	1	0.15905	0.23976	0.36145	0.999996	428	2	0.15905	4	0.98595	0.98604	0.999996	1267	0	0.11417	0.014048	0.04495	0.531167	114	4	0.11417
ZNF585A	4	0.91175	0.91194	0.999996	1159	0	0.029776	0.74048	0.74094	0.999996	893	0	0.029776	4	0.72226	0.7227	0.999996	925	0	-0.051969	0.81994	0.82249	0.999996	1059	0	-0.051969	4	0.24058	0.38216	0.999996	436	2	-0.054771	0.23212	0.38347	0.999996	449	1	-0.054771
TWIST1	4	0.64273	0.65099	0.999996	772	1	-0.010731	0.74129	0.74178	0.999996	894	0	-0.010731	4	0.25642	0.37933	0.999996	472	2	0.012838	0.18631	0.29814	0.999996	340	2	0.012838	4	0.079203	0.17585	0.961859	246	2	-0.14078	0.93842	0.93827	0.999996	1177	0	-0.14078
ZNF444	4	0.077112	0.16203	0.999996	198	2	-0.11017	0.74156	0.74206	0.999996	895	0	-0.11017	4	0.23216	0.35022	0.999996	438	1	0.33606	0.008695	0.027779	0.6605	56	3	0.33606	4	0.013193	0.042371	0.468043	122	4	-0.17885	0.98681	0.98684	0.999996	1272	0	-0.17885
MEIS3	4	0.15074	0.25181	0.999996	287	2	-0.10343	0.74209	0.74258	0.999996	896	0	-0.10343	4	0.55615	0.58492	0.999996	729	1	-0.038015	0.92227	0.92268	0.999996	1216	0	-0.038015	4	0.0057743	0.019857	0.311939	86	4	-0.18395	0.99423	0.99426	0.999996	1293	0	-0.18395
IL24	4	0.19131	0.30144	0.999996	338	1	-0.038072	0.74316	0.74374	0.999996	897	0	-0.038072	4	0.79162	0.79369	0.999996	1024	0	0.17362	0.15074	0.25529	0.999996	286	2	0.17362	4	0.84022	0.8407	0.999996	1000	0	0.030681	0.46552	0.61067	0.999996	709	2	0.030681
ZIM2	4	0.31812	0.44396	0.999996	491	1	0.0013082	0.74343	0.74401	0.999996	898	0	0.0013082	4	0.083454	0.16889	0.999996	216	1	0.0054558	0.2358	0.35681	0.999996	421	1	0.0054558	4	0.12177	0.25304	0.999996	318	3	-0.085691	0.1805	0.3333	0.999996	394	1	-0.085691
SIX2	4	0.13002	0.22636	0.999996	257	2	-0.077068	0.74369	0.74429	0.999996	899	0	-0.077068	4	0.7671	0.76816	0.999996	989	0	-0.049459	0.75029	0.75115	0.999996	964	0	-0.049459	4	0.9959	0.99589	0.999996	1295	0	0.19783	0.0041035	0.014368	0.265903	73	4	0.19783
ZNF181	4	0.95371	0.95392	0.999996	1214	0	0.047616	0.74423	0.7447	0.999996	900	0	0.047616	4	0.26088	0.38471	0.999996	480	1	0.11493	0.10394	0.19861	0.999996	215	2	0.11493	4	0.79472	0.79693	0.999996	922	1	0.0085989	0.42226	0.56796	0.999996	665	2	0.0085989
LTF	4	0.48998	0.5413	0.999996	618	1	-0.0067608	0.74449	0.74506	0.999996	901	0	-0.0067608	4	0.9416	0.94159	0.999996	1230	0	0.062309	0.38749	0.49132	0.999996	615	1	0.062309	4	0.01129	0.036793	0.439422	112	4	-0.097862	0.98871	0.9887	0.999996	1280	0	-0.097862
HOXD13	4	0.20756	0.32061	0.999996	357	2	-0.12931	0.74476	0.74533	0.999996	902	0	-0.12931	4	0.076692	0.16093	0.999996	204	2	-0.21097	0.93587	0.93614	0.999996	1230	0	-0.21097	4	0.10843	0.22935	0.999996	297	2	-0.03646	0.37526	0.52215	0.999996	606	2	-0.03646
ZNF785	4	0.25767	0.38105	0.999996	425	2	-0.0053145	0.74608	0.74665	0.999996	903	0	-0.0053145	4	0.75599	0.7568	0.999996	976	0	-0.11511	0.87105	0.87211	0.999996	1131	0	-0.11511	4	0.00035945	0.0014694	0.052241	38	4	-0.34185	0.99964	0.99966	0.999996	1321	0	-0.34185
ZNF282	4	0.44288	0.51283	0.999996	580	1	-0.043725	0.74661	0.74732	0.999996	904	0	-0.043725	4	0.22851	0.34585	0.999996	433	1	0.15734	0.12494	0.22405	0.999996	247	2	0.15734	4	0.60832	0.6672	0.999996	749	1	-0.024049	0.28587	0.43503	0.999996	502	1	-0.024049
ZNF562	4	0.97755	0.97743	0.999996	1255	0	0.06431	0.74793	0.74875	0.999996	905	0	0.06431	4	0.9056	0.90584	0.999996	1173	0	0.09097	0.54927	0.58703	0.999996	742	1	0.09097	4	0.18568	0.32647	0.999996	383	2	-0.089265	0.85965	0.85979	0.999996	1050	0	-0.089265
ZNF704	4	0.21378	0.32822	0.999996	363	2	-0.056628	0.7482	0.74903	0.999996	906	0	-0.056628	4	0.23548	0.35435	0.999996	442	2	-0.0088313	0.53193	0.57569	0.999996	725	1	-0.0088313	4	0.064049	0.1469	0.923072	215	3	-0.12709	0.953	0.95286	0.999996	1204	0	-0.12709
TEAD4	4	0.20386	0.31611	0.999996	350	1	-0.012006	0.74846	0.74933	0.999996	907	0	-0.012006	4	0.37977	0.47483	0.999996	598	1	-0.10367	0.96528	0.96562	0.999996	1271	0	-0.10367	4	0.88013	0.88009	0.999996	1070	0	0.023933	0.2714	0.42066	0.999996	485	1	0.023933
ZNF692	4	0.66444	0.66926	0.999996	800	1	-0.036875	0.74951	0.75042	0.999996	908	0	-0.036875	4	0.59504	0.61318	0.999996	764	1	0.012924	0.73369	0.73424	0.999996	938	1	0.012924	4	0.72529	0.74078	0.999996	840	1	0.0068215	0.3577	0.50467	0.999996	585	2	0.0068215
EGR2	4	0.2364	0.3558	0.999996	396	2	-0.034629	0.75055	0.75144	0.999996	909	0	-0.034629	4	0.63026	0.64026	0.999996	803	1	0.16978	0.16023	0.26666	0.999996	300	2	0.16978	4	0.44186	0.58646	0.999996	663	1	0.014522	0.41214	0.55824	0.999996	649	1	0.014522
MLXIPL	4	0.95674	0.95689	0.999996	1219	0	0.038238	0.75316	0.75403	0.999996	910	0	0.038238	4	0.75212	0.75298	0.999996	974	0	0.02235	0.13832	0.23992	0.999996	266	1	0.02235	4	0.12316	0.25557	0.999996	324	3	-0.094031	0.88163	0.88152	0.999996	1092	0	-0.094031
MYF5	4	0.2076	0.32068	0.999996	358	1	0.0012614	0.75367	0.75455	0.999996	911	0	0.0012614	4	0.024498	0.062517	0.831823	98	2	-0.099185	0.24991	0.37343	0.999996	448	2	-0.099185	4	0.96885	0.96886	0.999996	1224	0	0.11975	0.069687	0.15961	0.999996	211	3	0.11975
ASCL3	4	0.13766	0.23527	0.999996	268	1	0.017973	0.75393	0.7548	0.999996	912	0	0.017973	4	0.72056	0.72097	0.999996	919	1	-0.079536	0.13368	0.23473	0.999996	261	1	-0.079536	4	0.80075	0.80211	0.999996	936	1	0.11004	0.074785	0.16918	0.999996	223	2	0.11004
RHOXF2B	4	0.1446	0.24386	0.999996	280	2	-0.068489	0.75496	0.75586	0.999996	913	0	-0.068489	4	0.62248	0.63384	0.999996	792	1	0.04672	0.72732	0.72812	0.999996	929	1	0.04672	4	0.054583	0.12886	0.89556	194	3	-0.15057	0.75745	0.77217	0.999996	918	1	-0.15057
ERF	4	0.080725	0.16637	0.999996	202	2	-0.11939	0.75574	0.75661	0.999996	914	0	-0.11939	4	0.43231	0.50487	0.999996	643	1	-0.003608	0.12568	0.22504	0.999996	248	1	-0.003608	4	7.7638e-07	3.6643e-06	0.000236	16	4	-0.53385	1	1	0.999996	1337	0	-0.53385
ATF7	4	0.13259	0.22949	0.999996	263	2	-0.16629	0.75599	0.7568	0.999996	915	0	-0.16629	4	0.018259	0.048534	0.831823	78	3	-0.3875	0.76084	0.76168	0.999996	982	0	-0.3875	4	0.0099935	0.032909	0.410528	108	3	-0.29008	0.77462	0.7853	0.999996	934	1	-0.29008
SIX4	4	0.8386	0.84037	0.999996	1051	0	0.047856	0.75676	0.75755	0.999996	916	0	0.047856	4	0.57515	0.59858	0.999996	745	1	-0.05075	0.90822	0.90838	0.999996	1190	0	-0.05075	4	0.86267	0.86283	0.999996	1043	0	0.083649	0.083937	0.18584	0.999996	243	2	0.083649
GTF2I	4	0.87483	0.87614	0.999996	1108	0	0.029836	0.75753	0.75824	0.999996	917	0	0.029836	4	0.17186	0.2774	0.999996	354	2	-0.19099	0.95624	0.95644	0.999996	1259	0	-0.19099	4	0.71877	0.73603	0.999996	832	1	-0.046432	0.86729	0.86728	0.999996	1068	0	-0.046432
FOXJ1	4	0.77031	0.77128	0.999996	944	0	-0.0080078	0.75804	0.7588	0.999996	918	0	-0.0080078	4	0.93082	0.931	0.999996	1212	0	0.2172	0.071367	0.15933	0.999996	178	3	0.2172	4	0.89948	0.8993	0.999996	1106	0	-0.010891	0.41264	0.5587	0.999996	650	1	-0.010891
FOXN4	4	0.083097	0.1691	0.999996	204	2	-0.14217	0.75855	0.75924	0.999996	919	0	-0.14217	4	0.97411	0.97405	0.999996	1284	0	0.15259	0.23942	0.36096	0.999996	427	2	0.15259	4	0.9747	0.97472	0.999996	1238	0	0.078501	0.12916	0.26597	0.999996	319	3	0.078501
SCX	4	0.81394	0.81683	0.999996	1010	0	0.061644	0.75982	0.76066	0.999996	920	0	0.061644	4	0.097182	0.18534	0.999996	240	2	-0.23978	0.94487	0.94483	0.999996	1238	0	-0.23978	4	0.041081	0.10249	0.814531	170	3	-0.17856	0.97217	0.97215	0.999996	1240	0	-0.17856
ZNF691	4	0.9409	0.94098	0.999996	1200	0	0.035145	0.76084	0.76168	0.999996	921	0	0.035145	4	0.2107	0.32403	0.999996	409	1	-0.053987	0.85646	0.85799	0.999996	1111	0	-0.053987	4	0.04099	0.10231	0.814531	169	3	-0.14064	0.8107	0.81448	0.999996	973	1	-0.14064
GBX2	4	0.60803	0.62374	0.999996	738	1	-0.039658	0.76134	0.76219	0.999996	922	0	-0.039658	4	0.28936	0.41901	0.999996	526	1	-0.083354	0.8947	0.8957	0.999996	1168	0	-0.083354	4	0.49569	0.61321	0.999996	687	1	-0.048779	0.9607	0.96055	0.999996	1217	0	-0.048779
TFEB	4	0.58327	0.60509	0.999996	705	1	-0.011933	0.76185	0.76275	0.999996	923	0	-0.011933	4	0.048304	0.11302	0.997962	153	1	0.023688	0.74661	0.74732	0.999996	959	0	0.023688	4	0.833	0.83337	0.999996	984	0	0.090499	0.074426	0.16843	0.999996	222	3	0.090499
ZNF436	4	0.58595	0.60708	0.999996	710	1	-0.062103	0.76235	0.76322	0.999996	924	0	-0.062103	4	0.74102	0.74153	0.999996	955	0	-0.042236	0.18308	0.29453	0.999996	333	1	-0.042236	4	0.74201	0.75315	0.999996	859	1	-0.015434	0.70981	0.74034	0.999996	875	1	-0.015434
ZNF581	4	0.83822	0.84	0.999996	1050	0	0.0012619	0.76311	0.76398	0.999996	925	0	0.0012619	4	0.010736	0.031715	0.678605	63	2	-0.39873	0.9081	0.90818	0.999996	1189	0	-0.39873	4	0.11647	0.24324	0.999996	308	3	-0.097371	0.9486	0.94829	0.999996	1200	0	-0.097371
ZNF708	4	0.6348	0.64445	0.999996	769	1	0.035677	0.76336	0.7643	0.999996	926	0	0.035677	4	0.64033	0.64827	0.999996	813	1	-0.12241	0.91103	0.91128	0.999996	1194	0	-0.12241	4	0.060062	0.13958	0.911011	207	3	-0.10775	0.92946	0.92942	0.999996	1164	0	-0.10775
CLOCK	4	0.47096	0.52963	0.999996	602	1	-0.05495	0.76386	0.76476	0.999996	927	0	-0.05495	4	0.0041185	0.014932	0.480316	42	4	-0.20438	0.99588	0.99605	0.999996	1327	0	-0.20438	4	0.2486	0.39035	0.999996	447	2	-0.066048	0.95233	0.95218	0.999996	1203	0	-0.066048
ZNF93	4	0.55896	0.58787	0.999996	681	1	-0.0168	0.76436	0.76515	0.999996	928	0	-0.0168	4	0.94116	0.94124	0.999996	1229	0	0.029888	0.85663	0.85818	0.999996	1112	0	0.029888	4	0.098576	0.21165	0.999996	280	3	-0.097402	0.88532	0.8853	0.999996	1100	0	-0.097402
ZNF540	4	0.83709	0.83885	0.999996	1048	0	0.012176	0.7666	0.76763	0.999996	929	0	0.012176	4	0.62674	0.63733	0.999996	799	1	-0.1416	0.94711	0.94724	0.999996	1240	0	-0.1416	4	0.056893	0.13335	0.900767	200	3	-0.13007	0.94067	0.94042	0.999996	1180	0	-0.13007
STAT4	4	0.40422	0.48996	0.999996	558	1	0.021195	0.76685	0.76788	0.999996	930	0	0.021195	4	0.41666	0.49547	0.999996	629	1	-0.015797	0.71942	0.7204	0.999996	916	1	-0.015797	4	0.89216	0.8923	0.999996	1092	0	-0.020705	0.28645	0.43566	0.999996	503	1	-0.020705
SPIB	4	0.016216	0.044049	0.61871	95	2	-0.16141	0.76735	0.76841	0.999996	931	0	-0.16141	4	0.25319	0.37582	0.999996	469	1	0.030829	0.83841	0.8402	0.999996	1082	0	0.030829	4	0.25017	0.39179	0.999996	449	1	0.0098537	0.27489	0.42407	0.999996	490	2	0.0098537
TEAD1	4	0.82739	0.8295	0.999996	1030	0	-0.04752	0.76784	0.76891	0.999996	932	0	-0.04752	4	0.89901	0.89975	0.999996	1160	0	0.15042	0.19525	0.30853	0.999996	353	2	0.15042	4	0.48677	0.60911	0.999996	685	1	0.079958	0.096461	0.20894	0.999996	265	2	0.079958
NR1H3	4	0.69255	0.69425	0.999996	839	1	-0.035439	0.76883	0.76986	0.999996	933	0	-0.035439	4	0.53067	0.5669	0.999996	707	1	0.056368	0.36568	0.48005	0.999996	600	1	0.056368	4	0.48273	0.60742	0.999996	682	1	0.028993	0.2242	0.37549	0.999996	440	2	0.028993
PBX1	4	0.67349	0.6771	0.999996	813	1	-0.010736	0.76957	0.77062	0.999996	934	0	-0.010736	4	0.28724	0.41639	0.999996	522	2	-0.15203	0.98998	0.9902	0.999996	1320	0	-0.15203	4	0.88028	0.88027	0.999996	1071	0	0.18445	0.0047834	0.016552	0.290408	77	3	0.18445
ZNF483	4	0.1741	0.28049	0.999996	316	2	-0.097508	0.77153	0.77268	0.999996	935	0	-0.097508	4	0.97918	0.97923	0.999996	1292	0	0.12011	0.61783	0.63516	0.999996	811	1	0.12011	4	0.68786	0.71479	0.999996	809	1	0.0041391	0.51316	0.64214	0.999996	745	1	0.0041391
ZBTB18	4	0.70754	0.70824	0.999996	860	1	-0.056088	0.77227	0.77359	0.999996	936	0	-0.056088	4	0.74369	0.74429	0.999996	962	0	0.022266	0.60287	0.62462	0.999996	791	1	0.022266	4	0.50884	0.61909	0.999996	693	1	0.1633	0.047593	0.11792	0.920093	172	3	0.1633
FOXD4L4	4	0.12031	0.21418	0.999996	246	2	-0.18975	0.77324	0.77467	0.999996	937	0	-0.18975	4	0.086814	0.17286	0.999996	220	2	-0.42807	0.52095	0.56866	0.999996	715	1	-0.42807	4	0.0072521	0.024386	0.358104	92	3	-0.34066	0.84612	0.84642	0.999996	1027	1	-0.34066
ZNF823	4	0.69711	0.69852	0.999996	844	1	-0.076	0.7747	0.77621	0.999996	938	0	-0.076	4	0.123	0.21698	0.999996	274	2	0.048894	0.049791	0.11636	0.999996	140	2	0.048894	4	0.14218	0.28117	0.999996	345	2	-0.082614	0.84811	0.84836	0.999996	1030	1	-0.082614
FIGLA	4	0.22638	0.34347	0.999996	379	2	-0.099873	0.77542	0.77683	0.999996	939	0	-0.099873	4	0.093299	0.18064	0.999996	234	2	-0.17789	0.97215	0.97224	0.999996	1290	0	-0.17789	4	0.80425	0.80559	0.999996	940	1	0.11204	0.11987	0.25027	0.999996	298	3	0.11204
POU2F2	4	0.92117	0.92138	0.999996	1172	0	0.0016763	0.77566	0.77701	0.999996	940	0	0.0016763	4	0.10407	0.19366	0.999996	248	2	-0.11609	0.60619	0.62697	0.999996	795	1	-0.11609	4	0.01536	0.048673	0.51373	128	4	-0.23632	0.98464	0.98473	0.999996	1268	0	-0.23632
ZBTB45	4	0.1313	0.22787	0.999996	260	2	-0.11512	0.77711	0.77852	0.999996	941	0	-0.11512	4	0.46079	0.52238	0.999996	655	1	0.049649	0.27868	0.40745	0.999996	498	2	0.049649	4	0.068936	0.15642	0.945105	221	3	-0.17044	0.96192	0.96155	0.999996	1219	0	-0.17044
BNC1	4	0.57671	0.6005	0.999996	698	1	-0.032333	0.77807	0.77946	0.999996	942	0	-0.032333	4	0.014829	0.040971	0.764207	71	3	-0.29488	0.88726	0.88837	0.999996	1155	0	-0.29488	4	0.39333	0.53703	0.999996	607	2	-0.034143	0.89628	0.89628	0.999996	1117	0	-0.034143
SALL1	4	0.12773	0.22356	0.999996	255	2	-0.063412	0.77902	0.78046	0.999996	943	0	-0.063412	4	0.8017	0.80351	0.999996	1039	0	0.032656	0.84215	0.84412	0.999996	1089	0	0.032656	4	0.28652	0.42809	0.999996	490	2	0.06961	0.032489	0.087749	0.779931	152	2	0.06961
PAX4	4	0.29564	0.42696	0.999996	471	1	-0.036335	0.77926	0.78069	0.999996	944	0	-0.036335	4	0.18803	0.29701	0.999996	377	2	-0.14986	0.85886	0.86027	0.999996	1114	0	-0.14986	4	0.12565	0.25963	0.999996	330	2	-0.090573	0.94592	0.94544	0.999996	1194	0	-0.090573
ZNF816	4	0.022718	0.058721	0.721197	110	2	-0.13435	0.7795	0.78091	0.999996	945	0	-0.13435	4	0.014544	0.040319	0.764207	70	2	-0.2386	0.70459	0.70676	0.999996	896	1	-0.2386	4	0.88935	0.8894	0.999996	1086	0	0.049381	0.43211	0.57815	0.999996	670	2	0.049381
POU3F1	4	0.037974	0.091311	0.864813	142	3	-0.17655	0.78045	0.78193	0.999996	946	0	-0.17655	4	0.087919	0.17429	0.999996	224	2	-0.22475	0.96106	0.96127	0.999996	1264	0	-0.22475	4	0.46444	0.59961	0.999996	675	1	0.050718	0.27892	0.42821	0.999996	493	2	0.050718
SIM1	4	0.0084727	0.026555	0.47835	75	2	-0.14746	0.78092	0.78241	0.999996	947	0	-0.14746	4	0.21132	0.32489	0.999996	410	1	0.24827	0.015123	0.042275	0.799849	71	3	0.24827	4	0.31694	0.45916	0.999996	519	2	-0.047998	0.92437	0.92411	0.999996	1160	0	-0.047998
HOXA13	4	0.54805	0.57979	0.999996	674	1	-0.042452	0.78116	0.78266	0.999996	948	0	-0.042452	4	0.8936	0.89454	0.999996	1152	0	0.2289	0.037565	0.090835	0.999996	110	2	0.2289	4	0.081127	0.17929	0.969409	247	2	-0.10391	0.89118	0.89127	0.999996	1110	0	-0.10391
IL5	4	0.23426	0.35297	0.999996	392	2	-0.11493	0.7821	0.78363	0.999996	949	0	-0.11493	4	0.39666	0.48431	0.999996	613	1	-0.1523	0.97642	0.97625	0.999996	1298	0	-0.1523	4	0.60611	0.66601	0.999996	746	1	0.18534	0.012869	0.041374	0.512808	109	3	0.18534
THRB	4	0.82858	0.83054	0.999996	1032	0	-0.018017	0.78234	0.78392	0.999996	950	0	-0.018017	4	0.040437	0.096639	0.973586	133	2	-0.15628	0.54682	0.58542	0.999996	740	1	-0.15628	4	0.1651	0.30479	0.999996	365	1	0.11642	0.063691	0.14805	0.999996	200	3	0.11642
MAP2K1	4	0.69133	0.69313	0.999996	837	1	-0.030905	0.78352	0.78516	0.999996	951	0	-0.030905	4	0.346	0.45671	0.999996	573	1	0.23522	0.053316	0.12337	0.999996	144	3	0.23522	4	0.045624	0.11151	0.84634	178	3	-0.18658	0.95877	0.95839	0.999996	1215	0	-0.18658
SOX30	4	0.26852	0.39413	0.999996	436	1	-0.043417	0.78445	0.7861	0.999996	952	0	-0.043417	4	0.60766	0.6228	0.999996	779	1	0.32587	0.050885	0.1185	0.999996	142	3	0.32587	4	0.97821	0.97821	0.999996	1248	0	0.18703	0.047793	0.11838	0.920093	173	3	0.18703
ONECUT2	4	0.83935	0.84117	0.999996	1052	0	0.0028419	0.78679	0.78855	0.999996	953	0	0.0028419	4	0.36779	0.46824	0.999996	591	1	-0.037668	0.84197	0.84395	0.999996	1088	0	-0.037668	4	0.7219	0.73836	0.999996	837	1	0.067817	0.18225	0.33527	0.999996	397	2	0.067817
CDC5L	4	0.12444	0.21929	0.999996	251	2	-0.11064	0.78841	0.7902	0.999996	954	0	-0.11064	4	0.014975	0.041293	0.764207	73	3	-0.50864	0.94654	0.94665	0.999996	1239	0	-0.50864	4	0.00049675	0.0019531	0.064356	41	4	-0.49529	0.9991	0.99904	0.999996	1316	0	-0.49529
DUX4	4	0.043336	0.10278	0.901665	154	3	-0.55044	0.7891	0.79098	0.999996	955	0	-0.55044	4	0.020679	0.05395	0.831823	84	3	-0.73637	0.98665	0.98699	0.999996	1315	0	-0.73637	4	0.062507	0.14386	0.921238	210	3	-0.40819	0.96324	0.96303	0.999996	1221	0	-0.40819
ZNF594	4	0.10183	0.19154	0.999996	223	2	-0.12761	0.78933	0.79125	0.999996	956	0	-0.12761	4	0.061134	0.13932	0.999996	179	3	-0.21659	0.77129	0.77239	0.999996	999	0	-0.21659	4	0.1874	0.32815	0.999996	385	2	-0.067914	0.38538	0.53196	0.999996	616	1	-0.067914
ONECUT3	4	0.61531	0.62902	0.999996	746	1	-0.0099038	0.79002	0.79199	0.999996	957	0	-0.0099038	4	0.53109	0.56713	0.999996	708	1	0.15055	0.28851	0.41864	0.999996	514	2	0.15055	4	0.10788	0.22828	0.999996	296	3	-0.10732	0.54059	0.65332	0.999996	760	1	-0.10732
LTB	4	0.0078508	0.025031	0.463244	73	2	-0.1792	0.79071	0.79282	0.999996	958	0	-0.1792	4	0.6207	0.63239	0.999996	789	1	-0.029912	0.8609	0.86213	0.999996	1117	0	-0.029912	4	0.021394	0.06196	0.593673	141	3	-0.22976	0.61775	0.6881	0.999996	810	1	-0.22976
HNF4A	4	0.056366	0.12935	0.98733	177	3	-0.15105	0.7923	0.79427	0.999996	959	0	-0.15105	4	0.22424	0.34048	0.999996	425	1	0.06251	0.31479	0.44938	0.999996	555	1	0.06251	4	0.91097	0.91082	0.999996	1129	0	0.076018	0.26884	0.41819	0.999996	483	2	0.076018
TCF23	4	0.26676	0.39191	0.999996	435	1	-0.028319	0.79276	0.79477	0.999996	960	0	-0.028319	4	0.67762	0.68034	0.999996	863	1	0.040728	0.2847	0.41428	0.999996	506	2	0.040728	4	0.98845	0.98845	0.999996	1275	0	0.1524	0.011548	0.037585	0.49167	103	4	0.1524
BHLHE22	4	0.28756	0.41691	0.999996	458	2	-0.07277	0.79321	0.79523	0.999996	961	0	-0.07277	4	0.75055	0.75144	0.999996	972	0	0.052667	0.60839	0.6286	0.999996	797	1	0.052667	4	0.16122	0.30059	0.999996	361	1	-0.020944	0.8872	0.88696	0.999996	1103	0	-0.020944
ZNF69	4	0.02447	0.062568	0.722476	117	3	-0.16723	0.79367	0.79564	0.999996	962	0	-0.16723	4	0.053316	0.12319	0.999996	162	3	-0.32409	0.85835	0.85977	0.999996	1113	0	-0.32409	4	0.0041307	0.014426	0.259868	75	3	-0.26701	0.58549	0.67287	0.999996	787	1	-0.26701
MYBL2	4	0.22006	0.3359	0.999996	373	2	-0.13948	0.79412	0.79604	0.999996	963	0	-0.13948	4	0.72085	0.72124	0.999996	920	0	-0.079886	0.16384	0.27151	0.999996	305	1	-0.079886	4	0.11423	0.23945	0.999996	305	2	-0.10486	0.22787	0.37915	0.999996	445	1	-0.10486
SMARCB1	4	0.016324	0.044298	0.61871	96	3	-0.28359	0.79457	0.79643	0.999996	964	0	-0.28359	4	1	1	0.999996	1345	0	1.6348	1.5062e-07	3.6643e-06	0.00045	8	4	1.6348	4	0.0014576	0.0054415	0.128973	57	4	-0.35817	0.99634	0.99636	0.999996	1300	0	-0.35817
RORB	4	0.36411	0.46781	0.999996	521	1	-0.008867	0.79592	0.79773	0.999996	965	0	-0.008867	4	0.84564	0.84733	0.999996	1097	0	0.084223	0.23854	0.35985	0.999996	425	2	0.084223	4	0.11866	0.24729	0.999996	313	2	-0.096785	0.78368	0.79214	0.999996	947	1	-0.096785
ZNF442	4	0.73066	0.73126	0.999996	891	0	-0.019904	0.79704	0.79892	0.999996	966	0	-0.019904	4	0.20199	0.31336	0.999996	397	1	0.11487	0.12926	0.22951	0.999996	252	2	0.11487	4	0.10027	0.21463	0.999996	282	3	-0.079909	0.38383	0.5306	0.999996	614	1	-0.079909
ZFP14	4	0.90611	0.90629	0.999996	1148	0	0.013682	0.79727	0.79916	0.999996	967	0	0.013682	4	0.86654	0.86745	0.999996	1124	0	-0.026038	0.20946	0.32512	0.999996	373	1	-0.026038	4	0.10987	0.23176	0.999996	299	2	-0.093521	0.23697	0.38848	0.999996	454	1	-0.093521
ELF3	4	0.53277	0.5692	0.999996	660	1	0.0055313	0.79771	0.79959	0.999996	968	0	0.0055313	4	0.62886	0.63917	0.999996	802	1	0.025914	0.17214	0.28106	0.999996	316	2	0.025914	4	0.82232	0.82272	0.999996	966	1	0.10232	0.15338	0.30596	0.999996	367	2	0.10232
ZNF235	4	0.57826	0.60152	0.999996	701	1	0.038552	0.7986	0.80055	0.999996	969	0	0.038552	4	0.2708	0.39672	0.999996	491	2	-0.097855	0.17093	0.27986	0.999996	314	1	-0.097855	4	0.059649	0.13884	0.910675	205	1	0.033274	0.33671	0.48512	0.999996	559	2	0.033274
MECP2	4	0.68391	0.68624	0.999996	826	1	-0.064344	0.79949	0.80139	0.999996	970	0	-0.064344	4	0.16707	0.27171	0.999996	346	1	-0.12969	0.81851	0.82113	0.999996	1057	0	-0.12969	4	0.08126	0.17957	0.969409	248	3	-0.1364	0.82171	0.82387	0.999996	987	1	-0.1364
TP73	4	0.84583	0.84752	0.999996	1058	0	-0.009249	0.79971	0.8016	0.999996	971	0	-0.009249	4	0.49576	0.54376	0.999996	686	1	-0.027805	0.76311	0.76398	0.999996	985	0	-0.027805	4	0.6558	0.69469	0.999996	785	1	0.03268	0.18686	0.33977	0.999996	401	2	0.03268
ZNF619	4	0.25115	0.37348	0.999996	416	2	-0.069278	0.79994	0.80175	0.999996	972	0	-0.069278	4	0.78818	0.78996	0.999996	1019	0	-0.064676	0.89402	0.89495	0.999996	1163	0	-0.064676	4	0.64129	0.68634	0.999996	776	1	-0.035437	0.94041	0.94023	0.999996	1179	0	-0.035437
AP4B1	4	0.16823	0.27367	0.999996	310	2	-0.056079	0.8006	0.80242	0.999996	973	0	-0.056079	4	0.049133	0.11487	0.999996	154	3	-0.20054	0.45612	0.52974	0.999996	664	1	-0.20054	4	0.72275	0.73906	0.999996	838	1	-0.054753	0.97292	0.97302	0.999996	1242	0	-0.054753
HLA-DPB1	4	0.62462	0.6363	0.999996	758	1	-0.048995	0.80082	0.80261	0.999996	974	0	-0.048995	4	0.30244	0.43397	0.999996	546	1	0.16277	0.096034	0.18922	0.999996	205	2	0.16277	4	0.99324	0.99315	0.999996	1286	0	0.13459	0.0067618	0.022818	0.35433	87	4	0.13459
RARG	4	0.13832	0.23608	0.999996	270	2	-0.068691	0.80148	0.80324	0.999996	975	0	-0.068691	4	0.71656	0.71726	0.999996	916	1	-0.083758	0.89152	0.89254	0.999996	1161	0	-0.083758	4	0.065858	0.15059	0.928952	219	2	-0.14689	0.93814	0.93807	0.999996	1175	0	-0.14689
HOXC10	4	0.19613	0.30691	0.999996	341	2	-0.052056	0.8017	0.80351	0.999996	976	0	-0.052056	4	0.19004	0.29962	0.999996	380	2	-0.086387	0.21564	0.33263	0.999996	383	1	-0.086387	4	0.10747	0.22757	0.999996	295	3	-0.13514	0.90466	0.90439	0.999996	1127	0	-0.13514
ZNF200	4	0.014396	0.040128	0.602365	90	3	-0.16585	0.80192	0.80375	0.999996	977	0	-0.16585	4	0.032165	0.07908	0.913134	117	3	-0.26763	0.12635	0.22592	0.999996	249	1	-0.26763	4	0.077719	0.17316	0.961859	239	3	-0.13699	0.75256	0.76878	0.999996	912	1	-0.13699
TIGD1	4	0.24129	0.3618	0.999996	402	2	-0.078005	0.80433	0.80636	0.999996	978	0	-0.078005	4	0.082067	0.16729	0.999996	214	1	0.25882	0.041194	0.098552	0.999996	117	3	0.25882	4	0.95663	0.95641	0.999996	1202	0	0.084267	0.26445	0.4143	0.999996	479	2	0.084267
ZNF736	4	0.32531	0.44754	0.999996	499	1	-0.04367	0.8052	0.80721	0.999996	979	0	-0.04367	4	0.98117	0.98132	0.999996	1296	0	0.11842	0.32696	0.46072	0.999996	568	1	0.11842	4	0.8406	0.84104	0.999996	1001	0	0.033805	0.36052	0.50737	0.999996	588	2	0.033805
ZNF254	4	0.64952	0.65666	0.999996	778	1	-0.030076	0.80585	0.80802	0.999996	980	0	-0.030076	4	0.37821	0.47396	0.999996	596	1	0.16785	0.13168	0.23229	0.999996	257	2	0.16785	4	0.77389	0.7788	0.999996	898	1	0.053854	0.46878	0.61396	0.999996	714	2	0.053854
EN1	4	0.74872	0.74961	0.999996	915	0	-0.066174	0.80628	0.80848	0.999996	981	0	-0.066174	4	0.27144	0.39752	0.999996	492	1	-0.033832	0.47781	0.54235	0.999996	679	1	-0.033832	4	0.88605	0.88605	0.999996	1079	0	0.14836	0.046995	0.11675	0.920093	171	3	0.14836
SP1	4	0.0047624	0.017116	0.340055	68	3	-0.25216	0.80671	0.80891	0.999996	982	0	-0.25216	4	0.27494	0.40166	0.999996	498	1	0.024462	0.49487	0.55224	0.999996	693	1	0.024462	4	0.069051	0.15667	0.945105	222	2	-0.089978	0.73906	0.75951	0.999996	902	1	-0.089978
TNF	4	0.33354	0.45182	0.999996	502	1	0.0031299	0.80714	0.80935	0.999996	983	0	0.0031299	4	0.06727	0.1496	0.999996	192	2	-0.093583	0.11762	0.21506	0.999996	234	2	-0.093583	4	0.84685	0.84711	0.999996	1013	0	0.11606	0.050134	0.12282	0.927015	179	3	0.11606
IL4R	4	0.024111	0.06174	0.722476	115	3	-0.17633	0.80779	0.81013	0.999996	984	0	-0.17633	4	6.6476e-06	3.2979e-05	0.004455	10	4	-0.55219	0.99999	1	0.999996	1346	0	-0.55219	4	0.012086	0.039161	0.444926	118	3	-0.20984	0.5447	0.65497	0.999996	762	1	-0.20984
HOXC6	4	0.66346	0.66832	0.999996	797	1	0.030342	0.80864	0.81109	0.999996	985	0	0.030342	4	0.03972	0.095041	0.973586	129	2	-0.16879	0.6901	0.6938	0.999996	880	1	-0.16879	4	0.11619	0.2426	0.999996	307	2	-0.094331	0.9039	0.90361	0.999996	1125	0	-0.094331
ALX3	4	0.6773	0.68036	0.999996	819	1	0.017916	0.80886	0.81128	0.999996	986	0	0.017916	4	0.74872	0.74961	0.999996	968	0	-0.12156	0.94808	0.94829	0.999996	1244	0	-0.12156	4	0.32762	0.47016	0.999996	532	2	-0.037308	0.31641	0.46497	0.999996	540	1	-0.037308
E2F2	4	0.038061	0.091538	0.864813	143	3	-0.14398	0.80907	0.81141	0.999996	987	0	-0.14398	4	0.39918	0.48573	0.999996	614	1	-0.0053823	0.71713	0.71842	0.999996	909	1	-0.0053823	4	0.0057126	0.0196	0.311532	85	4	-0.24199	0.99429	0.99432	0.999996	1294	0	-0.24199
DLX1	4	0.62851	0.63941	0.999996	762	1	0.048058	0.80929	0.81164	0.999996	988	0	0.048058	4	0.079288	0.16403	0.999996	208	1	0.016402	0.64136	0.65329	0.999996	836	1	0.016402	4	0.39464	0.53832	0.999996	609	2	-0.030455	0.35291	0.49999	0.999996	580	1	-0.030455
ZNF439	4	0.057257	0.13111	0.993114	178	3	-0.11685	0.80971	0.81216	0.999996	989	0	-0.11685	4	0.74182	0.74231	0.999996	958	0	0.036715	0.59429	0.61837	0.999996	781	1	0.036715	4	0.072511	0.16311	0.956517	228	2	-0.093213	0.77365	0.78456	0.999996	932	1	-0.093213
INSM1	4	0.57164	0.59695	0.999996	692	1	0.041575	0.81056	0.81311	0.999996	990	0	0.041575	4	0.61313	0.6267	0.999996	785	1	-0.049479	0.86022	0.86159	0.999996	1115	0	-0.049479	4	0.72077	0.73741	0.999996	835	1	-0.024467	0.91957	0.91911	0.999996	1153	0	-0.024467
POU3F4	4	0.11492	0.20765	0.999996	238	1	0.024909	0.8112	0.81367	0.999996	991	0	0.024909	4	0.88244	0.88361	0.999996	1140	0	0.06963	0.61675	0.63431	0.999996	809	1	0.06963	4	0.87953	0.87954	0.999996	1067	0	0.055841	0.21066	0.3626	0.999996	422	2	0.055841
MLXIP	4	0.39817	0.4866	0.999996	551	1	-0.083993	0.81162	0.81407	0.999996	992	0	-0.083993	4	0.23274	0.351	0.999996	439	2	-0.1294	0.68639	0.69048	0.999996	875	1	-0.1294	4	0.69094	0.71666	0.999996	814	1	0.033541	0.08897	0.19492	0.999996	253	2	0.033541
ZNF671	4	0.23031	0.34825	0.999996	386	2	-0.12446	0.81183	0.8143	0.999996	993	0	-0.12446	4	0.80258	0.80448	0.999996	1041	0	-0.061558	0.86307	0.86426	0.999996	1119	0	-0.061558	4	0.18941	0.33007	0.999996	386	2	-0.10156	0.8564	0.85683	0.999996	1043	0	-0.10156
IRF6	4	0.6135	0.62765	0.999996	745	1	-0.07402	0.81226	0.8149	0.999996	994	0	-0.07402	4	0.11427	0.20637	0.999996	261	2	-0.266	0.56652	0.59895	0.999996	755	1	-0.266	4	0.77146	0.77661	0.999996	895	1	0.15065	0.035325	0.093422	0.814277	155	2	0.15065
HOXB6	4	0.018996	0.050344	0.666812	102	2	-0.1876	0.81247	0.81513	0.999996	995	0	-0.1876	4	0.055414	0.12746	0.999996	168	2	-0.15511	0.73859	0.73911	0.999996	946	1	-0.15511	4	0.66794	0.70221	0.999996	797	1	-0.0098655	0.86696	0.86699	0.999996	1067	0	-0.0098655
NFKBIL1	4	0.58404	0.60572	0.999996	707	1	-0.051866	0.81289	0.81562	0.999996	996	0	-0.051866	4	0.32145	0.44377	0.999996	556	1	-0.085593	0.62034	0.63698	0.999996	814	1	-0.085593	4	0.99003	0.98991	0.999996	1280	0	0.14585	0.0099686	0.032851	0.454587	96	4	0.14585
ZIC2	4	0.10418	0.19431	0.999996	227	2	-0.084807	0.81331	0.81607	0.999996	997	0	-0.084807	4	0.25675	0.37975	0.999996	473	1	-0.075595	0.48998	0.54941	0.999996	690	1	-0.075595	4	0.74995	0.75915	0.999996	870	1	-0.018182	0.92057	0.92006	0.999996	1157	0	-0.018182
CTCFL	4	0.59165	0.61138	0.999996	716	1	-0.03635	0.81457	0.81754	0.999996	998	0	-0.03635	4	0.18689	0.29585	0.999996	375	1	-0.15493	0.65754	0.66633	0.999996	850	1	-0.15493	4	0.48857	0.61002	0.999996	686	1	0.081781	0.12649	0.26132	0.999996	313	3	0.081781
ZIC3	4	0.23884	0.35863	0.999996	400	2	-0.03847	0.81478	0.81775	0.999996	999	0	-0.03847	4	0.20197	0.31335	0.999996	396	2	-0.11817	0.82759	0.82972	0.999996	1068	0	-0.11817	4	0.030368	0.08056	0.706731	154	3	-0.15713	0.94112	0.94081	0.999996	1184	0	-0.15713
FOXP2	4	0.62177	0.63389	0.999996	755	1	0.002745	0.81582	0.81859	0.999996	1000	0	0.002745	4	0.42404	0.50007	0.999996	636	1	-0.074187	0.1129	0.20962	0.999996	228	1	-0.074187	4	0.27828	0.41962	0.999996	479	2	-0.0091112	0.36379	0.51061	0.999996	592	2	-0.0091112
OSR2	4	0.58862	0.60903	0.999996	712	1	0.0026599	0.81623	0.81894	0.999996	1001	0	0.0026599	4	0.26147	0.38551	0.999996	481	1	-0.058829	0.65853	0.66716	0.999996	852	1	-0.058829	4	0.47501	0.60413	0.999996	680	1	-0.026628	0.94788	0.94759	0.999996	1197	0	-0.026628
ZNF479	4	0.60324	0.62018	0.999996	731	1	-0.030568	0.81644	0.81915	0.999996	1002	0	-0.030568	4	0.35243	0.46002	0.999996	580	1	0.047721	0.088296	0.18029	0.999996	197	1	0.047721	4	0.21342	0.35416	0.999996	408	2	-0.10251	0.95884	0.95846	0.999996	1216	0	-0.10251
ZNF415	4	0.31757	0.44361	0.999996	490	1	0.0070438	0.81748	0.82028	0.999996	1003	0	0.0070438	4	0.43085	0.50414	0.999996	642	1	0.094913	0.43279	0.5162	0.999996	652	1	0.094913	4	0.11749	0.24503	0.999996	310	3	-0.087595	0.87508	0.87511	0.999996	1078	0	-0.087595
HOXB3	4	0.45236	0.51852	0.999996	584	1	-0.047056	0.81768	0.82044	0.999996	1004	0	-0.047056	4	0.98407	0.98428	0.999996	1298	0	0.26144	0.061483	0.14011	0.999996	158	3	0.26144	4	0.59496	0.66018	0.999996	739	1	0.073568	0.12298	0.25573	0.999996	305	3	0.073568
POU6F2	4	0.87153	0.87251	0.999996	1105	0	0.0071899	0.81789	0.82066	0.999996	1005	0	0.0071899	4	0.42159	0.49839	0.999996	633	1	0.059423	0.38235	0.48868	0.999996	613	1	0.059423	4	0.54429	0.63554	0.999996	712	1	-0.040457	0.861	0.86109	0.999996	1052	0	-0.040457
ZNF90	4	0.14951	0.25021	0.999996	286	2	-0.048789	0.8181	0.82083	0.999996	1006	0	-0.048789	4	0.091492	0.17851	0.999996	229	2	-0.17907	0.87058	0.87164	0.999996	1130	0	-0.17907	4	0.27779	0.419	0.999996	478	1	-0.00026221	0.59271	0.67628	0.999996	791	1	-0.00026221
ATF3	4	0.8052	0.80721	0.999996	996	0	-0.024323	0.81871	0.82136	0.999996	1007	0	-0.024323	4	0.98485	0.98525	0.999996	1300	0	0.16658	0.27175	0.39888	0.999996	486	2	0.16658	4	0.981	0.98096	0.999996	1256	0	0.21938	0.0093609	0.030835	0.443175	94	4	0.21938
ZNF117	4	0.92931	0.92947	0.999996	1186	0	0.024938	0.81892	0.82148	0.999996	1008	0	0.024938	4	0.46497	0.52503	0.999996	661	1	-0.018454	0.37977	0.48734	0.999996	612	1	-0.018454	4	0.83721	0.83744	0.999996	992	0	0.026164	0.3693	0.51631	0.999996	599	2	0.026164
GMEB1	4	0.0047389	0.017028	0.340055	67	3	-0.29432	0.81954	0.82212	0.999996	1009	0	-0.29432	4	0.88019	0.88137	0.999996	1138	0	0.13261	0.25705	0.38155	0.999996	457	2	0.13261	4	0.047393	0.11508	0.855756	181	3	-0.14214	0.97526	0.9752	0.999996	1248	0	-0.14214
AIF1	4	0.20199	0.31363	0.999996	347	2	-0.10765	0.82056	0.8231	0.999996	1010	0	-0.10765	4	0.042299	0.10048	0.973586	138	2	-0.25377	0.34761	0.47095	0.999996	585	1	-0.25377	4	0.97984	0.9798	0.999996	1252	0	0.099318	0.020163	0.062495	0.623216	135	4	0.099318
MITF	4	0.26029	0.38419	0.999996	427	1	-0.021586	0.82076	0.82332	0.999996	1011	0	-0.021586	4	0.49087	0.54081	0.999996	682	1	-0.13015	0.62991	0.64453	0.999996	827	1	-0.13015	4	0.82493	0.82516	0.999996	972	1	0.0050548	0.38741	0.53398	0.999996	620	2	0.0050548
ZNF382	4	0.72396	0.72452	0.999996	881	0	0.021751	0.82117	0.82374	0.999996	1012	0	0.021751	4	0.025276	0.064078	0.831823	102	3	-0.29368	0.98377	0.98391	0.999996	1311	0	-0.29368	4	0.371	0.51418	0.999996	582	2	-0.064189	0.88371	0.88366	0.999996	1097	0	-0.064189
ARNTL2	3	0.15171	0.24316	0.999996	289	1	-0.0083138	0.82121	0.82036	0.999996	1013	0	-0.0083138	3	0.50392	0.51071	0.999996	693	1	-0.12234	0.32912	0.3866	0.999996	571	1	-0.12234	4	0.83607	0.83635	0.999996	988	0	-0.044599	0.73279	0.75513	0.999996	893	1	-0.044599
DPRX	4	0.12768	0.22348	0.999996	254	2	-0.052137	0.82158	0.82414	0.999996	1014	0	-0.052137	4	0.14755	0.2473	0.999996	310	2	-0.1372	0.79547	0.79729	0.999996	1031	0	-0.1372	4	0.38691	0.53026	0.999996	601	2	-0.0044584	0.43375	0.57965	0.999996	673	2	-0.0044584
HOXC5	4	0.016127	0.043866	0.61871	94	3	-0.16655	0.82218	0.82469	0.999996	1015	0	-0.16655	4	0.07151	0.1547	0.999996	197	2	-0.20886	0.93012	0.93029	0.999996	1223	0	-0.20886	4	0.11767	0.2454	0.999996	311	2	-0.10211	0.85132	0.85172	0.999996	1039	0	-0.10211
HSFY2	4	0.1619	0.26575	0.999996	302	1	0.014412	0.82259	0.82507	0.999996	1016	0	0.014412	4	0.61783	0.63019	0.999996	786	1	-0.0061734	0.84029	0.8421	0.999996	1085	0	-0.0061734	4	0.83588	0.83622	0.999996	987	0	0.087444	0.10062	0.21624	0.999996	271	2	0.087444
ZNF287	4	0.89606	0.89683	0.999996	1132	0	-0.0013823	0.824	0.82639	0.999996	1017	0	-0.0013823	4	0.12951	0.22534	0.999996	283	2	-0.12538	0.71999	0.72095	0.999996	917	1	-0.12538	4	0.30664	0.44838	0.999996	508	2	-0.064076	0.84901	0.84922	0.999996	1034	1	-0.064076
PAX2	4	0.74476	0.74533	0.999996	910	0	-0.019493	0.8256	0.82793	0.999996	1018	0	-0.019493	4	0.20904	0.32213	0.999996	406	2	-0.23614	0.6355	0.64874	0.999996	830	1	-0.23614	4	0.72947	0.7437	0.999996	844	1	0.047534	0.32691	0.4752	0.999996	545	2	0.047534
ZNF416	4	0.68172	0.68422	0.999996	824	1	-0.090554	0.826	0.82827	0.999996	1019	0	-0.090554	4	0.96334	0.96348	0.999996	1267	0	0.17505	0.12344	0.22221	0.999996	244	2	0.17505	4	0.1239	0.25698	0.999996	326	2	-0.096256	0.84829	0.8485	0.999996	1031	1	-0.096256
EOMES	4	0.47827	0.53417	0.999996	607	1	-0.029835	0.82739	0.8295	0.999996	1020	0	-0.029835	4	0.70754	0.7081	0.999996	899	1	-0.042703	0.39513	0.49551	0.999996	620	1	-0.042703	4	0.29416	0.43594	0.999996	497	2	-0.066178	0.82712	0.82864	0.999996	998	1	-0.066178
DPF1	4	0.85086	0.85235	0.999996	1066	0	-0.0035144	0.82976	0.83186	0.999996	1021	0	-0.0035144	4	0.46311	0.52385	0.999996	659	1	0.061579	0.61855	0.6357	0.999996	812	1	0.061579	4	0.0045363	0.015834	0.274245	78	3	-0.3633	0.73987	0.76004	0.999996	903	1	-0.3633
ZNF528	4	0.79002	0.79199	0.999996	974	0	-0.06561	0.83074	0.83286	0.999996	1022	0	-0.06561	4	0.0064253	0.021821	0.592098	49	3	-0.38571	0.97962	0.97967	0.999996	1303	0	-0.38571	4	0.73662	0.74915	0.999996	852	1	-0.04767	0.95426	0.95402	0.999996	1205	0	-0.04767
ZNF808	4	0.17975	0.28754	0.999996	324	2	-0.081234	0.83152	0.83365	0.999996	1023	0	-0.081234	4	0.13388	0.23062	0.999996	290	2	-0.18819	0.46682	0.53608	0.999996	672	1	-0.18819	4	0.33606	0.47913	0.999996	540	2	-0.062425	0.90767	0.90748	0.999996	1135	0	-0.062425
ZSCAN16	4	0.17862	0.28612	0.999996	322	2	-0.05603	0.83171	0.83389	0.999996	1024	0	-0.05603	4	0.85715	0.85865	0.999996	1112	0	0.070743	0.21317	0.32978	0.999996	376	1	0.070743	4	0.95691	0.95668	0.999996	1204	0	0.039714	0.46976	0.6149	0.999996	715	2	0.039714
PAX9	4	0.6393	0.64808	0.999996	771	1	-0.045819	0.83287	0.83507	0.999996	1025	0	-0.045819	4	0.79208	0.79409	0.999996	1025	0	0.074942	0.21441	0.33116	0.999996	379	1	0.074942	4	0.62913	0.67909	0.999996	763	1	0.026639	0.36982	0.51685	0.999996	600	2	0.026639
EBF2	4	0.89687	0.89764	0.999996	1134	0	0.0092653	0.83365	0.83569	0.999996	1026	0	0.0092653	4	0.16642	0.27102	0.999996	344	1	-0.029881	0.31199	0.44594	0.999996	549	1	-0.029881	4	0.23998	0.38172	0.999996	434	1	0.0047167	0.88835	0.8883	0.999996	1104	0	0.0047167
LMX1B	4	0.362	0.46652	0.999996	519	1	-0.051838	0.83595	0.83773	0.999996	1027	0	-0.051838	4	0.98098	0.98114	0.999996	1295	0	0.2046	0.043147	0.10266	0.999996	125	3	0.2046	4	0.88503	0.88497	0.999996	1078	0	0.085462	0.17998	0.33286	0.999996	393	2	0.085462
CD1B	4	0.66931	0.67345	0.999996	805	1	-0.044729	0.83614	0.83796	0.999996	1028	0	-0.044729	4	0.94403	0.94401	0.999996	1238	0	0.29221	0.019445	0.051934	0.89953	78	3	0.29221	4	0.32361	0.466	0.999996	524	2	-0.051417	0.17667	0.32954	0.999996	391	1	-0.051417
TCF15	4	0.74075	0.74121	0.999996	904	0	0.021954	0.8369	0.83869	0.999996	1029	0	0.021954	4	0.54886	0.57943	0.999996	722	1	0.19183	0.085531	0.17703	0.999996	193	2	0.19183	4	0.24122	0.38277	0.999996	438	2	-0.052305	0.74733	0.76503	0.999996	909	1	-0.052305
PSMB9	4	0.032086	0.07897	0.820678	130	3	-0.15358	0.83709	0.83885	0.999996	1030	0	-0.15358	4	0.42501	0.50064	0.999996	637	1	0.014812	0.26265	0.38798	0.999996	467	1	0.014812	4	0.97787	0.97786	0.999996	1246	0	0.11521	0.048195	0.11906	0.920093	174	3	0.11521
FOXF2	4	0.34114	0.45566	0.999996	506	1	-0.037554	0.83804	0.83976	0.999996	1031	0	-0.037554	4	0.060366	0.13757	0.999996	178	2	-0.26071	0.30075	0.43316	0.999996	531	1	-0.26071	4	0.33021	0.4728	0.999996	534	2	-0.051448	0.86117	0.86123	0.999996	1053	0	-0.051448
FOXD3	4	0.30131	0.43363	0.999996	481	1	-0.06237	0.83841	0.8402	0.999996	1032	0	-0.06237	4	0.02467	0.062766	0.831823	99	3	-0.30725	0.23882	0.36024	0.999996	426	1	-0.30725	4	0.77438	0.77916	0.999996	900	1	0.088489	0.1242	0.25784	0.999996	309	3	0.088489
SOX4	4	0.76809	0.76917	0.999996	940	0	-0.10478	0.8386	0.84037	0.999996	1033	0	-0.10478	4	0.77105	0.77209	0.999996	994	0	-0.05479	0.89901	0.89975	0.999996	1175	0	-0.05479	4	0.12791	0.26358	0.999996	334	3	-0.10668	0.94103	0.94076	0.999996	1183	0	-0.10668
PPARG	4	0.20074	0.31216	0.999996	345	1	-0.0088674	0.8401	0.84191	0.999996	1034	0	-0.0088674	4	0.19091	0.30062	0.999996	381	2	-0.10441	0.93501	0.93532	0.999996	1229	0	-0.10441	4	0.76974	0.77531	0.999996	892	1	-0.015703	0.69733	0.73237	0.999996	861	1	-0.015703
ZNF136	4	0.086915	0.17354	0.999996	208	2	-0.095284	0.84104	0.84292	0.999996	1035	0	-0.095284	4	0.26559	0.39033	0.999996	488	1	0.00063813	0.28304	0.41249	0.999996	503	1	0.00063813	4	0.029241	0.078398	0.69226	153	3	-0.16677	0.52216	0.64591	0.999996	751	1	-0.16677
NKX1-2	4	0.16907	0.27456	0.999996	311	2	-0.092219	0.84289	0.84484	0.999996	1036	0	-0.092219	4	0.74075	0.74121	0.999996	954	0	-0.04597	0.7394	0.73995	0.999996	948	0	-0.04597	4	0.062532	0.14388	0.921238	211	2	-0.16387	0.5492	0.65696	0.999996	763	1	-0.16387
NHLH1	4	0.24099	0.36136	0.999996	401	2	-0.065249	0.84363	0.84548	0.999996	1037	0	-0.065249	4	0.2968	0.42829	0.999996	535	2	0.0031369	0.31381	0.44825	0.999996	552	2	0.0031369	4	0.31888	0.46108	0.999996	523	2	0.011281	0.13829	0.28124	0.999996	338	2	0.011281
DUXA	4	0.68515	0.68746	0.999996	828	1	-0.045889	0.84381	0.84567	0.999996	1038	0	-0.045889	4	0.7217	0.72208	0.999996	923	0	0.11126	0.61603	0.63384	0.999996	807	1	0.11126	4	0.18432	0.32502	0.999996	382	1	-0.038127	0.56447	0.66333	0.999996	774	1	-0.038127
PKNOX2	4	0.40572	0.49096	0.999996	559	1	-0.00015999	0.84564	0.84733	0.999996	1039	0	-0.00015999	4	0.50934	0.55249	0.999996	696	1	-0.046301	0.34492	0.46953	0.999996	583	1	-0.046301	4	0.66273	0.69899	0.999996	794	1	-0.0047341	0.85396	0.85436	0.999996	1041	0	-0.0047341
HOXB7	4	0.22759	0.34497	0.999996	382	2	-0.11711	0.84601	0.84762	0.999996	1040	0	-0.11711	4	0.12977	0.22562	0.999996	285	2	-0.25273	0.89674	0.89751	0.999996	1171	0	-0.25273	4	0.087582	0.19105	0.992746	259	3	-0.12788	0.8291	0.83033	0.999996	1005	1	-0.12788
ZBTB32	4	0.21707	0.33206	0.999996	368	2	-0.064177	0.84619	0.84778	0.999996	1041	0	-0.064177	4	0.93318	0.93347	0.999996	1216	0	0.59299	1.1215e-05	5.4965e-05	0.004125	18	3	0.59299	4	0.08502	0.18647	0.983723	255	3	-0.11628	0.96465	0.96449	0.999996	1224	0	-0.11628
SREBF1	4	0.31868	0.44422	0.999996	492	1	-0.041119	0.84691	0.84862	0.999996	1042	0	-0.041119	4	0.53942	0.57283	0.999996	717	1	-0.11326	0.32641	0.46044	0.999996	567	1	-0.11326	4	0.00039772	0.0015793	0.053342	40	3	-0.46179	0.91037	0.91013	0.999996	1138	0	-0.46179
ZNF616	4	0.16629	0.27127	0.999996	308	2	-0.084995	0.84746	0.84914	0.999996	1043	0	-0.084995	4	0.58976	0.60916	0.999996	760	1	0.090681	0.11281	0.20951	0.999996	227	2	0.090681	4	0.29046	0.432	0.999996	492	2	-0.066713	0.81408	0.81743	0.999996	981	1	-0.066713
BHLHE23	4	0.86357	0.86466	0.999996	1088	0	-0.017559	0.84872	0.85032	0.999996	1044	0	-0.017559	4	0.034336	0.08366	0.925662	122	3	-0.25612	0.61095	0.63027	0.999996	799	1	-0.25612	4	0.60941	0.66772	0.999996	750	1	0.12838	0.11742	0.24552	0.999996	295	3	0.12838
DLX3	4	0.054937	0.12655	0.976945	175	3	-0.15239	0.84908	0.8507	0.999996	1045	0	-0.15239	4	0.79025	0.79221	0.999996	1022	0	0.14689	0.079869	0.17058	0.999996	188	2	0.14689	4	0.82613	0.82641	0.999996	977	1	0.040639	0.20484	0.35656	0.999996	417	2	0.040639
ZNF274	4	0.20343	0.31563	0.999996	348	2	-0.069067	0.85104	0.85244	0.999996	1046	0	-0.069067	4	0.087605	0.17392	0.999996	223	2	-0.092944	0.7795	0.78091	0.999996	1008	0	-0.092944	4	0.28587	0.42736	0.999996	487	2	0.049044	0.26852	0.41794	0.999996	482	2	0.049044
OLIG3	4	0.065485	0.1481	0.999996	187	2	-0.12274	0.85157	0.85301	0.999996	1047	0	-0.12274	4	0.99226	0.99263	0.999996	1308	0	0.24153	0.02044	0.054104	0.913676	80	3	0.24153	4	0.90605	0.9058	0.999996	1115	0	0.057035	0.15374	0.30661	0.999996	368	3	0.057035
ZNF419	4	0.58557	0.60689	0.999996	709	1	-0.045048	0.85263	0.85396	0.999996	1048	0	-0.045048	4	0.48774	0.53874	0.999996	677	1	0.1245	0.19322	0.30644	0.999996	348	2	0.1245	4	0.032306	0.084518	0.728101	156	3	-0.14172	0.88013	0.88009	0.999996	1091	0	-0.14172
NKX1-1	4	0.0076989	0.02465	0.462528	72	3	-0.29627	0.8528	0.85411	0.999996	1049	0	-0.29627	4	0.054937	0.12654	0.999996	166	3	-0.25342	0.029632	0.074455	0.999996	97	1	-0.25342	4	0.07274	0.16355	0.956517	230	3	-0.14808	0.48137	0.62679	0.999996	732	1	-0.14808
ZNF669	4	0.74236	0.74284	0.999996	906	0	-0.036403	0.85351	0.85483	0.999996	1050	0	-0.036403	4	0.39004	0.48063	0.999996	606	1	0.01144	0.17158	0.28058	0.999996	315	1	0.01144	4	0.031756	0.083411	0.72702	155	3	-0.15071	0.79719	0.80323	0.999996	961	1	-0.15071
MSX1	4	0.80822	0.81063	0.999996	1003	0	0.008229	0.85368	0.85501	0.999996	1051	0	0.008229	4	0.1023	0.19159	0.999996	246	2	-0.2488	0.84455	0.84635	0.999996	1094	0	-0.2488	4	0.89909	0.89884	0.999996	1105	0	0.046082	0.34159	0.48939	0.999996	565	2	0.046082
HOXD9	4	0.28915	0.41878	0.999996	459	2	-0.054916	0.85403	0.85538	0.999996	1052	0	-0.054916	4	0.40772	0.4906	0.999996	621	1	0.011332	0.28915	0.4193	0.999996	516	2	0.011332	4	0.42061	0.56466	0.999996	642	2	-0.052465	0.55527	0.65928	0.999996	767	1	-0.052465
PRRC2A	4	0.090365	0.1777	0.999996	212	1	-0.060166	0.85455	0.85594	0.999996	1053	0	-0.060166	4	0.00096888	0.0037926	0.222772	23	4	-0.50177	0.99846	0.99851	0.999996	1336	0	-0.50177	4	0.44655	0.59129	0.999996	670	2	-0.031289	0.71273	0.74218	0.999996	876	1	-0.031289
MYT1L	4	0.52815	0.56615	0.999996	653	1	-0.078341	0.85473	0.85619	0.999996	1054	0	-0.078341	4	0.96272	0.96282	0.999996	1265	0	0.066021	0.33135	0.46285	0.999996	573	1	0.066021	4	0.6406	0.68588	0.999996	774	1	0.02784	0.70599	0.73789	0.999996	870	1	0.02784
SOX14	4	0.84746	0.84914	0.999996	1061	0	-0.022107	0.85577	0.85718	0.999996	1055	0	-0.022107	4	0.91939	0.91948	0.999996	1193	0	0.00071065	0.55373	0.59009	0.999996	745	1	0.00071065	4	0.079078	0.17565	0.961859	245	3	-0.13407	0.69155	0.72879	0.999996	858	1	-0.13407
RFX2	4	0.11476	0.2075	0.999996	237	2	-0.11206	0.85646	0.85799	0.999996	1056	0	-0.11206	4	0.74793	0.74875	0.999996	966	0	-0.047225	0.75496	0.75586	0.999996	970	0	-0.047225	4	0.036549	0.09329	0.772489	163	2	-0.11908	0.56724	0.66459	0.999996	776	1	-0.11908
BTNL8	4	0.27616	0.40342	0.999996	447	2	-0.097022	0.85663	0.85818	0.999996	1057	0	-0.097022	4	0.76336	0.7643	0.999996	985	0	0.13873	0.041644	0.09949	0.999996	118	2	0.13873	4	0.92855	0.9284	0.999996	1163	0	0.027732	0.63888	0.69951	0.999996	820	1	0.027732
KLF5	4	0.43182	0.50602	0.999996	573	1	-0.0041638	0.85681	0.8583	0.999996	1058	0	-0.0041638	4	0.94888	0.94908	0.999996	1246	0	0.10837	0.22096	0.33911	0.999996	393	2	0.10837	4	0.055896	0.13141	0.900767	197	3	-0.14836	0.96179	0.96144	0.999996	1218	0	-0.14836
ZBTB49	4	0.012668	0.036405	0.5589	88	2	-0.14424	0.85698	0.85849	0.999996	1059	0	-0.14424	4	0.94248	0.94244	0.999996	1234	0	0.061477	0.27377	0.40116	0.999996	492	1	0.061477	4	0.065493	0.14988	0.928952	217	3	-0.12788	0.90605	0.9058	0.999996	1131	0	-0.12788
E4F1	4	0.30288	0.4355	0.999996	482	2	-0.085782	0.85852	0.85992	0.999996	1060	0	-0.085782	4	0.97659	0.97646	0.999996	1288	0	0.34935	0.0055249	0.019652	0.541827	49	2	0.34935	4	0.00016252	0.00072187	0.02709	35	4	-0.35369	0.99984	0.99984	0.999996	1324	0	-0.35369
EGR4	4	0.3751	0.47371	0.999996	532	1	-0.049584	0.85954	0.86094	0.999996	1061	0	-0.049584	4	0.31534	0.44075	0.999996	551	1	0.13953	0.064895	0.1471	0.999996	167	2	0.13953	4	0.98011	0.98004	0.999996	1253	0	0.11998	0.019888	0.061747	0.622543	134	4	0.11998
ATF2	4	0.11944	0.21302	0.999996	245	2	-0.10475	0.86005	0.86145	0.999996	1062	0	-0.10475	4	0.97449	0.97434	0.999996	1285	0	0.17402	0.22457	0.34317	0.999996	400	2	0.17402	4	0.84338	0.84365	0.999996	1006	0	0.13292	0.036859	0.096566	0.817779	158	2	0.13292
CD44	4	0.14755	0.24768	0.999996	284	2	-0.070618	0.86022	0.86159	0.999996	1063	0	-0.070618	4	0.80929	0.81164	0.999996	1048	0	0.044833	0.14755	0.25128	0.999996	281	1	0.044833	4	0.11152	0.23491	0.999996	300	2	-0.045463	0.59908	0.67874	0.999996	792	1	-0.045463
SIX5	4	0.70725	0.70803	0.999996	859	1	-0.06698	0.8609	0.86213	0.999996	1064	0	-0.06698	4	0.77997	0.78149	0.999996	1008	0	0.0020103	0.72621	0.727	0.999996	927	1	0.0020103	4	0.012214	0.03952	0.444926	120	4	-0.23223	0.98779	0.98784	0.999996	1274	0	-0.23223
AHRR	4	0.69438	0.69603	0.999996	842	1	-0.015622	0.8614	0.86262	0.999996	1065	0	-0.015622	4	0.084147	0.1698	0.999996	217	1	-0.15687	0.91679	0.91708	0.999996	1205	0	-0.15687	4	0.37691	0.52012	0.999996	591	2	-0.081963	0.21561	0.36734	0.999996	426	1	-0.081963
ZFHX2	4	0.45893	0.52257	0.999996	590	1	0.0056093	0.86224	0.86344	0.999996	1066	0	0.0056093	4	0.90908	0.90921	0.999996	1181	0	0.15955	0.25319	0.37732	0.999996	452	2	0.15955	4	0.90542	0.90519	0.999996	1114	0	-0.016028	0.20445	0.35616	0.999996	416	1	-0.016028
GLIS1	4	0.30128	0.43357	0.999996	480	2	-0.059901	0.86257	0.86378	0.999996	1067	0	-0.059901	4	0.66183	0.66653	0.999996	843	1	-0.059274	0.70101	0.70362	0.999996	888	1	-0.059274	4	0.73196	0.74556	0.999996	846	1	0.023732	0.81387	0.81729	0.999996	980	1	0.023732
PRDM9	4	0.23519	0.35424	0.999996	395	1	-0.0051825	0.86274	0.86392	0.999996	1068	0	-0.0051825	4	0.1156	0.208	0.999996	263	2	-0.062835	0.80016	0.80195	0.999996	1037	0	-0.062835	4	0.90693	0.90664	0.999996	1120	0	0.097665	0.12281	0.25536	0.999996	304	3	0.097665
STAT2	4	0.71077	0.71171	0.999996	864	1	-0.006959	0.86291	0.86409	0.999996	1069	0	-0.006959	4	0.00086433	0.0034481	0.221829	21	3	-0.45339	0.96646	0.96661	0.999996	1274	0	-0.45339	4	0.0031554	0.011297	0.23009	66	4	-0.16595	0.99684	0.99682	0.999996	1304	0	-0.16595
RFX4	4	0.47645	0.53293	0.999996	606	1	-0.068276	0.86341	0.86456	0.999996	1070	0	-0.068276	4	0.41814	0.49636	0.999996	630	1	-0.074407	0.88596	0.88705	0.999996	1152	0	-0.074407	4	0.1814	0.32185	0.999996	378	2	-0.015562	0.34028	0.48822	0.999996	564	2	-0.015562
USP22	4	0.01046	0.031194	0.507754	83	3	-0.21963	0.8644	0.86556	0.999996	1071	0	-0.21963	4	0.49708	0.54462	0.999996	687	1	0.28089	0.042117	0.10048	0.999996	122	3	0.28089	4	0.2032	0.34347	0.999996	397	1	1.1789	2.5278e-06	3.6643e-06	0.000248	20	3	1.1789
NFE2L2	4	0.022715	0.058721	0.721197	109	3	-0.18654	0.86539	0.86635	0.999996	1072	0	-0.18654	4	0.74977	0.75062	0.999996	971	0	-0.085703	0.68918	0.69303	0.999996	879	1	-0.085703	4	0.94165	0.94129	0.999996	1181	0	0.019989	0.37867	0.52556	0.999996	609	1	0.019989
TLX3	4	0.94579	0.94579	0.999996	1205	0	0.0065301	0.86605	0.867	0.999996	1073	0	0.0065301	4	0.90611	0.90629	0.999996	1174	0	0.083005	0.17926	0.28984	0.999996	327	1	0.083005	4	0.9004	0.90019	0.999996	1108	0	0.11106	0.14297	0.28918	0.999996	349	2	0.11106
ZNF777	4	0.053547	0.1236	0.973549	171	2	-0.12134	0.86654	0.86745	0.999996	1074	0	-0.12134	4	0.28375	0.41242	0.999996	514	2	0.02592	0.14354	0.2463	0.999996	275	2	0.02592	4	0.0018311	0.0067094	0.148596	61	4	-0.2734	0.99817	0.99803	0.999996	1308	0	-0.2734
MEOX2	4	0.80671	0.80891	0.999996	998	0	-0.043806	0.86686	0.86782	0.999996	1075	0	-0.043806	4	0.64546	0.65296	0.999996	823	1	0.11663	0.15723	0.26305	0.999996	294	2	0.11663	4	0.12649	0.26094	0.999996	332	3	-0.10819	0.81324	0.81671	0.999996	979	1	-0.10819
GSC	4	0.18499	0.29405	0.999996	329	2	-0.050152	0.86703	0.86791	0.999996	1076	0	-0.050152	4	0.3503	0.45898	0.999996	578	1	0.17458	0.12369	0.22252	0.999996	245	2	0.17458	4	0.65045	0.6917	0.999996	781	1	0.13907	0.038895	0.10084	0.825653	165	2	0.13907
ZNF18	4	0.61168	0.62624	0.999996	742	1	-0.061683	0.86849	0.86946	0.999996	1077	0	-0.061683	4	0.35563	0.46166	0.999996	582	1	-0.055098	0.62886	0.64371	0.999996	826	1	-0.055098	4	0.35558	0.49793	0.999996	565	1	0.060916	0.24799	0.39903	0.999996	466	2	0.060916
ZNF880	4	0.68484	0.68708	0.999996	827	1	-0.02796	0.86881	0.86976	0.999996	1078	0	-0.02796	4	0.21749	0.33232	0.999996	417	2	-0.12355	0.96328	0.96336	0.999996	1267	0	-0.12355	4	0.076876	0.17163	0.961859	237	2	-0.10995	0.67627	0.71997	0.999996	844	1	-0.10995
NFYA	4	0.0019516	0.0074496	0.216508	46	3	-0.36922	0.86913	0.87007	0.999996	1079	0	-0.36922	4	0.96119	0.96145	0.999996	1261	0	0.15321	0.40171	0.49891	0.999996	626	1	0.15321	4	0.0076917	0.025852	0.370101	94	3	-0.2715	0.80338	0.80813	0.999996	966	1	-0.2715
IL4	4	0.10607	0.19678	0.999996	229	2	-0.089726	0.86929	0.87023	0.999996	1080	0	-0.089726	4	0.22487	0.34128	0.999996	427	2	-0.013609	0.26892	0.39555	0.999996	480	2	-0.013609	4	0.38216	0.52559	0.999996	594	2	0.018895	0.15936	0.31216	0.999996	375	2	0.018895
ST18	4	0.33952	0.45485	0.999996	504	1	0.010968	0.87058	0.87164	0.999996	1081	0	0.010968	4	0.17918	0.28656	0.999996	365	2	-0.08887	0.85333	0.85464	0.999996	1103	0	-0.08887	4	0.12089	0.25156	0.999996	317	2	-0.10907	0.77895	0.78858	0.999996	943	1	-0.10907
TBX4	4	0.18631	0.29538	0.999996	331	2	-0.061765	0.87201	0.87309	0.999996	1082	0	-0.061765	4	0.25734	0.38048	0.999996	475	2	-0.1032	0.3751	0.48476	0.999996	609	1	-0.1032	4	0.84558	0.84577	0.999996	1010	0	0.055564	0.40352	0.54991	0.999996	636	2	0.055564
RAX2	4	0.26078	0.38473	0.999996	428	2	-0.060186	0.87216	0.87328	0.999996	1083	0	-0.060186	4	0.729	0.72961	0.999996	934	0	0.17014	0.54231	0.58244	0.999996	736	1	0.17014	4	0.90197	0.90191	0.999996	1111	0	0.11524	0.12073	0.25178	0.999996	300	3	0.11524
HOXB9	4	0.028789	0.07211	0.792039	123	2	-0.15606	0.87576	0.87708	0.999996	1084	0	-0.15606	4	0.09518	0.18292	0.999996	237	1	0.017632	0.29106	0.42179	0.999996	520	2	0.017632	4	0.074557	0.16702	0.961859	231	3	-0.11155	0.9736	0.97361	0.999996	1245	0	-0.11155
ZNF260	4	0.73832	0.7388	0.999996	901	0	-0.025956	0.87592	0.87725	0.999996	1085	0	-0.025956	4	0.056122	0.12885	0.999996	171	1	-0.089974	0.48595	0.54694	0.999996	684	1	-0.089974	4	0.98378	0.98379	0.999996	1266	0	0.065878	0.016216	0.051399	0.571604	121	4	0.065878
CDX2	4	0.37197	0.47214	0.999996	529	1	-0.028199	0.87654	0.87786	0.999996	1086	0	-0.028199	4	0.93062	0.9308	0.999996	1211	0	0.30431	0.026797	0.068204	0.982568	93	3	0.30431	4	0.91013	0.90992	0.999996	1127	0	0.046839	0.31308	0.46154	0.999996	538	2	0.046839
ZNF521	4	0.14753	0.24765	0.999996	283	2	-0.080476	0.87761	0.87879	0.999996	1087	0	-0.080476	4	0.8639	0.865	0.999996	1120	0	0.023049	0.20511	0.32016	0.999996	367	1	0.023049	4	0.93897	0.93874	0.999996	1176	0	0.070943	0.12056	0.25142	0.999996	299	3	0.070943
ZNF317	4	0.002059	0.0078526	0.216508	49	3	-0.2474	0.87868	0.87974	0.999996	1088	0	-0.2474	4	0.28248	0.41102	0.999996	511	2	-0.0014793	0.24252	0.36487	0.999996	434	2	-0.0014793	4	0.32526	0.46765	0.999996	528	1	0.1264	0.086438	0.19055	0.999996	249	3	0.1264
ZNF3	4	0.5201	0.56071	0.999996	648	1	-0.059935	0.87898	0.88006	0.999996	1089	0	-0.059935	4	0.78841	0.7902	0.999996	1020	0	-0.057001	0.8805	0.88162	0.999996	1144	0	-0.057001	4	0.91241	0.91218	0.999996	1132	0	0.024061	0.22604	0.37723	0.999996	443	2	0.024061
HSF1	4	0.14699	0.24697	0.999996	282	2	-0.084976	0.87914	0.88024	0.999996	1090	0	-0.084976	4	0.68515	0.68719	0.999996	872	1	-0.028999	0.068812	0.15443	0.999996	175	1	-0.028999	4	0.58012	0.65277	0.999996	732	1	-0.040964	0.72808	0.75213	0.999996	889	1	-0.040964
HSF5	4	0.049088	0.11481	0.945816	164	2	-0.13305	0.88019	0.88137	0.999996	1091	0	-0.13305	4	0.46543	0.52535	0.999996	662	1	-0.11781	0.98291	0.98302	0.999996	1308	0	-0.11781	4	0.65213	0.69262	0.999996	783	1	0.029752	0.78741	0.79534	0.999996	951	1	0.029752
GZMA	4	0.37562	0.47403	0.999996	533	1	-0.050475	0.88065	0.88176	0.999996	1092	0	-0.050475	4	0.85577	0.85718	0.999996	1111	0	0.35779	0.026727	0.068013	0.982568	91	3	0.35779	4	0.81261	0.81354	0.999996	950	1	0.065483	0.24614	0.39719	0.999996	464	2	0.065483
EBF1	4	0.39463	0.48476	0.999996	547	1	-0.037637	0.88244	0.88361	0.999996	1093	0	-0.037637	4	0.83518	0.83711	0.999996	1083	0	0.027286	0.40019	0.49816	0.999996	624	1	0.027286	4	0.93969	0.93952	0.999996	1177	0	0.048886	0.6807	0.72244	0.999996	850	1	0.048886
MAFA	4	0.65555	0.66164	0.999996	787	1	0.012437	0.88274	0.88382	0.999996	1094	0	0.012437	4	0.047717	0.11189	0.994496	152	3	-0.30349	0.8528	0.85411	0.999996	1101	0	-0.30349	4	0.096136	0.20707	0.999996	275	3	-0.13883	0.93176	0.93166	0.999996	1168	0	-0.13883
MICA	4	0.93568	0.93595	0.999996	1192	0	0.010554	0.88288	0.88395	0.999996	1095	0	0.010554	4	0.8248	0.82711	0.999996	1070	0	0.13976	0.24243	0.36477	0.999996	433	2	0.13976	4	0.98141	0.98129	0.999996	1257	0	0.089656	0.018589	0.058215	0.60037	131	4	0.089656
ZNF232	4	0.80714	0.80935	0.999996	999	0	-0.035002	0.88377	0.88478	0.999996	1096	0	-0.035002	4	0.90434	0.90467	0.999996	1170	0	0.29626	0.029555	0.074323	0.999996	96	3	0.29626	4	0.37087	0.51402	0.999996	581	1	0.017271	0.79246	0.79962	0.999996	955	1	0.017271
ZNF121	4	0.24498	0.36606	0.999996	408	2	-0.06396	0.88392	0.88491	0.999996	1097	0	-0.06396	4	0.27049	0.39642	0.999996	490	2	-0.12885	0.19949	0.31324	0.999996	359	1	-0.12885	4	0.26508	0.40627	0.999996	464	2	-0.062065	0.7377	0.75861	0.999996	901	1	-0.062065
UNCX	4	0.8667	0.8676	0.999996	1095	0	0.026863	0.88436	0.88529	0.999996	1098	0	0.026863	4	0.83709	0.83885	0.999996	1088	0	0.079881	0.62815	0.64308	0.999996	825	1	0.079881	4	0.41709	0.56098	0.999996	639	1	0.057185	0.21016	0.3621	0.999996	421	2	0.057185
ZNF28	4	0.43279	0.50653	0.999996	575	1	-0.042172	0.88494	0.8859	0.999996	1099	0	-0.042172	4	0.14646	0.246	0.999996	307	2	-0.18112	0.66737	0.67443	0.999996	860	1	-0.18112	4	0.91037	0.91013	0.999996	1128	0	-0.014379	0.94884	0.9485	0.999996	1201	0	-0.014379
EGFP	13	0.72704	0.87776	0.999996	885	2	-0.065208	0.8853	0.94261	0.999996	1100	2	-0.065208	13	0.1166	0.319	0.999996	264	4	-0.038006	0.40713	0.67009	0.999996	632	4	-0.038006	13	2.8996e-06	4.0308e-05	0.002178	22	10	-0.48105	0.36758	0.68514	0.999996	597	2	-0.48105
TGIF1	4	0.086594	0.17315	0.999996	207	2	-0.12889	0.88553	0.8866	0.999996	1101	0	-0.12889	4	0.081584	0.16672	0.999996	213	2	-0.25628	0.98857	0.989	0.999996	1316	0	-0.25628	4	0.35398	0.49632	0.999996	563	2	-0.071416	0.91383	0.91364	0.999996	1143	0	-0.071416
HMX1	4	0.73038	0.73098	0.999996	890	0	-0.05395	0.88596	0.88705	0.999996	1102	0	-0.05395	4	0.60619	0.62161	0.999996	777	1	-0.027156	0.84326	0.84512	0.999996	1093	0	-0.027156	4	0.82171	0.8221	0.999996	965	1	0.053826	0.86217	0.86228	0.999996	1054	0	0.053826
SRY	4	0.033039	0.080897	0.834291	131	3	-0.16933	0.88611	0.88715	0.999996	1103	0	-0.16933	4	0.092431	0.17969	0.999996	230	1	0.084536	0.06063	0.13819	0.999996	155	2	0.084536	4	0.96596	0.96563	0.999996	1217	0	0.058945	0.32924	0.47754	0.999996	553	2	0.058945
ZNF667	4	0.5128	0.55584	0.999996	640	1	-0.02955	0.88784	0.88893	0.999996	1104	0	-0.02955	4	0.59466	0.6129	0.999996	763	1	-0.09699	0.96932	0.96933	0.999996	1280	0	-0.09699	4	0.60464	0.66517	0.999996	744	1	0.084388	0.10309	0.22066	0.999996	274	3	0.084388
IRX5	4	0.14593	0.24575	0.999996	281	2	-0.084281	0.88955	0.89067	0.999996	1105	0	-0.084281	4	0.60139	0.61806	0.999996	771	1	-0.0016029	0.29279	0.42397	0.999996	524	1	-0.0016029	4	0.6116	0.66892	0.999996	753	1	0.027274	0.83702	0.83767	0.999996	1011	1	0.027274
SP2	4	0.028373	0.071194	0.788387	122	2	-0.15972	0.88969	0.89079	0.999996	1106	0	-0.15972	4	0.92367	0.92401	0.999996	1200	0	0.056539	0.12768	0.22751	0.999996	250	1	0.056539	4	0.0031281	0.011194	0.23009	65	3	-0.29297	0.97099	0.97091	0.999996	1236	0	-0.29297
FOXE1	4	0.2945	0.42539	0.999996	470	1	-0.018822	0.8904	0.89157	0.999996	1107	0	-0.018822	4	0.27203	0.39825	0.999996	494	2	-0.090633	0.67572	0.68144	0.999996	866	1	-0.090633	4	0.45418	0.59516	0.999996	672	1	0.015226	0.5327	0.65007	0.999996	756	1	0.015226
NR2C1	4	0.012007	0.034866	0.541425	87	2	-0.16438	0.89054	0.89172	0.999996	1108	0	-0.16438	4	0.086915	0.17297	0.999996	221	1	0.14851	0.23122	0.35123	0.999996	413	2	0.14851	4	0.13877	0.27761	0.999996	344	2	-0.10754	0.86631	0.86631	0.999996	1065	0	-0.10754
ZNF695	4	0.37249	0.47251	0.999996	530	1	-0.032747	0.89082	0.89201	0.999996	1109	0	-0.032747	4	0.2828	0.4114	0.999996	512	2	-0.13101	0.73724	0.7377	0.999996	944	1	-0.13101	4	0.71792	0.73545	0.999996	831	1	-0.0071584	0.59082	0.67546	0.999996	790	1	-0.0071584
HDX	4	0.83345	0.8356	0.999996	1040	0	-0.024041	0.89096	0.89212	0.999996	1110	0	-0.024041	4	0.15082	0.25151	0.999996	319	2	-0.14278	0.66051	0.66871	0.999996	855	1	-0.14278	4	0.90184	0.90177	0.999996	1110	0	0.047971	0.38774	0.53433	0.999996	621	2	0.047971
ZNF649	4	0.73533	0.73582	0.999996	895	0	-0.049698	0.89319	0.89417	0.999996	1111	0	-0.049698	4	0.063248	0.14359	0.999996	184	3	-0.21544	0.97802	0.97797	0.999996	1299	0	-0.21544	4	0.26143	0.40268	0.999996	461	2	-0.046384	0.90249	0.90233	0.999996	1123	0	-0.046384
ZNF492	4	0.018881	0.050146	0.666812	101	2	-0.24578	0.89388	0.89482	0.999996	1112	0	-0.24578	4	0.054069	0.12461	0.999996	164	3	-0.31084	0.76636	0.76733	0.999996	989	0	-0.31084	4	0.23817	0.37978	0.999996	433	2	0.0040165	0.21223	0.36413	0.999996	425	2	0.0040165
TCF21	4	0.003805	0.01384	0.304935	61	2	-0.17035	0.89402	0.89495	0.999996	1113	0	-0.17035	4	0.91199	0.91221	0.999996	1183	0	0.0098775	0.47371	0.53974	0.999996	678	1	0.0098775	4	0.054257	0.1282	0.89556	193	3	-0.15228	0.90643	0.90618	0.999996	1132	0	-0.15228
E2F5	4	0.87654	0.87786	0.999996	1110	0	0.00037613	0.8947	0.8957	0.999996	1114	0	0.00037613	4	0.69163	0.69313	0.999996	882	1	0.073433	0.25615	0.38049	0.999996	456	1	0.073433	4	0.41207	0.55597	0.999996	630	2	0.0035816	0.33606	0.48454	0.999996	558	2	0.0035816
ZNF350	4	0.15614	0.25851	0.999996	296	2	-0.083245	0.89484	0.89582	0.999996	1115	0	-0.083245	4	0.88582	0.88687	0.999996	1143	0	0.13285	0.26578	0.3917	0.999996	473	2	0.13285	4	0.026713	0.073209	0.67283	147	3	-0.14198	0.54142	0.65364	0.999996	761	1	-0.14198
PROP1	4	0.75264	0.7534	0.999996	920	0	-0.044606	0.89498	0.89589	0.999996	1116	0	-0.044606	4	0.70577	0.70655	0.999996	897	1	0.092484	0.28978	0.42012	0.999996	517	2	0.092484	4	0.18282	0.32339	0.999996	379	2	-0.03255	0.28715	0.4363	0.999996	504	2	-0.03255
GPANK1	4	0.23762	0.35715	0.999996	397	2	-0.051284	0.89525	0.89613	0.999996	1117	0	-0.051284	4	0.0036447	0.01332	0.480316	36	3	-0.56876	0.9894	0.98967	0.999996	1318	0	-0.56876	4	0.90829	0.90807	0.999996	1125	0	0.19046	0.022213	0.06698	0.655725	138	3	0.19046
ZNF548	4	0.27426	0.40089	0.999996	442	2	-0.061108	0.89552	0.89644	0.999996	1118	0	-0.061108	4	0.96001	0.96017	0.999996	1259	0	0.087592	0.71483	0.71634	0.999996	905	1	0.087592	4	0.5352	0.6312	0.999996	706	1	0.026356	0.18939	0.34221	0.999996	404	1	0.026356
ZNF432	4	0.34708	0.45897	0.999996	510	1	-0.065516	0.8962	0.89696	0.999996	1119	0	-0.065516	4	0.70161	0.70267	0.999996	894	1	0.0083853	0.12434	0.22333	0.999996	246	1	0.0083853	4	0.37067	0.51384	0.999996	580	2	-0.054001	0.96631	0.96598	0.999996	1229	0	-0.054001
FOXK2	4	0.66412	0.66893	0.999996	799	1	-0.070084	0.89835	0.89902	0.999996	1120	0	-0.070084	4	0.1606	0.26359	0.999996	330	1	0.0061641	0.85351	0.85483	0.999996	1104	0	0.0061641	4	0.078578	0.17473	0.961859	242	2	-0.035411	0.86417	0.86417	0.999996	1060	0	-0.035411
LIN54	4	0.14426	0.24353	0.999996	279	1	-0.064013	0.89875	0.89948	0.999996	1121	0	-0.064013	4	0.2285	0.34583	0.999996	432	2	-0.20072	0.34815	0.47125	0.999996	586	1	-0.20072	4	0.027564	0.075049	0.679571	149	3	-0.16768	0.58434	0.67229	0.999996	785	1	-0.16768
FOXG1	4	0.77854	0.77995	0.999996	955	0	-0.061123	0.89967	0.90047	0.999996	1122	0	-0.061123	4	0.53735	0.57148	0.999996	715	1	0.080735	0.65985	0.66818	0.999996	853	1	0.080735	4	0.89895	0.89869	0.999996	1104	0	0.10756	0.098269	0.21212	0.999996	268	3	0.10756
HMBOX1	4	0.6278	0.6388	0.999996	760	1	-0.07306	0.8998	0.90058	0.999996	1123	0	-0.07306	4	0.22457	0.34094	0.999996	426	2	-0.08702	0.65288	0.66264	0.999996	847	1	-0.08702	4	0.77414	0.77896	0.999996	899	1	0.00033501	0.67754	0.72059	0.999996	845	1	0.00033501
TAF5L	4	0.00060164	0.0024881	0.098864	34	3	-0.46528	0.90125	0.90183	0.999996	1124	0	-0.46528	4	0.99869	0.99875	0.999996	1324	0	0.79254	3.9385e-05	0.00013558	0.007632	24	4	0.79254	4	0.96813	0.96807	0.999996	1223	0	1.2879	2.0703e-06	3.6643e-06	0.000248	19	3	1.2879
ZNF12	4	0.44431	0.51366	0.999996	582	1	0.004348	0.9028	0.90322	0.999996	1125	0	0.004348	4	0.89277	0.89375	0.999996	1149	0	0.036985	0.71598	0.71743	0.999996	906	1	0.036985	4	0.9455	0.94511	0.999996	1186	0	0.04126	0.34289	0.49056	0.999996	567	2	0.04126
HMGA1	4	0.66672	0.67124	0.999996	802	1	-0.10173	0.90319	0.9036	0.999996	1126	0	-0.10173	4	0.026471	0.066848	0.844036	107	2	-0.27872	0.25053	0.37408	0.999996	450	2	-0.27872	4	0.66076	0.69775	0.999996	791	1	-0.008554	0.80272	0.8076	0.999996	964	1	-0.008554
MEF2A	4	0.026586	0.067171	0.759942	119	3	-0.14377	0.90344	0.90388	0.999996	1127	0	-0.14377	4	0.66314	0.66772	0.999996	844	1	0.066714	0.73588	0.73634	0.999996	942	1	0.066714	4	0.049246	0.11876	0.8673	185	2	-0.14771	0.98111	0.98104	0.999996	1256	0	-0.14771
ELK3	4	0.14381	0.24296	0.999996	278	2	-0.11338	0.9037	0.90412	0.999996	1128	0	-0.11338	4	0.59654	0.61433	0.999996	766	1	-0.11005	0.80541	0.8075	0.999996	1042	0	-0.11005	4	0.41108	0.55494	0.999996	628	2	-0.066121	0.70213	0.73553	0.999996	866	1	-0.066121
TP53	4	0.18752	0.29676	0.999996	333	1	-0.0025452	0.90434	0.90467	0.999996	1129	0	-0.0025452	4	0.40922	0.49137	0.999996	623	1	-0.15021	0.75186	0.75275	0.999996	966	0	-0.15021	4	0.0046202	0.01609	0.27516	79	3	-0.26291	0.98119	0.98111	0.999996	1257	0	-0.26291
PITX3	4	0.39157	0.48295	0.999996	543	1	-0.035177	0.90573	0.90595	0.999996	1130	0	-0.035177	4	0.56136	0.58879	0.999996	735	1	0.10633	0.27206	0.39929	0.999996	488	2	0.10633	4	0.87724	0.87726	0.999996	1064	0	0.095789	0.24275	0.39393	0.999996	458	2	0.095789
ZNF778	4	0.030843	0.076595	0.820678	126	3	-0.1674	0.90586	0.90604	0.999996	1131	0	-0.1674	4	0.34869	0.45822	0.999996	577	1	0.13716	0.5509	0.58813	0.999996	744	1	0.13716	4	0.039544	0.09949	0.809704	166	3	-0.1767	0.61015	0.68431	0.999996	804	1	-0.1767
NPAS4	4	0.25363	0.3764	0.999996	420	2	-0.10099	0.90623	0.90641	0.999996	1132	0	-0.10099	4	0.67124	0.67482	0.999996	852	1	0.17288	0.064802	0.1469	0.999996	166	3	0.17288	4	0.92341	0.92308	0.999996	1153	0	0.20196	0.061767	0.14449	0.991517	196	3	0.20196
IRX1	4	0.24902	0.37097	0.999996	411	1	-0.0059408	0.90648	0.90672	0.999996	1133	0	-0.0059408	4	0.32971	0.44824	0.999996	562	1	-0.086381	0.97071	0.97074	0.999996	1283	0	-0.086381	4	0.36088	0.50339	0.999996	570	1	-0.029239	0.46997	0.61507	0.999996	716	1	-0.029239
TBP	4	0.0026215	0.0098314	0.245966	54	3	-0.32262	0.90673	0.90682	0.999996	1134	0	-0.32262	4	0.076503	0.16079	0.999996	203	2	-0.1348	0.74555	0.74615	0.999996	956	0	-0.1348	4	9.9449e-06	1.8322e-05	0.001031	25	4	-0.75807	0.99984	0.99984	0.999996	1325	0	-0.75807
ZNF529	4	0.078593	0.16386	0.999996	200	1	-0.041442	0.90711	0.90714	0.999996	1135	0	-0.041442	4	0.27521	0.40201	0.999996	499	2	-0.093901	0.93865	0.93873	0.999996	1232	0	-0.093901	4	0.04995	0.12008	0.87179	186	2	-0.10677	0.53686	0.65166	0.999996	758	1	-0.10677
ZNF174	4	0.27679	0.40426	0.999996	449	2	-0.078588	0.9076	0.9077	0.999996	1136	0	-0.078588	4	0.53818	0.57199	0.999996	716	1	0.04762	0.6278	0.64278	0.999996	824	1	0.04762	4	0.0078204	0.026218	0.370101	95	4	-0.24647	0.98418	0.98427	0.999996	1266	0	-0.24647
TAL1	4	0.48324	0.53731	0.999996	612	1	-0.08138	0.9081	0.90818	0.999996	1137	0	-0.08138	4	0.23214	0.35017	0.999996	437	2	-0.064771	0.58058	0.60873	0.999996	764	1	-0.064771	4	0.12239	0.25422	0.999996	321	2	-0.12544	0.36088	0.50774	0.999996	590	1	-0.12544
HEY2	4	0.01991	0.052279	0.679122	104	3	-0.14544	0.90835	0.90853	0.999996	1138	0	-0.14544	4	0.016216	0.043954	0.802448	74	3	-0.34162	0.42257	0.51034	0.999996	645	1	-0.34162	4	0.97911	0.97904	0.999996	1250	0	0.12211	0.048722	0.12013	0.920093	176	3	0.12211
ZNF662	4	0.53235	0.56889	0.999996	659	1	-0.026007	0.90859	0.90873	0.999996	1139	0	-0.026007	4	0.059487	0.13573	0.999996	177	2	-0.23972	0.86686	0.86782	0.999996	1124	0	-0.23972	4	0.27135	0.41227	0.999996	471	2	-0.072259	0.2973	0.44614	0.999996	515	1	-0.072259
ZNF677	4	0.23244	0.3508	0.999996	389	2	-0.060803	0.90896	0.90911	0.999996	1140	0	-0.060803	4	0.29735	0.42898	0.999996	536	1	-0.0035641	0.25922	0.38409	0.999996	460	2	-0.0035641	4	0.84865	0.84887	0.999996	1016	0	-0.023716	0.66534	0.71378	0.999996	837	1	-0.023716
FEZF2	4	0.17805	0.28526	0.999996	321	2	-0.15376	0.91042	0.9106	0.999996	1141	0	-0.15376	4	0.94588	0.9459	0.999996	1241	0	0.20105	0.21946	0.33729	0.999996	389	2	0.20105	4	0.09692	0.20866	0.999996	277	2	-0.16757	0.6116	0.68498	0.999996	807	1	-0.16757
DBX2	4	0.069513	0.15302	0.999996	192	2	-0.095314	0.91091	0.91114	0.999996	1142	0	-0.095314	4	0.053995	0.12448	0.999996	163	1	0.072833	0.28477	0.41437	0.999996	507	1	0.072833	4	0.40911	0.55301	0.999996	623	2	-0.043654	0.82493	0.82658	0.999996	993	1	-0.043654
ZNF860	4	0.78069	0.78219	0.999996	961	0	-0.058591	0.91199	0.91221	0.999996	1143	0	-0.058591	4	0.25084	0.37297	0.999996	465	2	-0.091012	0.4206	0.50911	0.999996	642	1	-0.091012	4	0.40779	0.55167	0.999996	620	2	-0.065084	0.6857	0.72538	0.999996	855	1	-0.065084
ZHX1	4	0.13233	0.2292	0.999996	262	2	-0.067597	0.91353	0.91377	0.999996	1144	0	-0.067597	4	0.94612	0.94618	0.999996	1242	0	0.05291	0.75651	0.75728	0.999996	975	0	0.05291	4	0.029167	0.078244	0.69226	152	3	-0.19852	0.98324	0.98306	0.999996	1261	0	-0.19852
HLF	4	0.011729	0.034118	0.535977	86	3	-0.21767	0.91412	0.91431	0.999996	1145	0	-0.21767	4	0.65288	0.65905	0.999996	831	1	-0.038795	0.8556	0.85703	0.999996	1108	0	-0.038795	4	0.55728	0.6416	0.999996	719	1	0.033466	0.45375	0.59934	0.999996	693	2	0.033466
IKZF5	4	0.21408	0.32859	0.999996	364	2	-0.072874	0.91435	0.91456	0.999996	1146	0	-0.072874	4	0.29968	0.43172	0.999996	541	2	-0.16498	0.98411	0.98435	0.999996	1312	0	-0.16498	4	0.29559	0.43747	0.999996	498	1	0.0051977	0.76603	0.77872	0.999996	925	1	0.0051977
ZNF557	4	0.44192	0.51217	0.999996	579	1	-0.064347	0.91447	0.91466	0.999996	1147	0	-0.064347	4	0.78422	0.78589	0.999996	1013	0	0.090505	0.68078	0.68533	0.999996	872	1	0.090505	4	0.52258	0.62563	0.999996	698	1	0.063089	0.13938	0.28293	0.999996	342	3	0.063089
ZNF266	4	0.27319	0.39952	0.999996	440	1	-0.031754	0.91564	0.91594	0.999996	1148	0	-0.031754	4	0.99653	0.99668	0.999996	1316	0	0.43689	0.0022271	0.0085122	0.278015	41	4	0.43689	4	0.43047	0.57499	0.999996	654	2	-0.021854	0.69094	0.72838	0.999996	857	1	-0.021854
ARID5A	4	0.032062	0.078918	0.820678	129	2	-0.15556	0.91598	0.91635	0.999996	1149	0	-0.15556	4	6.2685e-06	2.565e-05	0.00385	9	4	-0.92286	0.99999	1	0.999996	1347	0	-0.92286	4	0.0099686	0.032851	0.410528	107	4	-0.24052	0.99003	0.98991	0.999996	1283	0	-0.24052
HSF4	4	0.20638	0.31933	0.999996	356	2	-0.10294	0.91713	0.91742	0.999996	1150	0	-0.10294	4	0.25705	0.38013	0.999996	474	2	-0.19527	0.98469	0.98505	0.999996	1313	0	-0.19527	4	0.25108	0.39262	0.999996	450	2	0.021641	0.087226	0.19185	0.999996	251	2	0.021641
DDIT3	4	0.67028	0.67422	0.999996	808	1	-0.054287	0.91725	0.91756	0.999996	1151	0	-0.054287	4	0.589	0.60855	0.999996	758	1	-0.0083774	0.49398	0.55173	0.999996	692	1	-0.0083774	4	0.84245	0.84277	0.999996	1004	0	0.0036349	0.85044	0.85085	0.999996	1035	0	0.0036349
NFYB	4	0.13907	0.23695	0.999996	272	2	-0.16006	0.91816	0.9184	0.999996	1152	0	-0.16006	4	0.0024803	0.0093184	0.39341	32	3	-0.51847	0.99201	0.99233	0.999996	1324	0	-0.51847	4	0.019452	0.057907	0.57524	136	2	-0.15092	0.3815	0.52841	0.999996	611	2	-0.15092
TCF19	4	0.032008	0.078787	0.820678	128	3	-0.19672	0.91906	0.91916	0.999996	1153	0	-0.19672	4	0.12773	0.22311	0.999996	279	2	-0.20353	0.59127	0.61618	0.999996	778	1	-0.20353	4	0.22571	0.36652	0.999996	419	2	-0.065612	0.83086	0.83205	0.999996	1007	1	-0.065612
CENPBD1	4	0.05748	0.13158	0.993114	179	3	-0.11675	0.91939	0.91948	0.999996	1154	0	-0.11675	4	0.65655	0.66207	0.999996	836	1	-0.08589	0.32861	0.46156	0.999996	570	1	-0.08589	4	0.12432	0.25759	0.999996	328	2	-0.065143	0.92997	0.92996	0.999996	1165	0	-0.065143
GLI4	4	0.061778	0.14075	0.999996	184	2	-0.11007	0.91951	0.91956	0.999996	1155	0	-0.11007	4	0.88214	0.88331	0.999996	1139	0	-0.027239	0.79434	0.79622	0.999996	1028	0	-0.027239	4	0.82272	0.82315	0.999996	967	1	-0.021489	0.68258	0.72352	0.999996	851	1	-0.021489
ZNF23	4	0.73314	0.73356	0.999996	894	0	-0.047818	0.92161	0.92186	0.999996	1156	0	-0.047818	4	0.44669	0.51385	0.999996	651	1	0.027107	0.61386	0.63238	0.999996	804	1	0.027107	4	0.55285	0.63949	0.999996	716	1	0.077213	0.14964	0.29988	0.999996	360	3	0.077213
ALX1	4	0.43231	0.50624	0.999996	574	1	-0.03947	0.92183	0.92206	0.999996	1157	0	-0.03947	4	0.10611	0.19632	0.999996	253	1	-0.070639	0.32916	0.4618	0.999996	572	1	-0.070639	4	0.063691	0.14608	0.922203	214	3	-0.13763	0.72725	0.75156	0.999996	888	1	-0.13763
ZNF597	4	0.042864	0.10179	0.901665	152	3	-0.13566	0.92194	0.92223	0.999996	1158	0	-0.13566	4	0.1537	0.25505	0.999996	322	2	-0.20046	0.71742	0.71864	0.999996	910	1	-0.20046	4	0.022011	0.06325	0.601764	142	3	-0.16124	0.96435	0.96423	0.999996	1223	0	-0.16124
SALL4	4	0.31534	0.44249	0.999996	489	1	-0.088865	0.92227	0.92268	0.999996	1159	0	-0.088865	4	0.87959	0.88068	0.999996	1137	0	0.14011	0.22789	0.34719	0.999996	406	2	0.14011	4	0.29639	0.43817	0.999996	500	2	-0.074889	0.92416	0.92388	0.999996	1159	0	-0.074889
ETV2	4	0.39969	0.48756	0.999996	553	1	-0.032491	0.92248	0.92288	0.999996	1160	0	-0.032491	4	0.33408	0.45044	0.999996	567	1	-0.083678	0.48819	0.54833	0.999996	687	1	-0.083678	4	0.00061992	0.0023415	0.073567	43	4	-0.37606	0.99549	0.99548	0.999996	1296	0	-0.37606
JDP2	4	0.69194	0.69362	0.999996	838	1	-0.053895	0.92356	0.9239	0.999996	1161	0	-0.053895	4	0.46682	0.5261	0.999996	664	1	-0.075236	0.31757	0.4527	0.999996	559	1	-0.075236	4	0.87446	0.87449	0.999996	1059	0	0.011076	0.67944	0.72175	0.999996	846	1	0.011076
ZNF718	4	0.12968	0.22598	0.999996	256	2	-0.074843	0.92495	0.92527	0.999996	1162	0	-0.074843	4	0.68577	0.6878	0.999996	874	1	0.077406	0.318	0.45322	0.999996	560	2	0.077406	4	0.79764	0.7995	0.999996	929	1	-0.011529	0.78203	0.79102	0.999996	945	1	-0.011529
BNC2	4	0.86457	0.86568	0.999996	1090	0	-0.029257	0.92527	0.92552	0.999996	1163	0	-0.029257	4	0.16513	0.26943	0.999996	339	1	0.059172	0.25115	0.37487	0.999996	451	2	0.059172	4	0.80664	0.80801	0.999996	941	1	-0.033525	0.94156	0.94123	0.999996	1186	0	-0.033525
ELF4	4	0.06588	0.14872	0.999996	188	2	-0.13759	0.9258	0.92619	0.999996	1164	0	-0.13759	4	0.42257	0.49906	0.999996	635	1	-0.026243	0.84122	0.84316	0.999996	1087	0	-0.026243	4	0.98265	0.98247	0.999996	1260	0	0.18204	0.017355	0.054829	0.583262	127	4	0.18204
TEAD3	4	0.078168	0.16334	0.999996	199	2	-0.13895	0.92622	0.92657	0.999996	1165	0	-0.13895	4	0.70518	0.70598	0.999996	896	1	-0.022451	0.30064	0.43301	0.999996	530	2	-0.022451	4	0.9831	0.98296	0.999996	1262	0	0.17571	0.016899	0.053451	0.573118	126	4	0.17571
CXCL13	4	0.014829	0.041066	0.609673	91	3	-0.16815	0.9289	0.92916	0.999996	1166	0	-0.16815	4	0.090365	0.17714	0.999996	227	2	-0.13041	0.9204	0.92066	0.999996	1211	0	-0.13041	4	0.2019	0.34224	0.999996	396	2	-0.0082152	0.18941	0.34222	0.999996	405	2	-0.0082152
ZNF707	4	0.59504	0.61394	0.999996	720	1	-0.064357	0.92921	0.92942	0.999996	1167	0	-0.064357	4	0.057593	0.13174	0.999996	175	3	-0.1908	0.71828	0.7194	0.999996	913	1	-0.1908	4	0.75873	0.76606	0.999996	882	1	-0.013745	0.90567	0.90541	0.999996	1130	0	-0.013745
ZKSCAN7	4	0.41567	0.49628	0.999996	561	1	-0.038594	0.92941	0.92953	0.999996	1168	0	-0.038594	4	0.89236	0.89327	0.999996	1148	0	0.12006	0.15941	0.2656	0.999996	298	2	0.12006	4	0.058126	0.13597	0.904916	203	3	-0.11349	0.84521	0.84552	0.999996	1025	1	-0.11349
ZNF71	4	0.19642	0.30727	0.999996	342	2	-0.089976	0.92972	0.92981	0.999996	1169	0	-0.089976	4	0.8911	0.89225	0.999996	1147	0	0.25985	0.044123	0.10483	0.999996	128	2	0.25985	4	0.072305	0.16268	0.956517	227	3	-0.16937	0.76428	0.7774	0.999996	924	1	-0.16937
NFATC2	4	0.69922	0.70061	0.999996	848	1	-0.072419	0.93052	0.9307	0.999996	1170	0	-0.072419	4	0.48908	0.53957	0.999996	680	1	0.11206	0.54396	0.58344	0.999996	737	1	0.11206	4	0.12794	0.2636	0.999996	335	2	0.019273	0.085247	0.18825	0.999996	247	2	0.019273
HELT	4	0.71454	0.71529	0.999996	870	1	-0.067875	0.93122	0.93144	0.999996	1171	0	-0.067875	4	0.033119	0.081044	0.915883	118	3	-0.28205	0.97102	0.97109	0.999996	1285	0	-0.28205	4	0.35954	0.50196	0.999996	569	2	-0.065948	0.94682	0.94645	0.999996	1195	0	-0.065948
ZNF212	4	0.7966	0.79855	0.999996	985	0	-0.053988	0.93221	0.93239	0.999996	1172	0	-0.053988	4	0.02297	0.059102	0.831823	93	3	-0.29212	0.96034	0.96049	0.999996	1261	0	-0.29212	4	0.84648	0.84673	0.999996	1011	0	-0.0070608	0.87019	0.87017	0.999996	1070	0	-0.0070608
TGIF2	4	0.65455	0.66079	0.999996	786	1	-0.071213	0.9327	0.9329	0.999996	1173	0	-0.071213	4	0.79816	0.80006	0.999996	1036	0	-0.081487	0.96322	0.96331	0.999996	1266	0	-0.081487	4	8.5653e-08	3.6643e-06	0.000236	8	4	-0.69166	1	1	0.999996	1345	0	-0.69166
ZNF124	4	0.22547	0.34239	0.999996	377	2	-0.082229	0.93289	0.93308	0.999996	1174	0	-0.082229	4	0.56255	0.58954	0.999996	736	1	-0.057646	0.35404	0.47401	0.999996	590	1	-0.057646	4	0.55849	0.6422	0.999996	720	1	0.042861	0.47172	0.6168	0.999996	720	2	0.042861
IL33	4	0.79299	0.79502	0.999996	979	0	-0.0099448	0.93299	0.93318	0.999996	1175	0	-0.0099448	4	0.052463	0.1214	0.999996	160	3	-0.22028	0.080678	0.17153	0.999996	190	1	-0.22028	4	0.52301	0.6258	0.999996	699	1	-0.030364	0.81282	0.81637	0.999996	977	1	-0.030364
ESR1	4	0.76386	0.76476	0.999996	935	0	-0.047476	0.93539	0.93569	0.999996	1176	0	-0.047476	4	0.12218	0.21602	0.999996	272	2	-0.22466	0.96611	0.96628	0.999996	1273	0	-0.22466	4	0.12916	0.26565	0.999996	337	3	-0.086405	0.60758	0.68304	0.999996	800	1	-0.086405
ZNF680	4	0.7217	0.72208	0.999996	877	1	-0.04404	0.93558	0.93589	0.999996	1177	0	-0.04404	4	0.93745	0.93756	0.999996	1222	0	0.024644	0.89429	0.89526	0.999996	1165	0	0.024644	4	0.57313	0.64945	0.999996	725	1	0.13773	0.044264	0.11135	0.898603	167	3	0.13773
ZKSCAN2	4	0.61095	0.62576	0.999996	740	1	-0.028636	0.93847	0.93857	0.999996	1178	0	-0.028636	4	0.0023677	0.0089519	0.39341	29	4	-0.26358	0.99763	0.9977	0.999996	1333	0	-0.26358	4	8.7845e-05	0.00039941	0.016352	33	4	-0.4732	0.98628	0.98638	0.999996	1270	0	-0.4732
ZNF789	4	0.67889	0.68171	0.999996	821	1	-0.057802	0.93883	0.93888	0.999996	1179	0	-0.057802	4	0.96534	0.96569	0.999996	1272	0	0.12277	0.23034	0.35014	0.999996	411	2	0.12277	4	0.83929	0.83968	0.999996	996	0	0.062629	0.35235	0.49952	0.999996	578	2	0.062629
SOCS3	4	0.29042	0.42049	0.999996	462	2	-0.066467	0.9391	0.93911	0.999996	1180	0	-0.066467	4	1.4232e-11	3.6643e-06	0.000825	2	4	-1.303	1	1	0.999996	1351	0	-1.303	4	0.99734	0.99722	0.999996	1299	0	0.20407	0.0026649	0.0096921	0.204595	64	4	0.20407
RBPJL	4	0.44383	0.51335	0.999996	581	1	-0.056114	0.93992	0.93998	0.999996	1181	0	-0.056114	4	0.28756	0.41682	0.999996	523	2	-0.11063	0.84637	0.84802	0.999996	1097	0	-0.11063	4	0.30279	0.44446	0.999996	505	2	-0.064632	0.89762	0.89745	0.999996	1118	0	-0.064632
LIN28A	4	0.2847	0.41366	0.999996	456	2	-0.1094	0.94036	0.94045	0.999996	1182	0	-0.1094	4	0.38235	0.47626	0.999996	601	1	-0.12555	0.30244	0.43514	0.999996	535	1	-0.12555	4	0.29288	0.43453	0.999996	495	2	-0.047187	0.79764	0.80363	0.999996	962	1	-0.047187
ZNF565	4	0.28978	0.41961	0.999996	461	2	-0.069309	0.9416	0.94159	0.999996	1183	0	-0.069309	4	0.82015	0.82265	0.999996	1061	0	0.13504	0.10271	0.19714	0.999996	214	2	0.13504	4	0.0064619	0.021916	0.336249	88	4	-0.28471	0.99211	0.99202	0.999996	1287	0	-0.28471
ZFP42	4	0.0096989	0.029435	0.490955	81	2	-0.19318	0.94187	0.94189	0.999996	1184	0	-0.19318	4	0.7034	0.70433	0.999996	895	1	0.015545	0.24663	0.36959	0.999996	439	1	0.015545	4	0.97073	0.97066	0.999996	1228	0	0.061508	0.33996	0.48781	0.999996	563	2	0.061508
LAG3	4	0.59278	0.6123	0.999996	718	1	-0.042317	0.94195	0.94197	0.999996	1185	0	-0.042317	4	0.23942	0.35913	0.999996	446	1	0.033053	0.44811	0.52535	0.999996	660	1	0.033053	4	0.66175	0.69834	0.999996	792	1	0.14876	0.036575	0.096104	0.817779	157	3	0.14876
PTPN22	4	0.10407	0.19419	0.999996	226	1	-0.045637	0.94308	0.94297	0.999996	1186	0	-0.045637	4	0.82158	0.82414	0.999996	1065	0	0.13203	0.27458	0.40218	0.999996	493	2	0.13203	4	0.12702	0.26186	0.999996	333	3	-0.076058	0.60795	0.68317	0.999996	801	1	-0.076058
HLA-B	4	0.47917	0.53473	0.999996	609	1	-0.062788	0.94437	0.94435	0.999996	1187	0	-0.062788	4	0.0087921	0.027164	0.655675	55	2	-0.24453	0.1767	0.28651	0.999996	324	1	-0.24453	4	0.33892	0.48166	0.999996	542	1	0.18048	0.024858	0.072462	0.697177	140	3	0.18048
ZNF213	4	0.20573	0.31852	0.999996	355	2	-0.10091	0.94445	0.94446	0.999996	1188	0	-0.10091	4	0.003658	0.013371	0.480316	37	4	-0.35116	0.99634	0.99649	0.999996	1330	0	-0.35116	4	0.0033292	0.011751	0.23009	69	3	-0.27698	0.5001	0.63665	0.999996	739	1	-0.27698
HOXC11	4	0.80082	0.80261	0.999996	992	0	-0.040827	0.94479	0.94473	0.999996	1189	0	-0.040827	4	0.0236	0.06048	0.831823	96	2	-0.32634	0.95153	0.95171	0.999996	1247	0	-0.32634	4	0.73113	0.74484	0.999996	845	1	-0.034366	0.88849	0.8884	0.999996	1105	0	-0.034366
GATA2	4	0.12098	0.21498	0.999996	247	2	-0.10963	0.94512	0.94513	0.999996	1190	0	-0.10963	4	0.077745	0.1623	0.999996	205	2	-0.24962	0.87959	0.88068	0.999996	1143	0	-0.24962	4	0.35039	0.49296	0.999996	556	2	-0.085308	0.33947	0.48738	0.999996	562	1	-0.085308
PLAGL1	4	0.055375	0.12741	0.978032	176	3	-0.12477	0.94529	0.94533	0.999996	1191	0	-0.12477	4	0.39463	0.48325	0.999996	611	1	0.21824	0.069848	0.15649	0.999996	177	3	0.21824	4	0.0032854	0.011612	0.23009	67	4	-0.16318	0.99671	0.99667	0.999996	1303	0	-0.16318
ZFY	4	0.12747	0.22322	0.999996	253	2	-0.074334	0.94546	0.94546	0.999996	1192	0	-0.074334	4	0.68015	0.68256	0.999996	867	1	-0.10504	0.58289	0.61022	0.999996	766	1	-0.10504	4	0.8211	0.82147	0.999996	963	1	0.16097	0.031212	0.085184	0.767228	150	3	0.16097
CUX1	4	0.20373	0.31595	0.999996	349	2	-0.098592	0.94621	0.94624	0.999996	1193	0	-0.098592	4	0.83403	0.83609	0.999996	1081	0	-0.00134	0.68701	0.69098	0.999996	876	1	-0.00134	4	0.044947	0.11012	0.840493	177	3	-0.15833	0.69278	0.7296	0.999996	859	1	-0.15833
ZNF205	4	0.027551	0.069443	0.775346	121	2	-0.1854	0.94687	0.94697	0.999996	1194	0	-0.1854	4	0.42697	0.50177	0.999996	639	1	-0.060313	0.23277	0.35304	0.999996	416	1	-0.060313	4	0.0045058	0.015724	0.274245	77	4	-0.30477	0.99189	0.99171	0.999996	1286	0	-0.30477
FOXD4L6	4	0.035747	0.086665	0.860633	134	3	-0.43326	0.94711	0.94724	0.999996	1195	0	-0.43326	4	0.13079	0.22681	0.999996	286	2	-0.49542	0.3092	0.44302	0.999996	543	1	-0.49542	4	0.0034806	0.012294	0.235323	70	3	-0.35898	0.85414	0.85457	0.999996	1042	0	-0.35898
IL1RL1	4	0.081154	0.16688	0.999996	203	2	-0.10174	0.94768	0.94787	0.999996	1196	0	-0.10174	4	0.15262	0.25371	0.999996	321	2	-0.027722	0.26234	0.38774	0.999996	466	2	-0.027722	4	0.96324	0.96303	0.999996	1211	0	0.12247	0.037607	0.098061	0.817779	162	3	0.12247
TBX1	4	0.66018	0.66555	0.999996	792	1	-0.03999	0.94816	0.94834	0.999996	1197	0	-0.03999	4	0.056831	0.13031	0.999996	174	1	0.020819	0.53611	0.57858	0.999996	730	1	0.020819	4	0.36543	0.50817	0.999996	573	2	-0.036338	0.22359	0.37489	0.999996	439	1	-0.036338
ZNF79	4	0.24406	0.36502	0.999996	407	2	-0.097576	0.94912	0.9493	0.999996	1198	0	-0.097576	4	0.56454	0.59093	0.999996	737	1	0.0063249	0.34006	0.46711	0.999996	581	1	0.0063249	4	0.8956	0.89555	0.999996	1098	0	0.027584	0.42981	0.57566	0.999996	668	2	0.027584
CD1D	4	0.44906	0.51664	0.999996	583	1	-0.096114	0.94928	0.94949	0.999996	1199	0	-0.096114	4	0.62815	0.63849	0.999996	801	1	0.11535	0.27112	0.3981	0.999996	485	2	0.11535	4	0.7278	0.74259	0.999996	842	1	0.043298	0.27721	0.42641	0.999996	491	2	0.043298
ZSCAN10	4	0.10202	0.19176	0.999996	224	2	-0.1624	0.94936	0.94955	0.999996	1200	0	-0.1624	4	0.23701	0.35632	0.999996	443	1	-0.18893	0.94784	0.94805	0.999996	1243	0	-0.18893	4	0.013601	0.043726	0.472594	125	4	-0.18117	0.9864	0.98651	0.999996	1271	0	-0.18117
ESRRB	4	0.78092	0.78241	0.999996	962	0	-0.055854	0.94991	0.95015	0.999996	1201	0	-0.055854	4	0.27679	0.40413	0.999996	502	2	0.11418	0.033237	0.081887	0.999996	105	2	0.11418	4	0.2973	0.43893	0.999996	501	1	0.13955	0.078673	0.17651	0.999996	232	3	0.13955
NR2E1	4	0.20448	0.31691	0.999996	351	1	-0.057527	0.95014	0.95036	0.999996	1202	0	-0.057527	4	0.2686	0.3941	0.999996	489	2	-0.050493	0.43037	0.51494	0.999996	650	1	-0.050493	4	0.83626	0.83655	0.999996	989	0	0.0058198	0.4908	0.63296	0.999996	736	1	0.0058198
ZNF30	4	0.23457	0.35343	0.999996	393	2	-0.084708	0.95022	0.95045	0.999996	1203	0	-0.084708	4	0.50368	0.54901	0.999996	692	1	0.080951	0.23305	0.35335	0.999996	417	2	0.080951	4	0.1949	0.33524	0.999996	393	2	-0.091281	0.88864	0.88855	0.999996	1106	0	-0.091281
T	4	0.050677	0.11803	0.953294	167	3	-0.15164	0.95046	0.95067	0.999996	1204	0	-0.15164	4	0.14886	0.24909	0.999996	313	2	-0.22201	0.91365	0.91389	0.999996	1202	0	-0.22201	4	0.2245	0.36517	0.999996	418	2	-0.088359	0.85914	0.85935	0.999996	1049	0	-0.088359
ZNF384	4	0.053184	0.12292	0.973549	170	2	-0.16017	0.95107	0.95123	0.999996	1205	0	-0.16017	4	0.90241	0.90284	0.999996	1165	0	0.06419	0.49885	0.55465	0.999996	696	1	0.06419	4	0.76403	0.77049	0.999996	884	1	0.59664	7.0283e-05	0.00028948	0.010292	38	3	0.59664
ZNF26	4	0.1156	0.20849	0.999996	240	1	-0.061499	0.95207	0.95218	0.999996	1206	0	-0.061499	4	0.70901	0.70975	0.999996	902	1	-0.017441	0.74156	0.74206	0.999996	952	0	-0.017441	4	0.061103	0.14148	0.915794	208	3	-0.099312	0.60057	0.67937	0.999996	795	1	-0.099312
EGR3	4	0.06811	0.15133	0.999996	191	2	-0.13097	0.95237	0.95248	0.999996	1207	0	-0.13097	4	0.60949	0.6241	0.999996	782	1	0.12212	0.11944	0.21721	0.999996	236	2	0.12212	4	0.017647	0.054338	0.547842	134	3	-0.18803	0.5136	0.64233	0.999996	746	1	-0.18803
ZFP1	4	0.60472	0.62131	0.999996	732	1	-0.073086	0.9526	0.95272	0.999996	1208	0	-0.073086	4	0.27552	0.40248	0.999996	500	2	-0.10276	0.86881	0.86976	0.999996	1126	0	-0.10276	4	0.40845	0.55234	0.999996	622	2	-0.015804	0.47638	0.62138	0.999996	728	1	-0.015804
NEUROD4	4	0.37821	0.47552	0.999996	536	1	-0.061992	0.95334	0.95355	0.999996	1209	0	-0.061992	4	0.24652	0.36774	0.999996	459	2	-0.012928	0.26109	0.38635	0.999996	464	2	-0.012928	4	0.10604	0.22506	0.999996	291	2	-0.066944	0.47009	0.6152	0.999996	717	2	-0.066944
ZNF441	4	0.0083871	0.026372	0.47835	74	3	-0.21509	0.95357	0.95379	0.999996	1210	0	-0.21509	4	0.15614	0.25813	0.999996	324	2	-0.15349	0.56295	0.59664	0.999996	753	1	-0.15349	4	0.35333	0.49565	0.999996	561	2	-0.079168	0.33075	0.47911	0.999996	554	1	-0.079168
PRDM16	4	0.6651	0.66987	0.999996	801	1	-0.075469	0.95379	0.95397	0.999996	1211	0	-0.075469	4	0.64614	0.65351	0.999996	825	1	0.031321	0.24436	0.36698	0.999996	436	2	0.031321	4	0.89505	0.89506	0.999996	1096	0	0.089076	0.16902	0.32177	0.999996	382	2	0.089076
HES2	4	0.48415	0.5378	0.999996	613	1	-0.041214	0.95488	0.95504	0.999996	1212	0	-0.041214	4	0.17798	0.28482	0.999996	364	1	0.028749	0.23426	0.35473	0.999996	419	2	0.028749	4	0.79853	0.80033	0.999996	931	1	-0.011325	0.64877	0.70481	0.999996	827	1	-0.011325
GFI1B	4	0.24683	0.36836	0.999996	410	2	-0.11129	0.95553	0.95569	0.999996	1213	0	-0.11129	4	0.8614	0.86262	0.999996	1117	0	-0.07352	0.95553	0.95569	0.999996	1257	0	-0.07352	4	0.31139	0.45334	0.999996	515	1	0.024138	0.35202	0.49922	0.999996	577	2	0.024138
ZNF324	4	0.036101	0.087361	0.860633	135	3	-0.18922	0.95582	0.95595	0.999996	1214	0	-0.18922	4	0.14426	0.24313	0.999996	303	1	-0.12965	0.9551	0.95524	0.999996	1254	0	-0.12965	4	0.0095462	0.031466	0.401037	106	3	-0.30061	0.77823	0.78796	0.999996	942	1	-0.30061
ZNF276	4	0.20511	0.31773	0.999996	353	2	-0.10601	0.95743	0.95762	0.999996	1215	0	-0.10601	4	0.43617	0.50721	0.999996	646	1	-0.14256	0.9037	0.90412	0.999996	1181	0	-0.14256	4	0.095316	0.2055	0.999996	273	3	-0.14855	0.95564	0.95548	0.999996	1207	0	-0.14855
NEUROD1	4	0.11354	0.20605	0.999996	235	2	-0.1146	0.95757	0.95778	0.999996	1216	0	-0.1146	4	0.0047155	0.016947	0.520365	44	3	-0.43403	0.9492	0.94936	0.999996	1246	0	-0.43403	4	0.64094	0.6861	0.999996	775	1	0.079858	0.15139	0.30252	0.999996	365	3	0.079858
ZNF430	4	0.18573	0.29483	0.999996	330	2	-0.1026	0.95785	0.95807	0.999996	1217	0	-0.1026	4	0.014927	0.041198	0.764207	72	3	-0.24656	0.15865	0.2648	0.999996	297	1	-0.24656	4	0.30889	0.45064	0.999996	512	2	-0.069158	0.47774	0.62287	0.999996	729	1	-0.069158
ZNF714	4	0.29165	0.42202	0.999996	465	1	-0.052623	0.9586	0.95879	0.999996	1218	0	-0.052623	4	0.0024649	0.0092744	0.39341	31	3	-0.4624	0.5128	0.56341	0.999996	707	1	-0.4624	4	0.83377	0.83412	0.999996	986	0	0.025706	0.35921	0.50616	0.999996	587	2	0.025706
JUNB	4	0.023226	0.059769	0.721773	111	3	-0.3401	0.95914	0.95929	0.999996	1219	0	-0.3401	4	0.99512	0.99536	0.999996	1312	0	0.74694	0.0011268	0.0044155	0.170105	35	4	0.74694	4	6.4469e-05	0.00026017	0.010984	32	4	-0.64774	0.99994	0.99996	0.999996	1327	0	-0.64774
MSX2	4	0.26986	0.39579	0.999996	438	2	-0.091608	0.95921	0.95939	0.999996	1220	0	-0.091608	4	0.72816	0.72881	0.999996	931	0	0.29487	0.016127	0.044488	0.823342	73	3	0.29487	4	0.25604	0.39735	0.999996	457	2	-0.051023	0.83203	0.83309	0.999996	1008	1	-0.051023
ZNF595	4	0.18181	0.29018	0.999996	326	2	-0.074155	0.95934	0.95952	0.999996	1221	0	-0.074155	4	0.1605	0.26345	0.999996	329	2	-0.079681	0.41716	0.50726	0.999996	639	1	-0.079681	4	0.70124	0.72384	0.999996	818	1	0.02011	0.77486	0.78548	0.999996	935	1	0.02011
POU5F1B	4	0.71942	0.7199	0.999996	875	1	-0.073164	0.95974	0.95992	0.999996	1222	0	-0.073164	4	0.8028	0.80462	0.999996	1042	0	0.034907	0.26672	0.39282	0.999996	475	2	0.034907	4	0.90742	0.90723	0.999996	1123	0	-0.015116	0.87194	0.87197	0.999996	1074	0	-0.015116
ZNF16	4	0.49753	0.54599	0.999996	625	1	-0.076448	0.96021	0.96035	0.999996	1223	0	-0.076448	4	0.60472	0.62059	0.999996	775	1	-0.15734	0.96681	0.96693	0.999996	1275	0	-0.15734	4	0.10388	0.22128	0.999996	289	3	-0.091903	0.89146	0.8916	0.999996	1111	0	-0.091903
ZNF85	4	0.72816	0.72881	0.999996	886	0	-0.077243	0.96073	0.96091	0.999996	1224	0	-0.077243	4	0.86056	0.8619	0.999996	1116	0	0.039071	0.74423	0.7447	0.999996	955	0	0.039071	4	0.86032	0.86046	0.999996	1038	0	-0.027723	0.76177	0.77565	0.999996	921	1	-0.027723
BTNL3	4	0.18402	0.29291	0.999996	328	2	-0.099303	0.96106	0.96127	0.999996	1225	0	-0.099303	4	0.088986	0.17553	0.999996	225	1	0.091173	0.1403	0.24235	0.999996	270	2	0.091173	4	0.18305	0.3236	0.999996	380	1	0.070104	0.16458	0.31741	0.999996	379	2	0.070104
CCHCR1	4	0.67635	0.6796	0.999996	816	1	-0.086834	0.96132	0.96158	0.999996	1226	0	-0.086834	4	0.24868	0.37042	0.999996	462	2	-0.09656	0.75212	0.75298	0.999996	967	0	-0.09656	4	0.65846	0.69643	0.999996	788	1	0.075003	0.16652	0.31939	0.999996	381	2	0.075003
CPEB1	4	0.63515	0.64476	0.999996	770	1	-0.050087	0.96183	0.96199	0.999996	1227	0	-0.050087	4	0.37925	0.47453	0.999996	597	1	0.23093	0.046228	0.10929	0.999996	131	3	0.23093	4	0.26906	0.41004	0.999996	470	2	0.021421	0.35169	0.49887	0.999996	576	2	0.021421
VDR	4	0.4007	0.48809	0.999996	554	1	-0.040822	0.96189	0.96205	0.999996	1228	0	-0.040822	4	0.89808	0.89877	0.999996	1158	0	0.082025	0.11222	0.20887	0.999996	225	2	0.082025	4	0.089169	0.19392	0.996141	262	3	-0.10642	0.88327	0.88316	0.999996	1095	0	-0.10642
TERF2	4	0.054393	0.12535	0.976945	173	3	-0.28624	0.96253	0.96261	0.999996	1229	0	-0.28624	4	0.10727	0.19766	0.999996	255	2	-0.27529	0.73478	0.73539	0.999996	941	1	-0.27529	4	0.36878	0.51194	0.999996	578	1	-0.012008	0.79177	0.79899	0.999996	953	1	-0.012008
SOX15	4	0.22851	0.34605	0.999996	384	1	-0.073189	0.96259	0.96269	0.999996	1230	0	-0.073189	4	0.4424	0.5111	0.999996	650	1	-0.090129	0.37197	0.48325	0.999996	606	1	-0.090129	4	0.0075328	0.025331	0.367987	93	3	-0.25438	0.76802	0.78022	0.999996	929	1	-0.25438
TBX15	4	0.091267	0.17873	0.999996	213	2	-0.10773	0.96309	0.96318	0.999996	1231	0	-0.10773	4	0.71483	0.71561	0.999996	912	1	-0.055144	0.79704	0.79892	0.999996	1033	0	-0.055144	4	0.23298	0.37426	0.999996	426	2	-0.08979	0.67975	0.72193	0.999996	847	1	-0.08979
ZNF765	4	0.19761	0.30879	0.999996	343	2	-0.063133	0.96377	0.96395	0.999996	1232	0	-0.063133	4	0.70872	0.70939	0.999996	901	1	0.014765	0.52731	0.57282	0.999996	721	1	0.014765	4	0.97479	0.9748	0.999996	1239	0	0.069783	0.12791	0.26392	0.999996	316	3	0.069783
EBF3	4	0.16125	0.26482	0.999996	301	2	-0.11843	0.96383	0.96403	0.999996	1233	0	-0.11843	4	0.82117	0.82374	0.999996	1064	0	0.11208	0.61168	0.6307	0.999996	801	1	0.11208	4	0.34974	0.49231	0.999996	555	2	-0.069693	0.90403	0.9037	0.999996	1126	0	-0.069693
CCR3	4	0.46451	0.52602	0.999996	597	1	-0.087688	0.96402	0.96425	0.999996	1234	0	-0.087688	4	0.90523	0.9055	0.999996	1172	0	0.21047	0.023347	0.060597	0.974599	84	2	0.21047	4	0.41634	0.56026	0.999996	638	2	-0.02894	0.44329	0.58882	0.999996	683	1	-0.02894
HOXB5	4	0.76033	0.76119	0.999996	931	0	-0.070572	0.96414	0.96434	0.999996	1235	0	-0.070572	4	0.2456	0.36661	0.999996	456	2	-0.14568	0.79253	0.79446	0.999996	1026	0	-0.14568	4	0.79831	0.80011	0.999996	930	1	0.10381	0.13306	0.2725	0.999996	325	2	0.10381
SS18	4	0.00081868	0.0032063	0.120325	36	3	-0.26533	0.96588	0.9661	0.999996	1236	0	-0.26533	4	0.055484	0.12757	0.999996	169	3	-0.25186	0.92128	0.92151	0.999996	1214	0	-0.25186	4	0.99998	0.99999	0.999996	1326	0	0.45625	2.1574e-05	8.4279e-05	0.003558	31	4	0.45625
KLF1	4	0.83633	0.83815	0.999996	1046	0	-0.066281	0.96709	0.9672	0.999996	1237	0	-0.066281	4	0.77006	0.77101	0.999996	992	0	0.034657	0.53486	0.57764	0.999996	729	1	0.034657	4	0.013501	0.043382	0.472594	124	3	-0.40377	0.97196	0.97188	0.999996	1238	0	-0.40377
ZNF737	4	0.66802	0.67233	0.999996	803	1	-0.070337	0.96755	0.96766	0.999996	1238	0	-0.070337	4	0.099292	0.18793	0.999996	243	2	-0.093171	0.28994	0.42031	0.999996	518	1	-0.093171	4	0.93017	0.93015	0.999996	1166	0	0.038587	0.68007	0.72209	0.999996	848	1	0.038587
ZNF417	4	0.079442	0.16485	0.999996	201	2	-0.11045	0.96855	0.96855	0.999996	1239	0	-0.11045	4	0.15886	0.26136	0.999996	326	2	-0.09633	0.63026	0.64475	0.999996	828	1	-0.09633	4	0.1359	0.27476	0.999996	343	2	-0.097438	0.74013	0.76021	0.999996	904	1	-0.097438
ZNF740	4	0.63411	0.64385	0.999996	768	1	-0.080103	0.9691	0.96905	0.999996	1240	0	-0.080103	4	0.18053	0.28823	0.999996	366	2	0.02862	0.075806	0.16587	0.999996	184	2	0.02862	4	0.0014032	0.0051997	0.125442	56	4	-0.23708	0.9986	0.99839	0.999996	1310	0	-0.23708
YY2	4	0.019343	0.051202	0.671585	103	2	-0.16699	0.96921	0.96916	0.999996	1241	0	-0.16699	4	0.22759	0.34477	0.999996	430	2	-0.088731	0.83054	0.83271	0.999996	1070	0	-0.088731	4	0.41363	0.55754	0.999996	631	1	0.077519	0.11841	0.24726	0.999996	296	2	0.077519
ZNF787	4	0.51967	0.56041	0.999996	647	1	-0.078407	0.97007	0.97003	0.999996	1242	0	-0.078407	4	0.71309	0.71392	0.999996	909	1	0.39326	0.014646	0.041293	0.796959	70	3	0.39326	4	0.19403	0.33441	0.999996	391	2	-0.11179	0.93731	0.93722	0.999996	1172	0	-0.11179
ZBTB7A	4	0.0015816	0.0060278	0.180968	45	3	-0.33769	0.97055	0.9706	0.999996	1243	0	-0.33769	4	0.71135	0.71212	0.999996	906	1	0.43979	0.0083871	0.027076	0.6605	54	3	0.43979	4	0.98779	0.98784	0.999996	1273	0	0.27677	0.012214	0.03952	0.498982	107	4	0.27677
E2F4	4	0.048827	0.11426	0.945816	163	3	-0.15549	0.97065	0.97071	0.999996	1244	0	-0.15549	4	0.17222	0.27773	0.999996	355	2	-0.19793	0.94152	0.9415	0.999996	1236	0	-0.19793	4	0.0034931	0.012367	0.235323	71	4	-0.23802	0.99651	0.99645	0.999996	1301	0	-0.23802
E2F7	4	0.054719	0.12601	0.976945	174	3	-0.13851	0.97071	0.97074	0.999996	1245	0	-0.13851	4	0.95826	0.95848	0.999996	1257	0	0.099721	0.35457	0.47423	0.999996	591	1	0.099721	4	0.67213	0.70481	0.999996	801	1	0.10713	0.083439	0.18503	0.999996	241	2	0.10713
ZNF22	4	0.28502	0.41403	0.999996	457	2	-0.10236	0.97174	0.97183	0.999996	1246	0	-0.10236	4	0.29678	0.42828	0.999996	534	1	0.043864	0.11964	0.21743	0.999996	237	1	0.043864	4	0.71098	0.73057	0.999996	825	1	0.0097232	0.32801	0.47628	0.999996	549	1	0.0097232
MYOG	4	0.28946	0.41922	0.999996	460	2	-0.095356	0.97205	0.97213	0.999996	1247	0	-0.095356	4	0.81141	0.81386	0.999996	1050	0	0.14116	0.19787	0.31166	0.999996	357	2	0.14116	4	0.65079	0.69183	0.999996	782	1	0.040642	0.45015	0.59582	0.999996	689	2	0.040642
ZNF561	4	0.036254	0.08772	0.860633	136	3	-0.12624	0.9722	0.97229	0.999996	1248	0	-0.12624	4	0.26442	0.38891	0.999996	486	1	-0.10461	0.60102	0.62331	0.999996	788	1	-0.10461	4	0.86334	0.86344	0.999996	1046	0	-0.03854	0.96751	0.96739	0.999996	1230	0	-0.03854
ETV3	4	0.049953	0.11646	0.951598	165	3	-0.18336	0.97285	0.97296	0.999996	1249	0	-0.18336	4	0.99522	0.99545	0.999996	1313	0	0.33223	0.0047806	0.017131	0.492416	47	4	0.33223	4	2.2111e-06	3.6643e-06	0.000236	20	4	-0.65959	1	1	0.999996	1333	0	-0.65959
ZNF467	4	0.14833	0.24877	0.999996	285	2	-0.14833	0.97501	0.97491	0.999996	1250	0	-0.14833	4	0.079869	0.16477	0.999996	209	2	-0.15339	0.46032	0.53232	0.999996	667	1	-0.15339	4	0.85079	0.85121	0.999996	1021	0	0.051837	0.38643	0.53302	0.999996	618	2	0.051837
ZBTB34	4	0.031626	0.077973	0.820678	127	2	-0.14368	0.97514	0.97508	0.999996	1251	0	-0.14368	4	0.6458	0.65321	0.999996	824	1	-0.04823	0.86865	0.8696	0.999996	1125	0	-0.04823	4	0.86858	0.86856	0.999996	1051	0	0.046464	0.26414	0.41401	0.999996	478	2	0.046464
MAFB	4	0.13803	0.23571	0.999996	269	2	-0.12661	0.97664	0.97652	0.999996	1252	0	-0.12661	4	0.94629	0.94637	0.999996	1243	0	0.17035	0.23274	0.35299	0.999996	415	2	0.17035	4	0.026643	0.0731	0.67283	146	3	-0.18935	0.12833	0.26465	0.999996	318	1	-0.18935
MEOX1	4	0.030308	0.075335	0.814218	125	3	-0.16468	0.97729	0.9772	0.999996	1253	0	-0.16468	4	0.88969	0.89079	0.999996	1146	0	0.017063	0.62497	0.64058	0.999996	820	1	0.017063	4	0.31529	0.45749	0.999996	517	1	0.057695	0.30664	0.45516	0.999996	527	2	0.057695
NR5A1	4	0.55454	0.58454	0.999996	679	1	-0.083799	0.97734	0.97723	0.999996	1254	0	-0.083799	4	0.0039845	0.014485	0.480316	40	3	-0.38692	0.9757	0.97554	0.999996	1297	0	-0.38692	4	0.8003	0.80172	0.999996	935	1	0.098309	0.14988	0.30018	0.999996	362	2	0.098309
BTN3A3	4	0.06727	0.15026	0.999996	190	2	-0.11112	0.97832	0.97828	0.999996	1255	0	-0.11112	4	0.052462	0.1214	0.999996	159	2	-0.18701	0.75625	0.75703	0.999996	974	0	-0.18701	4	0.79875	0.80047	0.999996	932	1	0.01125	0.38577	0.53233	0.999996	617	2	0.01125
DMAP1	4	0.2809	0.40923	0.999996	452	2	-0.096546	0.97848	0.97848	0.999996	1256	0	-0.096546	4	0.14558	0.24484	0.999996	305	2	-0.15991	0.81394	0.81683	0.999996	1052	0	-0.15991	4	0.0065379	0.022158	0.336249	89	4	-0.18039	0.99346	0.99338	0.999996	1289	0	-0.18039
LCORL	4	0.10276	0.19255	0.999996	225	2	-0.1158	0.97906	0.9791	0.999996	1257	0	-0.1158	4	0.6512	0.6576	0.999996	829	1	-0.032228	0.79927	0.80117	0.999996	1036	0	-0.032228	4	0.85605	0.85647	0.999996	1031	0	0.050812	0.30375	0.45239	0.999996	523	2	0.050812
ARID3A	4	0.0011735	0.0045474	0.149843	41	3	-0.30433	0.97914	0.97918	0.999996	1258	0	-0.30433	4	0.76008	0.76093	0.999996	982	0	-0.012843	0.83113	0.83328	0.999996	1072	0	-0.012843	4	0.3579	0.50041	0.999996	566	2	-0.065345	0.7292	0.75275	0.999996	890	1	-0.065345
ZNF543	4	0.29904	0.43096	0.999996	476	2	-0.1102	0.97938	0.97941	0.999996	1259	0	-0.1102	4	0.14966	0.25006	0.999996	316	2	-0.22437	0.87343	0.87463	0.999996	1133	0	-0.22437	4	0.85726	0.85766	0.999996	1034	0	0.046362	0.21134	0.36331	0.999996	424	2	0.046362
ZNF563	4	0.020639	0.053972	0.687885	106	3	-0.20578	0.98018	0.98026	0.999996	1260	0	-0.20578	4	0.69741	0.69859	0.999996	888	1	-0.047371	0.91973	0.91978	0.999996	1210	0	-0.047371	4	0.28184	0.42323	0.999996	482	1	-0.022235	0.92783	0.92766	0.999996	1162	0	-0.022235
TCF4	4	0.041286	0.098376	0.895281	147	3	-0.13984	0.98037	0.98047	0.999996	1261	0	-0.13984	4	0.73204	0.73252	0.999996	939	0	-0.096268	0.75728	0.75799	0.999996	977	0	-0.096268	4	0.9567	0.95651	0.999996	1203	0	0.1333	0.03752	0.097885	0.817779	161	3	0.1333
MTF2	4	0.018197	0.048505	0.655297	100	3	-0.2232	0.98068	0.98077	0.999996	1262	0	-0.2232	4	1.7873e-05	7.6951e-05	0.008663	11	4	-0.47691	0.99998	0.99999	0.999996	1345	0	-0.47691	4	0.019686	0.058369	0.575594	137	2	-0.13794	0.62772	0.69352	0.999996	818	1	-0.13794
ZNF506	4	0.0040902	0.014793	0.312268	64	3	-0.34872	0.98083	0.981	0.999996	1263	0	-0.34872	4	0.34223	0.45464	0.999996	571	1	-0.032424	0.61639	0.63405	0.999996	808	1	-0.032424	4	0.1515	0.29075	0.999996	352	2	-0.0014966	0.18368	0.33664	0.999996	398	2	-0.0014966
ZFX	4	0.011182	0.032792	0.5212	85	3	-0.22501	0.98132	0.98146	0.999996	1264	0	-0.22501	4	0.13766	0.23485	0.999996	298	2	-0.11044	0.3567	0.47532	0.999996	595	1	-0.11044	4	0.1197	0.24935	0.999996	315	3	-0.088418	0.94508	0.94467	0.999996	1191	0	-0.088418
TGIF2LY	4	0.016384	0.044423	0.61871	97	3	-0.16047	0.9818	0.982	0.999996	1265	0	-0.16047	4	0.85351	0.85483	0.999996	1109	0	0.3011	0.0093687	0.029318	0.682912	58	3	0.3011	4	0.35463	0.49683	0.999996	564	2	-0.010669	0.43851	0.58414	0.999996	678	2	-0.010669
YBX3	4	0.064922	0.14711	0.999996	185	3	-0.14088	0.98191	0.98211	0.999996	1266	0	-0.14088	4	0.69922	0.70042	0.999996	890	1	-0.16249	0.9645	0.96471	0.999996	1268	0	-0.16249	4	0.43507	0.57981	0.999996	660	2	0.0048482	0.34354	0.49123	0.999996	568	2	0.0048482
NR3C2	4	0.29106	0.4213	0.999996	463	2	-0.1006	0.98217	0.98233	0.999996	1267	0	-0.1006	4	0.61277	0.62641	0.999996	784	1	-0.083389	0.76809	0.76917	0.999996	992	0	-0.083389	4	0.93996	0.93973	0.999996	1178	0	0.070126	0.31083	0.45923	0.999996	532	2	0.070126
SNAI3	4	0.037194	0.089604	0.864675	140	3	-0.20437	0.98274	0.98288	0.999996	1268	0	-0.20437	4	0.010211	0.030535	0.665363	62	3	-0.5035	0.95596	0.95605	0.999996	1258	0	-0.5035	4	0.09873	0.21201	0.999996	281	3	-0.16149	0.9816	0.98148	0.999996	1258	0	-0.16149
FOXN3	4	0.058043	0.13271	0.996067	180	3	-0.13859	0.9836	0.98368	0.999996	1269	0	-0.13859	4	0.85192	0.85331	0.999996	1107	0	-0.057321	0.58519	0.61189	0.999996	769	1	-0.057321	4	0.85361	0.85409	0.999996	1028	0	0.067955	0.14446	0.2916	0.999996	353	3	0.067955
MXI1	4	0.052781	0.12208	0.973549	169	3	-0.14199	0.98364	0.98374	0.999996	1270	0	-0.14199	4	0.54764	0.57853	0.999996	721	1	-0.040278	0.24002	0.36183	0.999996	429	1	-0.040278	4	0.72134	0.73786	0.999996	836	1	0.030998	0.4147	0.56064	0.999996	653	2	0.030998
NANOG	4	0.034913	0.084759	0.860633	133	3	-0.19535	0.98397	0.98417	0.999996	1271	0	-0.19535	4	0.72113	0.72156	0.999996	921	0	0.093864	0.1482	0.25215	0.999996	283	1	0.093864	4	0.068065	0.1547	0.945105	220	3	-0.14596	0.96561	0.96533	0.999996	1227	0	-0.14596
HES7	4	0.12701	0.22268	0.999996	252	2	-0.11427	0.9844	0.9847	0.999996	1272	0	-0.11427	4	0.36041	0.46418	0.999996	586	1	0.1265	0.62568	0.64104	0.999996	821	1	0.1265	4	0.0042389	0.0148	0.263093	76	3	-0.34195	0.97787	0.97786	0.999996	1251	0	-0.34195
ZNF564	4	0.044864	0.10615	0.919301	156	3	-0.14292	0.98508	0.98546	0.999996	1273	0	-0.14292	4	0.34761	0.45763	0.999996	575	1	0.089275	0.25985	0.38493	0.999996	461	2	0.089275	4	0.13564	0.27453	0.999996	342	2	-0.12772	0.73416	0.7561	0.999996	897	1	-0.12772
KLF17	4	0.016854	0.045529	0.627652	98	3	-0.17637	0.98548	0.98579	0.999996	1274	0	-0.17637	4	0.044019	0.10426	0.981369	142	1	-0.04553	0.88841	0.88947	0.999996	1156	0	-0.04553	4	0.68507	0.71297	0.999996	807	1	-0.058076	0.87099	0.87102	0.999996	1071	0	-0.058076
MXD4	4	0.065043	0.14733	0.999996	186	3	-0.16196	0.98588	0.98623	0.999996	1275	0	-0.16196	4	0.20402	0.31604	0.999996	400	2	-0.096709	0.87405	0.87527	0.999996	1134	0	-0.096709	4	0.050651	0.12141	0.872413	188	3	-0.16883	0.96525	0.96497	0.999996	1226	0	-0.16883
NFIL3	4	5.525e-05	0.00019421	0.011408	23	3	-0.44216	0.98591	0.98626	0.999996	1276	0	-0.44216	4	0.0037469	0.01362	0.480316	38	4	-0.36573	0.99625	0.99634	0.999996	1329	0	-0.36573	4	0.42201	0.56603	0.999996	644	1	0.06233	0.23328	0.38474	0.999996	451	2	0.06233
ZNF257	4	0.060208	0.13719	0.999996	182	3	-0.10871	0.98621	0.9865	0.999996	1277	0	-0.10871	4	0.87715	0.87843	0.999996	1135	0	0.18837	0.040555	0.097211	0.999996	115	3	0.18837	4	0.89546	0.89544	0.999996	1097	0	0.012872	0.24119	0.39231	0.999996	457	1	0.012872
ZNF263	4	0.008626	0.026929	0.4787	76	3	-0.24181	0.98659	0.9869	0.999996	1278	0	-0.24181	4	0.0653	0.14742	0.999996	187	1	0.089112	0.6968	0.69978	0.999996	884	1	0.089112	4	0.08481	0.186	0.983723	254	2	-0.11838	0.83569	0.83656	0.999996	1009	1	-0.11838
TAP2	4	0.045641	0.10787	0.928265	157	3	-0.14191	0.98728	0.98768	0.999996	1279	0	-0.14191	4	0.0069819	0.023023	0.592098	51	3	-0.35693	0.96905	0.96899	0.999996	1278	0	-0.35693	4	0.92926	0.92919	0.999996	1164	0	0.10151	0.12333	0.25625	0.999996	307	3	0.10151
ZBTB44	4	0.0040265	0.014683	0.312268	63	3	-0.18116	0.98736	0.98779	0.999996	1280	0	-0.18116	4	0.77397	0.77549	0.999996	1001	0	0.13189	0.40572	0.50125	0.999996	630	1	0.13189	4	0.77823	0.78229	0.999996	904	1	0.04402	0.41075	0.55681	0.999996	646	2	0.04402
ZNF554	4	0.020263	0.053092	0.683121	105	3	-0.16085	0.98913	0.98944	0.999996	1281	0	-0.16085	4	0.087477	0.17375	0.999996	222	2	-0.16835	0.81457	0.81754	0.999996	1053	0	-0.16835	4	0.85132	0.85172	0.999996	1023	0	-0.025121	0.93805	0.93796	0.999996	1174	0	-0.025121
IFNGR2	4	0.0094415	0.02882	0.486696	80	3	-0.21013	0.98926	0.98955	0.999996	1282	0	-0.21013	4	1.4471e-06	1.0993e-05	0.001856	7	4	-0.63548	1	1	0.999996	1348	0	-0.63548	4	0.29352	0.4352	0.999996	496	2	-0.024995	0.37559	0.52249	0.999996	607	2	-0.024995
FOXD4L5	4	0.0062837	0.021623	0.411449	71	3	-0.37555	0.99002	0.99023	0.999996	1283	0	-0.37555	4	0.045934	0.10833	0.982225	149	3	-0.60381	0.85629	0.85777	0.999996	1110	0	-0.60381	4	0.00095496	0.0035361	0.095545	50	4	-0.34752	0.99905	0.99901	0.999996	1315	0	-0.34752
ZNF433	4	0.34976	0.46039	0.999996	513	1	-0.089359	0.99079	0.99097	0.999996	1284	0	-0.089359	4	0.22698	0.34417	0.999996	428	2	-0.17014	0.72872	0.72947	0.999996	932	1	-0.17014	4	0.26821	0.40922	0.999996	469	2	-0.044094	0.90492	0.90463	0.999996	1128	0	-0.044094
IL12RB1	4	0.36883	0.47033	0.999996	526	1	-0.12011	0.99135	0.99155	0.999996	1285	0	-0.12011	4	0.27868	0.40656	0.999996	503	2	-0.20444	0.23761	0.35883	0.999996	423	1	-0.20444	4	0.081557	0.1801	0.969409	250	3	-0.17853	0.82028	0.82265	0.999996	985	1	-0.17853
TBX6	4	0.046492	0.10954	0.936266	158	3	-0.21384	0.99214	0.9925	0.999996	1286	0	-0.21384	4	0.078593	0.16326	0.999996	206	1	-0.10592	0.9169	0.9172	0.999996	1206	0	-0.10592	4	0.007848	0.026299	0.370101	96	2	-0.23667	0.87647	0.87655	0.999996	1083	0	-0.23667
HIVEP3	4	0.0093324	0.028527	0.486696	78	3	-0.20998	0.99236	0.99272	0.999996	1287	0	-0.20998	4	0.061974	0.14104	0.999996	181	2	-0.22961	0.57826	0.60706	0.999996	763	1	-0.22961	4	0.83645	0.83671	0.999996	990	0	0.037829	0.43605	0.58189	0.999996	675	2	0.037829
MED30	4	0.036254	0.087727	0.860633	137	3	-0.23684	0.99251	0.99291	0.999996	1288	0	-0.23684	4	0.95894	0.9591	0.999996	1258	0	0.34766	0.024603	0.063308	0.982568	86	3	0.34766	4	1	1	0.999996	1334	0	0.7211	4.4615e-06	1.0993e-05	0.000646	21	4	0.7211
KDM2B	4	0.023615	0.060619	0.721773	113	3	-0.17408	0.99271	0.99309	0.999996	1289	0	-0.17408	4	0.46958	0.52765	0.999996	667	1	0.0064394	0.70131	0.70385	0.999996	889	1	0.0064394	4	0.051854	0.12372	0.875978	190	1	0.070233	0.14465	0.29191	0.999996	354	3	0.070233
NFKB2	4	0.0004265	0.0018212	0.081603	30	3	-0.456	0.99311	0.99341	0.999996	1290	0	-0.456	4	0.99309	0.99339	0.999996	1311	0	0.70438	2.6877e-05	9.1608e-05	0.005381	23	3	0.70438	4	0.0022491	0.0082484	0.176882	63	4	-0.33128	0.99775	0.99766	0.999996	1306	0	-0.33128
NR2F6	4	0.013325	0.037768	0.573312	89	3	-0.28778	0.99344	0.99373	0.999996	1291	0	-0.28778	4	0.27319	0.3994	0.999996	496	1	-0.090361	0.55896	0.59394	0.999996	749	1	-0.090361	4	5.3071e-05	0.00022352	0.01038	29	4	-0.3974	0.99995	0.99997	0.999996	1328	0	-0.3974
AKT1	4	0.010211	0.030645	0.50489	82	3	-0.28088	0.99366	0.99396	0.999996	1292	0	-0.28088	4	0.29297	0.42361	0.999996	532	2	-0.01633	0.19613	0.30951	0.999996	356	2	-0.01633	4	0.016376	0.051561	0.531744	131	3	-0.22336	0.77146	0.7828	0.999996	931	1	-0.22336
E2F1	4	0.038909	0.093356	0.872277	144	3	-0.22934	0.99373	0.99401	0.999996	1293	0	-0.22934	4	0.76361	0.76449	0.999996	986	0	-0.06874	0.77974	0.78121	0.999996	1009	0	-0.06874	4	0.00082908	0.003067	0.086324	48	4	-0.36382	0.99917	0.99912	0.999996	1317	0	-0.36382
ZBTB1	4	0.041746	0.099402	0.895281	150	3	-0.16866	0.99379	0.99405	0.999996	1294	0	-0.16866	4	0.99907	0.9992	0.999996	1328	0	0.37525	0.00092782	0.00369	0.151065	33	4	0.37525	4	0.82393	0.82417	0.999996	970	1	0.21214	0.010031	0.032975	0.454587	98	3	0.21214
E2F6	4	0.047818	0.11212	0.941419	160	3	-0.15324	0.99381	0.99407	0.999996	1295	0	-0.15324	4	0.15735	0.25958	0.999996	325	1	0.069088	0.14779	0.25155	0.999996	282	2	0.069088	4	0.63368	0.68164	0.999996	766	1	0.11746	0.073127	0.16598	0.999996	215	3	0.11746
NSD1	4	0.0236	0.060575	0.721773	112	3	-0.19817	0.99382	0.99407	0.999996	1296	0	-0.19817	4	0.87169	0.87276	0.999996	1129	0	0.060439	0.36831	0.4813	0.999996	601	1	0.060439	4	0.76999	0.77549	0.999996	893	1	0.032464	0.36668	0.51375	0.999996	596	2	0.032464
CTCF	4	0.010824	0.031993	0.514557	84	3	-0.25477	0.99399	0.99428	0.999996	1297	0	-0.25477	4	0.46126	0.52262	0.999996	656	1	0.11895	0.2708	0.3978	0.999996	484	2	0.11895	4	0.0016079	0.0059618	0.13853	58	4	-0.43524	0.99762	0.99752	0.999996	1305	0	-0.43524
ZNF664	4	0.0090811	0.027977	0.486696	77	3	-0.20763	0.99413	0.9944	0.999996	1298	0	-0.20763	4	0.040193	0.096009	0.973586	131	3	-0.22494	0.95524	0.95536	0.999996	1256	0	-0.22494	4	0.26025	0.40148	0.999996	460	1	0.067524	0.22964	0.38093	0.999996	447	2	0.067524
MAF	4	0.0013314	0.0051704	0.162445	43	4	-0.27874	0.99437	0.99462	0.999996	1299	0	-0.27874	4	0.097413	0.18561	0.999996	241	2	-0.19452	0.72424	0.72506	0.999996	923	1	-0.19452	4	0.28011	0.42144	0.999996	480	1	0.14459	0.083476	0.18509	0.999996	242	3	0.14459
ATF5	4	0.0052836	0.018816	0.368417	69	4	-0.19006	0.99472	0.99495	0.999996	1300	0	-0.19006	4	0.27332	0.39958	0.999996	497	2	-0.21935	0.84818	0.84978	0.999996	1098	0	-0.21935	4	0.0013925	0.0051337	0.125442	55	4	-0.2246	0.99861	0.99841	0.999996	1311	0	-0.2246
HOXD8	4	0.0029885	0.011092	0.262897	57	4	-0.34517	0.99475	0.99497	0.999996	1301	0	-0.34517	4	0.81933	0.82192	0.999996	1059	0	-0.031614	0.7814	0.78291	0.999996	1013	0	-0.031614	4	0.89789	0.89764	0.999996	1102	0	0.036388	0.474	0.61911	0.999996	724	2	0.036388
ATXN7L3	4	2.3149e-05	8.4279e-05	0.005422	20	4	-0.48051	0.99531	0.99555	0.999996	1302	0	-0.48051	4	0.75753	0.75824	0.999996	978	0	0.29077	0.012393	0.036442	0.780303	61	3	0.29077	4	1	1	0.999996	1341	0	1.5074	5.4199e-08	3.6643e-06	0.000248	12	4	1.5074
FOXM1	4	0.0045043	0.016229	0.332208	66	4	-0.24784	0.9955	0.99572	0.999996	1303	0	-0.24784	4	0.9289	0.92916	0.999996	1209	0	0.088719	0.50499	0.55869	0.999996	698	1	0.088719	4	0.14668	0.28592	0.999996	349	2	-0.057997	0.86467	0.86459	0.999996	1062	0	-0.057997
FOXB2	4	0.0043645	0.015841	0.329246	65	4	-0.1988	0.99564	0.99584	0.999996	1304	0	-0.1988	4	0.16578	0.27018	0.999996	341	2	-0.068461	0.73424	0.73484	0.999996	939	1	-0.068461	4	0.41963	0.56375	0.999996	641	2	-0.038952	0.93833	0.9382	0.999996	1176	0	-0.038952
ZNF626	4	0.0038488	0.013994	0.304935	62	4	-0.34333	0.99615	0.99624	0.999996	1305	0	-0.34333	4	0.0024191	0.0091351	0.39341	30	3	-1.0019	0.98969	0.98995	0.999996	1319	0	-1.0019	4	0.0013872	0.0051044	0.125442	54	4	-0.50927	0.99861	0.99841	0.999996	1312	0	-0.50927
ZNF764	4	0.0038032	0.01384	0.304935	60	4	-0.15765	0.9962	0.99628	0.999996	1306	0	-0.15765	4	0.045449	0.10748	0.981369	147	2	-0.22574	0.75445	0.75535	0.999996	969	0	-0.22574	4	0.040082	0.1006	0.813808	167	3	-0.2011	0.57469	0.66791	0.999996	780	1	-0.2011
FOXD4L1	4	0.0033389	0.012235	0.280164	59	4	-0.32986	0.99666	0.99682	0.999996	1307	0	-0.32986	4	0.044864	0.10608	0.981369	144	3	-0.52336	0.90785	0.90795	0.999996	1187	0	-0.52336	4	0.16897	0.30876	0.999996	367	1	-0.011407	0.41015	0.5563	0.999996	643	1	-0.011407
NFYC	4	0.0027905	0.010388	0.250619	56	4	-0.20558	0.99721	0.99731	0.999996	1308	0	-0.20558	4	0.74156	0.74206	0.999996	957	0	-0.16434	0.67667	0.68209	0.999996	867	1	-0.16434	4	0.040494	0.10145	0.814531	168	3	-0.25434	0.40766	0.55392	0.999996	641	1	-0.25434
MAX	4	0.0027193	0.010146	0.249235	55	4	-0.20135	0.99728	0.99739	0.999996	1309	0	-0.20135	4	0.35882	0.46333	0.999996	585	1	0.043769	0.67317	0.67927	0.999996	863	1	0.043769	4	0.027455	0.07477	0.679571	148	2	-0.085455	0.55608	0.65968	0.999996	768	1	-0.085455
MED14	4	0.002539	0.0094943	0.242014	53	4	-0.17866	0.99746	0.99755	0.999996	1310	0	-0.17866	4	0.90059	0.90125	0.999996	1162	0	0.071495	0.35617	0.47502	0.999996	594	1	0.071495	4	0.9269	0.9267	0.999996	1161	0	0.40999	0.00015485	0.00064858	0.019914	44	3	0.40999
RAD21	4	0.0025223	0.0094503	0.242014	52	4	-0.26046	0.99748	0.99756	0.999996	1311	0	-0.26046	4	0.063136	0.14332	0.999996	182	2	-0.20004	0.46543	0.53538	0.999996	670	1	-0.20004	4	1.9138e-05	6.9622e-05	0.003618	26	3	-0.72678	0.23273	0.38409	0.999996	450	1	-0.72678
ZNF98	4	0.0025139	0.0094283	0.242014	51	4	-0.1611	0.99749	0.99756	0.999996	1312	0	-0.1611	4	0.051828	0.12019	0.999996	158	3	-0.21192	0.92601	0.92636	0.999996	1220	0	-0.21192	4	0.31791	0.46013	0.999996	521	2	-0.038943	0.82673	0.82824	0.999996	997	1	-0.038943
HNF1A	4	0.0024809	0.0093184	0.242014	50	4	-0.20062	0.99752	0.99762	0.999996	1313	0	-0.20062	4	0.78399	0.78566	0.999996	1012	0	0.064895	0.40472	0.50061	0.999996	629	1	0.064895	4	0.22631	0.3671	0.999996	420	2	-0.079753	0.65713	0.70909	0.999996	834	1	-0.079753
ARID5B	4	0.0020089	0.0077134	0.216508	48	4	-0.25645	0.99799	0.99804	0.999996	1314	0	-0.25645	4	0.00053585	0.0022242	0.166942	18	4	-0.51339	0.99946	0.99952	0.999996	1341	0	-0.51339	4	0.0054585	0.018684	0.307933	81	3	-0.21973	0.90274	0.90262	0.999996	1124	0	-0.21973
STAT1	4	0.0019879	0.0076181	0.216508	47	4	-0.19398	0.99801	0.99808	0.999996	1315	0	-0.19398	4	0.00046149	0.0019311	0.153465	17	3	-0.53665	0.92399	0.9244	0.999996	1218	0	-0.53665	4	0.33216	0.47481	0.999996	536	2	-0.079784	0.98303	0.98293	0.999996	1260	0	-0.079784
LIN28B	4	0.0015204	0.0058153	0.178555	44	4	-0.17259	0.99848	0.99853	0.999996	1316	0	-0.17259	4	0.24714	0.36857	0.999996	460	2	-0.067247	0.83917	0.84097	0.999996	1083	0	-0.067247	4	0.013273	0.042612	0.468043	123	3	-0.19998	0.45465	0.60017	0.999996	695	1	-0.19998
RUNX1	4	0.0012112	0.004694	0.15099	42	4	-0.26412	0.99879	0.9989	0.999996	1317	0	-0.26412	4	0.48595	0.53762	0.999996	675	1	0.1403	0.15101	0.25558	0.999996	287	2	0.1403	4	4.305e-07	3.6643e-06	0.000236	15	4	-0.85791	1	1	0.999996	1339	0	-0.85791
ATF6	4	0.0011685	0.0045328	0.149843	40	4	-0.26481	0.99883	0.99894	0.999996	1318	0	-0.26481	4	0.15995	0.26265	0.999996	328	2	-0.13286	0.95161	0.95176	0.999996	1248	0	-0.13286	4	0.13229	0.27091	0.999996	341	2	-0.10959	0.96757	0.96744	0.999996	1231	0	-0.10959
NR2C2	4	0.0011315	0.0044228	0.149843	39	4	-0.31202	0.99887	0.999	0.999996	1319	0	-0.31202	4	0.2459	0.36693	0.999996	457	2	-0.11146	0.8252	0.82746	0.999996	1063	0	-0.11146	4	2.8109e-07	3.6643e-06	0.000236	13	4	-0.67264	1	1	0.999996	1341	0	-0.67264
BHLHE40	4	0.00068462	0.0028032	0.108204	35	4	-0.33437	0.99902	0.99917	0.999996	1320	0	-0.33437	4	0.02165	0.05606	0.831823	87	3	-0.25541	0.97425	0.97414	0.999996	1294	0	-0.25541	4	0.025878	0.071612	0.667224	145	3	-0.23889	0.82473	0.82643	0.999996	992	1	-0.23889
E2F3	4	0.00093571	0.0036973	0.135001	37	4	-0.26383	0.99906	0.99919	0.999996	1321	0	-0.26383	4	0.30018	0.43215	0.999996	542	1	0.080479	0.7966	0.79855	0.999996	1032	0	0.080479	4	0.00097672	0.0036167	0.095807	51	3	-0.35238	0.9747	0.97472	0.999996	1247	0	-0.35238
MYC	4	0.0004856	0.0020264	0.082958	33	4	-0.53096	0.99951	0.99956	0.999996	1322	0	-0.53096	4	0.098336	0.18678	0.999996	242	2	-0.12245	0.27269	0.3999	0.999996	490	2	-0.12245	4	1.1013e-07	3.6643e-06	0.000236	11	4	-1.4349	1	1	0.999996	1343	0	-1.4349
LEF1	4	0.00047361	0.0019971	0.082958	32	4	-0.38037	0.99953	0.99959	0.999996	1323	0	-0.38037	4	6.5971e-05	0.00024551	0.023692	14	4	-0.87558	0.99824	0.99831	0.999996	1335	0	-0.87558	4	0.16403	0.30366	0.999996	363	2	-0.094208	0.94971	0.94941	0.999996	1202	0	-0.094208
DNMT1	4	0.00044574	0.0018725	0.081603	31	4	-0.2629	0.99955	0.9996	0.999996	1324	0	-0.2629	4	0.011712	0.033987	0.695695	66	3	-0.43178	0.99039	0.9906	0.999996	1321	0	-0.43178	4	0.9997	0.99972	0.999996	1313	0	0.5276	0.00027375	0.0011543	0.031825	49	4	0.5276
RUNX2	4	0.00029837	0.0013814	0.064356	29	4	-0.25989	0.9997	0.99972	0.999996	1325	0	-0.25989	4	0.042303	0.10049	0.973586	139	3	-0.20192	0.96456	0.9648	0.999996	1269	0	-0.20192	4	0.34745	0.48995	0.999996	552	2	-0.065332	0.61847	0.68846	0.999996	811	1	-0.065332
PRKRIR	4	0.00029502	0.0013741	0.064356	28	4	-0.34443	0.9997	0.99972	0.999996	1326	0	-0.34443	4	0.21995	0.33554	0.999996	422	1	0.19724	0.056857	0.13045	0.999996	151	2	0.19724	4	0.12211	0.25374	0.999996	319	3	-0.074768	0.51832	0.64438	0.999996	750	1	-0.074768
TBX18	4	0.00023664	0.001059	0.052989	27	4	-0.25477	0.99976	0.99979	0.999996	1327	0	-0.25477	4	0.56016	0.58796	0.999996	733	1	-0.082451	0.78045	0.78193	0.999996	1011	0	-0.082451	4	0.70952	0.72958	0.999996	822	1	0.053869	0.41042	0.5565	0.999996	644	2	0.053869
ARID3B	4	0.00022555	0.0010223	0.052989	26	4	-0.34771	0.99977	0.99981	0.999996	1328	0	-0.34771	4	0.91747	0.91781	0.999996	1190	0	0.19257	0.068597	0.15401	0.999996	174	3	0.19257	4	0.10934	0.23088	0.999996	298	3	-0.082927	0.87632	0.87634	0.999996	1082	0	-0.082927
TBX21	4	0.0001946	0.0009344	0.050495	25	4	-0.46369	0.99981	0.99984	0.999996	1329	0	-0.46369	4	0.68297	0.68512	0.999996	870	1	0.12971	0.39969	0.49796	0.999996	623	1	0.12971	4	0.2446	0.38643	0.999996	442	2	-0.075506	0.23938	0.39088	0.999996	456	1	-0.075506
IFNGR1	4	6.036e-05	0.00020887	0.011757	24	4	-0.3458	0.99994	0.99995	0.999996	1330	0	-0.3458	4	0.021	0.054617	0.831823	86	2	-0.23274	0.98906	0.98936	0.999996	1317	0	-0.23274	4	0.056651	0.13296	0.900767	198	2	-0.10498	0.91912	0.91867	0.999996	1152	0	-0.10498
RUNX3	4	3.3572e-05	0.00011359	0.006976	22	4	-0.34358	0.99997	0.99997	0.999996	1331	0	-0.34358	4	0.98374	0.98387	0.999996	1297	0	0.23516	0.049133	0.11511	0.999996	137	3	0.23516	4	0.0053233	0.018215	0.307611	80	4	-0.21374	0.99468	0.99464	0.999996	1295	0	-0.21374
MED11	4	2.6399e-05	8.4279e-05	0.005422	21	4	-0.45928	0.99997	0.99998	0.999996	1332	0	-0.45928	4	0.79794	0.79977	0.999996	1035	0	0.25893	0.20933	0.32504	0.999996	372	2	0.25893	4	0.99819	0.99804	0.999996	1304	0	0.89675	7.7093e-06	1.8322e-05	0.001031	24	4	0.89675
IRF1	4	2.3698e-06	1.0993e-05	0.000782	19	4	-0.73105	0.99999	1	0.999996	1333	0	-0.73105	4	3.6088e-07	3.6643e-06	0.000825	5	4	-0.75839	1	1	0.999996	1349	0	-0.75839	4	8.1581e-07	3.6643e-06	0.000236	17	4	-0.51986	1	1	0.999996	1336	0	-0.51986
MTF1	4	1.4165e-06	1.0993e-05	0.000782	18	4	-0.54835	1	1	0.999996	1334	0	-0.54835	4	1.943e-07	3.6643e-06	0.000825	3	4	-1.1153	1	1	0.999996	1350	0	-1.1153	4	0.00080407	0.0029718	0.085422	47	4	-0.23245	0.9992	0.99915	0.999996	1318	0	-0.23245
PRDM1	4	5.8487e-07	3.6643e-06	0.000291	17	4	-0.94571	1	1	0.999996	1335	0	-0.94571	4	0.86929	0.87023	0.999996	1127	0	0.89369	9.5511e-06	4.7636e-05	0.003786	17	3	0.89369	4	0.00069091	0.002642	0.078455	45	3	-0.3875	0.97456	0.97459	0.999996	1246	0	-0.3875
HNRNPK	4	5.1047e-07	3.6643e-06	0.000291	16	4	-0.76009	1	1	0.999996	1336	0	-0.76009	4	0.29616	0.42748	0.999996	533	2	-0.27004	0.75779	0.7585	0.999996	979	0	-0.27004	4	5.649e-05	0.00023818	0.01038	30	4	-0.83808	0.99903	0.99899	0.999996	1314	0	-0.83808
BCL11B	4	3.8316e-07	3.6643e-06	0.000291	15	4	-0.70427	1	1	0.999996	1337	0	-0.70427	4	0.84655	0.84823	0.999996	1099	0	0.24207	0.025148	0.0644	0.982568	87	2	0.24207	4	0.16446	0.30407	0.999996	364	2	0.0045432	0.11326	0.23852	0.999996	290	2	0.0045432
SATB1	4	2.7237e-07	3.6643e-06	0.000291	14	4	-0.71785	1	1	0.999996	1338	0	-0.71785	4	0.00013023	0.0006266	0.052908	16	4	-0.3987	0.99987	0.9999	0.999996	1343	0	-0.3987	4	2.4768e-06	3.6643e-06	0.000236	21	4	-0.76635	1	1	0.999996	1332	0	-0.76635
MEF2D	4	1.2924e-07	3.6643e-06	0.000291	13	4	-0.68608	1	1	0.999996	1339	0	-0.68608	4	0.046877	0.11027	0.993168	150	2	-0.17861	0.45752	0.53055	0.999996	666	1	-0.17861	4	5.7781e-05	0.00023818	0.01038	31	4	-0.58085	0.99606	0.99608	0.999996	1297	0	-0.58085
TNFAIP3	4	7.5126e-08	3.6643e-06	0.000291	12	4	-0.73495	1	1	0.999996	1340	0	-0.73495	4	0.12469	0.21918	0.999996	276	2	-0.19455	0.40672	0.50174	0.999996	631	1	-0.19455	4	0.00038849	0.00155	0.053342	39	4	-0.3213	0.99351	0.99342	0.999996	1290	0	-0.3213
IRF2	4	7.1824e-08	3.6643e-06	0.000291	11	4	-1.2541	1	1	0.999996	1341	0	-1.2541	4	2.8749e-07	3.6643e-06	0.000825	4	4	-0.94638	0.99958	0.99962	0.999996	1342	0	-0.94638	4	2.0415e-05	7.6951e-05	0.00385	27	3	-1.0685	0.84739	0.84764	0.999996	1029	1	-1.0685
TFDP1	4	4.2238e-08	3.6643e-06	0.000291	10	4	-1.0139	1	1	0.999996	1342	0	-1.0139	4	0.080678	0.16574	0.999996	212	1	-0.20092	0.7626	0.7635	0.999996	984	0	-0.20092	4	1.1101e-08	3.6643e-06	0.000236	6	4	-1.1807	1	1	0.999996	1347	0	-1.1807
KLF2	4	4.01e-08	3.6643e-06	0.000291	9	4	-1.5795	1	1	0.999996	1343	0	-1.5795	4	0.00091965	0.003646	0.222772	22	3	-0.48236	0.95496	0.95511	0.999996	1252	0	-0.48236	4	1.0573e-07	3.6643e-06	0.000236	10	4	-2.0033	1	1	0.999996	1344	0	-2.0033
KLF13	4	2.2897e-08	3.6643e-06	0.000291	8	4	-0.80541	1	1	0.999996	1344	0	-0.80541	4	0.21647	0.33113	0.999996	416	2	-0.18947	0.51582	0.56522	0.999996	709	1	-0.18947	4	2.0766e-09	3.6643e-06	0.000236	4	4	-1.3111	1	1	0.999996	1349	0	-1.3111
ZNF217	4	4.5913e-09	3.6643e-06	0.000291	7	4	-1.3672	1	1	0.999996	1345	0	-1.3672	4	0.94824	0.9484	0.999996	1244	0	0.32689	0.015271	0.042627	0.799849	72	3	0.32689	4	3.8861e-11	3.6643e-06	0.000236	2	4	-2.5665	1	1	0.999996	1351	0	-2.5665
FOXK1	4	2.5724e-09	3.6643e-06	0.000291	6	4	-1.1263	1	1	0.999996	1346	0	-1.1263	4	4.1832e-07	3.6643e-06	0.000825	6	4	-0.84383	0.99873	0.9988	0.999996	1339	0	-0.84383	4	2.6346e-07	3.6643e-06	0.000236	12	4	-0.77004	1	1	0.999996	1342	0	-0.77004
MYB	4	7.7246e-10	3.6643e-06	0.000291	5	4	-1.3944	1	1	0.999996	1347	0	-1.3944	4	0.0034323	0.012587	0.480316	35	4	-0.35173	0.99657	0.99674	0.999996	1331	0	-0.35173	4	1.6575e-09	3.6643e-06	0.000236	3	4	-1.4053	1	1	0.999996	1350	0	-1.4053
HIVEP2	4	2.0678e-10	3.6643e-06	0.000291	4	4	-1.5677	1	1	0.999996	1348	0	-1.5677	4	0.076062	0.16028	0.999996	202	2	-0.22201	0.97174	0.97183	0.999996	1289	0	-0.22201	4	0.33947	0.48212	0.999996	543	1	0.023642	0.45081	0.59655	0.999996	690	2	0.023642
MED12	4	1.3715e-10	3.6643e-06	0.000291	3	4	-2.2103	1	1	0.999996	1349	0	-2.2103	4	0.99951	0.99956	0.999996	1330	0	0.64037	5.9123e-05	0.00020154	0.010472	26	4	0.64037	4	1	1	0.999996	1345	0	1.0841	1.0322e-08	3.6643e-06	0.000248	8	4	1.0841
CBFB	4	2.0478e-11	3.6643e-06	0.000291	2	4	-2.6935	1	1	0.999996	1350	0	-2.6935	4	0.99999	1	0.999996	1337	0	0.6703	1.3801e-05	6.2293e-05	0.004429	19	4	0.6703	4	9.4027e-08	3.6643e-06	0.000236	9	4	-2.3487	1	1	0.999996	1338	0	-2.3487
Non-Targeting	593	6.9498e-110	3.6643e-06	0.000291	1	0	0	503540000000000	1	0.999996	1351	0	0	593	4.2249e-71	3.6643e-06	0.000825	1	0	0	-10.258	3.6643e-06	0.00045	1	0	0	593	2.8187e-21	3.6643e-06	0.000236	1	0	0	-5.5383e+68	3.6643e-06	0.000248	1	0	0

## Sheet: sgrna_summary
sgrna	Gene.Resting_Teff	control_count.Resting_Teff	treatment_count.Resting_Teff	control_mean.Resting_Teff	treat_mean.Resting_Teff	LFC.Resting_Teff	control_var.Resting_Teff	adj_var.Resting_Teff	score.Resting_Teff	p.low.Resting_Teff	p.high.Resting_Teff	p.twosided.Resting_Teff	FDR.Resting_Teff	high_in_treatment.Resting_Teff	Gene.Stimulated_Teff	control_count.Stimulated_Teff	treatment_count.Stimulated_Teff	control_mean.Stimulated_Teff	treat_mean.Stimulated_Teff	LFC.Stimulated_Teff	control_var.Stimulated_Teff	adj_var.Stimulated_Teff	score.Stimulated_Teff	p.low.Stimulated_Teff	p.high.Stimulated_Teff	p.twosided.Stimulated_Teff	FDR.Stimulated_Teff	high_in_treatment.Stimulated_Teff	Gene.Resting_Treg	control_count.Resting_Treg	treatment_count.Resting_Treg	control_mean.Resting_Treg	treat_mean.Resting_Treg	LFC.Resting_Treg	control_var.Resting_Treg	adj_var.Resting_Treg	score.Resting_Treg	p.low.Resting_Treg	p.high.Resting_Treg	p.twosided.Resting_Treg	FDR.Resting_Treg	high_in_treatment.Resting_Treg
s_994	IL2RA	103.22/125.11/158.54	2812.6/2471.6/1846.5	125.11	2471.6	4.2932	798.46	1883	54.074	1	0	0	0	TRUE	IL2RA	243.69/151.72/158.8	4326.3/5564.4/4110	158.8	4326.3	4.7591	3627.7	9808.2	42.08	1	0	0	0	TRUE	IL2RA	388.02/373.56	5835.6/3846.2	380.79	4840.9	3.6647	104.55	2798	84.318	1	0	0	0	TRUE
s_995	IL2RA	162.77/84.926/181.32	2175.8/1686.2/1273.5	162.77	1686.2	3.3649	3201.8	2513.9	30.384	1	4.4182e-203	8.8363e-203	2.6509e-199	TRUE	IL2RA	357.01/360.7/415.1	2407.1/2857.1/3094.8	360.7	2857.1	2.9822	1486.6	24823	15.845	1	7.6839e-57	1.5368e-56	1.5368e-53	TRUE	IL2RA	581.51/347.12	4445.1/3068.3	464.32	3756.7	3.0136	27469	3514	55.54	1	0	0	0	TRUE
s_1927	STAT5B	194.53/149.38/117.38	1688.8/1561.4/1329.2	149.38	1561.4	3.3771	1531.4	2287.7	29.522	1	7.5684e-192	1.5137e-191	3.0274e-188	TRUE	STAT5B	390.1/546.06/435.21	1104.8/2720.6/2075.1	435.21	2075.1	2.2508	7161.9	30701	9.3592	1	4.0434e-21	8.0869e-21	3.0326e-18	TRUE	STAT5B	990.34/847.76	2439.7/2466	919.05	2452.9	1.4153	10164	7707.2	17.471	1	1.1828e-68	2.3656e-68	3.1542e-66	TRUE
s_1926	STAT5B	553.81/495.91/605.27	3268.6/3924.2/3350.8	553.81	3350.8	2.5949	3000.4	9651.9	28.47	1	1.3921e-178	2.7843e-178	4.1764e-175	TRUE	STAT5B	1187.4/1273.9/1324.7	4899.6/6064.9/4392.9	1273.9	4899.6	1.9426	5036.4	103570	11.266	1	9.6452e-30	1.929e-29	1.1574e-26	TRUE	STAT5B	1792.4/1548	4613/5818	1670.2	5215.5	1.6422	29868	15340	28.625	1	1.6615e-180	3.323e-180	9.4942e-178	TRUE
s_1928	STAT5B	234.23/240.37/169.93	1809.4/2065.3/1802.7	234.23	1809.4	2.9441	2086	3749.5	25.723	1	3.1926e-146	6.3851e-146	7.6621e-143	TRUE	STAT5B	870.46/638.39/684.47	3904.9/1632.2/2960.3	684.47	2960.3	2.1111	18358	51261	10.052	1	4.5082e-24	9.0164e-24	3.8642e-21	TRUE	STAT5B	822.85/433.26	2553.5/2187.2	628.06	2370.4	1.9145	75891	4973.1	24.707	1	4.5204e-135	9.0407e-135	2.0091e-132	TRUE
s_1925	STAT5B	223.31/285.87/330.23	2084.6/1777.2/1956.9	285.87	1956.9	2.7709	2940.5	4666.8	24.462	1	1.8905e-132	3.781e-132	3.781e-129	TRUE	STAT5B	817.31/1417.8/663.36	3939/3737.3/2977.8	817.31	3737.3	2.1917	192120	62661	11.665	1	9.6101e-32	1.922e-31	1.4415e-28	TRUE	STAT5B	861.34/851.17	2320.4/2922.8	856.26	2621.6	1.6132	51.725	7104.2	20.945	1	1.0512e-97	2.1023e-97	3.4092e-95	TRUE
s_993	IL2RA	173.69/180.47/125.26	1684/1386.9/1204.8	173.69	1386.9	2.99	1195.7	2699.7	23.349	1	7.0332e-121	1.4066e-120	1.2057e-117	TRUE	IL2RA	172.49/166.75/78.397	2420.4/3089.5/2358.8	166.75	2420.4	3.8514	3919.8	10366	22.135	1	7.6453e-109	1.5291e-108	3.0581e-105	TRUE	IL2RA	370.34/408.53	2579.9/2172.6	389.43	2376.3	2.6061	729.34	2871.1	37.08	1	3.0042e-301	6.0083e-301	2.4033e-298	TRUE
s_1638	PTEN	1651.5/1779.7/2946.6	4731/5217.2/5124.7	1779.7	5124.7	1.5253	689140	34832	17.923	1	3.9029e-72	7.8058e-72	5.8543e-69	TRUE	PTEN	4542.8/3742.3/3467.6	7116.8/5412/4543.9	3742.3	5412	0.53212	358170	350890	2.8187	0.99759	0.0024109	0.0048217	0.15154	TRUE	PTEN	2131.5/2392.3	9226/17517	2261.9	13372	2.563	34011	21766	75.304	1	0	0	0	TRUE
s_996	IL2RA	648.1/832.58/878.56	2822.3/3201.6/2228.6	832.58	2822.3	1.76	18073	15109	16.187	1	3.0895e-59	6.179e-59	4.1193e-56	TRUE	IL2RA	669.89/724.98/404.05	3542.3/4892.4/5883.1	669.89	4892.4	2.8667	36854	50027	18.878	1	8.5995e-80	1.7199e-79	2.0639e-76	TRUE	IL2RA	1482.4/1512.2	5340.2/6058.6	1497.3	5699.4	1.9278	443.08	13524	36.134	1	3.3209e-286	6.6418e-286	2.3442e-283	TRUE
s_1117	JAK3	297.75/325.3/217.23	1294.7/1735.9/1407.8	297.75	1407.8	2.2374	3621	4880.4	15.889	1	3.7599e-57	7.5198e-57	4.5119e-54	TRUE	JAK3	696.97/786.53/380.93	2166/1780.4/2718.5	696.97	2166	1.6345	53951	52322	6.4223	1	6.7214e-11	1.3443e-10	2.9873e-08	TRUE	JAK3	1266/1406.4	2219.1/1728.8	1336.2	1973.9	0.56259	9854.4	11861	5.8557	1	2.375e-09	4.7499e-09	1.1492e-07	TRUE
s_1640	PTEN	1126.5/1440.7/1447.9	4060/4236.6/3547.8	1440.7	4060	1.4941	49395	27610	15.764	1	2.7704e-56	5.5408e-56	3.0223e-53	TRUE	PTEN	3101.8/2353.9/4145	6215.1/4326.1/6064.7	3101.8	6064.7	0.96712	823850	283690	5.5628	1	1.3271e-08	2.6542e-08	4.6839e-06	TRUE	PTEN	1746.6/1845.6	5402.7/16167	1796.1	10785	2.5853	4902	16682	69.593	1	0	0	0	TRUE
s_1639	PTEN	1785.5/1906.3/2537.6	4403.7/4867.2/4915.7	1906.3	4867.2	1.3519	206560	37567	15.276	1	5.4957e-53	1.0991e-52	5.4957e-50	TRUE	PTEN	3819.8/3810.3/1943.9	6122.1/6785.2/3627.3	3810.3	6122.1	0.68399	1741800	358120	3.8632	0.99994	5.5966e-05	0.00011193	0.0097332	TRUE	PTEN	3533.8/3254.6	8623.7/16482	3394.2	12553	1.8866	38980	34777	49.112	1	0	0	0	TRUE
s_1923	STAT5A	616.34/825/692.87	1850.1/2584.2/2376.8	692.87	2376.8	1.7769	11658	12346	15.155	1	3.5166e-52	7.0331e-52	3.2461e-49	TRUE	STAT5A	2341.6/1662.5/2230.3	4182/3495/3756.5	2230.3	3756.5	0.75188	167380	195270	3.4537	0.99972	0.00027644	0.00055287	0.032522	TRUE	STAT5A	1713.3/1310.9	3615.2/4279.4	1512.1	3947.3	1.3837	80983	13679	20.821	1	1.3843e-96	2.7686e-96	4.3715e-94	TRUE
s_1924	STAT5A	707.65/510.32/258.4	2229.5/1923.6/1598.8	510.32	1923.6	1.9123	51201	8822	15.047	1	1.8101e-51	3.6202e-51	1.5515e-48	TRUE	STAT5A	866.45/781.52/851.31	3443.6/3336.8/3668.3	851.31	3443.6	2.0149	2550	65620	10.119	1	2.265e-24	4.5301e-24	2.0908e-21	TRUE	STAT5A	1385.6/752.24	3820.6/2678.2	1068.9	3249.4	1.6031	200600	9171.9	22.767	1	4.8338e-115	9.6676e-115	1.8711e-112	TRUE
s_3238	FOXP1	1364.7/2042.8/2030.4	4851.5/4879.4/4681	2030.4	4851.5	1.2563	221680	40266	14.059	1	3.3935e-45	6.787e-45	2.7148e-42	TRUE	FOXP1	4256/2970.8/3027.3	6822.6/4937.3/6184.3	3027.3	6184.3	1.0303	756430	276000	6.0092	1	9.3232e-10	1.8646e-09	3.8579e-07	TRUE	FOXP1	3190.5/2916.8	5748.2/9520.3	3053.7	7634.3	1.3217	37446	30779	26.109	1	1.4376e-150	2.8751e-150	6.6348e-148	TRUE
s_134	CBFB	5403.2/5354.1/3902.3	561.86/563.01/563.11	5354.1	563.01	-3.2471	1055100	116990	14.007	7.0291e-45	1	1.4058e-44	5.2718e-42	FALSE	CBFB	1846.2/1939.5/2166	4895.8/2655.6/3204.8	1939.5	3204.8	0.72424	29998	166700	3.099	0.99903	0.000971	0.001942	0.079808	TRUE	CBFB	9473.7/10555	517.64/483.61	10014	500.63	-4.3195	584800	121530	27.29	2.7685e-164	1	5.537e-164	1.4444e-161	FALSE
s_1637	PTEN	2085.2/2233.1/2341.4	5193.5/6062.6/4879.9	2233.1	5193.5	1.2173	16793	44708	14.001	1	7.6716e-45	1.5343e-44	5.4152e-42	TRUE	PTEN	5376.2/4599.7/4207.3	12445/8339.9/7199.6	4599.7	8339.9	0.85836	378460	443230	5.618	1	9.6589e-09	1.9318e-08	3.5123e-06	TRUE	PTEN	3214.4/3173.6	8658.4/19369	3194	14014	2.1331	835.35	32418	60.092	1	0	0	0	TRUE
s_1119	JAK3	84.362/131.94/122.63	701.92/987.14/686.47	122.63	701.92	2.5073	775.56	1842	13.497	1	8.135e-42	1.627e-41	5.4233e-39	TRUE	JAK3	210.6/337.8/209.06	603.67/856.06/1525.1	210.6	856.06	2.0181	8091.9	13500	5.5553	1	1.4359e-08	2.8718e-08	4.9231e-06	TRUE	JAK3	422.35/422.18	827.12/642.92	422.26	735.02	0.7982	0.01529	3150.8	5.5718	1	1.2604e-08	2.5209e-08	5.5202e-07	TRUE
s_2772	MED12	6427.4/7781.4/4934.1	1333.8/1306.2/1377.9	6427.4	1333.8	-2.2678	2031500	143050	13.468	1.2136e-41	1	2.4271e-41	7.6646e-39	FALSE	MED12	3540/2068.3/5946.1	5480.5/5254.6/4935.9	3540	5254.6	0.5697	3977700	329490	2.987	0.99859	0.0014085	0.002817	0.10163	TRUE	MED12	3091.7/3734.8	9255.1/6205.7	3413.2	7730.4	1.1792	206770	35002	23.076	1	4.0477e-118	8.0955e-118	1.6749e-115	TRUE
s_1921	STAT5A	964.71/1149.5/1327	2529.2/2995.2/2950.8	1149.5	2950.8	1.3593	32835	21541	12.273	1	6.3066e-35	1.2613e-34	3.784e-32	TRUE	STAT5A	2865.1/1548/2086.6	4523.7/2960.4/4828.5	2086.6	4523.7	1.116	448070	181080	5.7272	1	5.1048e-09	1.021e-08	1.976e-06	TRUE	STAT5A	2076.4/1826.9	4393.7/5279.9	1951.6	4836.8	1.3089	31129	18359	21.294	1	6.4553e-101	1.2911e-100	2.2784e-98	TRUE
s_2770	MED12	4196.3/6322.5/4178.2	670.97/665.29/811.83	4196.3	670.97	-2.643	2260500	89482	11.785	2.3321e-32	1	4.6643e-32	1.3326e-29	FALSE	MED12	2302.5/1575.2/3847.5	5691.2/3769.8/1901.4	2302.5	3769.8	0.71105	1458000	202440	3.2612	0.99945	0.0005548	0.0011096	0.051932	TRUE	MED12	1403.3/1801.3	9163.6/4322.5	1602.3	6743	2.0726	79184	14624	42.51	1	0	0	0	TRUE
s_135	CBFB	3694.1/3969.5/3003.6	475.54/416.62/415.86	3694.1	416.62	-3.1453	276330	77774	11.752	3.4394e-32	1	6.8788e-32	1.876e-29	FALSE	CBFB	1302.7/2049/1161.9	3352.4/2474.9/3290.3	1302.7	3290.3	1.3361	288400	106220	6.0986	1	5.3506e-10	1.0701e-09	2.2931e-07	TRUE	CBFB	4970.4/7464.4	745.24/485.24	6217.4	615.24	-3.335	3110000	70006	21.173	8.4297e-100	1	1.6859e-99	2.8902e-97	FALSE
s_1118	JAK3	191.55/143.31/91.973	586.29/756.3/678.51	143.31	678.51	2.2353	2481.4	2185.9	11.447	1	1.2138e-30	2.4275e-30	6.3327e-28	TRUE	JAK3	169.48/247.63/361.83	749.84/1083.4/527.29	247.63	749.84	1.5945	9575.2	16216	3.9438	0.99996	4.1167e-05	8.2333e-05	0.0074849	TRUE	JAK3	466.04/453.73	940.92/666.49	459.89	803.71	0.80405	75.765	3475.5	5.8321	1	2.7372e-09	5.4745e-09	1.3139e-07	TRUE
s_604	GATA3	1614.8/1863.8/1414.6	3615.4/2659.3/3678.1	1614.8	3615.4	1.1623	51041	31300	11.308	1	5.9696e-30	1.1939e-29	2.9848e-27	TRUE	GATA3	2191.2/1343.3/1622.2	7464.2/7076.6/7897.1	1622.2	7464.2	2.2013	200750	136170	15.831	1	9.449e-57	1.8898e-56	1.6198e-53	TRUE	GATA3	3165.5/3784.2	4935/4336.3	3474.9	4635.6	0.41569	191380	35733	6.1404	1	4.1154e-10	8.2307e-10	2.2245e-08	TRUE
s_694	HIVEP2	5874.6/5314/4278.1	1522.7/1476/1493.3	5314	1493.3	-1.8306	693690	116030	11.216	1.6948e-29	1	3.3896e-29	8.1351e-27	FALSE	HIVEP2	5924.7/5514.3/7594.5	5074.2/3437.6/4636.5	5924.7	4636.5	-0.35366	1478300	590400	1.6766	0.046808	0.95319	0.093615	0.60987	FALSE	HIVEP2	3580.6/3795.3	3307.1/3988.4	3688	3647.7	-0.015814	23048	38276	0.20555	0.41857	0.58143	0.83714	0.91425	FALSE
s_1922	STAT5A	623.29/449.65/438.84	1426.6/1214.2/1459.5	449.65	1426.6	1.6635	15133	7676.6	11.151	1	3.5532e-29	7.1064e-29	1.6399e-26	TRUE	STAT5A	1171.3/1359.1/1035.2	3227.2/2059.4/1925.8	1171.3	2059.4	0.81355	26885	94176	2.8938	0.9981	0.001903	0.0038061	0.12787	TRUE	STAT5A	1016.3/965.46	2013.7/2607.5	990.9	2310.6	1.2206	1294.7	8405.1	14.394	1	2.8071e-47	5.6142e-47	5.7093e-45	TRUE
s_3240	FOXP1	1418.3/1958.6/1649.4	3781.6/3604.2/3508	1649.4	3604.2	1.1273	74515	32038	10.921	1	4.5709e-28	9.1418e-28	2.0315e-25	TRUE	FOXP1	2450.9/1651.1/2589.1	4639.5/3247.7/4095.2	2450.9	4095.2	0.74037	329430	217280	3.5275	0.99979	0.00020977	0.00041954	0.026497	TRUE	FOXP1	2382.2/2330.1	3871.9/6796.6	2356.1	5334.3	1.1785	1360.1	22816	19.716	1	7.8129e-87	1.5626e-86	2.1308e-84	TRUE
s_2844	KLF2	3104.5/3638.9/3827	459.26/658.72/627.78	3638.9	627.78	-2.5333	160470	76498	10.887	6.644e-28	1	1.3288e-27	2.8474e-25	FALSE	KLF2	3213.1/4569.6/2633.3	2689.9/2322.5/1975.6	3213.1	2322.5	-0.4681	1088100	295250	1.639	0.050609	0.94939	0.10122	0.62806	FALSE	KLF2	7280.9/6480.2	438.54/450.29	6880.5	444.42	-3.9495	320550	78713	22.94	9.2126e-117	1	1.8425e-116	3.685e-114	FALSE
s_453	ETS1	1295.2/1573.4/1436.5	3423.3/3189.4/3168.7	1436.5	3189.4	1.1502	19354	27522	10.566	1	2.1403e-26	4.2806e-26	8.8564e-24	TRUE	ETS1	1855.2/2746.8/2212.2	3035.4/4930.7/3732.9	2212.2	3732.9	0.75455	206600	193480	3.4572	0.99973	0.00027286	0.00054573	0.032419	TRUE	ETS1	2086.8/1727.1	3860.8/3222.7	1906.9	3541.8	0.89287	64693	17875	12.228	1	1.0995e-34	2.199e-34	1.6493e-32	TRUE
s_136	CBFB	3570/3576/2704.9	754.03/761/720.3	3570	754.03	-2.2417	374240	74905	10.289	3.9489e-25	1	7.8977e-25	1.5795e-22	FALSE	CBFB	2086.9/1986/1386	3906.8/2129.3/2825.9	1986	2825.9	0.50861	185080	171230	2.0296	0.9788	0.021197	0.042394	0.47477	TRUE	CBFB	3576.5/5024.3	1475.2/1868.6	4300.4	1671.9	-1.3624	1048100	45712	12.294	4.889e-35	1	9.778e-35	7.6192e-33	FALSE
s_456	ETS1	941.88/568.7/525.56	1581.3/1847.6/1398.8	568.7	1581.3	1.4738	70562	9937.5	10.158	1	1.5219e-24	3.0437e-24	5.8911e-22	TRUE	ETS1	1007.8/1418.5/694.52	2268.5/1694.6/1212.6	1007.8	1694.6	0.74911	133400	79439	2.4367	0.99259	0.0074124	0.014825	0.28786	TRUE	ETS1	1195.3/1252.9	2443.9/1985.7	1224.1	2214.8	0.85494	1659.3	10722	9.5678	1	5.4621e-22	1.0924e-21	6.3636e-20	TRUE
s_3239	FOXP1	1532.4/1747.8/1864.9	3815.8/3622.9/3270.2	1747.8	3622.9	1.0512	30048	34147	10.147	1	1.7014e-24	3.4028e-24	6.3803e-22	TRUE	FOXP1	3242.2/2716/2633.3	5043.9/4418.5/4262.8	2716	4418.5	0.70187	141840	244080	3.4461	0.99972	0.00028438	0.00056876	0.032738	TRUE	FOXP1	2454/2274.6	4743.5/7267.2	2364.3	6005.3	1.3445	16087	22907	24.057	1	3.5409e-128	7.0818e-128	1.5175e-125	TRUE
s_2769	MED12	3007.3/4718/3485.3	863.15/777.89/782.98	3485.3	782.98	-2.1528	873940	72953	10.005	7.2366e-24	1	1.4473e-23	2.6315e-21	FALSE	MED12	1334.8/2066.2/3941	3141.7/2602.3/2001.8	2066.2	2602.3	0.33269	2024900	179080	1.267	0.89742	0.10258	0.20517	0.75692	TRUE	MED12	2034.8/1886.6	4883.6/2901.7	1960.7	3892.7	0.98904	10982	18457	14.221	1	3.4024e-46	6.8048e-46	6.8048e-44	TRUE
s_2841	KLF2	3822.1/3409.2/2977.3	591.17/760.06/741.19	3409.2	741.19	-2.2	178520	71202	9.9986	7.7278e-24	1	1.5456e-23	2.7275e-21	FALSE	KLF2	3877/3013/3621.4	2446.9/1341.5/1373.2	3621.4	1373.2	-1.3983	217700	338080	3.8665	5.5212e-05	0.99994	0.00011042	0.0097332	FALSE	KLF2	7241.3/6626.9	828.51/545.39	6934.1	686.95	-3.3335	188780	79423	22.167	3.5675e-109	1	7.135e-109	1.3378e-106	FALSE
s_455	ETS1	531.98/520.93/418.7	1394.1/1480.7/1153.1	520.93	1394.1	1.4184	5287	9023.9	9.1914	1	1.9389e-20	3.8778e-20	6.6476e-18	TRUE	ETS1	1371.9/765.78/636.22	1659.1/1490.6/1036.2	765.78	1490.6	0.95999	192070	58207	3.0043	0.99867	0.0013318	0.0026636	0.098653	TRUE	ETS1	591.91/563.75	1537.7/1163.9	577.83	1350.8	1.2237	396.52	4518.5	11.499	1	6.6717e-31	1.3343e-30	9.4188e-29	TRUE
s_3237	FOXP1	834.69/773.44/1144.8	1916.8/1605.5/1967.9	834.69	1916.8	1.1984	49975	15151	8.7915	1	7.3783e-19	1.4757e-18	2.4594e-16	TRUE	FOXP1	1566.4/1296.8/1001.1	2344.4/3220.2/2416.4	1296.8	2416.4	0.8974	80077	105680	3.4441	0.99971	0.00028646	0.00057292	0.032738	TRUE	FOXP1	1371.1/1230.7	3300.2/3608.8	1300.9	3454.5	1.4083	9852.2	11501	20.082	1	5.3284e-90	1.0657e-89	1.5224e-87	TRUE
s_2469	ZNF217	3725.8/3972.6/3535.3	1340.3/1289.3/1227.7	3725.8	1289.3	-1.5303	48597	78510	8.6959	1.7204e-18	1	3.4409e-18	5.5798e-16	FALSE	ZNF217	3880/3645.7/2552.9	4333.9/4008.8/4394.6	3645.7	4333.9	0.24941	624480	340650	1.1791	0.88083	0.11917	0.23834	0.77878	TRUE	ZNF217	5569.6/6779.5	870.14/893.26	6174.6	881.7	-2.8066	731960	69449	20.084	5.0527e-90	1	1.0105e-89	1.4788e-87	FALSE
s_1281	MYB	2135.9/3287.9/3519.5	1144.9/853.89/1040.7	3287.9	1040.7	-1.6587	690390	68419	8.5912	4.3033e-18	1	8.6066e-18	1.3589e-15	FALSE	MYB	4539.8/1881.5/5926	3367.6/1679.6/4877.4	4539.8	3367.6	-0.43079	4494100	436710	1.7738	0.038049	0.96195	0.076097	0.57353	FALSE	MYB	4727/5815.8	1090.8/1567.1	5271.4	1328.9	-1.9871	592730	57841	16.393	1.081e-60	1	2.1619e-60	2.8199e-58	FALSE
s_2190	ZBTB14	1140.4/1607.5/1230.7	2205.1/2526/2541.9	1230.7	2526	1.0368	75084	23218	8.5009	1	9.405e-18	1.881e-17	2.8938e-15	TRUE	ZBTB14	2098.9/2326.7/1979	2524.8/4298.6/2719.4	2098.9	2719.4	0.37346	33122	182300	1.4532	0.92691	0.073091	0.14618	0.6939	TRUE	ZBTB14	2496.6/2758.2	3465.3/3315.4	2627.4	3390.4	0.36766	34207	25874	4.7429	1	1.0533e-06	2.1066e-06	3.3262e-05	TRUE
s_1723	RXRB	2260.9/2269.5/2748.7	3665.9/4031.1/4308.9	2269.5	4031.1	0.82853	114840	45510	8.2577	1	7.426e-17	1.4852e-16	2.2278e-14	TRUE	RXRB	4709.3/4707/4753.1	5089.4/4092.1/5464.1	4709.3	5089.4	0.11196	960.99	455220	0.56339	0.71341	0.28659	0.57317	0.90757	TRUE	RXRB	3004.3/2934.8	6872.3/6158.6	2969.5	6515.4	1.1334	2418.3	29802	20.54	1	4.699e-94	9.3981e-94	1.4459e-91	TRUE
s_133	CBFB	3506.5/3680.6/2735.5	1271.9/1426.3/1135.2	3506.5	1271.9	-1.4623	312350	73441	8.2457	8.2098e-17	1	1.642e-16	2.4029e-14	FALSE	CBFB	2951.3/2482/2863.5	4557.9/3048.7/4390.3	2863.5	4390.3	0.61635	76641	259140	2.9992	0.99865	0.0013535	0.002707	0.099037	TRUE	CBFB	4148.6/4334.3	3257.1/3157.7	4241.5	3207.4	-0.40304	17248	44989	4.8751	5.4376e-07	1	1.0875e-06	1.7828e-05	FALSE
s_1090	IRF2	2805.8/2766.9/2932.6	840.35/837.94/742.19	2805.8	837.94	-1.7423	8799.1	57469	8.2087	1.1178e-16	1	2.2356e-16	3.1938e-14	FALSE	IRF2	3050.6/4154.5/3342.9	1387.7/2788/1506.8	3342.9	1506.8	-1.1491	372060	308800	3.3043	0.00047615	0.99952	0.0009523	0.047615	FALSE	IRF2	3128.1/3339.9	992.27/898.95	3234	945.61	-1.7729	22425	32888	12.619	8.338e-37	1	1.6676e-36	1.3916e-34	FALSE
s_693	HIVEP2	2902.1/3236.3/2669	825.69/1187.9/912.31	2902.1	912.31	-1.6684	83021	59642	8.1475	1.8579e-16	1	3.7157e-16	5.1847e-14	FALSE	HIVEP2	4106.6/3386.6/2277.5	3187.3/2260.9/2685.3	3386.6	2685.3	-0.33463	874210	313370	1.2527	0.10515	0.89485	0.2103	0.76191	FALSE	HIVEP2	2517.5/2373.6	2757.5/2352.2	2445.5	2554.9	0.063098	10353	23817	0.70871	0.76075	0.23925	0.4785	0.66428	TRUE
s_4854	FOXK1	3449.9/3167.3/4058.2	1184/1263.9/1465.5	3449.9	1263.9	-1.4479	224940	72138	8.1389	1.9952e-16	1	3.9905e-16	5.4416e-14	FALSE	FOXK1	4653.1/5803.4/4379.2	2428/2963.7/2258.4	4653.1	2428	-0.93818	699120	449070	3.3205	0.00044923	0.99955	0.00089846	0.046074	FALSE	FOXK1	3932.2/4501.5	1616.8/1875.9	4216.9	1746.4	-1.2713	162030	44687	11.687	7.4509e-32	1	1.4902e-31	1.0772e-29	FALSE
s_695	HIVEP2	3808.2/3332.6/3251.5	1188.9/1214.2/1204.8	3332.6	1204.8	-1.4671	116400	69444	8.0744	3.3902e-16	1	6.7805e-16	9.0406e-14	FALSE	HIVEP2	3768.6/4317/7598.5	4001.7/4261.1/3586.3	4317	4001.7	-0.10939	5534500	412510	0.49092	0.31174	0.68826	0.62348	0.92103	FALSE	HIVEP2	2933.6/3430.3	2502.2/2874.9	3181.9	2688.5	-0.243	123360	32277	2.7463	0.0030133	0.99699	0.0060266	0.030853	FALSE
s_602	GATA3	1096.7/1251.1/1158.9	2345.2/2109.4/3130.9	1158.9	2345.2	1.0163	6189.5	21733	8.047	1	4.2425e-16	8.485e-16	1.1067e-13	TRUE	GATA3	1408/709.24/886.49	8134.3/8076.8/8829.4	886.49	8134.3	3.1964	151680	68699	27.653	1	1.3012e-168	2.6024e-168	7.8071e-165	TRUE	GATA3	2741.1/2888.7	3437.5/3075.6	2814.9	3256.6	0.2102	10891	28017	2.6387	0.99584	0.004161	0.0083219	0.039723	TRUE
s_92	PRDM1	3796.3/4078/4061.7	1708.4/1982.7/1663.5	4061.7	1708.4	-1.249	35352	86330	8.0094	5.7614e-16	1	1.1523e-15	1.471e-13	FALSE	PRDM1	3544/2781.1/2290.6	4314.9/5194.6/5304.3	2781.1	5194.6	0.90111	411300	250720	4.8201	1	7.1741e-07	1.4348e-06	0.00020021	TRUE	PRDM1	4020.6/5139.4	5248.6/3680.3	4580	4464.5	-0.036863	625860	49165	0.52121	0.30111	0.69889	0.60222	0.76311	FALSE
s_1091	IRF2	3189.9/2889.8/3019.3	1032.5/1127/1004.8	3019.3	1032.5	-1.5472	22938	62299	7.9602	8.5906e-16	1	1.7181e-15	2.1476e-13	FALSE	IRF2	4771.5/4359.2/2769	1797.7/2242.6/2568.3	4359.2	2242.6	-0.9586	1349300	417080	3.2774	0.00052377	0.99948	0.0010475	0.051099	FALSE	IRF2	3664.9/3877.2	1393.3/1350.1	3771	1371.7	-1.4583	22539	39274	12.107	4.8492e-34	1	9.6984e-34	7.0964e-32	FALSE
s_2489	ZNF236	1057/1063.1/1287.6	2034.1/2369.3/2178.8	1063.1	2178.8	1.0346	25225	19766	7.9357	1	1.0461e-15	2.0923e-15	2.562e-13	TRUE	ZNF236	1915.4/2302.3/1514.7	1754.1/1687.1/2219.1	1915.4	1754.1	-0.12689	155150	164360	0.39801	0.34531	0.65469	0.69062	0.93864	FALSE	ZNF236	2508.1/2214.9	2210.7/3054.5	2361.5	2632.6	0.15673	42973	22876	1.7925	0.96347	0.036528	0.073055	0.19225	TRUE
s_1248	KMT2A	2672.8/2798.8/2739.9	4525.8/4592.3/4515.8	2739.9	4525.8	0.72383	3984.7	55987	7.5477	1	2.2158e-14	4.4316e-14	5.3179e-12	TRUE	KMT2A	5499.5/6153.4/7674.9	5932.3/6100.7/6012.3	6153.4	6012.3	-0.033465	1371200	616270	0.17976	0.42867	0.57133	0.85734	0.97333	FALSE	KMT2A	5998.2/5610.2	7194.3/7743.5	5804.2	7468.9	0.36374	75258	64654	6.5469	1	2.9378e-11	5.8757e-11	1.8555e-09	TRUE
s_2771	MED12	2080.3/2902.7/2097	558.6/538.61/587.98	2097	558.6	-1.9065	324690	41720	7.5317	2.5041e-14	1	5.0081e-14	5.8919e-12	FALSE	MED12	1267.6/828.76/1349.8	2646.3/2381.6/2385	1267.6	2385	0.91139	99667	102990	3.482	0.99975	0.00024883	0.00049766	0.030469	TRUE	MED12	1440.8/1641.8	3558.3/2532.7	1541.3	3045.5	0.98208	20204	13983	12.72	1	2.2799e-37	4.5597e-37	4.0833e-35	TRUE
s_1282	MYB	2191.4/2685/2161.8	703.55/625.87/581.02	2191.4	625.87	-1.8063	122260	43791	7.4813	3.6796e-14	1	7.3592e-14	8.4914e-12	FALSE	MYB	3130.8/2284.5/4573.2	2150.8/2591.5/3927.6	3130.8	2591.5	-0.27267	1398300	286710	1.0073	0.1569	0.8431	0.31379	0.82505	FALSE	MYB	4000.9/3888.3	870.14/1435.4	3944.6	1152.8	-1.7739	6340.1	41370	13.726	3.5503e-43	1	7.1005e-43	6.8715e-41	FALSE
s_696	HIVEP2	3239.5/3244.6/2341.4	1345.2/1300.5/1173	3239.5	1300.5	-1.316	403340	67313	7.4734	3.9061e-14	1	7.8121e-14	8.8439e-12	FALSE	HIVEP2	4086.5/3305.7/5789.3	3090.5/3894.7/4276.8	4086.5	3894.7	-0.069341	1754600	387660	0.30808	0.37901	0.62099	0.75802	0.95061	FALSE	HIVEP2	3221.7/3054.2	3325.1/3278.8	3137.9	3302	0.073492	14038	31762	0.92045	0.82133	0.17867	0.35734	0.55834	TRUE
s_1100	IRF4	295.76/523.96/315.34	718.2/878.29/845.66	315.34	845.66	1.4203	21954	5198	7.3556	1	9.502e-14	1.9004e-13	2.1116e-11	TRUE	IRF4	513.45/838.06/719.65	1704.7/1377.4/3147.1	719.65	1704.7	1.243	28269	54253	4.2291	0.99999	1.1744e-05	2.3488e-05	0.0024724	TRUE	IRF4	2045.2/1959.9	587.03/1609.3	2002.5	1098.2	-0.86612	3634.3	18912	6.5761	2.4151e-11	1	4.8301e-11	1.5415e-09	FALSE
s_2505	DDX39B	1489.7/2210.4/1484.7	2760.4/2721.2/2292.2	1489.7	2721.2	0.86874	259660	28645	7.276	1	1.7195e-13	3.439e-13	3.7516e-11	TRUE	DDX39B	2598.3/2311.6/4222.4	2448.8/2506.6/3939.8	2598.3	2506.6	-0.051867	1359900	232140	0.19051	0.42445	0.57555	0.84891	0.96979	FALSE	DDX39B	2514.3/2674.6	3658.2/3805.5	2594.5	3731.9	0.52428	12847	25500	7.1225	1	5.2976e-13	1.0595e-12	3.8528e-11	TRUE
s_4852	FOXK1	2825.6/2987.6/4088.9	1245.9/1574.5/1225.7	2987.6	1245.9	-1.2612	619520	61578	7.0189	1.1185e-12	1	2.2369e-12	2.3967e-10	FALSE	FOXK1	4584/5510/3698.7	2369.1/2678.1/1895.3	4584	2369.1	-0.95195	820600	441520	3.3332	0.00042919	0.99957	0.00085838	0.044399	FALSE	FOXK1	3898.9/3878	2455/2149.8	3888.5	2302.4	-0.7558	218.29	40691	7.8627	1.8798e-15	1	3.7596e-15	1.5998e-13	FALSE
s_2835	IKZF1	1718/1052.5/2294.1	3325.6/2990.5/2668.3	1718	2990.5	0.79929	387390	33507	6.9516	1	1.8063e-12	3.6126e-12	3.8028e-10	TRUE	IKZF1	2780.9/1682.6/2368	2207.8/1593.9/1866.5	2368	1866.5	-0.3432	320140	208980	1.0971	0.13629	0.86371	0.27258	0.80804	FALSE	IKZF1	2702.6/2388.1	3526.4/4203.8	2545.3	3865.1	0.60244	49475	24943	8.3562	1	3.2382e-17	6.4764e-17	2.9217e-15	TRUE
s_2008	TCF12	1425.2/1544.6/1899.9	2666/2740.9/2861.3	1544.6	2740.9	0.82701	70246	29807	6.9292	1	2.1168e-12	4.2335e-12	4.3795e-10	TRUE	TCF12	4500.7/3907.6/3693.7	2667.2/3590.8/3299	3907.6	3299	-0.24417	198760	368500	1.0025	0.15804	0.84196	0.31609	0.82534	FALSE	TCF12	2953.3/2303.6	2609/2516.4	2628.5	2562.7	-0.036532	211060	25886	0.40864	0.3414	0.6586	0.6828	0.8192	FALSE
s_601	GATA3	1328/1251.9/1041.5	2192.1/2373.1/2313.1	1251.9	2313.1	0.88519	25030	23659	6.8993	1	2.6124e-12	5.2247e-12	5.3133e-10	TRUE	GATA3	940.66/918.93/839.25	7955.9/6133.1/5553.1	918.93	6133.1	2.7373	3410.4	71552	19.493	1	6.2993e-85	1.2599e-84	1.8898e-81	TRUE	GATA3	2306.3/2372.7	3727.6/3537.3	2339.5	3632.4	0.63452	2206.4	22630	8.5949	1	4.1667e-18	8.3335e-18	3.9063e-16	TRUE
s_1721	RXRB	1110.6/1427.1/1331.4	2416.8/2432.2/2304.2	1331.4	2416.8	0.85965	28954	25316	6.8216	1	4.5015e-12	9.0031e-12	9.0031e-10	TRUE	RXRB	2403.8/3035.2/2743.9	3191.1/2912.1/2246.2	2743.9	2912.1	0.085797	100260	246920	0.33847	0.6325	0.3675	0.73501	0.94652	TRUE	RXRB	1739.3/1569.3	3606.9/3582.8	1654.3	3594.8	1.1192	14456	15172	15.754	1	3.2226e-56	6.4451e-56	7.7342e-54	TRUE
s_4853	FOXK1	3579.9/3915.7/3850.6	1936.4/1948/1747	3850.6	1936.4	-0.99136	38750	81407	6.7091	9.792e-12	1	1.9584e-11	1.9263e-09	FALSE	FOXK1	5077.3/4687/6653.7	2879.8/3639.9/3019.7	5077.3	3019.7	-0.74948	1318700	495710	2.9225	0.0017359	0.99826	0.0034719	0.12033	FALSE	FOXK1	4455.5/4172.3	2374.5/2634.3	4313.9	2504.4	-0.78429	40100	45878	8.448	1.4814e-17	1	2.9628e-17	1.3697e-15	FALSE
s_3748	BACH2	1404.4/2010.2/1751	2985.2/3496.3/2746.9	1751	2985.2	0.7693	93656	34215	6.6722	1	1.2597e-11	2.5193e-11	2.4381e-09	TRUE	BACH2	3804.7/3583.4/3247.5	1932.5/1085.1/1246.6	3583.4	1246.6	-1.5225	80928	334070	4.043	2.639e-05	0.99997	5.2781e-05	0.0051078	FALSE	BACH2	1698.8/1852.5	3563.8/4146.1	1775.6	3855	1.118	11810	16462	16.206	1	2.2784e-59	4.5568e-59	5.8172e-57	TRUE
s_89	PRDM1	2498.1/2871.6/1751	1315.9/1000.3/891.42	2498.1	1000.3	-1.3196	348830	50577	6.6603	1.3667e-11	1	2.7334e-11	2.6033e-09	FALSE	PRDM1	2327.6/1528.7/2123.8	1978.1/2899.6/1699.7	2123.8	1978.1	-0.10249	197820	184740	0.33899	0.36731	0.63269	0.73462	0.94652	FALSE	PRDM1	2385.3/2251.6	1328.1/1437.8	2318.5	1383	-0.74498	8943.3	22395	6.2512	2.0366e-10	1	4.0731e-10	1.1864e-08	FALSE
s_454	ETS1	1445.1/1192/924.99	2175.8/2131.9/2176.8	1192	2175.8	0.8676	67672	22417	6.5707	1	2.5046e-11	5.0092e-11	4.6961e-09	TRUE	ETS1	1404/1920.9/1589.1	1997/2616.5/2917.5	1589.1	2616.5	0.7191	72185	133020	2.817	0.99758	0.0024239	0.0048477	0.15154	TRUE	ETS1	1490.7/1125.8	2638.2/1940.1	1308.3	2289.2	0.80671	66579	11576	9.117	1	3.8602e-20	7.7204e-20	4.2111e-18	TRUE
s_1089	IRF2	3663.3/3443.3/3866.4	2014.6/1881.4/1765.9	3663.3	1881.4	-0.96099	44819	77062	6.4191	6.8549e-11	1	1.371e-10	1.2655e-08	FALSE	IRF2	5586.8/4969.7/4245.5	4161.1/4253.6/3168.1	4969.7	4161.1	-0.25612	452620	483820	1.1624	0.12253	0.87747	0.24507	0.78723	FALSE	IRF2	3469.3/3503.6	4073.2/3130.9	3486.5	3602	0.04703	589.05	35871	0.61015	0.72912	0.27088	0.54176	0.71735	TRUE
s_3033	IKZF3	3389.4/2898.9/3228.7	4529.1/4859.7/4890.9	3228.7	4859.7	0.58976	67304	67066	6.2979	1	1.5083e-10	3.0167e-10	2.7424e-08	TRUE	IKZF3	5228.8/7015.1/7663.8	6334.7/8554.7/6781.4	7015.1	6781.4	-0.048871	1805900	714880	0.27639	0.39112	0.60888	0.78225	0.95631	FALSE	IKZF3	5455.2/5030.3	6753/6255.3	5242.7	6504.1	0.31098	90270	57478	5.2614	1	7.148e-08	1.4296e-07	2.7059e-06	TRUE
s_2472	ZNF217	2041.6/2404.5/2031.3	784.97/783.52/844.66	2041.6	784.97	-1.3778	65903	40509	6.2434	2.1411e-10	1	4.2822e-10	3.8348e-08	FALSE	ZNF217	2198.2/2479.8/1933.8	2209.7/2861.3/1162.8	2198.2	2209.7	0.0074881	74612	192090	0.026112	0.51042	0.48958	0.97917	0.99627	TRUE	ZNF217	3157.2/3231.6	999.21/845.31	3194.4	922.26	-1.7912	2762.9	32423	12.618	8.3496e-37	1	1.6699e-36	1.3916e-34	FALSE
s_626	GFI1	653.06/617.23/409.94	1257.3/1252.7/1420.7	617.23	1257.3	1.0252	22127	10873	6.1379	1	4.1811e-10	8.3622e-10	7.3784e-08	TRUE	GFI1	1637.6/1844.3/999.06	1469.3/1457.3/2417.3	1637.6	1469.3	-0.15637	225240	137640	0.45371	0.32502	0.67498	0.65004	0.92336	FALSE	GFI1	1494.9/1420.9	1457.2/1313.5	1457.9	1385.3	-0.073595	2736	13115	0.63355	0.26319	0.73681	0.52637	0.70338	FALSE
s_1247	KMT2A	2091.2/2404.5/1969.1	3042.2/3409.9/3315	2091.2	3315	0.66441	56526	41593	6.0005	1	9.8329e-10	1.9666e-09	1.7101e-07	TRUE	KMT2A	5623.9/5872.9/7141.2	5398.8/6442.9/4254.1	5872.9	5398.8	-0.12139	835310	584550	0.62	0.26763	0.73237	0.53526	0.8999	FALSE	KMT2A	3859.4/3753.5	5434.6/6209.8	3806.5	5822.2	0.61298	5605.8	39701	10.116	1	2.3356e-24	4.6712e-24	2.9503e-22	TRUE
s_625	GFI1	744.37/1076.7/713.01	1359.9/1430/1665.4	744.37	1430	0.94102	55727	13359	5.9323	1	1.4936e-09	2.9873e-09	2.5605e-07	TRUE	GFI1	2162.1/2039.7/2523.8	2321.7/1885.3/1876.9	2162.1	1885.3	-0.19753	72900	188520	0.63747	0.26191	0.73809	0.52382	0.8999	FALSE	GFI1	1709.2/1867.8	1822.2/1870.2	1788.5	1846.2	0.0458	12583	16600	0.448	0.67292	0.32708	0.65416	0.79828	TRUE
s_2125	TNFAIP3	3441/2832.9/3657	2441.2/1505.1/1858.5	3441	1858.5	-0.88837	208230	71933	5.9005	1.8116e-09	1	3.6233e-09	3.0619e-07	FALSE	TNFAIP3	3753.6/2644.4/3500.7	2934.8/3168.6/3655.2	3500.7	3168.6	-0.14378	398600	325350	0.58233	0.28017	0.71983	0.56034	0.90653	FALSE	TNFAIP3	3855.2/3530.9	2337/2611.5	3693.1	2474.3	-0.57763	52593	38338	6.2247	2.412e-10	1	4.8239e-10	1.3525e-08	FALSE
s_1284	MYB	3335.8/6283.8/2915.1	1796.3/1700.3/1837.6	3335.8	1796.3	-0.89261	4433800	69517	5.8388	2.6288e-09	1	5.2576e-09	4.3813e-07	FALSE	MYB	7555.3/5019.8/6424.6	5550.7/5788.4/8149.4	6424.6	5788.4	-0.15041	1626000	647110	0.79083	0.21452	0.78548	0.42904	0.87405	FALSE	MYB	5911.9/6029	3708.2/3713.7	5970.4	3710.9	-0.68591	6861.1	66800	8.7423	1.142e-18	1	2.2841e-18	1.1233e-16	FALSE
s_1283	MYB	2307.6/3758.7/2252.9	1053.7/812.61/1129.2	2307.6	1053.7	-1.1302	1054500	46350	5.8241	2.8714e-09	1	5.7427e-09	4.7201e-07	FALSE	MYB	4662.2/3994.2/6946.2	3802.4/2867.1/2392.9	4662.2	2867.1	-0.7012	2831500	450060	2.6757	0.0037285	0.99627	0.0074569	0.1912	FALSE	MYB	4181.9/4032.4	1723.6/2279.1	4107.1	2001.4	-1.0368	11172	43347	10.114	2.3859e-24	1	4.7718e-24	2.9824e-22	FALSE
s_2127	TNFAIP3	3520.4/4213/4165.9	2996.6/2331.8/2434.5	4165.9	2434.5	-0.77478	209480	88771	5.8113	3.0987e-09	1	6.1973e-09	5.0249e-07	FALSE	TNFAIP3	3122.8/4664.1/5762.2	3756.8/5490.3/3934.6	4664.1	3934.6	-0.24533	1790700	450270	1.0872	0.13848	0.86152	0.27696	0.80888	FALSE	TNFAIP3	4494/5147.1	3795.6/4079.4	4820.5	3937.5	-0.29184	213310	52161	3.8664	5.5235e-05	0.99994	0.00011047	0.001133	FALSE
s_1732	VPS52	804.92/1224.6/846.15	1170.9/1636.5/1566	846.15	1566	0.88727	72464	15380	5.8041	1	3.2355e-09	6.4711e-09	5.1769e-07	TRUE	VPS52	675.91/465.91/569.89	1575.6/1936.1/727.2	569.89	1575.6	1.4655	11026	41659	4.9275	1	4.1761e-07	8.3522e-07	0.00012223	TRUE	VPS52	1886/2432.4	2362/2314.8	2159.2	2338.4	0.11498	149280	20630	1.2478	0.89394	0.10606	0.21211	0.39659	TRUE
s_591	GABPA	1416.3/1284.5/1197.4	2086.2/2186.3/2196.7	1284.5	2186.3	0.76684	12478	24337	5.7808	1	3.7167e-09	7.4335e-09	5.8686e-07	TRUE	GABPA	1408/1961.7/1537.8	1560.4/1769.6/2075.1	1537.8	1769.6	0.20242	98266	128170	0.64741	0.74131	0.25869	0.51737	0.899	TRUE	GABPA	2068.1/1893.4	2103.9/1997.9	1980.7	2050.9	0.050183	15254	18675	0.5133	0.69613	0.30387	0.60774	0.76703	TRUE
s_3095	CIC	1765.7/1765.3/2131.2	2680.6/2914.5/2824.5	1765.7	2824.5	0.67748	66794	34531	5.6981	1	6.059e-09	1.2118e-08	9.4425e-07	TRUE	CIC	2400.8/2509.9/3855.5	4316.8/4135.4/2263.7	2509.9	4135.4	0.72017	911340	223210	3.4406	0.99971	0.00029025	0.0005805	0.032859	TRUE	CIC	2336.4/2504.9	3683.2/3924.2	2420.7	3803.7	0.65177	14189	23539	9.0144	1	9.901e-20	1.9802e-19	1.0608e-17	TRUE
s_2843	KLF2	2746.2/3029.3/2525.3	1581.3/1412.2/1318.2	2746.2	1412.2	-0.95901	64461	56129	5.6309	8.9657e-09	1	1.7931e-08	1.3793e-06	FALSE	KLF2	5459.4/3512.6/4218.4	4037.7/2989.5/2224.4	4218.4	2989.5	-0.49662	1019200	401860	1.9385	0.026283	0.97372	0.052566	0.51447	FALSE	KLF2	3163.5/4048.6	2309.3/2213.2	3606	2261.3	-0.67305	391750	37296	6.9634	1.661e-12	1	3.3221e-12	1.1725e-10	FALSE
s_2471	ZNF217	1691.2/1650/1553	407.14/643.7/753.13	1650	643.7	-1.3566	5550.5	32051	5.6208	9.5015e-09	1	1.9003e-08	1.4433e-06	FALSE	ZNF217	2084.9/1631.8/1370.9	2830.4/1873.7/2231.4	1631.8	2231.4	0.45127	136680	137080	1.6195	0.94733	0.052666	0.10533	0.63317	TRUE	ZNF217	3037.6/3401.3	564.83/273.91	3219.4	419.37	-2.9375	66135	32717	15.48	2.3514e-54	1	4.7028e-54	5.5327e-52	FALSE
s_1085	IRF1	2692.6/2363.5/2552.5	1201.9/1484.5/1276.4	2552.5	1276.4	-0.9992	27675	51789	5.6072	1.0282e-08	1	2.0565e-08	1.5423e-06	FALSE	IRF1	4608/3798.8/3988.2	3242.3/1563.1/2695.8	3988.2	2695.8	-0.56485	210010	377120	2.1046	0.017665	0.98234	0.035329	0.4388	FALSE	IRF1	2944/2637.1	1955.4/1816.6	2790.5	1886	-0.56497	47083	27737	5.4312	2.7993e-08	1	5.5985e-08	1.1582e-06	FALSE
s_1742	SATB1	3890.6/4010.5/3488	2322.4/1793.2/2469.3	3890.6	2322.4	-0.74415	88239	82337	5.4653	2.3105e-08	1	4.621e-08	3.423e-06	FALSE	SATB1	4005.3/3930.5/4133.9	2953.8/3971.3/2782.2	4005.3	2953.8	-0.43922	11071	378950	1.7081	0.043804	0.9562	0.087609	0.59657	FALSE	SATB1	5189.9/4971.4	3173.9/2744.8	5080.7	2959.3	-0.77954	23867	55429	9.0103	1.0273e-19	1	2.0546e-19	1.091e-17	FALSE
s_2880	BATF	778.12/1048.7/716.52	1239.3/1475.1/1407.8	778.12	1407.8	0.85452	38501	14026	5.3165	1	5.2878e-08	1.0576e-07	7.7383e-06	TRUE	BATF	3051.6/535.33/946.8	2917.7/3605.8/2494.1	946.8	2917.7	1.6227	2299800	74013	7.2447	1	2.1682e-13	4.3364e-13	1.0841e-10	TRUE	BATF	2315.6/2124.5	1169.9/1960.5	2220.1	1565.2	-0.50401	18264	21302	4.487	3.6108e-06	1	7.2216e-06	0.00010243	FALSE
s_2006	TCF12	2201.4/2580.4/2509.6	3276.7/3880/3699	2509.6	3699	0.55952	50000	50832	5.2757	1	6.6138e-08	1.3228e-07	9.5622e-06	TRUE	TCF12	4587/4457.3/5638.6	5188.1/4929.8/6027.1	4587	5188.1	0.17764	561360	441850	0.90441	0.81711	0.18289	0.36578	0.84935	TRUE	TCF12	3490.1/3476.3	5188.9/4001.4	3483.2	4595.2	0.3996	94.862	35832	5.8742	1	2.1249e-09	4.2498e-09	1.0408e-07	TRUE
s_3094	CIC	2191.4/2258.9/2511.3	3224.6/3379/3504	2258.9	3379	0.58076	34132	45276	5.264	1	7.0469e-08	1.4094e-07	9.9824e-06	TRUE	CIC	4289.1/5868.6/2996.2	5055.3/4349.4/5254.5	4289.1	5055.3	0.23705	2083200	409500	1.1972	0.88439	0.11561	0.23122	0.77407	TRUE	CIC	2996/2660.1	5021/6049.7	2828.1	5535.3	0.96861	56398	28168	16.131	1	7.7721e-59	1.5544e-58	1.943e-56	TRUE
s_3411	KLF13	2725.4/2826.8/2673.4	1483.6/1491/1386.9	2725.4	1483.6	-0.87689	6498.5	55661	5.2634	7.0709e-08	1	1.4142e-07	9.9824e-06	FALSE	KLF13	3768.6/3368/2943.9	3044.9/4676.7/4016.6	3368	4016.6	0.25403	170180	311420	1.1624	0.87745	0.12255	0.24509	0.78723	TRUE	KLF13	4502.3/4083.6	1795.8/1541.9	4292.9	1668.8	-1.3626	87658	45621	12.286	5.4041e-35	1	1.0808e-34	8.314e-33	FALSE
s_1220	MEF2D	3241.5/2650.2/3017.6	1716.5/1547.3/1825.6	3017.6	1716.5	-0.81355	92573	62259	5.2144	9.2218e-08	1	1.8444e-07	1.2868e-05	FALSE	MEF2D	4384.4/3873.3/3931.9	3380.9/4257.8/3584.5	3931.9	3584.5	-0.13343	104080	371090	0.57031	0.28423	0.71577	0.56847	0.90757	FALSE	MEF2D	3006.4/3632.4	2292.6/1823.1	3319.4	2057.9	-0.68951	195960	33893	6.8524	3.6303e-12	1	7.2606e-12	2.4821e-10	FALSE
s_1120	JAK3	81.385/103.12/63.943	267.09/259.92/147.24	81.385	259.92	1.6632	388.42	1174.4	5.2099	1	9.5328e-08	1.9066e-07	1.2999e-05	TRUE	JAK3	145.41/264.09/43.219	157.56/236.5/364.04	145.41	236.5	0.6979	12263	8877.4	0.96676	0.82226	0.17774	0.35548	0.84819	TRUE	JAK3	216.38/363.33	412.17/229.21	289.85	320.69	0.14539	10797	2045.5	0.68187	0.75234	0.24766	0.49532	0.67744	TRUE
s_983	RBPJ	1800.4/2076.9/1670.4	3025.9/2688.4/2778.7	1800.4	2778.7	0.62583	46677	35278	5.2087	1	9.5064e-08	1.9013e-07	1.2999e-05	TRUE	RBPJ	3291.3/2794/2926.8	5076.1/3231.9/5153.3	2926.8	5076.1	0.79418	75238	265640	4.1701	0.99998	1.5222e-05	3.0443e-05	0.0030954	TRUE	RBPJ	2706.8/2527.9	5009.9/4570.4	2617.4	4790.1	0.8717	15994	25760	13.538	1	4.6861e-42	9.3722e-42	8.7864e-40	TRUE
s_589	GABPA	1420.3/1895.7/1512.7	2231.2/2366.5/2529	1512.7	2366.5	0.64525	77596	29132	5.0021	1	2.8356e-07	5.6712e-07	3.8233e-05	TRUE	GABPA	2485/1862.2/2722.8	1928.7/3682.4/4487.2	2485	3682.4	0.56719	222220	220710	2.5487	0.99459	0.0054066	0.010813	0.24299	TRUE	GABPA	2366.6/2228.6	2642.3/2814.7	2297.6	2728.5	0.2479	9528	22163	2.8947	0.9981	0.0018976	0.0037953	0.021564	TRUE
s_1088	IRF1	3075.8/3101.3/4072.2	1851.7/1837.3/1667.4	3101.3	1837.3	-0.755	471650	64162	4.9903	3.0143e-07	1	6.0285e-07	4.019e-05	FALSE	IRF1	5231.8/5557.3/3258.5	2082.5/3078.6/2555.2	5231.8	2555.2	-1.0335	1999900	512820	3.7376	9.2902e-05	0.99991	0.0001858	0.015043	FALSE	IRF1	3473.5/3298.9	2423.1/2583.1	3386.2	2503.1	-0.43582	15230	34682	4.7421	1.0575e-06	1	2.1151e-06	3.3308e-05	FALSE
s_1672	RELA	1382.6/1516.5/1501.4	2346.8/2216.4/2365.8	1501.4	2346.8	0.64407	7172.3	28891	4.9739	1	3.2811e-07	6.5621e-07	4.3267e-05	TRUE	RELA	2557.2/2205.7/2989.1	3587.8/2967.1/3371.5	2557.2	3371.5	0.39867	155050	227980	1.7054	0.95594	0.044063	0.088126	0.59882	TRUE	RELA	1870.4/2254.2	2700.6/3609.6	2062.3	3155.1	0.61322	73633	19565	7.8131	1	2.79e-15	5.5799e-15	2.3412e-13	TRUE
s_2490	ZNF236	1014.3/532.31/473.88	1211.7/932.71/1006.8	532.31	1006.8	0.91821	117880	9240.7	4.9363	1	3.9804e-07	7.9609e-07	5.1919e-05	TRUE	ZNF236	793.24/969.75/463.35	497.36/1335.7/1182	793.24	1182	0.57484	69992	60576	1.5797	0.94287	0.057128	0.11426	0.64673	TRUE	ZNF236	847.82/997.02	1081.1/1312.7	922.42	1196.9	0.37542	11130	7739.7	3.1197	0.99909	0.00090516	0.0018103	0.011897	TRUE
s_603	GATA3	538.93/861.4/813.74	1485.3/1411.3/1299.3	813.74	1411.3	0.7936	38898	14734	4.9227	1	4.2687e-07	8.5374e-07	5.4632e-05	TRUE	GATA3	877.48/881/877.45	2171.7/5308.7/2730.7	877.48	2730.7	1.6367	6.2057	67908	7.1116	1	5.7354e-13	1.1471e-12	2.6471e-10	TRUE	GATA3	1613.5/1471.2	2135.8/2402.6	1542.3	2269.2	0.55678	10117	13994	6.1445	1	4.0117e-10	8.0235e-10	2.1882e-08	TRUE
s_3244	TAF5L	2411.8/3115.7/2525.3	1340.3/1554.8/1411.7	2525.3	1411.7	-0.83853	180740	51183	4.9222	4.2795e-07	1	8.5591e-07	5.4632e-05	FALSE	TAF5L	1749.9/1250.3/2824.3	5854.4/5213/3354	1749.9	5213	1.5742	701960	148370	8.9904	1	1.2322e-19	2.4644e-19	8.6977e-17	TRUE	TAF5L	2092/1597.4	6979.2/5822.1	1844.7	6400.6	1.7943	122290	17204	34.735	1	1.1699e-264	2.3399e-264	7.7996e-262	TRUE
s_4851	FOXK1	2115/1884.3/2461.4	1135.1/1115.7/1105.3	2115	1115.7	-0.92212	86598	42115	4.8696	5.5921e-07	1	1.1184e-06	7.0637e-05	FALSE	FOXK1	3997.3/2479.1/3122.8	2598.8/2073.5/3983.5	3122.8	2598.8	-0.26491	589530	285870	0.98006	0.16353	0.83647	0.32705	0.83163	FALSE	FOXK1	2726.5/2748	1587.6/2139.3	2737.3	1863.5	-0.55451	229.54	27127	5.3054	5.6224e-08	1	1.1245e-07	2.1625e-06	FALSE
s_1744	SATB1	2699.6/3315.2/2917.7	1742.6/1555.8/1873.4	2917.7	1742.6	-0.74329	102760	59996	4.7977	8.0239e-07	1	1.6048e-06	0.0001003	FALSE	SATB1	3896/3742.3/4255.6	3039.2/3203.6/2145.8	3896	3039.2	-0.35819	76455	367260	1.4138	0.078712	0.92129	0.15742	0.70743	FALSE	SATB1	4012.3/4603.8	4647.7/2205.1	4308.1	3426.4	-0.33026	174950	45807	4.1195	1.8985e-05	0.99998	3.797e-05	0.00045024	FALSE
s_2128	TNFAIP3	3202.8/3121.8/4359.5	2021.1/1849.5/1977.8	3202.8	1977.8	-0.69513	672300	66475	4.7511	1.0117e-06	1	2.0233e-06	0.00012516	FALSE	TNFAIP3	4718.3/3567.7/3757	3117.1/2392.5/3553.1	3757	3117.1	-0.26933	479970	352460	1.078	0.14052	0.85948	0.28104	0.81021	FALSE	TNFAIP3	3898.9/3497.7	2947.7/2852.1	3698.3	2899.9	-0.35076	80512	38400	4.0744	2.307e-05	0.99998	4.6141e-05	0.00053548	FALSE
s_1741	SATB1	3184.9/4349.4/2778.5	1801.2/1970.5/2259.4	3184.9	1970.5	-0.69241	760650	66067	4.7247	1.1523e-06	1	2.3047e-06	0.0001411	FALSE	SATB1	4304.2/3677.2/2879.6	2896.9/3497.5/2619.9	3677.2	2896.9	-0.344	514620	343980	1.3305	0.091684	0.90832	0.18337	0.73776	FALSE	SATB1	3949.9/4415.4	2614.6/2322.2	4182.6	2468.4	-0.76061	108320	44269	8.1476	1.8566e-16	1	3.7132e-16	1.6382e-14	FALSE
s_1669	RELA	1635.6/1449.8/1128.2	2236/1796/2318.1	1449.8	2236	0.62473	68981	27802	4.7153	1	1.2069e-06	2.4138e-06	0.00014629	TRUE	RELA	1694.8/2069.7/2299.7	1894.5/2595.7/1681.4	2069.7	1894.5	-0.12755	96725	179430	0.41364	0.33957	0.66043	0.67914	0.93449	FALSE	RELA	1743.5/1876.3	3150.3/3199.2	1809.9	3174.7	0.81037	8823.2	16830	10.52	1	3.4778e-26	6.9555e-26	4.5362e-24	TRUE
s_3330	FOXP3	976.62/990.3/1014.3	1913.6/1627.1/1411.7	990.3	1627.1	0.71578	382.37	18284	4.7094	1	1.2424e-06	2.4849e-06	0.00014909	TRUE	FOXP3	2002.7/2905.7/3095.7	2295.1/2477.4/3258	2905.7	2477.4	-0.22995	425760	263470	0.83433	0.20205	0.79795	0.40409	0.86163	FALSE	FOXP3	834.3/967.16	4651.9/3820.1	900.73	4236	2.2323	8826.9	7530.6	38.434	1	2e-323	4e-323	1.824e-320	TRUE
s_2879	BATF	633.21/1204.1/792.72	1130.2/1378.4/1351.1	792.72	1351.1	0.76845	97351	14316	4.6665	1	1.532e-06	3.0639e-06	0.00018202	TRUE	BATF	839.37/1309/1291.5	3280.3/2530.7/1498.9	1291.5	2530.7	0.96989	102380	105190	3.8206	0.99993	6.6568e-05	0.00013314	0.011412	TRUE	BATF	2820.2/2231.1	1020/1848.3	2525.7	1434.2	-0.81601	173490	24721	6.9421	1.9319e-12	1	3.8639e-12	1.3557e-10	FALSE
s_3035	IKZF3	519.08/793.91/943.38	1307.7/1408.5/1350.1	793.91	1350.1	0.76523	48938	14339	4.6444	1	1.7051e-06	3.4103e-06	0.0002006	TRUE	IKZF3	1896.4/1992.5/2305.7	1268.1/1256.6/1436.1	1992.5	1268.1	-0.65148	53674	171860	1.7473	0.040291	0.95971	0.080581	0.57833	FALSE	IKZF3	1414.8/1322.8	1612.6/2032	1368.8	1822.3	0.4126	4227.7	12195	4.1067	0.99998	2.007e-05	4.0141e-05	0.00047317	TRUE
s_627	GFI1	1809.3/1821.4/1584.6	2954.2/2369.3/2678.2	1809.3	2678.2	0.56558	25331	35471	4.6136	1	1.9785e-06	3.9571e-06	0.00023051	TRUE	GFI1	2977.4/2658/5470.7	3206.3/2694.8/4886.1	2977.4	3206.3	0.10681	3159300	270850	0.43976	0.66995	0.33005	0.66011	0.92863	TRUE	GFI1	2682.9/3130.1	2976.8/3241.4	2906.5	3109.1	0.09721	99997	29072	1.1886	0.88269	0.11731	0.23461	0.42272	TRUE
s_1245	KMT2A	1144.4/1291.3/1300.8	2011.3/1912.3/2061.4	1291.3	2011.3	0.63886	10847	24479	4.6016	1	2.0963e-06	4.1926e-06	0.00024188	TRUE	KMT2A	2641.5/3272.1/3605.3	2980.4/3189.4/2599.8	3272.1	2980.4	-0.13467	254350	301400	0.53136	0.29759	0.70241	0.59517	0.91214	FALSE	KMT2A	1994.2/2043.5	4109.2/3922.6	2018.8	4015.9	0.99183	1215.2	19090	14.454	1	1.1848e-47	2.3696e-47	2.4513e-45	TRUE
s_3867	BCL11B	1211.8/2078.4/1677.4	853.38/886.73/782.98	1677.4	853.38	-0.97416	188780	32638	4.5613	2.5417e-06	1	5.0834e-06	0.00029048	FALSE	BCL11B	1310.7/1260.3/1300.6	2101.5/1931.1/1306	1300.6	1931.1	0.56991	862.31	106030	1.9364	0.97359	0.026409	0.052819	0.51447	TRUE	BCL11B	1441.8/1562.5	1559.9/1110.3	1502.1	1335.1	-0.16998	7279.3	13575	1.4339	0.075797	0.9242	0.15159	0.31937	FALSE
s_3866	BCL11B	2707.5/3268.9/2447.4	1640/1360.6/1848.5	2707.5	1640	-0.72296	191410	55259	4.5414	2.7943e-06	1	5.5885e-06	0.00031633	FALSE	BCL11B	3520.9/3050.2/5138	3648.6/6134.8/4933.3	3520.9	4933.3	0.48647	1418300	327480	2.468	0.99321	0.0067937	0.013587	0.27537	TRUE	BCL11B	2516.4/2706.2	3278/2635.1	2611.3	2956.5	0.17907	18006	25691	2.1538	0.98437	0.015628	0.031255	0.10619	TRUE
s_2470	ZNF217	1237.6/1332.3/1179.9	684/513.27/558.13	1237.6	558.13	-1.1475	6146.1	23363	4.4457	4.3809e-06	1	8.7618e-06	0.00049132	FALSE	ZNF217	1054/2182.1/715.63	1395.3/1349/1738.1	1054	1395.3	0.40437	693580	83568	1.1806	0.88111	0.11889	0.23779	0.77799	TRUE	ZNF217	2347.9/2304.5	383.03/542.95	2326.2	462.99	-2.3264	942.31	22481	12.426	9.3873e-36	1	1.8775e-35	1.5223e-33	FALSE
s_3372	KLF3	1954.2/1816.1/2011.1	2876.1/2634.9/2824.5	1954.2	2824.5	0.53116	11166	38607	4.4291	1	4.7314e-06	9.4629e-06	0.00052572	TRUE	KLF3	3368.5/3962/2902.7	3255.6/4647.5/4205.2	3368.5	4205.2	0.31998	284600	311470	1.4992	0.93309	0.066914	0.13383	0.6784	TRUE	KLF3	2544.5/3049	3672.1/3120.3	2796.8	3396.2	0.28007	127280	27809	3.5946	0.99984	0.00016246	0.00032491	0.002914	TRUE
s_2508	DDX39B	861.49/1016.1/896.96	1534.1/1370.9/1458.5	896.96	1458.5	0.70076	7724.3	16398	4.3852	0.99999	5.7934e-06	1.1587e-05	0.00063781	TRUE	DDX39B	1589.5/1294.7/2287.6	2820.9/1573/1748.6	1589.5	1748.6	0.13756	287130	133060	0.43619	0.66865	0.33135	0.6627	0.92956	TRUE	DDX39B	1462.6/1683.6	1367/2239.3	1573.1	1803.1	0.19676	24412	14317	1.9223	0.97272	0.027282	0.054565	0.15823	TRUE
s_1680	REST	1976.1/2466.7/1744.9	2841.9/2572.9/3004.6	1976.1	2841.9	0.52399	147070	39082	4.3796	0.99999	5.9455e-06	1.1891e-05	0.0006486	TRUE	REST	3059.6/2527.1/2494.6	4240.9/4447.7/3745.1	2527.1	4240.9	0.74667	142350	224940	3.6135	0.99985	0.00015106	0.00030212	0.02184	TRUE	REST	2311.5/2505.8	3822/3999.8	2408.6	3910.9	0.69905	18872	23403	9.8198	1	4.6252e-23	9.2505e-23	5.5503e-21	TRUE
s_2506	DDX39B	1161.2/1142.7/1266.6	1744.2/2009.9/1804.7	1161.2	1804.7	0.63569	5723.7	21781	4.3602	0.99999	6.4964e-06	1.2993e-05	0.00070231	TRUE	DDX39B	1742.9/2258.7/1847.4	3897.3/2413.3/2089.1	1847.4	2413.3	0.38535	90047	157760	1.4248	0.92289	0.077105	0.15421	0.7027	TRUE	DDX39B	2275.1/2388.1	2557.7/2670.9	2331.6	2614.3	0.16504	6383.2	22541	1.883	0.97015	0.029852	0.059704	0.1681	TRUE
s_1087	IRF1	2435.6/2795/2510.4	1537.4/1792.2/1505.3	2510.4	1537.4	-0.7071	43286	50851	4.3151	7.9782e-06	0.99999	1.5956e-05	0.0008548	FALSE	IRF1	5488.5/4515.2/3342.9	2680.4/2506.6/2527.3	4515.2	2527.3	-0.83694	1160800	434030	3.0174	0.0012746	0.99873	0.0025492	0.097423	FALSE	IRF1	2897.2/2583.4	2156.6/1786.5	2740.3	1971.6	-0.47476	49230	27161	4.6642	1.5493e-06	1	3.0986e-06	4.683e-05	FALSE
s_781	HNRNPK	1679.3/1672/1398	975.52/898.93/726.27	1672	898.93	-0.89454	37563	32521	4.2867	9.0666e-06	0.99999	1.8133e-05	0.00096282	FALSE	HNRNPK	2085.9/1225.2/1349.8	985.23/1116.7/1129.7	1349.8	1116.7	-0.27332	278650	110590	0.70112	0.24161	0.75839	0.48323	0.89125	FALSE	HNRNPK	4093.5/4192.8	2072/1858.1	4143.1	1965	-1.0758	4929	43785	10.409	1.1269e-25	1	2.2538e-25	1.4541e-23	FALSE
s_3594	ATXN7L3	4371/4395.7/5592.8	3084.5/3207.3/2709.1	4395.7	3084.5	-0.5109	716890	94171	4.2727	9.6576e-06	0.99999	1.9315e-05	0.0010166	FALSE	ATXN7L3	5028.2/4751.4/2746.9	7595.2/6173.1/9327.1	4751.4	7595.2	0.67662	2047300	459830	4.1938	0.99999	1.3718e-05	2.7436e-05	0.0028382	TRUE	ATXN7L3	2121.1/2423.9	7641.1/12440	2272.5	10041	2.143	45835	21884	52.511	1	0	0	0	TRUE
s_3412	KLF13	1660.5/2077.7/2182.8	1276.8/1116.6/1213.8	2077.7	1213.8	-0.77498	92563	41297	4.2511	1.0636e-05	0.99999	2.1273e-05	0.0011099	FALSE	KLF13	2483/2373.9/1412.2	2283.7/1453.1/2151.9	2373.9	2151.9	-0.14157	468440	209570	0.48491	0.31387	0.68613	0.62774	0.92103	FALSE	KLF13	2619.4/2946.7	1305.9/1017.6	2783	1161.8	-1.2596	53561	27652	9.7499	9.2334e-23	1	1.8467e-22	1.097e-20	FALSE
s_71	ATF4	2221.2/3159/2196.8	3113.8/3312.4/2937.9	2221.2	3113.8	0.48716	439980	44446	4.234	0.99999	1.1477e-05	2.2953e-05	0.0011872	TRUE	ATF4	5726.2/4594.7/4758.1	5385.6/5298.7/4440.9	4758.1	5298.7	0.15523	481930	460560	0.79661	0.78716	0.21284	0.42568	0.87331	TRUE	ATF4	4718.7/4813.6	5219.5/4932.9	4766.2	5076.2	0.090894	4510.6	51482	1.3663	0.91408	0.085922	0.17184	0.34623	TRUE
s_3593	ATXN7L3	4042.4/3836.8/3943.5	2550.4/2924.8/2721	3943.5	2721	-0.53515	10582	83569	4.2287	1.1754e-05	0.99999	2.3507e-05	0.0012055	FALSE	ATXN7L3	4404.4/3375.9/4445.5	8373.5/5026.4/5211.8	4404.4	5211.8	0.24276	529830	421990	1.2428	0.89303	0.10697	0.21395	0.76589	TRUE	ATXN7L3	2914.8/3720.3	7954.8/9375.6	3317.5	8665.2	1.3848	324350	33871	29.057	1	6.2937e-186	1.2587e-185	3.975e-183	TRUE
s_2491	ZNF236	908.14/934.19/889.07	1433.1/1644.9/1451.5	908.14	1451.5	0.67601	521.05	16623	4.2147	0.99999	1.2503e-05	2.5006e-05	0.0012715	TRUE	ZNF236	1264.6/1856.5/1846.4	1685.7/1739.6/2200.8	1846.4	1739.6	-0.085881	169290	157660	0.26887	0.39401	0.60599	0.78803	0.9577	FALSE	ZNF236	1320.1/1306.6	1342/2158.8	1313.4	1750.4	0.41414	91.032	11628	4.0529	0.99997	2.5295e-05	5.059e-05	0.00057927	TRUE
s_1387	NFKB2	3735.8/2504.6/3375	2506.4/2260.5/2017.6	3375	2260.5	-0.57805	443890	70416	4.2	1.3346e-05	0.99999	2.6693e-05	0.0013459	FALSE	NFKB2	3168/2751.1/2738.9	4402.2/3491.7/4802.3	2751.1	4402.2	0.67804	86968	247650	3.3179	0.99955	0.00045344	0.00090687	0.046074	TRUE	NFKB2	3018.9/3038.8	2944.9/2548.1	3028.8	2746.5	-0.14112	198.84	30490	1.6169	0.052949	0.94705	0.1059	0.24888	FALSE
s_2192	ZBTB14	1312.1/1197.3/1179	1825.6/1623.3/1933.1	1197.3	1825.6	0.60819	6754	22527	4.1864	0.99999	1.4173e-05	2.8346e-05	0.0014057	TRUE	ZBTB14	2259.4/2537.8/3326.9	1962.9/3116.9/4169.4	2537.8	3116.9	0.29645	350060	226020	1.2182	0.88842	0.11158	0.22315	0.77407	TRUE	ZBTB14	1922.4/2323.2	2352.3/2402.6	2122.8	2377.5	0.16336	80329	20229	1.7903	0.9633	0.036703	0.073405	0.19283	TRUE
s_1678	REST	2215.3/2130.7/2336.1	2644.8/3096.5/3284.1	2215.3	3096.5	0.48299	10875	44315	4.1864	0.99999	1.4174e-05	2.8347e-05	0.0014057	TRUE	REST	4806.6/4432.2/3939	4590.2/6208.1/6252.4	4432.2	6208.1	0.48603	191720	425000	2.7241	0.99678	0.0032242	0.0064483	0.17667	TRUE	REST	3214.4/2929.6	3441.7/3731.6	3072	3586.6	0.22337	40555	30993	2.923	0.99827	0.0017332	0.0034664	0.020291	TRUE
s_1218	MEF2D	2632.1/3071/2619	1441.3/1752.8/1668.4	2632.1	1668.4	-0.65741	96397	53568	4.1637	1.5658e-05	0.99998	3.1316e-05	0.0015401	FALSE	MEF2D	3513.9/3378/5588.3	3008.9/2856.3/3397.7	3513.9	3008.9	-0.2238	2160800	326740	0.8836	0.18846	0.81154	0.37691	0.85006	FALSE	MEF2D	3509.9/3390.2	2840.8/2114.9	3450	2477.8	-0.47736	7161.6	35438	5.1643	1.2066e-07	1	2.4132e-07	4.3613e-06	FALSE
s_2802	CEBPZ	929.97/1148.8/852.29	1164.4/1473.2/1479.4	929.97	1473.2	0.66312	26956	17063	4.1587	0.99998	1.6004e-05	3.2009e-05	0.0015614	TRUE	CEBPZ	1419/773.65/718.64	736.55/1325.7/1230	773.65	1230	0.66827	209760	58885	1.8808	0.96998	0.030022	0.060043	0.53136	TRUE	CEBPZ	2373.9/2427.3	1712.5/2333.5	2400.6	2023	-0.24676	1425.5	23313	2.4728	0.0067035	0.9933	0.013407	0.057051	FALSE
s_1198	MAX	3129.3/2713.9/2214.4	1672.6/1935.8/1736.1	2713.9	1736.1	-0.64421	211060	55401	4.1541	1.6329e-05	0.99998	3.2658e-05	0.0015802	FALSE	MAX	4234/3536.2/2890.6	2371/2765.5/2913.2	3536.2	2765.5	-0.35452	451810	329090	1.3434	0.089575	0.91042	0.17915	0.73464	FALSE	MAX	4757.2/4407.7	2954.6/2388.8	4582.4	2671.7	-0.77812	61068	49194	8.6146	3.5078e-18	1	7.0156e-18	3.3407e-16	FALSE
s_2078	TFDP1	829.73/1111.6/1209.7	574.89/514.21/383.03	1111.6	514.21	-1.1107	44539	20761	4.1462	1.69e-05	0.99998	3.38e-05	0.0016222	FALSE	TFDP1	926.62/942.55/1385	351.19/483.82/303.8	942.55	351.19	-1.4217	98016	73637	2.1861	0.014404	0.9856	0.028808	0.4058	FALSE	TFDP1	2560.1/2830.7	1007.5/1503.7	2695.4	1255.6	-1.1015	36612	26649	8.8199	5.7263e-19	1	1.1453e-18	5.7745e-17	FALSE
s_3243	TAF5L	2107.1/2002.6/2114.5	1390.8/1258.3/958.08	2107.1	1258.3	-0.74328	5486	41941	4.1444	1.7033e-05	0.99998	3.4065e-05	0.0016222	FALSE	TAF5L	1698.8/1972.4/2878.6	3373.3/3834.8/1908.4	1972.4	3373.3	0.77391	448010	169910	3.3987	0.99966	0.00033857	0.00067714	0.037619	TRUE	TAF5L	1669.6/1603.4	4901.7/3505.6	1636.5	4203.6	1.3605	2192.7	14984	20.971	1	6.0016e-98	1.2003e-97	2.0005e-95	TRUE
s_999	IL2RB	365.24/297.24/193.58	584.66/758.18/499.43	297.24	584.66	0.97358	7684.6	4871.2	4.1181	0.99998	1.9103e-05	3.8205e-05	0.001805	TRUE	IL2RB	489.38/564.67/555.82	1161.8/886.04/1403.8	555.82	1161.8	1.0623	2245.9	40497	3.0112	0.9987	0.001305	0.00261	0.097874	TRUE	IL2RB	1199.4/1068.7	1135.2/1344.4	1134	1239.8	0.12851	8551	9818.4	1.0672	0.85705	0.14295	0.28589	0.48352	TRUE
s_1671	RELA	1522.5/1222.3/1344.6	1998.3/1872.9/2151	1344.6	1998.3	0.57126	23300	25591	4.0864	0.99998	2.1908e-05	4.3817e-05	0.0020539	TRUE	RELA	2066.8/2245.8/2048.4	2521/2665.6/2105.7	2066.8	2521	0.28643	16184	179140	1.073	0.85836	0.14164	0.28328	0.81021	TRUE	RELA	1493.8/1907	2606.3/2909	1700.4	2757.6	0.6972	85371	15661	8.4478	1	1.4839e-17	2.9677e-17	1.3697e-15	TRUE
s_2916	GMEB1	1766.6/2541.7/2587.5	1804.5/1581.1/1621.7	2541.7	1621.7	-0.648	301420	51549	4.0523	2.5356e-05	0.99997	5.0712e-05	0.0023587	FALSE	GMEB1	2920.3/2755.4/2862.5	2868.4/3292.7/3333.1	2862.5	3292.7	0.20191	7406.5	259040	0.84516	0.80099	0.19901	0.39802	0.86028	TRUE	GMEB1	3654.5/3253.7	2599.3/2234.4	3454.1	2416.9	-0.515	80296	35487	5.5062	1.8334e-08	1	3.6667e-08	7.8015e-07	FALSE
s_1388	NFKB2	2617.2/1857/1941.9	1583/1144.8/1151.1	1941.9	1151.1	-0.754	231600	38340	4.039	2.6842e-05	0.99997	5.3683e-05	0.0024777	FALSE	NFKB2	1272.6/2247.2/1408.1	2519.1/3314.3/1410.8	1408.1	2519.1	0.83866	361230	116010	3.2617	0.99945	0.00055368	0.0011074	0.051932	TRUE	NFKB2	2906.5/2566.3	1805.5/2079.1	2736.4	1942.3	-0.49429	57869	27117	4.8222	7.0982e-07	1	1.4196e-06	2.2836e-05	FALSE
s_1896	SRF	1890.7/1534/2066.3	2669.2/2499.7/2716	1890.7	2669.2	0.49728	79049	37229	4.0349	0.99997	2.7313e-05	5.4627e-05	0.002502	TRUE	SRF	1728.9/1603.8/1160.9	3337.3/4840.7/5578.4	1603.8	4840.7	1.5931	105920	134430	8.8285	1	5.3051e-19	1.061e-18	3.5367e-16	TRUE	SRF	3519.2/2736.9	3651.3/4822.3	3128.1	4236.8	0.43758	306030	31647	6.2325	1	2.2949e-10	4.5899e-10	1.2962e-08	TRUE
s_1729	VPS52	983.57/1270.1/906.59	1454.3/1525.7/1654.5	983.57	1525.7	0.6329	44014	18147	4.0248	0.99997	2.8515e-05	5.703e-05	0.0025812	TRUE	VPS52	1449.1/1372.7/2010.2	2019.8/1643/2282.9	1449.1	2019.8	0.4788	160330	119840	1.6487	0.95039	0.049608	0.099216	0.62141	TRUE	VPS52	2617.3/2432.4	2067.8/2836.7	2524.9	2452.2	-0.042094	17096	24712	0.46204	0.32203	0.67797	0.64405	0.79235	FALSE
s_2836	IKZF1	1063/1091.9/1390.1	1666/1748.1/1330.2	1091.9	1666	0.60911	44881	20356	4.024	0.99997	2.8609e-05	5.7217e-05	0.0025812	TRUE	IKZF1	1366.9/1832.9/1631.3	1702.8/2763.9/2290.7	1631.3	2290.7	0.48956	55274	137030	1.7815	0.96258	0.037417	0.074834	0.57052	TRUE	IKZF1	2203.3/1430.3	2056.7/2671.7	1816.8	2364.2	0.37977	298780	16903	4.2103	0.99999	1.2751e-05	2.5501e-05	0.00031613	TRUE
s_3868	BCL11B	2252/2642.6/2040.1	1431.5/1366.2/1399.8	2252	1399.8	-0.68557	98738	45124	4.0117	3.0146e-05	0.99997	6.0292e-05	0.0026997	FALSE	BCL11B	3564.1/2831.9/2738.9	2627.3/2919.6/2552.6	2831.9	2627.3	-0.10818	272330	255910	0.40456	0.3429	0.6571	0.6858	0.9371	FALSE	BCL11B	2455/2406.8	1679.2/1959.7	2430.9	1819.4	-0.41782	1162.3	23654	3.976	3.5048e-05	0.99996	7.0096e-05	0.00076329	FALSE
s_4977	ZNF454	2717.5/3582.1/2743.4	3472.1/3690.5/3691	2743.4	3690.5	0.4277	352000	56066	3.9998	0.99997	3.1702e-05	6.3404e-05	0.002818	TRUE	ZNF454	5568.7/3645/1996.1	5803.2/4554.3/5378.5	3645	5378.5	0.56118	3209800	340570	2.9705	0.99851	0.0014866	0.0029731	0.10555	TRUE	ZNF454	5624.7/4420.5	4465.9/4018.5	5022.6	4242.2	-0.24358	725140	54697	3.3369	0.00042353	0.99958	0.00084707	0.0064467	FALSE
[truncated: 5,865 more rows]

## Sheet: significant_hits_gene
id	num.Resting_Teff	neg|score.Resting_Teff	neg|p-value.Resting_Teff	neg|fdr.Resting_Teff	neg|rank.Resting_Teff	neg|goodsgrna.Resting_Teff	neg|lfc.Resting_Teff	pos|score.Resting_Teff	pos|p-value.Resting_Teff	pos|fdr.Resting_Teff	pos|rank.Resting_Teff	pos|goodsgrna.Resting_Teff	pos|lfc.Resting_Teff	num.Stimulated_Teff	neg|score.Stimulated_Teff	neg|p-value.Stimulated_Teff	neg|fdr.Stimulated_Teff	neg|rank.Stimulated_Teff	neg|goodsgrna.Stimulated_Teff	neg|lfc.Stimulated_Teff	pos|score.Stimulated_Teff	pos|p-value.Stimulated_Teff	pos|fdr.Stimulated_Teff	pos|rank.Stimulated_Teff	pos|goodsgrna.Stimulated_Teff	pos|lfc.Stimulated_Teff	num.Resting_Treg	neg|score.Resting_Treg	neg|p-value.Resting_Treg	neg|fdr.Resting_Treg	neg|rank.Resting_Treg	neg|goodsgrna.Resting_Treg	neg|lfc.Resting_Treg	pos|score.Resting_Treg	pos|p-value.Resting_Treg	pos|fdr.Resting_Treg	pos|rank.Resting_Treg	pos|goodsgrna.Resting_Treg	pos|lfc.Resting_Treg	significant	category	context
[truncated: 122 more rows]
