# Supplementary material for: Central control of dynamic gene circuits governs T cell rest and activation
Source: Nature. 2024 Dec 11;637(8047):930–9. doi: 10.1038/s41586-024-08314-y (PMC11754113; doi:10.1038/s41586-024-08314-y)
Supplement: Supplementary file 3 — Supplementary Tables 1–12 [file 41586_2024_8314_MOESM3_ESM.zip › 2023-10-17819C-s3/2023-10-17819C-S10_CUTXRUN_differential_regions.xlsx]

## Sheet: H3K4_MED12_vs_AAVS1
id	baseMean	log2FoldChange	lfcSE	stat	pvalue	padj	KO	cell_type	stimulation	target	seqnames	start	end	width	strand	index	ens	Gene.name
57	47.8094	-1.21963	0.328508	-3.71264	0.000205105	0.00938713	MED12	Teff	Resting	H3K4me1	chr1	1357774	1360332	2559	*	24455	ENSG00000162576	MXRA8
78	13.0988	-2.44989	0.706224	-3.469	0.000522393	0.0191273	MED12	Teff	Resting	H3K4me1	chr1	1660699	1662372	1674	*	25410	ENSG00000248333	CDK11B
83	67.5565	-1.25591	0.287027	-4.37559	1.21106910204798e-05	0.00105024	MED12	Teff	Resting	H3K4me1	chr1	1726069	1730925	4857	*	25595	ENSG00000008128	CDK11A
112	71.097	-1.01175	0.266835	-3.79169	0.000149625	0.00733209	MED12	Teff	Resting	H3K4me1	chr1	2311181	2314931	3751	*	26014	ENSG00000116151	MORN1
137	83.1334	1.03666	0.256737	4.03781	5.39534027208362e-05	0.00335021	MED12	Teff	Resting	H3K4me1	chr1	3672922	3679218	6297	*	26839	ENSG00000078900	TP73
155	28.094	-1.46057	0.44015	-3.31834	0.000905554	0.0286585	MED12	Teff	Resting	H3K4me1	chr1	5328549	5330693	2145	*	28043	ENSG00000069424	KCNAB2
156	29.528	-2.27005	0.448641	-5.05984	4.19618769653017e-07	6.85421869283543e-05	MED12	Teff	Resting	H3K4me1	chr1	5369241	5371484	2244	*	28043	ENSG00000069424	KCNAB2
157	65.955	-0.951233	0.284864	-3.33925	0.000840034	0.0270864	MED12	Teff	Resting	H3K4me1	chr1	5387173	5390588	3416	*	28043	ENSG00000069424	KCNAB2
184	49.1363	-1.17315	0.331155	-3.54259	0.000396223	0.0156888	MED12	Teff	Resting	H3K4me1	chr1	6418705	6422431	3727	*	28301	ENSG00000069812	HES2
242	34.7646	1.6012	0.418194	3.82883	0.000128751	0.00655901	MED12	Teff	Resting	H3K4me1	chr1	8088529	8092955	4427	*	29290	ENSG00000116285	ERRFI1
281	93.8325	0.748227	0.237884	3.14535	0.00165891	0.0449394	MED12	Teff	Resting	H3K4me1	chr1	8537664	8542862	5199	*	29376	ENSG00000142599	RERE
303	293.554	0.501635	0.138744	3.61555	0.000299706	0.0125862	MED12	Teff	Resting	H3K4me1	chr1	8660051	8671827	11777	*	29378	ENSG00000142599	RERE
366	248.989	0.645785	0.148478	4.34936	1.36532726217484e-05	0.00115303	MED12	Teff	Resting	H3K4me1	chr1	9237672	9247162	9491	*	29594	ENSG00000049239	H6PD
369	145.712	-1.12075	0.191296	-5.85874	4.66390887667682e-09	1.51399928028325e-06	MED12	Teff	Resting	H3K4me1	chr1	9278405	9284735	6331	*	29599	ENSG00000171621	SPSB1
413	40.9318	-1.19654	0.350484	-3.41395	0.000640275	0.022189	MED12	Teff	Resting	H3K4me1	chr1	9881522	9883608	2087	*	29893	ENSG00000178585	CTNNBIP1
462	113.531	0.854555	0.218436	3.91215	9.14778787825785e-05	0.00504505	MED12	Teff	Resting	H3K4me1	chr1	10936840	10941602	4763	*	30361	ENSG00000175262	C1orf127
507	105.599	1.18834	0.225304	5.27438	1.33203963986776e-07	2.58789064881885e-05	MED12	Teff	Resting	H3K4me1	chr1	12011098	12016869	5772	*	31398	ENSG00000116691	MIIP
511	808.261	0.457291	0.0910218	5.02397	5.06139341849062e-07	7.91459964738975e-05	MED12	Teff	Resting	H3K4me1	chr1	12043703	12075507	31805	*	31417	ENSG00000120949	TNFRSF8
543	283.293	0.658396	0.139762	4.71085	2.46691071079452e-06	0.000287159	MED12	Teff	Resting	H3K4me1	chr1	12447149	12458969	11821	*	31649	ENSG00000048707	VPS13D
552	21.7515	2.86888	0.587826	4.88049	1.05825254432893e-06	0.000143846	MED12	Teff	Resting	H3K4me1	chr1	12808221	12811879	3659	*	31682	ENSG00000116721	PRAMEF1
661	91.0233	1.47705	0.253656	5.82307	5.77765508964131e-09	1.79235441258691e-06	MED12	Teff	Resting	H3K4me1	chr1	16566865	16570291	3427	*	32749	ENSG00000219481	NBPF1
708	110.929	0.795528	0.226416	3.51358	0.000442118	0.0169817	MED12	Teff	Resting	H3K4me1	chr1	19008045	19013650	5606	*	33269	ENSG00000169991	IFFO2
781	25.043	-2.32039	0.508701	-4.5614	5.0813298881827e-06	0.000522374	MED12	Teff	Resting	H3K4me1	chr1	21189637	21192397	2761	*	34122	ENSG00000075151	EIF4G3
845	76.0458	-0.878292	0.262963	-3.33999	0.000837825	0.0270301	MED12	Teff	Resting	H3K4me1	chr1	23421397	23425475	4079	*	35221	ENSG00000204219	TCEA3
895	138.673	0.713899	0.199108	3.58549	0.000336444	0.0137976	MED12	Teff	Resting	H3K4me1	chr1	24318395	24323823	5429	*	35700	ENSG00000158055	GRHL3
896	150.437	1.02733	0.188634	5.44615	5.14723968619101e-08	1.17160616939972e-05	MED12	Teff	Resting	H3K4me1	chr1	24348729	24353546	4818	*	35707	ENSG00000158055	GRHL3
964	18.798	-1.6566	0.529152	-3.13067	0.00174407	0.0465904	MED12	Teff	Resting	H3K4me1	chr1	25506349	25507581	1233	*	36873	ENSG00000157978	LDLRAP1
1001	17.8042	-1.73508	0.54402	-3.18936	0.00142586	0.040168	MED12	Teff	Resting	H3K4me1	chr1	26075032	26076606	1575	*	37099	ENSG00000158022	TRIM63
1031	69.4152	-1.11344	0.273417	-4.07231	4.65500062204584e-05	0.00296959	MED12	Teff	Resting	H3K4me1	chr1	26533732	26536619	2888	*	37473	ENSG00000117676	RPS6KA1
1091	12.4265	2.7149	0.738844	3.67452	0.000238297	0.0105485	MED12	Teff	Resting	H3K4me1	chr1	27409788	27411696	1909	*	37898	ENSG00000181773	GPR3
1138	42.1428	-1.17363	0.350714	-3.3464	0.00081869	0.0266325	MED12	Teff	Resting	H3K4me1	chr1	27942846	27944783	1938	*	38197	ENSG00000130768	SMPDL3B
1151	23.2409	1.93151	0.496867	3.88737	0.000101335	0.00545572	MED12	Teff	Resting	H3K4me1	chr1	28109945	28113819	3875	*	38282	ENSG00000158161	EYA3
1222	113.357	1.18979	0.217614	5.4674	4.56678697676666e-08	1.05509236053316e-05	MED12	Teff	Resting	H3K4me1	chr1	29707591	29713710	6120	*	39115	ENSG00000060656	PTPRU
1226	63.7446	-1.44123	0.292931	-4.92005	8.65215641934585e-07	0.000123498	MED12	Teff	Resting	H3K4me1	chr1	30189274	30194021	4748	*	39134	ENSG00000162510	MATN1
1231	48.8073	1.0339	0.326267	3.16887	0.00153035	0.0421995	MED12	Teff	Resting	H3K4me1	chr1	30822731	30826118	3388	*	39159	ENSG00000162512	SDC3
1252	108.14	-0.695751	0.219994	-3.16258	0.00156376	0.0429518	MED12	Teff	Resting	H3K4me1	chr1	31053808	31060158	6351	*	39348	ENSG00000134644	PUM1
1292	436.123	0.398162	0.123247	3.23059	0.00123534	0.036166	MED12	Teff	Resting	H3K4me1	chr1	31951248	31964832	13585	*	39849	ENSG00000184007	PTP4A2
1356	117.406	1.11947	0.219824	5.09259	3.53209554931204e-07	5.92880789409603e-05	MED12	Teff	Resting	H3K4me1	chr1	32935494	32941904	6411	*	40422	ENSG00000116514	RNF19B
1387	37.9484	-1.13027	0.362916	-3.1144	0.0018432	0.0486973	MED12	Teff	Resting	H3K4me1	chr1	33272105	33274354	2250	*	40514	ENSG00000160094	ZNF362
1397	49.6152	-1.75645	0.331119	-5.30459	1.12924783346054e-07	2.24568613016497e-05	MED12	Teff	Resting	H3K4me1	chr1	34862517	34865745	3229	*	40671	ENSG00000163866	SMIM12
1422	38.1201	-1.24789	0.368354	-3.38776	0.000704654	0.0238507	MED12	Teff	Resting	H3K4me1	chr1	35557825	35562381	4557	*	40958	ENSG00000020129	NCDN
1464	88.1454	0.986118	0.25626	3.84812	0.000119027	0.00620102	MED12	Teff	Resting	H3K4me1	chr1	36349130	36353879	4750	*	41271	ENSG00000196182	STK40
1486	18.422	1.90899	0.554473	3.4429	0.000575514	0.0204807	MED12	Teff	Resting	H3K4me1	chr1	37469112	37470488	1377	*	41379	ENSG00000163874	ZC3H12A
1499	200.071	0.86885	0.171832	5.05639	4.27261410926619e-07	6.94954686038889e-05	MED12	Teff	Resting	H3K4me1	chr1	37569420	37578106	8687	*	41426	ENSG00000163879	DNALI1
1537	310.414	0.472509	0.136463	3.46254	0.000535108	0.0194927	MED12	Teff	Resting	H3K4me1	chr1	38555818	38565343	9526	*	41609	ENSG00000116954	RRAGC
1688	51.1455	1.2296	0.327512	3.75435	0.00017379	0.00822297	MED12	Teff	Resting	H3K4me1	chr1	40867073	40869927	2855	*	42502	ENSG00000179862	CITED4
1721	199.044	0.685605	0.165745	4.1365	3.52645449562382e-05	0.00241377	MED12	Teff	Resting	H3K4me1	chr1	41725871	41730721	4851	*	42600	ENSG00000127124	HIVEP3
1802	163.345	0.841708	0.180387	4.66612	3.06941349200648e-06	0.000344738	MED12	Teff	Resting	H3K4me1	chr1	43830270	43837803	7534	*	44117	ENSG00000126091	ST3GAL3
1927	87.859	0.781452	0.24162	3.23422	0.00121974	0.0358856	MED12	Teff	Resting	H3K4me1	chr1	46519898	46526383	6486	*	45084	ENSG00000197587	DMBX1
1949	42.2043	-1.86182	0.360445	-5.16534	2.39998469459685e-07	4.28405620600483e-05	MED12	Teff	Resting	H3K4me1	chr1	47237452	47240626	3175	*	45294	ENSG00000162367	TAL1
2026	252.198	0.625503	0.150695	4.15079	3.31333458394361e-05	0.00230775	MED12	Teff	Resting	H3K4me1	chr1	51563241	51572186	8946	*	45755	ENSG00000117859	OSBPL9
2071	14.5091	-2.09291	0.61867	-3.38291	0.000717214	0.0241694	MED12	Teff	Resting	H3K4me1	chr1	52614912	52616101	1190	*	46039	ENSG00000116157	GPX7
2134	669.759	0.361087	0.104573	3.45298	0.000554432	0.019979	MED12	Teff	Resting	H3K4me1	chr1	54275688	54292962	17275	*	46562	ENSG00000116221	MRPL37
2146	30.1345	-1.65252	0.425539	-3.88335	0.000103026	0.00552741	MED12	Teff	Resting	H3K4me1	chr1	54459434	54460929	1496	*	46611	ENSG00000157216	SSBP3
2161	60.0309	-1.29627	0.296264	-4.37539	1.21216029323191e-05	0.00105024	MED12	Teff	Resting	H3K4me1	chr1	54994039	54997786	3748	*	46744	ENSG00000162399	BSND
2186	29.0835	-1.75506	0.435207	-4.0327	5.51384857753683e-05	0.00340729	MED12	Teff	Resting	H3K4me1	chr1	57306843	57308406	1564	*	46830	ENSG00000173406	DAB1
2244	29.6381	1.43057	0.427952	3.34283	0.000829279	0.0268634	MED12	Teff	Resting	H3K4me1	chr1	59307434	59310366	2933	*	46884	ENSG00000172456	FGGY
2245	69.3767	0.945177	0.281664	3.35569	0.00079168	0.0259624	MED12	Teff	Resting	H3K4me1	chr1	59314199	59318869	4671	*	46884	ENSG00000172456	FGGY
2316	70.383	1.03524	0.270234	3.83091	0.000127671	0.0065135	MED12	Teff	Resting	H3K4me1	chr1	62270965	62273555	2591	*	47022	ENSG00000132854	KANK4
2399	323.69	0.730166	0.133903	5.45296	4.95369667038224e-08	1.13426384921386e-05	MED12	Teff	Resting	H3K4me1	chr1	65387601	65399135	11535	*	47335	ENSG00000213625	LEPROT
2424	639.82	0.429006	0.102246	4.19581	2.7190336684604e-05	0.00197274	MED12	Teff	Resting	H3K4me1	chr1	66242033	66264440	22408	*	47398	ENSG00000184588	PDE4B
2426	697.032	0.315539	0.0962714	3.2776	0.00104695	0.0321083	MED12	Teff	Resting	H3K4me1	chr1	66268941	66287082	18142	*	47398	ENSG00000184588	PDE4B
2434	208.617	0.549776	0.168532	3.26215	0.0011057	0.0333601	MED12	Teff	Resting	H3K4me1	chr1	66323668	66332853	9186	*	47398	ENSG00000184588	PDE4B
2440	99.7779	0.948165	0.230897	4.10643	4.01814029804871e-05	0.00266267	MED12	Teff	Resting	H3K4me1	chr1	66398575	66403799	5225	*	47400	ENSG00000184588	PDE4B
2441	68.1576	1.78284	0.301746	5.9084	3.45441548654653e-09	1.17077293153065e-06	MED12	Teff	Resting	H3K4me1	chr1	66410249	66414785	4537	*	47400	ENSG00000184588	PDE4B
2477	277.483	0.641631	0.15086	4.25314	2.10791183636477e-05	0.00162095	MED12	Teff	Resting	H3K4me1	chr1	67188960	67196362	7403	*	47502	ENSG00000162594	IL23R
2489	145.28	0.617247	0.190608	3.23831	0.00120242	0.0354844	MED12	Teff	Resting	H3K4me1	chr1	67299691	67308095	8405	*	47515	ENSG00000081985	IL12RB2
2520	49.2532	1.10784	0.325188	3.40678	0.000657346	0.0226784	MED12	Teff	Resting	H3K4me1	chr1	67747482	67751143	3662	*	47544	ENSG00000116717	GADD45A
2564	44.7886	1.95189	0.371982	5.24728	1.54357628727935e-07	2.96147236064431e-05	MED12	Teff	Resting	H3K4me1	chr1	74680113	74683786	3674	*	47735	ENSG00000178965	ERICH3
2590	71.6134	1.15666	0.278875	4.14758	3.36006034004634e-05	0.00232647	MED12	Teff	Resting	H3K4me1	chr1	76492628	76498242	5615	*	47818	ENSG00000184005	ST6GALNAC3
2602	39.2319	-1.18638	0.363456	-3.26417	0.00109784	0.0332007	MED12	Teff	Resting	H3K4me1	chr1	77421097	77422903	1807	*	47837	ENSG00000154027	AK5
2603	61.7792	-1.4502	0.311333	-4.65804	3.19238824407572e-06	0.000354578	MED12	Teff	Resting	H3K4me1	chr1	77430122	77432840	2719	*	47837	ENSG00000154027	AK5
2655	34.9515	1.58064	0.411643	3.83983	0.000123118	0.00634011	MED12	Teff	Resting	H3K4me1	chr1	83024299	83027968	3670	*	48120	ENSG00000137941	TTLL7
2687	71.8754	-0.899939	0.266879	-3.37208	0.000746025	0.0248378	MED12	Teff	Resting	H3K4me1	chr1	84442070	84444312	2243	*	48217	ENSG00000137976	DNASE2B
2693	36.4458	1.35159	0.382163	3.53668	0.00040519	0.0159699	MED12	Teff	Resting	H3K4me1	chr1	84538164	84540625	2462	*	48226	ENSG00000174021	GNG5
2714	27.1589	1.52297	0.447105	3.40629	0.000658511	0.022699	MED12	Teff	Resting	H3K4me1	chr1	84833233	84836475	3243	*	48258	ENSG00000171517	LPAR3
2716	26.6107	1.96709	0.477232	4.12188	3.75796743312925e-05	0.00253256	MED12	Teff	Resting	H3K4me1	chr1	84846843	84848535	1693	*	48258	ENSG00000171517	LPAR3
2719	23.6901	-1.64925	0.473557	-3.48268	0.000496417	0.0184688	MED12	Teff	Resting	H3K4me1	chr1	84888090	84889665	1576	*	48259	ENSG00000171517	LPAR3
2723	60.6609	1.11675	0.295815	3.77515	0.000159911	0.00770369	MED12	Teff	Resting	H3K4me1	chr1	84944546	84948784	4239	*	48262	ENSG00000153898	MCOLN2
2724	68.5585	1.18179	0.285917	4.13334	3.57533092789946e-05	0.00243855	MED12	Teff	Resting	H3K4me1	chr1	84958196	84962811	4616	*	48262	ENSG00000153898	MCOLN2
2726	321.559	0.448266	0.136015	3.29571	0.000981727	0.0305415	MED12	Teff	Resting	H3K4me1	chr1	84966784	84976711	9928	*	48262	ENSG00000153898	MCOLN2
2737	108.87	1.27839	0.235544	5.4274	5.7179631174452e-08	1.27142049838337e-05	MED12	Teff	Resting	H3K4me1	chr1	85147623	85150759	3137	*	48298	ENSG00000097096	SYDE2
2906	63.2412	0.902174	0.287862	3.13405	0.00172409	0.0462009	MED12	Teff	Resting	H3K4me1	chr1	89905701	89909608	3908	*	48511	ENSG00000171492	LRRC8D
2961	104.339	1.57067	0.235043	6.68248	2.34936175601002e-11	1.61382273838064e-08	MED12	Teff	Resting	H3K4me1	chr1	91758078	91765866	7789	*	48562	ENSG00000069702	TGFBR3
3003	339.246	0.414718	0.128422	3.22934	0.00124078	0.0362688	MED12	Teff	Resting	H3K4me1	chr1	92457986	92468451	10466	*	48628	ENSG00000162676	GFI1
3049	39.8167	1.15234	0.363508	3.17007	0.00152404	0.0421012	MED12	Teff	Resting	H3K4me1	chr1	93032667	93034774	2108	*	48660	ENSG00000143033	MTF2
3099	54.4351	-1.54085	0.312983	-4.92312	8.51752462427745e-07	0.000121802	MED12	Teff	Resting	H3K4me1	chr1	94015722	94018860	3139	*	48760	ENSG00000198691	ABCA4
3127	40.2684	-1.24308	0.353762	-3.51389	0.000441598	0.0169702	MED12	Teff	Resting	H3K4me1	chr1	95235457	95239531	4075	*	48819	ENSG00000122481	RWDD3
3168	25.3417	1.92993	0.484981	3.97938	6.90946155400102e-05	0.00406923	MED12	Teff	Resting	H3K4me1	chr1	99441014	99443449	2436	*	48879	ENSG00000117600	PLPPR4
3172	34.1559	-2.11472	0.409256	-5.16723	2.37584401636698e-07	4.26073565033086e-05	MED12	Teff	Resting	H3K4me1	chr1	99704034	99705750	1717	*	48886	ENSG00000099260	PALMD
3265	127.622	0.702579	0.201884	3.48011	0.000501213	0.0185835	MED12	Teff	Resting	H3K4me1	chr1	101344240	101350698	6459	*	49090	ENSG00000170989	S1PR1
3304	155.367	0.621773	0.192429	3.23118	0.00123281	0.0361182	MED12	Teff	Resting	H3K4me1	chr1	107932478	107938557	6080	*	49203	ENSG00000134215	VAV3
3307	63.5214	1.90748	0.306428	6.22491	4.81846917320379e-10	2.08263441483389e-07	MED12	Teff	Resting	H3K4me1	chr1	107949182	107953792	4611	*	49203	ENSG00000134215	VAV3
3383	32.761	2.74779	0.459877	5.97505	2.30018314638563e-09	8.19280510959159e-07	MED12	Teff	Resting	H3K4me1	chr1	109351720	109354998	3279	*	49434	ENSG00000134243	SORT1
3384	178.572	1.12199	0.176816	6.34555	2.21632747401328e-10	1.0460929706332e-07	MED12	Teff	Resting	H3K4me1	chr1	109368452	109377135	8684	*	49434	ENSG00000134243	SORT1
3394	325.153	-0.774582	0.135433	-5.71932	1.0695030776988e-08	3.06609930052716e-06	MED12	Teff	Resting	H3K4me1	chr1	109494366	109506551	12186	*	49456	ENSG00000174151	CYB561D1
3448	20.4306	-1.98664	0.529943	-3.74879	0.000177692	0.00837153	MED12	Teff	Resting	H3K4me1	chr1	110593656	110595594	1939	*	49700	ENSG00000177301	KCNA2
3476	465.222	0.405364	0.119564	3.39036	0.000698016	0.0236885	MED12	Teff	Resting	H3K4me1	chr1	111189486	111206233	16748	*	49740	ENSG00000162777	DENND2D
3533	89.0397	-1.13875	0.246557	-4.61862	3.86297495664075e-06	0.000415081	MED12	Teff	Resting	H3K4me1	chr1	112699168	112702462	3295	*	49987	ENSG00000155366	RHOC
3548	183.128	1.22178	0.180813	6.75718	1.40703876862043e-11	1.06127968297855e-08	MED12	Teff	Resting	H3K4me1	chr1	113040287	113048646	8360	*	50015	ENSG00000198799	LRIG2
3564	42.4531	1.18131	0.348097	3.39361	0.000689769	0.0234915	MED12	Teff	Resting	H3K4me1	chr1	113733388	113735745	2358	*	50034	ENSG00000116793	PHTF1
3570	69.9694	1.12008	0.27878	4.01778	5.8748299566876e-05	0.00356732	MED12	Teff	Resting	H3K4me1	chr1	113764756	113771678	6923	*	50031	ENSG00000116793	PHTF1
3584	101.925	-0.784119	0.223822	-3.50332	0.000459495	0.0175267	MED12	Teff	Resting	H3K4me1	chr1	113900040	113905136	5097	*	50082	ENSG00000134262	AP4B1
3594	172.199	-0.750364	0.178521	-4.20322	2.63141164444815e-05	0.0019373	MED12	Teff	Resting	H3K4me1	chr1	114329467	114336133	6667	*	50143	ENSG00000197323	TRIM33
3615	104.602	0.994325	0.239103	4.15857	3.20245317980027e-05	0.002248	MED12	Teff	Resting	H3K4me1	chr1	115068495	115075839	7345	*	50234	ENSG00000134198	TSPAN2
3616	115.871	0.97145	0.215032	4.51771	6.25128791751687e-06	0.000615493	MED12	Teff	Resting	H3K4me1	chr1	115084283	115092620	8338	*	50234	ENSG00000134198	TSPAN2
3637	25.9182	-1.47932	0.448906	-3.29538	0.000982899	0.0305656	MED12	Teff	Resting	H3K4me1	chr1	116345775	116347604	1830	*	50281	ENSG00000163399	ATP1A1
3721	40.0023	1.45893	0.371763	3.92435	8.69641390271357e-05	0.00487052	MED12	Teff	Resting	H3K4me1	chr1	117693689	117695683	1995	*	50347	ENSG00000183508	TENT5C
3722	34.9995	1.32684	0.405437	3.27261	0.00106558	0.0324855	MED12	Teff	Resting	H3K4me1	chr1	117695919	117699864	3946	*	50347	ENSG00000183508	TENT5C
3733	20.6983	-1.63036	0.516401	-3.15717	0.00159309	0.0435584	MED12	Teff	Resting	H3K4me1	chr1	119144320	119147049	2730	*	50385	ENSG00000116874	WARS2
3744	90.8921	1.05534	0.240415	4.38966	1.13525849302332e-05	0.000999326	MED12	Teff	Resting	H3K4me1	chr1	119890528	119895410	4883	*	50470	ENSG00000134249	ADAM30
3762	48.7233	1.16936	0.35336	3.30927	0.000935404	0.0292859	MED12	Teff	Resting	H3K4me1	chr1	120115842	120118699	2858	*	50484	ENSG00000134250	NOTCH2
3874	68.3012	1.20943	0.281284	4.29966	1.71057300193054e-05	0.00138093	MED12	Teff	Resting	H3K4me1	chr1	121336698	121342907	6210	*	50525	ENSG00000171943	SRGAP2C
3896	34.5078	-2.54948	0.422849	-6.02928	1.64686939760962e-09	6.06229172751655e-07	MED12	Teff	Resting	H3K4me1	chr1	121585864	121587694	1831	*	50525	ENSG00000171943	SRGAP2C
3957	69.5755	0.940931	0.278492	3.37866	0.00072839	0.0244357	MED12	Teff	Resting	H3K4me1	chr1	144936057	144944114	8058	*	50574	ENSG00000196369	SRGAP2B
3962	14.9812	2.03255	0.623071	3.26215	0.00110572	0.0333601	MED12	Teff	Resting	H3K4me1	chr1	145000370	145002725	2356	*	50574	ENSG00000196369	SRGAP2B
4008	37.4456	1.30255	0.385798	3.37626	0.000734792	0.0245914	MED12	Teff	Resting	H3K4me1	chr1	145579302	145581340	2039	*	50628	ENSG00000117262	GPR89A
4045	40.4131	1.24253	0.367002	3.38563	0.000710159	0.0240159	MED12	Teff	Resting	H3K4me1	chr1	146126543	146128726	2184	*	50737	ENSG00000271425	NBPF10
4087	36.5363	1.48769	0.38683	3.84585	0.000120133	0.00622807	MED12	Teff	Resting	H3K4me1	chr1	146982505	146984687	2183	*	50789	ENSG00000268043	NBPF12
4113	35.8512	-1.601	0.384152	-4.16761	3.0781046077744e-05	0.00218061	MED12	Teff	Resting	H3K4me1	chr1	147761522	147763792	2271	*	50901	ENSG00000265107	GJA5
4158	48.4485	1.19811	0.33024	3.62801	0.00028561	0.0121199	MED12	Teff	Resting	H3K4me1	chr1	148577437	148579776	2340	*	50971	ENSG00000270629	NBPF14
4240	47.4497	1.12293	0.332906	3.3731	0.000743271	0.024787	MED12	Teff	Resting	H3K4me1	chr1	149485402	149487893	2492	*	51134	ENSG00000271383	NBPF19
4256	77.527	0.892041	0.276474	3.2265	0.00125316	0.0365197	MED12	Teff	Resting	H3K4me1	chr1	149768452	149774591	6140	*	51139	ENSG00000150337	FCGR1A
4291	230.128	0.889352	0.154497	5.75645	8.58995155362283e-09	2.53206100681215e-06	MED12	Teff	Resting	H3K4me1	chr1	150156522	150166223	9702	*	51223	ENSG00000023902	PLEKHO1
4411	21.1787	-1.60099	0.502894	-3.18356	0.00145476	0.0407731	MED12	Teff	Resting	H3K4me1	chr1	153515266	153516744	1479	*	51822	ENSG00000197956	S100A6
4484	57.3322	-1.08308	0.298591	-3.62731	0.000286388	0.0121395	MED12	Teff	Resting	H3K4me1	chr1	154491999	154494364	2366	*	52125	ENSG00000163239	TDRD10
4491	159.371	0.616118	0.183881	3.35063	0.000806267	0.0263286	MED12	Teff	Resting	H3K4me1	chr1	154607974	154617705	9732	*	52152	ENSG00000160710	ADAR
4510	49.1765	1.104	0.329178	3.3538	0.000797108	0.026096	MED12	Teff	Resting	H3K4me1	chr1	154883686	154887793	4108	*	52157	ENSG00000143603	KCNN3
4528	58.2668	-0.922186	0.296533	-3.10989	0.00187156	0.0491933	MED12	Teff	Resting	H3K4me1	chr1	155072606	155074918	2313	*	52372	ENSG00000143590	EFNA3
4540	26.4202	-2.18298	0.483142	-4.5183	6.23394265946065e-06	0.000614883	MED12	Teff	Resting	H3K4me1	chr1	155213603	155216025	2423	*	52557	ENSG00000173171	MTX1
4544	34.504	-2.11572	0.415121	-5.09665	3.45725357680026e-07	5.84579788859622e-05	MED12	Teff	Resting	H3K4me1	chr1	155234677	155237300	2624	*	52559	ENSG00000177628	GBA
4676	149.28	1.16009	0.190706	6.08312	1.17865298062305e-09	4.44508171883501e-07	MED12	Teff	Resting	H3K4me1	chr1	157146053	157156479	10427	*	53043	ENSG00000117036	ETV3
4729	18.2174	2.09661	0.576674	3.63569	0.000277237	0.011876	MED12	Teff	Resting	H3K4me1	chr1	159879865	159881195	1331	*	53183	ENSG00000256029	AL590560.1
4730	15.6539	1.88525	0.604754	3.11739	0.00182458	0.0483216	MED12	Teff	Resting	H3K4me1	chr1	159881444	159882967	1524	*	53183	ENSG00000256029	AL590560.1
4731	61.9272	1.09881	0.298713	3.67849	0.000234623	0.01044	MED12	Teff	Resting	H3K4me1	chr1	159888561	159891704	3144	*	53190	ENSG00000213085	CFAP45
4799	199.297	0.662964	0.167202	3.96506	7.33780277469768e-05	0.00426385	MED12	Teff	Resting	H3K4me1	chr1	160722068	160729878	7811	*	53299	ENSG00000026751	SLAMF7
4887	127.216	0.668026	0.200855	3.32591	0.00088129	0.0280522	MED12	Teff	Resting	H3K4me1	chr1	161724752	161731246	6495	*	53506	ENSG00000162746	FCRLB
4933	73.1489	-1.12249	0.267666	-4.19363	2.74523627845423e-05	0.00197943	MED12	Teff	Resting	H3K4me1	chr1	165636799	165643029	6231	*	53568	ENSG00000143198	MGST3
4934	82.5264	-1.59693	0.259151	-6.16219	7.17467281446466e-10	2.98369434043696e-07	MED12	Teff	Resting	H3K4me1	chr1	165643578	165647869	4292	*	53568	ENSG00000143198	MGST3
4990	12.4638	-2.55373	0.732212	-3.4877	0.000487196	0.0182843	MED12	Teff	Resting	H3K4me1	chr1	167087038	167088721	1684	*	53594	ENSG00000143167	GPA33
5018	225.484	0.655679	0.156635	4.18604	2.83867870537721e-05	0.00203726	MED12	Teff	Resting	H3K4me1	chr1	167538024	167545637	7614	*	53605	ENSG00000143162	CREG1
5042	19.0706	1.828	0.547153	3.34092	0.000834999	0.026981	MED12	Teff	Resting	H3K4me1	chr1	168082488	168084614	2127	*	53622	ENSG00000143147	GPR161
5063	100.027	1.06204	0.232281	4.57222	4.82583836228892e-06	0.000500372	MED12	Teff	Resting	H3K4me1	chr1	168398124	168404714	6591	*	53633	ENSG00000143178	TBX19
5073	366.452	0.583171	0.127324	4.58022	4.64490780666296e-06	0.000484879	MED12	Teff	Resting	H3K4me1	chr1	168503347	168515960	12614	*	53634	ENSG00000143185	XCL2
5091	246.706	0.491608	0.152738	3.21864	0.00128799	0.0372665	MED12	Teff	Resting	H3K4me1	chr1	169042971	169050423	7453	*	53637	ENSG00000143153	ATP1B1
5143	41.8485	1.39254	0.358567	3.88363	0.00010291	0.00552502	MED12	Teff	Resting	H3K4me1	chr1	170561452	170564673	3222	*	53712	ENSG00000120370	GORAB
5151	56.5391	1.3656	0.306675	4.45291	8.47138164136911e-06	0.000789995	MED12	Teff	Resting	H3K4me1	chr1	171513977	171518041	4065	*	53729	ENSG00000117523	PRRC2C
5186	227.968	0.561027	0.154661	3.62747	0.000286212	0.0121387	MED12	Teff	Resting	H3K4me1	chr1	172389694	172401404	11711	*	53758	ENSG00000180999	C1orf105
5192	18.3067	1.75957	0.563705	3.12144	0.0017997	0.0477612	MED12	Teff	Resting	H3K4me1	chr1	172479683	172481277	1595	*	53760	ENSG00000180999	C1orf105
5211	79.1293	1.09218	0.261176	4.18179	2.89221592285069e-05	0.00207374	MED12	Teff	Resting	H3K4me1	chr1	172715672	172720566	4895	*	53775	ENSG00000117560	FASLG
5218	48.565	1.14509	0.339841	3.3695	0.000753059	0.0249619	MED12	Teff	Resting	H3K4me1	chr1	172777783	172782204	4422	*	53775	ENSG00000117560	FASLG
5221	101.649	1.16097	0.230914	5.02773	4.9632492987546e-07	7.84951019490426e-05	MED12	Teff	Resting	H3K4me1	chr1	172825841	172829549	3709	*	53775	ENSG00000117560	FASLG
5224	42.2925	1.19726	0.34937	3.42691	0.000610494	0.021359	MED12	Teff	Resting	H3K4me1	chr1	172843329	172846974	3646	*	53775	ENSG00000117560	FASLG
5227	36.7655	1.43551	0.393875	3.64458	0.000267832	0.0115632	MED12	Teff	Resting	H3K4me1	chr1	172873562	172876507	2946	*	53776	ENSG00000120337	TNFSF18
5241	16.1576	1.89085	0.601601	3.14302	0.00167214	0.0452182	MED12	Teff	Resting	H3K4me1	chr1	173160543	173163270	2728	*	53777	ENSG00000117586	TNFSF4
5257	7.71314	3.2463	1.01463	3.19948	0.00137676	0.039144	MED12	Teff	Resting	H3K4me1	chr1	173417965	173419194	1230	*	53781	ENSG00000117592	PRDX6
5425	656.003	0.322189	0.098103	3.28419	0.00102274	0.0314739	MED12	Teff	Resting	H3K4me1	chr1	181126258	181143434	17177	*	53987	ENSG00000162783	IER5
5446	88.5239	1.52447	0.259457	5.87561	4.2129468632544e-09	1.40313015984622e-06	MED12	Teff	Resting	H3K4me1	chr1	182143166	182147813	4648	*	54007	ENSG00000179930	ZNF648
5447	37.5834	1.35707	0.377959	3.59051	0.000330028	0.0135924	MED12	Teff	Resting	H3K4me1	chr1	182147835	182150686	2852	*	54007	ENSG00000179930	ZNF648
5453	85.9309	0.930975	0.249167	3.73635	0.000186712	0.00874831	MED12	Teff	Resting	H3K4me1	chr1	182247227	182250742	3516	*	54012	ENSG00000135821	GLUL
5454	173.256	0.721912	0.176985	4.07894	4.52407253998899e-05	0.00290777	MED12	Teff	Resting	H3K4me1	chr1	182256571	182263884	7314	*	54012	ENSG00000135821	GLUL
5464	411.449	0.411921	0.118134	3.48689	0.000488664	0.0183189	MED12	Teff	Resting	H3K4me1	chr1	182600221	182619697	19477	*	54023	ENSG00000143333	RGS16
5465	102.84	0.810118	0.226043	3.58392	0.000338481	0.0138664	MED12	Teff	Resting	H3K4me1	chr1	182621089	182627904	6816	*	54023	ENSG00000143333	RGS16
5483	28.0156	2.36638	0.491103	4.81849	1.44646891816355e-06	0.000187032	MED12	Teff	Resting	H3K4me1	chr1	183179202	183181883	2682	*	54047	ENSG00000058085	LAMC2
5486	94.9864	0.857042	0.248573	3.44785	0.000565064	0.0202107	MED12	Teff	Resting	H3K4me1	chr1	183192405	183196722	4318	*	54048	ENSG00000058085	LAMC2
5488	21.8917	2.20219	0.548293	4.01646	5.90796915546346e-05	0.00358179	MED12	Teff	Resting	H3K4me1	chr1	183208889	183210576	1688	*	54048	ENSG00000058085	LAMC2
5489	91.8508	1.28294	0.271908	4.7183	2.37818668769725e-06	0.000278487	MED12	Teff	Resting	H3K4me1	chr1	183217506	183221291	3786	*	54048	ENSG00000058085	LAMC2
5490	57.5263	2.9434	0.379849	7.74888	9.27087834158013e-15	1.64485461009754e-11	MED12	Teff	Resting	H3K4me1	chr1	183224629	183228846	4218	*	54048	ENSG00000058085	LAMC2
5536	369.179	0.603126	0.123969	4.86513	1.14382340659565e-06	0.000152513	MED12	Teff	Resting	H3K4me1	chr1	184152234	184166158	13925	*	54098	ENSG00000198860	TSEN15
5589	76.0889	-1.01535	0.270554	-3.75286	0.000174827	0.00825174	MED12	Teff	Resting	H3K4me1	chr1	185419325	185422631	3307	*	54122	ENSG00000116679	IVNS1ABP
5627	32.3104	-1.95544	0.4132	-4.73243	2.21844979022104e-06	0.000263797	MED12	Teff	Resting	H3K4me1	chr1	186511247	186513653	2407	*	54158	ENSG00000116703	PDC
5637	115.796	0.695297	0.222265	3.12823	0.00175863	0.0468978	MED12	Teff	Resting	H3K4me1	chr1	186733921	186742132	8212	*	54166	ENSG00000073756	PTGS2
5673	29.1117	1.90119	0.483063	3.9357	8.29559466927722e-05	0.00469281	MED12	Teff	Resting	H3K4me1	chr1	192523458	192525606	2149	*	54180	ENSG00000090104	RGS1
5674	15.0763	2.10879	0.653192	3.22844	0.00124468	0.0363476	MED12	Teff	Resting	H3K4me1	chr1	192526429	192528280	1852	*	54180	ENSG00000090104	RGS1
5675	977.678	0.382775	0.086937	4.4029	1.06811054394979e-05	0.000950001	MED12	Teff	Resting	H3K4me1	chr1	192528562	192564537	35976	*	54180	ENSG00000090104	RGS1
5680	41.0047	1.39869	0.362583	3.85756	0.000114525	0.00600612	MED12	Teff	Resting	H3K4me1	chr1	192592501	192597085	4585	*	54181	ENSG00000090104	RGS1
5681	72.1207	0.922038	0.281958	3.27012	0.00107501	0.0326772	MED12	Teff	Resting	H3K4me1	chr1	192598452	192603873	5422	*	54181	ENSG00000090104	RGS1
5739	13.4164	-2.56829	0.678342	-3.78613	0.000153012	0.00746954	MED12	Teff	Resting	H3K4me1	chr1	193644343	193646034	1692	*	54223	ENSG00000162630	B3GALT2
5834	41.539	1.14998	0.357263	3.21887	0.00128698	0.0372513	MED12	Teff	Resting	H3K4me1	chr1	198732888	198735258	2371	*	54326	ENSG00000081237	PTPRC
5836	69.292	0.915079	0.281482	3.25093	0.00115027	0.0343141	MED12	Teff	Resting	H3K4me1	chr1	198743925	198748061	4137	*	54326	ENSG00000081237	PTPRC
5908	63.7657	1.23627	0.297713	4.15255	3.28785190477909e-05	0.00229746	MED12	Teff	Resting	H3K4me1	chr1	200444474	200449237	4764	*	54335	ENSG00000162702	ZNF281
5912	98.9605	0.721511	0.230934	3.12431	0.00178222	0.0474372	MED12	Teff	Resting	H3K4me1	chr1	200480456	200488926	8471	*	54335	ENSG00000162702	ZNF281
5929	106.046	0.890863	0.229715	3.87812	0.000105268	0.00562025	MED12	Teff	Resting	H3K4me1	chr1	200864831	200868458	3628	*	54346	ENSG00000170128	GPR25
5932	147.364	1.02082	0.191859	5.32068	1.03377545323919e-07	2.07118527330618e-05	MED12	Teff	Resting	H3K4me1	chr1	200875091	200882914	7824	*	54346	ENSG00000170128	GPR25
5934	292.6	0.500125	0.138147	3.62024	0.000294333	0.0124216	MED12	Teff	Resting	H3K4me1	chr1	200885351	200893256	7906	*	54353	ENSG00000163362	INAVA
5935	61.2295	1.37873	0.310718	4.43723	9.11232014092431e-06	0.000833599	MED12	Teff	Resting	H3K4me1	chr1	200903874	200907491	3618	*	54354	ENSG00000163362	INAVA
5947	153.804	0.941916	0.189003	4.9836	6.24113893495793e-07	9.41746155090793e-05	MED12	Teff	Resting	H3K4me1	chr1	201450319	201457461	7143	*	54448	ENSG00000174307	PHLDA3
5950	26.0215	2.39329	0.506608	4.72414	2.31091037522619e-06	0.000273103	MED12	Teff	Resting	H3K4me1	chr1	201485306	201486859	1554	*	54454	ENSG00000159176	CSRP1
5968	49.6318	-1.06473	0.317992	-3.34831	0.000813063	0.0264943	MED12	Teff	Resting	H3K4me1	chr1	202227161	202229831	2671	*	54513	ENSG00000133067	LGR6
6013	285.564	0.438028	0.139889	3.13125	0.00174063	0.0465501	MED12	Teff	Resting	H3K4me1	chr1	203272365	203279639	7275	*	54595	ENSG00000159388	BTG2
6014	48.7175	1.46113	0.332486	4.39457	1.10992958384003e-05	0.000980518	MED12	Teff	Resting	H3K4me1	chr1	203280155	203283666	3512	*	54595	ENSG00000159388	BTG2
6054	156.827	-0.8422	0.19253	-4.37439	1.21770540543275e-05	0.00105124	MED12	Teff	Resting	H3K4me1	chr1	204101540	204106105	4566	*	54621	ENSG00000143842	SOX13
6070	240.136	-0.995837	0.152293	-6.53894	6.19547127066754e-11	3.50476898682947e-08	MED12	Teff	Resting	H3K4me1	chr1	204459537	204467711	8175	*	54646	ENSG00000133056	PIK3C2B
6084	18.4332	-1.91309	0.56684	-3.375	0.000738152	0.0246878	MED12	Teff	Resting	H3K4me1	chr1	204683806	204685473	1668	*	54665	ENSG00000170382	LRRN2
6093	161.817	0.798347	0.182199	4.38173	1.17743347277095e-05	0.00103056	MED12	Teff	Resting	H3K4me1	chr1	205182584	205189147	6564	*	54717	ENSG00000133059	DSTYK
6096	132.173	0.626949	0.197853	3.16876	0.00153089	0.0421995	MED12	Teff	Resting	H3K4me1	chr1	205197301	205205471	8171	*	54715	ENSG00000133059	DSTYK
6116	12.5503	-2.60723	0.71064	-3.66885	0.000243643	0.0107112	MED12	Teff	Resting	H3K4me1	chr1	205405622	205406982	1361	*	54731	ENSG00000186007	LEMD1
6181	58.1757	1.45269	0.305709	4.75187	2.01540233416641e-06	0.000244953	MED12	Teff	Resting	H3K4me1	chr1	206355261	206360116	4856	*	54809	ENSG00000263528	IKBKE
6216	430.887	0.366378	0.117287	3.12378	0.00178547	0.0474983	MED12	Teff	Resting	H3K4me1	chr1	206734158	206746741	12584	*	54836	ENSG00000142224	IL19
6219	422.472	0.453585	0.117977	3.84468	0.000120708	0.00624521	MED12	Teff	Resting	H3K4me1	chr1	206765080	206775180	10101	*	54836	ENSG00000142224	IL19
6237	82.4086	2.22857	0.276982	8.04591	8.56103166793066e-16	1.87816844408247e-12	MED12	Teff	Resting	H3K4me1	chr1	206953050	206959153	6104	*	54858	ENSG00000162896	PIGR
6239	128.37	0.691564	0.201253	3.4363	0.000589726	0.0208313	MED12	Teff	Resting	H3K4me1	chr1	206965389	206969723	4335	*	54862	ENSG00000162897	FCAMR
6251	10.8222	-3.41893	0.865507	-3.95021	7.80841861557914e-05	0.00448314	MED12	Teff	Resting	H3K4me1	chr1	207206561	207207727	1167	*	54888	ENSG00000123838	C4BPA
6274	111.238	0.890113	0.221799	4.01316	5.99106628002544e-05	0.00362076	MED12	Teff	Resting	H3K4me1	chr1	207814078	207818139	4062	*	54942	ENSG00000117335	CD46
6291	26.876	-1.70873	0.484597	-3.52608	0.000421762	0.0164349	MED12	Teff	Resting	H3K4me1	chr1	208043638	208045333	1696	*	54947	ENSG00000174059	CD34
6327	26.8559	-1.40327	0.443989	-3.16059	0.00157452	0.0431549	MED12	Teff	Resting	H3K4me1	chr1	209833617	209837491	3875	*	54982	ENSG00000117597	UTP25
6329	32.0654	-1.77894	0.415468	-4.28177	1.85414655162577e-05	0.00146988	MED12	Teff	Resting	H3K4me1	chr1	209894413	209896864	2452	*	54992	ENSG00000143469	SYT14
6336	143.259	0.756246	0.191798	3.94292	8.04951611253304e-05	0.00458393	MED12	Teff	Resting	H3K4me1	chr1	210338885	210345146	6262	*	55001	ENSG00000054392	HHAT
6342	100.153	1.15004	0.23426	4.90926	9.14227978339178e-07	0.000128821	MED12	Teff	Resting	H3K4me1	chr1	210396531	210401058	4528	*	55007	ENSG00000054392	HHAT
6344	63.0168	2.46456	0.33301	7.40087	1.35296438946704e-13	1.70639861153519e-10	MED12	Teff	Resting	H3K4me1	chr1	210454518	210457368	2851	*	55002	ENSG00000054392	HHAT
6345	53.9522	1.07632	0.310594	3.46535	0.000529545	0.0193358	MED12	Teff	Resting	H3K4me1	chr1	210463047	210466637	3591	*	55002	ENSG00000054392	HHAT
6346	17.7935	1.89074	0.571285	3.30962	0.000934215	0.0292796	MED12	Teff	Resting	H3K4me1	chr1	210486299	210487876	1578	*	55002	ENSG00000054392	HHAT
6380	71.9199	2.10747	0.305675	6.89448	5.40625727437408e-12	4.52098264569533e-09	MED12	Teff	Resting	H3K4me1	chr1	211526235	211529165	2931	*	55024	ENSG00000198570	RD3
6382	44.6634	1.64713	0.353701	4.65684	3.21106290173392e-06	0.00035597	MED12	Teff	Resting	H3K4me1	chr1	211565664	211568460	2797	*	55025	ENSG00000170385	SLC30A1
6391	19.0491	2.12179	0.583748	3.63477	0.000278228	0.0118985	MED12	Teff	Resting	H3K4me1	chr1	211632206	211633785	1580	*	55027	ENSG00000117650	NEK2
6392	49.9025	1.05515	0.339427	3.10863	0.00187956	0.0493488	MED12	Teff	Resting	H3K4me1	chr1	211642411	211644781	2371	*	55027	ENSG00000117650	NEK2
6404	118.017	0.923721	0.216844	4.25984	2.04575992207597e-05	0.00158341	MED12	Teff	Resting	H3K4me1	chr1	211932083	211940877	8795	*	55033	ENSG00000143493	INTS7
6448	206.572	0.644024	0.18434	3.49367	0.000476434	0.0179978	MED12	Teff	Resting	H3K4me1	chr1	212634286	212639717	5432	*	55050	ENSG00000162771	FAM71A
6456	95.8907	0.821248	0.232797	3.52775	0.000419112	0.0163795	MED12	Teff	Resting	H3K4me1	chr1	212725828	212733001	7174	*	55055	ENSG00000123685	BATF3
6512	74.2367	0.925702	0.288695	3.2065	0.00134359	0.0384362	MED12	Teff	Resting	H3K4me1	chr1	214417354	214420802	3449	*	55116	ENSG00000152104	PTPN14
6610	116.225	1.12032	0.222975	5.02443	5.04919488062491e-07	7.91459964738975e-05	MED12	Teff	Resting	H3K4me1	chr1	221687325	221693410	6086	*	55197	ENSG00000143507	DUSP10
6612	635.523	0.451717	0.0990845	4.55891	5.14205705400596e-06	0.000524231	MED12	Teff	Resting	H3K4me1	chr1	221705386	221724308	18923	*	55197	ENSG00000143507	DUSP10
6616	179.343	0.668836	0.172294	3.88195	0.000103623	0.00555557	MED12	Teff	Resting	H3K4me1	chr1	221751193	221762430	11238	*	55197	ENSG00000143507	DUSP10
6619	604.704	0.396034	0.103163	3.83893	0.000123571	0.00635488	MED12	Teff	Resting	H3K4me1	chr1	221773376	221785620	12245	*	55197	ENSG00000143507	DUSP10
6621	61.9164	0.9939	0.295966	3.35815	0.00078465	0.0257869	MED12	Teff	Resting	H3K4me1	chr1	221800400	221802781	2382	*	55197	ENSG00000143507	DUSP10
6624	500.113	0.450344	0.111972	4.02194	5.77215478495601e-05	0.00351608	MED12	Teff	Resting	H3K4me1	chr1	221821898	221842368	20471	*	55197	ENSG00000143507	DUSP10
6630	64.9296	1.20835	0.29826	4.05132	5.09295286300319e-05	0.00320643	MED12	Teff	Resting	H3K4me1	chr1	221960351	221963063	2713	*	55197	ENSG00000143507	DUSP10
6635	44.2953	-1.05905	0.339532	-3.11913	0.00181383	0.0481032	MED12	Teff	Resting	H3K4me1	chr1	222415908	222418429	2522	*	55198	ENSG00000143512	HHIPL2
6636	65.4325	-1.67562	0.308616	-5.42946	5.65237031634437e-08	1.26047858054479e-05	MED12	Teff	Resting	H3K4me1	chr1	222419196	222422118	2923	*	55198	ENSG00000143512	HHIPL2
6678	570.6	0.397897	0.107069	3.71627	0.000202182	0.00928097	MED12	Teff	Resting	H3K4me1	chr1	223822738	223839584	16847	*	55247	ENSG00000143514	TP53BP2
6707	20.213	-1.95805	0.544894	-3.59345	0.000326332	0.0135024	MED12	Teff	Resting	H3K4me1	chr1	224347624	224349142	1519	*	55272	ENSG00000143771	CNIH4
6726	435.738	0.630993	0.11602	5.43868	5.36768795044554e-08	1.21818015477147e-05	MED12	Teff	Resting	H3K4me1	chr1	224495648	224505459	9812	*	55279	ENSG00000162923	WDR26
6727	131.67	1.03321	0.204986	5.04037	4.64628242854177e-07	7.41621864398053e-05	MED12	Teff	Resting	H3K4me1	chr1	224509174	224512157	2984	*	55279	ENSG00000162923	WDR26
6745	142.979	-0.991877	0.193357	-5.12977	2.9009261184144e-07	5.02165883349922e-05	MED12	Teff	Resting	H3K4me1	chr1	225462772	225470642	7871	*	55289	ENSG00000143815	LBR
6765	138.293	0.722363	0.207232	3.48577	0.000490718	0.0183715	MED12	Teff	Resting	H3K4me1	chr1	225917691	225923838	6148	*	55309	ENSG00000143811	PYCR2
6810	36.4284	1.31184	0.380451	3.44812	0.000564494	0.0201997	MED12	Teff	Resting	H3K4me1	chr1	226862489	226864802	2314	*	55333	ENSG00000288674	NA
6833	119.117	-1.21957	0.219056	-5.56738	2.5859408941053e-08	6.52292992419644e-06	MED12	Teff	Resting	H3K4me1	chr1	227884130	227888918	4789	*	55364	ENSG00000143816	WNT9A
6855	47.8564	-1.06459	0.324961	-3.27607	0.00105263	0.0322261	MED12	Teff	Resting	H3K4me1	chr1	228396828	228399504	2677	*	55409	ENSG00000154370	TRIM11
6873	930.234	-0.513634	0.0924693	-5.55465	2.78170779172522e-08	6.89651634923138e-06	MED12	Teff	Resting	H3K4me1	chr1	228608367	228648788	40422	*	55420	ENSG00000116574	RHOU
6883	362.655	0.470057	0.125527	3.74468	0.000180627	0.00848386	MED12	Teff	Resting	H3K4me1	chr1	228800721	228813608	12888	*	55420	ENSG00000116574	RHOU
6884	112.613	0.882424	0.221429	3.98513	6.74433637833195e-05	0.00399135	MED12	Teff	Resting	H3K4me1	chr1	228825139	228829080	3942	*	55420	ENSG00000116574	RHOU
6885	136.064	1.03112	0.20574	5.01174	5.39396697003004e-07	8.37809215734586e-05	MED12	Teff	Resting	H3K4me1	chr1	228829092	228834707	5616	*	55420	ENSG00000116574	RHOU
6886	166.197	0.906647	0.182758	4.96093	7.01571595890672e-07	0.000103401	MED12	Teff	Resting	H3K4me1	chr1	228860042	228867509	7468	*	55420	ENSG00000116574	RHOU
6889	54.1761	0.985877	0.316681	3.11316	0.00185098	0.0488197	MED12	Teff	Resting	H3K4me1	chr1	228927396	228929807	2412	*	55420	ENSG00000116574	RHOU
6895	132.104	-0.794834	0.201568	-3.94326	8.03809888211387e-05	0.00458082	MED12	Teff	Resting	H3K4me1	chr1	229031896	229037191	5296	*	55422	ENSG00000168118	RAB4A
6901	253.303	0.577608	0.146456	3.9439	8.01657929435271e-05	0.00457195	MED12	Teff	Resting	H3K4me1	chr1	229126319	229132480	6162	*	55422	ENSG00000168118	RAB4A
6903	46.6301	1.12516	0.338444	3.3245	0.000885775	0.0281483	MED12	Teff	Resting	H3K4me1	chr1	229153803	229157008	3206	*	55422	ENSG00000168118	RAB4A
6954	95.9223	0.791018	0.238214	3.32062	0.000898176	0.0284718	MED12	Teff	Resting	H3K4me1	chr1	230083385	230088030	4646	*	55434	ENSG00000143641	GALNT2
6955	595.343	0.634098	0.103481	6.12769	8.91664606236548e-10	3.55441536169994e-07	MED12	Teff	Resting	H3K4me1	chr1	230101009	230114431	13423	*	55434	ENSG00000143641	GALNT2
6957	356.877	0.473862	0.126485	3.7464	0.00017939	0.00843603	MED12	Teff	Resting	H3K4me1	chr1	230119548	230130273	10726	*	55434	ENSG00000143641	GALNT2
6959	77.4696	1.19273	0.262639	4.54132	5.59027021096757e-06	0.000562942	MED12	Teff	Resting	H3K4me1	chr1	230139960	230146693	6734	*	55434	ENSG00000143641	GALNT2
6974	21.2184	-1.5744	0.50139	-3.14006	0.00168912	0.0455335	MED12	Teff	Resting	H3K4me1	chr1	230541511	230543377	1867	*	55437	ENSG00000135775	COG2
7023	26.4011	-1.76316	0.477785	-3.69028	0.000224003	0.0100498	MED12	Teff	Resting	H3K4me1	chr1	232334673	232336309	1637	*	55489	ENSG00000116991	SIPA1L2
7024	32.9933	-1.66158	0.404985	-4.10282	4.08151214451929e-05	0.00269076	MED12	Teff	Resting	H3K4me1	chr1	232528182	232530417	2236	*	55486	ENSG00000116991	SIPA1L2
7054	52.4093	1.34822	0.351182	3.83908	0.000123496	0.00635488	MED12	Teff	Resting	H3K4me1	chr1	233273217	233276660	3444	*	55496	ENSG00000135749	PCNX2
7063	14.8939	2.27137	0.65831	3.45031	0.000559947	0.0200743	MED12	Teff	Resting	H3K4me1	chr1	233345275	233347315	2041	*	55497	ENSG00000143674	MAP3K21
7065	94.6248	1.13448	0.250385	4.53093	5.87250629302326e-06	0.000588283	MED12	Teff	Resting	H3K4me1	chr1	233355242	233362869	7628	*	55499	ENSG00000143674	MAP3K21
7103	84.1384	1.13061	0.271315	4.16716	3.08411945861766e-05	0.00218286	MED12	Teff	Resting	H3K4me1	chr1	234161641	234165929	4289	*	55502	ENSG00000183780	SLC35F3
7104	247.488	0.742239	0.158968	4.6691	3.02517180884948e-06	0.000341263	MED12	Teff	Resting	H3K4me1	chr1	234166376	234174637	8262	*	55502	ENSG00000183780	SLC35F3
7107	22.1484	2.38498	0.552099	4.31985	1.56137686070938e-05	0.00127521	MED12	Teff	Resting	H3K4me1	chr1	234224101	234227952	3852	*	55502	ENSG00000183780	SLC35F3
7109	44.6591	1.58054	0.355296	4.44851	8.6466249904764e-06	0.00079781	MED12	Teff	Resting	H3K4me1	chr1	234234667	234238803	4137	*	55502	ENSG00000183780	SLC35F3
7110	83.8302	1.44302	0.255474	5.64839	1.6195747990936e-08	4.40289707308361e-06	MED12	Teff	Resting	H3K4me1	chr1	234241882	234248507	6626	*	55502	ENSG00000183780	SLC35F3
7112	60.538	1.21661	0.300259	4.05186	5.08110293023905e-05	0.00320159	MED12	Teff	Resting	H3K4me1	chr1	234257868	234263251	5384	*	55502	ENSG00000183780	SLC35F3
7113	111.973	1.10818	0.22723	4.87692	1.07755317852261e-06	0.000145697	MED12	Teff	Resting	H3K4me1	chr1	234268416	234273988	5573	*	55502	ENSG00000183780	SLC35F3
7115	27.0562	1.70651	0.466397	3.65892	0.000253284	0.0110467	MED12	Teff	Resting	H3K4me1	chr1	234301761	234303818	2058	*	55503	ENSG00000168275	COA6
7138	30.531	1.60252	0.426805	3.75468	0.00017356	0.00821715	MED12	Teff	Resting	H3K4me1	chr1	234528335	234531294	2960	*	55507	ENSG00000059588	TARBP1
7139	100.818	0.809329	0.235601	3.43517	0.000592193	0.020861	MED12	Teff	Resting	H3K4me1	chr1	234542978	234546714	3737	*	55508	ENSG00000168264	IRF2BP2
7140	63.2354	2.06029	0.310575	6.6338	3.27147819543633e-11	2.10378259656705e-08	MED12	Teff	Resting	H3K4me1	chr1	234582237	234586872	4636	*	55508	ENSG00000168264	IRF2BP2
7156	46.0755	1.29272	0.348381	3.71066	0.000206719	0.00943903	MED12	Teff	Resting	H3K4me1	chr1	234808587	234811326	2740	*	55509	ENSG00000168264	IRF2BP2
7158	510.384	0.358829	0.109212	3.28564	0.00101753	0.0313509	MED12	Teff	Resting	H3K4me1	chr1	234838165	234855208	17044	*	55509	ENSG00000168264	IRF2BP2
7161	139.499	0.744994	0.19369	3.84633	0.000119902	0.00622027	MED12	Teff	Resting	H3K4me1	chr1	234875008	234885522	10515	*	55510	ENSG00000173726	TOMM20
7162	135.134	0.793518	0.197292	4.02204	5.76957750439699e-05	0.00351608	MED12	Teff	Resting	H3K4me1	chr1	234889469	234895435	5967	*	55510	ENSG00000173726	TOMM20
7172	430.448	0.398581	0.117273	3.39874	0.00067697	0.0231891	MED12	Teff	Resting	H3K4me1	chr1	235003740	235025889	22150	*	55510	ENSG00000173726	TOMM20
7175	158.119	0.969295	0.18655	5.19591	2.03719372990998e-07	3.73170237168153e-05	MED12	Teff	Resting	H3K4me1	chr1	235042493	235053233	10741	*	55510	ENSG00000173726	TOMM20
7177	172.312	0.646118	0.175694	3.67751	0.000235524	0.0104619	MED12	Teff	Resting	H3K4me1	chr1	235059930	235065676	5747	*	55510	ENSG00000173726	TOMM20
7180	366.483	0.525241	0.139176	3.77393	0.000160697	0.00773183	MED12	Teff	Resting	H3K4me1	chr1	235071859	235084697	12839	*	55510	ENSG00000173726	TOMM20
7191	128.423	1.27323	0.384878	3.30813	0.000939217	0.0293734	MED12	Teff	Resting	H3K4me1	chr1	235209554	235216045	6492	*	55511	ENSG00000188739	RBM34
7251	17.8243	1.81208	0.561198	3.22895	0.00124246	0.036304	MED12	Teff	Resting	H3K4me1	chr1	236106875	236108854	1980	*	55547	ENSG00000077585	GPR137B
7314	285.122	0.805405	0.148514	5.4231	5.85739134494957e-08	1.29493794001062e-05	MED12	Teff	Resting	H3K4me1	chr1	239809136	239818150	9015	*	55580	ENSG00000133019	CHRM3
7322	34.7048	2.02925	0.425401	4.7702	1.84045598469118e-06	0.00022728	MED12	Teff	Resting	H3K4me1	chr1	240497923	240500478	2556	*	55582	ENSG00000155816	FMN2
7328	39.5498	2.03809	0.398881	5.10951	3.22997839456121e-07	5.54683901307068e-05	MED12	Teff	Resting	H3K4me1	chr1	240615928	240620511	4584	*	55584	ENSG00000180875	GREM2
7350	42.9903	1.64214	0.382484	4.29335	1.75993879190101e-05	0.0014119	MED12	Teff	Resting	H3K4me1	chr1	241838674	241840660	1987	*	55600	ENSG00000174371	EXO1
7377	35.209	1.68169	0.409047	4.11123	3.93549063492102e-05	0.00262372	MED12	Teff	Resting	H3K4me1	chr1	243406287	243409350	3064	*	55613	ENSG00000054282	SDCCAG8
7395	62.6234	-1.32435	0.296961	-4.45969	8.20786372211999e-06	0.000774812	MED12	Teff	Resting	H3K4me1	chr1	243805753	243808950	3198	*	55614	ENSG00000117020	AKT3
7469	27.9459	1.72934	0.451678	3.82871	0.000128819	0.00655901	MED12	Teff	Resting	H3K4me1	chr1	246090442	246093299	2858	*	55645	ENSG00000185420	SMYD3
7496	66.7301	0.919147	0.284151	3.23472	0.00121764	0.0358649	MED12	Teff	Resting	H3K4me1	chr1	246781730	246785632	3903	*	55652	ENSG00000143653	SCCPDH
7545	201.48	-1.15761	0.175414	-6.59929	4.13118526886197e-11	2.56316724725722e-08	MED12	Teff	Resting	H3K4me1	chr1	248815483	248819955	4473	*	55764	ENSG00000175137	SH3BP5L
7547	143.39	-0.859486	0.193255	-4.44743	8.69041560116533e-06	0.000799757	MED12	Teff	Resting	H3K4me1	chr1	248821549	248826001	4453	*	55764	ENSG00000175137	SH3BP5L
7551	166.31	-0.656827	0.182945	-3.5903	0.000330301	0.0135938	MED12	Teff	Resting	H3K4me1	chr1	248853135	248860953	7819	*	55768	ENSG00000171163	ZNF692
7565	34.9246	1.817	0.40298	4.50891	6.51609406783377e-06	0.000636996	MED12	Teff	Resting	H3K4me1	chr10	263784	266492	2709	*	5757	ENSG00000015171	ZMYND11
7566	18.366	2.72848	0.614994	4.43659	9.13959353839028e-06	0.000835101	MED12	Teff	Resting	H3K4me1	chr10	269190	271988	2799	*	5757	ENSG00000015171	ZMYND11
7619	17.7541	2.08752	0.588794	3.54541	0.000391998	0.0156019	MED12	Teff	Resting	H3K4me1	chr10	2897466	2899724	2259	*	5910	ENSG00000067057	PFKP
7623	108.32	0.96208	0.239898	4.01036	6.06252624445605e-05	0.0036582	MED12	Teff	Resting	H3K4me1	chr10	2946892	2952403	5512	*	5910	ENSG00000067057	PFKP
7640	113.096	2.04765	0.233461	8.77084	1.77336372130209e-18	6.82168689491883e-15	MED12	Teff	Resting	H3K4me1	chr10	3419509	3424944	5436	*	5956	ENSG00000107959	PITRM1
7653	21.7572	1.87296	0.52178	3.58957	0.000331229	0.0136128	MED12	Teff	Resting	H3K4me1	chr10	3515383	3517539	2157	*	6007	ENSG00000067082	KLF6
7677	184.406	0.879539	0.170264	5.16573	2.3950571561104e-07	4.28405620600483e-05	MED12	Teff	Resting	H3K4me1	chr10	3826699	3839591	12893	*	6010	ENSG00000067082	KLF6
7689	34.3928	1.83576	0.430764	4.26163	2.02939241921456e-05	0.00157549	MED12	Teff	Resting	H3K4me1	chr10	3924879	3928872	3994	*	6010	ENSG00000067082	KLF6
7722	47.4476	-1.69019	0.340222	-4.96791	6.76785489920977e-07	0.000100132	MED12	Teff	Resting	H3K4me1	chr10	4834737	4837451	2715	*	6084	ENSG00000165568	AKR1E2
7854	83.7773	1.28516	0.256182	5.01657	5.26008741015513e-07	8.19200050405435e-05	MED12	Teff	Resting	H3K4me1	chr10	7232625	7235564	2940	*	6682	ENSG00000198879	SFMBT2
7859	204.77	0.509739	0.161211	3.16193	0.00156726	0.0430172	MED12	Teff	Resting	H3K4me1	chr10	7266841	7277929	11089	*	6682	ENSG00000198879	SFMBT2
7989	759.628	0.304696	0.0933949	3.26245	0.00110454	0.0333509	MED12	Teff	Resting	H3K4me1	chr10	11185773	11223109	37337	*	6946	ENSG00000048740	CELF2
8008	50.6917	1.18114	0.320789	3.68199	0.000231417	0.0103212	MED12	Teff	Resting	H3K4me1	chr10	11515268	11518863	3596	*	7006	ENSG00000148429	USP6NL
8009	81.6835	0.945667	0.267495	3.53527	0.000407354	0.016047	MED12	Teff	Resting	H3K4me1	chr10	11527349	11534621	7273	*	7006	ENSG00000148429	USP6NL
8015	44.3003	1.0587	0.339834	3.11534	0.00183734	0.0485592	MED12	Teff	Resting	H3K4me1	chr10	11607244	11610452	3209	*	7001	ENSG00000148429	USP6NL
8017	20.7627	1.72514	0.546906	3.15437	0.00160845	0.0438972	MED12	Teff	Resting	H3K4me1	chr10	11624255	11626447	2193	*	7001	ENSG00000148429	USP6NL
8087	187.031	1.18626	0.172677	6.86979	6.42958901628151e-12	5.20695190492229e-09	MED12	Teff	Resting	H3K4me1	chr10	12698097	12713955	15859	*	7123	ENSG00000183049	CAMK1D
8089	77.8707	1.33093	0.262833	5.06377	4.11054315742614e-07	6.74295603020427e-05	MED12	Teff	Resting	H3K4me1	chr10	12724302	12729287	4986	*	7123	ENSG00000183049	CAMK1D
8202	66.2148	0.957054	0.290704	3.2922	0.000994077	0.0307764	MED12	Teff	Resting	H3K4me1	chr10	15834943	15839164	4222	*	7812	ENSG00000148481	MINDY3
8204	57.5988	1.64667	0.311756	5.28192	1.27838960454234e-07	2.48994694241684e-05	MED12	Teff	Resting	H3K4me1	chr10	15841189	15845082	3894	*	7825	ENSG00000148481	MINDY3
8217	24.1465	-1.69395	0.476593	-3.55428	0.000379012	0.0151635	MED12	Teff	Resting	H3K4me1	chr10	16728859	16730479	1621	*	7854	ENSG00000148484	RSU1
8273	143.645	1.09125	0.196238	5.56088	2.6842519521114e-08	6.74070999499197e-06	MED12	Teff	Resting	H3K4me1	chr10	18580244	18584611	4368	*	8440	ENSG00000241058	NSUN6
8308	68.4668	-1.03861	0.279	-3.72262	0.00019717	0.00909271	MED12	Teff	Resting	H3K4me1	chr10	21735913	21738315	2403	*	8630	ENSG00000078403	MLLT10
8360	11.3042	2.73141	0.784204	3.48303	0.000495767	0.0184688	MED12	Teff	Resting	H3K4me1	chr10	22720349	22721495	1147	*	8821	ENSG00000150867	PIP4K2A
8425	80.0688	0.911596	0.257227	3.54394	0.000394197	0.015665	MED12	Teff	Resting	H3K4me1	chr10	26429553	26434391	4839	*	9340	ENSG00000077420	APBB1IP
8461	128.757	0.963539	0.202339	4.762	1.9168674680334e-06	0.000235187	MED12	Teff	Resting	H3K4me1	chr10	26967083	26971932	4850	*	9484	ENSG00000136754	ABI1
8491	134.82	0.69319	0.196524	3.52726	0.000419886	0.0163979	MED12	Teff	Resting	H3K4me1	chr10	27522947	27529916	6970	*	9746	ENSG00000099246	RAB18
8498	33.3149	-1.43971	0.413127	-3.48492	0.000492288	0.0184104	MED12	Teff	Resting	H3K4me1	chr10	27899002	27900666	1665	*	9798	ENSG00000169126	ARMC4
8543	127.697	-1.00213	0.207139	-4.83794	1.31190339305617e-06	0.000173124	MED12	Teff	Resting	H3K4me1	chr10	29680047	29684179	4133	*	10071	ENSG00000197321	SVIL
8544	30.7334	-1.39898	0.411476	-3.3999	0.000674112	0.0231096	MED12	Teff	Resting	H3K4me1	chr10	29688109	29689878	1770	*	10055	ENSG00000197321	SVIL
8548	20.0194	2.05323	0.555701	3.69484	0.000220024	0.00992234	MED12	Teff	Resting	H3K4me1	chr10	29782862	29784313	1452	*	10058	ENSG00000197321	SVIL
8573	130.146	0.780852	0.204633	3.81586	0.00013571	0.00682225	MED12	Teff	Resting	H3K4me1	chr10	30397038	30401317	4280	*	10107	ENSG00000107968	MAP3K8
8621	69.4232	-0.962444	0.273601	-3.51769	0.000435326	0.0167963	MED12	Teff	Resting	H3K4me1	chr10	30790938	30793428	2491	*	10131	ENSG00000151033	LYZL2
8706	86.0357	-0.887625	0.245427	-3.61665	0.000298442	0.0125674	MED12	Teff	Resting	H3K4me1	chr10	33026203	33030708	4506	*	10507	ENSG00000150093	ITGB1
8712	459.641	0.428331	0.116578	3.67419	0.000238603	0.010556	MED12	Teff	Resting	H3K4me1	chr10	33128126	33144596	16471	*	10507	ENSG00000150093	ITGB1
8721	77.9464	0.818575	0.256794	3.18768	0.00143421	0.0402955	MED12	Teff	Resting	H3K4me1	chr10	33263175	33268326	5152	*	10645	ENSG00000099250	NRP1
8735	31.925	1.98959	0.433099	4.59384	4.35160547104039e-06	0.000459247	MED12	Teff	Resting	H3K4me1	chr10	34279957	34282845	2889	*	10909	ENSG00000148498	PARD3
8760	283.112	0.479078	0.139227	3.44098	0.000579602	0.0205871	MED12	Teff	Resting	H3K4me1	chr10	35197462	35211605	14144	*	11225	ENSG00000095794	CREM
8781	206.542	-0.751788	0.16181	-4.64612	3.38244030063744e-06	0.000371754	MED12	Teff	Resting	H3K4me1	chr10	35458025	35464377	6353	*	11294	ENSG00000108100	CCNY
8813	242.202	-0.470373	0.149602	-3.14417	0.00166559	0.045073	MED12	Teff	Resting	H3K4me1	chr10	43118423	43124248	5826	*	11575	ENSG00000169826	CSGALNACT2
8829	118.66	-0.721094	0.209678	-3.43905	0.000583752	0.0206963	MED12	Teff	Resting	H3K4me1	chr10	43227803	43232457	4655	*	11585	ENSG00000198915	RASGEF1A
8832	218.282	-0.65944	0.166434	-3.96218	7.42679341763917e-05	0.00430217	MED12	Teff	Resting	H3K4me1	chr10	43292513	43296976	4464	*	11586	ENSG00000198915	RASGEF1A
8837	16.0228	-2.35467	0.601299	-3.91598	9.00373945469024e-05	0.00497989	MED12	Teff	Resting	H3K4me1	chr10	43344003	43345105	1103	*	11599	ENSG00000150201	FXYD4
8840	41.7373	-1.26148	0.34879	-3.61673	0.00029835	0.0125674	MED12	Teff	Resting	H3K4me1	chr10	43354928	43357386	2459	*	11599	ENSG00000150201	FXYD4
8845	133.353	-0.636278	0.201402	-3.15925	0.00158177	0.0433072	MED12	Teff	Resting	H3K4me1	chr10	43389796	43396259	6464	*	11618	ENSG00000169813	HNRNPF
8859	56.1333	1.06271	0.303168	3.50537	0.000455977	0.0174357	MED12	Teff	Resting	H3K4me1	chr10	43780841	43783261	2421	*	11655	ENSG00000169740	ZNF32
8861	195.154	0.823342	0.180304	4.56641	4.96140400506339e-06	0.00051167	MED12	Teff	Resting	H3K4me1	chr10	43805803	43812553	6751	*	11655	ENSG00000169740	ZNF32
8883	150.979	0.944228	0.197509	4.78068	1.7470723396614e-06	0.000219268	MED12	Teff	Resting	H3K4me1	chr10	44972720	44982591	9872	*	11764	ENSG00000165507	DEPP1
8885	23.6024	1.95289	0.510339	3.82665	0.000129899	0.00660181	MED12	Teff	Resting	H3K4me1	chr10	44984967	44989328	4362	*	11764	ENSG00000165507	DEPP1
8886	129.288	0.666017	0.203991	3.26494	0.00109489	0.0331497	MED12	Teff	Resting	H3K4me1	chr10	44994291	44997690	3400	*	11768	ENSG00000165512	ZNF22
8921	32.1397	-1.42079	0.405653	-3.50248	0.00046095	0.0175561	MED12	Teff	Resting	H3K4me1	chr10	46377278	46380763	3486	*	12227	ENSG00000264230	ANXA8L1
8948	43.2433	1.51238	0.377857	4.0025	6.26754429998396e-05	0.00374956	MED12	Teff	Resting	H3K4me1	chr10	46903148	46909353	6206	*	12409	ENSG00000204179	PTPN20
8971	23.3031	-2.41963	0.508146	-4.76169	1.91977002225548e-06	0.000235187	MED12	Teff	Resting	H3K4me1	chr10	47372113	47373392	1280	*	12625	ENSG00000265763	ZNF488
8972	14.7095	-2.17357	0.685528	-3.17065	0.001521	0.0420474	MED12	Teff	Resting	H3K4me1	chr10	47376447	47378081	1635	*	12625	ENSG00000265763	ZNF488
8978	26.6915	-1.68128	0.475637	-3.53479	0.000408092	0.0160678	MED12	Teff	Resting	H3K4me1	chr10	47478727	47480797	2071	*	12635	ENSG00000265190	ANXA8
9007	40.8673	1.76542	0.412891	4.27575	1.90493276254222e-05	0.00149853	MED12	Teff	Resting	H3K4me1	chr10	48141940	48148243	6304	*	12769	ENSG00000170324	FRMPD2
9012	125.043	2.06463	0.224936	9.17872	4.36232365028497e-20	2.58165669257441e-16	MED12	Teff	Resting	H3K4me1	chr10	48286321	48293265	6945	*	12767	ENSG00000170324	FRMPD2
9019	196.364	1.34971	0.17018	7.93108	2.17248498281412e-15	4.39842453033696e-12	MED12	Teff	Resting	H3K4me1	chr10	48330206	48346175	15970	*	12851	ENSG00000107643	MAPK8
9026	30.3074	1.6892	0.441795	3.8235	0.000131569	0.00667257	MED12	Teff	Resting	H3K4me1	chr10	48468055	48470794	2740	*	12879	ENSG00000128805	ARHGAP22
9031	57.6033	1.35772	0.318124	4.26789	1.97332130448453e-05	0.00153973	MED12	Teff	Resting	H3K4me1	chr10	48790016	48794609	4594	*	12915	ENSG00000128815	WDFY4
9037	193.36	0.972587	0.180171	5.39814	6.73338431540379e-08	1.45514865816177e-05	MED12	Teff	Resting	H3K4me1	chr10	49075260	49082207	6948	*	12939	ENSG00000165633	VSTM4
9042	732.419	0.472042	0.0965739	4.88789	1.0192361362209e-06	0.000140027	MED12	Teff	Resting	H3K4me1	chr10	49163633	49192238	28606	*	12968	ENSG00000204161	TMEM273
9049	112.133	0.706529	0.214865	3.28825	0.00100812	0.0311361	MED12	Teff	Resting	H3K4me1	chr10	49307723	49312652	4930	*	12979	ENSG00000177354	C10orf71
9093	178.663	0.593731	0.177522	3.34454	0.000824183	0.0267546	MED12	Teff	Resting	H3K4me1	chr10	50466852	50472198	5347	*	13392	ENSG00000198964	SGMS1
9094	51.8814	1.56257	0.326997	4.77854	1.76575716531407e-06	0.00022024	MED12	Teff	Resting	H3K4me1	chr10	50495546	50499569	4024	*	13384	ENSG00000198964	SGMS1
9099	298.942	0.47999	0.137624	3.4877	0.0004872	0.0182843	MED12	Teff	Resting	H3K4me1	chr10	50534589	50546814	12226	*	13384	ENSG00000198964	SGMS1
9187	60.7237	-1.03837	0.290783	-3.57096	0.000355671	0.0144628	MED12	Teff	Resting	H3K4me1	chr10	60707717	60710968	3252	*	14665	ENSG00000151150	ANK3
9215	263.036	0.53461	0.144294	3.70502	0.000211377	0.00961696	MED12	Teff	Resting	H3K4me1	chr10	61779062	61788610	9549	*	14824	ENSG00000150347	ARID5B
9217	72.4871	1.94349	0.308404	6.30175	2.94294413727397e-10	1.33185533647749e-07	MED12	Teff	Resting	H3K4me1	chr10	61808210	61816067	7858	*	14824	ENSG00000150347	ARID5B
9288	98.0433	1.20769	0.242912	4.97171	6.63665058327068e-07	9.87354136281992e-05	MED12	Teff	Resting	H3K4me1	chr10	62616681	62621628	4948	*	14858	ENSG00000181915	ADO
9313	27.9714	1.55252	0.447533	3.46906	0.000522292	0.0191273	MED12	Teff	Resting	H3K4me1	chr10	62900561	62905737	5177	*	14870	ENSG00000122877	EGR2
9447	27.4206	-2.16326	0.455587	-4.74829	2.05147885958897e-06	0.000248552	MED12	Teff	Resting	H3K4me1	chr10	68969159	68970892	1734	*	15717	ENSG00000165732	DDX21
9475	296.692	-0.578484	0.136022	-4.25287	2.11048196692041e-05	0.00162095	MED12	Teff	Resting	H3K4me1	chr10	69341204	69350437	9234	*	15938	ENSG00000156515	HK1
9476	116.536	-0.81609	0.208936	-3.90593	9.38648218171382e-05	0.00515085	MED12	Teff	Resting	H3K4me1	chr10	69357164	69362123	4960	*	15938	ENSG00000156515	HK1
9515	60.9785	1.02114	0.292197	3.4947	0.000474599	0.0179426	MED12	Teff	Resting	H3K4me1	chr10	70329881	70332905	3025	*	16687	ENSG00000172731	LRRC20
9517	116.451	0.84731	0.217608	3.89375	9.87067954622382e-05	0.00535921	MED12	Teff	Resting	H3K4me1	chr10	70353709	70359070	5362	*	16687	ENSG00000172731	LRRC20
9523	55.7683	-1.66768	0.323893	-5.14885	2.62091455409877e-07	4.57597839056842e-05	MED12	Teff	Resting	H3K4me1	chr10	70431130	70434689	3560	*	16699	ENSG00000156574	NODAL
9541	65.7892	2.16931	0.325121	6.67233	2.51769263607295e-11	1.6843363735328e-08	MED12	Teff	Resting	H3K4me1	chr10	70740296	70744510	4215	*	16760	ENSG00000166220	TBATA
9566	47.4097	-1.15073	0.364399	-3.15789	0.00158913	0.0434934	MED12	Teff	Resting	H3K4me1	chr10	71693620	71696112	2493	*	17029	ENSG00000214688	C10orf105
9567	51.4019	-2.18232	0.337347	-6.46905	9.86182608306967e-11	5.05813059800643e-08	MED12	Teff	Resting	H3K4me1	chr10	71696656	71699462	2807	*	17029	ENSG00000214688	C10orf105
9731	31.4238	1.37501	0.410082	3.35301	0.000799366	0.0261365	MED12	Teff	Resting	H3K4me1	chr10	74597295	74599931	2637	*	18471	ENSG00000156650	KAT6B
9761	15.2218	-2.94973	0.7226	-4.08211	4.46295774136348e-05	0.00288294	MED12	Teff	Resting	H3K4me1	chr10	75089012	75090624	1613	*	18562	ENSG00000079393	DUSP13
9765	26.4852	-1.87974	0.457005	-4.11317	3.90263650629288e-05	0.0026086	MED12	Teff	Resting	H3K4me1	chr10	75124889	75126326	1438	*	18609	ENSG00000156671	SAMD8
9786	35.5916	-1.24265	0.394695	-3.14837	0.00164183	0.0446025	MED12	Teff	Resting	H3K4me1	chr10	77263200	77265463	2264	*	26450	ENSG00000156113	KCNMA1
9788	53.6782	1.19149	0.310773	3.83396	0.000126095	0.00644594	MED12	Teff	Resting	H3K4me1	chr10	77553278	77556429	3152	*	26331	ENSG00000156113	KCNMA1
9794	47.7089	1.47676	0.338202	4.3665	1.26252910869157e-05	0.00107567	MED12	Teff	Resting	H3K4me1	chr10	77818238	77822182	3945	*	26549	ENSG00000151208	DLG5
9811	15.6153	-2.74853	0.650282	-4.22667	2.37170230614812e-05	0.00177497	MED12	Teff	Resting	H3K4me1	chr10	78096082	78097449	1368	*	26614	ENSG00000138326	RPS24
9833	27.082	-1.49938	0.43777	-3.42504	0.000614712	0.0214772	MED12	Teff	Resting	H3K4me1	chr10	79042896	79045577	2682	*	26659	ENSG00000108175	ZMIZ1
9844	337.469	-0.703028	0.1347	-5.21923	1.79669821242062e-07	3.38796512187696e-05	MED12	Teff	Resting	H3K4me1	chr10	79143489	79151394	7906	*	26660	ENSG00000108175	ZMIZ1
9846	513.558	0.36788	0.109047	3.37359	0.000741948	0.0247643	MED12	Teff	Resting	H3K4me1	chr10	79243335	79252299	8965	*	26666	ENSG00000108175	ZMIZ1
9867	129.143	0.836636	0.204174	4.09765	4.17360199483261e-05	0.00274207	MED12	Teff	Resting	H3K4me1	chr10	79539863	79544469	4607	*	26715	ENSG00000185303	SFTPA2
9868	148.095	0.99909	0.200478	4.98355	6.24280937279917e-07	9.41746155090793e-05	MED12	Teff	Resting	H3K4me1	chr10	79545744	79551293	5550	*	26715	ENSG00000185303	SFTPA2
9928	57.8985	-1.03572	0.2952	-3.50854	0.000450579	0.0172464	MED12	Teff	Resting	H3K4me1	chr10	84176645	84178935	2291	*	27171	ENSG00000188373	C10orf99
9933	91.4601	0.75923	0.237934	3.19093	0.00141816	0.0399949	MED12	Teff	Resting	H3K4me1	chr10	84292800	84297290	4491	*	27307	ENSG00000107771	CCSER2
9935	243.513	0.654126	0.16112	4.05987	4.90991233994599e-05	0.00311413	MED12	Teff	Resting	H3K4me1	chr10	84305216	84311557	6342	*	27307	ENSG00000107771	CCSER2
9962	30.8407	1.94686	0.442324	4.40143	1.07541554572507e-05	0.000954372	MED12	Teff	Resting	H3K4me1	chr10	86017177	86019155	1979	*	27364	ENSG00000182771	GRID1
9964	42.8385	2.44444	0.398176	6.13908	8.29987259438585e-10	3.34319737198469e-07	MED12	Teff	Resting	H3K4me1	chr10	86040707	86043149	2443	*	27364	ENSG00000182771	GRID1
9965	102.299	1.14482	0.252908	4.52664	5.9927506711174e-06	0.000597993	MED12	Teff	Resting	H3K4me1	chr10	86045888	86049404	3517	*	27364	ENSG00000182771	GRID1
9967	8.62072	-3.14599	0.925346	-3.3998	0.00067435	0.0231096	MED12	Teff	Resting	H3K4me1	chr10	86186141	86188094	1954	*	27364	ENSG00000182771	GRID1
9972	94.1735	1.07735	0.239054	4.50673	6.5833600186009e-06	0.000641128	MED12	Teff	Resting	H3K4me1	chr10	86438984	86442411	3428	*	27364	ENSG00000182771	GRID1
10081	31.829	2.24579	0.442499	5.07525	3.86994114267269e-07	6.40288003895749e-05	MED12	Teff	Resting	H3K4me1	chr10	88668945	88672823	3879	*	27722	ENSG00000182333	LIPF
10117	68.8327	1.05232	0.275749	3.81622	0.000135512	0.00681858	MED12	Teff	Resting	H3K4me1	chr10	89029611	89034534	4924	*	27920	ENSG00000026103	FAS
10119	22.4926	1.96637	0.509739	3.8576	0.000114508	0.00600612	MED12	Teff	Resting	H3K4me1	chr10	89074105	89078117	4013	*	27920	ENSG00000026103	FAS
10121	134.995	1.27509	0.226707	5.62442	1.86136037503905e-08	4.92109142452335e-06	MED12	Teff	Resting	H3K4me1	chr10	89083629	89093625	9997	*	27920	ENSG00000026103	FAS
10143	15.4423	1.90833	0.605929	3.14942	0.00163593	0.0445049	MED12	Teff	Resting	H3K4me1	chr10	89367334	89368634	1301	*	27978	ENSG00000204010	IFIT1B
10151	44.1401	-1.49355	0.351491	-4.24918	2.14549775987789e-05	0.00164243	MED12	Teff	Resting	H3K4me1	chr10	89614136	89616398	2263	*	28016	ENSG00000152782	PANK1
10188	126.935	0.916082	0.203536	4.50083	6.76881945552932e-06	0.000655868	MED12	Teff	Resting	H3K4me1	chr10	91244167	91248873	4707	*	28195	ENSG00000180628	PCGF5
10223	35.5543	-1.37417	0.40612	-3.38367	0.000715243	0.0241348	MED12	Teff	Resting	H3K4me1	chr10	92302079	92304325	2247	*	28289	ENSG00000198060	MARCH5
10274	123.526	2.13213	0.234963	9.07429	1.14418001417145e-19	5.17808761119295e-16	MED12	Teff	Resting	H3K4me1	chr10	94280208	94289339	9132	*	28838	ENSG00000173145	NOC3L
10275	20.5472	2.26295	0.558206	4.05398	5.0354293032313e-05	0.00318324	MED12	Teff	Resting	H3K4me1	chr10	94292488	94294268	1781	*	28838	ENSG00000173145	NOC3L
10276	77.238	1.00486	0.26573	3.78152	0.000155874	0.00756529	MED12	Teff	Resting	H3K4me1	chr10	94297971	94301115	3145	*	28838	ENSG00000173145	NOC3L
10277	17.2635	2.21112	0.593244	3.72716	0.000193646	0.00899647	MED12	Teff	Resting	H3K4me1	chr10	94304051	94305642	1592	*	28838	ENSG00000173145	NOC3L
10279	38.6581	1.78775	0.39271	4.55235	5.30494314274311e-06	0.000537728	MED12	Teff	Resting	H3K4me1	chr10	94315011	94319905	4895	*	28838	ENSG00000173145	NOC3L
10295	113.451	0.74543	0.221906	3.35921	0.000781653	0.0257283	MED12	Teff	Resting	H3K4me1	chr10	95234719	95239503	4785	*	29166	ENSG00000173124	ACSM6
10296	174.926	0.935697	0.179502	5.21274	1.86071755353618e-07	3.48307311390039e-05	MED12	Teff	Resting	H3K4me1	chr10	95240095	95248227	8133	*	29169	ENSG00000107438	PDLIM1
10299	57.314	1.04814	0.320189	3.2735	0.00106223	0.0324296	MED12	Teff	Resting	H3K4me1	chr10	95307561	95311408	3848	*	29169	ENSG00000107438	PDLIM1
10302	51.1564	1.00167	0.317875	3.15115	0.00162631	0.0443218	MED12	Teff	Resting	H3K4me1	chr10	95439696	95442200	2505	*	29648	ENSG00000095637	SORBS1
10304	23.6759	1.77931	0.486516	3.65725	0.000254933	0.0110997	MED12	Teff	Resting	H3K4me1	chr10	95644219	95647048	2830	*	29678	ENSG00000059573	ALDH18A1
10306	62.7866	-0.96528	0.292669	-3.29819	0.000973091	0.0302974	MED12	Teff	Resting	H3K4me1	chr10	95690122	95694302	4181	*	29697	ENSG00000119977	TCTN3
10331	21.5234	2.13406	0.555393	3.84243	0.00012182	0.00629433	MED12	Teff	Resting	H3K4me1	chr10	96079300	96081539	2240	*	29817	ENSG00000107443	CCNJ
10355	53.8801	1.02825	0.319673	3.21655	0.00129742	0.037497	MED12	Teff	Resting	H3K4me1	chr10	96646091	96649654	3564	*	30064	ENSG00000155629	PIK3AP1
10421	67.4654	-0.991332	0.279334	-3.54891	0.000386833	0.0154362	MED12	Teff	Resting	H3K4me1	chr10	97780698	97782963	2266	*	30810	ENSG00000120057	SFRP5
10554	66.9684	-1.35242	0.291086	-4.64612	3.38242215735397e-06	0.000371754	MED12	Teff	Resting	H3K4me1	chr10	101557379	101559830	2452	*	31674	ENSG00000166169	POLL
10563	39.5218	1.62483	0.374767	4.33556	1.45388338606181e-05	0.00121317	MED12	Teff	Resting	H3K4me1	chr10	101706993	101710356	3364	*	31767	ENSG00000107829	FBXW4
10676	42.5809	1.27604	0.354881	3.59567	0.000323558	0.0134049	MED12	Teff	Resting	H3K4me1	chr10	103196374	103198584	2211	*	33075	ENSG00000076685	NT5C2
10702	70.0864	1.02733	0.282958	3.63069	0.000282668	0.0120349	MED12	Teff	Resting	H3K4me1	chr10	103676891	103680045	3155	*	33275	ENSG00000107957	SH3PXD2A
10769	121.392	0.777529	0.215739	3.60403	0.000313319	0.0130651	MED12	Teff	Resting	H3K4me1	chr10	109889747	109896353	6607	*	33575	ENSG00000108039	XPNPEP1
10825	75.8823	-1.09347	0.303165	-3.60684	0.000309944	0.0129525	MED12	Teff	Resting	H3K4me1	chr10	110457389	110461868	4480	*	33881	ENSG00000138166	DUSP5
10832	389.475	0.538884	0.124087	4.34278	1.40688479215537e-05	0.00118276	MED12	Teff	Resting	H3K4me1	chr10	110526862	110541132	14271	*	33921	ENSG00000108055	SMC3
10849	163.444	0.635615	0.187672	3.38684	0.000707015	0.0239201	MED12	Teff	Resting	H3K4me1	chr10	110771109	110780371	9263	*	33966	ENSG00000150593	PDCD4
10851	28.8987	1.6599	0.442049	3.75502	0.000173327	0.00821115	MED12	Teff	Resting	H3K4me1	chr10	110796867	110800420	3554	*	33966	ENSG00000150593	PDCD4
10854	21.9722	1.57649	0.504995	3.12179	0.00179756	0.0477374	MED12	Teff	Resting	H3K4me1	chr10	110821276	110823210	1935	*	33966	ENSG00000150593	PDCD4
10856	299.16	0.883582	0.149327	5.91711	3.27651828166468e-09	1.12806921797935e-06	MED12	Teff	Resting	H3K4me1	chr10	110840104	110847978	7875	*	33966	ENSG00000150593	PDCD4
10898	19.94	2.65725	0.612706	4.33691	1.44500945848729e-05	0.00120839	MED12	Teff	Resting	H3K4me1	chr10	113557434	113558850	1417	*	34738	ENSG00000148702	HABP2
10946	96.8406	-1.13225	0.236397	-4.7896	1.67116551826177e-06	0.000211263	MED12	Teff	Resting	H3K4me1	chr10	114602353	114606228	3876	*	35251	ENSG00000099204	ABLIM1
10967	232.097	0.96741	0.155462	6.22279	4.88397268454361e-10	2.09915328762773e-07	MED12	Teff	Resting	H3K4me1	chr10	114910039	114919820	9782	*	35286	ENSG00000165832	TRUB1
10968	33.0716	1.44312	0.407903	3.53791	0.000403309	0.0159053	MED12	Teff	Resting	H3K4me1	chr10	114924715	114927013	2299	*	35286	ENSG00000165832	TRUB1
10972	59.2955	1.0292	0.306411	3.3589	0.000782535	0.0257283	MED12	Teff	Resting	H3K4me1	chr10	114954492	114958531	4040	*	35286	ENSG00000165832	TRUB1
11008	73.9612	0.92053	0.272952	3.3725	0.000744889	0.0248288	MED12	Teff	Resting	H3K4me1	chr10	118034664	118037255	2592	*	35649	ENSG00000107560	RAB11FIP2
11011	16.7429	2.11385	0.60442	3.49732	0.00046996	0.0178198	MED12	Teff	Resting	H3K4me1	chr10	118106385	118107836	1452	*	35647	ENSG00000107560	RAB11FIP2
11018	82.3925	0.840739	0.251188	3.34705	0.000816758	0.0265809	MED12	Teff	Resting	H3K4me1	chr10	118518749	118523900	5152	*	35708	ENSG00000119973	PRLHR
11024	9.5411	2.87029	0.876644	3.27418	0.00105969	0.032365	MED12	Teff	Resting	H3K4me1	chr10	118714074	118715442	1369	*	35713	ENSG00000151893	CACUL1
11025	20.5253	1.64885	0.526377	3.13244	0.00173359	0.046407	MED12	Teff	Resting	H3K4me1	chr10	118716647	118719075	2429	*	35713	ENSG00000151893	CACUL1
11037	48.329	-1.3439	0.327147	-4.10795	3.99194946564932e-05	0.0026494	MED12	Teff	Resting	H3K4me1	chr10	119093752	119096770	3019	*	35782	ENSG00000119979	FAM45A
11038	28.9745	-1.67014	0.431348	-3.8719	0.00010799	0.0057417	MED12	Teff	Resting	H3K4me1	chr10	119100157	119102023	1867	*	35782	ENSG00000119979	FAM45A
11123	42.6758	-1.78408	0.359573	-4.96167	6.98884846330071e-07	0.000103203	MED12	Teff	Resting	H3K4me1	chr10	122292163	122296060	3898	*	37065	ENSG00000138152	BTBD16
11138	43.9138	-1.29153	0.341774	-3.77891	0.000157518	0.00762178	MED12	Teff	Resting	H3K4me1	chr10	122557713	122559712	2000	*	37352	ENSG00000187908	DMBT1
11260	18.7519	-3.11932	0.634785	-4.91397	8.92487125954483e-07	0.000126401	MED12	Teff	Resting	H3K4me1	chr10	130090139	130091308	1170	*	38192	ENSG00000237489	C10orf143
11294	45.1385	1.28105	0.356094	3.5975	0.000321292	0.0133326	MED12	Teff	Resting	H3K4me1	chr10	132318834	132321647	2814	*	38413	ENSG00000165752	STK32C
11302	79.5705	0.79369	0.254117	3.12333	0.00178818	0.0475538	MED12	Teff	Resting	H3K4me1	chr10	132419839	132423339	3501	*	38436	ENSG00000171813	PWWP2B
11311	207.331	0.557357	0.167401	3.32947	0.000870109	0.027846	MED12	Teff	Resting	H3K4me1	chr10	132570003	132577289	7287	*	38497	ENSG00000068383	INPP5A
11321	51.4916	1.0479	0.31807	3.29456	0.000985743	0.0306242	MED12	Teff	Resting	H3K4me1	chr10	133224909	133227727	2819	*	38549	ENSG00000171794	UTF1
11341	110.713	-0.769494	0.216319	-3.55722	0.000374795	0.0150416	MED12	Teff	Resting	H3K4me1	chr10	133473096	133477210	4115	*	38712	ENSG00000214279	SCART1
11368	41.6367	-1.39267	0.357922	-3.89098	9.98413632674985e-05	0.00540175	MED12	Teff	Resting	H3K4me1	chr11	438559	442742	4184	*	20213	ENSG00000185101	ANO9
11484	100.849	0.957323	0.23387	4.0934	4.25094390444614e-05	0.0027821	MED12	Teff	Resting	H3K4me1	chr11	2950810	2955784	4975	*	23930	ENSG00000181649	PHLDA2
11623	162.793	-1.43392	0.183636	-7.80853	5.78602882500451e-15	1.08572714061396e-11	MED12	Teff	Resting	H3K4me1	chr11	7523327	7529849	6523	*	26998	ENSG00000166387	PPFIBP2
11624	70.7029	-1.80064	0.281174	-6.40399	1.51364243580299e-10	7.41732998716582e-08	MED12	Teff	Resting	H3K4me1	chr11	7536141	7539969	3829	*	26998	ENSG00000166387	PPFIBP2
11631	23.627	-2.19245	0.531608	-4.12419	3.72042368959699e-05	0.00251742	MED12	Teff	Resting	H3K4me1	chr11	7994068	7995734	1667	*	27161	ENSG00000175390	EIF3F
11648	15.408	2.74605	0.669153	4.10377	4.06474938835797e-05	0.002682	MED12	Teff	Resting	H3K4me1	chr11	8795620	8798215	2596	*	27696	ENSG00000166444	ST5
11650	21.5204	2.49129	0.591837	4.20942	2.56032192630967e-05	0.0018933	MED12	Teff	Resting	H3K4me1	chr11	8809801	8811625	1825	*	27696	ENSG00000166444	ST5
11651	63.2692	2.0902	0.324366	6.44395	1.16405157051283e-10	5.85335343643165e-08	MED12	Teff	Resting	H3K4me1	chr11	8812886	8816143	3258	*	27663	ENSG00000166444	ST5
11653	179.038	2.07576	0.200839	10.3355	4.87109568824084e-25	9.36894366937023e-21	MED12	Teff	Resting	H3K4me1	chr11	8829141	8835169	6029	*	27663	ENSG00000166444	ST5
11671	41.1198	1.15161	0.358988	3.20794	0.00133687	0.0383412	MED12	Teff	Resting	H3K4me1	chr11	9059532	9062559	3028	*	27940	ENSG00000175356	SCUBE2
11682	261.799	0.61334	0.162918	3.76472	0.000166733	0.00797737	MED12	Teff	Resting	H3K4me1	chr11	9206295	9217003	10709	*	28031	ENSG00000184014	DENND5A
11739	41.5118	1.5849	0.375284	4.2232	2.40858985244128e-05	0.00179908	MED12	Teff	Resting	H3K4me1	chr11	10316767	10319418	2652	*	28466	ENSG00000148926	ADM
11743	13.9117	2.0858	0.663618	3.14307	0.00167186	0.0452182	MED12	Teff	Resting	H3K4me1	chr11	10397954	10399233	1280	*	28514	ENSG00000133805	AMPD3
11744	52.856	1.23528	0.317513	3.89049	0.00010004	0.00540492	MED12	Teff	Resting	H3K4me1	chr11	10399938	10402255	2318	*	28514	ENSG00000133805	AMPD3
11750	135.979	0.876524	0.205505	4.26523	1.99700056030926e-05	0.00155348	MED12	Teff	Resting	H3K4me1	chr11	10440740	10446475	5736	*	28514	ENSG00000133805	AMPD3
11762	31.818	1.71884	0.41768	4.11521	3.86833079113229e-05	0.00259202	MED12	Teff	Resting	H3K4me1	chr11	10587822	10590103	2282	*	28603	ENSG00000133800	LYVE1
11768	144.851	1.28725	0.198702	6.47833	9.27422975296741e-11	4.85382902071121e-08	MED12	Teff	Resting	H3K4me1	chr11	10654198	10660495	6298	*	28759	ENSG00000072952	MRVI1
11789	22.9306	-2.23747	0.536298	-4.17206	3.0185606805009e-05	0.00214633	MED12	Teff	Resting	H3K4me1	chr11	11075702	11077825	2124	*	28944	ENSG00000236287	ZBED5
11812	296.949	0.56926	0.136886	4.15865	3.20135288216873e-05	0.002248	MED12	Teff	Resting	H3K4me1	chr11	12115933	12135889	19957	*	29184	ENSG00000133816	MICAL2
11813	684.16	0.440448	0.100372	4.38814	1.14326582365108e-05	0.00100408	MED12	Teff	Resting	H3K4me1	chr11	12136491	12161145	24655	*	29184	ENSG00000133816	MICAL2
11814	121.419	0.728983	0.219749	3.31734	0.000908781	0.0287136	MED12	Teff	Resting	H3K4me1	chr11	12161223	12171791	10569	*	29189	ENSG00000133816	MICAL2
11821	24.9759	1.49911	0.471022	3.18268	0.00145921	0.0408532	MED12	Teff	Resting	H3K4me1	chr11	12215814	12217846	2033	*	29193	ENSG00000133816	MICAL2
11827	48.1588	-2.20326	0.370434	-5.94777	2.71811899662424e-09	9.50538568205844e-07	MED12	Teff	Resting	H3K4me1	chr11	12356117	12358489	2373	*	29230	ENSG00000197702	PARVA
11831	174.69	1.20365	0.179757	6.69596	2.14262645890214e-11	1.49857242377851e-08	MED12	Teff	Resting	H3K4me1	chr11	12807580	12816919	9340	*	29260	ENSG00000187079	TEAD1
11845	241.813	0.637321	0.151189	4.21539	2.49346970678649e-05	0.00185707	MED12	Teff	Resting	H3K4me1	chr11	13292619	13299157	6539	*	29427	ENSG00000133794	ARNTL
11851	44.3212	-1.3212	0.359627	-3.67381	0.000238956	0.0105656	MED12	Teff	Resting	H3K4me1	chr11	13347540	13349109	1570	*	29434	ENSG00000133794	ARNTL
11858	80.6331	-1.02783	0.260792	-3.94118	8.10826246300337e-05	0.00460376	MED12	Teff	Resting	H3K4me1	chr11	13859888	13864987	5100	*	29506	ENSG00000262655	SPON1
11860	136.586	-0.698949	0.197933	-3.53125	0.000413599	0.0162265	MED12	Teff	Resting	H3K4me1	chr11	13922424	13926239	3816	*	29506	ENSG00000262655	SPON1
11861	132.323	-1.40901	0.211778	-6.65324	2.86702899427803e-11	1.88525534764769e-08	MED12	Teff	Resting	H3K4me1	chr11	13938108	13942813	4706	*	29506	ENSG00000262655	SPON1
11862	12.5956	-2.77287	0.750333	-3.69552	0.000219435	0.00990741	MED12	Teff	Resting	H3K4me1	chr11	13954607	13956017	1411	*	29506	ENSG00000262655	SPON1
11865	19.5055	-2.21513	0.54348	-4.07583	4.58501376853644e-05	0.00293468	MED12	Teff	Resting	H3K4me1	chr11	13970991	13973661	2671	*	29506	ENSG00000262655	SPON1
11866	22.256	-1.90181	0.49364	-3.85264	0.000116853	0.00610739	MED12	Teff	Resting	H3K4me1	chr11	14064678	14066224	1547	*	29506	ENSG00000262655	SPON1
11869	14.8236	-2.88568	0.687892	-4.19497	2.72913518708165e-05	0.00197336	MED12	Teff	Resting	H3K4me1	chr11	14176918	14178216	1299	*	29539	ENSG00000133818	RRAS2
11886	211.672	1.42197	0.168408	8.44361	3.07686771641774e-17	9.46875271050396e-14	MED12	Teff	Resting	H3K4me1	chr11	14365681	14378787	13107	*	29552	ENSG00000133818	RRAS2
11888	283.163	0.610469	0.142499	4.28401	1.83554003555321e-05	0.00145886	MED12	Teff	Resting	H3K4me1	chr11	14409506	14419046	9541	*	29552	ENSG00000133818	RRAS2
11903	40.9064	1.40133	0.375974	3.72721	0.000193612	0.00899647	MED12	Teff	Resting	H3K4me1	chr11	14559284	14562483	3200	*	29714	ENSG00000129084	PSMA1
11938	35.7327	1.58105	0.394873	4.00393	6.22976239686564e-05	0.00372986	MED12	Teff	Resting	H3K4me1	chr11	15113024	15115678	2655	*	29940	ENSG00000188487	INSC
11940	23.2289	-1.49842	0.46987	-3.189	0.00142765	0.0402036	MED12	Teff	Resting	H3K4me1	chr11	15150177	15151865	1689	*	29946	ENSG00000188487	INSC
12000	133.477	1.00279	0.209806	4.7796	1.75641126199966e-06	0.000219805	MED12	Teff	Resting	H3K4me1	chr11	17411408	17416792	5385	*	30223	ENSG00000187486	KCNJ11
12047	95.4657	1.08332	0.245463	4.41337	1.01774881008454e-05	0.000910471	MED12	Teff	Resting	H3K4me1	chr11	18766136	18773050	6915	*	31688	ENSG00000110786	PTPN5
12091	20.6555	2.44686	0.564618	4.33366	1.46651645806139e-05	0.00122107	MED12	Teff	Resting	H3K4me1	chr11	22751463	22754055	2593	*	32412	ENSG00000198168	SVIP
12093	22.5001	1.81353	0.522306	3.47216	0.000516297	0.0190054	MED12	Teff	Resting	H3K4me1	chr11	22757446	22761568	4123	*	32412	ENSG00000198168	SVIP
12136	193.262	0.721167	0.168702	4.2748	1.91311431079009e-05	0.00150343	MED12	Teff	Resting	H3K4me1	chr11	32419441	32428831	9391	*	34176	ENSG00000184937	WT1
12165	32.738	-1.95453	0.438326	-4.45908	8.23127877261703e-06	0.00077607	MED12	Teff	Resting	H3K4me1	chr11	33540442	33542605	2164	*	34408	ENSG00000110427	KIAA1549L
12194	145.018	0.604226	0.189351	3.19103	0.00141767	0.0399949	MED12	Teff	Resting	H3K4me1	chr11	34173616	34182467	8852	*	34755	ENSG00000135372	NAT10
12197	363.424	0.714239	0.127257	5.61259	1.99319318036873e-08	5.18061882877258e-06	MED12	Teff	Resting	H3K4me1	chr11	34196208	34209607	13400	*	34755	ENSG00000135372	NAT10
12200	1042.85	0.306805	0.0865653	3.54421	0.000393795	0.0156613	MED12	Teff	Resting	H3K4me1	chr11	34229746	34254324	24579	*	34787	ENSG00000166016	ABTB2
12214	29.5675	-1.78067	0.435491	-4.08888	4.33466432143664e-05	0.002819	MED12	Teff	Resting	H3K4me1	chr11	34338785	34340358	1574	*	34787	ENSG00000166016	ABTB2
12232	84.272	0.810178	0.248878	3.25532	0.00113266	0.0340024	MED12	Teff	Resting	H3K4me1	chr11	34631445	34636083	4639	*	34957	ENSG00000135373	EHF
12298	395.349	0.383946	0.12333	3.11315	0.001851	0.0488197	MED12	Teff	Resting	H3K4me1	chr11	36351796	36365344	13549	*	36147	ENSG00000135362	PRR5L
12301	285.097	0.909158	0.151979	5.98215	2.20217680925596e-09	7.91703144019193e-07	MED12	Teff	Resting	H3K4me1	chr11	36383623	36396696	13074	*	36158	ENSG00000135362	PRR5L
12302	474.486	0.648461	0.120165	5.39645	6.79740892076223e-08	1.46077836681241e-05	MED12	Teff	Resting	H3K4me1	chr11	36397794	36413581	15788	*	36158	ENSG00000135362	PRR5L
12307	292.195	0.445329	0.138185	3.22271	0.00126985	0.0368843	MED12	Teff	Resting	H3K4me1	chr11	36448691	36457134	8444	*	36158	ENSG00000135362	PRR5L
12322	80.287	-0.99502	0.250618	-3.97027	7.17908685398883e-05	0.0041938	MED12	Teff	Resting	H3K4me1	chr11	39366432	39368780	2349	*	36262	ENSG00000148948	LRRC4C
12360	130.52	0.859548	0.205016	4.19258	2.75794625309839e-05	0.00198487	MED12	Teff	Resting	H3K4me1	chr11	44524339	44533259	8921	*	36640	ENSG00000085117	CD82
12361	33.3283	1.41054	0.406175	3.47273	0.000515186	0.0189736	MED12	Teff	Resting	H3K4me1	chr11	44556576	44558728	2153	*	36640	ENSG00000085117	CD82
12366	377.744	-0.501178	0.130463	-3.84154	0.000122264	0.00630685	MED12	Teff	Resting	H3K4me1	chr11	44606040	44616990	10951	*	36639	ENSG00000085117	CD82
12368	12.2069	-3.56009	0.836347	-4.25672	2.07449777595891e-05	0.00160082	MED12	Teff	Resting	H3K4me1	chr11	44659475	44660850	1376	*	36692	ENSG00000157570	TSPAN18
12369	178.71	-1.30989	0.174945	-7.48744	7.02322444978386e-14	9.84530076048651e-11	MED12	Teff	Resting	H3K4me1	chr11	44679474	44684470	4997	*	36692	ENSG00000157570	TSPAN18
12374	129.861	0.797594	0.200814	3.9718	7.13318001901144e-05	0.00417332	MED12	Teff	Resting	H3K4me1	chr11	44860241	44863932	3692	*	36735	ENSG00000175274	TP53I11
12395	26.5644	1.94708	0.474629	4.10231	4.09038778666913e-05	0.0026943	MED12	Teff	Resting	H3K4me1	chr11	45697975	45700207	2233	*	36779	ENSG00000175264	CHST1
12406	51.3898	-1.28336	0.317215	-4.0457	5.21674322586366e-05	0.00326301	MED12	Teff	Resting	H3K4me1	chr11	45918511	45920821	2311	*	36884	ENSG00000121680	PEX16
12408	104.114	-0.761453	0.221646	-3.43545	0.00059158	0.0208585	MED12	Teff	Resting	H3K4me1	chr11	45928889	45932351	3463	*	36898	ENSG00000165905	LARGE2
12470	73.7562	3.00827	0.322608	9.32485	1.11144173097616e-20	7.77352450660465e-17	MED12	Teff	Resting	H3K4me1	chr11	47025557	47031241	5685	*	37569	ENSG00000149179	C11orf49
12528	181.879	0.678041	0.183472	3.69562	0.000219352	0.00990741	MED12	Teff	Resting	H3K4me1	chr11	47883787	47890910	7124	*	38834	ENSG00000030066	NUP160
12560	29.3365	-1.75935	0.443079	-3.97075	7.16464836785122e-05	0.00418854	MED12	Teff	Resting	H3K4me1	chr11	48345504	48346989	1486	*	38908	ENSG00000176540	OR4C5
12576	47.2554	1.37352	0.35793	3.8374	0.000124343	0.00637758	MED12	Teff	Resting	H3K4me1	chr11	57430667	57434054	3388	*	39427	ENSG00000134802	SLC43A3
12644	12.6464	-3.12409	0.747973	-4.17675	2.95708159852565e-05	0.00211042	MED12	Teff	Resting	H3K4me1	chr11	59246841	59247860	1020	*	41382	ENSG00000197629	MPEG1
12662	714.358	0.688581	0.100658	6.84081	7.8745958396787e-12	6.24569104047093e-09	MED12	Teff	Resting	H3K4me1	chr11	59764128	59788312	24185	*	41475	ENSG00000166900	STX3
12681	145.408	-1.08105	0.198852	-5.43646	5.43503305148849e-08	1.22622952438788e-05	MED12	Teff	Resting	H3K4me1	chr11	60867908	60874997	7090	*	41781	ENSG00000149506	ZP1
12734	218.954	0.535936	0.167664	3.19649	0.00139113	0.0394641	MED12	Teff	Resting	H3K4me1	chr11	61826405	61835993	9589	*	42430	ENSG00000134824	FADS2
12820	40.973	1.24161	0.364995	3.40171	0.000669666	0.0229798	MED12	Teff	Resting	H3K4me1	chr11	63559592	63561713	2122	*	43348	ENSG00000133328	HRASLS2
12913	73.9773	1.10967	0.268214	4.13725	3.5148843085229e-05	0.00240799	MED12	Teff	Resting	H3K4me1	chr11	64996243	65000062	3820	*	44353	ENSG00000168062	BATF2
12971	29.5386	-1.78225	0.444896	-4.00599	6.17570418606853e-05	0.00370615	MED12	Teff	Resting	H3K4me1	chr11	65594894	65596627	1734	*	44997	ENSG00000173338	KCNK7
13048	26.1763	1.57825	0.472941	3.33709	0.000846612	0.0272528	MED12	Teff	Resting	H3K4me1	chr11	66408890	66412588	3699	*	45661	ENSG00000174576	NPAS4
13050	51.2943	1.29058	0.361143	3.5736	0.000352101	0.0143365	MED12	Teff	Resting	H3K4me1	chr11	66453658	66460085	6428	*	45683	ENSG00000174516	PELI3
13177	12.7078	-3.84987	0.834322	-4.61436	3.94300153362867e-06	0.000423089	MED12	Teff	Resting	H3K4me1	chr11	68965740	68966626	887	*	47054	ENSG00000172938	MRGPRD
13181	85.5964	-0.874422	0.247975	-3.52626	0.000421479	0.0164349	MED12	Teff	Resting	H3K4me1	chr11	69120667	69124620	3954	*	47090	ENSG00000284713	SMIM38
13318	278.503	-0.46273	0.139767	-3.31073	0.00093052	0.0292202	MED12	Teff	Resting	H3K4me1	chr11	73971381	73981877	10497	*	48132	ENSG00000175567	UCP2
13364	101.722	1.15401	0.234098	4.92961	8.23939869512287e-07	0.000118486	MED12	Teff	Resting	H3K4me1	chr11	75173777	75177149	3373	*	48385	ENSG00000137491	SLCO2B1
13365	14.306	2.92308	0.716903	4.07738	4.55463666873414e-05	0.00292253	MED12	Teff	Resting	H3K4me1	chr11	75180983	75182642	1660	*	48385	ENSG00000137491	SLCO2B1
13381	82.5365	-0.816984	0.250547	-3.2608	0.00111097	0.0334757	MED12	Teff	Resting	H3K4me1	chr11	75506474	75510108	3635	*	48476	ENSG00000158555	GDPD5
13399	71.7075	-0.871087	0.272859	-3.19244	0.00141075	0.0398591	MED12	Teff	Resting	H3K4me1	chr11	75800498	75802973	2476	*	48520	ENSG00000198382	UVRAG
13418	35.2208	-1.5857	0.40222	-3.94238	8.06757195822015e-05	0.00458743	MED12	Teff	Resting	H3K4me1	chr11	76321576	76324182	2607	*	48538	ENSG00000137492	THAP12
13437	316.116	0.899527	0.140285	6.41216	1.43473722747491e-10	7.07573773049884e-08	MED12	Teff	Resting	H3K4me1	chr11	76587149	76595580	8432	*	48586	ENSG00000137507	LRRC32
13443	196.43	0.635366	0.170118	3.73487	0.000187815	0.00877856	MED12	Teff	Resting	H3K4me1	chr11	76669667	76681469	11803	*	48586	ENSG00000137507	LRRC32
13452	39.8292	1.13253	0.359025	3.15444	0.00160804	0.0438972	MED12	Teff	Resting	H3K4me1	chr11	76823279	76826418	3140	*	48589	ENSG00000182704	TSKU
13556	93.0919	0.866459	0.250365	3.46078	0.000538615	0.0195556	MED12	Teff	Resting	H3K4me1	chr11	81872124	81876373	4250	*	48849	ENSG00000182103	FAM181B
13567	95.036	-1.05026	0.248978	-4.21828	2.46174162847885e-05	0.00183521	MED12	Teff	Resting	H3K4me1	chr11	82872174	82876086	3913	*	48873	ENSG00000137509	PRCP
13577	179.1	0.688569	0.183237	3.7578	0.000171414	0.00812551	MED12	Teff	Resting	H3K4me1	chr11	82991567	83003824	12258	*	48914	ENSG00000137502	RAB30
13618	60.0655	-1.01717	0.30885	-3.29342	0.000989779	0.0307051	MED12	Teff	Resting	H3K4me1	chr11	85736768	85739279	2512	*	49174	ENSG00000137501	SYTL2
13688	89.1685	0.924106	0.245821	3.75927	0.00017041	0.00811289	MED12	Teff	Resting	H3K4me1	chr11	86588326	86594206	5881	*	49306	ENSG00000151376	ME3
13709	236.588	0.810444	0.157038	5.16081	2.45878172874496e-07	4.35867217283396e-05	MED12	Teff	Resting	H3K4me1	chr11	88171861	88181673	9813	*	49366	ENSG00000123892	RAB38
13720	61.308	1.22783	0.299887	4.09431	4.2342198159443e-05	0.00277715	MED12	Teff	Resting	H3K4me1	chr11	88361936	88365512	3577	*	49399	ENSG00000109861	CTSC
13728	63.4176	1.59677	0.297767	5.36248	8.20874862559615e-08	1.70686506894659e-05	MED12	Teff	Resting	H3K4me1	chr11	88402078	88406951	4874	*	49399	ENSG00000109861	CTSC
13729	12.4614	2.53105	0.719766	3.51649	0.000437299	0.0168386	MED12	Teff	Resting	H3K4me1	chr11	88411032	88412469	1438	*	49399	ENSG00000109861	CTSC
13843	127.834	0.825098	0.21026	3.92418	8.70251774697767e-05	0.00487052	MED12	Teff	Resting	H3K4me1	chr11	95335317	95340580	5264	*	49833	ENSG00000149212	SESN3
13844	85.6202	1.28113	0.277352	4.61914	3.85329710196577e-06	0.00041462	MED12	Teff	Resting	H3K4me1	chr11	95342036	95347729	5694	*	49833	ENSG00000149212	SESN3
13906	88.1479	1.23436	0.284285	4.34198	1.4120262780249e-05	0.00118467	MED12	Teff	Resting	H3K4me1	chr11	96165540	96170826	5287	*	49928	ENSG00000184384	MAML2
13930	399.84	0.422496	0.122592	3.44636	0.000568188	0.0203036	MED12	Teff	Resting	H3K4me1	chr11	96328193	96342554	14362	*	49927	ENSG00000184384	MAML2
14010	134.313	1.14102	0.200931	5.67864	1.35773849661601e-08	3.78469605931713e-06	MED12	Teff	Resting	H3K4me1	chr11	104652724	104658928	6205	*	50194	ENSG00000196954	CASP4
14040	60.6914	1.64834	0.303421	5.4325	5.55695157081809e-08	1.25007037748798e-05	MED12	Teff	Resting	H3K4me1	chr11	105201449	105204439	2991	*	50256	ENSG00000255501	CARD18
14069	33.3618	1.4083	0.407353	3.45721	0.000545804	0.0197793	MED12	Teff	Resting	H3K4me1	chr11	107789810	107792507	2698	*	50386	ENSG00000110660	SLC35F2
14143	40.2166	1.30975	0.373782	3.50404	0.000458256	0.0174968	MED12	Teff	Resting	H3K4me1	chr11	110296525	110299628	3104	*	50515	ENSG00000137710	RDX
14151	43.3723	1.53003	0.352332	4.34258	1.40821443458351e-05	0.00118276	MED12	Teff	Resting	H3K4me1	chr11	110361591	110364417	2827	*	50527	ENSG00000137710	RDX
14158	335.922	0.812674	0.14402	5.64277	1.67334390095823e-08	4.51714782527092e-06	MED12	Teff	Resting	H3K4me1	chr11	110449110	110460135	11026	*	50539	ENSG00000137714	FDX1
14173	81.8815	1.88689	0.271322	6.95443	3.54001799853378e-12	3.06012679457524e-09	MED12	Teff	Resting	H3K4me1	chr11	111202995	111208187	5193	*	50562	ENSG00000150750	C11orf53
14185	235.677	0.581655	0.152939	3.80319	0.000142843	0.00706336	MED12	Teff	Resting	H3K4me1	chr11	111411874	111419916	8043	*	50575	ENSG00000110777	POU2AF1
14186	106.181	0.886587	0.224391	3.95109	7.77965220832021e-05	0.0044733	MED12	Teff	Resting	H3K4me1	chr11	111436199	111442220	6022	*	50575	ENSG00000110777	POU2AF1
14265	152.202	-0.719407	0.184979	-3.88912	0.000100607	0.00542408	MED12	Teff	Resting	H3K4me1	chr11	114101977	114106108	4132	*	50941	ENSG00000109906	ZBTB16
14279	37.5863	-1.14393	0.368528	-3.10405	0.00190892	0.0499193	MED12	Teff	Resting	H3K4me1	chr11	114225294	114227462	2169	*	50942	ENSG00000166741	NNMT
14296	25.5924	-2.72015	0.506214	-5.37351	7.72177670824003e-08	1.61597707913175e-05	MED12	Teff	Resting	H3K4me1	chr11	115868736	115870785	2050	*	50976	ENSG00000182985	CADM1
14333	164.974	0.56495	0.177742	3.17848	0.00148051	0.041314	MED12	Teff	Resting	H3K4me1	chr11	116983564	116991539	7976	*	51032	ENSG00000160584	SIK3
14335	259.642	0.845296	0.149162	5.66697	1.45344527346557e-08	4.02165097427774e-06	MED12	Teff	Resting	H3K4me1	chr11	116999100	117014446	15347	*	51032	ENSG00000160584	SIK3
14341	187.944	0.556001	0.169722	3.27595	0.00105308	0.0322272	MED12	Teff	Resting	H3K4me1	chr11	117070912	117079694	8783	*	51032	ENSG00000160584	SIK3
14358	258.092	0.514996	0.147485	3.49187	0.000479656	0.0180733	MED12	Teff	Resting	H3K4me1	chr11	117812773	117820186	7414	*	51257	ENSG00000137731	FXYD2
14385	90.4837	0.8598	0.23932	3.59268	0.000327288	0.0135158	MED12	Teff	Resting	H3K4me1	chr11	118280152	118285457	5306	*	51392	ENSG00000149573	MPZL2
14415	233.745	0.621593	0.163994	3.79034	0.000150439	0.00736259	MED12	Teff	Resting	H3K4me1	chr11	118687740	118697486	9747	*	51581	ENSG00000118094	TREH
14428	496.83	0.343261	0.109804	3.12611	0.00177134	0.0472041	MED12	Teff	Resting	H3K4me1	chr11	118871829	118890510	18682	*	51590	ENSG00000160683	CXCR5
14507	17.1532	-1.89111	0.557694	-3.39095	0.000696508	0.0236478	MED12	Teff	Resting	H3K4me1	chr11	120339324	120340377	1054	*	52050	ENSG00000196914	ARHGEF12
14531	354.951	0.517747	0.126946	4.07847	4.53325305163222e-05	0.00291123	MED12	Teff	Resting	H3K4me1	chr11	121414418	121423289	8872	*	52116	ENSG00000137642	SORL1
14597	274.475	0.519922	0.149499	3.47776	0.00050563	0.0186843	MED12	Teff	Resting	H3K4me1	chr11	123300238	123308898	8661	*	52214	ENSG00000023171	GRAMD1B
14603	422.762	0.842207	0.118867	7.0853	1.38742443719031e-12	1.35115821614223e-09	MED12	Teff	Resting	H3K4me1	chr11	123372700	123389216	16517	*	52214	ENSG00000023171	GRAMD1B
14606	123.034	0.827443	0.207015	3.99701	6.41463304991413e-05	0.00382566	MED12	Teff	Resting	H3K4me1	chr11	123403508	123411002	7495	*	52225	ENSG00000023171	GRAMD1B
14613	22.9681	1.8263	0.496948	3.67503	0.000237818	0.0105359	MED12	Teff	Resting	H3K4me1	chr11	123460345	123462927	2583	*	52233	ENSG00000023171	GRAMD1B
14637	165.727	1.08955	0.187681	5.80533	6.42381523784036e-09	1.95342381550691e-06	MED12	Teff	Resting	H3K4me1	chr11	123751530	123762263	10734	*	52271	ENSG00000221931	OR6X1
14664	49.6923	-1.03432	0.321777	-3.2144	0.00130717	0.0377362	MED12	Teff	Resting	H3K4me1	chr11	124920466	124924173	3708	*	52419	ENSG00000221932	HEPN1
14665	81.612	-0.935452	0.25696	-3.64046	0.000272155	0.0117104	MED12	Teff	Resting	H3K4me1	chr11	124949807	124952565	2759	*	52420	ENSG00000149548	CCDC15
14688	23.5626	-1.94237	0.495629	-3.91899	8.89202557922844e-05	0.00494298	MED12	Teff	Resting	H3K4me1	chr11	125672403	125674274	1872	*	52517	ENSG00000134940	ACRV1
14723	80.4607	0.932126	0.27195	3.42756	0.000609025	0.0213173	MED12	Teff	Resting	H3K4me1	chr11	126463875	126467394	3520	*	52654	ENSG00000110080	ST3GAL4
14759	17.2137	1.89454	0.58071	3.26246	0.00110448	0.0333509	MED12	Teff	Resting	H3K4me1	chr11	128372135	128374696	2562	*	52670	ENSG00000134954	ETS1
14784	443.813	0.394989	0.116064	3.40321	0.000666002	0.0228847	MED12	Teff	Resting	H3K4me1	chr11	128617837	128631636	13800	*	52669	ENSG00000134954	ETS1
14841	25.0994	-1.92543	0.477147	-4.0353	5.45332220337739e-05	0.00337803	MED12	Teff	Resting	H3K4me1	chr11	129860613	129862071	1459	*	52735	ENSG00000151715	TMEM45B
14866	32.1874	-1.33557	0.398267	-3.35346	0.000798073	0.0261055	MED12	Teff	Resting	H3K4me1	chr11	130340124	130342015	1892	*	52818	ENSG00000196323	ZBTB44
14879	27.4869	1.56607	0.461468	3.39366	0.000689644	0.0234915	MED12	Teff	Resting	H3K4me1	chr11	132310495	132313927	3433	*	52852	ENSG00000182667	NTM
14883	19.2633	2.261	0.623613	3.62565	0.000288232	0.0122042	MED12	Teff	Resting	H3K4me1	chr11	132342605	132344737	2133	*	52852	ENSG00000182667	NTM
14884	174.902	0.899457	0.183589	4.8993	9.61788734523827e-07	0.000133807	MED12	Teff	Resting	H3K4me1	chr11	132345560	132350896	5337	*	52852	ENSG00000182667	NTM
14898	50.1136	-3.13464	0.386181	-8.11701	4.77798279608083e-16	1.11392153459539e-12	MED12	Teff	Resting	H3K4me1	chr11	134026607	134029461	2855	*	52894	ENSG00000166086	JAM3
14912	256.183	-0.819285	0.144964	-5.65164	1.58924692856323e-08	4.34551022861031e-06	MED12	Teff	Resting	H3K4me1	chr11	134225094	134233800	8707	*	52922	ENSG00000151502	VPS26B
14921	46.0003	-1.22333	0.346685	-3.52865	0.000417682	0.0163451	MED12	Teff	Resting	H3K4me1	chr11	134348668	134350840	2173	*	52945	ENSG00000149328	GLB1L2
14923	55.8554	-2.02933	0.322189	-6.29856	3.00428549652417e-10	1.35166493962039e-07	MED12	Teff	Resting	H3K4me1	chr11	134385411	134388309	2899	*	52953	ENSG00000109956	B3GAT1
14932	41.6008	-1.39614	0.351966	-3.96667	7.28836794850091e-05	0.00424796	MED12	Teff	Resting	H3K4me1	chr12	3e+05	304302	4303	*	10799	ENSG00000010379	SLC6A13
14937	11.4803	-2.63679	0.749216	-3.51939	0.000432536	0.0167306	MED12	Teff	Resting	H3K4me1	chr12	497630	498772	1143	*	10882	ENSG00000139044	B4GALNT3
14939	49.5141	-1.08042	0.333388	-3.24072	0.00119229	0.0352586	MED12	Teff	Resting	H3K4me1	chr12	551086	554750	3665	*	10887	ENSG00000171840	NINJ2
15056	60.8366	1.58695	0.304187	5.21702	1.81821495214971e-07	3.42015568077355e-05	MED12	Teff	Resting	H3K4me1	chr12	2541715	2545957	4243	*	13914	ENSG00000004478	FKBP4
15083	18.0362	-2.23713	0.57403	-3.89724	9.72948241751566e-05	0.00529751	MED12	Teff	Resting	H3K4me1	chr12	3631731	3634136	2406	*	14194	ENSG00000130038	CRACR2A
15151	36.1547	-1.47189	0.377903	-3.89488	9.82460933301851e-05	0.00533839	MED12	Teff	Resting	H3K4me1	chr12	6140002	6142628	2627	*	14643	ENSG00000110799	VWF
15239	61.5132	-0.899504	0.284686	-3.15964	0.00157966	0.043265	MED12	Teff	Resting	H3K4me1	chr12	7928483	7934085	5603	*	18383	ENSG00000059804	SLC2A3
15302	39.26	1.20998	0.37669	3.21215	0.00131746	0.0379762	MED12	Teff	Resting	H3K4me1	chr12	9331174	9334967	3794	*	19132	ENSG00000126838	PZP
15341	210.405	0.500215	0.158879	3.14841	0.0016416	0.0446025	MED12	Teff	Resting	H3K4me1	chr12	9761278	9771388	10111	*	19306	ENSG00000110848	CD69
15380	31.6496	-1.99197	0.434065	-4.58911	4.45146183075471e-06	0.000469141	MED12	Teff	Resting	H3K4me1	chr12	10959749	10961728	1980	*	19854	ENSG00000212127	TAS2R14
15397	20.7763	1.72518	0.518511	3.32717	0.000877328	0.0279723	MED12	Teff	Resting	H3K4me1	chr12	11578264	11581146	2883	*	19932	ENSG00000139083	ETV6
15418	712.667	0.621831	0.0984698	6.31494	2.70264022999729e-10	1.23766444104072e-07	MED12	Teff	Resting	H3K4me1	chr12	11757347	11784902	27556	*	19932	ENSG00000139083	ETV6
15531	38.9332	-1.36736	0.361663	-3.78075	0.000156358	0.0075752	MED12	Teff	Resting	H3K4me1	chr12	13143672	13145118	1447	*	20143	ENSG00000111305	GSG1
15540	35.7133	2.11201	0.413653	5.10576	3.29471151224059e-07	5.64540379051737e-05	MED12	Teff	Resting	H3K4me1	chr12	13590677	13593457	2781	*	20181	ENSG00000134531	EMP1
15637	38.4006	1.21192	0.37034	3.27246	0.00106617	0.0324855	MED12	Teff	Resting	H3K4me1	chr12	19694558	19697255	2698	*	21289	ENSG00000139154	AEBP2
15726	19.238	2.18452	0.567597	3.84872	0.000118737	0.00619322	MED12	Teff	Resting	H3K4me1	chr12	24777354	24780214	2861	*	22204	ENSG00000060982	BCAT1
15727	13.1163	2.31539	0.683221	3.38893	0.000701655	0.0237805	MED12	Teff	Resting	H3K4me1	chr12	24791140	24792659	1520	*	22204	ENSG00000060982	BCAT1
15796	20.1831	-1.94289	0.551536	-3.52268	0.000427203	0.0165827	MED12	Teff	Resting	H3K4me1	chr12	26345630	26347348	1719	*	22599	ENSG00000123096	SSPN
15803	12.8411	3.29837	0.821125	4.0169	5.89694801418222e-05	0.00357793	MED12	Teff	Resting	H3K4me1	chr12	26621938	26623742	1805	*	22672	ENSG00000123104	ITPR2
15804	40.3683	2.44535	0.400807	6.10106	1.05365646615268e-09	4.01302278333944e-07	MED12	Teff	Resting	H3K4me1	chr12	26625527	26627869	2343	*	22672	ENSG00000123104	ITPR2
15819	106.942	0.922384	0.226028	4.08085	4.48717366189361e-05	0.00289204	MED12	Teff	Resting	H3K4me1	chr12	26865796	26871678	5883	*	22658	ENSG00000123104	ITPR2
15845	53.7224	1.00704	0.310424	3.2441	0.00117824	0.0349856	MED12	Teff	Resting	H3K4me1	chr12	27206027	27210061	4035	*	22852	ENSG00000211455	STK38L
15852	43.5803	1.25498	0.368485	3.40579	0.000659736	0.0227201	MED12	Teff	Resting	H3K4me1	chr12	27277070	27279675	2606	*	22852	ENSG00000211455	STK38L
15863	191.918	0.61361	0.175421	3.49793	0.000468878	0.0177875	MED12	Teff	Resting	H3K4me1	chr12	27458456	27465003	6548	*	23012	ENSG00000165935	SMCO2
15864	46.3807	1.12921	0.358132	3.15307	0.00161564	0.0440744	MED12	Teff	Resting	H3K4me1	chr12	27466458	27470062	3605	*	23012	ENSG00000165935	SMCO2
15890	30.9133	1.68259	0.438322	3.83872	0.000123678	0.00635615	MED12	Teff	Resting	H3K4me1	chr12	27793680	27796980	3301	*	23231	ENSG00000205693	MANSC4
15911	179.497	0.678417	0.171366	3.95888	7.53023433634523e-05	0.00435266	MED12	Teff	Resting	H3K4me1	chr12	28247467	28254583	7117	*	23325	ENSG00000123106	CCDC91
15920	42.968	1.11941	0.347377	3.22246	0.00127095	0.0368843	MED12	Teff	Resting	H3K4me1	chr12	28550353	28553275	2923	*	23325	ENSG00000123106	CCDC91
15948	10.8923	-2.43016	0.761858	-3.18977	0.00142384	0.0401257	MED12	Teff	Resting	H3K4me1	chr12	30953017	30954271	1255	*	23694	ENSG00000110900	TSPAN11
15949	11.3143	-2.41797	0.723105	-3.34387	0.000826187	0.0267971	MED12	Teff	Resting	H3K4me1	chr12	31029825	31032156	2332	*	23935	ENSG00000013573	DDX11
15988	50.7593	1.22518	0.323012	3.793	0.000148836	0.00729806	MED12	Teff	Resting	H3K4me1	chr12	31988242	31992623	4382	*	24194	ENSG00000174718	KIAA1551
16085	31.99	1.4582	0.418379	3.48535	0.000491487	0.0183913	MED12	Teff	Resting	H3K4me1	chr12	42380617	42382351	1735	*	25713	ENSG00000139168	ZCRB1
16124	118.343	0.805526	0.211716	3.80475	0.00014195	0.00703667	MED12	Teff	Resting	H3K4me1	chr12	45231314	45236295	4982	*	26373	ENSG00000177119	ANO6
16139	205.408	0.90125	0.162757	5.53738	3.07024704076151e-08	7.51764322771483e-06	MED12	Teff	Resting	H3K4me1	chr12	45663077	45672229	9153	*	26436	ENSG00000189079	ARID2
16153	34.8033	1.49574	0.393105	3.80493	0.000141843	0.00703667	MED12	Teff	Resting	H3K4me1	chr12	45969502	45972585	3084	*	26468	ENSG00000139218	SCAF11
16168	37.6745	1.38517	0.379176	3.6531	0.000259089	0.0112616	MED12	Teff	Resting	H3K4me1	chr12	46352527	46355500	2974	*	26698	ENSG00000134294	SLC38A2
16201	9.01379	-2.83217	0.8659	-3.27078	0.00107251	0.0326156	MED12	Teff	Resting	H3K4me1	chr12	46983136	46984105	970	*	26752	ENSG00000179715	PCED1B
16242	159.861	0.837353	0.187399	4.46829	7.88490793660025e-06	0.000749846	MED12	Teff	Resting	H3K4me1	chr12	47753158	47759982	6825	*	26994	ENSG00000079337	RAPGEF3
16253	384.333	0.390479	0.123948	3.15035	0.00163074	0.0443952	MED12	Teff	Resting	H3K4me1	chr12	47858000	47875635	17636	*	27278	ENSG00000111424	VDR
16274	22.628	-2.66527	0.545821	-4.88305	1.04459092705482e-06	0.000142492	MED12	Teff	Resting	H3K4me1	chr12	48408928	48410687	1760	*	27824	ENSG00000167528	ZNF641
16346	55.8588	-1.41748	0.303664	-4.66794	3.04237347644945e-06	0.000342701	MED12	Teff	Resting	H3K4me1	chr12	49941912	49946188	4277	*	29225	ENSG00000167580	AQP2
16377	41.8181	1.1648	0.351753	3.31143	0.000928215	0.0291716	MED12	Teff	Resting	H3K4me1	chr12	50352889	50355310	2422	*	29645	ENSG00000185958	FAM186A
16471	45.6401	-2.8793	0.383673	-7.50458	6.16240889808583e-14	9.11740247258141e-11	MED12	Teff	Resting	H3K4me1	chr12	52154126	52156860	2735	*	30643	ENSG00000167767	KRT80
16479	38.0949	1.55868	0.392292	3.97328	7.08907789661593e-05	0.004157	MED12	Teff	Resting	H3K4me1	chr12	52286973	52290234	3262	*	30713	ENSG00000205426	KRT81
16480	47.7626	1.1743	0.329125	3.56795	0.000359787	0.0145839	MED12	Teff	Resting	H3K4me1	chr12	52303675	52306581	2907	*	30685	ENSG00000170442	KRT86
16485	59.178	-1.55864	0.317525	-4.90872	9.16728444990577e-07	0.000128937	MED12	Teff	Resting	H3K4me1	chr12	52584558	52587340	2783	*	30841	ENSG00000170484	KRT74
16486	16.8382	-2.09973	0.57849	-3.62967	0.000283788	0.0120692	MED12	Teff	Resting	H3K4me1	chr12	52604545	52605585	1041	*	30855	ENSG00000170486	KRT72
16487	63.624	-2.31258	0.314594	-7.35098	1.9675216978035e-13	2.36517627844551e-10	MED12	Teff	Resting	H3K4me1	chr12	52607188	52612157	4970	*	30855	ENSG00000170486	KRT72
16488	53.3151	-2.45378	0.340421	-7.20808	5.67472569109628e-13	6.23692887206418e-10	MED12	Teff	Resting	H3K4me1	chr12	52612394	52616584	4191	*	30867	ENSG00000186049	KRT73
16489	69.5262	-2.24709	0.297677	-7.54876	4.39427297804733e-14	6.89945697073616e-11	MED12	Teff	Resting	H3K4me1	chr12	52628566	52634423	5858	*	30867	ENSG00000186049	KRT73
16490	64.8407	-1.84855	0.292027	-6.33005	2.45076101863242e-10	1.13583915041256e-07	MED12	Teff	Resting	H3K4me1	chr12	52644643	52647516	2874	*	30885	ENSG00000172867	KRT2
16519	73.5227	-0.962078	0.267239	-3.60006	0.00031814	0.0132232	MED12	Teff	Resting	H3K4me1	chr12	53252491	53257136	4646	*	31575	ENSG00000182544	MFSD5
16602	45.8135	-1.30331	0.34059	-3.82662	0.000129917	0.00660181	MED12	Teff	Resting	H3K4me1	chr12	54327003	54329693	2691	*	32894	ENSG00000111481	COPZ1
16627	42.462	-1.3198	0.345483	-3.82016	0.000133363	0.00674577	MED12	Teff	Resting	H3K4me1	chr12	54740970	54743490	2521	*	33116	ENSG00000161634	DCD
16742	38.1174	1.53262	0.39874	3.84365	0.00012122	0.00626749	MED12	Teff	Resting	H3K4me1	chr12	56990557	56992475	1919	*	35498	ENSG00000166856	GPR182
16826	29.0013	-1.44399	0.421432	-3.42638	0.000611695	0.0213861	MED12	Teff	Resting	H3K4me1	chr12	59547996	59549797	1802	*	37015	ENSG00000118596	SLC16A7
16865	96.9145	3.23165	0.609858	5.29902	1.16426056661808e-07	2.29085387961028e-05	MED12	Teff	Resting	H3K4me1	chr12	62694063	62701497	7435	*	37306	ENSG00000061987	MON2
16866	19.0875	2.53495	0.590684	4.29155	1.77426662300492e-05	0.00142043	MED12	Teff	Resting	H3K4me1	chr12	62702207	62704251	2045	*	37314	ENSG00000111110	PPM1H
16871	55.7234	1.79517	0.323753	5.54489	2.94144568984246e-08	7.25320910730865e-06	MED12	Teff	Resting	H3K4me1	chr12	62756308	62762771	6464	*	37314	ENSG00000111110	PPM1H
16881	55.7401	1.47045	0.322522	4.55924	5.13401332166065e-06	0.000524231	MED12	Teff	Resting	H3K4me1	chr12	63712282	63715776	3495	*	37342	ENSG00000177990	DPY19L2
16918	41.4729	-1.2647	0.359566	-3.5173	0.000435955	0.0168037	MED12	Teff	Resting	H3K4me1	chr12	64642758	64644718	1961	*	37565	ENSG00000153179	RASSF3
16922	81.2097	-1.13509	0.250834	-4.52528	6.03165251440028e-06	0.000600793	MED12	Teff	Resting	H3K4me1	chr12	64693424	64697020	3597	*	37582	ENSG00000135677	GNS
16941	60.1876	0.934919	0.294708	3.17235	0.0015121	0.0419067	MED12	Teff	Resting	H3K4me1	chr12	65191500	65194064	2565	*	37650	ENSG00000174106	LEMD3
16962	70.5972	1.537	0.285092	5.39123	6.99759902103893e-08	1.48718309581113e-05	MED12	Teff	Resting	H3K4me1	chr12	66194479	66198693	4215	*	37847	ENSG00000090376	IRAK3
17042	36.6418	1.66265	0.400648	4.14991	3.32611228283944e-05	0.00231075	MED12	Teff	Resting	H3K4me1	chr12	68077527	68080384	2858	*	38060	ENSG00000111537	IFNG
17058	183.453	0.685739	0.170744	4.01618	5.91502021104326e-05	0.00358324	MED12	Teff	Resting	H3K4me1	chr12	68197701	68204803	7103	*	38066	ENSG00000111536	IL26
17063	297.246	0.475926	0.136121	3.49634	0.000471682	0.0178587	MED12	Teff	Resting	H3K4me1	chr12	68229930	68243512	13583	*	38066	ENSG00000111536	IL26
17069	213.668	0.781014	0.159742	4.88924	1.01227424747355e-06	0.000139461	MED12	Teff	Resting	H3K4me1	chr12	68275475	68285777	10303	*	38091	ENSG00000127318	IL22
17123	26.82	-1.76683	0.450371	-3.92306	8.74328009891744e-05	0.00488855	MED12	Teff	Resting	H3K4me1	chr12	68820621	68822259	1639	*	38800	ENSG00000135679	MDM2
17213	98.5987	0.750946	0.234046	3.20854	0.00133412	0.0383129	MED12	Teff	Resting	H3K4me1	chr12	75256532	75261078	4547	*	39990	ENSG00000166006	KCNC2
17246	38.3588	1.63018	0.381963	4.26789	1.97327169704592e-05	0.00153973	MED12	Teff	Resting	H3K4me1	chr12	75710366	75715241	4876	*	40160	ENSG00000111615	KRR1
17323	34.6232	1.85254	0.407728	4.54357	5.53084972213705e-06	0.00055842	MED12	Teff	Resting	H3K4me1	chr12	77002248	77005989	3742	*	40550	ENSG00000165891	E2F7
17347	52.8903	1.48615	0.32079	4.63279	3.60774866458696e-06	0.000390933	MED12	Teff	Resting	H3K4me1	chr12	80167548	80171706	4159	*	40833	ENSG00000165899	OTOGL
17350	135.652	1.35944	0.20209	6.72689	1.73325599099287e-11	1.23470416358367e-08	MED12	Teff	Resting	H3K4me1	chr12	80177186	80185404	8219	*	40833	ENSG00000165899	OTOGL
17351	89.8289	1.54917	0.259828	5.96228	2.48746153115384e-09	8.73848643375895e-07	MED12	Teff	Resting	H3K4me1	chr12	80185826	80190232	4407	*	40833	ENSG00000165899	OTOGL
17368	33.7607	1.57929	0.402627	3.92247	8.76441995956009e-05	0.00489326	MED12	Teff	Resting	H3K4me1	chr12	82870358	82872945	2588	*	41208	ENSG00000179104	TMTC2
17369	66.7049	1.18699	0.280828	4.22675	2.37095243450078e-05	0.00177497	MED12	Teff	Resting	H3K4me1	chr12	82873532	82877720	4189	*	41208	ENSG00000179104	TMTC2
17393	76.5875	1.31477	0.263458	4.99043	6.02440614395479e-07	9.17797399376558e-05	MED12	Teff	Resting	H3K4me1	chr12	88297332	88301889	4558	*	41433	ENSG00000139324	TMTC3
17402	78.809	1.02668	0.258391	3.97336	7.08668763943035e-05	0.004157	MED12	Teff	Resting	H3K4me1	chr12	89030916	89036193	5278	*	41469	ENSG00000139318	DUSP6
17425	67.9938	-1.20946	0.276007	-4.38199	1.17600102251355e-05	0.00103047	MED12	Teff	Resting	H3K4me1	chr12	89229213	89233196	3984	*	41469	ENSG00000139318	DUSP6
17426	150.041	-0.602752	0.193072	-3.1219	0.00179685	0.0477351	MED12	Teff	Resting	H3K4me1	chr12	89233986	89237709	3724	*	41469	ENSG00000139318	DUSP6
17504	92.7345	0.758793	0.23569	3.21946	0.00128433	0.0372167	MED12	Teff	Resting	H3K4me1	chr12	91006394	91010086	3693	*	41599	ENSG00000083782	EPYC
17521	29.6687	-1.47755	0.428655	-3.44694	0.000566966	0.0202693	MED12	Teff	Resting	H3K4me1	chr12	91977660	91979340	1681	*	41666	ENSG00000133639	BTG1
17567	120.849	0.72683	0.214964	3.38117	0.000721782	0.0242809	MED12	Teff	Resting	H3K4me1	chr12	92460885	92463809	2925	*	41679	ENSG00000187510	PLEKHG7
17570	34.3081	1.58946	0.413706	3.84201	0.000122033	0.00630107	MED12	Teff	Resting	H3K4me1	chr12	92492894	92497899	5006	*	41679	ENSG00000187510	PLEKHG7
17571	209.542	0.513677	0.161312	3.18437	0.00145068	0.0406735	MED12	Teff	Resting	H3K4me1	chr12	92499498	92507420	7923	*	41679	ENSG00000187510	PLEKHG7
17578	234.618	0.609886	0.162286	3.75809	0.000171216	0.00812113	MED12	Teff	Resting	H3K4me1	chr12	92550065	92559568	9504	*	41679	ENSG00000187510	PLEKHG7
17606	53.8597	-1.26639	0.326326	-3.88075	0.000104135	0.00557526	MED12	Teff	Resting	H3K4me1	chr12	93134056	93137138	3083	*	41715	ENSG00000102189	EEA1
17613	32.9162	1.85368	0.449341	4.12532	3.70223665086941e-05	0.00250953	MED12	Teff	Resting	H3K4me1	chr12	93296079	93301097	5019	*	41754	ENSG00000173598	NUDT4
17614	16.4654	2.27277	0.654415	3.47299	0.000514704	0.0189649	MED12	Teff	Resting	H3K4me1	chr12	93301829	93303332	1504	*	41754	ENSG00000173598	NUDT4
17627	44.8253	-1.18041	0.338538	-3.4868	0.000488838	0.0183189	MED12	Teff	Resting	H3K4me1	chr12	93447166	93449840	2675	*	41769	ENSG00000177889	UBE2N
17639	63.7448	2.0738	0.314512	6.59372	4.28935200302642e-11	2.6190579075622e-08	MED12	Teff	Resting	H3K4me1	chr12	93586647	93590737	4091	*	41817	ENSG00000120833	SOCS2
17647	57.5964	1.98856	0.32481	6.12221	9.22876985166461e-10	3.64110465916829e-07	MED12	Teff	Resting	H3K4me1	chr12	93687956	93691233	3278	*	41835	ENSG00000169372	CRADD
17652	40.4255	1.54644	0.368212	4.19987	2.67063929946892e-05	0.0019513	MED12	Teff	Resting	H3K4me1	chr12	93757714	93760356	2643	*	41835	ENSG00000169372	CRADD
17653	38.0919	1.89459	0.388349	4.87858	1.06854284458955e-06	0.000144988	MED12	Teff	Resting	H3K4me1	chr12	93760434	93763866	3433	*	41835	ENSG00000169372	CRADD
17661	79.5171	1.16581	0.268423	4.34319	1.40427854234362e-05	0.00118204	MED12	Teff	Resting	H3K4me1	chr12	93802001	93807976	5976	*	41835	ENSG00000169372	CRADD
17696	146.035	0.619332	0.190688	3.24788	0.00116267	0.0346302	MED12	Teff	Resting	H3K4me1	chr12	94243731	94247723	3993	*	41851	ENSG00000136040	PLXNC1
17713	69.8047	2.16157	0.301657	7.16565	7.74199808751338e-13	8.27264753976169e-10	MED12	Teff	Resting	H3K4me1	chr12	94532969	94536334	3366	*	41885	ENSG00000173588	CEP83
17720	67.2912	-1.00685	0.272923	-3.68913	0.000225021	0.0100886	MED12	Teff	Resting	H3K4me1	chr12	94675265	94678285	3021	*	41892	ENSG00000057704	TMCC3
17724	26.8361	-2.30772	0.475634	-4.85188	1.22297538643447e-06	0.000162223	MED12	Teff	Resting	H3K4me1	chr12	94938022	94939732	1711	*	41906	ENSG00000184752	NDUFA12
17725	148.657	-0.676354	0.186144	-3.63349	0.000279609	0.0119443	MED12	Teff	Resting	H3K4me1	chr12	94940588	94945289	4702	*	41906	ENSG00000184752	NDUFA12
17726	12.7185	-2.40574	0.689203	-3.49061	0.000481923	0.0181393	MED12	Teff	Resting	H3K4me1	chr12	94977156	94978130	975	*	41906	ENSG00000184752	NDUFA12
17773	46.2659	-1.77886	0.362619	-4.9056	9.31412144689699e-07	0.000130763	MED12	Teff	Resting	H3K4me1	chr12	96092686	96095797	3112	*	42201	ENSG00000111144	LTA4H
17776	35.0147	1.34148	0.404057	3.32002	0.000900122	0.0285218	MED12	Teff	Resting	H3K4me1	chr12	96119893	96122025	2133	*	42206	ENSG00000111145	ELK3
17780	49.8836	-1.12306	0.319204	-3.5183	0.000434313	0.016774	MED12	Teff	Resting	H3K4me1	chr12	96176368	96178769	2402	*	42206	ENSG00000111145	ELK3
17813	22.1103	1.89146	0.530927	3.56257	0.000367245	0.0148237	MED12	Teff	Resting	H3K4me1	chr12	96402810	96405178	2369	*	42220	ENSG00000059758	CDK17
17815	243.259	0.485728	0.148394	3.27323	0.00106327	0.0324486	MED12	Teff	Resting	H3K4me1	chr12	96424429	96437347	12919	*	42220	ENSG00000059758	CDK17
17829	14.4703	-3.13096	0.699086	-4.47865	7.51162218719128e-06	0.000717896	MED12	Teff	Resting	H3K4me1	chr12	96728647	96730250	1604	*	42292	ENSG00000139350	NEDD1
17839	20.6646	-1.74238	0.504837	-3.45136	0.000557763	0.0200147	MED12	Teff	Resting	H3K4me1	chr12	98405618	98406729	1112	*	42359	ENSG00000120802	TMPO
17895	14.1904	2.35521	0.691431	3.40629	0.000658532	0.022699	MED12	Teff	Resting	H3K4me1	chr12	101075776	101077738	1963	*	42950	ENSG00000256870	SLC5A8
17896	26.565	1.49264	0.473002	3.15568	0.00160127	0.0437603	MED12	Teff	Resting	H3K4me1	chr12	101077833	101080841	3009	*	42950	ENSG00000256870	SLC5A8
17914	279.824	0.814299	0.141809	5.7422	9.34539013885787e-09	2.7442274440192e-06	MED12	Teff	Resting	H3K4me1	chr12	101790495	101801522	11028	*	43405	ENSG00000111670	GNPTAB
17916	60.1965	1.52947	0.309879	4.93571	7.98581082727133e-07	0.000115753	MED12	Teff	Resting	H3K4me1	chr12	101805850	101812834	6985	*	43405	ENSG00000111670	GNPTAB
17955	295.487	0.7828	0.143963	5.4375	5.40336749460222e-08	1.22267081822712e-05	MED12	Teff	Resting	H3K4me1	chr12	102473032	102486378	13347	*	43453	ENSG00000017427	IGF1
17962	126.897	0.934527	0.204994	4.55881	5.14452746358862e-06	0.000524231	MED12	Teff	Resting	H3K4me1	chr12	102952594	102959345	6752	*	43470	ENSG00000139352	ASCL1
18035	304.564	0.523831	0.135697	3.8603	0.000113249	0.00595543	MED12	Teff	Resting	H3K4me1	chr12	104574860	104584870	10011	*	43637	ENSG00000171310	CHST11
18040	63.3873	1.8949	0.301921	6.27615	3.47062427556062e-10	1.52578559223004e-07	MED12	Teff	Resting	H3K4me1	chr12	104636611	104639985	3375	*	43637	ENSG00000171310	CHST11
18050	196.801	0.552395	0.164031	3.36762	0.000758196	0.0250998	MED12	Teff	Resting	H3K4me1	chr12	104717995	104724771	6777	*	43643	ENSG00000136052	SLC41A2
18055	146.13	0.80164	0.1987	4.03443	5.47338904711909e-05	0.00338773	MED12	Teff	Resting	H3K4me1	chr12	104745462	104751538	6077	*	43643	ENSG00000136052	SLC41A2
18059	90.7057	1.14721	0.24067	4.76671	1.8725616365699e-06	0.000230505	MED12	Teff	Resting	H3K4me1	chr12	104927869	104932948	5080	*	43643	ENSG00000136052	SLC41A2
18084	35.1447	-1.38421	0.391091	-3.53935	0.000401121	0.015842	MED12	Teff	Resting	H3K4me1	chr12	106226566	106228588	2023	*	43760	ENSG00000136026	CKAP4
18086	59.3912	-1.05658	0.300552	-3.51546	0.000438993	0.0168938	MED12	Teff	Resting	H3K4me1	chr12	106266734	106269724	2991	*	43760	ENSG00000136026	CKAP4
18096	48.6734	-1.1531	0.36932	-3.12222	0.00179491	0.0477	MED12	Teff	Resting	H3K4me1	chr12	106746829	106749194	2366	*	43862	ENSG00000111785	RIC8B
18130	16.335	-1.96374	0.603305	-3.25497	0.00113405	0.0340024	MED12	Teff	Resting	H3K4me1	chr12	107439079	107440636	1558	*	43908	ENSG00000151136	BTBD11
18145	44.8144	-1.20042	0.34376	-3.49203	0.000479359	0.0180733	MED12	Teff	Resting	H3K4me1	chr12	108297310	108300571	3262	*	43970	ENSG00000174600	CMKLR1
18146	59.9862	-0.966642	0.294236	-3.28526	0.00101888	0.0313803	MED12	Teff	Resting	H3K4me1	chr12	108305266	108308833	3568	*	43970	ENSG00000174600	CMKLR1
18152	22.3398	1.66201	0.497186	3.34284	0.000829268	0.0268634	MED12	Teff	Resting	H3K4me1	chr12	108526601	108528080	1480	*	43977	ENSG00000198855	FICD
18156	328.502	0.783665	0.133149	5.88562	3.96558181744022e-09	1.3322796380994e-06	MED12	Teff	Resting	H3K4me1	chr12	108564387	108577234	12848	*	44022	ENSG00000136003	ISCU
18169	14.1885	2.06163	0.639239	3.22514	0.00125912	0.0366378	MED12	Teff	Resting	H3K4me1	chr12	108680040	108682081	2042	*	44047	ENSG00000110880	CORO1C
18170	45.765	1.29725	0.345055	3.75954	0.000170224	0.00810909	MED12	Teff	Resting	H3K4me1	chr12	108684711	108687325	2615	*	44047	ENSG00000110880	CORO1C
18180	390.851	0.776396	0.123001	6.31212	2.7523673036177e-10	1.25297857102857e-07	MED12	Teff	Resting	H3K4me1	chr12	108819307	108835838	16532	*	44095	ENSG00000084112	SSH1
18191	12.3868	-3.45245	0.810605	-4.25911	2.05246401847533e-05	0.001587	MED12	Teff	Resting	H3K4me1	chr12	109450455	109451987	1533	*	44302	ENSG00000110906	KCTD10
18211	19.5099	2.14797	0.566623	3.79083	0.000150143	0.00735281	MED12	Teff	Resting	H3K4me1	chr12	109952227	109953858	1632	*	44722	ENSG00000139436	GIT2
18215	142.314	0.814358	0.193646	4.2054	2.6061710177224e-05	0.00192055	MED12	Teff	Resting	H3K4me1	chr12	109977872	109985299	7428	*	44722	ENSG00000139436	GIT2
18309	33.6311	-1.91789	0.406113	-4.72256	2.32890554913696e-06	0.000274486	MED12	Teff	Resting	H3K4me1	chr12	111834060	111836108	2049	*	45183	ENSG00000089022	MAPKAPK5
18334	28.0766	-1.56435	0.433621	-3.60764	0.000308998	0.01292	MED12	Teff	Resting	H3K4me1	chr12	112157928	112160002	2075	*	45254	ENSG00000135148	TRAFD1
18366	101.146	0.940496	0.232564	4.04403	5.25402309253482e-05	0.00328366	MED12	Teff	Resting	H3K4me1	chr12	113213266	113218850	5585	*	45577	ENSG00000166578	IQCD
18368	226.108	0.510455	0.156785	3.25577	0.00113087	0.0339857	MED12	Teff	Resting	H3K4me1	chr12	113227552	113234854	7303	*	45634	ENSG00000186815	TPCN1
18386	49.7305	1.52427	0.339397	4.49111	7.08539028049512e-06	0.000683101	MED12	Teff	Resting	H3K4me1	chr12	115959868	115961998	2131	*	45763	ENSG00000123066	MED13L
18387	148.566	0.663615	0.188931	3.51248	0.000443952	0.0170266	MED12	Teff	Resting	H3K4me1	chr12	115962750	115968017	5268	*	45763	ENSG00000123066	MED13L
18402	79.84	0.856947	0.261665	3.27498	0.00105669	0.0323119	MED12	Teff	Resting	H3K4me1	chr12	116120104	116124879	4776	*	45763	ENSG00000123066	MED13L
18403	323.95	0.550523	0.142068	3.87507	0.000106594	0.00568316	MED12	Teff	Resting	H3K4me1	chr12	116128966	116145658	16693	*	45763	ENSG00000123066	MED13L
18409	177.66	0.768255	0.181055	4.24321	2.20342339844979e-05	0.00167542	MED12	Teff	Resting	H3K4me1	chr12	116180365	116189577	9213	*	45763	ENSG00000123066	MED13L
18436	95.4322	0.818625	0.234156	3.49607	0.000472164	0.0178682	MED12	Teff	Resting	H3K4me1	chr12	116536464	116540318	3855	*	45773	ENSG00000258102	MAP1LC3B2
18455	269.79	0.593384	0.143604	4.1321	3.59468068419004e-05	0.0024461	MED12	Teff	Resting	H3K4me1	chr12	117060260	117066602	6343	*	45806	ENSG00000088992	TESC
18481	128.524	0.93798	0.205374	4.56717	4.94349809769104e-06	0.000510507	MED12	Teff	Resting	H3K4me1	chr12	118062174	118068897	6724	*	45951	ENSG00000176871	WSB2
18508	35.5863	-1.24197	0.380128	-3.26725	0.00108597	0.0329707	MED12	Teff	Resting	H3K4me1	chr12	120073987	120075703	1717	*	46224	ENSG00000111737	RAB35
18635	40.2016	-1.3416	0.36074	-3.71902	0.000199997	0.00919713	MED12	Teff	Resting	H3K4me1	chr12	122005841	122007990	2150	*	47103	ENSG00000110987	BCL7A
18648	52.2694	1.59334	0.330343	4.82328	1.41217797613709e-06	0.000184146	MED12	Teff	Resting	H3K4me1	chr12	122119523	122123767	4245	*	47118	ENSG00000175727	MLXIP
18738	42.9482	-1.52651	0.36262	-4.20967	2.55738958689704e-05	0.0018933	MED12	Teff	Resting	H3K4me1	chr12	123445373	123447084	1712	*	47488	ENSG00000150977	RILPL2
18769	114.831	0.658181	0.210786	3.1225	0.00179321	0.0476712	MED12	Teff	Resting	H3K4me1	chr12	124388000	124393457	5458	*	47661	ENSG00000196498	NCOR2
18828	137.136	0.813717	0.196777	4.13522	3.54607881571661e-05	0.00242505	MED12	Teff	Resting	H3K4me1	chr12	127555372	127561020	5649	*	47783	ENSG00000181234	TMEM132C
18853	18.3382	1.79096	0.557554	3.21217	0.00131736	0.0379762	MED12	Teff	Resting	H3K4me1	chr12	130826730	130828187	1458	*	47839	ENSG00000111450	STX2
18908	31.3314	-1.28347	0.409252	-3.13613	0.00171192	0.045987	MED12	Teff	Resting	H3K4me1	chr12	132448963	132452025	3063	*	47994	ENSG00000112787	FBRSL1
18980	60.3678	1.13847	0.306806	3.71071	0.000206676	0.00943903	MED12	Teff	Resting	H3K4me1	chr13	20386803	20389185	2383	*	168	ENSG00000165475	CRYL1
19040	38.7756	-1.15565	0.364951	-3.1666	0.00154232	0.0424691	MED12	Teff	Resting	H3K4me1	chr13	22050140	22051904	1765	*	215	ENSG00000102678	FGF9
19168	62.9279	0.939953	0.290048	3.24067	0.00119247	0.0352586	MED12	Teff	Resting	H3K4me1	chr13	25752422	25754636	2215	*	277	ENSG00000132932	ATP8A2
19195	16.4738	2.03717	0.604384	3.37065	0.000749911	0.0249005	MED12	Teff	Resting	H3K4me1	chr13	26718459	26720279	1821	*	286	ENSG00000132975	GPR12
19200	23.799	1.62237	0.495762	3.27248	0.0010661	0.0324855	MED12	Teff	Resting	H3K4me1	chr13	26982956	26984839	1884	*	288	ENSG00000152484	USP12
19221	37.7166	1.8583	0.390664	4.75677	1.96715421352523e-06	0.000239846	MED12	Teff	Resting	H3K4me1	chr13	27192269	27196781	4513	*	287	ENSG00000152484	USP12
19258	14.6097	-2.29965	0.6478	-3.54994	0.00038532	0.0153838	MED12	Teff	Resting	H3K4me1	chr13	28247535	28249033	1499	*	341	ENSG00000102755	FLT1
19293	24.4832	-2.36123	0.488776	-4.83089	1.35921339664255e-06	0.000177842	MED12	Teff	Resting	H3K4me1	chr13	29080385	29081776	1392	*	347	ENSG00000132938	MTUS2
19303	27.6109	-1.64733	0.441728	-3.72929	0.000192017	0.00895039	MED12	Teff	Resting	H3K4me1	chr13	29589055	29591035	1981	*	350	ENSG00000139514	SLC7A1
19308	24.0105	-2.72423	0.551224	-4.94214	7.7268715769362e-07	0.000112802	MED12	Teff	Resting	H3K4me1	chr13	29763167	29764666	1500	*	351	ENSG00000122042	UBL3
19327	144.479	-1.38537	0.195139	-7.0994	1.25297836089395e-12	1.251920651888e-09	MED12	Teff	Resting	H3K4me1	chr13	29956431	29962857	6427	*	351	ENSG00000122042	UBL3
19328	24.4932	-2.88476	0.53332	-5.40906	6.33576298864473e-08	1.38085531312006e-05	MED12	Teff	Resting	H3K4me1	chr13	29974337	29976155	1819	*	351	ENSG00000122042	UBL3
19330	93.0785	-1.77554	0.248716	-7.13884	9.41210474669796e-13	9.78540917144875e-10	MED12	Teff	Resting	H3K4me1	chr13	30003308	30007281	3974	*	351	ENSG00000122042	UBL3
19401	400.824	0.44873	0.12094	3.71035	0.000206975	0.00943903	MED12	Teff	Resting	H3K4me1	chr13	31036813	31049071	12259	*	370	ENSG00000175664	TEX26
19404	64.5269	1.20577	0.287384	4.19568	2.72058094777247e-05	0.00197274	MED12	Teff	Resting	H3K4me1	chr13	31055030	31058657	3628	*	384	ENSG00000120694	HSPH1
19413	188.583	1.28682	0.19229	6.69212	2.19965502114947e-11	1.52459873019941e-08	MED12	Teff	Resting	H3K4me1	chr13	31130572	31140544	9973	*	384	ENSG00000120694	HSPH1
19416	31.3049	1.72914	0.424178	4.07644	4.57297909275884e-05	0.00292941	MED12	Teff	Resting	H3K4me1	chr13	31166506	31169512	3007	*	388	ENSG00000120694	HSPH1
19426	60.027	-1.39453	0.294973	-4.72765	2.27137274977965e-06	0.000268843	MED12	Teff	Resting	H3K4me1	chr13	31805514	31808474	2961	*	392	ENSG00000073910	FRY
19429	20.9879	-2.09725	0.517762	-4.0506	5.10873482393986e-05	0.00321374	MED12	Teff	Resting	H3K4me1	chr13	31908389	31909785	1397	*	393	ENSG00000073910	FRY
19475	143.786	0.789323	0.197792	3.99067	6.58861132548187e-05	0.00391425	MED12	Teff	Resting	H3K4me1	chr13	32901834	32907982	6149	*	444	ENSG00000133116	KL
19523	24.8272	1.57875	0.476886	3.31054	0.000931152	0.0292281	MED12	Teff	Resting	H3K4me1	chr13	35139090	35141062	1973	*	469	ENSG00000172915	NBEA
19579	103.946	1.71814	0.238073	7.21687	5.31974266289919e-13	5.93151306913259e-10	MED12	Teff	Resting	H3K4me1	chr13	39254559	39263243	8685	*	643	ENSG00000188811	NHLRC3
19603	111.793	0.734852	0.216495	3.39431	0.000688019	0.0234527	MED12	Teff	Resting	H3K4me1	chr13	40023458	40028495	5038	*	649	ENSG00000133103	COG6
19611	30.7939	-1.71622	0.447117	-3.83841	0.000123832	0.00635981	MED12	Teff	Resting	H3K4me1	chr13	40126119	40128267	2149	*	649	ENSG00000133103	COG6
19623	9.51896	-3.32492	0.903958	-3.67818	0.000234903	0.0104403	MED12	Teff	Resting	H3K4me1	chr13	40355369	40356670	1302	*	654	ENSG00000150907	FOXO1
19653	17.5074	-1.81654	0.581232	-3.12532	0.00177612	0.0472986	MED12	Teff	Resting	H3K4me1	chr13	40734541	40735803	1263	*	655	ENSG00000102738	MRPS31
19689	11.5961	-2.74659	0.825349	-3.32779	0.000875365	0.0279561	MED12	Teff	Resting	H3K4me1	chr13	41271586	41272468	883	*	669	ENSG00000120662	MTRF1
19708	31.5105	1.8574	0.432254	4.297	1.73124020715098e-05	0.00139469	MED12	Teff	Resting	H3K4me1	chr13	41643384	41646584	3201	*	679	ENSG00000102760	RGCC
19771	138.095	0.848261	0.196551	4.31572	1.5908541037284e-05	0.0012979	MED12	Teff	Resting	H3K4me1	chr13	42992368	42998398	6031	*	696	ENSG00000133106	EPSTI1
19832	82.8588	-0.931242	0.247422	-3.76379	0.000167359	0.00800233	MED12	Teff	Resting	H3K4me1	chr13	45295557	45299193	3637	*	724	ENSG00000133112	TPT1
19838	43.2927	-1.16781	0.353468	-3.30387	0.000953588	0.0297624	MED12	Teff	Resting	H3K4me1	chr13	45361212	45363984	2773	*	720	ENSG00000133112	TPT1
19849	17.4055	-2.4085	0.590232	-4.08059	4.49208980282583e-05	0.00289204	MED12	Teff	Resting	H3K4me1	chr13	45621356	45622567	1212	*	739	ENSG00000165837	ERICH6B
19885	29.2812	1.49996	0.44928	3.3386	0.000842026	0.0271385	MED12	Teff	Resting	H3K4me1	chr13	46542409	46545267	2859	*	807	ENSG00000136141	LRCH1
19942	15.5694	2.00274	0.609024	3.28845	0.00100742	0.0311269	MED12	Teff	Resting	H3K4me1	chr13	48389247	48390993	1747	*	853	ENSG00000139679	LPAR6
19946	73.4819	0.938191	0.276107	3.39792	0.000678992	0.0232353	MED12	Teff	Resting	H3K4me1	chr13	48428776	48433058	4283	*	854	ENSG00000139679	LPAR6
19957	203.469	1.43938	0.172163	8.36057	6.24137134348857e-17	1.77844409004183e-13	MED12	Teff	Resting	H3K4me1	chr13	48569442	48580954	11513	*	868	ENSG00000136161	RCBTB2
19977	75.0569	1.03018	0.262376	3.92633	8.62520351343383e-05	0.0048455	MED12	Teff	Resting	H3K4me1	chr13	48850690	48855315	4626	*	871	ENSG00000102531	FNDC3A
19980	190.94	0.768191	0.172585	4.45108	8.54381679045392e-06	0.000794823	MED12	Teff	Resting	H3K4me1	chr13	48878881	48886975	8095	*	871	ENSG00000102531	FNDC3A
19984	71.5772	1.14824	0.296518	3.87241	0.000107765	0.00573366	MED12	Teff	Resting	H3K4me1	chr13	48937770	48940880	3111	*	871	ENSG00000102531	FNDC3A
20005	25.2504	1.65187	0.469122	3.52119	0.000429617	0.0166442	MED12	Teff	Resting	H3K4me1	chr13	49291863	49293686	1824	*	876	ENSG00000102543	CDADC1
20051	74.6171	1.10312	0.278034	3.96756	7.26116873672945e-05	0.00423853	MED12	Teff	Resting	H3K4me1	chr13	50283419	50286156	2738	*	917	ENSG00000198553	KCNRG
20057	126.092	0.992279	0.204297	4.85703	1.19158932201749e-06	0.000158333	MED12	Teff	Resting	H3K4me1	chr13	50357143	50362827	5685	*	917	ENSG00000198553	KCNRG
20065	117.819	0.835243	0.209691	3.9832	6.7992328778361e-05	0.00401766	MED12	Teff	Resting	H3K4me1	chr13	50525778	50530059	4282	*	931	ENSG00000186047	DLEU7
20086	112.127	0.794226	0.21985	3.61257	0.000303172	0.012704	MED12	Teff	Resting	H3K4me1	chr13	51065491	51071137	5647	*	980	ENSG00000226792	C13orf42
20108	96.7882	0.934304	0.235215	3.97213	7.12339776474659e-05	0.00417077	MED12	Teff	Resting	H3K4me1	chr13	51557541	51563559	6019	*	1002	ENSG00000139668	WDFY2
20114	56.1148	0.999653	0.307268	3.25336	0.00114047	0.0341277	MED12	Teff	Resting	H3K4me1	chr13	51621998	51625368	3371	*	1003	ENSG00000139668	WDFY2
20139	93.6638	-1.50935	0.252646	-5.97416	2.31285534273308e-09	8.19997814715066e-07	MED12	Teff	Resting	H3K4me1	chr13	51940669	51944864	4196	*	1049	ENSG00000123191	ATP7B
20149	76.9215	-0.82074	0.255433	-3.21313	0.00131295	0.0378747	MED12	Teff	Resting	H3K4me1	chr13	52157373	52161795	4423	*	1074	ENSG00000136098	NEK3
20178	34.975	2.49695	0.44066	5.66638	1.45842675222394e-08	4.02165097427774e-06	MED12	Teff	Resting	H3K4me1	chr13	52852196	52856157	3962	*	1094	ENSG00000136099	PCDH8
20179	25.9084	2.36161	0.509629	4.63398	3.5869774557646e-06	0.000390884	MED12	Teff	Resting	H3K4me1	chr13	52859111	52862330	3220	*	1094	ENSG00000136099	PCDH8
20180	55.1078	3.66052	0.411392	8.89789	5.69205392632609e-19	2.30483246748367e-15	MED12	Teff	Resting	H3K4me1	chr13	52866363	52871038	4676	*	1094	ENSG00000136099	PCDH8
20234	53.8157	1.39372	0.321962	4.32883	1.49903008299121e-05	0.00124142	MED12	Teff	Resting	H3K4me1	chr13	73089683	73091823	2141	*	1175	ENSG00000102554	KLF5
20236	99.1292	1.16155	0.232719	4.99122	5.99992619986458e-07	9.15881591640042e-05	MED12	Teff	Resting	H3K4me1	chr13	73222350	73225958	3609	*	1175	ENSG00000102554	KLF5
20237	139.54	0.828705	0.202492	4.09252	4.26708099072345e-05	0.0027821	MED12	Teff	Resting	H3K4me1	chr13	73227367	73232751	5385	*	1175	ENSG00000102554	KLF5
20241	21.1046	1.76273	0.551919	3.19382	0.00140403	0.0397129	MED12	Teff	Resting	H3K4me1	chr13	73303701	73305605	1905	*	1175	ENSG00000102554	KLF5
20281	25.7573	-1.52709	0.450589	-3.3891	0.000701219	0.0237762	MED12	Teff	Resting	H3K4me1	chr13	74080254	74081939	1686	*	1177	ENSG00000118922	KLF12
20336	98.4739	-0.904277	0.235192	-3.84484	0.00012063	0.00624521	MED12	Teff	Resting	H3K4me1	chr13	75755348	75758877	3530	*	1203	ENSG00000136153	LMO7
20343	139.998	0.697495	0.202932	3.43708	0.000588016	0.02079	MED12	Teff	Resting	H3K4me1	chr13	75796741	75803888	7148	*	1205	ENSG00000136153	LMO7
20429	1242.44	0.31955	0.0861435	3.70951	0.00020766	0.00946464	MED12	Teff	Resting	H3K4me1	chr13	79478527	79532879	54353	*	1290	ENSG00000102471	NDFIP2
20438	36.1719	1.21159	0.387085	3.13003	0.00174786	0.0466753	MED12	Teff	Resting	H3K4me1	chr13	84036951	84038943	1993	*	1297	ENSG00000178235	SLITRK1
20451	73.2312	0.94314	0.272448	3.46172	0.000536728	0.0195055	MED12	Teff	Resting	H3K4me1	chr13	91342900	91347403	4504	*	1310	ENSG00000179399	GPC5
20511	46.4406	1.09132	0.337524	3.23331	0.00122366	0.0359598	MED12	Teff	Resting	H3K4me1	chr13	95479512	95481855	2344	*	1354	ENSG00000134873	CLDN10
20566	2327.79	0.211685	0.0681191	3.10758	0.00188628	0.0494449	MED12	Teff	Resting	H3K4me1	chr13	98501142	98574982	73841	*	1420	ENSG00000102572	STK24
20573	35.2484	1.70224	0.400262	4.2528	2.11112141467396e-05	0.00162095	MED12	Teff	Resting	H3K4me1	chr13	98729248	98733268	4021	*	1422	ENSG00000088386	SLC15A1
20603	60.2267	-0.992459	0.294346	-3.37175	0.000746933	0.0248445	MED12	Teff	Resting	H3K4me1	chr13	99176362	99180049	3688	*	1441	ENSG00000134882	UBAC2
20619	110.983	0.799939	0.219002	3.65265	0.000259551	0.0112753	MED12	Teff	Resting	H3K4me1	chr13	99330710	99337373	6664	*	1449	ENSG00000169508	GPR183
20625	492.284	0.391681	0.115549	3.38975	0.000699557	0.0237304	MED12	Teff	Resting	H3K4me1	chr13	99409164	99428340	19177	*	1450	ENSG00000125304	TM9SF2
20637	60.3709	-1.07147	0.289438	-3.70189	0.000214002	0.00971343	MED12	Teff	Resting	H3K4me1	chr13	99525183	99527960	2778	*	1451	ENSG00000125304	TM9SF2
20649	156.519	1.28988	0.190231	6.78064	1.19645683755727e-11	9.11380265321471e-09	MED12	Teff	Resting	H3K4me1	chr13	99908256	99916930	8675	*	1457	ENSG00000139800	ZIC5
20675	149.318	0.619023	0.193762	3.19476	0.00139945	0.039608	MED12	Teff	Resting	H3K4me1	chr13	100432170	100436566	4397	*	1471	ENSG00000134864	GGACT
20686	92.5125	1.15873	0.255647	4.53252	5.8284256192421e-06	0.000584628	MED12	Teff	Resting	H3K4me1	chr13	100572994	100576120	3127	*	1470	ENSG00000134864	GGACT
20757	54.5566	1.02084	0.308264	3.31158	0.000927703	0.0291716	MED12	Teff	Resting	H3K4me1	chr13	108203108	108206494	3387	*	1561	ENSG00000174405	LIG4
20770	187.344	-0.546989	0.171565	-3.18823	0.00143148	0.0402671	MED12	Teff	Resting	H3K4me1	chr13	108408295	108412966	4672	*	1565	ENSG00000102524	TNFSF13B
20799	159.047	1.25118	0.192983	6.48337	8.96937392562196e-11	4.75902608943259e-08	MED12	Teff	Resting	H3K4me1	chr13	110519940	110527262	7323	*	1575	ENSG00000139832	RAB20
20810	36.6397	-1.20399	0.369746	-3.25625	0.00112893	0.0339406	MED12	Teff	Resting	H3K4me1	chr13	110629016	110630514	1499	*	1576	ENSG00000213995	NAXD
20862	14.522	-2.41608	0.648562	-3.72528	0.000195096	0.00903269	MED12	Teff	Resting	H3K4me1	chr13	112638320	112639777	1458	*	1598	ENSG00000126216	TUBGCP3
20874	42.5056	1.16115	0.355402	3.26714	0.00108638	0.0329707	MED12	Teff	Resting	H3K4me1	chr13	112872080	112875091	3012	*	1605	ENSG00000126217	MCF2L
20881	70.9276	-1.05261	0.282784	-3.72232	0.000197404	0.00909416	MED12	Teff	Resting	H3K4me1	chr13	113175645	113177683	2039	*	1624	ENSG00000126231	PROZ
20903	60.5912	-1.31738	0.291383	-4.52114	6.15071017366969e-06	0.000611376	MED12	Teff	Resting	H3K4me1	chr13	114047770	114051444	3675	*	1683	ENSG00000283199	C13orf46
20927	21.2282	-2.44292	0.548427	-4.45442	8.41203275967414e-06	0.000787323	MED12	Teff	Resting	H3K4me1	chr14	20279727	20281240	1514	*	4347	ENSG00000136319	TTC5
20949	157.63	-1.07006	0.187109	-5.71892	1.07204875783688e-08	3.06609930052716e-06	MED12	Teff	Resting	H3K4me1	chr14	20486638	20494365	7728	*	4585	ENSG00000182545	RNASE10
21102	48.0128	1.32601	0.338591	3.91625	8.99365235566794e-05	0.00497789	MED12	Teff	Resting	H3K4me1	chr14	23419990	23422986	2997	*	7052	ENSG00000197616	MYH6
21160	283.106	0.445029	0.140656	3.16396	0.00155637	0.0427947	MED12	Teff	Resting	H3K4me1	chr14	24421338	24432510	11173	*	8937	ENSG00000100441	KHNYN
21169	240.987	0.973468	0.151544	6.42367	1.33024118485016e-10	6.60271648751269e-08	MED12	Teff	Resting	H3K4me1	chr14	24605317	24611235	5919	*	9004	ENSG00000100450	GZMH
21174	646.733	0.454246	0.102137	4.44743	8.69025503437613e-06	0.000799757	MED12	Teff	Resting	H3K4me1	chr14	24658169	24681852	23684	*	9015	ENSG00000100453	GZMB
21241	90.8699	0.921998	0.24524	3.75957	0.000170203	0.00810909	MED12	Teff	Resting	H3K4me1	chr14	32258040	32261753	3714	*	9506	ENSG00000151320	AKAP6
21320	72.5201	1.01127	0.269017	3.75912	0.000170515	0.00811289	MED12	Teff	Resting	H3K4me1	chr14	35159072	35162916	3845	*	9852	ENSG00000100890	KIAA0391
21328	61.0109	1.02668	0.293722	3.49542	0.000473313	0.0179028	MED12	Teff	Resting	H3K4me1	chr14	35251734	35256203	4470	*	9878	ENSG00000100902	PSMA6
21358	39.0959	1.24986	0.376749	3.31749	0.000908303	0.0287136	MED12	Teff	Resting	H3K4me1	chr14	35765785	35768117	2333	*	10045	ENSG00000174373	RALGAPA1
21362	19.8148	2.13567	0.552049	3.86862	0.000109452	0.00579536	MED12	Teff	Resting	H3K4me1	chr14	35877501	35879596	2096	*	10076	ENSG00000100916	BRMS1L
21364	53.9812	1.4262	0.344399	4.14111	3.45621817669914e-05	0.00238052	MED12	Teff	Resting	H3K4me1	chr14	35938164	35941978	3815	*	10076	ENSG00000100916	BRMS1L
21423	18.801	-2.22929	0.550387	-4.0504	5.11301729025509e-05	0.00321381	MED12	Teff	Resting	H3K4me1	chr14	44940849	44941762	914	*	10587	ENSG00000179454	KLHL28
21526	11.7951	2.75132	0.790023	3.48258	0.000496598	0.0184688	MED12	Teff	Resting	H3K4me1	chr14	50624062	50625461	1400	*	11052	ENSG00000151748	SAV1
21537	41.885	-1.18991	0.352236	-3.37817	0.000729706	0.0244618	MED12	Teff	Resting	H3K4me1	chr14	50778564	50780314	1751	*	11290	ENSG00000100503	NIN
21582	94.347	0.901835	0.239921	3.75889	0.000170667	0.00811513	MED12	Teff	Resting	H3K4me1	chr14	52019757	52023758	4002	*	11515	ENSG00000087302	RTRAF
21677	138.532	1.05471	0.203344	5.18685	2.13881523328806e-07	3.89006501118243e-05	MED12	Teff	Resting	H3K4me1	chr14	54668211	54677768	9558	*	12154	ENSG00000020577	SAMD4A
21678	38.0492	1.88841	0.401437	4.70413	2.54955151070291e-06	0.000294519	MED12	Teff	Resting	H3K4me1	chr14	54683988	54686388	2401	*	12154	ENSG00000020577	SAMD4A
21679	33.8262	2.23712	0.432497	5.17257	2.30896359924224e-07	4.16019003530917e-05	MED12	Teff	Resting	H3K4me1	chr14	54687045	54692255	5211	*	12154	ENSG00000020577	SAMD4A
21681	134.278	1.27743	0.378952	3.37096	0.000749077	0.024885	MED12	Teff	Resting	H3K4me1	chr14	54707349	54713865	6517	*	12154	ENSG00000020577	SAMD4A
21686	349.633	0.901257	0.131278	6.86525	6.63742024088347e-12	5.31927006492052e-09	MED12	Teff	Resting	H3K4me1	chr14	54727374	54745844	18471	*	12154	ENSG00000020577	SAMD4A
21727	24.5615	1.61467	0.483245	3.34132	0.000833821	0.0269764	MED12	Teff	Resting	H3K4me1	chr14	55143169	55145203	2035	*	12308	ENSG00000131981	LGALS3
21839	16.0883	-2.01646	0.597931	-3.3724	0.000745172	0.0248288	MED12	Teff	Resting	H3K4me1	chr14	59229640	59230671	1032	*	13543	ENSG00000100592	DAAM1
21906	142.354	0.680529	0.194792	3.49362	0.000476527	0.0179978	MED12	Teff	Resting	H3K4me1	chr14	61100627	61105684	5058	*	13867	ENSG00000139974	SLC38A6
21909	34.8744	1.38402	0.39958	3.46368	0.000532845	0.0194286	MED12	Teff	Resting	H3K4me1	chr14	61125294	61127249	1956	*	13867	ENSG00000139974	SLC38A6
21938	146.825	0.867963	0.189873	4.57129	4.84737652291226e-06	0.000501929	MED12	Teff	Resting	H3K4me1	chr14	61529907	61539248	9342	*	13931	ENSG00000258989	AL355916.2
21948	185.295	0.565438	0.170128	3.3236	0.000888624	0.0282272	MED12	Teff	Resting	H3K4me1	chr14	61592991	61600531	7541	*	13931	ENSG00000258989	AL355916.2
22011	67.8197	0.910957	0.288722	3.15513	0.00160424	0.0438135	MED12	Teff	Resting	H3K4me1	chr14	63931790	63935525	3736	*	14524	ENSG00000054654	SYNE2
22056	75.8396	-1.07265	0.258631	-4.14741	3.36262096117686e-05	0.00232647	MED12	Teff	Resting	H3K4me1	chr14	64672152	64674756	2605	*	14821	ENSG00000126822	PLEKHG3
22057	23.1082	-2.22267	0.506074	-4.39199	1.12316956212342e-05	0.000989817	MED12	Teff	Resting	H3K4me1	chr14	64675056	64677402	2347	*	14821	ENSG00000126822	PLEKHG3
22059	52.8353	-1.79355	0.323925	-5.53694	3.07799781208835e-08	7.51764322771483e-06	MED12	Teff	Resting	H3K4me1	chr14	64687387	64689796	2410	*	14821	ENSG00000126822	PLEKHG3
22060	89.7802	-1.14781	0.240345	-4.77568	1.79100997117053e-06	0.000222603	MED12	Teff	Resting	H3K4me1	chr14	64695979	64699958	3980	*	14821	ENSG00000126822	PLEKHG3
22061	219.395	-0.60437	0.158319	-3.81741	0.000134857	0.00680344	MED12	Teff	Resting	H3K4me1	chr14	64702399	64711110	8712	*	14821	ENSG00000126822	PLEKHG3
22062	425.288	-1.08884	0.119846	-9.08533	1.03384977105508e-19	4.97120200850768e-16	MED12	Teff	Resting	H3K4me1	chr14	64715672	64731304	15633	*	14831	ENSG00000126822	PLEKHG3
22063	50.6589	-1.51848	0.32595	-4.65861	3.18350606504507e-06	0.000354578	MED12	Teff	Resting	H3K4me1	chr14	64733231	64735870	2640	*	14831	ENSG00000126822	PLEKHG3
22065	206.087	-1.10004	0.163178	-6.74131	1.56964697148552e-11	1.14710653703303e-08	MED12	Teff	Resting	H3K4me1	chr14	64753854	64765572	11719	*	14832	ENSG00000126822	PLEKHG3
22082	59.0835	1.35496	0.299715	4.52084	6.159504895438e-06	0.00061146	MED12	Teff	Resting	H3K4me1	chr14	65178669	65182034	3366	*	15020	ENSG00000125952	MAX
22083	33.2238	1.58542	0.413075	3.8381	0.000123991	0.00636374	MED12	Teff	Resting	H3K4me1	chr14	65183771	65187970	4200	*	15020	ENSG00000125952	MAX
22121	49.7089	1.10612	0.347629	3.18191	0.00146309	0.0409233	MED12	Teff	Resting	H3K4me1	chr14	65469056	65472730	3675	*	15132	ENSG00000033170	FUT8
22229	119.523	-0.660023	0.206443	-3.19713	0.00138804	0.0393911	MED12	Teff	Resting	H3K4me1	chr14	68373737	68380779	7043	*	15697	ENSG00000185650	ZFP36L1
22314	334.712	0.444449	0.129986	3.4192	0.00062805	0.0218428	MED12	Teff	Resting	H3K4me1	chr14	69691313	69706387	15075	*	16053	ENSG00000100650	SRSF5
22316	253.605	0.714975	0.149139	4.79402	1.63472545828988e-06	0.00020857	MED12	Teff	Resting	H3K4me1	chr14	69710819	69720250	9432	*	16053	ENSG00000100650	SRSF5
22321	51.5363	1.14059	0.327807	3.47945	0.000502439	0.0185996	MED12	Teff	Resting	H3K4me1	chr14	69775146	69779037	3892	*	16067	ENSG00000100650	SRSF5
22322	38.7453	1.22832	0.378817	3.24252	0.00118479	0.0350988	MED12	Teff	Resting	H3K4me1	chr14	70018018	70020039	2022	*	16186	ENSG00000100678	SLC8A3
22341	103.191	0.771525	0.225413	3.42272	0.000619982	0.0216417	MED12	Teff	Resting	H3K4me1	chr14	70896795	70907460	10666	*	16387	ENSG00000100731	PCNX1
22364	31.8267	1.3903	0.412059	3.37402	0.000740783	0.0247469	MED12	Teff	Resting	H3K4me1	chr14	71211453	71213770	2318	*	16391	ENSG00000100731	PCNX1
22390	30.5031	1.37552	0.437047	3.14731	0.0016478	0.0446993	MED12	Teff	Resting	H3K4me1	chr14	71549724	71552155	2432	*	16514	ENSG00000197555	SIPA1L1
22416	573.432	0.366453	0.104135	3.51901	0.000433161	0.016738	MED12	Teff	Resting	H3K4me1	chr14	72434405	72448812	14408	*	16863	ENSG00000182732	RGS6
22430	18.0971	-1.83167	0.587334	-3.11862	0.00181701	0.0481709	MED12	Teff	Resting	H3K4me1	chr14	72809477	72810807	1331	*	16921	ENSG00000205683	DPF3
22523	89.8776	-0.80967	0.236635	-3.4216	0.000622543	0.0217114	MED12	Teff	Resting	H3K4me1	chr14	74939660	74943593	3934	*	18533	ENSG00000119630	PGF
22540	88.9358	0.851159	0.246001	3.45998	0.000540215	0.0195882	MED12	Teff	Resting	H3K4me1	chr14	75144022	75149470	5449	*	18730	ENSG00000119638	NEK9
22567	309.377	0.681186	0.135568	5.02467	5.04296168905936e-07	7.91459964738975e-05	MED12	Teff	Resting	H3K4me1	chr14	75486104	75500912	14809	*	18810	ENSG00000156127	BATF
22574	305.976	0.613336	0.137518	4.46004	8.1944510971698e-06	0.000774496	MED12	Teff	Resting	H3K4me1	chr14	75557328	75572281	14954	*	18833	ENSG00000119686	FLVCR2
22595	165.937	0.977862	0.182788	5.34971	8.8096831101568e-08	1.79780628668412e-05	MED12	Teff	Resting	H3K4me1	chr14	76780267	76785306	5040	*	19031	ENSG00000071246	VASH1
22614	13.189	-2.46458	0.691791	-3.5626	0.000367195	0.0148237	MED12	Teff	Resting	H3K4me1	chr14	77011041	77011872	832	*	19077	ENSG00000119669	IRF2BPL
22662	10.1036	5.6077	1.31403	4.26757	1.97612333412032e-05	0.00154036	MED12	Teff	Resting	H3K4me1	chr14	78425209	78426908	1700	*	19589	ENSG00000021645	NRXN3
22679	162.617	0.805883	0.182199	4.4231	9.72944546192305e-06	0.000876505	MED12	Teff	Resting	H3K4me1	chr14	80981227	80990486	9260	*	19732	ENSG00000165409	TSHR
22726	20.8712	-2.07468	0.529092	-3.92121	8.81044662951242e-05	0.00491539	MED12	Teff	Resting	H3K4me1	chr14	88127422	88128883	1462	*	19962	ENSG00000140030	GPR65
22757	243.623	0.682444	0.149714	4.55831	5.15667513364661e-06	0.000524774	MED12	Teff	Resting	H3K4me1	chr14	89272449	89285489	13041	*	20565	ENSG00000053254	FOXN3
22779	205.076	0.575182	0.174944	3.28781	0.0010097	0.0311722	MED12	Teff	Resting	H3K4me1	chr14	89421561	89430384	8824	*	20547	ENSG00000053254	FOXN3
22812	104.811	0.7909	0.222335	3.55725	0.000374757	0.0150416	MED12	Teff	Resting	H3K4me1	chr14	89770323	89774812	4490	*	20550	ENSG00000053254	FOXN3
22881	89.8315	0.883255	0.241204	3.66185	0.000250396	0.0109643	MED12	Teff	Resting	H3K4me1	chr14	91200866	91203841	2976	*	21283	ENSG00000119714	GPR68
22905	13.7067	2.26657	0.667064	3.39783	0.000679225	0.0232353	MED12	Teff	Resting	H3K4me1	chr14	91796247	91797393	1147	*	21449	ENSG00000165929	TC2N
22925	38.7697	1.33572	0.36948	3.61514	0.000300183	0.0125993	MED12	Teff	Resting	H3K4me1	chr14	92011516	92014649	3134	*	21552	ENSG00000100815	TRIP11
22933	73.2753	1.52017	0.310693	4.89282	9.93996631657096e-07	0.000137542	MED12	Teff	Resting	H3K4me1	chr14	92257609	92261310	3702	*	24023	ENSG00000140090	SLC24A4
22969	86.2067	0.957831	0.251851	3.80317	0.000142855	0.00706336	MED12	Teff	Resting	H3K4me1	chr14	92777820	92781854	4035	*	24197	ENSG00000066455	GOLGA5
22984	126.788	-0.714487	0.201633	-3.5435	0.00039485	0.0156667	MED12	Teff	Resting	H3K4me1	chr14	93102459	93107013	4555	*	24264	ENSG00000100605	ITPK1
23040	44.5419	1.38679	0.355318	3.90294	9.50313908134815e-05	0.00519633	MED12	Teff	Resting	H3K4me1	chr14	95313242	95316571	3330	*	25068	ENSG00000165959	CLMN
23090	48.8173	-1.24234	0.346566	-3.58472	0.000337441	0.0138311	MED12	Teff	Resting	H3K4me1	chr14	97542792	97545277	2486	*	25496	ENSG00000100749	VRK1
23091	16.0798	-1.83585	0.577459	-3.17919	0.00147688	0.0412428	MED12	Teff	Resting	H3K4me1	chr14	97588682	97589339	658	*	25496	ENSG00000100749	VRK1
23130	42.3865	1.31874	0.354013	3.72511	0.000195229	0.00903269	MED12	Teff	Resting	H3K4me1	chr14	98710097	98712797	2701	*	25546	ENSG00000127152	BCL11B
23136	41.8869	-1.20733	0.345903	-3.49038	0.00048233	0.0181458	MED12	Teff	Resting	H3K4me1	chr14	98963881	98966128	2248	*	25546	ENSG00000127152	BCL11B
23160	28.5336	-1.89687	0.447744	-4.23652	2.27011257666523e-05	0.00171415	MED12	Teff	Resting	H3K4me1	chr14	99524685	99526192	1508	*	25649	ENSG00000205476	CCDC85C
23203	92.3857	-1.04659	0.239049	-4.37816	1.19686263156117e-05	0.00104282	MED12	Teff	Resting	H3K4me1	chr14	100405504	100408384	2881	*	26119	ENSG00000176473	WDR25
23206	49.4305	1.10977	0.324692	3.41791	0.000631033	0.0219181	MED12	Teff	Resting	H3K4me1	chr14	100438727	100443515	4789	*	26119	ENSG00000176473	WDR25
23209	26.2109	-2.11162	0.47694	-4.42743	9.53625723976843e-06	0.00086416	MED12	Teff	Resting	H3K4me1	chr14	100487260	100488993	1734	*	26156	ENSG00000183092	BEGAIN
23216	26.6999	1.72882	0.469835	3.67964	0.000233565	0.0103989	MED12	Teff	Resting	H3K4me1	chr14	101004633	101006866	2234	*	26410	ENSG00000254656	RTL1
23222	23.6337	-1.64594	0.470182	-3.50064	0.000464148	0.0176604	MED12	Teff	Resting	H3K4me1	chr14	101534703	101536709	2007	*	26520	ENSG00000197406	DIO3
23414	21.2603	-2.1968	0.521331	-4.21382	2.51083390700704e-05	0.00186459	MED12	Teff	Resting	H3K4me1	chr14	105375504	105376739	1236	*	29051	ENSG00000226174	TEX22
23433	45.5764	1.49622	0.346217	4.32163	1.54877956064581e-05	0.00127304	MED12	Teff	Resting	H3K4me1	chr14	105694699	105698894	4196	*	29364	ENSG00000184986	TMEM121
23434	50.1478	1.31238	0.324122	4.04903	5.14300853183359e-05	0.00323002	MED12	Teff	Resting	H3K4me1	chr14	105699146	105703522	4377	*	29364	ENSG00000184986	TMEM121
23439	52.8027	-1.76283	0.358337	-4.91948	8.67726575553381e-07	0.000123589	MED12	Teff	Resting	H3K4me1	chr14	105887584	105891276	3693	*	29364	ENSG00000184986	TMEM121
23504	71.2025	0.993446	0.268847	3.69521	0.000219709	0.00991398	MED12	Teff	Resting	H3K4me1	chr14	106621805	106628051	6247	*	29364	ENSG00000184986	TMEM121
23578	88.0924	-0.777217	0.246901	-3.14789	0.00164452	0.0446441	MED12	Teff	Resting	H3K4me1	chr15	28136015	28138775	2761	*	6071	ENSG00000104044	OCA2
23604	92.3808	0.776015	0.238493	3.25383	0.00113861	0.0341095	MED12	Teff	Resting	H3K4me1	chr15	29037221	29040914	3694	*	6206	ENSG00000034053	APBA2
23620	16.45	-2.18906	0.591016	-3.7039	0.000212308	0.0096479	MED12	Teff	Resting	H3K4me1	chr15	30833074	30834331	1258	*	6385	ENSG00000198690	FAN1
23719	71.1711	-0.980847	0.269236	-3.64308	0.000269397	0.0116112	MED12	Teff	Resting	H3K4me1	chr15	34991153	34995895	4743	*	7529	ENSG00000198146	ZNF770
23746	66.292	0.914324	0.27904	3.27668	0.00105036	0.0321785	MED12	Teff	Resting	H3K4me1	chr15	38507285	38512865	5581	*	7878	ENSG00000172575	RASGRP1
23768	67.979	1.65724	0.301836	5.49053	4.00723069374774e-08	9.51531769825563e-06	MED12	Teff	Resting	H3K4me1	chr15	39139579	39146499	6921	*	7910	ENSG00000137801	THBS1
23772	40.2193	1.85822	0.39159	4.74532	2.08172113833922e-06	0.000250637	MED12	Teff	Resting	H3K4me1	chr15	39250041	39253392	3352	*	7910	ENSG00000137801	THBS1
23773	27.305	2.23304	0.501864	4.44949	8.60757837914012e-06	0.0007969	MED12	Teff	Resting	H3K4me1	chr15	39260751	39264140	3390	*	7910	ENSG00000137801	THBS1
23805	641.833	0.454637	0.100969	4.50275	6.70788557418938e-06	0.000652429	MED12	Teff	Resting	H3K4me1	chr15	40044004	40065747	21744	*	7959	ENSG00000140319	SRP14
23810	605.448	0.398541	0.10241	3.89164	9.95685817533244e-05	0.00539458	MED12	Teff	Resting	H3K4me1	chr15	40092549	40109839	17291	*	7979	ENSG00000104081	BMF
23978	52.0079	1.11724	0.323624	3.45227	0.000555882	0.0200147	MED12	Teff	Resting	H3K4me1	chr15	43238265	43241463	3199	*	10209	ENSG00000166947	EPB42
23979	117.61	0.820156	0.210574	3.89486	9.82537885540772e-05	0.00533839	MED12	Teff	Resting	H3K4me1	chr15	43248514	43254841	6328	*	10234	ENSG00000104055	TGM5
24243	379.86	0.472614	0.128589	3.67539	0.000237483	0.0105359	MED12	Teff	Resting	H3K4me1	chr15	52002504	52019239	16736	*	13276	ENSG00000069956	MAPK6
24260	99.4878	0.939682	0.231679	4.05596	4.99293446148537e-05	0.00315898	MED12	Teff	Resting	H3K4me1	chr15	52134812	52138369	3558	*	13279	ENSG00000137875	BCL2L10
24301	29.1684	1.544	0.435702	3.54371	0.000394534	0.0156667	MED12	Teff	Resting	H3K4me1	chr15	52733005	52734288	1284	*	13499	ENSG00000169856	ONECUT1
24308	36.5057	1.43131	0.403435	3.54782	0.000388437	0.0154761	MED12	Teff	Resting	H3K4me1	chr15	54518536	54521156	2621	*	13606	ENSG00000137766	UNC13C
24342	16.1578	2.39301	0.651853	3.67109	0.000241519	0.0106605	MED12	Teff	Resting	H3K4me1	chr15	55796788	55799820	3033	*	13788	ENSG00000166450	PRTG
24361	22.3046	2.53873	0.567794	4.47122	7.77740709213356e-06	0.000741456	MED12	Teff	Resting	H3K4me1	chr15	56492251	56493768	1518	*	13984	ENSG00000138587	MNS1
24363	31.6986	1.70989	0.447394	3.82188	0.000132438	0.00670777	MED12	Teff	Resting	H3K4me1	chr15	56607191	56609574	2384	*	14105	ENSG00000137871	ZNF280D
24398	32.5778	-1.98186	0.413542	-4.79241	1.64789774142582e-06	0.000209902	MED12	Teff	Resting	H3K4me1	chr15	57586365	57589052	2688	*	14378	ENSG00000263155	MYZAP
24404	74.6213	-1.06069	0.280175	-3.78582	0.000153203	0.00747411	MED12	Teff	Resting	H3K4me1	chr15	57775747	57779681	3935	*	14530	ENSG00000255529	POLR2M
24405	36.0546	-1.2574	0.384008	-3.27441	0.00105883	0.0323602	MED12	Teff	Resting	H3K4me1	chr15	57780070	57782655	2586	*	14530	ENSG00000255529	POLR2M
24543	95.642	0.794187	0.231285	3.43381	0.000595168	0.0209466	MED12	Teff	Resting	H3K4me1	chr15	60507150	60512827	5678	*	15612	ENSG00000128915	ICE2
24686	33.4421	1.28559	0.394247	3.26087	0.00111072	0.0334757	MED12	Teff	Resting	H3K4me1	chr15	63919327	63922174	2848	*	16457	ENSG00000103657	HERC1
24700	34.5749	-1.41335	0.389014	-3.63316	0.000279976	0.0119534	MED12	Teff	Resting	H3K4me1	chr15	64110189	64112734	2546	*	16547	ENSG00000028528	SNX1
24798	64.9747	1.06504	0.286008	3.7238	0.000196244	0.00906787	MED12	Teff	Resting	H3K4me1	chr15	65629883	65633553	3671	*	17424	ENSG00000074621	SLC24A1
24830	101.174	1.02078	0.232572	4.38908	1.13828791433413e-05	0.00100085	MED12	Teff	Resting	H3K4me1	chr15	65915190	65921369	6180	*	17473	ENSG00000103769	RAB11A
24839	196.019	0.508362	0.163445	3.11029	0.00186905	0.0491609	MED12	Teff	Resting	H3K4me1	chr15	66405786	66413043	7258	*	17599	ENSG00000169032	MAP2K1
24861	98.9345	1.43942	0.24328	5.91671	3.28442847634205e-09	1.12806921797935e-06	MED12	Teff	Resting	H3K4me1	chr15	66718362	66723608	5247	*	17800	ENSG00000137834	SMAD6
24916	27.4986	-2.19826	0.465563	-4.72172	2.33856755979897e-06	0.000274884	MED12	Teff	Resting	H3K4me1	chr15	68326093	68328646	2554	*	18139	ENSG00000169018	FEM1B
24918	54.8939	1.3131	0.316426	4.14978	3.32789145641119e-05	0.00231075	MED12	Teff	Resting	H3K4me1	chr15	68363224	68367562	4339	*	18154	ENSG00000137809	ITGA11
24976	76.0618	1.34884	0.272462	4.95056	7.39988360308399e-07	0.00010844	MED12	Teff	Resting	H3K4me1	chr15	70446132	70449711	3580	*	19134	ENSG00000137831	UACA
24977	71.0768	1.82373	0.289889	6.29113	3.15171032102528e-10	1.3987769189533e-07	MED12	Teff	Resting	H3K4me1	chr15	70450405	70453529	3125	*	19134	ENSG00000137831	UACA
24978	285.967	0.614377	0.139068	4.41783	9.96966040337733e-06	0.000892917	MED12	Teff	Resting	H3K4me1	chr15	70473709	70481951	8243	*	19134	ENSG00000137831	UACA
24980	426.954	0.772509	0.119003	6.49153	8.49716360673571e-11	4.53978668114036e-08	MED12	Teff	Resting	H3K4me1	chr15	70485063	70497838	12776	*	19134	ENSG00000137831	UACA
24981	370.706	0.754682	0.12853	5.87164	4.31502729341982e-09	1.42479238119851e-06	MED12	Teff	Resting	H3K4me1	chr15	70499113	70510372	11260	*	19134	ENSG00000137831	UACA
25048	11.3877	-3.74336	0.902924	-4.14582	3.38600224519082e-05	0.00233634	MED12	Teff	Resting	H3K4me1	chr15	73517230	73518198	969	*	20018	ENSG00000183324	REC114
25050	78.3569	0.886876	0.257129	3.44915	0.00056235	0.0201404	MED12	Teff	Resting	H3K4me1	chr15	73567921	73578547	10627	*	20049	ENSG00000156642	NPTN
25051	85.794	0.931425	0.248508	3.74807	0.0001782	0.0083852	MED12	Teff	Resting	H3K4me1	chr15	73582673	73588125	5453	*	20049	ENSG00000156642	NPTN
25073	132.957	0.901022	0.200905	4.48481	7.29776460064607e-06	0.000700941	MED12	Teff	Resting	H3K4me1	chr15	73979697	73987043	7347	*	20145	ENSG00000067221	STOML1
25108	31.9057	-1.68047	0.410615	-4.09257	4.26620749041178e-05	0.0027821	MED12	Teff	Resting	H3K4me1	chr15	74625236	74628015	2780	*	20752	ENSG00000179335	CLK3
25112	47.3885	1.09216	0.334407	3.26596	0.00109092	0.0330694	MED12	Teff	Resting	H3K4me1	chr15	74724043	74727941	3899	*	20832	ENSG00000140465	CYP1A1
25120	28.8151	-1.71382	0.44289	-3.86962	0.000109004	0.00578362	MED12	Teff	Resting	H3K4me1	chr15	74883208	74885002	1795	*	21214	ENSG00000178802	MPI
25121	126.254	-0.695282	0.202546	-3.43271	0.000597574	0.0209929	MED12	Teff	Resting	H3K4me1	chr15	74888643	74894832	6190	*	21214	ENSG00000178802	MPI
25150	84.7427	1.07505	0.248695	4.32275	1.54096123183741e-05	0.00126989	MED12	Teff	Resting	H3K4me1	chr15	75170098	75173681	3584	*	21393	ENSG00000167173	C15orf39
25250	42.3595	-1.56276	0.368292	-4.24328	2.202804298515e-05	0.00167542	MED12	Teff	Resting	H3K4me1	chr15	78091608	78094705	3098	*	22546	ENSG00000183476	SH2D7
25338	38.4339	-1.31104	0.393077	-3.33533	0.000851981	0.027383	MED12	Teff	Resting	H3K4me1	chr15	80856061	80858036	1976	*	24068	ENSG00000103888	CEMIP
25356	55.8706	1.99923	0.327078	6.11239	9.81494479451539e-10	3.79453657168865e-07	MED12	Teff	Resting	H3K4me1	chr15	81073196	81077283	4088	*	24115	ENSG00000156206	CFAP161
25359	15.5262	2.78197	0.674941	4.1218	3.75926066001558e-05	0.00253256	MED12	Teff	Resting	H3K4me1	chr15	81110270	81112517	2248	*	24115	ENSG00000156206	CFAP161
25376	59.0485	1.72793	0.320445	5.39227	6.95716711897367e-08	1.48268601744665e-05	MED12	Teff	Resting	H3K4me1	chr15	82164919	82170706	5788	*	24330	ENSG00000140598	EFL1
25394	78.9093	1.13528	0.25927	4.37877	1.19353422275359e-05	0.00104109	MED12	Teff	Resting	H3K4me1	chr15	82965360	82968644	3285	*	25056	ENSG00000103942	HOMER2
25416	164.489	0.597204	0.182524	3.27193	0.00106816	0.0325333	MED12	Teff	Resting	H3K4me1	chr15	83196478	83206262	9785	*	25191	ENSG00000166503	HDGFL3
25475	49.046	1.41469	0.336088	4.20928	2.56180348351896e-05	0.0018933	MED12	Teff	Resting	H3K4me1	chr15	84815447	84818853	3407	*	25603	ENSG00000136383	ALPK3
25485	40.2354	1.4131	0.365143	3.86998	0.000108843	0.00577902	MED12	Teff	Resting	H3K4me1	chr15	85001292	85004142	2851	*	25741	ENSG00000073417	PDE8A
25586	63.2671	-1.3326	0.285527	-4.66714	3.05421180081853e-06	0.000343532	MED12	Teff	Resting	H3K4me1	chr15	88901447	88905711	4265	*	26278	ENSG00000140511	HAPLN3
25610	82.2911	-0.885671	0.256787	-3.44904	0.000562575	0.0201404	MED12	Teff	Resting	H3K4me1	chr15	89202677	89207596	4920	*	26401	ENSG00000140522	RLBP1
25629	27.5485	1.39974	0.439879	3.1821	0.00146212	0.0409196	MED12	Teff	Resting	H3K4me1	chr15	89654214	89656870	2657	*	26917	ENSG00000166813	KIF7
25646	184.755	0.551623	0.169925	3.24628	0.00116926	0.0347861	MED12	Teff	Resting	H3K4me1	chr15	90057038	90065182	8145	*	27141	ENSG00000182054	IDH2
25747	48.1104	1.14136	0.33221	3.43565	0.00059114	0.0208525	MED12	Teff	Resting	H3K4me1	chr15	91317989	91321368	3380	*	27923	ENSG00000185518	SV2B
25817	20.4233	2.67704	0.574414	4.66048	3.15477098360812e-06	0.00035278	MED12	Teff	Resting	H3K4me1	chr15	94189201	94192586	3386	*	28273	ENSG00000140563	MCTP2
25829	190.583	0.709614	0.180733	3.92631	8.62587562454115e-05	0.0048455	MED12	Teff	Resting	H3K4me1	chr15	94292277	94301611	9335	*	28290	ENSG00000140563	MCTP2
25834	80.9526	1.03091	0.260199	3.96202	7.43170513564345e-05	0.00430217	MED12	Teff	Resting	H3K4me1	chr15	94386692	94389843	3152	*	28294	ENSG00000140563	MCTP2
25836	105.024	0.796686	0.221225	3.60125	0.000316694	0.0131702	MED12	Teff	Resting	H3K4me1	chr15	94582212	94587842	5631	*	28294	ENSG00000140563	MCTP2
25837	76.3483	1.35966	0.268632	5.06143	4.16113224936759e-07	6.81141935329991e-05	MED12	Teff	Resting	H3K4me1	chr15	94606171	94611638	5468	*	28294	ENSG00000140563	MCTP2
25917	29.4343	-1.65879	0.438405	-3.78369	0.000154523	0.00752739	MED12	Teff	Resting	H3K4me1	chr15	99385122	99386836	1715	*	28735	ENSG00000168904	LRRC28
25919	128.026	-0.895739	0.207218	-4.32268	1.54142647765925e-05	0.00126989	MED12	Teff	Resting	H3K4me1	chr15	99422977	99427132	4156	*	28781	ENSG00000068305	MEF2A
25920	24.1546	-2.00232	0.483642	-4.14008	3.47177598303516e-05	0.00238483	MED12	Teff	Resting	H3K4me1	chr15	99432203	99434452	2250	*	28781	ENSG00000068305	MEF2A
25974	76.9803	1.34428	0.266196	5.04995	4.41927310080032e-07	7.09805377891593e-05	MED12	Teff	Resting	H3K4me1	chr15	101147442	101152158	4717	*	29075	ENSG00000131873	CHSY1
25979	1016.77	0.277647	0.0877041	3.16572	0.00154698	0.0425821	MED12	Teff	Resting	H3K4me1	chr15	101179012	101212898	33887	*	29075	ENSG00000131873	CHSY1
25989	74.1012	1.18271	0.266303	4.44121	8.94548883805506e-06	0.000821266	MED12	Teff	Resting	H3K4me1	chr15	101253634	101257206	3573	*	29075	ENSG00000131873	CHSY1
26000	60.6701	1.006	0.293371	3.4291	0.000605578	0.0212159	MED12	Teff	Resting	H3K4me1	chr15	101459064	101464173	5110	*	29332	ENSG00000140479	PCSK6
26004	125.068	1.29925	0.211445	6.14463	8.0149835644691e-10	3.27996149219378e-07	MED12	Teff	Resting	H3K4me1	chr15	101495741	101502490	6750	*	29337	ENSG00000140479	PCSK6
26044	49.3378	-1.83784	0.333386	-5.51265	3.53461446728189e-08	8.52462583198534e-06	MED12	Teff	Resting	H3K4me1	chr16	353033	356466	3434	*	7591	ENSG00000103126	AXIN1
26070	28.6749	-3.17883	0.531644	-5.97924	2.24175743020944e-09	8.02184222758898e-07	MED12	Teff	Resting	H3K4me1	chr16	698182	700284	2103	*	8114	ENSG00000127585	FBXL16
26086	7.14199	-3.54477	1.08574	-3.26483	0.0010953	0.0331497	MED12	Teff	Resting	H3K4me1	chr16	1305571	1306625	1055	*	8779	ENSG00000103275	UBE2I
26194	34.0872	-1.55286	0.391465	-3.96679	7.28482660765216e-05	0.00424796	MED12	Teff	Resting	H3K4me1	chr16	2977805	2980042	2238	*	12218	ENSG00000127564	PKMYT1
26250	29.9144	-2.00584	0.429039	-4.67521	2.93657042688795e-06	0.000333536	MED12	Teff	Resting	H3K4me1	chr16	3665153	3666528	1376	*	13898	ENSG00000126602	TRAP1
26408	29.4841	-1.31879	0.412462	-3.19735	0.00138695	0.0393746	MED12	Teff	Resting	H3K4me1	chr16	11023191	11026469	3279	*	16242	ENSG00000038532	CLEC16A
26409	9.18946	-2.93498	0.896358	-3.27433	0.00105911	0.0323602	MED12	Teff	Resting	H3K4me1	chr16	11031132	11033519	2388	*	16242	ENSG00000038532	CLEC16A
26422	218.227	0.818312	0.162007	5.0511	4.39283171760617e-07	7.08589396097121e-05	MED12	Teff	Resting	H3K4me1	chr16	11151421	11167845	16425	*	16252	ENSG00000175643	RMI2
26424	166.934	0.665788	0.191926	3.46899	0.000522422	0.0191273	MED12	Teff	Resting	H3K4me1	chr16	11174110	11186235	12126	*	16252	ENSG00000175643	RMI2
26429	114.621	0.943908	0.219075	4.30861	1.64286637717597e-05	0.00133609	MED12	Teff	Resting	H3K4me1	chr16	11201053	11208155	7103	*	16252	ENSG00000175643	RMI2
26432	518.514	0.349731	0.107782	3.24481	0.00117528	0.0349186	MED12	Teff	Resting	H3K4me1	chr16	11228196	11250317	22122	*	16252	ENSG00000175643	RMI2
26457	216.297	-0.554835	0.160351	-3.46012	0.000539926	0.0195882	MED12	Teff	Resting	H3K4me1	chr16	11555678	11565396	9719	*	16307	ENSG00000189067	LITAF
26472	37.1451	-1.19704	0.373324	-3.20644	0.00134391	0.0384362	MED12	Teff	Resting	H3K4me1	chr16	11727318	11730373	3056	*	16332	ENSG00000153066	TXNDC11
26576	16.4615	-3.5283	0.739194	-4.77317	1.81352504786897e-06	0.000224676	MED12	Teff	Resting	H3K4me1	chr16	15522614	15523986	1373	*	17414	ENSG00000166780	C16orf45
26692	153.666	0.929259	0.193999	4.79001	1.66774708433786e-06	0.000211263	MED12	Teff	Resting	H3K4me1	chr16	19126385	19133488	7104	*	18714	ENSG00000205730	ITPRIPL2
26716	17.8055	2.02541	0.591978	3.42142	0.000622944	0.0217155	MED12	Teff	Resting	H3K4me1	chr16	20776214	20778889	2676	*	19471	ENSG00000005187	ACSM3
26728	262.641	0.496275	0.146304	3.39207	0.000693657	0.0235833	MED12	Teff	Resting	H3K4me1	chr16	20900532	20914932	14401	*	19632	ENSG00000102897	LYRM1
26729	50.8914	1.72586	0.343516	5.0241	5.05786172660118e-07	7.91459964738975e-05	MED12	Teff	Resting	H3K4me1	chr16	20915697	20920946	5250	*	19635	ENSG00000102897	LYRM1
26833	86.136	-0.843847	0.247558	-3.40869	0.000652768	0.0225711	MED12	Teff	Resting	H3K4me1	chr16	23679399	23682505	3107	*	20483	ENSG00000166851	PLK1
26863	127.284	-1.95835	0.226958	-8.62871	6.20484742251752e-18	2.1698633475063e-14	MED12	Teff	Resting	H3K4me1	chr16	24029695	24037789	8095	*	20531	ENSG00000166501	PRKCB
26891	90.473	-0.857619	0.243231	-3.52595	0.000421969	0.0164349	MED12	Teff	Resting	H3K4me1	chr16	24972036	24976579	4544	*	20782	ENSG00000140750	ARHGAP17
26972	68.3816	-1.21367	0.278059	-4.36479	1.27243948351266e-05	0.00108052	MED12	Teff	Resting	H3K4me1	chr16	28296429	28298880	2452	*	21318	ENSG00000188322	SBK1
26973	82.5489	-1.09965	0.248594	-4.42347	9.712693265164e-06	0.000876021	MED12	Teff	Resting	H3K4me1	chr16	28309055	28312835	3781	*	21318	ENSG00000188322	SBK1
26984	29.7947	-1.4149	0.419041	-3.37652	0.000734085	0.0245872	MED12	Teff	Resting	H3K4me1	chr16	28534024	28535577	1554	*	22796	ENSG00000176046	NUPR1
27026	19.9237	-2.07763	0.548219	-3.78978	0.000150779	0.00736987	MED12	Teff	Resting	H3K4me1	chr16	29222998	29224875	1878	*	23785	ENSG00000254206	NPIPB11
27128	64.7698	-0.924531	0.283656	-3.25934	0.0011167	0.0336125	MED12	Teff	Resting	H3K4me1	chr16	30477238	30481826	4589	*	25574	ENSG00000005844	ITGAL
27199	124.835	0.740517	0.210788	3.51308	0.000442937	0.0169969	MED12	Teff	Resting	H3K4me1	chr16	31249129	31255058	5930	*	26493	ENSG00000169896	ITGAM
27205	19.5749	-1.83829	0.553364	-3.32202	0.00089368	0.0283497	MED12	Teff	Resting	H3K4me1	chr16	31349495	31351240	1746	*	26509	ENSG00000140678	ITGAX
27256	35.2796	-1.35948	0.386087	-3.52117	0.000429653	0.0166442	MED12	Teff	Resting	H3K4me1	chr16	46863444	46865702	2259	*	27335	ENSG00000166123	GPT2
27271	58.186	1.22677	0.32978	3.71996	0.000199253	0.00917389	MED12	Teff	Resting	H3K4me1	chr16	47044767	47048204	3438	*	27361	ENSG00000069345	DNAJA2
27273	18.5127	2.20188	0.569257	3.86798	0.000109739	0.00580661	MED12	Teff	Resting	H3K4me1	chr16	47072636	47074659	2024	*	27393	ENSG00000171208	NETO2
27275	35.3486	1.26715	0.388562	3.26113	0.00110968	0.0334665	MED12	Teff	Resting	H3K4me1	chr16	47095413	47098234	2822	*	27393	ENSG00000171208	NETO2
27375	59.1224	1.11684	0.310019	3.60249	0.000315189	0.0131263	MED12	Teff	Resting	H3K4me1	chr16	50601807	50604581	2775	*	28165	ENSG00000140807	NKD1
27391	130.498	-0.687353	0.199865	-3.43908	0.000583691	0.0206963	MED12	Teff	Resting	H3K4me1	chr16	50759528	50767489	7962	*	28330	ENSG00000083799	CYLD
27424	81.3479	0.856663	0.255174	3.35717	0.000787444	0.02584	MED12	Teff	Resting	H3K4me1	chr16	53544008	53548388	4381	*	28776	ENSG00000166971	AKTIP
27438	74.5229	1.40141	0.292557	4.79021	1.66610501631171e-06	0.000211263	MED12	Teff	Resting	H3K4me1	chr16	53890160	53894939	4780	*	28962	ENSG00000140718	FTO
27442	58.2408	1.15215	0.309295	3.7251	0.000195236	0.00903269	MED12	Teff	Resting	H3K4me1	chr16	53921868	53926469	4602	*	28965	ENSG00000140718	FTO
27456	25.6162	1.68383	0.465306	3.61875	0.000296025	0.0124861	MED12	Teff	Resting	H3K4me1	chr16	55495455	55497381	1927	*	29123	ENSG00000087253	LPCAT2
27465	99.617	-0.735951	0.226093	-3.25509	0.00113358	0.0340024	MED12	Teff	Resting	H3K4me1	chr16	56224606	56228107	3502	*	29409	ENSG00000087258	GNAO1
27566	746.793	0.360825	0.093826	3.84569	0.000120215	0.00622813	MED12	Teff	Resting	H3K4me1	chr16	57529128	57546972	17845	*	30402	ENSG00000135736	CCDC102A
27577	11.5808	-2.54765	0.7311	-3.48469	0.000492714	0.0184104	MED12	Teff	Resting	H3K4me1	chr16	57655873	57657165	1293	*	30928	ENSG00000182885	ADGRG3
27651	260.719	0.488717	0.14834	3.29457	0.000985715	0.0306242	MED12	Teff	Resting	H3K4me1	chr16	66871540	66882569	11030	*	32995	ENSG00000172840	PDP2
27696	70.6363	-1.0335	0.266515	-3.87783	0.000105393	0.00562302	MED12	Teff	Resting	H3K4me1	chr16	67503185	67506307	3123	*	33695	ENSG00000159723	AGRP
27713	26.5927	-1.59076	0.453089	-3.51092	0.00044656	0.0171096	MED12	Teff	Resting	H3K4me1	chr16	67684652	67686308	1657	*	34040	ENSG00000159761	C16orf86
27718	126.015	-0.697258	0.20101	-3.46877	0.00052284	0.0191273	MED12	Teff	Resting	H3K4me1	chr16	67800171	67806876	6706	*	34095	ENSG00000141084	RANBP10
27737	237.905	-0.637566	0.152222	-4.1884	2.80933978149437e-05	0.00201997	MED12	Teff	Resting	H3K4me1	chr16	68058664	68067221	8558	*	35129	ENSG00000072736	NFATC3
27740	78.1361	-1.17787	0.264716	-4.44956	8.60480143492687e-06	0.0007969	MED12	Teff	Resting	H3K4me1	chr16	68112643	68119881	7239	*	35145	ENSG00000072736	NFATC3
27761	57.0993	1.03717	0.3113	3.33174	0.000863059	0.027678	MED12	Teff	Resting	H3K4me1	chr16	68331059	68333970	2912	*	35329	ENSG00000132600	PRMT7
27765	90.0276	0.843953	0.253379	3.33079	0.000865994	0.0277374	MED12	Teff	Resting	H3K4me1	chr16	68377755	68382443	4689	*	35361	ENSG00000103056	SMPD3
27770	14.9793	-1.95578	0.615994	-3.17499	0.0014984	0.0416559	MED12	Teff	Resting	H3K4me1	chr16	68434645	68435295	651	*	35358	ENSG00000103056	SMPD3
27772	17.0061	-2.45812	0.645122	-3.81031	0.00013879	0.00692465	MED12	Teff	Resting	H3K4me1	chr16	68452850	68454410	1561	*	35358	ENSG00000103056	SMPD3
27786	418.456	0.374112	0.117519	3.18342	0.00145547	0.040778	MED12	Teff	Resting	H3K4me1	chr16	68751521	68769295	17775	*	35569	ENSG00000039068	CDH1
27875	234.783	0.715872	0.151747	4.71753	2.38730239955257e-06	0.000279129	MED12	Teff	Resting	H3K4me1	chr16	70426838	70434399	7562	*	36638	ENSG00000157350	ST3GAL2
27898	97.3907	0.893576	0.234844	3.80497	0.000141821	0.00703667	MED12	Teff	Resting	H3K4me1	chr16	71621001	71625217	4217	*	37082	ENSG00000140832	MARVELD3
27937	92.728	0.884743	0.252915	3.49818	0.00046845	0.0177801	MED12	Teff	Resting	H3K4me1	chr16	72843058	72847149	4092	*	37607	ENSG00000140836	ZFHX3
27939	105.736	0.708955	0.224231	3.16172	0.0015684	0.043033	MED12	Teff	Resting	H3K4me1	chr16	72919831	72923369	3539	*	37607	ENSG00000140836	ZFHX3
27987	335.915	0.406938	0.129648	3.1388	0.00169642	0.0456823	MED12	Teff	Resting	H3K4me1	chr16	75068035	75078828	10794	*	37870	ENSG00000166816	LDHD
28004	35.3183	-1.72227	0.405518	-4.2471	2.16554913242595e-05	0.00165448	MED12	Teff	Resting	H3K4me1	chr16	75332912	75335182	2271	*	37951	ENSG00000050820	BCAR1
28035	30.4796	1.38459	0.432887	3.19851	0.00138138	0.0392453	MED12	Teff	Resting	H3K4me1	chr16	77327250	77332226	4977	*	38241	ENSG00000140873	ADAMTS18
28067	110.1	0.725974	0.223135	3.25353	0.00113982	0.0341215	MED12	Teff	Resting	H3K4me1	chr16	78956064	78964544	8481	*	38337	ENSG00000186153	WWOX
28082	101.486	0.897734	0.230587	3.89325	9.89090802648148e-05	0.00536641	MED12	Teff	Resting	H3K4me1	chr16	79154480	79159326	4847	*	38363	ENSG00000178573	MAF
28084	36.9039	1.23464	0.376105	3.28271	0.00102815	0.0316025	MED12	Teff	Resting	H3K4me1	chr16	79168187	79170616	2430	*	38363	ENSG00000178573	MAF
28113	255.118	0.69325	0.147788	4.69084	2.72090895285564e-06	0.000311972	MED12	Teff	Resting	H3K4me1	chr16	79625270	79634606	9337	*	38367	ENSG00000178573	MAF
28139	350.226	0.430556	0.126379	3.40685	0.000657166	0.0226784	MED12	Teff	Resting	H3K4me1	chr16	80577221	80587692	10472	*	38421	ENSG00000168589	DYNLRB2
28190	218.731	-0.718968	0.157106	-4.57633	4.73193264495647e-06	0.000491961	MED12	Teff	Resting	H3K4me1	chr16	81518630	81525131	6502	*	38699	ENSG00000153815	CMIP
28202	284.516	0.469297	0.139606	3.36159	0.000774949	0.0255554	MED12	Teff	Resting	H3K4me1	chr16	81629014	81636231	7218	*	38702	ENSG00000153815	CMIP
28208	68.8303	1.34298	0.279838	4.79914	1.59351174415077e-06	0.000203988	MED12	Teff	Resting	H3K4me1	chr16	81747468	81750489	3022	*	38770	ENSG00000197943	PLCG2
28209	33.2749	2.04307	0.422635	4.83414	1.33723344561081e-06	0.000175863	MED12	Teff	Resting	H3K4me1	chr16	81751419	81753454	2036	*	38770	ENSG00000197943	PLCG2
28210	17.4794	1.99697	0.573274	3.48345	0.000494987	0.0184684	MED12	Teff	Resting	H3K4me1	chr16	81755337	81757360	2024	*	38770	ENSG00000197943	PLCG2
28251	247.924	0.517965	0.150058	3.45178	0.000556903	0.0200147	MED12	Teff	Resting	H3K4me1	chr16	84084421	84090709	6289	*	38931	ENSG00000140943	MBTPS1
28279	24.9867	-1.51569	0.47081	-3.21931	0.00128498	0.0372215	MED12	Teff	Resting	H3K4me1	chr16	84718441	84720117	1677	*	39160	ENSG00000103194	USP10
28289	57.5403	1.3635	0.321684	4.23864	2.24875551132138e-05	0.00170116	MED12	Teff	Resting	H3K4me1	chr16	84809801	84813223	3423	*	39197	ENSG00000103196	CRISPLD2
28301	78.1098	-0.938636	0.273826	-3.42786	0.000608369	0.021304	MED12	Teff	Resting	H3K4me1	chr16	85103414	85106389	2976	*	39269	ENSG00000153789	FAM92B
28319	52.6512	-1.24403	0.312984	-3.97473	7.04600020556316e-05	0.00414437	MED12	Teff	Resting	H3K4me1	chr16	85733734	85736538	2805	*	39326	ENSG00000154102	C16orf74
28490	73.7217	-0.895578	0.264983	-3.37976	0.000725501	0.0243633	MED12	Teff	Resting	H3K4me1	chr16	89784352	89787258	2907	*	40755	ENSG00000187741	FANCA
28541	75.2146	-1.44042	0.265582	-5.42365	5.83935785381864e-08	1.29467145960673e-05	MED12	Teff	Resting	H3K4me1	chr17	1095699	1099152	3454	*	55805	ENSG00000159842	ABR
28548	80.1295	-1.24873	0.264773	-4.71622	2.40272439294801e-06	0.000280506	MED12	Teff	Resting	H3K4me1	chr17	1255870	1260392	4523	*	55808	ENSG00000205899	BHLHA9
28549	72.6208	-1.22907	0.265293	-4.63287	3.60626780086411e-06	0.000390933	MED12	Teff	Resting	H3K4me1	chr17	1293608	1296537	2930	*	55809	ENSG00000184811	TRARG1
28550	16.5008	-1.86405	0.583285	-3.19578	0.00139454	0.0395074	MED12	Teff	Resting	H3K4me1	chr17	1297735	1299401	1667	*	55809	ENSG00000184811	TRARG1
28562	17.563	-1.99868	0.567764	-3.52027	0.000431107	0.0166894	MED12	Teff	Resting	H3K4me1	chr17	1472531	1474123	1593	*	55823	ENSG00000197879	MYO1C
28604	296.762	0.579871	0.139483	4.1573	3.2203182494559e-05	0.00225642	MED12	Teff	Resting	H3K4me1	chr17	2062841	2073452	10612	*	55859	ENSG00000177374	HIC1
28657	235.081	-0.497947	0.156214	-3.1876	0.00143458	0.0402955	MED12	Teff	Resting	H3K4me1	chr17	2789824	2799982	10159	*	55888	ENSG00000132359	RAP1GAP2
28677	56.4385	1.02278	0.307305	3.32822	0.000874022	0.0279364	MED12	Teff	Resting	H3K4me1	chr17	3788871	3793179	4309	*	55949	ENSG00000083457	ITGAE
28686	114.893	0.692443	0.212067	3.26521	0.00109385	0.033145	MED12	Teff	Resting	H3K4me1	chr17	3913393	3918586	5194	*	55955	ENSG00000108405	P2RX1
28703	34.1959	-1.34548	0.398703	-3.37464	0.000739111	0.0247018	MED12	Teff	Resting	H3K4me1	chr17	4160445	4162984	2540	*	55965	ENSG00000167740	CYB5D2
28748	19.9667	-1.76905	0.514196	-3.44042	0.00058081	0.0206205	MED12	Teff	Resting	H3K4me1	chr17	4771337	4772541	1205	*	56007	ENSG00000142484	TM4SF5
28825	60.4954	-0.927593	0.288288	-3.21758	0.00129275	0.0373901	MED12	Teff	Resting	H3K4me1	chr17	7033932	7038554	4623	*	56151	ENSG00000174327	SLC16A13
28981	169.758	0.997403	0.180009	5.54084	3.01017459691527e-08	7.39897069053278e-06	MED12	Teff	Resting	H3K4me1	chr17	12043256	12058594	15339	*	56487	ENSG00000065559	MAP2K4
29040	93.9511	0.845216	0.239935	3.52269	0.000427187	0.0165827	MED12	Teff	Resting	H3K4me1	chr17	15956615	15961216	4602	*	56563	ENSG00000170425	ADORA2B
29058	16.2796	2.10942	0.623309	3.38422	0.000713802	0.0241073	MED12	Teff	Resting	H3K4me1	chr17	16255316	16256787	1472	*	56574	ENSG00000108474	PIGL
29081	9.26726	2.85543	0.888219	3.21478	0.00130543	0.0377001	MED12	Teff	Resting	H3K4me1	chr17	16978514	16979607	1094	*	56593	ENSG00000240505	TNFRSF13B
29094	122.432	-0.675768	0.20421	-3.30919	0.000935668	0.0292859	MED12	Teff	Resting	H3K4me1	chr17	17149778	17156413	6636	*	56599	ENSG00000179598	PLD6
29202	215.1	-0.575709	0.16159	-3.56278	0.00036695	0.0148237	MED12	Teff	Resting	H3K4me1	chr17	19368798	19373416	4619	*	56721	ENSG00000166484	MAPK7
29204	23.3479	-1.59163	0.492295	-3.23307	0.00122466	0.0359752	MED12	Teff	Resting	H3K4me1	chr17	19462647	19463828	1182	*	56728	ENSG00000128482	RNF112
29265	23.53	2.01193	0.503049	3.99947	6.34851028175391e-05	0.00379505	MED12	Teff	Resting	H3K4me1	chr17	21347000	21349838	2839	*	56794	ENSG00000184185	KCNJ12
29293	224.184	1.05725	0.160167	6.60094	4.08563867583363e-11	2.55575031836864e-08	MED12	Teff	Resting	H3K4me1	chr17	27518170	27533724	15555	*	56806	ENSG00000141068	KSR1
29295	437.102	0.615554	0.120702	5.09979	3.40036937106812e-07	5.79773019281321e-05	MED12	Teff	Resting	H3K4me1	chr17	27537938	27548466	10529	*	56806	ENSG00000141068	KSR1
29298	389.576	0.696105	0.124669	5.58363	2.35549785338396e-08	6.04777376942834e-06	MED12	Teff	Resting	H3K4me1	chr17	27562207	27582218	20012	*	56806	ENSG00000141068	KSR1
29310	54.8869	1.04166	0.311154	3.34774	0.000814746	0.0265267	MED12	Teff	Resting	H3K4me1	chr17	27877315	27880536	3222	*	56818	ENSG00000232859	LYRM9
29534	147.128	0.734001	0.188442	3.89511	9.81541527877287e-05	0.00533839	MED12	Teff	Resting	H3K4me1	chr17	32326193	32333139	6947	*	57012	ENSG00000108666	C17orf75
29561	183.077	0.60479	0.169789	3.562	0.000368043	0.0148481	MED12	Teff	Resting	H3K4me1	chr17	32911870	32918902	7033	*	57027	ENSG00000006042	TMEM98
29575	310.943	0.907738	0.14251	6.36965	1.89459667184777e-10	9.05346552475826e-08	MED12	Teff	Resting	H3K4me1	chr17	34360028	34372843	12816	*	57043	ENSG00000108702	CCL1
29576	506.409	0.574628	0.114297	5.02751	4.96899986262453e-07	7.84951019490426e-05	MED12	Teff	Resting	H3K4me1	chr17	34375597	34391660	16064	*	57043	ENSG00000108702	CCL1
29803	26.748	-1.37356	0.441664	-3.10996	0.00187114	0.0491933	MED12	Teff	Resting	H3K4me1	chr17	39706419	39707978	1560	*	57287	ENSG00000141736	ERBB2
29887	85.7138	0.801539	0.251688	3.18465	0.00144929	0.0406641	MED12	Teff	Resting	H3K4me1	chr17	41401530	41405782	4253	*	57453	ENSG00000094796	KRT31
30014	93.5336	0.756744	0.23375	3.23741	0.00120618	0.0355819	MED12	Teff	Resting	H3K4me1	chr17	43577208	43580127	2920	*	57682	ENSG00000175832	ETV4
30017	64.5689	1.00316	0.282853	3.54658	0.000390259	0.0155407	MED12	Teff	Resting	H3K4me1	chr17	43666304	43671258	4955	*	57691	ENSG00000005102	MEOX1
30116	43.2882	1.42286	0.357499	3.98004	6.89031233737542e-05	0.00406523	MED12	Teff	Resting	H3K4me1	chr17	45332263	45335227	2965	*	57834	ENSG00000006062	MAP3K14
30334	33.8383	-2.78932	0.454174	-6.14152	8.17349324628548e-10	3.32713070319034e-07	MED12	Teff	Resting	H3K4me1	chr17	49450516	49452740	2225	*	58046	ENSG00000167085	PHB
30351	38.6511	-1.32359	0.375811	-3.52197	0.000428359	0.0166191	MED12	Teff	Resting	H3K4me1	chr17	49707912	49710210	2299	*	58058	ENSG00000121073	SLC35B1
30367	14.9491	-2.64457	0.65651	-4.02823	5.61976748555119e-05	0.00346162	MED12	Teff	Resting	H3K4me1	chr17	49871941	49873636	1696	*	58072	ENSG00000176358	TAC4
30492	27.378	1.45681	0.468327	3.11067	0.00186666	0.0491484	MED12	Teff	Resting	H3K4me1	chr17	55303206	55306792	3587	*	58206	ENSG00000108924	HLF
30493	63.9128	0.907954	0.289082	3.14082	0.00168477	0.045448	MED12	Teff	Resting	H3K4me1	chr17	55312916	55316937	4022	*	58206	ENSG00000108924	HLF
30495	351.902	0.924327	0.134501	6.87225	6.31979182427675e-12	5.17248068085885e-09	MED12	Teff	Resting	H3K4me1	chr17	55339071	55351780	12710	*	58207	ENSG00000108960	MMD
30510	38.2112	2.24121	0.417267	5.37117	7.82266798199317e-08	1.63099447478224e-05	MED12	Teff	Resting	H3K4me1	chr17	55566307	55568625	2319	*	58209	ENSG00000261873	SMIM36
30529	17.4898	2.14309	0.646776	3.3135	0.000921376	0.0290279	MED12	Teff	Resting	H3K4me1	chr17	56317309	56318956	1648	*	58218	ENSG00000153930	ANKFN1
30537	96.9799	1.59667	0.275972	5.78562	7.22446874087764e-09	2.16270234466701e-06	MED12	Teff	Resting	H3K4me1	chr17	56749023	56753508	4486	*	58220	ENSG00000214226	C17orf67
30542	99.5304	1.00141	0.231106	4.33311	1.47016947510254e-05	0.00122278	MED12	Teff	Resting	H3K4me1	chr17	56784499	56788429	3931	*	58220	ENSG00000214226	C17orf67
30576	320.924	0.546705	0.134209	4.07354	4.63047323506328e-05	0.00295639	MED12	Teff	Resting	H3K4me1	chr17	57458094	57466404	8311	*	58240	ENSG00000153944	MSI2
30618	46.3579	-1.12941	0.349198	-3.23429	0.00121947	0.0358856	MED12	Teff	Resting	H3K4me1	chr17	58169519	58171556	2038	*	58259	ENSG00000255713	OR4D2
30677	106.692	1.07585	0.22675	4.74464	2.08878370297291e-06	0.000251095	MED12	Teff	Resting	H3K4me1	chr17	59414776	59418644	3869	*	58334	ENSG00000175155	YPEL2
30679	46.0058	1.17706	0.335859	3.50463	0.000457238	0.0174665	MED12	Teff	Resting	H3K4me1	chr17	59424847	59428658	3812	*	58334	ENSG00000175155	YPEL2
30680	242.036	0.66321	0.149582	4.43377	9.26006131069273e-06	0.000845104	MED12	Teff	Resting	H3K4me1	chr17	59431151	59442178	11028	*	58334	ENSG00000175155	YPEL2
30776	19.203	1.82667	0.576195	3.17022	0.00152322	0.0420938	MED12	Teff	Resting	H3K4me1	chr17	61230311	61231811	1501	*	58379	ENSG00000121068	TBX2
30827	50.347	1.26852	0.333111	3.8081	0.00014004	0.00696441	MED12	Teff	Resting	H3K4me1	chr17	62563024	62567776	4753	*	58400	ENSG00000011028	MRC2
30897	44.8681	-1.41758	0.359077	-3.94785	7.88551854147915e-05	0.00451393	MED12	Teff	Resting	H3K4me1	chr17	63992567	63994848	2282	*	58515	ENSG00000224383	PRR29
30941	24.6317	2.26833	0.499427	4.54186	5.575981159203e-06	0.000562239	MED12	Teff	Resting	H3K4me1	chr17	64717358	64719017	1660	*	58545	ENSG00000108854	SMURF2
30980	63.9182	1.09598	0.290607	3.77136	0.00016236	0.00779726	MED12	Teff	Resting	H3K4me1	chr17	65190196	65199164	8969	*	58555	ENSG00000108370	RGS9
31049	84.4962	-0.906378	0.245565	-3.69099	0.000223382	0.0100356	MED12	Teff	Resting	H3K4me1	chr17	66631670	66637281	5612	*	58568	ENSG00000075429	CACNG5
31136	129.587	-0.744568	0.207044	-3.59618	0.000322925	0.0133859	MED12	Teff	Resting	H3K4me1	chr17	68309771	68316061	6291	*	58609	ENSG00000141337	ARSG
31157	18.6585	-2.69961	0.597469	-4.51841	6.23043752079767e-06	0.000614883	MED12	Teff	Resting	H3K4me1	chr17	69047465	69049087	1623	*	58629	ENSG00000154258	ABCA9
31158	24.7832	-1.67063	0.475324	-3.51473	0.000440205	0.0169251	MED12	Teff	Resting	H3K4me1	chr17	69070282	69071788	1507	*	58627	ENSG00000154258	ABCA9
31213	106.021	0.725802	0.219618	3.30484	0.000950296	0.0296717	MED12	Teff	Resting	H3K4me1	chr17	73664893	73668696	3804	*	58670	ENSG00000069188	SDK2
31215	111.421	-0.910842	0.23443	-3.88535	0.000102182	0.00549362	MED12	Teff	Resting	H3K4me1	chr17	73717590	73724357	6768	*	58670	ENSG00000069188	SDK2
31216	48.1337	-1.62735	0.362856	-4.48482	7.29740256127628e-06	0.000700941	MED12	Teff	Resting	H3K4me1	chr17	73825958	73829204	3247	*	58670	ENSG00000069188	SDK2
31218	59.4645	-1.78924	0.309126	-5.78807	7.12017226715303e-09	2.13980645848991e-06	MED12	Teff	Resting	H3K4me1	chr17	74011729	74014852	3124	*	58671	ENSG00000172809	RPL38
31232	44.3502	-1.48413	0.377977	-3.9265	8.61926324268207e-05	0.0048455	MED12	Teff	Resting	H3K4me1	chr17	74451902	74455009	3108	*	58693	ENSG00000167851	CD300A
31243	30.7135	-1.40569	0.416961	-3.37129	0.00074818	0.0248752	MED12	Teff	Resting	H3K4me1	chr17	74677373	74678989	1617	*	58705	ENSG00000172794	RAB37
31295	64.6333	0.960056	0.289406	3.31733	0.000908809	0.0287136	MED12	Teff	Resting	H3K4me1	chr17	75324954	75328336	3383	*	58803	ENSG00000125454	SLC25A19
31466	232.228	0.582383	0.152546	3.81776	0.000134671	0.00679879	MED12	Teff	Resting	H3K4me1	chr17	77841296	77848183	6888	*	58986	ENSG00000078687	TNRC6C
31600	20.6488	-2.5752	0.54785	-4.70056	2.5945333435155e-06	0.000298527	MED12	Teff	Resting	H3K4me1	chr17	80708388	80709947	1560	*	59116	ENSG00000141564	RPTOR
31643	31.5735	-1.2657	0.40143	-3.15299	0.00161609	0.0440744	MED12	Teff	Resting	H3K4me1	chr17	81292092	81294526	2435	*	59136	ENSG00000157637	SLC38A10
31649	17.3277	-2.56592	0.63056	-4.06927	4.71611325210131e-05	0.00300608	MED12	Teff	Resting	H3K4me1	chr17	81412276	81413679	1404	*	59139	ENSG00000266074	BAHCC1
31674	19.885	1.73562	0.535799	3.23931	0.00119818	0.0353865	MED12	Teff	Resting	H3K4me1	chr17	81821390	81823031	1642	*	59197	ENSG00000225663	MCRIP1
31736	35.6417	-1.45166	0.399932	-3.62978	0.000283664	0.0120692	MED12	Teff	Resting	H3K4me1	chr17	82485466	82487242	1777	*	59323	ENSG00000141562	NARF
31807	32.4257	-1.41711	0.436723	-3.24486	0.00117507	0.0349186	MED12	Teff	Resting	H3K4me1	chr18	2088293	2090350	2058	*	1769	ENSG00000101574	METTL4
31924	22.5522	1.96522	0.511581	3.84145	0.000122309	0.00630685	MED12	Teff	Resting	H3K4me1	chr18	5997919	5999657	1739	*	1876	ENSG00000206432	TMEM200C
31928	46.684	2.01531	0.361818	5.56995	2.54812365325019e-08	6.44868069943431e-06	MED12	Teff	Resting	H3K4me1	chr18	6020829	6023754	2926	*	1876	ENSG00000206432	TMEM200C
32078	71.1201	0.875213	0.268202	3.26326	0.00110138	0.0332947	MED12	Teff	Resting	H3K4me1	chr18	12748438	12752271	3834	*	2076	ENSG00000128789	PSMG2
32081	71.6309	0.855222	0.265808	3.21744	0.00129341	0.0373951	MED12	Teff	Resting	H3K4me1	chr18	12818837	12822949	4113	*	2141	ENSG00000175354	PTPN2
32088	238.792	0.640844	0.152698	4.19681	2.70695706600343e-05	0.00196657	MED12	Teff	Resting	H3K4me1	chr18	12852790	12864420	11631	*	2141	ENSG00000175354	PTPN2
32112	60.3957	0.998721	0.320441	3.11671	0.00182879	0.0484164	MED12	Teff	Resting	H3K4me1	chr18	13178161	13181221	3061	*	2202	ENSG00000168675	LDLRAD4
32132	168.77	0.786498	0.181767	4.32695	1.51189877586255e-05	0.00125073	MED12	Teff	Resting	H3K4me1	chr18	13449775	13458468	8694	*	2211	ENSG00000168675	LDLRAD4
32144	437.771	0.67224	0.117933	5.70021	1.19662092755884e-08	3.3599281409394e-06	MED12	Teff	Resting	H3K4me1	chr18	13557957	13572513	14557	*	2216	ENSG00000168675	LDLRAD4
32146	202.575	0.787525	0.16343	4.81873	1.44472010967606e-06	0.000187032	MED12	Teff	Resting	H3K4me1	chr18	13583762	13592748	8987	*	2216	ENSG00000168675	LDLRAD4
32167	117.723	1.1631	0.219982	5.28727	1.24153863961383e-07	2.42430901621042e-05	MED12	Teff	Resting	H3K4me1	chr18	14235981	14240569	4589	*	2262	ENSG00000175322	ZNF519
32221	21.3812	1.58183	0.504898	3.13298	0.00173041	0.0463379	MED12	Teff	Resting	H3K4me1	chr18	22987095	22988889	1795	*	2353	ENSG00000101773	RBBP8
32283	315.932	0.498915	0.13379	3.72909	0.000192174	0.00895039	MED12	Teff	Resting	H3K4me1	chr18	23964052	23974266	10215	*	2484	ENSG00000168234	TTC39C
32380	21.2647	-1.98112	0.508185	-3.89843	9.68182429139103e-05	0.00528277	MED12	Teff	Resting	H3K4me1	chr18	32009839	32011239	1401	*	2686	ENSG00000101695	RNF125
32422	41.3347	-1.30293	0.354415	-3.67628	0.000236657	0.0105062	MED12	Teff	Resting	H3K4me1	chr18	35158092	35161043	2952	*	2848	ENSG00000186812	ZNF397
32453	32.1069	-1.52451	0.421769	-3.61455	0.000300866	0.0126211	MED12	Teff	Resting	H3K4me1	chr18	36092170	36093993	1824	*	2914	ENSG00000141425	RPRD1A
32492	14.1611	2.08798	0.650745	3.2086	0.00133385	0.0383129	MED12	Teff	Resting	H3K4me1	chr18	41941929	41944238	2310	*	3048	ENSG00000078142	PIK3C3
32493	146.128	0.868735	0.190619	4.55744	5.17803106981566e-06	0.000526251	MED12	Teff	Resting	H3K4me1	chr18	41944881	41951249	6369	*	3048	ENSG00000078142	PIK3C3
32505	137.71	1.08584	0.198182	5.479	4.27739787139197e-08	1.0063657652463e-05	MED12	Teff	Resting	H3K4me1	chr18	42078069	42085369	7301	*	3056	ENSG00000078142	PIK3C3
32598	132.859	0.868318	0.202293	4.29239	1.76760680809628e-05	0.00141657	MED12	Teff	Resting	H3K4me1	chr18	46332765	46341603	8839	*	3154	ENSG00000141622	RNF165
32628	114.176	1.0562	0.216034	4.88904	1.0133086114908e-06	0.000139461	MED12	Teff	Resting	H3K4me1	chr18	48122301	48127011	4711	*	3235	ENSG00000184828	ZBTB7C
32632	107.576	-0.887276	0.22001	-4.0329	5.50936868668068e-05	0.00340726	MED12	Teff	Resting	H3K4me1	chr18	48225706	48229345	3640	*	3238	ENSG00000184828	ZBTB7C
32640	122.268	1.87695	0.241197	7.78183	7.14829532966068e-15	1.30941452663677e-11	MED12	Teff	Resting	H3K4me1	chr18	48697705	48704773	7069	*	3264	ENSG00000134030	CTIF
32648	644.307	0.345583	0.107094	3.22691	0.00125136	0.036481	MED12	Teff	Resting	H3K4me1	chr18	48828958	48846185	17228	*	3272	ENSG00000101665	SMAD7
32672	86.4246	0.770591	0.244756	3.1484	0.00164168	0.0446025	MED12	Teff	Resting	H3K4me1	chr18	49166578	49173653	7076	*	3283	ENSG00000141627	DYM
32675	53.7374	1.38606	0.317197	4.36971	1.24410465104188e-05	0.00106587	MED12	Teff	Resting	H3K4me1	chr18	49205596	49208183	2588	*	3283	ENSG00000141627	DYM
32691	16.9573	1.85565	0.579401	3.20271	0.00136142	0.0388073	MED12	Teff	Resting	H3K4me1	chr18	49795749	49797785	2037	*	3332	ENSG00000167315	ACAA2
32736	70.4514	0.910742	0.281578	3.23442	0.0012189	0.0358856	MED12	Teff	Resting	H3K4me1	chr18	51161895	51165859	3965	*	3474	ENSG00000176624	MEX3C
32744	37.7434	1.35867	0.386496	3.51535	0.000439171	0.0168938	MED12	Teff	Resting	H3K4me1	chr18	51360677	51362402	1726	*	3474	ENSG00000176624	MEX3C
32783	33.3126	1.41797	0.417555	3.39589	0.000684052	0.0233485	MED12	Teff	Resting	H3K4me1	chr18	54774281	54778230	3950	*	3534	ENSG00000041353	RAB27B
32787	64.7409	0.963044	0.28485	3.38088	0.000722544	0.0242853	MED12	Teff	Resting	H3K4me1	chr18	54833306	54837340	4035	*	3534	ENSG00000041353	RAB27B
32810	9.21065	2.76091	0.887655	3.11034	0.00186873	0.0491609	MED12	Teff	Resting	H3K4me1	chr18	55484376	55486025	1650	*	3729	ENSG00000196628	TCF4
32818	37.8593	1.18539	0.36889	3.21338	0.00131183	0.0378565	MED12	Teff	Resting	H3K4me1	chr18	56109245	56114432	5188	*	3748	ENSG00000196628	TCF4
32844	70.6575	-1.28552	0.282253	-4.55451	5.25086472832853e-06	0.000532949	MED12	Teff	Resting	H3K4me1	chr18	57076668	57079463	2796	*	3799	ENSG00000228075	BOD1L2
32845	22.5539	-1.73327	0.528035	-3.2825	0.00102892	0.0316134	MED12	Teff	Resting	H3K4me1	chr18	57083795	57085680	1886	*	3799	ENSG00000228075	BOD1L2
32880	290.586	0.855672	0.145094	5.89737	3.69344039661925e-09	1.24629314435922e-06	MED12	Teff	Resting	H3K4me1	chr18	58534500	58550145	15646	*	4009	ENSG00000198796	ALPK2
32894	89.4186	0.814419	0.243428	3.34563	0.000820958	0.0266837	MED12	Teff	Resting	H3K4me1	chr18	58633152	58641097	7946	*	4009	ENSG00000198796	ALPK2
32902	532.199	0.365195	0.108875	3.35426	0.000795772	0.0260744	MED12	Teff	Resting	H3K4me1	chr18	58684824	58700593	15770	*	4041	ENSG00000172175	MALT1
32905	95.005	0.860115	0.236827	3.63183	0.000281414	0.0119882	MED12	Teff	Resting	H3K4me1	chr18	58753866	58757168	3303	*	4041	ENSG00000172175	MALT1
32935	8.79819	3.12682	0.944791	3.30953	0.000934523	0.0292796	MED12	Teff	Resting	H3K4me1	chr18	59843835	59844688	854	*	4113	ENSG00000141682	PMAIP1
32936	75.5309	1.25396	0.267726	4.68376	2.81662445564355e-06	0.000321509	MED12	Teff	Resting	H3K4me1	chr18	59845836	59849094	3259	*	4113	ENSG00000141682	PMAIP1
32939	384.811	0.798689	0.123445	6.46999	9.80112476705149e-11	5.05813059800643e-08	MED12	Teff	Resting	H3K4me1	chr18	59871784	59887472	15689	*	4113	ENSG00000141682	PMAIP1
32943	264.901	0.869118	0.152086	5.71463	1.09943355576289e-08	3.12121478275343e-06	MED12	Teff	Resting	H3K4me1	chr18	59915689	59929144	13456	*	4114	ENSG00000141682	PMAIP1
32946	104.236	1.02756	0.235198	4.36892	1.24862658402523e-05	0.00106855	MED12	Teff	Resting	H3K4me1	chr18	59948861	59955480	6620	*	4114	ENSG00000141682	PMAIP1
32948	92.6227	1.48781	0.245396	6.06289	1.33694661700251e-09	4.96898492652599e-07	MED12	Teff	Resting	H3K4me1	chr18	59957246	59961732	4487	*	4114	ENSG00000141682	PMAIP1
32960	67.9828	0.948106	0.27624	3.43218	0.00059875	0.021011	MED12	Teff	Resting	H3K4me1	chr18	61951068	61955028	3961	*	4126	ENSG00000176641	RNF152
32987	275.199	0.824138	0.142517	5.78275	7.34913290965973e-09	2.19149434265376e-06	MED12	Teff	Resting	H3K4me1	chr18	62363717	62377299	13583	*	4292	ENSG00000141655	TNFRSF11A
32990	170.074	0.922136	0.177447	5.19668	2.02877952726318e-07	3.72515878114541e-05	MED12	Teff	Resting	H3K4me1	chr18	62395324	62401771	6448	*	4292	ENSG00000141655	TNFRSF11A
32994	62.9435	1.1265	0.313059	3.59838	0.000320211	0.0132949	MED12	Teff	Resting	H3K4me1	chr18	62424502	62428021	3520	*	4336	ENSG00000141664	ZCCHC2
33009	54.3787	1.23107	0.311608	3.95071	7.79181174370212e-05	0.00447695	MED12	Teff	Resting	H3K4me1	chr18	62633462	62639559	6098	*	4346	ENSG00000081913	PHLPP1
33044	388.15	0.817195	0.131153	6.23085	4.63912990083525e-10	2.02790601659523e-07	MED12	Teff	Resting	H3K4me1	chr18	63096612	63110814	14203	*	4348	ENSG00000171791	BCL2
33062	211.121	0.588791	0.164421	3.581	0.000342283	0.0139998	MED12	Teff	Resting	H3K4me1	chr18	63252352	63261292	8941	*	4354	ENSG00000171791	BCL2
33115	38.859	-2.02412	0.387063	-5.22943	1.70033758400284e-07	3.23001165494466e-05	MED12	Teff	Resting	H3K4me1	chr18	69755429	69757216	1788	*	4562	ENSG00000150637	CD226
33117	293.883	0.518403	0.136647	3.79375	0.000148391	0.00728093	MED12	Teff	Resting	H3K4me1	chr18	69882152	69892237	10086	*	4562	ENSG00000150637	CD226
33131	156.558	0.848915	0.184213	4.60833	4.05915667017428e-06	0.0004318	MED12	Teff	Resting	H3K4me1	chr18	69977496	69983353	5858	*	4557	ENSG00000150637	CD226
33139	115.552	0.792758	0.214614	3.69388	0.000220861	0.00995428	MED12	Teff	Resting	H3K4me1	chr18	70191877	70199894	8018	*	4650	ENSG00000176225	RTTN
33198	47.4886	1.30306	0.350037	3.72264	0.000197154	0.00909271	MED12	Teff	Resting	H3K4me1	chr18	74898953	74902618	3666	*	4791	ENSG00000215421	ZNF407
33199	61.6285	0.92952	0.290808	3.19634	0.00139184	0.0394659	MED12	Teff	Resting	H3K4me1	chr18	74913790	74917625	3836	*	4791	ENSG00000215421	ZNF407
33200	74.4514	0.878163	0.263294	3.3353	0.000852083	0.027383	MED12	Teff	Resting	H3K4me1	chr18	74941115	74944529	3415	*	4796	ENSG00000180011	ZADH2
33201	123.886	1.02451	0.214698	4.77188	1.82516360648461e-06	0.000225754	MED12	Teff	Resting	H3K4me1	chr18	74948868	74952092	3225	*	4796	ENSG00000180011	ZADH2
33290	13.4874	-2.55367	0.675981	-3.77773	0.000158266	0.00765179	MED12	Teff	Resting	H3K4me1	chr18	79289537	79290911	1375	*	5060	ENSG00000131196	NFATC1
33326	13.5566	-3.11681	0.744403	-4.18699	2.82675081764088e-05	0.00203059	MED12	Teff	Resting	H3K4me1	chr19	302408	304234	1827	*	10326	ENSG00000141934	PLPP2
33419	45.6424	-1.19244	0.336625	-3.54234	0.000396596	0.0156906	MED12	Teff	Resting	H3K4me1	chr19	1747147	1750164	3018	*	12469	ENSG00000205922	ONECUT3
33479	47.0499	-1.1322	0.327605	-3.45599	0.00054828	0.019813	MED12	Teff	Resting	H3K4me1	chr19	2502772	2504746	1975	*	13054	ENSG00000099860	GADD45B
33486	123.813	1.0005	0.210795	4.74631	2.07162848971206e-06	0.000250205	MED12	Teff	Resting	H3K4me1	chr19	2554021	2563855	9835	*	13054	ENSG00000099860	GADD45B
33520	39.2904	-1.17834	0.367165	-3.2093	0.00133059	0.0382403	MED12	Teff	Resting	H3K4me1	chr19	3162400	3165750	3351	*	13465	ENSG00000125910	S1PR4
33546	16.1205	-2.34938	0.610784	-3.84649	0.000119822	0.00622027	MED12	Teff	Resting	H3K4me1	chr19	3738763	3740326	1564	*	13964	ENSG00000105289	TJP3
33806	251.432	-0.548658	0.149021	-3.68174	0.00023165	0.0103256	MED12	Teff	Resting	H3K4me1	chr19	9856591	9867733	11143	*	18899	ENSG00000105088	OLFM2
33858	49.748	-1.74818	0.334235	-5.23039	1.69148482383089e-07	3.22914106504788e-05	MED12	Teff	Resting	H3K4me1	chr19	10622982	10625655	2674	*	19866	ENSG00000129353	SLC44A2
33869	205.363	-0.637308	0.163916	-3.88802	0.000101064	0.00544492	MED12	Teff	Resting	H3K4me1	chr19	10758581	10764907	6327	*	20214	ENSG00000079805	DNM2
34096	67.3998	1.24966	0.284956	4.38544	1.15750103985891e-05	0.00101542	MED12	Teff	Resting	H3K4me1	chr19	15999810	16003436	3627	*	26652	ENSG00000176231	OR10H4
34112	18.3475	-1.74124	0.537049	-3.24223	0.00118597	0.0351104	MED12	Teff	Resting	H3K4me1	chr19	16216267	16217569	1303	*	26962	ENSG00000072958	AP1M1
34122	44.977	-1.07308	0.336257	-3.19126	0.00141654	0.0399785	MED12	Teff	Resting	H3K4me1	chr19	16355140	16357519	2380	*	26975	ENSG00000127528	KLF2
34149	22.2169	-1.98866	0.523764	-3.79685	0.000146544	0.00722288	MED12	Teff	Resting	H3K4me1	chr19	16662983	16664853	1871	*	27501	ENSG00000072954	TMEM38A
34154	58.3441	-1.38518	0.303264	-4.56756	4.93430885460265e-06	0.000510243	MED12	Teff	Resting	H3K4me1	chr19	17000329	17003006	2678	*	27627	ENSG00000160111	CPAMD8
34303	21.3941	-2.14278	0.510297	-4.19908	2.67995865836277e-05	0.0019513	MED12	Teff	Resting	H3K4me1	chr19	19067968	19069815	1848	*	30097	ENSG00000181035	SLC25A42
34307	24.896	-2.58673	0.497982	-5.19443	2.05349081019111e-07	3.75262032023878e-05	MED12	Teff	Resting	H3K4me1	chr19	19206485	19208590	2106	*	30336	ENSG00000184162	NR2C2AP
34332	17.7492	-2.6098	0.589408	-4.42782	9.51881422535942e-06	0.000863597	MED12	Teff	Resting	H3K4me1	chr19	19559787	19560880	1094	*	30507	ENSG00000160161	CILP2
34412	19.434	-2.13891	0.53934	-3.96579	7.31536123805798e-05	0.00425724	MED12	Teff	Resting	H3K4me1	chr19	32585797	32587385	1589	*	31568	ENSG00000105185	PDCD5
34416	46.8929	-1.20488	0.328299	-3.67008	0.000242473	0.0106842	MED12	Teff	Resting	H3K4me1	chr19	32668725	32671604	2880	*	31599	ENSG00000105186	ANKRD27
34429	32.3265	-1.88058	0.454826	-4.13473	3.55368901494427e-05	0.00242809	MED12	Teff	Resting	H3K4me1	chr19	32999256	33001350	2095	*	31725	ENSG00000131944	FAAP24
34440	38.7879	1.76858	0.38172	4.63318	3.60097746174781e-06	0.000390933	MED12	Teff	Resting	H3K4me1	chr19	33260025	33262336	2312	*	31817	ENSG00000130876	SLC7A10
34442	60.5674	0.912119	0.291313	3.13106	0.00174175	0.0465501	MED12	Teff	Resting	H3K4me1	chr19	33279276	33281955	2680	*	31833	ENSG00000245848	CEBPA
34448	28.5779	-2.32448	0.497585	-4.67153	2.98959147458228e-06	0.000338242	MED12	Teff	Resting	H3K4me1	chr19	33514329	33516165	1837	*	31905	ENSG00000124299	PEPD
34451	16.5424	-2.48527	0.65761	-3.77924	0.000157306	0.00761631	MED12	Teff	Resting	H3K4me1	chr19	33805510	33807232	1723	*	31947	ENSG00000153885	KCTD15
34506	145.034	0.649656	0.191522	3.39206	0.00069369	0.0235833	MED12	Teff	Resting	H3K4me1	chr19	35345160	35354139	8980	*	33078	ENSG00000126266	FFAR1
34566	62.0805	-1.03113	0.30989	-3.32741	0.000876571	0.0279666	MED12	Teff	Resting	H3K4me1	chr19	36034642	36037583	2942	*	34527	ENSG00000105270	CLIP3
34771	76.1278	-1.82919	0.277112	-6.60092	4.08601142730023e-11	2.55575031836864e-08	MED12	Teff	Resting	H3K4me1	chr19	41341593	41344921	3329	*	38120	ENSG00000142046	TMEM91
34861	53.4198	1.71465	0.323243	5.30453	1.12962959949808e-07	2.24568613016497e-05	MED12	Teff	Resting	H3K4me1	chr19	42485225	42489326	4102	*	39022	ENSG00000079385	CEACAM1
34862	144.055	1.09008	0.194117	5.61558	1.95905441047532e-08	5.12652554659587e-06	MED12	Teff	Resting	H3K4me1	chr19	42494438	42503114	8677	*	39022	ENSG00000079385	CEACAM1
34868	23.4129	-1.76748	0.501355	-3.52541	0.00042283	0.0164544	MED12	Teff	Resting	H3K4me1	chr19	43429777	43431260	1484	*	39284	ENSG00000131126	TEX101
35007	140.766	0.976468	0.204492	4.77509	1.79626417733764e-06	0.000222896	MED12	Teff	Resting	H3K4me1	chr19	45915740	45921016	5277	*	40990	ENSG00000188425	NANOS2
35283	52.4958	-1.50322	0.33123	-4.5383	5.67095104648185e-06	0.000569601	MED12	Teff	Resting	H3K4me1	chr19	51122017	51124936	2920	*	44072	ENSG00000129450	SIGLEC9
35285	17.1505	-1.88815	0.571892	-3.30159	0.000961402	0.0299577	MED12	Teff	Resting	H3K4me1	chr19	51130950	51132863	1914	*	44073	ENSG00000129450	SIGLEC9
35292	71.6883	1.01995	0.296805	3.43642	0.000589457	0.0208313	MED12	Teff	Resting	H3K4me1	chr19	51223517	51227627	4111	*	44112	ENSG00000105383	CD33
35293	254.266	0.579762	0.153508	3.77676	0.00015888	0.0076684	MED12	Teff	Resting	H3K4me1	chr19	51244988	51259794	14807	*	44132	ENSG00000179213	SIGLECL1
35314	20.51	-2.08615	0.532197	-3.91989	8.85900887961834e-05	0.00493175	MED12	Teff	Resting	H3K4me1	chr19	51550567	51552361	1795	*	44265	ENSG00000105492	SIGLEC6
35374	58.0763	1.2387	0.311212	3.98025	6.88436956656615e-05	0.00406484	MED12	Teff	Resting	H3K4me1	chr19	54531365	54537272	5908	*	45234	ENSG00000167618	LAIR2
35494	49.0243	-1.30033	0.322845	-4.02771	5.63234615296869e-05	0.0034666	MED12	Teff	Resting	H3K4me1	chr2	26926	29847	2922	*	21110	ENSG00000184731	FAM110C
35511	61.0721	1.34821	0.299456	4.50221	6.72501054046786e-06	0.000653269	MED12	Teff	Resting	H3K4me1	chr2	439758	443821	4064	*	21376	ENSG00000189292	ALKAL2
35533	9.96119	-3.00723	0.841415	-3.57402	0.000351541	0.0143251	MED12	Teff	Resting	H3K4me1	chr2	1093839	1095379	1541	*	21518	ENSG00000172554	SNTG2
35536	13.18	-3.57558	0.799375	-4.47297	7.71419001562026e-06	0.000736341	MED12	Teff	Resting	H3K4me1	chr2	1387582	1388917	1336	*	21630	ENSG00000115705	TPO
35537	52.547	-1.91365	0.339437	-5.63772	1.72314999032312e-08	4.61918273538359e-06	MED12	Teff	Resting	H3K4me1	chr2	1508857	1511057	2201	*	21685	ENSG00000115705	TPO
35538	50.6853	-2.32611	0.348491	-6.67482	2.4753327183167e-11	1.67193992104448e-08	MED12	Teff	Resting	H3K4me1	chr2	1516641	1519599	2959	*	21685	ENSG00000115705	TPO
35554	251.918	0.785646	0.149236	5.26444	1.40613703749045e-07	2.72496607000825e-05	MED12	Teff	Resting	H3K4me1	chr2	3236059	3245142	9084	*	22558	ENSG00000032389	EIPR1
35556	21.5799	-1.78815	0.513882	-3.47968	0.000502007	0.0185996	MED12	Teff	Resting	H3K4me1	chr2	3312234	3313915	1682	*	22558	ENSG00000032389	EIPR1
35586	415.426	0.501927	0.124679	4.02574	5.67959548067624e-05	0.00348009	MED12	Teff	Resting	H3K4me1	chr2	6904792	6917624	12833	*	23142	ENSG00000151692	RNF144A
35612	72.4809	-0.982925	0.288422	-3.40795	0.00065454	0.0226019	MED12	Teff	Resting	H3K4me1	chr2	7566167	7570989	4823	*	23142	ENSG00000151692	RNF144A
35634	40.3975	1.53134	0.374162	4.09272	4.26337287271429e-05	0.0027821	MED12	Teff	Resting	H3K4me1	chr2	7898847	7901338	2492	*	23255	ENSG00000115738	ID2
35659	104.5	0.853161	0.230132	3.70726	0.000209512	0.00953774	MED12	Teff	Resting	H3K4me1	chr2	8233850	8242059	8210	*	23255	ENSG00000115738	ID2
35680	959.276	0.509778	0.0951328	5.3586	8.38702098656593e-08	1.72990739839531e-05	MED12	Teff	Resting	H3K4me1	chr2	8469648	8492152	22505	*	23255	ENSG00000115738	ID2
35682	12.6094	2.34864	0.733221	3.20318	0.0013592	0.038787	MED12	Teff	Resting	H3K4me1	chr2	8504527	8506212	1686	*	23255	ENSG00000115738	ID2
35685	675.241	0.341569	0.104936	3.25502	0.00113384	0.0340024	MED12	Teff	Resting	H3K4me1	chr2	8534801	8548014	13214	*	23255	ENSG00000115738	ID2
35705	34.6858	1.60905	0.42691	3.76905	0.000163872	0.00786492	MED12	Teff	Resting	H3K4me1	chr2	9032275	9034388	2114	*	23402	ENSG00000143797	MBOAT2
35746	225.165	0.769047	0.164643	4.67101	2.99720612007442e-06	0.000338605	MED12	Teff	Resting	H3K4me1	chr2	9756740	9767185	10446	*	23839	ENSG00000115750	TAF1B
35765	100.787	-0.965335	0.224744	-4.29527	1.74480399472331e-05	0.0014019	MED12	Teff	Resting	H3K4me1	chr2	10027690	10031642	3953	*	23966	ENSG00000172059	KLF11
35789	319.901	0.421125	0.132235	3.18467	0.00144919	0.0406641	MED12	Teff	Resting	H3K4me1	chr2	10323231	10334090	10860	*	24141	ENSG00000115756	HPCAL1
35824	80.3787	0.873085	0.252966	3.4514	0.000557686	0.0200147	MED12	Teff	Resting	H3K4me1	chr2	10860630	10866013	5384	*	24521	ENSG00000143870	PDIA6
35829	47.4307	-1.03863	0.333626	-3.11315	0.001851	0.0488197	MED12	Teff	Resting	H3K4me1	chr2	11154161	11157308	3148	*	24589	ENSG00000162976	PQLC3
35861	87.7223	0.950879	0.249544	3.81047	0.000138706	0.00692465	MED12	Teff	Resting	H3K4me1	chr2	12004631	12009459	4829	*	25051	ENSG00000134324	LPIN1
35863	74.7291	-1.13015	0.264919	-4.26601	1.99000076656136e-05	0.0015496	MED12	Teff	Resting	H3K4me1	chr2	12043142	12047172	4031	*	25051	ENSG00000134324	LPIN1
35886	36.7219	-1.41638	0.380174	-3.72561	0.000194842	0.00903269	MED12	Teff	Resting	H3K4me1	chr2	12419353	12420932	1580	*	25103	ENSG00000071575	TRIB2
35903	24.7296	1.93023	0.48005	4.02088	5.79800316065035e-05	0.00352624	MED12	Teff	Resting	H3K4me1	chr2	12614481	12617449	2969	*	25103	ENSG00000071575	TRIB2
35915	14.253	-2.31218	0.657014	-3.51923	0.000432804	0.0167325	MED12	Teff	Resting	H3K4me1	chr2	12816770	12818470	1701	*	25107	ENSG00000071575	TRIB2
35971	59.3563	0.970517	0.299509	3.24036	0.00119379	0.0352841	MED12	Teff	Resting	H3K4me1	chr2	17820460	17823267	2808	*	26046	ENSG00000151379	MSGN1
36011	173.53	0.686633	0.181569	3.78166	0.000155787	0.00756529	MED12	Teff	Resting	H3K4me1	chr2	20361697	20368129	6433	*	26389	ENSG00000055917	PUM2
36039	31.3332	2.25004	0.451987	4.9781	6.42115778425643e-07	9.62985914486878e-05	MED12	Teff	Resting	H3K4me1	chr2	23448605	23450692	2088	*	26627	ENSG00000119771	KLHL29
36040	72.1912	1.32785	0.274814	4.83179	1.35310226522091e-06	0.000177344	MED12	Teff	Resting	H3K4me1	chr2	23451097	23455042	3946	*	26627	ENSG00000119771	KLHL29
36043	381.398	1.31203	0.129553	10.1274	4.17730907738622e-24	5.35635456447848e-20	MED12	Teff	Resting	H3K4me1	chr2	23486486	23494072	7587	*	26627	ENSG00000119771	KLHL29
36044	159.237	1.16577	0.190867	6.10777	1.01033879737701e-09	3.88652076881003e-07	MED12	Teff	Resting	H3K4me1	chr2	23494235	23500023	5789	*	26627	ENSG00000119771	KLHL29
36123	65.1578	0.964787	0.280236	3.44276	0.000575806	0.0204807	MED12	Teff	Resting	H3K4me1	chr2	25208677	25212206	3530	*	27488	ENSG00000115138	POMC
36170	37.4974	1.37703	0.37718	3.65085	0.000261371	0.0113352	MED12	Teff	Resting	H3K4me1	chr2	25720726	25723106	2381	*	27831	ENSG00000138101	DTNB
36177	47.3364	1.33282	0.366475	3.63688	0.000275963	0.0118412	MED12	Teff	Resting	H3K4me1	chr2	25765886	25768888	3003	*	27869	ENSG00000143970	ASXL2
36181	132.7	0.887329	0.203557	4.35911	1.30590596796944e-05	0.00110528	MED12	Teff	Resting	H3K4me1	chr2	25802456	25811146	8691	*	27869	ENSG00000143970	ASXL2
36224	45.4363	1.90224	0.368527	5.16174	2.44660359144264e-07	4.34710039971454e-05	MED12	Teff	Resting	H3K4me1	chr2	26325358	26328755	3398	*	28198	ENSG00000173567	ADGRF3
36260	20.8755	-3.60298	0.637072	-5.65553	1.55363556838392e-08	4.26889115905775e-06	MED12	Teff	Resting	H3K4me1	chr2	27203779	27205662	1884	*	29163	ENSG00000138074	SLC5A6
36275	41.2915	-1.19885	0.356396	-3.36381	0.000768757	0.0254056	MED12	Teff	Resting	H3K4me1	chr2	27371460	27373696	2237	*	29705	ENSG00000115234	SNX17
36291	68.3366	-0.869462	0.269516	-3.22602	0.00125526	0.0365671	MED12	Teff	Resting	H3K4me1	chr2	27584098	27588169	4072	*	30282	ENSG00000243943	ZNF512
36300	46.4492	1.22038	0.345725	3.5299	0.000415714	0.0162965	MED12	Teff	Resting	H3K4me1	chr2	27695800	27699059	3260	*	30446	ENSG00000163798	SLC4A1AP
36336	53.583	1.01914	0.325014	3.13567	0.00171461	0.046043	MED12	Teff	Resting	H3K4me1	chr2	28079988	28083741	3754	*	30566	ENSG00000158019	BABAM2
36337	19.5639	1.94044	0.564867	3.43522	0.000592065	0.020861	MED12	Teff	Resting	H3K4me1	chr2	28101743	28103434	1692	*	30566	ENSG00000158019	BABAM2
36346	188.831	0.695288	0.175292	3.96646	7.29473064586234e-05	0.00424845	MED12	Teff	Resting	H3K4me1	chr2	28268662	28277396	8735	*	30570	ENSG00000075426	FOSL2
36378	121.232	0.782438	0.207815	3.76508	0.000166499	0.00797113	MED12	Teff	Resting	H3K4me1	chr2	28677103	28683520	6418	*	30764	ENSG00000213639	PPP1CB
36414	34.6298	1.53978	0.396792	3.88057	0.000104213	0.00557552	MED12	Teff	Resting	H3K4me1	chr2	30154053	30159079	5027	*	31176	ENSG00000119801	YPEL5
36462	25.1822	2.08221	0.513796	4.0526	5.06520952921426e-05	0.00319682	MED12	Teff	Resting	H3K4me1	chr2	31240319	31242653	2335	*	31390	ENSG00000013016	EHD3
36464	244.953	1.16821	0.166207	7.02868	2.08495677518519e-12	1.90959701784372e-09	MED12	Teff	Resting	H3K4me1	chr2	31378075	31387150	9076	*	31421	ENSG00000158125	XDH
36465	27.0023	2.23424	0.502408	4.44707	8.70511780798494e-06	0.000800153	MED12	Teff	Resting	H3K4me1	chr2	31396079	31399984	3906	*	31421	ENSG00000158125	XDH
36500	13.2458	2.88068	0.743468	3.87466	0.000106776	0.0056889	MED12	Teff	Resting	H3K4me1	chr2	32473323	32475644	2322	*	31811	ENSG00000115760	BIRC6
36538	39.6103	1.23729	0.368527	3.35739	0.000786829	0.0258364	MED12	Teff	Resting	H3K4me1	chr2	33481890	33486569	4680	*	32060	ENSG00000152689	RASGRP3
36540	271.193	0.62182	0.149696	4.15389	3.26875224628747e-05	0.00228828	MED12	Teff	Resting	H3K4me1	chr2	33491217	33499758	8542	*	32063	ENSG00000152689	RASGRP3
36543	57.6147	1.4038	0.328084	4.27879	1.87915320439056e-05	0.00148432	MED12	Teff	Resting	H3K4me1	chr2	33525513	33529113	3601	*	32063	ENSG00000152689	RASGRP3
36551	370.516	0.406304	0.127978	3.17481	0.00149936	0.0416559	MED12	Teff	Resting	H3K4me1	chr2	36239269	36248679	9411	*	32153	ENSG00000150938	CRIM1
36557	54.028	1.46666	0.316108	4.63976	3.48807034517032e-06	0.000380878	MED12	Teff	Resting	H3K4me1	chr2	36335215	36339463	4249	*	32153	ENSG00000150938	CRIM1
36598	125.235	0.664231	0.20487	3.2422	0.00118609	0.0351104	MED12	Teff	Resting	H3K4me1	chr2	37364957	37368910	3954	*	32760	ENSG00000115828	QPCT
36626	14.43	2.90333	0.712521	4.07472	4.60687924646376e-05	0.00294622	MED12	Teff	Resting	H3K4me1	chr2	37836499	37838454	1956	*	32835	ENSG00000115841	RMDN2
36630	103.028	0.9715	0.236085	4.11504	3.87109599543514e-05	0.00259202	MED12	Teff	Resting	H3K4me1	chr2	37869147	37875465	6319	*	32835	ENSG00000115841	RMDN2
36661	70.6358	0.881014	0.277599	3.17369	0.00150512	0.0417737	MED12	Teff	Resting	H3K4me1	chr2	38472858	38476576	3719	*	32985	ENSG00000119787	ATL2
36745	23.456	2.26685	0.511861	4.42865	9.48229386043712e-06	0.000861299	MED12	Teff	Resting	H3K4me1	chr2	39765574	39767804	2231	*	33493	ENSG00000138050	THUMPD2
36752	237.778	0.675215	0.162323	4.1597	3.18659033843225e-05	0.00224095	MED12	Teff	Resting	H3K4me1	chr2	39917096	39925377	8282	*	33493	ENSG00000138050	THUMPD2
36756	106.447	1.23906	0.237801	5.21047	1.88358161999945e-07	3.49335451965759e-05	MED12	Teff	Resting	H3K4me1	chr2	39936342	39940976	4635	*	33493	ENSG00000138050	THUMPD2
36925	105.149	0.748355	0.222501	3.36338	0.000769951	0.0254332	MED12	Teff	Resting	H3K4me1	chr2	44088643	44092567	3925	*	34370	ENSG00000285542	AC013717.1
36931	57.0554	1.23026	0.303982	4.04716	5.18424356892139e-05	0.00324796	MED12	Teff	Resting	H3K4me1	chr2	44117898	44122240	4343	*	34370	ENSG00000285542	AC013717.1
36992	216.553	0.758278	0.167769	4.51978	6.19037317407916e-06	0.000612943	MED12	Teff	Resting	H3K4me1	chr2	45859386	45864478	5093	*	34727	ENSG00000171132	PRKCE
37001	204.762	1.01525	0.168703	6.01798	1.76604606264988e-09	6.47003589666516e-07	MED12	Teff	Resting	H3K4me1	chr2	46014737	46025077	10341	*	34727	ENSG00000171132	PRKCE
37012	54.8586	1.10183	0.305861	3.6024	0.000315298	0.0131263	MED12	Teff	Resting	H3K4me1	chr2	46097143	46099803	2661	*	34727	ENSG00000171132	PRKCE
37020	139.786	0.635419	0.193206	3.28881	0.00100612	0.0311115	MED12	Teff	Resting	H3K4me1	chr2	46199588	46204204	4617	*	34796	ENSG00000116016	EPAS1
37041	34.2151	-1.48403	0.398995	-3.71943	0.000199673	0.00918771	MED12	Teff	Resting	H3K4me1	chr2	46476790	46478365	1576	*	34822	ENSG00000284701	TMEM247
37070	114.58	0.76301	0.213938	3.5665	0.000361784	0.0146571	MED12	Teff	Resting	H3K4me1	chr2	47034445	47040567	6123	*	35019	ENSG00000180398	MCFD2
37109	46.1807	-1.99548	0.355215	-5.61768	1.93538786674975e-08	5.08582863589443e-06	MED12	Teff	Resting	H3K4me1	chr2	48235689	48237655	1967	*	35838	ENSG00000170802	FOXN2
37123	54.9687	1.03558	0.314484	3.29294	0.000991445	0.0307196	MED12	Teff	Resting	H3K4me1	chr2	48404912	48411203	6292	*	35886	ENSG00000162869	PPP1R21
37124	173.297	0.591223	0.173843	3.4009	0.000671645	0.0230374	MED12	Teff	Resting	H3K4me1	chr2	48414600	48421299	6700	*	35886	ENSG00000162869	PPP1R21
37130	85.1707	-0.827702	0.25384	-3.26072	0.0011113	0.0334757	MED12	Teff	Resting	H3K4me1	chr2	48507799	48510773	2975	*	35895	ENSG00000243244	STON1
37134	88.5608	1.05446	0.249051	4.23393	2.29644452115737e-05	0.00172705	MED12	Teff	Resting	H3K4me1	chr2	48567722	48575884	8163	*	35963	ENSG00000068781	STON1-GTF2A1L
37145	8.9586	3.26653	0.965859	3.38199	0.000719623	0.0242294	MED12	Teff	Resting	H3K4me1	chr2	53090039	53091662	1624	*	36342	ENSG00000143942	CHAC2
37180	15.1648	2.70531	0.693063	3.90342	9.48435641697114e-05	0.0051898	MED12	Teff	Resting	H3K4me1	chr2	54076651	54078370	1720	*	36507	ENSG00000170634	ACYP2
37185	32.3111	1.41359	0.413554	3.41815	0.00063048	0.0219088	MED12	Teff	Resting	H3K4me1	chr2	54227353	54230080	2728	*	36521	ENSG00000178021	TSPYL6
37207	54.3249	1.11399	0.31918	3.49015	0.000482743	0.0181524	MED12	Teff	Resting	H3K4me1	chr2	54672356	54676321	3966	*	36716	ENSG00000214595	EML6
37208	183.373	0.550206	0.174916	3.14555	0.00165775	0.0449239	MED12	Teff	Resting	H3K4me1	chr2	54676396	54684961	8566	*	36716	ENSG00000214595	EML6
37209	97.1816	1.00972	0.247121	4.08594	4.389924728046e-05	0.00284771	MED12	Teff	Resting	H3K4me1	chr2	54685704	54689455	3752	*	36716	ENSG00000214595	EML6
37210	35.8019	2.0603	0.414054	4.97592	6.49381404782847e-07	9.7198751706164e-05	MED12	Teff	Resting	H3K4me1	chr2	54689759	54694775	5017	*	36716	ENSG00000214595	EML6
37222	54.2656	-2.31195	0.561025	-4.12094	3.77325078770871e-05	0.00253976	MED12	Teff	Resting	H3K4me1	chr2	54964284	54966858	2575	*	36894	ENSG00000115310	RTN4
37263	99.66	-0.931214	0.22754	-4.09253	4.2669646640747e-05	0.0027821	MED12	Teff	Resting	H3K4me1	chr2	55618661	55624258	5598	*	37956	ENSG00000275052	PPP4R3B
37273	20.8759	1.69873	0.51688	3.28651	0.00101436	0.031279	MED12	Teff	Resting	H3K4me1	chr2	58041798	58043191	1394	*	38249	ENSG00000028116	VRK2
37360	31.0938	1.83477	0.428582	4.28103	1.86029779869504e-05	0.00147245	MED12	Teff	Resting	H3K4me1	chr2	62287392	62289527	2136	*	38977	ENSG00000170340	B3GNT2
37397	76.2753	1.0093	0.262339	3.8473	0.000119424	0.00620805	MED12	Teff	Resting	H3K4me1	chr2	64023298	64027517	4220	*	39418	ENSG00000143952	VPS54
37427	38.9749	-1.59798	0.37818	-4.22545	2.38461915978431e-05	0.0017829	MED12	Teff	Resting	H3K4me1	chr2	64478013	64480189	2177	*	39461	ENSG00000119862	LGALSL
37430	65.9641	1.81301	0.316879	5.72147	1.05603912250443e-08	3.04293520186809e-06	MED12	Teff	Resting	H3K4me1	chr2	64497988	64502509	4522	*	39493	ENSG00000119844	AFTPH
37444	103.312	0.751222	0.229659	3.27103	0.00107157	0.0326156	MED12	Teff	Resting	H3K4me1	chr2	64654280	64660294	6015	*	39511	ENSG00000179833	SERTAD2
37451	187.643	0.700759	0.171463	4.08695	4.3707741777223e-05	0.00283768	MED12	Teff	Resting	H3K4me1	chr2	64694898	64701612	6715	*	39511	ENSG00000179833	SERTAD2
37458	274.485	0.558622	0.141132	3.95816	7.55287529002326e-05	0.00436247	MED12	Teff	Resting	H3K4me1	chr2	64725482	64740151	14670	*	39511	ENSG00000179833	SERTAD2
37484	358.847	0.634377	0.125617	5.05007	4.41649174000308e-07	7.09805377891593e-05	MED12	Teff	Resting	H3K4me1	chr2	64936778	64948453	11676	*	39538	ENSG00000115902	SLC1A4
37486	345.093	0.43081	0.127298	3.38427	0.000713689	0.0241073	MED12	Teff	Resting	H3K4me1	chr2	64977478	64988883	11406	*	39538	ENSG00000115902	SLC1A4
37499	62.9247	1.00513	0.290813	3.45628	0.000547685	0.0198056	MED12	Teff	Resting	H3K4me1	chr2	65157777	65160927	3151	*	39603	ENSG00000138069	RAB1A
37506	290.011	0.538723	0.139246	3.86887	0.000109342	0.00579356	MED12	Teff	Resting	H3K4me1	chr2	65296168	65304261	8094	*	39637	ENSG00000198369	SPRED2
37509	55.625	1.56708	0.313754	4.9946	5.89577775402921e-07	9.01772686891128e-05	MED12	Teff	Resting	H3K4me1	chr2	65349328	65351775	2448	*	39637	ENSG00000198369	SPRED2
37510	262.237	1.23465	0.166457	7.41724	1.19589365852532e-13	1.58631170032147e-10	MED12	Teff	Resting	H3K4me1	chr2	65353795	65364788	10994	*	39637	ENSG00000198369	SPRED2
37512	19.8792	1.77447	0.535299	3.31492	0.000916682	0.0288918	MED12	Teff	Resting	H3K4me1	chr2	65370266	65371910	1645	*	39637	ENSG00000198369	SPRED2
37514	154.228	1.01785	0.189928	5.35915	8.36157820584698e-08	1.72929575071731e-05	MED12	Teff	Resting	H3K4me1	chr2	65375897	65386792	10896	*	39637	ENSG00000198369	SPRED2
37515	91.4079	1.24924	0.24324	5.13581	2.80927767771217e-07	4.87882117685746e-05	MED12	Teff	Resting	H3K4me1	chr2	65387969	65391930	3962	*	39637	ENSG00000198369	SPRED2
37517	67.6808	1.10582	0.283716	3.89764	9.71343352354895e-05	0.00529493	MED12	Teff	Resting	H3K4me1	chr2	65394213	65398912	4700	*	39637	ENSG00000198369	SPRED2
37518	70.1405	1.13507	0.289682	3.91834	8.91616705351366e-05	0.00494924	MED12	Teff	Resting	H3K4me1	chr2	65405523	65409390	3868	*	39636	ENSG00000198369	SPRED2
37533	24.7988	-1.56711	0.458227	-3.41993	0.000626362	0.0218149	MED12	Teff	Resting	H3K4me1	chr2	68152305	68154175	1871	*	39804	ENSG00000243667	WDR92
37548	40.7715	-1.43969	0.365763	-3.93614	8.28043952069492e-05	0.00468768	MED12	Teff	Resting	H3K4me1	chr2	68378189	68380900	2712	*	39846	ENSG00000115956	PLEK
37550	17.2449	-1.8031	0.558694	-3.22735	0.00124942	0.036452	MED12	Teff	Resting	H3K4me1	chr2	68402808	68404021	1214	*	39846	ENSG00000115956	PLEK
37562	152.77	0.904235	0.196117	4.61069	4.01325722826006e-06	0.000427645	MED12	Teff	Resting	H3K4me1	chr2	68650424	68655388	4965	*	39864	ENSG00000169621	APLF
37568	66.2392	0.995402	0.278105	3.57923	0.00034461	0.01408	MED12	Teff	Resting	H3K4me1	chr2	68709031	68711714	2684	*	39889	ENSG00000163219	ARHGAP25
37723	39.5259	1.32327	0.38853	3.40585	0.000659596	0.0227201	MED12	Teff	Resting	H3K4me1	chr2	72930872	72934119	3248	*	41946	ENSG00000135638	EMX1
37844	24.4463	-2.48817	0.524874	-4.74051	2.13184180066645e-06	0.000254679	MED12	Teff	Resting	H3K4me1	chr2	84277251	84279245	1995	*	43265	ENSG00000163541	SUCLG1
37857	53.3652	-1.2474	0.310761	-4.01401	5.9696316912643e-05	0.00361064	MED12	Teff	Resting	H3K4me1	chr2	84778458	84780957	2500	*	43300	ENSG00000186854	TRABD2A
37888	14.9668	-3.30962	0.725599	-4.56123	5.08556753760673e-06	0.000522374	MED12	Teff	Resting	H3K4me1	chr2	85177628	85178983	1356	*	43314	ENSG00000152284	TCF7L1
37904	15.4441	2.29732	0.645985	3.5563	0.000376111	0.0150709	MED12	Teff	Resting	H3K4me1	chr2	85445565	85448593	3029	*	43585	ENSG00000152292	SH2D6
37933	215.591	0.557461	0.16357	3.4081	0.000654177	0.0226019	MED12	Teff	Resting	H3K4me1	chr2	85859676	85868561	8886	*	43902	ENSG00000115525	ST3GAL5
37956	72.4597	1.01634	0.267738	3.79603	0.000147029	0.00723718	MED12	Teff	Resting	H3K4me1	chr2	86237210	86241724	4515	*	44096	ENSG00000132313	MRPL35
38015	18.3432	1.99811	0.563903	3.54335	0.000395078	0.0156677	MED12	Teff	Resting	H3K4me1	chr2	94800949	94803569	2621	*	44594	ENSG00000163060	TEKT4
38037	60.3833	2.12466	0.328792	6.46202	1.03313126622456e-10	5.2638380110587e-08	MED12	Teff	Resting	H3K4me1	chr2	95473230	95477679	4450	*	44718	ENSG00000144010	TRIM43B
38042	59.504	2.13825	0.326525	6.5485	5.81171083103721e-11	3.43941517527575e-08	MED12	Teff	Resting	H3K4me1	chr2	95598638	95603558	4921	*	44727	ENSG00000144015	TRIM43
38077	147.265	0.715342	0.193939	3.68849	0.000225587	0.010108	MED12	Teff	Resting	H3K4me1	chr2	96499868	96512745	12878	*	44931	ENSG00000163121	NEURL3
38078	588.716	0.638284	0.104245	6.12292	9.18763369371407e-10	3.64110465916829e-07	MED12	Teff	Resting	H3K4me1	chr2	96520463	96536832	16370	*	44937	ENSG00000196843	ARID5A
38096	114.499	-0.872071	0.210946	-4.13409	3.56366395819378e-05	0.00243275	MED12	Teff	Resting	H3K4me1	chr2	96816788	96821987	5200	*	45052	ENSG00000168763	CNNM3
38111	144.195	1.15419	0.194187	5.94371	2.78634047096679e-09	9.69986896533169e-07	MED12	Teff	Resting	H3K4me1	chr2	97021859	97027935	6077	*	45076	ENSG00000168754	FAM178B
38125	213.319	-0.852889	0.181225	-4.70624	2.52330366278992e-06	0.000292365	MED12	Teff	Resting	H3K4me1	chr2	97740124	97749086	8963	*	45204	ENSG00000115085	ZAP70
38167	237.021	-0.627588	0.156985	-3.99775	6.39469349984512e-05	0.00381672	MED12	Teff	Resting	H3K4me1	chr2	98708744	98720717	11974	*	45346	ENSG00000071073	MGAT4A
38183	27.4377	-1.67583	0.439097	-3.81654	0.000135337	0.00681422	MED12	Teff	Resting	H3K4me1	chr2	99031432	99033437	2006	*	45394	ENSG00000135951	TSGA10
38215	130.377	1.98022	0.24215	8.17767	2.89383433885697e-16	7.1818433825794e-13	MED12	Teff	Resting	H3K4me1	chr2	100278578	100287315	8738	*	45603	ENSG00000170500	LONRF2
38260	102.505	-0.881022	0.225597	-3.90529	9.41125391051052e-05	0.00516076	MED12	Teff	Resting	H3K4me1	chr2	101359761	101363451	3691	*	45697	ENSG00000175874	CREG2
38308	18.0136	1.86474	0.577318	3.23	0.00123791	0.0361986	MED12	Teff	Resting	H3K4me1	chr2	102020579	102022483	1905	*	45821	ENSG00000115590	IL1R2
38318	186.126	1.08339	0.176547	6.13652	8.43501007392606e-10	3.37993489602865e-07	MED12	Teff	Resting	H3K4me1	chr2	102060446	102066269	5824	*	45876	ENSG00000115594	IL1R1
38325	70.4693	1.59868	0.28409	5.62739	1.82961658561243e-08	4.8538466211756e-06	MED12	Teff	Resting	H3K4me1	chr2	102110479	102116354	5876	*	45881	ENSG00000115594	IL1R1
38330	18.7056	2.97366	0.641778	4.63347	3.59578449319413e-06	0.000390933	MED12	Teff	Resting	H3K4me1	chr2	102179676	102181321	1646	*	45896	ENSG00000115598	IL1RL2
38331	16.4041	2.16276	0.624166	3.46505	0.000530143	0.0193484	MED12	Teff	Resting	H3K4me1	chr2	102184496	102185734	1239	*	45896	ENSG00000115598	IL1RL2
38337	98.2519	0.810952	0.228143	3.55459	0.000378573	0.0151538	MED12	Teff	Resting	H3K4me1	chr2	102225879	102231001	5123	*	45899	ENSG00000115598	IL1RL2
38338	34.409	1.50677	0.414863	3.63196	0.000281274	0.0119882	MED12	Teff	Resting	H3K4me1	chr2	102233288	102236329	3042	*	45899	ENSG00000115598	IL1RL2
38348	90.7574	0.819938	0.23818	3.44251	0.000576344	0.0204903	MED12	Teff	Resting	H3K4me1	chr2	102294377	102302605	8229	*	45913	ENSG00000115602	IL1RL1
38359	281.935	0.494596	0.14363	3.44354	0.000574159	0.0204599	MED12	Teff	Resting	H3K4me1	chr2	102415955	102426612	10658	*	45966	ENSG00000115607	IL18RAP
38362	105.768	0.811789	0.233666	3.47414	0.000512499	0.0188927	MED12	Teff	Resting	H3K4me1	chr2	102432892	102440108	7217	*	45967	ENSG00000115607	IL18RAP
38421	198.738	-0.836268	0.181299	-4.61265	3.97565001423728e-06	0.000424815	MED12	Teff	Resting	H3K4me1	chr2	106052483	106060170	7688	*	46177	ENSG00000119147	C2orf40
38442	16.5906	2.02196	0.60318	3.35217	0.000801821	0.0261945	MED12	Teff	Resting	H3K4me1	chr2	106496690	106499150	2461	*	46233	ENSG00000254126	CD8B2
38483	11.0067	-2.87409	0.780292	-3.68335	0.000230185	0.0102829	MED12	Teff	Resting	H3K4me1	chr2	109000714	109001609	896	*	46461	ENSG00000135960	EDAR
38518	408.125	0.487598	0.120504	4.04631	5.20313487272867e-05	0.00325715	MED12	Teff	Resting	H3K4me1	chr2	110862973	110875952	12980	*	46869	ENSG00000153093	ACOXL
38706	55.1522	-1.0255	0.302614	-3.3888	0.000701992	0.0237815	MED12	Teff	Resting	H3K4me1	chr2	118168084	118170451	2368	*	47370	ENSG00000125629	INSIG2
38753	352.525	0.510623	0.128022	3.98855	6.64792304552772e-05	0.00394339	MED12	Teff	Resting	H3K4me1	chr2	120252972	120269821	16850	*	47525	ENSG00000144118	RALB
38756	348.088	0.467844	0.134194	3.48631	0.000489727	0.0183433	MED12	Teff	Resting	H3K4me1	chr2	120284422	120294655	10234	*	47525	ENSG00000144118	RALB
38764	37.9391	1.67123	0.385547	4.3347	1.45956647300224e-05	0.0012166	MED12	Teff	Resting	H3K4me1	chr2	121471577	121473997	2421	*	47584	ENSG00000074054	CLASP1
38804	145.207	-1.04609	0.200362	-5.22098	1.77977634187524e-07	3.3643020359256e-05	MED12	Teff	Resting	H3K4me1	chr2	126759187	126764111	4925	*	47640	ENSG00000136732	GYPC
38827	51.0949	1.13267	0.325601	3.4787	0.000503857	0.0186367	MED12	Teff	Resting	H3K4me1	chr2	127397258	127399700	2443	*	47812	ENSG00000169967	MAP3K2
38888	21.9411	-2.01155	0.520492	-3.86471	0.00011122	0.00586882	MED12	Teff	Resting	H3K4me1	chr2	128685705	128687597	1893	*	48013	ENSG00000136720	HS6ST1
38920	15.0661	-1.94436	0.607416	-3.20104	0.00136931	0.0389889	MED12	Teff	Resting	H3K4me1	chr2	131079187	131080333	1147	*	48249	ENSG00000152102	FAM168B
38946	40.7618	1.94776	0.382489	5.09232	3.53717140883873e-07	5.92880789409603e-05	MED12	Teff	Resting	H3K4me1	chr2	133965702	133969227	3526	*	48399	ENSG00000152127	MGAT5
38947	50.8198	1.45552	0.329364	4.4192	9.90687913508841e-06	0.000889365	MED12	Teff	Resting	H3K4me1	chr2	133973809	133978662	4854	*	48399	ENSG00000152127	MGAT5
39094	26.7419	1.97684	0.477731	4.13798	3.50378178868107e-05	0.00240467	MED12	Teff	Resting	H3K4me1	chr2	141135195	141137995	2801	*	48600	ENSG00000168702	LRP1B
39205	20.9132	1.80431	0.537457	3.35711	0.000787612	0.02584	MED12	Teff	Resting	H3K4me1	chr2	144551767	144554552	2786	*	48738	ENSG00000169554	ZEB2
39283	58.7124	-0.946679	0.295994	-3.19831	0.00138237	0.039259	MED12	Teff	Resting	H3K4me1	chr2	148925553	148927998	2446	*	48905	ENSG00000168280	KIF5C
39317	75.3972	1.81754	0.28271	6.42898	1.28465553579496e-10	6.41785543158345e-08	MED12	Teff	Resting	H3K4me1	chr2	151973493	151978883	5391	*	49292	ENSG00000182389	CACNB4
39327	20.2053	1.82205	0.537181	3.39188	0.000694161	0.0235889	MED12	Teff	Resting	H3K4me1	chr2	152242416	152243880	1465	*	49303	ENSG00000115145	STAM2
39463	67.8106	1.27455	0.289181	4.40744	1.04601037835817e-05	0.000933582	MED12	Teff	Resting	H3K4me1	chr2	159454245	159458310	4066	*	49613	ENSG00000123636	BAZ2B
39485	239.392	0.668689	0.150166	4.45301	8.46753228290299e-06	0.000789995	MED12	Teff	Resting	H3K4me1	chr2	160219189	160225985	6797	*	49723	ENSG00000115221	ITGB6
39492	172.895	0.561303	0.178355	3.14712	0.00164888	0.0446993	MED12	Teff	Resting	H3K4me1	chr2	160292838	160302499	9662	*	49749	ENSG00000153250	RBMS1
39494	531.448	0.621387	0.109956	5.65125	1.59281716314825e-08	4.34551022861031e-06	MED12	Teff	Resting	H3K4me1	chr2	160320134	160342136	22003	*	49749	ENSG00000153250	RBMS1
39568	296.772	0.640501	0.138541	4.62318	3.77907187426022e-06	0.000407203	MED12	Teff	Resting	H3K4me1	chr2	161971107	161984174	13068	*	49841	ENSG00000197635	DPP4
39593	12.9784	2.477	0.704073	3.51811	0.000434638	0.0167781	MED12	Teff	Resting	H3K4me1	chr2	162781377	162783584	2208	*	49948	ENSG00000184611	KCNH7
39609	57.3906	-1.11233	0.296941	-3.74597	0.000179699	0.00844544	MED12	Teff	Resting	H3K4me1	chr2	165776663	165779172	2510	*	50094	ENSG00000115339	GALNT3
39616	66.1259	1.69683	0.291336	5.8243	5.73539791512407e-09	1.78644873927154e-06	MED12	Teff	Resting	H3K4me1	chr2	165918162	165922350	4189	*	50106	ENSG00000123607	TTC21B
39645	635.21	0.671535	0.100919	6.65418	2.84888891577214e-11	1.88525534764769e-08	MED12	Teff	Resting	H3K4me1	chr2	168180706	168203182	22477	*	50222	ENSG00000198648	STK39
39661	47.511	1.067	0.333992	3.19469	0.00139981	0.039608	MED12	Teff	Resting	H3K4me1	chr2	168425616	168429098	3483	*	50228	ENSG00000172292	CERS6
39687	113.982	-0.774647	0.219201	-3.53395	0.000409399	0.0161028	MED12	Teff	Resting	H3K4me1	chr2	168748930	168752825	3896	*	50271	ENSG00000163072	NOSTRIN
39688	52.0931	-1.11102	0.318146	-3.49216	0.000479132	0.0180733	MED12	Teff	Resting	H3K4me1	chr2	168756384	168758753	2370	*	50271	ENSG00000163072	NOSTRIN
39689	72.5158	1.45472	0.279498	5.20476	1.9424480057994e-07	3.57517314177457e-05	MED12	Teff	Resting	H3K4me1	chr2	168801279	168803813	2535	*	50273	ENSG00000163072	NOSTRIN
39733	390.973	0.830988	0.126696	6.55889	5.42081509334219e-11	3.23294890857583e-08	MED12	Teff	Resting	H3K4me1	chr2	170360396	170375882	15487	*	50505	ENSG00000071909	MYO3B
39790	23.6709	-2.63388	0.520712	-5.05822	4.2317979673112e-07	6.89774102998066e-05	MED12	Teff	Resting	H3K4me1	chr2	171484589	171485894	1306	*	50598	ENSG00000115827	DCAF17
39833	82.4858	-1.03645	0.256743	-4.03691	5.41597380294482e-05	0.00336031	MED12	Teff	Resting	H3K4me1	chr2	172494258	172497656	3399	*	50771	ENSG00000152256	PDK1
39852	21.538	1.64481	0.513285	3.20448	0.00135306	0.0386261	MED12	Teff	Resting	H3K4me1	chr2	173118310	173121372	3063	*	50824	ENSG00000091436	MAP3K20
39857	253.476	0.9301	0.153845	6.04569	1.48776279015476e-09	5.50293414714214e-07	MED12	Teff	Resting	H3K4me1	chr2	173128867	173139602	10736	*	50824	ENSG00000091436	MAP3K20
39859	101.981	0.815693	0.225146	3.62295	0.000291265	0.0123123	MED12	Teff	Resting	H3K4me1	chr2	173147972	173153876	5905	*	50824	ENSG00000091436	MAP3K20
39863	46.0136	1.0401	0.333637	3.11747	0.00182413	0.0483216	MED12	Teff	Resting	H3K4me1	chr2	173238523	173241651	3129	*	50829	ENSG00000144354	CDCA7
39921	46.6884	2.68678	0.398087	6.74924	1.48626295601396e-11	1.1101518497178e-08	MED12	Teff	Resting	H3K4me1	chr2	174761266	174765567	4302	*	50913	ENSG00000138435	CHRNA1
39980	33.5387	1.66912	0.412339	4.04793	5.16734663985526e-05	0.00324001	MED12	Teff	Resting	H3K4me1	chr2	176875606	176878214	2609	*	51063	ENSG00000170144	HNRNPA3
39984	58.1528	0.957835	0.298658	3.20713	0.00134064	0.0383923	MED12	Teff	Resting	H3K4me1	chr2	176937276	176942200	4925	*	51063	ENSG00000170144	HNRNPA3
39992	151.205	0.596984	0.185317	3.22142	0.00127557	0.0370047	MED12	Teff	Resting	H3K4me1	chr2	177164212	177172108	7897	*	51063	ENSG00000170144	HNRNPA3
40040	207.16	0.510426	0.161642	3.15776	0.00158984	0.0434973	MED12	Teff	Resting	H3K4me1	chr2	178401020	178408309	7290	*	51222	ENSG00000180228	PRKRA
40048	70.3237	1.12728	0.27892	4.04157	5.30943542557555e-05	0.00330912	MED12	Teff	Resting	H3K4me1	chr2	178506444	178509341	2898	*	51237	ENSG00000116095	PLEKHA3
40049	112.448	0.730365	0.217843	3.35271	0.000800235	0.0261538	MED12	Teff	Resting	H3K4me1	chr2	178512193	178519344	7152	*	51237	ENSG00000116095	PLEKHA3
40081	31.774	-1.82102	0.420499	-4.33062	1.48689005335979e-05	0.0012328	MED12	Teff	Resting	H3K4me1	chr2	180590408	180591928	1521	*	51541	ENSG00000170035	UBE2E3
40158	45.5714	-1.48088	0.338181	-4.37895	1.19254583425401e-05	0.00104109	MED12	Teff	Resting	H3K4me1	chr2	182651877	182653999	2123	*	51640	ENSG00000077232	DNAJC10
40163	23.5116	2.06237	0.512682	4.0227	5.75350493488664e-05	0.00351306	MED12	Teff	Resting	H3K4me1	chr2	182946124	182947728	1605	*	51645	ENSG00000162998	FRZB
40164	118.602	1.67823	0.226521	7.40873	1.27518333183455e-13	1.64905329197019e-10	MED12	Teff	Resting	H3K4me1	chr2	182948310	182955298	6989	*	51645	ENSG00000162998	FRZB
40184	114.276	0.727085	0.227908	3.19026	0.00142146	0.0400733	MED12	Teff	Resting	H3K4me1	chr2	186638523	186642204	3682	*	51730	ENSG00000138448	ITGAV
40281	260.196	0.595393	0.144708	4.11445	3.88110330073815e-05	0.00259646	MED12	Teff	Resting	H3K4me1	chr2	190716209	190727667	11459	*	52040	ENSG00000138386	NAB1
40325	185.459	0.548401	0.168675	3.25122	0.00114911	0.0342929	MED12	Teff	Resting	H3K4me1	chr2	191150591	191156259	5669	*	52174	ENSG00000138378	STAT4
40328	144.254	0.83835	0.195054	4.29805	1.72307978490447e-05	0.00138957	MED12	Teff	Resting	H3K4me1	chr2	191169096	191177678	8583	*	52169	ENSG00000138378	STAT4
40335	56.034	1.76455	0.357512	4.93563	7.98918274589755e-07	0.000115753	MED12	Teff	Resting	H3K4me1	chr2	191320872	191323495	2624	*	52220	ENSG00000128641	MYO1B
40340	103.772	1.15945	0.235459	4.92423	8.46931014276726e-07	0.000121338	MED12	Teff	Resting	H3K4me1	chr2	191563233	191567564	4332	*	52261	ENSG00000173559	NABP1
40353	71.5936	1.176	0.28702	4.09726	4.18063542388911e-05	0.00274434	MED12	Teff	Resting	H3K4me1	chr2	191664339	191667629	3291	*	52261	ENSG00000173559	NABP1
40363	32.6496	2.56758	0.467154	5.49623	3.88006455318669e-08	9.27058280743535e-06	MED12	Teff	Resting	H3K4me1	chr2	191785873	191788600	2728	*	52268	ENSG00000168497	CAVIN2
40396	55.9951	-1.52939	0.306665	-4.98719	6.12649702090949e-07	9.29668734326768e-05	MED12	Teff	Resting	H3K4me1	chr2	195579108	195581042	1935	*	52299	ENSG00000196950	SLC39A10
40421	284.085	0.515336	0.141866	3.63256	0.000280624	0.0119744	MED12	Teff	Resting	H3K4me1	chr2	196194468	196207765	13298	*	52342	ENSG00000081320	STK17B
40433	23.3842	2.13604	0.512053	4.17152	3.02577347722838e-05	0.00214947	MED12	Teff	Resting	H3K4me1	chr2	196335688	196337574	1887	*	52342	ENSG00000081320	STK17B
40435	56.1942	3.05889	0.375407	8.1482	3.69375417505171e-16	8.88059304555011e-13	MED12	Teff	Resting	H3K4me1	chr2	196363837	196366987	3151	*	52342	ENSG00000081320	STK17B
40438	14.0022	2.29095	0.675484	3.39157	0.000694944	0.0236051	MED12	Teff	Resting	H3K4me1	chr2	196383529	196387173	3645	*	52376	ENSG00000138411	HECW2
40439	23.3333	3.02761	0.59905	5.05402	4.32599530899804e-07	7.02152846197815e-05	MED12	Teff	Resting	H3K4me1	chr2	196387714	196391597	3884	*	52376	ENSG00000138411	HECW2
40443	66.288	1.71907	0.293598	5.85519	4.7646185496361e-09	1.54019297527838e-06	MED12	Teff	Resting	H3K4me1	chr2	196527387	196532180	4794	*	52376	ENSG00000138411	HECW2
40444	72.7051	1.04756	0.275132	3.8075	0.000140379	0.00697678	MED12	Teff	Resting	H3K4me1	chr2	196532651	196538021	5371	*	52376	ENSG00000138411	HECW2
40455	78.9203	1.33607	0.262308	5.09353	3.51453820846858e-07	5.91665201462867e-05	MED12	Teff	Resting	H3K4me1	chr2	196874344	196879373	5030	*	52413	ENSG00000197121	PGAP1
40539	22.7384	1.59334	0.493066	3.23149	0.00123148	0.0361066	MED12	Teff	Resting	H3K4me1	chr2	198371642	198372820	1179	*	52495	ENSG00000115896	PLCL1
40559	144.024	1.08121	0.200041	5.40494	6.48314078857161e-08	1.40898428409253e-05	MED12	Teff	Resting	H3K4me1	chr2	200313424	200324886	11463	*	52602	ENSG00000196141	SPATS2L
40560	11.1401	3.2073	0.849306	3.77638	0.000159124	0.00767056	MED12	Teff	Resting	H3K4me1	chr2	200338298	200339305	1008	*	52600	ENSG00000196141	SPATS2L
40561	49.7618	1.16841	0.326962	3.57354	0.000352193	0.0143365	MED12	Teff	Resting	H3K4me1	chr2	200339427	200342742	3316	*	52600	ENSG00000196141	SPATS2L
40563	347.755	0.593636	0.129718	4.57637	4.73116725254055e-06	0.000491961	MED12	Teff	Resting	H3K4me1	chr2	200371906	200384903	12998	*	52600	ENSG00000196141	SPATS2L
40574	80.1349	1.09569	0.255903	4.28165	1.85514284471157e-05	0.00146988	MED12	Teff	Resting	H3K4me1	chr2	200477530	200482492	4963	*	52603	ENSG00000155729	KCTD18
40629	147.329	1.62466	0.202004	8.04269	8.78846610605952e-16	1.87816844408247e-12	MED12	Teff	Resting	H3K4me1	chr2	201216438	201225634	9197	*	52749	ENSG00000064012	CASP8
40643	121.384	0.904727	0.209299	4.32265	1.5416599409352e-05	0.00126989	MED12	Teff	Resting	H3K4me1	chr2	201403798	201407959	4162	*	52768	ENSG00000115993	TRAK2
40676	99.0666	0.965038	0.231042	4.1769	2.95505282431016e-05	0.00211042	MED12	Teff	Resting	H3K4me1	chr2	202168446	202175046	6601	*	52862	ENSG00000116030	SUMO1
40751	440.963	0.508904	0.118741	4.28583	1.82058157984338e-05	0.00144996	MED12	Teff	Resting	H3K4me1	chr2	203884418	203900557	16140	*	53015	ENSG00000163599	CTLA4
40758	1231.07	0.314207	0.0787975	3.98752	6.67678818673258e-05	0.00395746	MED12	Teff	Resting	H3K4me1	chr2	203986143	204028426	42284	*	53017	ENSG00000163600	ICOS
40853	164.28	1.17028	0.184791	6.33301	2.40427161047517e-10	1.12104628092065e-07	MED12	Teff	Resting	H3K4me1	chr2	207066730	207075338	8609	*	53198	ENSG00000118263	KLF7
40944	26.4169	2.02361	0.475556	4.25524	2.08821237217457e-05	0.00160817	MED12	Teff	Resting	H3K4me1	chr2	210431299	210434170	2872	*	53357	ENSG00000115365	LANCL1
40945	57.6637	2.0444	0.331486	6.16738	6.94295860877522e-10	2.90302456829414e-07	MED12	Teff	Resting	H3K4me1	chr2	210441528	210444920	3393	*	53357	ENSG00000115365	LANCL1
40948	60.1746	0.994764	0.312746	3.18074	0.00146899	0.0410522	MED12	Teff	Resting	H3K4me1	chr2	212725115	212731864	6750	*	53411	ENSG00000178568	ERBB4
40956	31.2854	1.51268	0.42384	3.56899	0.000358363	0.0145338	MED12	Teff	Resting	H3K4me1	chr2	212809163	212812533	3371	*	53411	ENSG00000178568	ERBB4
41017	59.0588	1.94941	0.321078	6.07145	1.26758722783753e-09	4.73406909580974e-07	MED12	Teff	Resting	H3K4me1	chr2	215408096	215411630	3535	*	53639	ENSG00000115414	FN1
41029	187.57	1.21816	0.18089	6.73426	1.64761734094777e-11	1.18466766472726e-08	MED12	Teff	Resting	H3K4me1	chr2	215964014	215972276	8263	*	53664	ENSG00000118242	MREG
41036	118.803	0.918994	0.212721	4.32019	1.55898339066599e-05	0.00127521	MED12	Teff	Resting	H3K4me1	chr2	216028996	216035123	6128	*	53665	ENSG00000118242	MREG
41054	198.766	0.69645	0.165761	4.20152	2.6512299718734e-05	0.00194259	MED12	Teff	Resting	H3K4me1	chr2	216184465	216198107	13643	*	53682	ENSG00000079246	XRCC5
41055	77.7551	0.849051	0.260831	3.25518	0.00113322	0.0340024	MED12	Teff	Resting	H3K4me1	chr2	216198624	216208151	9528	*	53682	ENSG00000079246	XRCC5
41056	350.944	0.893993	0.132634	6.74031	1.58046783551701e-11	1.14710653703303e-08	MED12	Teff	Resting	H3K4me1	chr2	216215912	216224549	8638	*	53682	ENSG00000079246	XRCC5
41079	157.854	1.08061	0.197018	5.48484	4.13847429268383e-08	9.7967236833117e-06	MED12	Teff	Resting	H3K4me1	chr2	216878004	216882580	4577	*	53714	ENSG00000118245	TNP1
41083	140.842	1.49126	0.211378	7.05498	1.72626862489264e-12	1.60012622477247e-09	MED12	Teff	Resting	H3K4me1	chr2	217085308	217092676	7369	*	53714	ENSG00000118245	TNP1
41085	64.9997	1.94948	0.315256	6.18381	6.2571875127157e-10	2.64083377551465e-07	MED12	Teff	Resting	H3K4me1	chr2	217103680	217109009	5330	*	53714	ENSG00000118245	TNP1
41086	62.9733	0.936226	0.290397	3.22396	0.00126433	0.0367754	MED12	Teff	Resting	H3K4me1	chr2	217160736	217163684	2949	*	53714	ENSG00000118245	TNP1
41087	129.318	1.1214	0.211579	5.30017	1.15693138207151e-07	2.2822696379403e-05	MED12	Teff	Resting	H3K4me1	chr2	217217717	217225858	8142	*	53714	ENSG00000118245	TNP1
41099	27.9386	1.38419	0.440861	3.13973	0.00169101	0.0455685	MED12	Teff	Resting	H3K4me1	chr2	217904161	217906422	2262	*	53746	ENSG00000079308	TNS1
41100	25.5404	1.71051	0.466759	3.66466	0.00024767	0.0108528	MED12	Teff	Resting	H3K4me1	chr2	217929935	217931571	1637	*	53745	ENSG00000079308	TNS1
41102	33.7639	1.62698	0.404331	4.02387	5.72486673680075e-05	0.00350113	MED12	Teff	Resting	H3K4me1	chr2	217942250	217944769	2520	*	53748	ENSG00000079308	TNS1
41103	36.7509	1.63928	0.399228	4.10612	4.02352083169271e-05	0.00266394	MED12	Teff	Resting	H3K4me1	chr2	217944843	217947823	2981	*	53742	ENSG00000079308	TNS1
41153	35.8306	1.3281	0.384305	3.45586	0.000548549	0.0198134	MED12	Teff	Resting	H3K4me1	chr2	218870385	218874303	3919	*	53905	ENSG00000135925	WNT10A
41154	202.485	1.5529	0.170897	9.08674	1.02051697536682e-19	4.97120200850768e-16	MED12	Teff	Resting	H3K4me1	chr2	218876529	218886599	10071	*	53905	ENSG00000135925	WNT10A
41155	402.597	0.494559	0.119695	4.13181	3.59911945747752e-05	0.0024461	MED12	Teff	Resting	H3K4me1	chr2	218889966	218899163	9198	*	53905	ENSG00000135925	WNT10A
41170	116.283	-0.947116	0.21261	-4.45471	8.40079993218372e-06	0.00078723	MED12	Teff	Resting	H3K4me1	chr2	219178495	219183909	5415	*	53940	ENSG00000144567	RETREG2
41205	48.5078	-1.37847	0.338153	-4.07646	4.57262418374482e-05	0.00292941	MED12	Teff	Resting	H3K4me1	chr2	221419128	221421855	2728	*	54119	ENSG00000116106	EPHA4
41251	12.4918	2.35256	0.71479	3.29126	0.000997405	0.0308546	MED12	Teff	Resting	H3K4me1	chr2	222851753	222853928	2176	*	54142	ENSG00000123983	ACSL3
41282	639.875	0.362335	0.100465	3.60659	0.00031025	0.0129582	MED12	Teff	Resting	H3K4me1	chr2	223926673	223944756	18084	*	54152	ENSG00000286239	NA
41283	266.493	0.753899	0.144192	5.22844	1.70945040788042e-07	3.23932431355369e-05	MED12	Teff	Resting	H3K4me1	chr2	223945010	223957653	12644	*	54152	ENSG00000286239	NA
41341	46.0972	1.09234	0.342231	3.19182	0.00141377	0.0399298	MED12	Teff	Resting	H3K4me1	chr2	226607099	226610592	3494	*	54189	ENSG00000169047	IRS1
41342	268.334	0.859282	0.150848	5.69636	1.22390289821825e-08	3.42403525361533e-06	MED12	Teff	Resting	H3K4me1	chr2	226649393	226656823	7431	*	54189	ENSG00000169047	IRS1
41345	21.6874	2.0848	0.539881	3.86158	0.000112655	0.00592824	MED12	Teff	Resting	H3K4me1	chr2	226690201	226691902	1702	*	54189	ENSG00000169047	IRS1
41366	13.9892	2.92492	0.734992	3.97953	6.9052194066871e-05	0.00406923	MED12	Teff	Resting	H3K4me1	chr2	227293477	227295220	1744	*	54206	ENSG00000168958	MFF
41372	134.737	1.22514	0.201512	6.07974	1.20380405677535e-09	4.51778854185423e-07	MED12	Teff	Resting	H3K4me1	chr2	227409028	227416503	7476	*	54220	ENSG00000284629	SCYGR1
41375	564.218	0.405278	0.107839	3.75819	0.000171149	0.00812113	MED12	Teff	Resting	H3K4me1	chr2	227453800	227468968	15169	*	54224	ENSG00000173744	AGFG1
41466	83.9593	0.988742	0.252836	3.91061	9.20626388153422e-05	0.00506641	MED12	Teff	Resting	H3K4me1	chr2	230674100	230681673	7574	*	54355	ENSG00000135932	CAB39
41495	312.739	0.653395	0.144315	4.52755	5.96707886590222e-06	0.000596204	MED12	Teff	Resting	H3K4me1	chr2	230914547	230929139	14593	*	54366	ENSG00000135898	GPR55
41497	362.847	0.496112	0.124536	3.98367	6.7858260224244e-05	0.00401282	MED12	Teff	Resting	H3K4me1	chr2	230941775	230961326	19552	*	54364	ENSG00000135898	GPR55
41521	30.3181	-1.4099	0.453612	-3.10817	0.00188253	0.0493971	MED12	Teff	Resting	H3K4me1	chr2	231529608	231531990	2383	*	54433	ENSG00000171596	NMUR1
41582	36.6076	1.68405	0.414717	4.06072	4.89214603114557e-05	0.00310542	MED12	Teff	Resting	H3K4me1	chr2	232742831	232746221	3391	*	54563	ENSG00000204120	GIGYF2
41625	86.2063	-0.75499	0.240638	-3.13745	0.00170424	0.0458583	MED12	Teff	Resting	H3K4me1	chr2	233354809	233359631	4823	*	54625	ENSG00000077044	DGKD
41640	91.2125	-0.873982	0.239899	-3.64312	0.000269356	0.0116112	MED12	Teff	Resting	H3K4me1	chr2	233849705	233854127	4423	*	54674	ENSG00000123485	HJURP
41676	94.7741	0.903762	0.233921	3.86354	0.000111758	0.00589314	MED12	Teff	Resting	H3K4me1	chr2	234398115	234404761	6647	*	54690	ENSG00000188042	ARL4C
41693	66.5775	-1.03368	0.278594	-3.71036	0.000206965	0.00943903	MED12	Teff	Resting	H3K4me1	chr2	236365204	236367498	2295	*	54707	ENSG00000182177	ASB18
41747	129.794	-1.15506	0.207923	-5.55524	2.7723575303754e-08	6.89651634923138e-06	MED12	Teff	Resting	H3K4me1	chr2	237939345	237943966	4622	*	54819	ENSG00000184182	UBE2F
41773	80.9023	-1.00494	0.249892	-4.0215	5.78284900630244e-05	0.00351981	MED12	Teff	Resting	H3K4me1	chr2	238492470	238495303	2834	*	54881	ENSG00000065802	ASB1
41789	260.364	0.531629	0.144901	3.66892	0.000243575	0.0107112	MED12	Teff	Resting	H3K4me1	chr2	239271406	239281785	10380	*	54889	ENSG00000068024	HDAC4
41804	36.6551	-1.25721	0.385113	-3.26451	0.00109653	0.033174	MED12	Teff	Resting	H3K4me1	chr2	239547555	239549988	2434	*	54890	ENSG00000068024	HDAC4
41805	47.2332	-2.25067	0.363998	-6.1832	6.28156990861352e-10	2.64083377551465e-07	MED12	Teff	Resting	H3K4me1	chr2	239601690	239604021	2332	*	54890	ENSG00000068024	HDAC4
41837	105.62	-1.44825	0.226573	-6.39196	1.6377422849861e-10	7.92450960348461e-08	MED12	Teff	Resting	H3K4me1	chr2	241035959	241042240	6282	*	55083	ENSG00000162804	SNED1
41838	93.8324	-0.853198	0.246457	-3.46185	0.000536472	0.0195055	MED12	Teff	Resting	H3K4me1	chr2	241094759	241101607	6849	*	55093	ENSG00000122085	MTERF4
41840	106.669	-0.748528	0.217844	-3.43608	0.000590201	0.0208385	MED12	Teff	Resting	H3K4me1	chr2	241106448	241112023	5576	*	55095	ENSG00000122085	MTERF4
41929	322.222	0.697147	0.138556	5.03153	4.8658793824012e-07	7.73463698936026e-05	MED12	Teff	Resting	H3K4me1	chr20	849621	861246	11626	*	2124	ENSG00000125898	FAM110A
41975	29.7723	-2.01164	0.445642	-4.51404	6.36056820804586e-06	0.000624171	MED12	Teff	Resting	H3K4me1	chr20	2108982	2110340	1359	*	2229	ENSG00000125834	STK35
41983	77.372	0.925266	0.257638	3.59134	0.000328978	0.0135637	MED12	Teff	Resting	H3K4me1	chr20	2378606	2381485	2880	*	2237	ENSG00000166948	TGM6
41997	23.6061	-1.98823	0.484016	-4.10779	3.9946786679151e-05	0.0026494	MED12	Teff	Resting	H3K4me1	chr20	2729073	2730103	1031	*	2280	ENSG00000088881	EBF4
41998	86.5348	-0.824255	0.241005	-3.42007	0.000626054	0.0218141	MED12	Teff	Resting	H3K4me1	chr20	2740329	2743662	3334	*	2280	ENSG00000088881	EBF4
42008	64.4431	0.924965	0.293554	3.15092	0.00162755	0.0443241	MED12	Teff	Resting	H3K4me1	chr20	2869413	2873510	4098	*	2327	ENSG00000132670	PTPRA
42025	9.14548	-4.36557	1.0852	-4.02282	5.75058312384886e-05	0.00351306	MED12	Teff	Resting	H3K4me1	chr20	3039363	3040765	1403	*	2331	ENSG00000125787	GNRH2
42047	32.4955	-1.96165	0.425696	-4.60811	4.06346829314171e-06	0.0004318	MED12	Teff	Resting	H3K4me1	chr20	3327583	3329462	1880	*	2378	ENSG00000088854	C20orf194
42054	43.1421	-1.27052	0.348318	-3.64759	0.000264717	0.011455	MED12	Teff	Resting	H3K4me1	chr20	3665180	3666920	1741	*	2385	ENSG00000125861	GFRA4
42095	137.118	0.851299	0.197881	4.30208	1.69199408231925e-05	0.00137314	MED12	Teff	Resting	H3K4me1	chr20	4108390	4115619	7230	*	2456	ENSG00000088826	SMOX
42238	83.2306	0.858563	0.256812	3.34315	0.00082832	0.0268549	MED12	Teff	Resting	H3K4me1	chr20	10512752	10516803	4052	*	2664	ENSG00000149346	SLX4IP
42292	184.322	-0.756786	0.171573	-4.41087	1.0295574311415e-05	0.000919965	MED12	Teff	Resting	H3K4me1	chr20	17608758	17613674	4917	*	2755	ENSG00000125844	RRBP1
42296	198.664	1.24498	0.170464	7.30347	2.80431342384991e-13	3.3192285117522e-10	MED12	Teff	Resting	H3K4me1	chr20	17661108	17669378	8271	*	2764	ENSG00000125844	RRBP1
42300	187.392	-0.943958	0.175333	-5.38381	7.29258891894826e-08	1.54560696550767e-05	MED12	Teff	Resting	H3K4me1	chr20	17842896	17850105	7210	*	2786	ENSG00000089006	SNX5
42301	140.866	-0.746861	0.215729	-3.46203	0.000536108	0.0195055	MED12	Teff	Resting	H3K4me1	chr20	17855314	17861280	5967	*	2786	ENSG00000089006	SNX5
42325	29.2124	-1.55751	0.441474	-3.52799	0.000418732	0.0163778	MED12	Teff	Resting	H3K4me1	chr20	18737444	18739508	2065	*	2922	ENSG00000132631	SCP2D1
42336	23.067	-2.82424	0.53242	-5.30454	1.12958472122039e-07	2.24568613016497e-05	MED12	Teff	Resting	H3K4me1	chr20	19967895	19970041	2147	*	2929	ENSG00000173418	NAA20
42341	24.2968	2.71081	0.561211	4.83029	1.36335020629251e-06	0.00017808	MED12	Teff	Resting	H3K4me1	chr20	20403100	20406225	3126	*	2951	ENSG00000173404	INSM1
42351	85.542	0.924439	0.24494	3.77414	0.000160558	0.00772999	MED12	Teff	Resting	H3K4me1	chr20	20487053	20493436	6384	*	2953	ENSG00000188559	RALGAPA2
42352	160.26	0.758569	0.194047	3.90921	9.26002194916568e-05	0.00509235	MED12	Teff	Resting	H3K4me1	chr20	20493579	20506460	12882	*	2953	ENSG00000188559	RALGAPA2
42354	59.703	0.965866	0.296774	3.25455	0.00113571	0.0340382	MED12	Teff	Resting	H3K4me1	chr20	20546133	20549048	2916	*	2953	ENSG00000188559	RALGAPA2
42377	20.2735	-2.47149	0.541884	-4.56092	5.0930697380035e-06	0.000522447	MED12	Teff	Resting	H3K4me1	chr20	21413617	21415293	1677	*	2965	ENSG00000125816	NKX2-4
42401	16.7235	2.62159	0.635077	4.12799	3.65951701414323e-05	0.00248495	MED12	Teff	Resting	H3K4me1	chr20	23131719	23133976	2258	*	2992	ENSG00000125810	CD93
42417	187.898	0.735807	0.192231	3.82772	0.000129338	0.0065811	MED12	Teff	Resting	H3K4me1	chr20	23396532	23405181	8650	*	3008	ENSG00000125814	NAPB
42428	44.6905	-1.06411	0.341769	-3.11354	0.00184856	0.0488053	MED12	Teff	Resting	H3K4me1	chr20	23918841	23921254	2414	*	3033	ENSG00000170367	CST5
42483	20.3937	-2.8171	0.578832	-4.86687	1.13379163464884e-06	0.000151438	MED12	Teff	Resting	H3K4me1	chr20	25329948	25331031	1084	*	3130	ENSG00000100997	ABHD12
42499	51.085	-1.04039	0.327276	-3.17894	0.00147816	0.0412634	MED12	Teff	Resting	H3K4me1	chr20	25718299	25720691	2393	*	3143	ENSG00000130684	ZNF337
42546	16.9342	1.85267	0.58305	3.17755	0.00148525	0.0413714	MED12	Teff	Resting	H3K4me1	chr20	30667158	30669402	2245	*	3196	ENSG00000215547	DEFB115
42708	116.206	-0.92156	0.210537	-4.37719	1.20216982254777e-05	0.00104625	MED12	Teff	Resting	H3K4me1	chr20	34364423	34369989	5567	*	3563	ENSG00000078747	ITCH
42751	14.0573	-2.88293	0.701224	-4.11129	3.93459609268388e-05	0.00262372	MED12	Teff	Resting	H3K4me1	chr20	35161259	35162511	1253	*	3652	ENSG00000101000	PROCR
42753	96.0061	-0.90091	0.233034	-3.866	0.000110637	0.00584943	MED12	Teff	Resting	H3K4me1	chr20	35250220	35253792	3573	*	3655	ENSG00000125966	MMP24
42820	66.7807	-1.11753	0.317182	-3.52332	0.000426173	0.0165594	MED12	Teff	Resting	H3K4me1	chr20	36826827	36829422	2596	*	3950	ENSG00000149639	SOGA1
42890	28.7689	1.75979	0.443766	3.96558	7.32175949065272e-05	0.00425774	MED12	Teff	Resting	H3K4me1	chr20	38122019	38123681	1663	*	4112	ENSG00000198959	TGM2
42891	48.9338	1.20337	0.332126	3.62324	0.00029094	0.0123054	MED12	Teff	Resting	H3K4me1	chr20	38133606	38136327	2722	*	4112	ENSG00000198959	TGM2
42892	8.16908	2.98749	0.945334	3.16025	0.00157635	0.0431897	MED12	Teff	Resting	H3K4me1	chr20	38143763	38145206	1444	*	4112	ENSG00000198959	TGM2
42929	58.2915	-1.03441	0.295113	-3.50515	0.000456359	0.0174416	MED12	Teff	Resting	H3K4me1	chr20	40881090	40883951	2862	*	4259	ENSG00000198900	TOP1
42948	42.0665	-1.15169	0.347184	-3.31723	0.000909161	0.0287136	MED12	Teff	Resting	H3K4me1	chr20	41119738	41122229	2492	*	4284	ENSG00000124181	PLCG1
42989	16.7956	1.95198	0.58821	3.31851	0.000905007	0.0286579	MED12	Teff	Resting	H3K4me1	chr20	43822840	43825992	3153	*	4518	ENSG00000124191	TOX2
42995	749.221	0.740696	0.0965793	7.6693	1.72932188135561e-14	2.8307527434488e-11	MED12	Teff	Resting	H3K4me1	chr20	43938134	43957383	19250	*	4521	ENSG00000124191	TOX2
43006	108.953	0.779364	0.217277	3.58697	0.000334546	0.0137417	MED12	Teff	Resting	H3K4me1	chr20	44027272	44030923	3652	*	4521	ENSG00000124191	TOX2
43009	220.743	0.491962	0.155503	3.16368	0.00155787	0.0428053	MED12	Teff	Resting	H3K4me1	chr20	44066275	44076189	9915	*	4526	ENSG00000149596	JPH2
43010	37.5706	1.50371	0.384752	3.90826	9.29629509655775e-05	0.00510865	MED12	Teff	Resting	H3K4me1	chr20	44077747	44081327	3581	*	4526	ENSG00000149596	JPH2
43029	26.6449	-1.59595	0.464205	-3.43802	0.000585977	0.0207369	MED12	Teff	Resting	H3K4me1	chr20	44614723	44616257	1535	*	4595	ENSG00000168734	PKIG
43107	210.677	0.567573	0.164203	3.45654	0.000547167	0.0198007	MED12	Teff	Resting	H3K4me1	chr20	46003801	46013006	9206	*	5203	ENSG00000100985	MMP9
43113	33.1848	-1.3976	0.400711	-3.48779	0.000487031	0.0182843	MED12	Teff	Resting	H3K4me1	chr20	46204138	46207110	2973	*	5222	ENSG00000101017	CD40
43116	152.213	-1.18849	0.186183	-6.38346	1.73126997055379e-10	8.32470344903474e-08	MED12	Teff	Resting	H3K4me1	chr20	46360559	46367048	6490	*	5239	ENSG00000080189	SLC35C2
43201	30.2881	1.34885	0.417537	3.23048	0.00123581	0.036166	MED12	Teff	Resting	H3K4me1	chr20	49154898	49158106	3209	*	5744	ENSG00000124214	STAU1
43235	82.6039	0.803801	0.250534	3.20834	0.00133501	0.0383243	MED12	Teff	Resting	H3K4me1	chr20	49684279	49689270	4992	*	5834	ENSG00000158470	B4GALT5
43255	16.1175	-2.57991	0.63032	-4.09302	4.25795867939486e-05	0.0027821	MED12	Teff	Resting	H3K4me1	chr20	49850285	49851841	1557	*	5837	ENSG00000197818	SLC9A8
43258	106.63	0.701404	0.218978	3.20307	0.0013597	0.038787	MED12	Teff	Resting	H3K4me1	chr20	49890976	49895691	4716	*	5841	ENSG00000158480	SPATA2
43284	26.9308	1.56075	0.451486	3.45691	0.000546399	0.0197915	MED12	Teff	Resting	H3K4me1	chr20	50291504	50293971	2468	*	5897	ENSG00000172216	CEBPB
43289	331.526	0.748891	0.136957	5.46809	4.54913474434924e-08	1.05417976372442e-05	MED12	Teff	Resting	H3K4me1	chr20	50336130	50351500	15371	*	5897	ENSG00000172216	CEBPB
43307	384.157	0.38275	0.122024	3.13668	0.00170872	0.0459169	MED12	Teff	Resting	H3K4me1	chr20	50537458	50553688	16231	*	5913	ENSG00000196396	PTPN1
43467	57.91	1.17114	0.302944	3.86585	0.000110701	0.00584943	MED12	Teff	Resting	H3K4me1	chr20	53939150	53943951	4802	*	6142	ENSG00000064787	BCAS1
43548	26.82	-1.4709	0.444413	-3.30975	0.000933792	0.0292796	MED12	Teff	Resting	H3K4me1	chr20	58415911	58417982	2072	*	6698	ENSG00000124164	VAPB
43581	139.818	-0.62166	0.199615	-3.11429	0.00184391	0.0486994	MED12	Teff	Resting	H3K4me1	chr20	59034857	59041900	7044	*	7306	ENSG00000101166	PRELID3B
43585	51.86	1.68685	0.345932	4.87624	1.08127369540344e-06	0.000145943	MED12	Teff	Resting	H3K4me1	chr20	59073591	59078820	5230	*	7307	ENSG00000101166	PRELID3B
43603	23.963	-2.26369	0.511534	-4.42531	9.63043290036743e-06	0.000871667	MED12	Teff	Resting	H3K4me1	chr20	59307966	59309819	1854	*	7327	ENSG00000124205	EDN3
43613	41.9645	1.44727	0.364289	3.97288	7.10099191750874e-05	0.00416081	MED12	Teff	Resting	H3K4me1	chr20	60099987	60103219	3233	*	7431	ENSG00000124215	CDH26
43615	19.9695	-1.85535	0.519623	-3.57056	0.000356214	0.0144772	MED12	Teff	Resting	H3K4me1	chr20	60272659	60274083	1425	*	7431	ENSG00000124215	CDH26
43710	61.2564	-2.19189	0.312678	-7.01006	2.38211186204983e-12	2.1310206524047e-09	MED12	Teff	Resting	H3K4me1	chr20	63843734	63848228	4495	*	8648	ENSG00000130584	ZBTB46
43718	90.2165	-0.813562	0.240519	-3.38253	0.000718212	0.0241925	MED12	Teff	Resting	H3K4me1	chr20	63899993	63904729	4737	*	8737	ENSG00000101152	DNAJC5
43742	31.8903	-1.41779	0.417308	-3.39746	0.000680136	0.0232561	MED12	Teff	Resting	H3K4me1	chr21	8806785	8808162	1378	*	213	ENSG00000276289	KCNE1B
43752	52.3309	1.61257	0.32976	4.89014	1.00765763145476e-06	0.000139182	MED12	Teff	Resting	H3K4me1	chr21	13920197	13924124	3928	*	243	ENSG00000188992	LIPI
43804	57.3545	2.03206	0.37124	5.4737	4.40725435737101e-08	1.027491254498e-05	MED12	Teff	Resting	H3K4me1	chr21	14751978	14755542	3565	*	253	ENSG00000155307	SAMSN1
43839	49.5868	1.19475	0.327292	3.65041	0.000261821	0.0113483	MED12	Teff	Resting	H3K4me1	chr21	17487381	17490397	3017	*	314	ENSG00000154639	CXADR
43840	45.2276	1.9545	0.36708	5.32444	1.01262370292709e-07	2.03410455834715e-05	MED12	Teff	Resting	H3K4me1	chr21	17490412	17493577	3166	*	314	ENSG00000154639	CXADR
43867	33.0789	2.75825	0.475963	5.7951	6.82802119414826e-09	2.06005415910508e-06	MED12	Teff	Resting	H3K4me1	chr21	21163529	21166151	2623	*	353	ENSG00000154654	NCAM2
43871	17.1806	1.99558	0.5775	3.45555	0.000549179	0.0198239	MED12	Teff	Resting	H3K4me1	chr21	21183176	21186216	3041	*	353	ENSG00000154654	NCAM2
43872	17.2319	4.50856	0.873884	5.15922	2.47986405123534e-07	4.38593886854693e-05	MED12	Teff	Resting	H3K4me1	chr21	21189499	21191413	1915	*	353	ENSG00000154654	NCAM2
43873	27.1238	1.9698	0.465431	4.23221	2.31401991482605e-05	0.00173518	MED12	Teff	Resting	H3K4me1	chr21	21191480	21193997	2518	*	353	ENSG00000154654	NCAM2
43874	115.197	1.36206	0.230288	5.9146	3.32693112287913e-09	1.13758864861647e-06	MED12	Teff	Resting	H3K4me1	chr21	21194782	21202441	7660	*	353	ENSG00000154654	NCAM2
43913	136.267	1.23446	0.202151	6.10661	1.01770314016194e-09	3.89537269096314e-07	MED12	Teff	Resting	H3K4me1	chr21	25754812	25761996	7185	*	382	ENSG00000154723	ATP5PF
43931	88.5982	1.52257	0.271522	5.60756	2.05198140836857e-08	5.31546093107192e-06	MED12	Teff	Resting	H3K4me1	chr21	26831123	26836026	4904	*	418	ENSG00000154734	ADAMTS1
43988	86.2707	1.048	0.265693	3.94441	7.99962824705878e-05	0.00456899	MED12	Teff	Resting	H3K4me1	chr21	30716866	30720563	3698	*	519	ENSG00000231068	KRTAP21-3
44025	45.692	1.07084	0.338474	3.16373	0.0015576	0.0428053	MED12	Teff	Resting	H3K4me1	chr21	31425014	31427593	2580	*	532	ENSG00000156299	TIAM1
44092	105.033	-0.932701	0.228948	-4.07385	4.62415137148797e-05	0.00295481	MED12	Teff	Resting	H3K4me1	chr21	33329692	33332883	3192	*	615	ENSG00000142166	IFNAR1
44220	66.5581	1.17927	0.284195	4.14951	3.33183898645073e-05	0.00231141	MED12	Teff	Resting	H3K4me1	chr21	35474647	35479158	4512	*	804	ENSG00000159216	RUNX1
44345	129.762	0.770409	0.202846	3.798	0.000145868	0.00720304	MED12	Teff	Resting	H3K4me1	chr21	38766024	38774889	8866	*	950	ENSG00000157557	ETS2
44346	84.2924	1.40255	0.260026	5.39389	6.89483259942452e-08	1.47758759341706e-05	MED12	Teff	Resting	H3K4me1	chr21	38775255	38782409	7155	*	950	ENSG00000157557	ETS2
44357	59.6089	1.20336	0.3216	3.74177	0.000182729	0.0085721	MED12	Teff	Resting	H3K4me1	chr21	38936685	38939419	2735	*	955	ENSG00000157557	ETS2
44358	116.731	1.41464	0.223528	6.32871	2.47226461179485e-10	1.13894417909244e-07	MED12	Teff	Resting	H3K4me1	chr21	38954700	38960768	6069	*	955	ENSG00000157557	ETS2
44360	148.921	1.01146	0.213813	4.73058	2.23882553138639e-06	0.000265399	MED12	Teff	Resting	H3K4me1	chr21	38978336	38982609	4274	*	955	ENSG00000157557	ETS2
44361	209.455	0.728257	0.167138	4.35721	1.31728117519083e-05	0.00111368	MED12	Teff	Resting	H3K4me1	chr21	38982882	38991189	8308	*	955	ENSG00000157557	ETS2
44363	155.101	1.11983	0.192351	5.82183	5.82054305013709e-09	1.79795423231682e-06	MED12	Teff	Resting	H3K4me1	chr21	38998997	39007259	8263	*	956	ENSG00000183527	PSMG1
44390	105.052	0.796772	0.225556	3.53248	0.000411674	0.0161675	MED12	Teff	Resting	H3K4me1	chr21	41418683	41426278	7596	*	1040	ENSG00000157601	MX1
44394	25.4855	2.59594	0.513939	5.05108	4.39328188650584e-07	7.08589396097121e-05	MED12	Teff	Resting	H3K4me1	chr21	41477018	41479226	2209	*	1061	ENSG00000184012	TMPRSS2
44395	20.8297	1.73785	0.546173	3.18186	0.00146331	0.0409233	MED12	Teff	Resting	H3K4me1	chr21	41482420	41485244	2825	*	1061	ENSG00000184012	TMPRSS2
44458	192.656	0.53308	0.166038	3.21059	0.00132465	0.0381121	MED12	Teff	Resting	H3K4me1	chr21	42680333	42686813	6481	*	1201	ENSG00000160191	PDE9A
44481	14.6122	2.22626	0.660909	3.36849	0.000755815	0.0250394	MED12	Teff	Resting	H3K4me1	chr21	43306222	43308797	2576	*	1241	ENSG00000142178	SIK1
44482	52.1437	1.18725	0.350919	3.38324	0.000716351	0.0241615	MED12	Teff	Resting	H3K4me1	chr21	43310892	43316317	5426	*	1241	ENSG00000142178	SIK1
44485	40.7631	1.37778	0.410308	3.35791	0.000785348	0.0257988	MED12	Teff	Resting	H3K4me1	chr21	43352094	43357045	4952	*	1241	ENSG00000142178	SIK1
44486	117.995	1.16368	0.215545	5.3988	6.70897335990109e-08	1.45395736744786e-05	MED12	Teff	Resting	H3K4me1	chr21	43358100	43364995	6896	*	1241	ENSG00000142178	SIK1
44546	30.2734	-1.69038	0.421867	-4.00691	6.15192894430908e-05	0.00369476	MED12	Teff	Resting	H3K4me1	chr21	44294201	44296479	2279	*	1309	ENSG00000141959	PFKL
44547	142.94	-0.628551	0.19846	-3.16714	0.00153945	0.0424051	MED12	Teff	Resting	H3K4me1	chr21	44297383	44304749	7367	*	1309	ENSG00000141959	PFKL
44570	221.434	0.821344	0.170482	4.81777	1.45173531297553e-06	0.000187398	MED12	Teff	Resting	H3K4me1	chr21	45102239	45112933	10695	*	1407	ENSG00000197381	ADARB1
44574	46.8103	-1.27458	0.340566	-3.74253	0.00018218	0.00855155	MED12	Teff	Resting	H3K4me1	chr21	45225780	45229360	3581	*	1416	ENSG00000186866	POFUT2
44623	15.272	-2.87354	0.690658	-4.16058	3.17437503165075e-05	0.00223441	MED12	Teff	Resting	H3K4me1	chr21	46566453	46567672	1220	*	1539	ENSG00000160307	S100B
44713	42.7252	-1.59057	0.367287	-4.3306	1.48702385100889e-05	0.0012328	MED12	Teff	Resting	H3K4me1	chr22	19503617	19506616	3000	*	1851	ENSG00000184113	CLDN5
44777	70.5135	-1.07973	0.267276	-4.03977	5.35041963117542e-05	0.003325	MED12	Teff	Resting	H3K4me1	chr22	20489567	20495289	5723	*	1979	ENSG00000099910	KLHL22
44864	66.9672	-2.53628	0.308558	-8.21979	2.0385833523011e-16	5.60137179318877e-13	MED12	Teff	Resting	H3K4me1	chr22	22789053	22793477	4425	*	2258	ENSG00000254709	IGLL5
44865	414.786	-0.412569	0.118664	-3.4768	0.000507443	0.0187243	MED12	Teff	Resting	H3K4me1	chr22	22814810	22824109	9300	*	2258	ENSG00000254709	IGLL5
44869	102.28	-1.98161	0.241769	-8.19628	2.47931448645239e-16	6.39335076838225e-13	MED12	Teff	Resting	H3K4me1	chr22	22925577	22931937	6361	*	2260	ENSG00000254709	IGLL5
44872	37.4913	-1.4946	0.377098	-3.96343	7.38810100244608e-05	0.0042866	MED12	Teff	Resting	H3K4me1	chr22	23010531	23014939	4409	*	2265	ENSG00000128266	GNAZ
44927	119.646	0.672979	0.208332	3.23032	0.00123651	0.0361714	MED12	Teff	Resting	H3K4me1	chr22	24103185	24108886	5702	*	2417	ENSG00000099991	CABIN1
44931	74.8862	1.10442	0.289489	3.81508	0.000136137	0.0068366	MED12	Teff	Resting	H3K4me1	chr22	24195392	24199712	4321	*	2422	ENSG00000099994	SUSD2
44933	64.1268	1.25953	0.288109	4.3717	1.23281224911443e-05	0.00105981	MED12	Teff	Resting	H3K4me1	chr22	24205384	24209613	4230	*	2422	ENSG00000099994	SUSD2
44943	71.1716	1.30484	0.284553	4.58557	4.52754316530341e-06	0.000475207	MED12	Teff	Resting	H3K4me1	chr22	24297619	24301230	3612	*	2441	ENSG00000258555	SPECC1L-ADORA2A
44950	120.788	0.655502	0.207286	3.16231	0.00156524	0.0429772	MED12	Teff	Resting	H3K4me1	chr22	24397671	24403381	5711	*	2443	ENSG00000128271	ADORA2A
45044	45.7197	-1.08903	0.339085	-3.21167	0.00131964	0.0380108	MED12	Teff	Resting	H3K4me1	chr22	27874600	27878339	3740	*	2689	ENSG00000180957	PITPNB
45053	19.0793	1.80512	0.543395	3.32194	0.000893955	0.0283497	MED12	Teff	Resting	H3K4me1	chr22	28327576	28330244	2669	*	2707	ENSG00000100154	TTC28
45057	63.225	0.996934	0.286527	3.47937	0.000502586	0.0185996	MED12	Teff	Resting	H3K4me1	chr22	28371932	28379034	7103	*	2707	ENSG00000100154	TTC28
45059	69.9963	1.15076	0.274007	4.19975	2.67215545266873e-05	0.0019513	MED12	Teff	Resting	H3K4me1	chr22	28393770	28398948	5179	*	2707	ENSG00000100154	TTC28
45135	776.939	0.365713	0.096686	3.78248	0.000155272	0.00755112	MED12	Teff	Resting	H3K4me1	chr22	30175328	30200561	25234	*	3049	ENSG00000128342	LIF
45163	130.349	0.678858	0.201246	3.37327	0.000742821	0.0247827	MED12	Teff	Resting	H3K4me1	chr22	30605369	30611248	5880	*	3163	ENSG00000100029	PES1
45176	105.433	-1.08977	0.228814	-4.76267	1.91049725263538e-06	0.000234799	MED12	Teff	Resting	H3K4me1	chr22	30939836	30944396	4561	*	3229	ENSG00000133422	MORC2
45252	54.2456	-1.32221	0.31164	-4.24276	2.20788067822202e-05	0.00167683	MED12	Teff	Resting	H3K4me1	chr22	32199997	32203819	3823	*	3540	ENSG00000128253	RFPL2
45285	67.5653	-1.17584	0.287947	-4.08353	4.43570234266998e-05	0.00287257	MED12	Teff	Resting	H3K4me1	chr22	35400544	35403925	3382	*	3623	ENSG00000100297	MCM5
45303	89.9679	1.15148	0.241492	4.76818	1.85900213008893e-06	0.000229202	MED12	Teff	Resting	H3K4me1	chr22	36195503	36199732	4230	*	3670	ENSG00000100336	APOL4
45311	115.012	-0.8992	0.224085	-4.01277	6.00111601034327e-05	0.00362399	MED12	Teff	Resting	H3K4me1	chr22	36288411	36295097	6687	*	3687	ENSG00000100342	APOL1
45395	97.1818	0.944822	0.232872	4.05726	4.96509246090481e-05	0.00314395	MED12	Teff	Resting	H3K4me1	chr22	37537570	37543488	5919	*	3825	ENSG00000128283	CDC42EP1
45443	152.017	-0.57559	0.18498	-3.11163	0.00186055	0.0490379	MED12	Teff	Resting	H3K4me1	chr22	38310170	38316776	6607	*	3929	ENSG00000213923	CSNK1E
45630	44.7848	1.06834	0.343392	3.11113	0.0018637	0.049104	MED12	Teff	Resting	H3K4me1	chr22	40667338	40670805	3468	*	4371	ENSG00000128285	MCHR1
45680	19.7215	-2.64371	0.593243	-4.45637	8.33599774133542e-06	0.00078211	MED12	Teff	Resting	H3K4me1	chr22	41787374	41789058	1685	*	4783	ENSG00000100147	CCDC134
45772	251.449	0.579171	0.150217	3.85555	0.000115468	0.00604733	MED12	Teff	Resting	H3K4me1	chr22	42996160	43008604	12445	*	5087	ENSG00000100266	PACSIN2
45804	74.408	1.30381	0.277272	4.70229	2.57257830813475e-06	0.000296734	MED12	Teff	Resting	H3K4me1	chr22	44328335	44331525	3191	*	5234	ENSG00000138944	SHISAL1
45816	24.5837	-1.48504	0.473058	-3.13923	0.00169391	0.0456306	MED12	Teff	Resting	H3K4me1	chr22	44709894	44712079	2186	*	5267	ENSG00000248405	PRR5-ARHGAP8
45883	75.7138	-0.945573	0.271766	-3.47936	0.000502613	0.0185996	MED12	Teff	Resting	H3K4me1	chr22	46585572	46589274	3703	*	5428	ENSG00000075240	GRAMD4
46014	16.1708	-2.74648	0.62699	-4.38043	1.18445517238061e-05	0.00103552	MED12	Teff	Resting	H3K4me1	chr3	4071041	4072070	1030	*	20847	ENSG00000170364	SETMAR
46020	213.61	0.551788	0.15843	3.48285	0.00049611	0.0184688	MED12	Teff	Resting	H3K4me1	chr3	4404934	4413842	8909	*	20834	ENSG00000144455	SUMF1
46029	192.276	0.589518	0.166365	3.54353	0.000394806	0.0156667	MED12	Teff	Resting	H3K4me1	chr3	4502480	4509039	6560	*	21727	ENSG00000150995	ITPR1
46037	390.053	0.586411	0.126674	4.62928	3.66939116985403e-06	0.000396495	MED12	Teff	Resting	H3K4me1	chr3	4733186	4743727	10542	*	21791	ENSG00000150995	ITPR1
46042	189.991	-0.530457	0.165962	-3.19626	0.00139222	0.0394659	MED12	Teff	Resting	H3K4me1	chr3	4803649	4811511	7863	*	21791	ENSG00000150995	ITPR1
46055	1143.65	0.34638	0.0912614	3.79548	0.00014736	0.00724883	MED12	Teff	Resting	H3K4me1	chr3	4997542	5028376	30835	*	21832	ENSG00000134107	BHLHE40
46067	73.0634	-0.887872	0.261405	-3.39653	0.00068245	0.0233145	MED12	Teff	Resting	H3K4me1	chr3	5158782	5162906	4125	*	21880	ENSG00000134109	EDEM1
46099	127.614	0.802914	0.203711	3.94143	8.09966893673505e-05	0.00460227	MED12	Teff	Resting	H3K4me1	chr3	9221554	9227145	5592	*	22253	ENSG00000196220	SRGAP3
46175	190.559	0.80485	0.169058	4.76081	1.92821333636321e-06	0.000235472	MED12	Teff	Resting	H3K4me1	chr3	10278837	10287142	8306	*	23999	ENSG00000157017	GHRL
46187	64.3105	-0.981748	0.281501	-3.48755	0.000487462	0.0182852	MED12	Teff	Resting	H3K4me1	chr3	10435997	10439198	3202	*	24383	ENSG00000157087	ATP2B2
46240	30.723	1.46924	0.43043	3.41343	0.000641504	0.0222216	MED12	Teff	Resting	H3K4me1	chr3	12176715	12180918	4204	*	25187	ENSG00000157150	TIMP4
46241	311.399	0.594276	0.152783	3.88967	0.00010038	0.00541569	MED12	Teff	Resting	H3K4me1	chr3	12181288	12198690	17403	*	25187	ENSG00000157150	TIMP4
46292	172.55	-0.573211	0.180664	-3.1728	0.00150974	0.0418717	MED12	Teff	Resting	H3K4me1	chr3	12959844	12968857	9014	*	25909	ENSG00000144711	IQSEC1
46302	36.0807	-1.38135	0.39807	-3.47013	0.000520207	0.0191126	MED12	Teff	Resting	H3K4me1	chr3	13077210	13079769	2560	*	25915	ENSG00000144711	IQSEC1
46305	31.3556	-1.64182	0.425389	-3.85958	0.000113584	0.00596899	MED12	Teff	Resting	H3K4me1	chr3	13188320	13190466	2147	*	25914	ENSG00000144711	IQSEC1
46306	106.84	-1.28058	0.23729	-5.39669	6.78803816404033e-08	1.46077836681241e-05	MED12	Teff	Resting	H3K4me1	chr3	13233285	13236859	3575	*	25914	ENSG00000144711	IQSEC1
46319	74.9825	1.05185	0.26634	3.94927	7.83897514320756e-05	0.00449733	MED12	Teff	Resting	H3K4me1	chr3	13543163	13546482	3320	*	26148	ENSG00000163520	FBLN2
46357	616.771	0.392544	0.113565	3.45657	0.000547101	0.0198007	MED12	Teff	Resting	H3K4me1	chr3	14878183	14892374	14192	*	26593	ENSG00000177463	NR2C2
46391	125.352	1.56794	0.230805	6.79334	1.09567252998039e-11	8.51470364586278e-09	MED12	Teff	Resting	H3K4me1	chr3	15495274	15502049	6776	*	26929	ENSG00000206561	COLQ
46426	69.5092	1.57568	0.290143	5.43072	5.61270079186318e-08	1.25741498625124e-05	MED12	Teff	Resting	H3K4me1	chr3	16202207	16207611	5405	*	27332	ENSG00000131386	GALNT15
46429	36.9878	2.70667	0.440818	6.14012	8.24616080621517e-10	3.33904411382192e-07	MED12	Teff	Resting	H3K4me1	chr3	16238755	16241859	3105	*	27332	ENSG00000131386	GALNT15
46430	36.2036	1.83725	0.407607	4.5074	6.56255994376623e-06	0.000639912	MED12	Teff	Resting	H3K4me1	chr3	16243144	16246697	3554	*	27341	ENSG00000154813	DPH3
46432	151.454	1.83625	0.201294	9.12224	7.3590313887216e-20	4.04405057065212e-16	MED12	Teff	Resting	H3K4me1	chr3	16251238	16260371	9134	*	27341	ENSG00000154813	DPH3
46444	293.294	0.591561	0.139642	4.23627	2.27261226115107e-05	0.00171415	MED12	Teff	Resting	H3K4me1	chr3	16367163	16381249	14087	*	27459	ENSG00000131378	RFTN1
46484	470.084	-0.405481	0.115872	-3.49938	0.000466342	0.0177254	MED12	Teff	Resting	H3K4me1	chr3	16895930	16908157	12228	*	27546	ENSG00000154822	PLCL2
46506	81.8899	1.07819	0.254101	4.24317	2.20384212278034e-05	0.00167542	MED12	Teff	Resting	H3K4me1	chr3	17143172	17147273	4102	*	27548	ENSG00000154822	PLCL2
46509	89.2939	1.04261	0.250108	4.16866	3.06397529141728e-05	0.0021726	MED12	Teff	Resting	H3K4me1	chr3	17180071	17184626	4556	*	27624	ENSG00000131374	TBC1D5
46619	180.292	1.16008	0.179232	6.47253	9.63783003509104e-11	5.01004360641709e-08	MED12	Teff	Resting	H3K4me1	chr3	23437466	23444540	7075	*	28005	ENSG00000182247	UBE2E2
46736	30.8443	2.25762	0.468275	4.82115	1.42731858007387e-06	0.000185491	MED12	Teff	Resting	H3K4me1	chr3	28915753	28919006	3254	*	29655	ENSG00000144642	RBMS3
46740	83.9237	1.21382	0.288035	4.21416	2.5071456332493e-05	0.00186364	MED12	Teff	Resting	H3K4me1	chr3	28933559	28937437	3879	*	29659	ENSG00000144642	RBMS3
46741	67.7659	2.22302	0.573088	3.87902	0.00010488	0.00560342	MED12	Teff	Resting	H3K4me1	chr3	28938064	28941945	3882	*	29659	ENSG00000144642	RBMS3
46750	40.5209	1.63735	0.369359	4.43296	9.29476035796046e-06	0.000847266	MED12	Teff	Resting	H3K4me1	chr3	29181935	29187530	5596	*	29659	ENSG00000144642	RBMS3
46762	60.4335	1.49542	0.315263	4.74341	2.10150220147042e-06	0.000252229	MED12	Teff	Resting	H3K4me1	chr3	30220139	30224494	4356	*	29700	ENSG00000163513	TGFBR2
46763	65.8159	1.07909	0.289373	3.72907	0.000192189	0.00895039	MED12	Teff	Resting	H3K4me1	chr3	30225571	30229426	3856	*	29700	ENSG00000163513	TGFBR2
46764	9.42111	2.99666	0.904754	3.31213	0.000925885	0.0291461	MED12	Teff	Resting	H3K4me1	chr3	30230626	30232898	2273	*	29700	ENSG00000163513	TGFBR2
46814	124.825	0.88216	0.21029	4.19497	2.72905734961716e-05	0.00197336	MED12	Teff	Resting	H3K4me1	chr3	31505176	31510492	5317	*	29739	ENSG00000163527	STT3B
46837	125.205	0.760101	0.20869	3.64226	0.000270257	0.0116353	MED12	Teff	Resting	H3K4me1	chr3	31761143	31769362	8220	*	29766	ENSG00000144645	OSBPL10
46894	42.7361	1.28631	0.364517	3.52881	0.000417434	0.0163436	MED12	Teff	Resting	H3K4me1	chr3	32550045	32553105	3061	*	29920	ENSG00000144635	DYNC1LI1
46914	268.23	-0.606192	0.144069	-4.20764	2.58047482801683e-05	0.00190527	MED12	Teff	Resting	H3K4me1	chr3	33015386	33027602	12217	*	29990	ENSG00000183813	CCR4
46944	61.5051	-0.95526	0.28593	-3.34089	0.000835106	0.026981	MED12	Teff	Resting	H3K4me1	chr3	33805623	33809588	3966	*	30472	ENSG00000170248	PDCD6IP
46982	24.2774	-1.84021	0.523158	-3.51751	0.00043561	0.0167988	MED12	Teff	Resting	H3K4me1	chr3	37216157	37218318	2162	*	31549	ENSG00000144674	GOLGA4
46992	17.0101	1.85848	0.585782	3.17265	0.00151057	0.0418796	MED12	Teff	Resting	H3K4me1	chr3	37323181	37326485	3305	*	31562	ENSG00000144674	GOLGA4
47000	46.7897	1.46885	0.34456	4.26296	2.01733294423006e-05	0.00156771	MED12	Teff	Resting	H3K4me1	chr3	37501444	37506373	4930	*	31594	ENSG00000144668	ITGA9
47004	31.9412	1.32059	0.414282	3.18766	0.00143429	0.0402955	MED12	Teff	Resting	H3K4me1	chr3	37786445	37788804	2360	*	31658	ENSG00000144677	CTDSPL
47007	420.465	0.432583	0.117451	3.68309	0.000230426	0.0102829	MED12	Teff	Resting	H3K4me1	chr3	37898600	37910487	11888	*	31656	ENSG00000144677	CTDSPL
47017	62.0675	-1.8316	0.297681	-6.15288	7.60875992506027e-10	3.14720400448662e-07	MED12	Teff	Resting	H3K4me1	chr3	38150812	38155476	4665	*	31997	ENSG00000172939	OXSR1
47057	62.9567	-0.955914	0.284175	-3.36382	0.000768729	0.0254056	MED12	Teff	Resting	H3K4me1	chr3	39232283	39235699	3417	*	32863	ENSG00000168334	XIRP1
47063	53.5592	-1.18723	0.309507	-3.83588	0.000125115	0.00640894	MED12	Teff	Resting	H3K4me1	chr3	39276176	39278654	2479	*	32869	ENSG00000168329	CX3CR1
47069	480.298	0.431332	0.112301	3.84087	0.000122601	0.0063177	MED12	Teff	Resting	H3K4me1	chr3	39320601	39334104	13504	*	32878	ENSG00000179934	CCR8
47100	230.618	0.631747	0.159792	3.95356	7.69984741763095e-05	0.00443736	MED12	Teff	Resting	H3K4me1	chr3	40967276	40974372	7097	*	33778	ENSG00000168036	CTNNB1
47142	159.373	0.764376	0.182027	4.19926	2.67793210193225e-05	0.0019513	MED12	Teff	Resting	H3K4me1	chr3	42190531	42196702	6172	*	34082	ENSG00000182606	TRAK1
47149	59.4899	-1.05672	0.306743	-3.44497	0.000571123	0.0203895	MED12	Teff	Resting	H3K4me1	chr3	42506869	42509246	2378	*	34170	ENSG00000114812	VIPR1
47151	59.5951	-2.14877	0.309256	-6.9482	3.6997635623338e-12	3.16268121853501e-09	MED12	Teff	Resting	H3K4me1	chr3	42518363	42521481	3119	*	34170	ENSG00000114812	VIPR1
47152	208.935	-2.25857	0.18167	-12.4323	1.74564301275068e-35	1.34301045185974e-30	MED12	Teff	Resting	H3K4me1	chr3	42525897	42534634	8738	*	34170	ENSG00000114812	VIPR1
47166	67.482	-2.0851	0.290822	-7.16967	7.51805022599213e-13	8.14649569206626e-10	MED12	Teff	Resting	H3K4me1	chr3	42746128	42749547	3420	*	34368	ENSG00000244607	CCDC13
47175	148.973	0.767132	0.20714	3.70345	0.000212688	0.00965949	MED12	Teff	Resting	H3K4me1	chr3	43019652	43025900	6249	*	34456	ENSG00000144649	FAM198A
47201	52.155	-0.998291	0.312001	-3.19964	0.001376	0.039144	MED12	Teff	Resting	H3K4me1	chr3	43476833	43479295	2463	*	34534	ENSG00000160746	ANO10
47220	36.0204	-1.21329	0.382629	-3.17092	0.00151957	0.0420443	MED12	Teff	Resting	H3K4me1	chr3	43754917	43756596	1680	*	34561	ENSG00000011198	ABHD5
47231	38.7203	2.04552	0.403648	5.06759	4.02886429961729e-07	6.62309134382598e-05	MED12	Teff	Resting	H3K4me1	chr3	44089259	44093273	4015	*	34575	ENSG00000173769	TOPAZ1
47233	71.7133	2.08061	0.293778	7.08226	1.41821379011375e-12	1.36387847428002e-09	MED12	Teff	Resting	H3K4me1	chr3	44103330	44107295	3966	*	34575	ENSG00000173769	TOPAZ1
47250	125.696	-0.998666	0.207909	-4.80339	1.56001369844636e-06	0.000200033	MED12	Teff	Resting	H3K4me1	chr3	44966572	44970780	4209	*	35078	ENSG00000163812	ZDHHC3
47297	110.12	0.793243	0.222431	3.56624	0.000362137	0.0146637	MED12	Teff	Resting	H3K4me1	chr3	45663753	45671180	7428	*	35291	ENSG00000211456	SACM1L
47332	113.783	0.7636	0.216374	3.52908	0.000417001	0.016335	MED12	Teff	Resting	H3K4me1	chr3	46088249	46094649	6401	*	35456	ENSG00000173578	XCR1
47337	182.499	0.750631	0.170543	4.40141	1.07550597927744e-05	0.000954372	MED12	Teff	Resting	H3K4me1	chr3	46104274	46114548	10275	*	35464	ENSG00000183625	CCR3
47361	75.1297	1.19185	0.291398	4.09011	4.31162664277246e-05	0.00280639	MED12	Teff	Resting	H3K4me1	chr3	46382922	46386882	3961	*	35485	ENSG00000160791	CCR5
47374	218.43	-0.722323	0.160064	-4.5127	6.40064376509948e-06	0.000626506	MED12	Teff	Resting	H3K4me1	chr3	46689871	46697025	7155	*	35723	ENSG00000178038	ALS2CL
47387	441.276	-0.450178	0.114989	-3.91496	9.0418686811003e-05	0.00499739	MED12	Teff	Resting	H3K4me1	chr3	46951824	46962435	10612	*	35921	ENSG00000160796	NBEAL2
47437	42.0411	1.21085	0.35689	3.39278	0.000691859	0.0235523	MED12	Teff	Resting	H3K4me1	chr3	48033199	48035695	2497	*	36309	ENSG00000047849	MAP4
47471	13.6538	-2.24801	0.670033	-3.35507	0.000793448	0.0260094	MED12	Teff	Resting	H3K4me1	chr3	48678963	48680324	1362	*	37119	ENSG00000213672	NCKIPSD
47535	60.5039	-1.39365	0.315178	-4.42178	9.78918175890445e-06	0.000880855	MED12	Teff	Resting	H3K4me1	chr3	49551426	49555409	3984	*	38359	ENSG00000164061	BSN
47541	61.9162	-1.28617	0.30609	-4.20192	2.64655501731773e-05	0.00194259	MED12	Teff	Resting	H3K4me1	chr3	49711192	49714102	2911	*	38576	ENSG00000164068	RNF123
47593	624.569	0.411799	0.110472	3.72762	0.000193299	0.0089953	MED12	Teff	Resting	H3K4me1	chr3	50580119	50596956	16838	*	39989	ENSG00000088543	C3orf18
47610	748.236	-0.411531	0.0956659	-4.30175	1.69455637961658e-05	0.00137376	MED12	Teff	Resting	H3K4me1	chr3	51669060	51689007	19948	*	40241	ENSG00000164081	TEX264
47613	13.0035	-3.74876	0.852271	-4.39855	1.08974602295131e-05	0.000964783	MED12	Teff	Resting	H3K4me1	chr3	51789224	51790257	1034	*	40264	ENSG00000214686	IQCF6
47614	47.8055	-1.35499	0.337997	-4.00887	6.10100993357029e-05	0.00367566	MED12	Teff	Resting	H3K4me1	chr3	51796623	51799124	2502	*	40264	ENSG00000214686	IQCF6
47663	70.8043	1.04211	0.270857	3.84747	0.000119346	0.00620805	MED12	Teff	Resting	H3K4me1	chr3	52873340	52876782	3443	*	41515	ENSG00000213533	STIMATE
47667	62.154	1.17892	0.303887	3.87946	0.00010469	0.00559717	MED12	Teff	Resting	H3K4me1	chr3	52924135	52927504	3370	*	41502	ENSG00000248592	TMEM110-MUSTN1
47701	56.4197	1.03517	0.311944	3.31846	0.000905162	0.0286579	MED12	Teff	Resting	H3K4me1	chr3	53692183	53696716	4534	*	41937	ENSG00000157388	CACNA1D
47707	72.7463	0.881675	0.272403	3.23666	0.00120939	0.0356492	MED12	Teff	Resting	H3K4me1	chr3	53720912	53727708	6797	*	41937	ENSG00000157388	CACNA1D
47724	108.369	1.25089	0.225143	5.55595	2.7610169136287e-08	6.89651634923138e-06	MED12	Teff	Resting	H3K4me1	chr3	56288770	56294217	5448	*	42045	ENSG00000187672	ERC2
47732	89.0087	-1.18481	0.240958	-4.91707	8.78472469461315e-07	0.000124696	MED12	Teff	Resting	H3K4me1	chr3	56610689	56613759	3071	*	42120	ENSG00000163946	FAM208A
47753	99.5959	1.0854	0.233126	4.65584	3.22666334006722e-06	0.000357185	MED12	Teff	Resting	H3K4me1	chr3	56823111	56828640	5530	*	42188	ENSG00000163947	ARHGEF3
47851	73.6229	-2.05892	0.283126	-7.27211	3.5391307880474e-13	4.12550041179434e-10	MED12	Teff	Resting	H3K4me1	chr3	58897266	58900811	3546	*	42904	ENSG00000163689	C3orf67
47853	49.8351	1.01556	0.320574	3.16794	0.00153525	0.0423046	MED12	Teff	Resting	H3K4me1	chr3	59234161	59237774	3614	*	42891	ENSG00000163689	C3orf67
47924	95.84	0.814907	0.239507	3.40244	0.000667879	0.022939	MED12	Teff	Resting	H3K4me1	chr3	60185658	60194198	8541	*	42922	ENSG00000189283	FHIT
47932	42.8443	1.37812	0.358171	3.84766	0.000119253	0.00620753	MED12	Teff	Resting	H3K4me1	chr3	60362976	60367446	4471	*	42922	ENSG00000189283	FHIT
47934	9.2596	3.36735	0.981158	3.43201	0.000599119	0.021011	MED12	Teff	Resting	H3K4me1	chr3	60388177	60389864	1688	*	42922	ENSG00000189283	FHIT
47938	62.0077	1.42838	0.316185	4.51754	6.25612750832174e-06	0.000615493	MED12	Teff	Resting	H3K4me1	chr3	60553520	60557104	3585	*	42922	ENSG00000189283	FHIT
47939	28.2987	2.25394	0.490568	4.59456	4.33664241500448e-06	0.000458296	MED12	Teff	Resting	H3K4me1	chr3	61058354	61061471	3118	*	42919	ENSG00000189283	FHIT
47944	39.7553	1.63239	0.385648	4.23284	2.30759395561332e-05	0.00173205	MED12	Teff	Resting	H3K4me1	chr3	61518566	61523521	4956	*	42934	ENSG00000144724	PTPRG
47975	21.1689	2.12165	0.54526	3.89108	9.97976165288834e-05	0.00540175	MED12	Teff	Resting	H3K4me1	chr3	63988079	63989898	1820	*	43110	ENSG00000163635	ATXN7
47978	41.4501	1.13446	0.351726	3.2254	0.00125799	0.0366186	MED12	Teff	Resting	H3K4me1	chr3	64006330	64010042	3713	*	43124	ENSG00000163636	PSMD6
48004	43.6884	1.19182	0.34604	3.44417	0.000572813	0.0204214	MED12	Teff	Resting	H3K4me1	chr3	66432386	66434842	2457	*	43240	ENSG00000144749	LRIG1
48017	33.696	1.37919	0.409448	3.3684	0.000756049	0.0250394	MED12	Teff	Resting	H3K4me1	chr3	67328356	67336458	8103	*	43257	ENSG00000172340	SUCLG2
48029	108.373	0.696078	0.220998	3.1497	0.00163439	0.0444789	MED12	Teff	Resting	H3K4me1	chr3	67660774	67664898	4125	*	43256	ENSG00000172340	SUCLG2
48033	57.2635	-1.52943	0.31025	-4.92966	8.23710180808089e-07	0.000118486	MED12	Teff	Resting	H3K4me1	chr3	67736835	67739761	2927	*	43256	ENSG00000172340	SUCLG2
48034	24.4902	-1.70235	0.483393	-3.52167	0.000428841	0.0166295	MED12	Teff	Resting	H3K4me1	chr3	67947432	67948950	1519	*	43260	ENSG00000183662	FAM19A1
48035	60.555	-1.21846	0.297836	-4.09103	4.29468495376025e-05	0.00279773	MED12	Teff	Resting	H3K4me1	chr3	68056348	68059004	2657	*	43262	ENSG00000183662	FAM19A1
48119	72.8481	1.05088	0.272044	3.8629	0.000112049	0.00590041	MED12	Teff	Resting	H3K4me1	chr3	71262082	71267468	5387	*	43595	ENSG00000114861	FOXP1
48124	222.758	0.541026	0.1626	3.32734	0.000876786	0.0279666	MED12	Teff	Resting	H3K4me1	chr3	71354671	71363146	8476	*	43599	ENSG00000114861	FOXP1
48130	155.304	0.618656	0.184004	3.36219	0.000773256	0.0255214	MED12	Teff	Resting	H3K4me1	chr3	71413947	71420110	6164	*	43599	ENSG00000114861	FOXP1
48159	84.1666	-0.885115	0.250024	-3.54012	0.000399942	0.0158036	MED12	Teff	Resting	H3K4me1	chr3	71728095	71730788	2694	*	43651	ENSG00000163412	EIF4E3
48169	313.773	0.688301	0.149749	4.59637	4.29921956973497e-06	0.000454966	MED12	Teff	Resting	H3K4me1	chr3	71975802	71989172	13371	*	43670	ENSG00000163421	PROK2
48183	109.689	0.767324	0.217585	3.52654	0.000421027	0.0164341	MED12	Teff	Resting	H3K4me1	chr3	72097703	72103269	5567	*	43670	ENSG00000163421	PROK2
48192	75.8769	-1.24207	0.275908	-4.50176	6.7393608121281e-06	0.000653837	MED12	Teff	Resting	H3K4me1	chr3	72255269	72261997	6729	*	43687	ENSG00000163602	RYBP
48221	188.537	0.720197	0.170047	4.23527	2.28277782713501e-05	0.00172013	MED12	Teff	Resting	H3K4me1	chr3	72625046	72637863	12818	*	43687	ENSG00000163602	RYBP
48279	199.189	0.594652	0.177325	3.35346	0.000798079	0.0261055	MED12	Teff	Resting	H3K4me1	chr3	87267179	87273975	6797	*	43951	ENSG00000064835	POU1F1
48332	82.5221	0.946143	0.254068	3.72398	0.000196109	0.00906708	MED12	Teff	Resting	H3K4me1	chr3	97879982	97884865	4884	*	44148	ENSG00000080200	CRYBG3
48339	163.499	1.28738	0.189735	6.78514	1.1597422482082e-11	8.92247698658978e-09	MED12	Teff	Resting	H3K4me1	chr3	97977449	97984672	7224	*	44165	ENSG00000170854	RIOX2
48384	27.6095	1.40467	0.451793	3.1091	0.0018766	0.0493089	MED12	Teff	Resting	H3K4me1	chr3	99937141	99941178	4038	*	44428	ENSG00000168386	FILIP1L
48396	124.503	0.78331	0.209922	3.73143	0.000190394	0.00888293	MED12	Teff	Resting	H3K4me1	chr3	100086482	100091518	5037	*	44420	ENSG00000168386	FILIP1L
48414	14.1544	2.56239	0.735618	3.48332	0.000495239	0.0184688	MED12	Teff	Resting	H3K4me1	chr3	100640781	100643938	3158	*	44511	ENSG00000144820	ADGRG7
48549	134.78	0.838962	0.20374	4.1178	3.82501304024646e-05	0.00257011	MED12	Teff	Resting	H3K4me1	chr3	106295531	106304334	8804	*	44897	ENSG00000114423	CBLB
48603	32.6412	1.29437	0.400569	3.23133	0.00123215	0.0361127	MED12	Teff	Resting	H3K4me1	chr3	108047387	108050279	2893	*	45107	ENSG00000196776	CD47
48604	18.4915	2.28433	0.60558	3.77214	0.000161852	0.00777768	MED12	Teff	Resting	H3K4me1	chr3	108053070	108054624	1555	*	45107	ENSG00000196776	CD47
48607	184.766	0.605034	0.175295	3.45151	0.00055746	0.0200147	MED12	Teff	Resting	H3K4me1	chr3	108066164	108076359	10196	*	45107	ENSG00000196776	CD47
48633	125.855	0.779862	0.217045	3.59308	0.000326789	0.0135024	MED12	Teff	Resting	H3K4me1	chr3	108326146	108332975	6830	*	45135	ENSG00000114455	HHLA2
48636	97.4718	1.14123	0.233995	4.87714	1.07636187590582e-06	0.000145697	MED12	Teff	Resting	H3K4me1	chr3	108341300	108346217	4918	*	45135	ENSG00000114455	HHLA2
48638	88.6964	0.962916	0.245638	3.92007	8.85235676600146e-05	0.00493162	MED12	Teff	Resting	H3K4me1	chr3	108386082	108390236	4155	*	45135	ENSG00000114455	HHLA2
48689	15.3398	2.18183	0.656576	3.32305	0.000890395	0.0282718	MED12	Teff	Resting	H3K4me1	chr3	111226670	111227833	1164	*	45253	ENSG00000177707	NECTIN3
48694	78.3553	0.849182	0.269497	3.15099	0.00162717	0.0443241	MED12	Teff	Resting	H3K4me1	chr3	111281182	111286653	5472	*	45253	ENSG00000177707	NECTIN3
48695	131.372	0.854827	0.224025	3.81576	0.000135762	0.00682225	MED12	Teff	Resting	H3K4me1	chr3	111298815	111304887	6073	*	45253	ENSG00000177707	NECTIN3
48701	95.3647	0.930243	0.243127	3.82616	0.00013016	0.00660979	MED12	Teff	Resting	H3K4me1	chr3	111334714	111338498	3785	*	45262	ENSG00000153283	CD96
48725	92.0287	0.844448	0.254498	3.31809	0.000906341	0.0286716	MED12	Teff	Resting	H3K4me1	chr3	111734933	111740292	5360	*	45309	ENSG00000144824	PHLDB2
48742	209.66	0.623365	0.159399	3.91073	9.20176817590442e-05	0.00506641	MED12	Teff	Resting	H3K4me1	chr3	112085689	112093793	8105	*	45361	ENSG00000114529	C3orf52
48791	79.4323	0.880518	0.262136	3.35901	0.000782219	0.0257283	MED12	Teff	Resting	H3K4me1	chr3	112647760	112651154	3395	*	45460	ENSG00000091986	CCDC80
48869	23.8683	-1.78693	0.488017	-3.66162	0.000250625	0.010968	MED12	Teff	Resting	H3K4me1	chr3	114388393	114389458	1066	*	45717	ENSG00000181722	ZBTB20
48907	23.34	1.81612	0.491351	3.69618	0.000218866	0.00989331	MED12	Teff	Resting	H3K4me1	chr3	118932391	118934392	2002	*	45750	ENSG00000144847	IGSF11
48908	32.0951	1.73157	0.426713	4.05792	4.95107326508778e-05	0.00313765	MED12	Teff	Resting	H3K4me1	chr3	118937549	118939454	1906	*	45750	ENSG00000144847	IGSF11
48914	106.319	1.82876	0.23606	7.74702	9.40711026766642e-15	1.64485461009754e-11	MED12	Teff	Resting	H3K4me1	chr3	118979728	118986435	6708	*	45750	ENSG00000144847	IGSF11
48919	114.4	0.746964	0.222974	3.35001	0.00080809	0.0263546	MED12	Teff	Resting	H3K4me1	chr3	119204553	119208391	3839	*	45761	ENSG00000114638	UPK1B
48949	269.186	0.512176	0.154146	3.32268	0.000891579	0.0282977	MED12	Teff	Resting	H3K4me1	chr3	119553324	119563545	10222	*	45830	ENSG00000121594	CD80
48954	62.5267	1.01268	0.289398	3.49926	0.00046655	0.0177254	MED12	Teff	Resting	H3K4me1	chr3	119586017	119590184	4168	*	45838	ENSG00000144843	ADPRH
48985	10.5607	3.05089	0.865284	3.52589	0.000422069	0.0164349	MED12	Teff	Resting	H3K4me1	chr3	120222756	120224800	2045	*	46026	ENSG00000175697	GPR156
48986	17.5832	2.19712	0.584102	3.76153	0.000168877	0.00806488	MED12	Teff	Resting	H3K4me1	chr3	120226714	120229101	2388	*	46026	ENSG00000175697	GPR156
49010	10.6348	-2.31177	0.738084	-3.13213	0.00173545	0.0464406	MED12	Teff	Resting	H3K4me1	chr3	121451305	121452374	1070	*	46127	ENSG00000051341	POLQ
49032	158.56	0.994443	0.183409	5.42199	5.89398670271955e-08	1.29929474777573e-05	MED12	Teff	Resting	H3K4me1	chr3	121994454	122001687	7234	*	46249	ENSG00000145103	ILDR1
49034	83.2006	0.800273	0.247207	3.23727	0.0012068	0.0355866	MED12	Teff	Resting	H3K4me1	chr3	122009113	122015887	6775	*	46249	ENSG00000145103	ILDR1
49046	80.0469	0.87428	0.256075	3.41415	0.000639807	0.0221828	MED12	Teff	Resting	H3K4me1	chr3	122145611	122150343	4733	*	46262	ENSG00000036828	CASR
49076	87.1681	0.811861	0.257953	3.14731	0.00164778	0.0446993	MED12	Teff	Resting	H3K4me1	chr3	122531649	122536948	5300	*	46318	ENSG00000114030	KPNA1
49086	119.227	1.06841	0.216695	4.93047	8.20331560068588e-07	0.000118409	MED12	Teff	Resting	H3K4me1	chr3	122641456	122647548	6093	*	46384	ENSG00000173200	PARP15
49097	25.2897	2.18746	0.499976	4.37513	1.21357918913616e-05	0.00105024	MED12	Teff	Resting	H3K4me1	chr3	122914941	122917026	2086	*	46468	ENSG00000082684	SEMA5B
49099	300.098	0.526991	0.13633	3.86555	0.000110839	0.0058527	MED12	Teff	Resting	H3K4me1	chr3	122973249	122980295	7047	*	46468	ENSG00000082684	SEMA5B
49151	39.2608	1.1624	0.367244	3.16519	0.00154983	0.0426301	MED12	Teff	Resting	H3K4me1	chr3	125026659	125029352	2694	*	46753	ENSG00000173706	HEG1
49211	407.699	0.583566	0.134576	4.33633	1.44882535220878e-05	0.00121026	MED12	Teff	Resting	H3K4me1	chr3	126907823	126917940	10118	*	46966	ENSG00000114554	PLXNA1
49351	85.5922	-0.846834	0.269923	-3.13731	0.00170504	0.0458583	MED12	Teff	Resting	H3K4me1	chr3	130740993	130746438	5446	*	47490	ENSG00000196455	PIK3R4
49357	34.9266	2.05247	0.439029	4.67501	2.93932970241532e-06	0.000333536	MED12	Teff	Resting	H3K4me1	chr3	130838831	130840425	1595	*	47668	ENSG00000017260	ATP2C1
49358	235.548	0.908472	0.155612	5.83806	5.28134163503533e-09	1.66524597824362e-06	MED12	Teff	Resting	H3K4me1	chr3	130848208	130855206	6999	*	47668	ENSG00000017260	ATP2C1
49359	16.922	2.02558	0.591981	3.42171	0.000622297	0.0217114	MED12	Teff	Resting	H3K4me1	chr3	130857039	130858632	1594	*	47671	ENSG00000017260	ATP2C1
49385	61.4796	1.05776	0.297829	3.55156	0.000382962	0.0153055	MED12	Teff	Resting	H3K4me1	chr3	131552543	131555929	3387	*	47733	ENSG00000114686	MRPL3
49430	79.2135	-0.927008	0.258536	-3.5856	0.000336302	0.0137976	MED12	Teff	Resting	H3K4me1	chr3	133879398	133884045	4648	*	47847	ENSG00000154917	RAB6B
49435	31.5351	2.07788	0.46024	4.51478	6.33827594551e-06	0.000622778	MED12	Teff	Resting	H3K4me1	chr3	134056487	134058710	2224	*	47854	ENSG00000174640	SLCO2A1
49450	82.7893	1.17255	0.252724	4.63964	3.49020988672894e-06	0.000380878	MED12	Teff	Resting	H3K4me1	chr3	134774790	134778501	3712	*	47907	ENSG00000154928	EPHB1
49451	224.897	0.59024	0.154307	3.82511	0.000130715	0.00663362	MED12	Teff	Resting	H3K4me1	chr3	134794454	134810865	16412	*	47907	ENSG00000154928	EPHB1
49458	32.548	1.53791	0.411532	3.73703	0.000186206	0.00872991	MED12	Teff	Resting	H3K4me1	chr3	136109194	136110426	1233	*	47952	ENSG00000174579	MSL2
49489	66.3851	1.06836	0.304111	3.51307	0.000442954	0.0169969	MED12	Teff	Resting	H3K4me1	chr3	136838284	136840762	2479	*	48044	ENSG00000168917	SLC35G2
49510	196.328	0.744526	0.177319	4.19879	2.68340788890693e-05	0.0019513	MED12	Teff	Resting	H3K4me1	chr3	138078115	138085078	6964	*	48078	ENSG00000158163	DZIP1L
49534	50.6928	1.532	0.340781	4.49554	6.9393285377494e-06	0.0006707	MED12	Teff	Resting	H3K4me1	chr3	138716934	138722213	5280	*	48303	ENSG00000051382	PIK3CB
49607	103.843	0.702414	0.226177	3.10559	0.00189901	0.0497109	MED12	Teff	Resting	H3K4me1	chr3	141474360	141478056	3697	*	48431	ENSG00000155903	RASA2
49648	67.6288	-1.57054	0.279054	-5.62808	1.82224774550277e-08	4.8538466211756e-06	MED12	Teff	Resting	H3K4me1	chr3	142269197	142271963	2767	*	48483	ENSG00000175066	GK5
49649	24.922	-2.1077	0.483002	-4.36376	1.27846411170707e-05	0.00108444	MED12	Teff	Resting	H3K4me1	chr3	142275126	142276546	1421	*	48483	ENSG00000175066	GK5
49650	14.5478	-2.98389	0.703199	-4.24331	2.20247053789763e-05	0.00167542	MED12	Teff	Resting	H3K4me1	chr3	142282054	142283135	1082	*	48483	ENSG00000175066	GK5
49700	72.8043	-1.09072	0.266132	-4.09842	4.15972980678845e-05	0.00273529	MED12	Teff	Resting	H3K4me1	chr3	143347571	143350476	2906	*	48611	ENSG00000175040	CHST2
49721	140.269	1.85806	0.207228	8.96625	3.06780464700511e-19	1.31123083620743e-15	MED12	Teff	Resting	H3K4me1	chr3	143819314	143823747	4434	*	48613	ENSG00000181804	SLC9A9
49722	110.147	0.697922	0.215938	3.23205	0.00122904	0.0360626	MED12	Teff	Resting	H3K4me1	chr3	143824240	143827757	3518	*	48613	ENSG00000181804	SLC9A9
49723	177.743	0.817921	0.179868	4.54735	5.43268800727934e-06	0.000549798	MED12	Teff	Resting	H3K4me1	chr3	143829180	143837119	7940	*	48613	ENSG00000181804	SLC9A9
49729	27.6516	2.19597	0.475989	4.61349	3.95957971374238e-06	0.000424234	MED12	Teff	Resting	H3K4me1	chr3	143875245	143876841	1597	*	48613	ENSG00000181804	SLC9A9
49739	39.85	1.2251	0.360539	3.39798	0.000678855	0.0232353	MED12	Teff	Resting	H3K4me1	chr3	146501222	146505426	4205	*	48655	ENSG00000163746	PLSCR2
49746	175.248	0.684588	0.173643	3.94251	8.06334150824799e-05	0.00458743	MED12	Teff	Resting	H3K4me1	chr3	146549431	146554895	5465	*	48677	ENSG00000188313	PLSCR1
49764	58.2997	0.939249	0.297499	3.15715	0.00159321	0.0435584	MED12	Teff	Resting	H3K4me1	chr3	149203092	149205257	2166	*	48801	ENSG00000047457	CP
49765	136.058	0.64093	0.195947	3.27094	0.00107192	0.0326156	MED12	Teff	Resting	H3K4me1	chr3	149222118	149227328	5211	*	48801	ENSG00000047457	CP
49773	248.66	0.659122	0.15327	4.3004	1.70488587900189e-05	0.00137924	MED12	Teff	Resting	H3K4me1	chr3	149570711	149582631	11921	*	48825	ENSG00000018408	WWTR1
49814	61.6138	0.92612	0.291445	3.17768	0.00148456	0.0413672	MED12	Teff	Resting	H3K4me1	chr3	150587063	150590742	3680	*	48930	ENSG00000198843	SELENOT
49852	318.233	0.484717	0.132731	3.65187	0.000260341	0.0113032	MED12	Teff	Resting	H3K4me1	chr3	151224129	151231597	7469	*	48976	ENSG00000174944	P2RY14
49883	205.329	0.527305	0.164469	3.2061	0.00134545	0.0384662	MED12	Teff	Resting	H3K4me1	chr3	152204833	152215829	10997	*	49030	ENSG00000152601	MBNL1
49884	174.989	0.605534	0.173889	3.48231	0.000497111	0.0184737	MED12	Teff	Resting	H3K4me1	chr3	152216599	152225862	9264	*	49030	ENSG00000152601	MBNL1
49920	58.6626	1.33187	0.301409	4.4188	9.92500359591876e-06	0.000889954	MED12	Teff	Resting	H3K4me1	chr3	152504377	152509384	5008	*	49029	ENSG00000152601	MBNL1
49986	32.3961	-1.26076	0.392774	-3.20988	0.0013279	0.0381914	MED12	Teff	Resting	H3K4me1	chr3	155907440	155908819	1380	*	49118	ENSG00000163655	GMPS
50056	47.9215	1.15121	0.332546	3.4618	0.000536584	0.0195055	MED12	Teff	Resting	H3K4me1	chr3	158441622	158444760	3139	*	49225	ENSG00000178053	MLF1
50122	231.199	1.17146	0.158419	7.39468	1.41744250332073e-13	1.75888611279e-10	MED12	Teff	Resting	H3K4me1	chr3	161066653	161074390	7738	*	49590	ENSG00000169255	B3GALNT1
50124	136.963	1.52502	0.203149	7.5069	6.05425665245933e-14	9.11740247258141e-11	MED12	Teff	Resting	H3K4me1	chr3	161076732	161086021	9290	*	49590	ENSG00000169255	B3GALNT1
50211	254.673	1.07827	0.150936	7.14391	9.07148344273489e-13	9.56047368036725e-10	MED12	Teff	Resting	H3K4me1	chr3	170418077	170430970	12894	*	49975	ENSG00000285218	AC026316.5
50212	49.4211	2.02048	0.344677	5.86196	4.57428677703197e-09	1.49119810674133e-06	MED12	Teff	Resting	H3K4me1	chr3	170435706	170439032	3327	*	49976	ENSG00000013297	CLDN11
50302	278.683	0.644543	0.140525	4.58669	4.50338195493601e-06	0.000473317	MED12	Teff	Resting	H3K4me1	chr3	172083973	172097997	14025	*	50139	ENSG00000075420	FNDC3B
50307	460.019	0.56817	0.113159	5.02098	5.14073288389806e-07	8.02235871039954e-05	MED12	Teff	Resting	H3K4me1	chr3	172128650	172143557	14908	*	50139	ENSG00000075420	FNDC3B
50310	95.7344	0.981122	0.240293	4.08303	4.44531276379458e-05	0.00287637	MED12	Teff	Resting	H3K4me1	chr3	172151767	172155836	4070	*	50139	ENSG00000075420	FNDC3B
50334	98.5159	0.855901	0.235543	3.63374	0.000279341	0.0119395	MED12	Teff	Resting	H3K4me1	chr3	172548681	172553702	5022	*	50145	ENSG00000121858	TNFSF10
50344	65.7654	-0.958642	0.284915	-3.36466	0.000766378	0.0253597	MED12	Teff	Resting	H3K4me1	chr3	172664271	172667038	2768	*	50147	ENSG00000144959	NCEH1
50360	79.5975	1.07384	0.255573	4.20168	2.64937548508199e-05	0.00194259	MED12	Teff	Resting	H3K4me1	chr3	177039628	177043015	3388	*	50229	ENSG00000177565	TBL1XR1
50390	62.9767	1.16116	0.292947	3.9637	7.37972803434022e-05	0.00428498	MED12	Teff	Resting	H3K4me1	chr3	177319712	177322209	2498	*	50231	ENSG00000177565	TBL1XR1
50391	152.706	0.796574	0.185184	4.30152	1.69632684432961e-05	0.00137376	MED12	Teff	Resting	H3K4me1	chr3	177332836	177339888	7053	*	50231	ENSG00000177565	TBL1XR1
50392	132.805	0.754102	0.198216	3.80445	0.000142122	0.00704069	MED12	Teff	Resting	H3K4me1	chr3	177341034	177348848	7815	*	50231	ENSG00000177565	TBL1XR1
50407	61.8162	-0.897093	0.288425	-3.11032	0.00186884	0.0491609	MED12	Teff	Resting	H3K4me1	chr3	177553548	177556167	2620	*	50231	ENSG00000177565	TBL1XR1
50415	105.26	0.83986	0.226039	3.71555	0.000202765	0.00929725	MED12	Teff	Resting	H3K4me1	chr3	177678030	177682677	4648	*	50231	ENSG00000177565	TBL1XR1
50486	15.4775	2.19612	0.630981	3.48048	0.000500513	0.0185708	MED12	Teff	Resting	H3K4me1	chr3	179699794	179701610	1817	*	50429	ENSG00000058056	USP13
50490	25.0124	1.48404	0.47429	3.12898	0.00175417	0.0468113	MED12	Teff	Resting	H3K4me1	chr3	179881781	179883711	1931	*	50481	ENSG00000114757	PEX5L
50494	107.273	0.756784	0.225637	3.35398	0.000796577	0.0260897	MED12	Teff	Resting	H3K4me1	chr3	179953592	179959049	5458	*	50479	ENSG00000114757	PEX5L
50501	70.2544	1.05025	0.287116	3.65794	0.000254249	0.0110825	MED12	Teff	Resting	H3K4me1	chr3	180264878	180268470	3593	*	50473	ENSG00000114757	PEX5L
50506	13.8903	2.75853	0.703958	3.91859	8.90673898397849e-05	0.00494758	MED12	Teff	Resting	H3K4me1	chr3	180327494	180329673	2180	*	50492	ENSG00000163728	TTC14
50531	22.0584	1.71435	0.511675	3.35047	0.000806734	0.0263327	MED12	Teff	Resting	H3K4me1	chr3	182251857	182254016	2160	*	50615	ENSG00000058063	ATP11B
50534	39.3069	1.28389	0.394852	3.25157	0.00114771	0.0342776	MED12	Teff	Resting	H3K4me1	chr3	182715367	182717576	2210	*	50615	ENSG00000058063	ATP11B
50538	53.9995	1.01706	0.308845	3.29309	0.000990919	0.0307157	MED12	Teff	Resting	H3K4me1	chr3	182788351	182791181	2831	*	50615	ENSG00000058063	ATP11B
50545	63.6298	1.26587	0.297109	4.26063	2.03851790996092e-05	0.00157939	MED12	Teff	Resting	H3K4me1	chr3	182860018	182863797	3780	*	50614	ENSG00000058063	ATP11B
50596	24.7202	-1.57703	0.456873	-3.45178	0.000556902	0.0200147	MED12	Teff	Resting	H3K4me1	chr3	183577798	183579442	1645	*	50713	ENSG00000172578	KLHL6
50637	26.1207	-2.07793	0.468223	-4.4379	9.08391621058771e-06	0.000831989	MED12	Teff	Resting	H3K4me1	chr3	184556408	184557921	1514	*	51162	ENSG00000182580	EPHB3
50719	195.697	0.678152	0.169223	4.00745	6.13771998060286e-05	0.00368938	MED12	Teff	Resting	H3K4me1	chr3	186528723	186541193	12471	*	51291	ENSG00000213139	CRYGS
50745	18.1485	-2.21306	0.559331	-3.95661	7.60201337635957e-05	0.00438755	MED12	Teff	Resting	H3K4me1	chr3	186900904	186901701	798	*	51377	ENSG00000073849	ST6GAL1
50766	129.038	0.701565	0.207337	3.3837	0.000715174	0.0241348	MED12	Teff	Resting	H3K4me1	chr3	187059751	187067208	7458	*	51381	ENSG00000073849	ST6GAL1
50801	233.792	0.543278	0.151918	3.57612	0.000348725	0.0142179	MED12	Teff	Resting	H3K4me1	chr3	187915254	187924522	9269	*	51416	ENSG00000113916	BCL6
50808	115.868	0.764436	0.212931	3.59007	0.00033059	0.0135938	MED12	Teff	Resting	H3K4me1	chr3	187960750	187964721	3972	*	51423	ENSG00000145012	LPP
50873	61.1495	1.02704	0.305371	3.36327	0.000770253	0.0254332	MED12	Teff	Resting	H3K4me1	chr3	188694912	188702071	7160	*	51434	ENSG00000188001	TPRG1
50917	26.6447	1.59697	0.454679	3.5123	0.000444243	0.0170293	MED12	Teff	Resting	H3K4me1	chr3	189367992	189369539	1548	*	51436	ENSG00000188001	TPRG1
50961	124.139	0.847318	0.207605	4.0814	4.47652183817731e-05	0.00288927	MED12	Teff	Resting	H3K4me1	chr3	190560080	190570556	10477	*	51527	ENSG00000196083	IL1RAP
50969	319.407	0.678877	0.142929	4.74976	2.03661547280892e-06	0.00024714	MED12	Teff	Resting	H3K4me1	chr3	190612902	190627002	14101	*	51526	ENSG00000196083	IL1RAP
51003	698.134	0.367528	0.0968423	3.79512	0.000147571	0.0072499	MED12	Teff	Resting	H3K4me1	chr3	192884715	192903488	18774	*	51559	ENSG00000180611	MB21D2
51004	146.832	0.745704	0.195373	3.81683	0.00013518	0.00681079	MED12	Teff	Resting	H3K4me1	chr3	192904574	192909250	4677	*	51559	ENSG00000180611	MB21D2
51035	78.8806	1.82414	0.271298	6.72374	1.77116717193611e-11	1.25013528782481e-08	MED12	Teff	Resting	H3K4me1	chr3	194094829	194101048	6220	*	51678	ENSG00000114315	HES1
51126	306.194	0.495437	0.13828	3.58286	0.000339856	0.0139079	MED12	Teff	Resting	H3K4me1	chr3	195801135	195808806	7672	*	51930	ENSG00000145113	MUC4
51130	380.079	0.399896	0.123789	3.23047	0.00123585	0.036166	MED12	Teff	Resting	H3K4me1	chr3	195894347	195909095	14749	*	51971	ENSG00000061938	TNK2
51179	39.6907	-1.22691	0.357296	-3.43386	0.000595049	0.0209466	MED12	Teff	Resting	H3K4me1	chr3	196676555	196678341	1787	*	52065	ENSG00000174007	CEP19
51223	137.598	1.35322	0.217218	6.2298	4.67034940481951e-10	2.03001882180672e-07	MED12	Teff	Resting	H3K4me1	chr3	197590032	197596359	6328	*	52266	ENSG00000161267	BDH1
51354	19.9223	1.84332	0.563575	3.27077	0.00107256	0.0326156	MED12	Teff	Resting	H3K4me1	chr4	2244528	2246387	1860	*	7149	ENSG00000214367	HAUS3
51372	35.5284	-1.46588	0.404577	-3.62325	0.000290925	0.0123054	MED12	Teff	Resting	H3K4me1	chr4	2509811	2512259	2449	*	7365	ENSG00000125386	FAM193A
51427	43.04	-1.48774	0.34834	-4.27095	1.94640444303124e-05	0.00152491	MED12	Teff	Resting	H3K4me1	chr4	3191073	3193239	2167	*	7761	ENSG00000188981	MSANTD1
51428	114.074	-0.899242	0.212435	-4.23303	2.30567596282701e-05	0.00173205	MED12	Teff	Resting	H3K4me1	chr4	3194854	3198263	3410	*	7761	ENSG00000188981	MSANTD1
51439	50.6895	2.00039	0.343638	5.82121	5.84244567594989e-09	1.79795423231682e-06	MED12	Teff	Resting	H3K4me1	chr4	3555850	3559416	3567	*	7882	ENSG00000163956	LRPAP1
51479	123.828	1.31288	0.212286	6.1845	6.23008751473509e-10	2.64083377551465e-07	MED12	Teff	Resting	H3K4me1	chr4	5822452	5828361	5910	*	8104	ENSG00000072832	CRMP1
51480	179.468	1.2377	0.176388	7.01692	2.26805843791321e-12	2.05285971671591e-09	MED12	Teff	Resting	H3K4me1	chr4	5862476	5868263	5788	*	8104	ENSG00000072832	CRMP1
51481	22.0192	2.43547	0.557081	4.37185	1.23199320847512e-05	0.00105981	MED12	Teff	Resting	H3K4me1	chr4	5869785	5871583	1799	*	8104	ENSG00000072832	CRMP1
51488	64.1735	1.64211	0.294104	5.58343	2.35826623881004e-08	6.04777376942834e-06	MED12	Teff	Resting	H3K4me1	chr4	6113196	6117226	4031	*	8133	ENSG00000152969	JAKMIP1
51491	109.317	-0.809179	0.224804	-3.59949	0.000318839	0.0132451	MED12	Teff	Resting	H3K4me1	chr4	6150644	6155888	5245	*	8156	ENSG00000152969	JAKMIP1
51517	39.2466	-1.20743	0.359346	-3.36009	0.000779175	0.0256617	MED12	Teff	Resting	H3K4me1	chr4	6791358	6795336	3979	*	8291	ENSG00000170871	KIAA0232
51531	63.2169	-0.973259	0.286104	-3.40177	0.000669515	0.0229798	MED12	Teff	Resting	H3K4me1	chr4	6990499	6993478	2980	*	8333	ENSG00000132405	TBC1D14
51546	32.1798	-2.08895	0.435605	-4.7955	1.62268566059171e-06	0.000207378	MED12	Teff	Resting	H3K4me1	chr4	7523182	7525548	2367	*	8368	ENSG00000178597	PSAPL1
51547	147.987	-0.596576	0.187781	-3.17697	0.0014882	0.0414155	MED12	Teff	Resting	H3K4me1	chr4	7647781	7653835	6055	*	8368	ENSG00000178597	PSAPL1
51580	66.2414	0.960239	0.278906	3.44288	0.000575559	0.0204807	MED12	Teff	Resting	H3K4me1	chr4	8219823	8223561	3739	*	8455	ENSG00000125089	SH3TC1
51610	45.3448	1.56583	0.358489	4.36787	1.25463773011817e-05	0.00107132	MED12	Teff	Resting	H3K4me1	chr4	9969472	9973239	3768	*	8698	ENSG00000109667	SLC2A9
51612	81.5988	1.07253	0.255022	4.20566	2.60321879563001e-05	0.00192022	MED12	Teff	Resting	H3K4me1	chr4	9993287	9997753	4467	*	8698	ENSG00000109667	SLC2A9
51614	170.898	1.1812	0.180627	6.53945	6.1743769829019e-11	3.50476898682947e-08	MED12	Teff	Resting	H3K4me1	chr4	9999144	10010938	11795	*	8698	ENSG00000109667	SLC2A9
51619	49.7848	1.09186	0.323396	3.37624	0.000734849	0.0245914	MED12	Teff	Resting	H3K4me1	chr4	10031945	10034509	2565	*	8704	ENSG00000109667	SLC2A9
51631	116.793	1.08084	0.22467	4.81081	1.50322994807017e-06	0.000193396	MED12	Teff	Resting	H3K4me1	chr4	10586650	10591109	4460	*	8769	ENSG00000109684	CLNK
51646	281.845	0.471206	0.144883	3.25232	0.00114467	0.0342173	MED12	Teff	Resting	H3K4me1	chr4	10719617	10735667	16051	*	8766	ENSG00000109684	CLNK
51651	45.2637	1.13804	0.336594	3.38105	0.000722105	0.0242811	MED12	Teff	Resting	H3K4me1	chr4	10953337	10955676	2340	*	8766	ENSG00000109684	CLNK
51657	144.704	0.632441	0.191639	3.30018	0.000966241	0.0300962	MED12	Teff	Resting	H3K4me1	chr4	11479847	11485574	5728	*	8777	ENSG00000002587	HS3ST1
51674	31.5825	2.06064	0.434622	4.74122	2.12431119305516e-06	0.000254174	MED12	Teff	Resting	H3K4me1	chr4	13611181	13613269	2089	*	8907	ENSG00000038219	BOD1L1
51685	32.1152	1.28749	0.409095	3.14718	0.00164854	0.0446993	MED12	Teff	Resting	H3K4me1	chr4	14854756	14858402	3647	*	9022	ENSG00000137449	CPEB2
51704	21.2031	1.79282	0.520477	3.44456	0.000571991	0.0204015	MED12	Teff	Resting	H3K4me1	chr4	15252377	15254489	2113	*	9031	ENSG00000163145	C1QTNF7
51856	462.419	0.506885	0.113566	4.46337	8.06809733004849e-06	0.000763492	MED12	Teff	Resting	H3K4me1	chr4	26070553	26090679	20127	*	10298	ENSG00000250317	SMIM20
51879	145.868	0.709284	0.190905	3.71538	0.0002029	0.00929725	MED12	Teff	Resting	H3K4me1	chr4	26307869	26313841	5973	*	10340	ENSG00000168214	RBPJ
51890	79.2062	0.989243	0.26988	3.66549	0.000246866	0.0108344	MED12	Teff	Resting	H3K4me1	chr4	26365102	26370230	5129	*	10354	ENSG00000168214	RBPJ
51910	29.4686	-1.86376	0.436145	-4.27326	1.92639279531094e-05	0.00151078	MED12	Teff	Resting	H3K4me1	chr4	26811288	26812771	1484	*	10481	ENSG00000109689	STIM2
51918	144.678	0.610659	0.190371	3.20773	0.00133789	0.0383437	MED12	Teff	Resting	H3K4me1	chr4	26898887	26905961	7075	*	10494	ENSG00000109689	STIM2
51968	420.494	0.400275	0.117382	3.41002	0.000649591	0.0224815	MED12	Teff	Resting	H3K4me1	chr4	36315815	36327678	11864	*	10641	ENSG00000197057	DTHD1
51972	120.319	1.2735	0.216952	5.86996	4.3589169593289e-09	1.42703521815306e-06	MED12	Teff	Resting	H3K4me1	chr4	36347678	36351768	4091	*	10641	ENSG00000197057	DTHD1
51985	86.1263	1.23705	0.24876	4.97285	6.59760099182592e-07	9.8560472292452e-05	MED12	Teff	Resting	H3K4me1	chr4	37596769	37605716	8948	*	10657	ENSG00000154274	C4orf19
51988	213.942	0.795216	0.159435	4.9877	6.11023836860278e-07	9.29033970135286e-05	MED12	Teff	Resting	H3K4me1	chr4	37658627	37668971	10345	*	10659	ENSG00000181826	RELL1
51996	23.2684	1.94067	0.508398	3.81722	0.000134963	0.0068043	MED12	Teff	Resting	H3K4me1	chr4	37727303	37729947	2645	*	10660	ENSG00000181826	RELL1
52022	86.2444	0.919616	0.249115	3.69154	0.0002229	0.0100227	MED12	Teff	Resting	H3K4me1	chr4	38068774	38073811	5038	*	10755	ENSG00000250254	PTTG2
52035	253.366	0.632398	0.147591	4.28478	1.82916507470446e-05	0.00145529	MED12	Teff	Resting	H3K4me1	chr4	38173549	38181591	8043	*	10755	ENSG00000250254	PTTG2
52038	17.6476	2.0572	0.61836	3.32686	0.00087831	0.0279848	MED12	Teff	Resting	H3K4me1	chr4	38282969	38285587	2619	*	10755	ENSG00000250254	PTTG2
52065	61.8032	-1.03003	0.286342	-3.59721	0.000321651	0.0133403	MED12	Teff	Resting	H3K4me1	chr4	38653870	38656002	2133	*	10771	ENSG00000109787	KLF3
52082	50.4473	1.31837	0.330428	3.98987	6.61087278947299e-05	0.00392444	MED12	Teff	Resting	H3K4me1	chr4	38818348	38821199	2852	*	10811	ENSG00000174130	TLR6
52192	93.3754	0.950181	0.242231	3.92262	8.75896419659247e-05	0.00489326	MED12	Teff	Resting	H3K4me1	chr4	40558111	40567410	9300	*	11284	ENSG00000163694	RBM47
52210	125.317	1.11735	0.207887	5.3748	7.66659941613195e-08	1.61289198869261e-05	MED12	Teff	Resting	H3K4me1	chr4	40715906	40724728	8823	*	11323	ENSG00000179299	NSUN7
52212	75.9465	0.832152	0.259855	3.20237	0.00136304	0.0388246	MED12	Teff	Resting	H3K4me1	chr4	40729912	40734378	4467	*	11323	ENSG00000179299	NSUN7
52218	39.5293	1.37187	0.377413	3.63494	0.000278049	0.0118975	MED12	Teff	Resting	H3K4me1	chr4	40911126	40917540	6415	*	11479	ENSG00000163697	APBB2
52266	28.6342	2.60418	0.488159	5.33471	9.56987541049162e-08	1.942634207668e-05	MED12	Teff	Resting	H3K4me1	chr4	47791626	47795338	3713	*	12706	ENSG00000145244	CORIN
52267	21.5107	1.71462	0.517098	3.31585	0.000913638	0.0288313	MED12	Teff	Resting	H3K4me1	chr4	47818978	47820486	1509	*	12708	ENSG00000145244	CORIN
52268	234.091	1.9051	0.165865	11.4858	1.5540971266514e-30	3.98548208129752e-26	MED12	Teff	Resting	H3K4me1	chr4	47825718	47833085	7368	*	12708	ENSG00000145244	CORIN
52352	67.9691	-1.24342	0.277521	-4.48047	7.44792165740077e-06	0.000712694	MED12	Teff	Resting	H3K4me1	chr4	52587912	52590514	2603	*	13454	ENSG00000109189	USP46
52353	44.0491	-1.61012	0.372723	-4.31989	1.56109435766193e-05	0.00127521	MED12	Teff	Resting	H3K4me1	chr4	52615659	52618814	3156	*	13454	ENSG00000109189	USP46
52357	33.534	-1.36362	0.395093	-3.4514	0.000557694	0.0200147	MED12	Teff	Resting	H3K4me1	chr4	52656109	52659061	2953	*	13454	ENSG00000109189	USP46
52402	84.3016	1.0959	0.2603	4.21015	2.55198700968599e-05	0.0018933	MED12	Teff	Resting	H3K4me1	chr4	54273516	54282082	8567	*	13690	ENSG00000134853	PDGFRA
52440	39.7942	1.23676	0.371458	3.32947	0.000870108	0.027846	MED12	Teff	Resting	H3K4me1	chr4	55616801	55619350	2550	*	13883	ENSG00000109255	NMU
52488	73.5911	0.982121	0.269339	3.64641	0.000265927	0.0114939	MED12	Teff	Resting	H3K4me1	chr4	56827321	56831884	4564	*	14328	ENSG00000128040	SPINK2
52533	199.617	-0.573844	0.166892	-3.43842	0.000585126	0.0207259	MED12	Teff	Resting	H3K4me1	chr4	68434070	68441823	7754	*	15033	ENSG00000087128	TMPRSS11E
52535	23.9049	-2.27438	0.526277	-4.32163	1.5487958545414e-05	0.00127304	MED12	Teff	Resting	H3K4me1	chr4	68504247	68505683	1437	*	15033	ENSG00000087128	TMPRSS11E
52536	22.7563	-1.52499	0.489046	-3.11831	0.00181892	0.0482049	MED12	Teff	Resting	H3K4me1	chr4	69660628	69662314	1687	*	15164	ENSG00000173610	UGT2A1
52553	98.2352	1.17739	0.241003	4.88538	1.03230869169307e-06	0.000141318	MED12	Teff	Resting	H3K4me1	chr4	70710757	70715590	4834	*	15531	ENSG00000018189	RUFY3
52576	30.0348	-1.38396	0.415877	-3.32782	0.000875281	0.0279561	MED12	Teff	Resting	H3K4me1	chr4	71107147	71109254	2108	*	15748	ENSG00000080493	SLC4A4
52607	77.5582	-0.809512	0.254719	-3.17806	0.00148262	0.0413431	MED12	Teff	Resting	H3K4me1	chr4	73605459	73608242	2784	*	16206	ENSG00000169435	RASSF6
52624	13.5336	2.132	0.671908	3.17306	0.00150842	0.04185	MED12	Teff	Resting	H3K4me1	chr4	74110712	74113091	2380	*	16250	ENSG00000081041	CXCL2
52659	42.0396	1.31962	0.361703	3.64834	0.00026394	0.0114337	MED12	Teff	Resting	H3K4me1	chr4	75842248	75846612	4365	*	16677	ENSG00000156194	PPEF2
52677	139.947	0.790935	0.196348	4.02824	5.61965728467198e-05	0.00346162	MED12	Teff	Resting	H3K4me1	chr4	76019644	76030474	10831	*	16866	ENSG00000169245	CXCL10
52681	213.836	0.574591	0.161738	3.55261	0.000381433	0.0152524	MED12	Teff	Resting	H3K4me1	chr4	76054412	76063428	9017	*	16846	ENSG00000156219	ART3
52708	562.53	0.537559	0.104116	5.16305	2.42957412931913e-07	4.32683531572146e-05	MED12	Teff	Resting	H3K4me1	chr4	76980248	76997289	17042	*	17137	ENSG00000138758	SEPT11
52709	35.1294	1.97449	0.409623	4.82025	1.43376449984513e-06	0.000186015	MED12	Teff	Resting	H3K4me1	chr4	77001532	77005066	3535	*	17137	ENSG00000138758	SEPT11
52722	38.1954	-1.20201	0.362551	-3.31543	0.000915024	0.0288514	MED12	Teff	Resting	H3K4me1	chr4	77157842	77160338	2497	*	17176	ENSG00000138764	CCNG2
52726	18.0192	-2.90131	0.60621	-4.78599	1.70145715717481e-06	0.000214242	MED12	Teff	Resting	H3K4me1	chr4	77300271	77301562	1292	*	17177	ENSG00000138764	CCNG2
52730	237.831	0.663024	0.153811	4.31065	1.62773071245129e-05	0.00132658	MED12	Teff	Resting	H3K4me1	chr4	77584440	77596782	12343	*	17189	ENSG00000156234	CXCL13
52733	53.1232	1.42866	0.318106	4.49113	7.08455531506102e-06	0.000683101	MED12	Teff	Resting	H3K4me1	chr4	77714412	77718285	3874	*	17219	ENSG00000138767	CNOT6L
52734	22.6893	2.21636	0.565839	3.91694	8.96800110372489e-05	0.00497443	MED12	Teff	Resting	H3K4me1	chr4	77728434	77730595	2162	*	17219	ENSG00000138767	CNOT6L
52735	25.3233	1.83582	0.48438	3.79004	0.000150621	0.00736684	MED12	Teff	Resting	H3K4me1	chr4	77731796	77733593	1798	*	17219	ENSG00000138767	CNOT6L
52760	28.4395	1.68467	0.482483	3.49166	0.000480032	0.018077	MED12	Teff	Resting	H3K4me1	chr4	78312198	78315012	2815	*	17371	ENSG00000138772	ANXA3
52762	23.3505	2.70454	0.605331	4.46788	7.89997431350567e-06	0.000749863	MED12	Teff	Resting	H3K4me1	chr4	78318984	78322565	3582	*	17371	ENSG00000138772	ANXA3
52765	144.856	1.1808	0.206912	5.70676	1.15147193862453e-08	3.25692991169406e-06	MED12	Teff	Resting	H3K4me1	chr4	78609833	78615773	5941	*	17367	ENSG00000138772	ANXA3
52770	35.7582	1.73549	0.399044	4.34912	1.36684260582976e-05	0.00115305	MED12	Teff	Resting	H3K4me1	chr4	78626614	78630982	4369	*	17367	ENSG00000138772	ANXA3
52771	150.582	1.68625	0.201151	8.38299	5.16009452363354e-17	1.52689181606056e-13	MED12	Teff	Resting	H3K4me1	chr4	78637483	78644077	6595	*	17367	ENSG00000138772	ANXA3
52774	18.0287	2.67979	0.644045	4.16088	3.17025543370787e-05	0.00223355	MED12	Teff	Resting	H3K4me1	chr4	78650935	78653091	2157	*	17367	ENSG00000138772	ANXA3
52776	81.0668	0.94806	0.255204	3.7149	0.00020328	0.00930915	MED12	Teff	Resting	H3K4me1	chr4	78661413	78665220	3808	*	17367	ENSG00000138772	ANXA3
52777	36.7685	1.23427	0.374877	3.29246	0.000993153	0.0307602	MED12	Teff	Resting	H3K4me1	chr4	78666455	78668890	2436	*	17401	ENSG00000138756	BMP2K
52826	67.3758	1.01213	0.281846	3.59106	0.000329333	0.0135711	MED12	Teff	Resting	H3K4me1	chr4	80539107	80543875	4769	*	17565	ENSG00000197826	CFAP299
52854	17.2632	-1.82376	0.584269	-3.12144	0.00179969	0.0477612	MED12	Teff	Resting	H3K4me1	chr4	82271443	82272773	1331	*	17733	ENSG00000138668	HNRNPD
52883	103.384	-0.955119	0.243873	-3.91646	8.98583799243564e-05	0.00497715	MED12	Teff	Resting	H3K4me1	chr4	83082432	83086103	3672	*	18553	ENSG00000145287	PLAC8
52930	140.746	2.14901	0.221188	9.71578	2.58265621637271e-22	2.48370820008293e-18	MED12	Teff	Resting	H3K4me1	chr4	84680312	84685983	5672	*	18802	ENSG00000163624	CDS1
52931	34.0644	1.94512	0.444935	4.37169	1.23290152550222e-05	0.00105981	MED12	Teff	Resting	H3K4me1	chr4	84689441	84692516	3076	*	18802	ENSG00000163624	CDS1
52933	10.7525	3.13326	0.856887	3.65656	0.000255625	0.0111236	MED12	Teff	Resting	H3K4me1	chr4	84700633	84701480	848	*	18802	ENSG00000163624	CDS1
52998	29.5314	1.76619	0.457755	3.85836	0.00011415	0.00599463	MED12	Teff	Resting	H3K4me1	chr4	87569338	87571719	2382	*	21438	ENSG00000152591	DSPP
53027	27.1201	-1.55134	0.446091	-3.47763	0.000505872	0.0186843	MED12	Teff	Resting	H3K4me1	chr4	88465437	88467857	2421	*	21667	ENSG00000138646	HERC5
53052	35.1187	1.73327	0.41654	4.16111	3.1671016754101e-05	0.00223337	MED12	Teff	Resting	H3K4me1	chr4	88947175	88951940	4766	*	21789	ENSG00000138640	FAM13A
53061	60.1018	1.72628	0.316921	5.44703	5.12166359344898e-08	1.16924388297329e-05	MED12	Teff	Resting	H3K4me1	chr4	89123893	89126744	2852	*	21801	ENSG00000180346	TIGD2
53077	117.239	0.877853	0.213266	4.11623	3.85116885309559e-05	0.00258317	MED12	Teff	Resting	H3K4me1	chr4	89307443	89313028	5586	*	21804	ENSG00000185477	GPRIN3
53080	9.91976	2.86046	0.897573	3.18689	0.00143813	0.0403805	MED12	Teff	Resting	H3K4me1	chr4	89329093	89329916	824	*	21804	ENSG00000185477	GPRIN3
53081	14.3454	2.47304	0.666823	3.70869	0.000208338	0.00948994	MED12	Teff	Resting	H3K4me1	chr4	89330605	89331608	1004	*	21804	ENSG00000185477	GPRIN3
53112	157.089	1.16983	0.197548	5.92176	3.18513324179818e-09	1.10382083764749e-06	MED12	Teff	Resting	H3K4me1	chr4	94341718	94352775	11058	*	22086	ENSG00000163106	HPGDS
53165	154.441	0.73379	0.186995	3.92412	8.70470522548147e-05	0.00487052	MED12	Teff	Resting	H3K4me1	chr4	98514114	98520868	6755	*	22526	ENSG00000168785	TSPAN5
53218	679.872	0.335389	0.0969014	3.46114	0.000537898	0.0195388	MED12	Teff	Resting	H3K4me1	chr4	99843295	99864415	21121	*	22954	ENSG00000070190	DAPP1
53233	183.141	0.811721	0.17231	4.71082	2.46717755198058e-06	0.000287159	MED12	Teff	Resting	H3K4me1	chr4	100097943	100104682	6740	*	23020	ENSG00000145358	DDIT4L
53242	53.4416	1.0757	0.329046	3.26916	0.00107869	0.032776	MED12	Teff	Resting	H3K4me1	chr4	100208191	100210438	2248	*	23020	ENSG00000145358	DDIT4L
53265	22.299	1.94719	0.560417	3.47454	0.000511727	0.0188733	MED12	Teff	Resting	H3K4me1	chr4	101174574	101177645	3072	*	23125	ENSG00000138814	PPP3CA
53286	64.0077	1.34388	0.313229	4.29042	1.78336958479456e-05	0.00142623	MED12	Teff	Resting	H3K4me1	chr4	101513838	101517767	3930	*	23186	ENSG00000153064	BANK1
53314	398.371	0.452195	0.119708	3.77747	0.000158428	0.00765179	MED12	Teff	Resting	H3K4me1	chr4	102517397	102531648	14252	*	23343	ENSG00000109320	NFKB1
53318	416.064	0.694595	0.121031	5.739	9.52350064213648e-09	2.78589552054285e-06	MED12	Teff	Resting	H3K4me1	chr4	102550138	102569000	18863	*	23344	ENSG00000109320	NFKB1
53361	75.5746	1.38081	0.276159	5.00005	5.73160289902841e-07	8.80161415243015e-05	MED12	Teff	Resting	H3K4me1	chr4	104877614	104881504	3891	*	23976	ENSG00000168769	TET2
53362	11.1457	2.50897	0.789457	3.1781	0.00148245	0.0413431	MED12	Teff	Resting	H3K4me1	chr4	104888919	104890022	1104	*	23976	ENSG00000168769	TET2
53363	9.79565	2.55605	0.811706	3.14899	0.00163837	0.0445556	MED12	Teff	Resting	H3K4me1	chr4	104890637	104893037	2401	*	23976	ENSG00000168769	TET2
53364	42.8121	2.60576	0.419166	6.21654	5.08233245605543e-10	2.17227359725903e-07	MED12	Teff	Resting	H3K4me1	chr4	104893200	104898584	5385	*	23976	ENSG00000168769	TET2
53376	174.7	0.634318	0.184085	3.44578	0.000569409	0.0203377	MED12	Teff	Resting	H3K4me1	chr4	105057090	105064283	7194	*	23976	ENSG00000168769	TET2
53495	26.0376	1.57426	0.458668	3.43225	0.000598589	0.021011	MED12	Teff	Resting	H3K4me1	chr4	108884015	108886290	2276	*	24818	ENSG00000164089	ETNPPL
53521	199.498	-1.0046	0.187711	-5.35185	8.70580813768225e-08	1.78133337519304e-05	MED12	Teff	Resting	H3K4me1	chr4	109644251	109651169	6919	*	24945	ENSG00000138794	CASP6
53541	297.743	0.538921	0.138844	3.88149	0.000103816	0.00556206	MED12	Teff	Resting	H3K4me1	chr4	110054129	110062833	8705	*	25116	ENSG00000170522	ELOVL6
53542	211.633	0.682076	0.160232	4.25681	2.07367207114494e-05	0.00160082	MED12	Teff	Resting	H3K4me1	chr4	110084702	110092277	7576	*	25116	ENSG00000170522	ELOVL6
53556	17.9256	1.97656	0.62531	3.16094	0.00157262	0.0431181	MED12	Teff	Resting	H3K4me1	chr4	110528454	110530252	1799	*	25196	ENSG00000138792	ENPEP
53559	37.3395	1.27969	0.376697	3.39712	0.000680982	0.0232747	MED12	Teff	Resting	H3K4me1	chr4	112099718	112102278	2561	*	25283	ENSG00000174749	FAM241A
53560	28.9681	1.71432	0.43969	3.89893	9.66202089119749e-05	0.00527571	MED12	Teff	Resting	H3K4me1	chr4	112103728	112106190	2463	*	25283	ENSG00000174749	FAM241A
53567	57.7051	1.72223	0.314424	5.47741	4.31593337384677e-08	1.01048658743059e-05	MED12	Teff	Resting	H3K4me1	chr4	112140391	112146093	5703	*	25283	ENSG00000174749	FAM241A
53570	577.936	0.691939	0.108924	6.35252	2.11817331512584e-10	1.00593619752597e-07	MED12	Teff	Resting	H3K4me1	chr4	112166800	112187472	20673	*	25283	ENSG00000174749	FAM241A
53621	155.886	0.762864	0.184589	4.13277	3.5842372481772e-05	0.00244246	MED12	Teff	Resting	H3K4me1	chr4	113573349	113580786	7438	*	28855	ENSG00000145349	CAMK2D
53696	175.261	0.63103	0.184333	3.42332	0.000618606	0.0216035	MED12	Teff	Resting	H3K4me1	chr4	119232682	119239111	6430	*	29175	ENSG00000145390	USP53
53724	90.609	1.07988	0.247087	4.37042	1.24005976621413e-05	0.00106478	MED12	Teff	Resting	H3K4me1	chr4	121117172	121120264	3093	*	29375	ENSG00000050730	TNIP3
53776	57.8941	-1.51321	0.305921	-4.94639	7.56021174143055e-07	0.000110579	MED12	Teff	Resting	H3K4me1	chr4	122117114	122119103	1990	*	29709	ENSG00000138688	KIAA1109
53783	42.5406	1.32388	0.3585	3.69282	0.000221783	0.00998413	MED12	Teff	Resting	H3K4me1	chr4	122322014	122323730	1717	*	29741	ENSG00000164113	ADAD1
53795	190.624	0.662953	0.168385	3.93713	8.24606753299596e-05	0.00467166	MED12	Teff	Resting	H3K4me1	chr4	122576128	122581689	5562	*	29761	ENSG00000138684	IL21
53805	278.159	0.498167	0.153719	3.24076	0.0011921	0.0352586	MED12	Teff	Resting	H3K4me1	chr4	122656682	122670350	13669	*	29759	ENSG00000138684	IL21
53807	187.442	0.61533	0.172344	3.57037	0.000356483	0.0144805	MED12	Teff	Resting	H3K4me1	chr4	122685918	122693695	7778	*	29769	ENSG00000181004	BBS12
53809	243.695	0.54801	0.157578	3.4777	0.000505734	0.0186843	MED12	Teff	Resting	H3K4me1	chr4	122699651	122717255	17605	*	29769	ENSG00000181004	BBS12
53811	103.918	1.02954	0.22548	4.56599	4.97153268855389e-06	0.000512028	MED12	Teff	Resting	H3K4me1	chr4	122744759	122751116	6358	*	29770	ENSG00000181004	BBS12
53830	506.833	0.432637	0.116129	3.72547	0.00019495	0.00903269	MED12	Teff	Resting	H3K4me1	chr4	123408209	123424988	16780	*	29872	ENSG00000164056	SPRY1
53835	129.298	0.878573	0.213781	4.10969	3.96198817873705e-05	0.00263226	MED12	Teff	Resting	H3K4me1	chr4	123476429	123480560	4132	*	29872	ENSG00000164056	SPRY1
53840	33.5642	2.31902	0.45931	5.04893	4.44294064752285e-07	7.12120080660771e-05	MED12	Teff	Resting	H3K4me1	chr4	123553243	123556747	3505	*	29872	ENSG00000164056	SPRY1
53841	25.8042	1.89544	0.49588	3.82238	0.000132169	0.00669854	MED12	Teff	Resting	H3K4me1	chr4	123588046	123590555	2510	*	29872	ENSG00000164056	SPRY1
53886	329.918	0.735719	0.13309	5.52797	3.23965152101892e-08	7.87724243922125e-06	MED12	Teff	Resting	H3K4me1	chr4	128858545	128864084	5540	*	30441	ENSG00000077684	JADE1
53888	44.6895	-1.33639	0.342882	-3.89753	9.71787456742912e-05	0.00529493	MED12	Teff	Resting	H3K4me1	chr4	128917367	128918969	1603	*	30441	ENSG00000077684	JADE1
53909	70.9734	1.27648	0.274597	4.64857	3.34242266602913e-06	0.000368409	MED12	Teff	Resting	H3K4me1	chr4	139141828	139146147	4320	*	30740	ENSG00000109381	ELF2
53955	148.613	0.878595	0.192061	4.57456	4.77217773730681e-06	0.000495476	MED12	Teff	Resting	H3K4me1	chr4	139896074	139902911	6838	*	30948	ENSG00000196782	MAML3
53960	42.6602	1.56043	0.360318	4.33071	1.4863242425677e-05	0.0012328	MED12	Teff	Resting	H3K4me1	chr4	139945919	139948197	2279	*	30948	ENSG00000196782	MAML3
53962	6.18321	3.96765	1.26567	3.13482	0.00171957	0.0461251	MED12	Teff	Resting	H3K4me1	chr4	139967061	139968310	1250	*	30948	ENSG00000196782	MAML3
53963	202.956	1.2035	0.174887	6.88156	5.92006306548688e-12	4.89741991336809e-09	MED12	Teff	Resting	H3K4me1	chr4	139971654	139980146	8493	*	30948	ENSG00000196782	MAML3
53968	103.269	0.707195	0.226356	3.12426	0.00178255	0.0474372	MED12	Teff	Resting	H3K4me1	chr4	140051623	140057044	5422	*	30946	ENSG00000196782	MAML3
53971	60.5351	1.05657	0.29685	3.55929	0.000371854	0.0149626	MED12	Teff	Resting	H3K4me1	chr4	140079517	140083018	3502	*	30946	ENSG00000196782	MAML3
53974	66.8625	0.991592	0.281424	3.52348	0.000425915	0.0165578	MED12	Teff	Resting	H3K4me1	chr4	140106130	140110094	3965	*	30946	ENSG00000196782	MAML3
53975	116.948	0.758825	0.219602	3.45546	0.000549353	0.0198239	MED12	Teff	Resting	H3K4me1	chr4	140113266	140117770	4505	*	30946	ENSG00000196782	MAML3
53985	146.165	0.640493	0.200915	3.18789	0.00143316	0.0402955	MED12	Teff	Resting	H3K4me1	chr4	140232936	140239086	6151	*	30965	ENSG00000153130	SCOC
54005	51.3471	1.03552	0.318379	3.25248	0.00114403	0.0342173	MED12	Teff	Resting	H3K4me1	chr4	141244926	141249050	4125	*	31094	ENSG00000109445	ZNF330
54012	8.03281	4.4487	1.2435	3.57756	0.000346814	0.0141475	MED12	Teff	Resting	H3K4me1	chr4	141653959	141655098	1140	*	31129	ENSG00000164136	IL15
54056	87.3882	0.931198	0.260606	3.5732	0.000352642	0.0143472	MED12	Teff	Resting	H3K4me1	chr4	142710092	142716453	6362	*	31177	ENSG00000109452	INPP4B
54115	162.73	0.802901	0.19332	4.15323	3.27814829726877e-05	0.00229277	MED12	Teff	Resting	H3K4me1	chr4	145482729	145491708	8980	*	31617	ENSG00000170365	SMAD1
54206	118.552	1.02041	0.213497	4.77953	1.75706674049141e-06	0.000219805	MED12	Teff	Resting	H3K4me1	chr4	147784971	147790468	5498	*	31890	ENSG00000071205	ARHGAP10
54217	102.715	0.707414	0.223787	3.1611	0.00157177	0.0431102	MED12	Teff	Resting	H3K4me1	chr4	147844629	147848721	4093	*	31890	ENSG00000071205	ARHGAP10
54234	132.416	1.08086	0.201589	5.36172	8.24354235549131e-08	1.70947959870546e-05	MED12	Teff	Resting	H3K4me1	chr4	149984487	149988704	4218	*	31974	ENSG00000170390	DCLK2
54235	41.0747	1.77868	0.374798	4.74571	2.07773776362276e-06	0.00025055	MED12	Teff	Resting	H3K4me1	chr4	149989956	149993844	3889	*	31974	ENSG00000170390	DCLK2
54237	28.3983	1.73938	0.462532	3.76055	0.00016954	0.00809153	MED12	Teff	Resting	H3K4me1	chr4	149997083	149998942	1860	*	31974	ENSG00000170390	DCLK2
54245	23.9426	1.79318	0.484831	3.69857	0.000216815	0.00981795	MED12	Teff	Resting	H3K4me1	chr4	150134800	150137807	3008	*	31979	ENSG00000170390	DCLK2
54246	30.888	1.86179	0.452988	4.11002	3.95618142044998e-05	0.00263226	MED12	Teff	Resting	H3K4me1	chr4	150138444	150142313	3870	*	31979	ENSG00000170390	DCLK2
54249	13.2	2.1841	0.670704	3.25643	0.00112822	0.0339325	MED12	Teff	Resting	H3K4me1	chr4	150280005	150282493	2489	*	31979	ENSG00000170390	DCLK2
54290	26.2843	1.61013	0.500825	3.21495	0.00130468	0.0376927	MED12	Teff	Resting	H3K4me1	chr4	151666168	151668070	1903	*	32305	ENSG00000059691	GATB
54298	118.126	-1.52075	0.225438	-6.74574	1.52250506095351e-11	1.1262877583121e-08	MED12	Teff	Resting	H3K4me1	chr4	151990096	151994975	4880	*	32276	ENSG00000059691	GATB
54301	62.3414	-2.0143	0.30545	-6.59455	4.26558047695431e-11	2.6190579075622e-08	MED12	Teff	Resting	H3K4me1	chr4	152023957	152026262	2306	*	32276	ENSG00000059691	GATB
54302	39.7461	-1.21207	0.354736	-3.41683	0.00063354	0.0219853	MED12	Teff	Resting	H3K4me1	chr4	152051909	152053408	1500	*	32276	ENSG00000059691	GATB
54305	274.153	-0.731683	0.143982	-5.08176	3.73959807909897e-07	6.22740212587618e-05	MED12	Teff	Resting	H3K4me1	chr4	152095250	152104181	8932	*	32330	ENSG00000109670	FBXW7
54315	43.817	-1.1758	0.340199	-3.45622	0.000547816	0.0198056	MED12	Teff	Resting	H3K4me1	chr4	152280824	152282991	2168	*	32330	ENSG00000109670	FBXW7
54352	125.659	1.72887	0.230736	7.49285	6.739261576201e-14	9.78273753518913e-11	MED12	Teff	Resting	H3K4me1	chr4	153079519	153086841	7323	*	32503	ENSG00000109654	TRIM2
54355	387.437	0.700557	0.125988	5.56051	2.68980043993311e-08	6.74070999499197e-06	MED12	Teff	Resting	H3K4me1	chr4	153108868	153118505	9638	*	32503	ENSG00000109654	TRIM2
54358	83.4316	1.2862	0.255743	5.02927	4.92353730195939e-07	7.81015138817001e-05	MED12	Teff	Resting	H3K4me1	chr4	153132949	153135872	2924	*	32503	ENSG00000109654	TRIM2
54372	128.3	0.733702	0.211928	3.46203	0.00053611	0.0195055	MED12	Teff	Resting	H3K4me1	chr4	153345171	153350664	5494	*	32631	ENSG00000121211	MND1
54378	91.8545	0.909894	0.250774	3.62834	0.000285249	0.0121113	MED12	Teff	Resting	H3K4me1	chr4	153418459	153424191	5733	*	32684	ENSG00000121210	TMEM131L
54379	312.387	0.541365	0.143019	3.78527	0.00015354	0.00748582	MED12	Teff	Resting	H3K4me1	chr4	153424774	153435715	10942	*	32684	ENSG00000121210	TMEM131L
54422	26.2919	-1.84169	0.460963	-3.9953	6.46116821865872e-05	0.00384745	MED12	Teff	Resting	H3K4me1	chr4	154344343	154346408	2066	*	32768	ENSG00000197410	DCHS2
54441	17.3623	2.06432	0.592396	3.48469	0.0004927	0.0184104	MED12	Teff	Resting	H3K4me1	chr4	155622758	155625478	2721	*	33043	ENSG00000164116	GUCY1A1
54443	15.6375	2.10446	0.644225	3.26666	0.00108826	0.0330147	MED12	Teff	Resting	H3K4me1	chr4	155631537	155634300	2764	*	33043	ENSG00000164116	GUCY1A1
54461	233.734	1.08419	0.155231	6.98438	2.86123166980087e-12	2.53021676455321e-09	MED12	Teff	Resting	H3K4me1	chr4	158723078	158731617	8540	*	33494	ENSG00000171497	PPID
[truncated: 9,239 more rows]

## Sheet: H3K4_AAVS1_rest_vs_stim
id	baseMean	log2FoldChange	lfcSE	stat	pvalue	padj	KO	cell_type	target	seqnames	start	end	width	strand	index	ens	Gene.name
6	169.877	-0.791128	0.181369	-4.36198	1.2888794541981e-05	0.000230539	AAVS1	Teff	H3K4me1	chr1	839888	845204	5317	*	22846	ENSG00000187634	SAMD11
34	25.5992	-1.23773	0.440014	-2.81293	0.00490923	0.0262042	AAVS1	Teff	H3K4me1	chr1	1103331	1105125	1795	*	23422	ENSG00000131591	C1orf159
38	69.6371	-0.69927	0.275255	-2.54044	0.0110712	0.0486989	AAVS1	Teff	H3K4me1	chr1	1135618	1139186	3569	*	23420	ENSG00000131591	C1orf159
44	353.941	-0.47165	0.13524	-3.4875	0.000487563	0.00435586	AAVS1	Teff	H3K4me1	chr1	1204246	1221163	16918	*	23447	ENSG00000186891	TNFRSF18
49	15.79	-1.68217	0.561536	-2.99566	0.00273855	0.0167442	AAVS1	Teff	H3K4me1	chr1	1260257	1261592	1336	*	23557	ENSG00000160087	UBE2J2
57	53.3954	-0.974227	0.301772	-3.22835	0.00124504	0.00909915	AAVS1	Teff	H3K4me1	chr1	1357774	1360332	2559	*	24455	ENSG00000162576	MXRA8
78	14.7897	-1.91094	0.605032	-3.15842	0.00158628	0.0110066	AAVS1	Teff	H3K4me1	chr1	1660699	1662372	1674	*	25410	ENSG00000248333	CDK11B
80	53.9354	-0.792016	0.306581	-2.58339	0.00978357	0.0443445	AAVS1	Teff	H3K4me1	chr1	1677141	1679829	2689	*	25425	ENSG00000189339	SLC35E2B
83	71.0303	-1.41209	0.298471	-4.73108	2.2333229055322e-06	5.41436560358528e-05	AAVS1	Teff	H3K4me1	chr1	1726069	1730925	4857	*	25595	ENSG00000008128	CDK11A
86	268.79	-0.39112	0.146291	-2.67358	0.00750453	0.0362048	AAVS1	Teff	H3K4me1	chr1	1775155	1784337	9183	*	25670	ENSG00000008130	NADK
87	129.612	1.22437	0.221762	5.52108	3.3691992868014e-08	1.59739073271769e-06	AAVS1	Teff	H3K4me1	chr1	1823543	1830220	6678	*	25674	ENSG00000008130	NADK
90	59.0775	-0.799527	0.289868	-2.75824	0.00581135	0.02979	AAVS1	Teff	H3K4me1	chr1	1858302	1861858	3557	*	25726	ENSG00000078369	GNB1
92	113.334	0.844533	0.214911	3.92968	8.50572412634243e-05	0.00108326	AAVS1	Teff	H3K4me1	chr1	1874754	1879668	4915	*	25726	ENSG00000078369	GNB1
100	66.6569	-1.3479	0.278093	-4.84695	1.25374504026775e-06	3.36241042180274e-05	AAVS1	Teff	H3K4me1	chr1	2146016	2149969	3954	*	25991	ENSG00000162585	FAAP20
112	70.9451	-1.27236	0.269312	-4.72446	2.30723938626222e-06	5.56376570145696e-05	AAVS1	Teff	H3K4me1	chr1	2311181	2314931	3751	*	26014	ENSG00000116151	MORN1
113	14.3583	-1.64569	0.597033	-2.75645	0.00584328	0.02989	AAVS1	Teff	H3K4me1	chr1	2315257	2316646	1390	*	26014	ENSG00000116151	MORN1
117	46.412	-1.27083	0.333973	-3.80517	0.000141704	0.00162328	AAVS1	Teff	H3K4me1	chr1	2498968	2501330	2363	*	26155	ENSG00000149527	PLCH2
130	21.4024	-1.43026	0.493131	-2.90037	0.00372728	0.0211919	AAVS1	Teff	H3K4me1	chr1	3622479	3624750	2272	*	26585	ENSG00000158109	TPRG1L
148	7.56426	-2.73027	0.892243	-3.06001	0.00221328	0.014228	AAVS1	Teff	H3K4me1	chr1	3899284	3900066	783	*	27118	ENSG00000198912	C1orf174
149	112.595	-0.644809	0.218221	-2.95484	0.00312832	0.0185255	AAVS1	Teff	H3K4me1	chr1	3900358	3904803	4446	*	27118	ENSG00000198912	C1orf174
155	29.462	-1.54495	0.417429	-3.70111	0.00021466	0.00226988	AAVS1	Teff	H3K4me1	chr1	5328549	5330693	2145	*	28043	ENSG00000069424	KCNAB2
156	32.9229	-1.92623	0.422267	-4.56164	5.07550155318017e-06	0.000107207	AAVS1	Teff	H3K4me1	chr1	5369241	5371484	2244	*	28043	ENSG00000069424	KCNAB2
157	69.0361	-1.06597	0.282575	-3.77235	0.000161719	0.00180637	AAVS1	Teff	H3K4me1	chr1	5387173	5390588	3416	*	28043	ENSG00000069424	KCNAB2
167	112.637	-0.634475	0.245965	-2.57954	0.00989332	0.0447567	AAVS1	Teff	H3K4me1	chr1	5997241	6010439	13199	*	28079	ENSG00000069424	KCNAB2
184	57.2127	-0.771118	0.293933	-2.62345	0.00870439	0.0405714	AAVS1	Teff	H3K4me1	chr1	6418705	6422431	3727	*	28301	ENSG00000069812	HES2
194	46.2453	-1.5543	0.350412	-4.43565	9.17948741001809e-06	0.000175666	AAVS1	Teff	H3K4me1	chr1	6590304	6593415	3112	*	29017	ENSG00000162413	KLHL21
203	33.6666	1.21851	0.401426	3.03545	0.00240178	0.015168	AAVS1	Teff	H3K4me1	chr1	6742741	6746370	3630	*	29107	ENSG00000171735	CAMTA1
206	13.3642	1.61321	0.632752	2.54952	0.0107872	0.047716	AAVS1	Teff	H3K4me1	chr1	6801939	6804175	2237	*	29112	ENSG00000171735	CAMTA1
212	9.77146	2.63016	0.847062	3.10504	0.00190255	0.0126591	AAVS1	Teff	H3K4me1	chr1	6861142	6862307	1166	*	29112	ENSG00000171735	CAMTA1
221	28.816	1.47473	0.438125	3.366	0.000762662	0.00618855	AAVS1	Teff	H3K4me1	chr1	7548351	7550904	2554	*	29117	ENSG00000171735	CAMTA1
227	18.3018	2.79744	0.620114	4.51117	6.44720602337669e-06	0.000131558	AAVS1	Teff	H3K4me1	chr1	7919978	7921663	1686	*	29237	ENSG00000049249	TNFRSF9
240	13.7982	2.12512	0.67592	3.14405	0.0016663	0.0114278	AAVS1	Teff	H3K4me1	chr1	8045509	8048160	2652	*	29290	ENSG00000116285	ERRFI1
242	51.9254	2.24351	0.355951	6.30287	2.92179355413531e-10	2.7825382697668e-08	AAVS1	Teff	H3K4me1	chr1	8088529	8092955	4427	*	29290	ENSG00000116285	ERRFI1
253	34.8277	1.64167	0.413968	3.96571	7.31783061632215e-05	0.000961577	AAVS1	Teff	H3K4me1	chr1	8211089	8213727	2639	*	29298	ENSG00000162426	SLC45A1
266	233.774	-0.598807	0.161092	-3.71718	0.000201455	0.00215722	AAVS1	Teff	H3K4me1	chr1	8424021	8433033	9013	*	29385	ENSG00000142599	RERE
272	71.6224	0.730867	0.265995	2.74767	0.00600195	0.0304973	AAVS1	Teff	H3K4me1	chr1	8471557	8475053	3497	*	29385	ENSG00000142599	RERE
273	70.6904	0.729477	0.267985	2.72208	0.00648726	0.032335	AAVS1	Teff	H3K4me1	chr1	8475699	8479222	3524	*	29376	ENSG00000142599	RERE
274	14.2889	2.3229	0.670153	3.46622	0.000527839	0.00463819	AAVS1	Teff	H3K4me1	chr1	8495838	8497305	1468	*	29376	ENSG00000142599	RERE
275	142.665	0.578622	0.191505	3.02144	0.00251577	0.0156939	AAVS1	Teff	H3K4me1	chr1	8508514	8518769	10256	*	29376	ENSG00000142599	RERE
286	27.8089	1.67745	0.442516	3.7907	0.000150225	0.0017002	AAVS1	Teff	H3K4me1	chr1	8554634	8556953	2320	*	29376	ENSG00000142599	RERE
288	79.3331	0.934149	0.258364	3.61564	0.000299612	0.00296716	AAVS1	Teff	H3K4me1	chr1	8559346	8564237	4892	*	29376	ENSG00000142599	RERE
289	12.6614	3.38502	0.844184	4.00981	6.07678363599707e-05	0.000826585	AAVS1	Teff	H3K4me1	chr1	8565434	8566713	1280	*	29376	ENSG00000142599	RERE
290	15.7396	2.37116	0.666429	3.558	0.000373688	0.00353515	AAVS1	Teff	H3K4me1	chr1	8567012	8568700	1689	*	29376	ENSG00000142599	RERE
291	7.7479	2.87471	1.00062	2.87292	0.00406694	0.0226959	AAVS1	Teff	H3K4me1	chr1	8587343	8588101	759	*	29376	ENSG00000142599	RERE
303	311.44	0.508435	0.137793	3.68985	0.000224389	0.00235174	AAVS1	Teff	H3K4me1	chr1	8660051	8671827	11777	*	29378	ENSG00000142599	RERE
304	13.0781	2.61497	0.77775	3.36222	0.000773192	0.00625027	AAVS1	Teff	H3K4me1	chr1	8674326	8675867	1542	*	29378	ENSG00000142599	RERE
305	17.0888	2.32509	0.611125	3.80461	0.000142029	0.00162585	AAVS1	Teff	H3K4me1	chr1	8675920	8677250	1331	*	29378	ENSG00000142599	RERE
306	86.1582	1.08435	0.254996	4.25242	2.11471265084985e-05	0.000347036	AAVS1	Teff	H3K4me1	chr1	8678488	8683630	5143	*	29378	ENSG00000142599	RERE
317	11.6288	1.99591	0.698262	2.8584	0.00425784	0.02352	AAVS1	Teff	H3K4me1	chr1	8746110	8747353	1244	*	29387	ENSG00000142599	RERE
321	26.0052	1.79913	0.467201	3.85087	0.0001177	0.00140178	AAVS1	Teff	H3K4me1	chr1	8761975	8764677	2703	*	29387	ENSG00000142599	RERE
331	134.289	-1.03647	0.201664	-5.13959	2.75339385967991e-07	9.45735300918326e-06	AAVS1	Teff	H3K4me1	chr1	8870219	8877079	6861	*	29468	ENSG00000074800	ENO1
338	32.3487	-1.37389	0.399865	-3.43588	0.000590633	0.0050549	AAVS1	Teff	H3K4me1	chr1	8919859	8921799	1941	*	29524	ENSG00000131686	CA6
339	31.8576	-1.19218	0.412947	-2.887	0.00388933	0.0219318	AAVS1	Teff	H3K4me1	chr1	8924627	8927981	3355	*	29524	ENSG00000131686	CA6
343	52.5383	1.38105	0.349724	3.94896	7.84918128507749e-05	0.00101647	AAVS1	Teff	H3K4me1	chr1	8956346	8960880	4535	*	29529	ENSG00000131686	CA6
344	104.878	0.636554	0.235933	2.69803	0.00697505	0.0342145	AAVS1	Teff	H3K4me1	chr1	8961880	8968497	6618	*	29529	ENSG00000131686	CA6
345	50.2798	-1.01516	0.323817	-3.13499	0.00171862	0.0117011	AAVS1	Teff	H3K4me1	chr1	8968772	8972307	3536	*	29529	ENSG00000131686	CA6
349	47.8993	-1.04811	0.320788	-3.26729	0.00108582	0.00816182	AAVS1	Teff	H3K4me1	chr1	9074136	9077068	2933	*	29565	ENSG00000142583	SLC2A5
350	117.945	-0.820273	0.207552	-3.95214	7.7456552598658e-05	0.00100832	AAVS1	Teff	H3K4me1	chr1	9077259	9081468	4210	*	29565	ENSG00000142583	SLC2A5
351	31.9529	-1.10439	0.416736	-2.65009	0.00804692	0.03822	AAVS1	Teff	H3K4me1	chr1	9081787	9083977	2191	*	29565	ENSG00000142583	SLC2A5
352	58.2607	0.874343	0.294179	2.97214	0.00295732	0.0177326	AAVS1	Teff	H3K4me1	chr1	9110713	9114006	3294	*	29580	ENSG00000180758	GPR157
364	25.281	1.27442	0.452926	2.81374	0.00489691	0.026153	AAVS1	Teff	H3K4me1	chr1	9230831	9233116	2286	*	29593	ENSG00000049239	H6PD
369	159.513	-0.963824	0.186487	-5.16833	2.36200686265821e-07	8.35650878504307e-06	AAVS1	Teff	H3K4me1	chr1	9278405	9284735	6331	*	29599	ENSG00000171621	SPSB1
382	113.966	-0.66493	0.221987	-2.99536	0.00274119	0.0167526	AAVS1	Teff	H3K4me1	chr1	9424656	9429702	5047	*	29601	ENSG00000171621	SPSB1
396	85.4838	1.38118	0.251211	5.4981	3.83894504021684e-08	1.78383443176115e-06	AAVS1	Teff	H3K4me1	chr1	9666064	9672151	6088	*	29754	ENSG00000171608	PIK3CD
402	223.121	-0.510338	0.161617	-3.15771	0.00159014	0.0110254	AAVS1	Teff	H3K4me1	chr1	9711367	9722720	11354	*	29757	ENSG00000171608	PIK3CD
408	134.066	-0.75186	0.22267	-3.37658	0.000733943	0.00599917	AAVS1	Teff	H3K4me1	chr1	9796298	9805859	9562	*	29840	ENSG00000171603	CLSTN1
410	59.9656	-0.8475	0.285302	-2.97054	0.00297279	0.0178101	AAVS1	Teff	H3K4me1	chr1	9823964	9826816	2853	*	29840	ENSG00000171603	CLSTN1
412	21.1557	1.57209	0.503641	3.12145	0.00179965	0.0121368	AAVS1	Teff	H3K4me1	chr1	9858081	9859805	1725	*	29893	ENSG00000178585	CTNNBIP1
413	38.8466	-1.82578	0.370282	-4.9308	8.18955889328196e-07	2.34093004189879e-05	AAVS1	Teff	H3K4me1	chr1	9881522	9883608	2087	*	29893	ENSG00000178585	CTNNBIP1
416	85.3568	2.40629	0.299827	8.02561	1.0102042543031e-15	4.20184903591187e-13	AAVS1	Teff	H3K4me1	chr1	9902420	9906011	3592	*	29886	ENSG00000178585	CTNNBIP1
426	133.065	0.591604	0.200441	2.95152	0.00316218	0.0186815	AAVS1	Teff	H3K4me1	chr1	10210880	10218904	8025	*	30256	ENSG00000054523	KIF1B
428	37.422	1.64535	0.386676	4.2551	2.08951241791094e-05	0.00034334	AAVS1	Teff	H3K4me1	chr1	10233631	10239319	5689	*	30260	ENSG00000054523	KIF1B
431	68.1429	1.65664	0.290303	5.70658	1.1527051891315e-08	6.36751698481551e-07	AAVS1	Teff	H3K4me1	chr1	10279890	10284659	4770	*	30260	ENSG00000054523	KIF1B
432	7.75153	2.60293	0.934096	2.78658	0.00532679	0.0278421	AAVS1	Teff	H3K4me1	chr1	10288152	10289904	1753	*	30260	ENSG00000054523	KIF1B
436	12.717	2.10071	0.69601	3.01822	0.00254261	0.0158256	AAVS1	Teff	H3K4me1	chr1	10401854	10404019	2166	*	30283	ENSG00000142657	PGD
446	61.9106	1.20618	0.295539	4.0813	4.4784037363623e-05	0.000645214	AAVS1	Teff	H3K4me1	chr1	10520027	10523613	3587	*	30330	ENSG00000142655	PEX14
448	18.4389	2.22938	0.59628	3.73881	0.000184895	0.00201038	AAVS1	Teff	H3K4me1	chr1	10534115	10536029	1915	*	30330	ENSG00000142655	PEX14
453	74.6748	0.98972	0.280105	3.53338	0.000410275	0.0038064	AAVS1	Teff	H3K4me1	chr1	10689826	10693675	3850	*	30341	ENSG00000130940	CASZ1
455	31.8523	2.40405	0.462474	5.19825	2.01172061624057e-07	7.31914372099742e-06	AAVS1	Teff	H3K4me1	chr1	10695718	10698131	2414	*	30341	ENSG00000130940	CASZ1
456	9.05906	3.22545	1.01652	3.17304	0.00150854	0.0105807	AAVS1	Teff	H3K4me1	chr1	10732998	10734312	1315	*	30341	ENSG00000130940	CASZ1
459	27.8186	-1.30109	0.421461	-3.08709	0.00202126	0.013255	AAVS1	Teff	H3K4me1	chr1	10916155	10918937	2783	*	30361	ENSG00000175262	C1orf127
460	8.0773	2.50065	0.896121	2.79053	0.00526225	0.0275985	AAVS1	Teff	H3K4me1	chr1	10922425	10923409	985	*	30361	ENSG00000175262	C1orf127
470	17.0317	3.31599	0.714786	4.63913	3.49871622422867e-06	7.89046643429578e-05	AAVS1	Teff	H3K4me1	chr1	11072887	11074616	1730	*	30510	ENSG00000116649	SRM
472	30.2938	1.86173	0.459811	4.0489	5.14585162919408e-05	0.000723229	AAVS1	Teff	H3K4me1	chr1	11156229	11158690	2462	*	30584	ENSG00000198793	MTOR
477	169.957	-0.624838	0.180625	-3.45931	0.000541552	0.00473218	AAVS1	Teff	H3K4me1	chr1	11279533	11286326	6794	*	30644	ENSG00000120942	UBIAD1
478	43.4349	-0.887342	0.335415	-2.6455	0.00815697	0.0386211	AAVS1	Teff	H3K4me1	chr1	11290323	11293671	3349	*	30644	ENSG00000120942	UBIAD1
491	89.0335	-0.973974	0.239337	-4.06947	4.71195483628493e-05	0.000673315	AAVS1	Teff	H3K4me1	chr1	11728341	11732606	4266	*	30954	ENSG00000177674	AGTRAP
492	133.231	-0.830221	0.206543	-4.01961	5.82943280308899e-05	0.000797598	AAVS1	Teff	H3K4me1	chr1	11735348	11742599	7252	*	30954	ENSG00000177674	AGTRAP
506	38.8301	2.21144	0.397981	5.55666	2.74985039822718e-08	1.34092673189597e-06	AAVS1	Teff	H3K4me1	chr1	12003840	12006215	2376	*	31398	ENSG00000116691	MIIP
507	106.563	1.06968	0.224498	4.76475	1.89091767790585e-06	4.72723276144176e-05	AAVS1	Teff	H3K4me1	chr1	12011098	12016869	5772	*	31398	ENSG00000116691	MIIP
510	100.366	1.66135	0.270226	6.14799	7.84713838688185e-10	6.31620765410221e-08	AAVS1	Teff	H3K4me1	chr1	12037869	12042860	4992	*	31398	ENSG00000116691	MIIP
511	872.501	0.509468	0.103642	4.91567	8.84773828440226e-07	2.49935614260818e-05	AAVS1	Teff	H3K4me1	chr1	12043703	12075507	31805	*	31417	ENSG00000120949	TNFRSF8
515	151.91	-0.489662	0.186015	-2.63239	0.00847874	0.0397266	AAVS1	Teff	H3K4me1	chr1	12086402	12090558	4157	*	31420	ENSG00000120949	TNFRSF8
521	53.1724	-1.03972	0.31259	-3.32614	0.000880573	0.00691915	AAVS1	Teff	H3K4me1	chr1	12131301	12133922	2622	*	31423	ENSG00000120949	TNFRSF8
524	482.621	-0.40627	0.122648	-3.3125	0.00092467	0.00720166	AAVS1	Teff	H3K4me1	chr1	12167745	12182445	14701	*	31462	ENSG00000028137	TNFRSF1B
529	50.4507	-1.71425	0.335938	-5.10288	3.34517890204906e-07	1.11191434701414e-05	AAVS1	Teff	H3K4me1	chr1	12208400	12211689	3290	*	31621	ENSG00000048707	VPS13D
538	44.421	-1.51465	0.352798	-4.29324	1.76082899755223e-05	0.000297397	AAVS1	Teff	H3K4me1	chr1	12397228	12399130	1903	*	31649	ENSG00000048707	VPS13D
545	47.6525	2.69053	0.386195	6.96678	3.24286351369744e-12	5.38952709536726e-10	AAVS1	Teff	H3K4me1	chr1	12501275	12504120	2846	*	31649	ENSG00000048707	VPS13D
547	30.052	2.50007	0.466738	5.35647	8.48624474092462e-08	3.51421408225137e-06	AAVS1	Teff	H3K4me1	chr1	12518316	12520269	1954	*	31649	ENSG00000048707	VPS13D
558	137.105	-0.891183	0.197666	-4.50852	6.52810397299417e-06	0.000133033	AAVS1	Teff	H3K4me1	chr1	13727905	13735229	7325	*	31923	ENSG00000116731	PRDM2
563	19.6147	1.99017	0.546716	3.64023	0.000272397	0.00274288	AAVS1	Teff	H3K4me1	chr1	13765865	13767199	1335	*	31927	ENSG00000116731	PRDM2
564	47.2096	1.08369	0.331502	3.26902	0.0010792	0.00812399	AAVS1	Teff	H3K4me1	chr1	13779592	13782961	3370	*	31927	ENSG00000116731	PRDM2
565	48.1651	3.22766	0.415847	7.76165	8.38342707356646e-15	2.71048878102464e-12	AAVS1	Teff	H3K4me1	chr1	13792357	13795847	3491	*	31927	ENSG00000116731	PRDM2
576	6.57367	3.08059	1.08408	2.84167	0.00448783	0.0244752	AAVS1	Teff	H3K4me1	chr1	15243257	15244476	1220	*	32004	ENSG00000142621	FHAD1
579	23.3374	1.49923	0.52427	2.85965	0.0042411	0.0234597	AAVS1	Teff	H3K4me1	chr1	15260156	15262352	2197	*	31995	ENSG00000142621	FHAD1
583	73.2796	0.927698	0.270541	3.42905	0.000605702	0.00515577	AAVS1	Teff	H3K4me1	chr1	15351390	15357067	5678	*	32000	ENSG00000142621	FHAD1
585	255.028	-0.461817	0.14791	-3.12228	0.00179457	0.0121153	AAVS1	Teff	H3K4me1	chr1	15410648	15420820	10173	*	32013	ENSG00000142634	EFHD2
599	8.31821	3.3329	1.04724	3.18256	0.00145981	0.010316	AAVS1	Teff	H3K4me1	chr1	15679948	15680718	771	*	32209	ENSG00000116786	PLEKHM2
600	18.48	1.83334	0.564529	3.24756	0.001164	0.00863153	AAVS1	Teff	H3K4me1	chr1	15680745	15681842	1098	*	32209	ENSG00000116786	PLEKHM2
605	11.2167	2.18232	0.742247	2.94015	0.00328054	0.0192082	AAVS1	Teff	H3K4me1	chr1	15794873	15796299	1427	*	32265	ENSG00000233954	UQCRHL
612	12.8085	1.74332	0.660157	2.64076	0.00827193	0.039007	AAVS1	Teff	H3K4me1	chr1	15857801	15858977	1177	*	32293	ENSG00000065526	SPEN
613	11.3178	1.96011	0.704457	2.78245	0.00539509	0.0281012	AAVS1	Teff	H3K4me1	chr1	15869614	15870707	1094	*	32293	ENSG00000065526	SPEN
618	77.2178	0.816358	0.255861	3.19063	0.00141965	0.0100865	AAVS1	Teff	H3K4me1	chr1	15915887	15920588	4702	*	32323	ENSG00000116809	ZBTB17
620	599.138	0.570713	0.112137	5.08943	3.59145297048395e-07	1.18001159105794e-05	AAVS1	Teff	H3K4me1	chr1	15946285	15970136	23852	*	32323	ENSG00000116809	ZBTB17
624	21.9114	1.4604	0.491893	2.96894	0.00298827	0.0178806	AAVS1	Teff	H3K4me1	chr1	16012341	16015582	3242	*	32380	ENSG00000173641	HSPB7
626	31.6199	-1.0707	0.390384	-2.74267	0.00609416	0.030833	AAVS1	Teff	H3K4me1	chr1	16063582	16065589	2008	*	32487	ENSG00000185519	FAM131C
627	29.4433	-1.08841	0.409288	-2.65928	0.00783088	0.0373901	AAVS1	Teff	H3K4me1	chr1	16069473	16071994	2522	*	32487	ENSG00000185519	FAM131C
630	25.5567	1.95122	0.503743	3.87344	0.000107312	0.00130289	AAVS1	Teff	H3K4me1	chr1	16139011	16142205	3195	*	32523	ENSG00000142627	EPHA2
633	26.0207	-1.14032	0.438814	-2.59864	0.00935942	0.0428536	AAVS1	Teff	H3K4me1	chr1	16156917	16159156	2240	*	32523	ENSG00000142627	EPHA2
647	61.737	0.939239	0.314305	2.98831	0.00280528	0.0170293	AAVS1	Teff	H3K4me1	chr1	16389575	16393900	4326	*	32644	ENSG00000055070	SZRD1
651	5.82583	4.7569	1.43565	3.3134	0.000921692	0.00718205	AAVS1	Teff	H3K4me1	chr1	16434152	16435293	1142	*	32674	ENSG00000187144	SPATA21
654	30.0232	1.25881	0.420024	2.997	0.00272653	0.0166908	AAVS1	Teff	H3K4me1	chr1	16491085	16495605	4521	*	32703	ENSG00000157191	NECAP2
656	88.432	-0.707729	0.240948	-2.93727	0.00331115	0.0193565	AAVS1	Teff	H3K4me1	chr1	16512343	16515350	3008	*	32703	ENSG00000157191	NECAP2
661	37.8713	-1.14777	0.384047	-2.98862	0.00280239	0.0170188	AAVS1	Teff	H3K4me1	chr1	16566865	16570291	3427	*	32749	ENSG00000219481	NBPF1
666	221.203	-0.482716	0.161624	-2.98665	0.00282051	0.0170908	AAVS1	Teff	H3K4me1	chr1	16641621	16646071	4451	*	32753	ENSG00000219481	NBPF1
673	56.6825	-0.967664	0.297256	-3.25533	0.00113261	0.00844348	AAVS1	Teff	H3K4me1	chr1	16739608	16742821	3214	*	32753	ENSG00000219481	NBPF1
680	51.3795	-0.912372	0.311699	-2.92709	0.00342146	0.0198761	AAVS1	Teff	H3K4me1	chr1	16902041	16904451	2411	*	32818	ENSG00000058453	CROCC
689	5.63213	3.18745	1.19365	2.67033	0.00757761	0.0364864	AAVS1	Teff	H3K4me1	chr1	17199428	17199976	549	*	33003	ENSG00000142623	PADI1
697	28.3241	-1.87349	0.429961	-4.35734	1.31649786479219e-05	0.000234552	AAVS1	Teff	H3K4me1	chr1	18652345	18654324	1980	*	33184	ENSG00000009709	PAX7
702	318.971	-0.619167	0.135089	-4.58339	4.57486759708371e-06	9.81409218645092e-05	AAVS1	Teff	H3K4me1	chr1	18944048	18955701	11654	*	33269	ENSG00000169991	IFFO2
704	41.8863	2.9124	0.420552	6.92519	4.35379177202316e-12	7.07008586873526e-10	AAVS1	Teff	H3K4me1	chr1	18962921	18966735	3815	*	33269	ENSG00000169991	IFFO2
705	6.6427	2.74228	1.05204	2.60664	0.00914342	0.0421203	AAVS1	Teff	H3K4me1	chr1	18994508	18995738	1231	*	33269	ENSG00000169991	IFFO2
706	9.77961	2.05496	0.801471	2.56399	0.0103477	0.0462875	AAVS1	Teff	H3K4me1	chr1	18995923	18997168	1246	*	33269	ENSG00000169991	IFFO2
707	18.2772	3.19894	0.694479	4.60624	4.10021907002489e-06	8.96583566977396e-05	AAVS1	Teff	H3K4me1	chr1	19002843	19004358	1516	*	33269	ENSG00000169991	IFFO2
708	119.75	0.841319	0.238827	3.52271	0.000427157	0.00393409	AAVS1	Teff	H3K4me1	chr1	19008045	19013650	5606	*	33269	ENSG00000169991	IFFO2
709	144.086	-0.920241	0.192608	-4.77778	1.77237170825598e-06	4.4818347216099e-05	AAVS1	Teff	H3K4me1	chr1	19071605	19076183	4579	*	33375	ENSG00000127481	UBR4
710	64.3405	2.35778	0.315541	7.47219	7.88738170158614e-14	2.05737672730628e-11	AAVS1	Teff	H3K4me1	chr1	19086940	19090677	3738	*	33375	ENSG00000127481	UBR4
712	20.5268	2.57997	0.571526	4.51417	6.35644070194923e-06	0.000129982	AAVS1	Teff	H3K4me1	chr1	19169085	19170998	1914	*	33373	ENSG00000127481	UBR4
714	28.9621	2.05926	0.510136	4.03669	5.42115713124007e-05	0.000753391	AAVS1	Teff	H3K4me1	chr1	19185714	19187649	1936	*	33373	ENSG00000127481	UBR4
717	12.9602	3.08627	0.778503	3.96436	7.35924858180769e-05	0.00096636	AAVS1	Teff	H3K4me1	chr1	19219319	19220760	1442	*	33373	ENSG00000127481	UBR4
720	87.8556	0.798899	0.252222	3.16744	0.00153786	0.0107393	AAVS1	Teff	H3K4me1	chr1	19252150	19258845	6696	*	33448	ENSG00000053372	MRTO4
724	33.4599	2.86708	0.478007	5.99799	1.99771975997565e-09	1.41282269768234e-07	AAVS1	Teff	H3K4me1	chr1	19335723	19338158	2436	*	33500	ENSG00000040487	PQLC2
726	20.403	2.20768	0.55671	3.96558	7.32177395727771e-05	0.000961931	AAVS1	Teff	H3K4me1	chr1	19377746	19379567	1822	*	33500	ENSG00000040487	PQLC2
727	137.837	-0.579819	0.201079	-2.88354	0.00393237	0.0221161	AAVS1	Teff	H3K4me1	chr1	19387718	19395036	7319	*	33500	ENSG00000040487	PQLC2
731	122.798	0.645202	0.209209	3.08401	0.0020423	0.0133577	AAVS1	Teff	H3K4me1	chr1	19444929	19452387	7459	*	33563	ENSG00000173436	MINOS1
732	976.415	-0.406671	0.0958993	-4.2406	2.22922627726628e-05	0.000362734	AAVS1	Teff	H3K4me1	chr1	19453439	19484996	31558	*	33563	ENSG00000173436	MINOS1
735	10.7705	2.85768	0.815726	3.50323	0.000459648	0.00416111	AAVS1	Teff	H3K4me1	chr1	19501886	19503133	1248	*	33551	ENSG00000077549	CAPZB
742	18.8364	-1.67383	0.566188	-2.95632	0.00311335	0.0184525	AAVS1	Teff	H3K4me1	chr1	19687722	19689269	1548	*	33612	ENSG00000158748	HTR6
744	60.885	1.15898	0.296689	3.90638	9.36899787998006e-05	0.00116895	AAVS1	Teff	H3K4me1	chr1	19709815	19713647	3833	*	33612	ENSG00000158748	HTR6
762	26.7017	1.61189	0.460416	3.50094	0.000463621	0.0041887	AAVS1	Teff	H3K4me1	chr1	20494384	20497203	2820	*	33700	ENSG00000162545	CAMK2N1
776	22.8463	1.39428	0.491101	2.8391	0.0045241	0.0246216	AAVS1	Teff	H3K4me1	chr1	20998860	21000543	1684	*	34093	ENSG00000075151	EIF4G3
781	25.7149	-2.60356	0.517253	-5.03344	4.81748664497026e-07	1.49678179099931e-05	AAVS1	Teff	H3K4me1	chr1	21189637	21192397	2761	*	34122	ENSG00000075151	EIF4G3
782	15.8323	1.77548	0.599986	2.9592	0.00308435	0.0183237	AAVS1	Teff	H3K4me1	chr1	21207419	21208888	1470	*	34122	ENSG00000075151	EIF4G3
783	102.39	0.916778	0.229329	3.99765	6.39738037545853e-05	0.000860164	AAVS1	Teff	H3K4me1	chr1	21257246	21263530	6285	*	34199	ENSG00000117298	ECE1
784	161.874	-0.590576	0.179271	-3.29432	0.000986612	0.00758426	AAVS1	Teff	H3K4me1	chr1	21277815	21282748	4934	*	34199	ENSG00000117298	ECE1
788	77.1575	0.900498	0.260058	3.46269	0.00053481	0.00468595	AAVS1	Teff	H3K4me1	chr1	21304356	21309839	5484	*	34202	ENSG00000117298	ECE1
799	29.4291	2.48849	0.477216	5.21459	1.84221656800113e-07	6.78261831057987e-06	AAVS1	Teff	H3K4me1	chr1	21740004	21742914	2911	*	34585	ENSG00000090686	USP48
801	175.156	0.919505	0.180011	5.10805	3.25498176061211e-07	1.08851626031004e-05	AAVS1	Teff	H3K4me1	chr1	21762388	21771374	8987	*	34586	ENSG00000090686	USP48
811	25.5481	-1.21866	0.438013	-2.78224	0.00539855	0.0281111	AAVS1	Teff	H3K4me1	chr1	22042069	22043683	1615	*	34729	ENSG00000070831	CDC42
821	26.8161	2.24317	0.483359	4.64078	3.47088853423283e-06	7.85071727867965e-05	AAVS1	Teff	H3K4me1	chr1	22175176	22178227	3052	*	34749	ENSG00000162552	WNT4
830	38.0682	1.57579	0.427462	3.68639	0.000227454	0.00237515	AAVS1	Teff	H3K4me1	chr1	23038369	23040930	2562	*	35011	ENSG00000004487	KDM1A
834	61.0487	0.757644	0.299003	2.53391	0.0112799	0.0493731	AAVS1	Teff	H3K4me1	chr1	23122384	23127008	4625	*	35024	ENSG00000169641	LUZP1
842	9.71252	-2.07642	0.774612	-2.68059	0.00734917	0.0356475	AAVS1	Teff	H3K4me1	chr1	23343923	23345397	1475	*	35161	ENSG00000125944	HNRNPR
845	84.0844	-0.704068	0.245833	-2.86401	0.00418314	0.0232166	AAVS1	Teff	H3K4me1	chr1	23421397	23425475	4079	*	35221	ENSG00000204219	TCEA3
846	16.7998	1.65022	0.57179	2.88605	0.00390105	0.0219833	AAVS1	Teff	H3K4me1	chr1	23480502	23482089	1588	*	35292	ENSG00000088280	ASAP3
854	366.757	-0.462816	0.130455	-3.5477	0.000388612	0.00364274	AAVS1	Teff	H3K4me1	chr1	23589792	23603862	14071	*	35332	ENSG00000117318	ID3
855	299.899	-0.557652	0.141627	-3.93746	8.2349342797235e-05	0.00105489	AAVS1	Teff	H3K4me1	chr1	23611243	23621665	10423	*	35332	ENSG00000117318	ID3
862	87.6818	1.53661	0.305704	5.02646	4.99613111814789e-07	1.5421070734471e-05	AAVS1	Teff	H3K4me1	chr1	23718470	23721916	3447	*	35374	ENSG00000011007	ELOA
864	18.9383	1.95599	0.545606	3.58499	0.000337091	0.00326521	AAVS1	Teff	H3K4me1	chr1	23735672	23737523	1852	*	35374	ENSG00000011007	ELOA
891	26.5738	1.4807	0.450766	3.28485	0.00102038	0.00777786	AAVS1	Teff	H3K4me1	chr1	24226286	24229126	2841	*	35677	ENSG00000185436	IFNLR1
892	22.7489	3.18622	0.626216	5.08805	3.61756935549823e-07	1.18606960058369e-05	AAVS1	Teff	H3K4me1	chr1	24235574	24237537	1964	*	35677	ENSG00000185436	IFNLR1
893	16.6413	1.66306	0.577681	2.87886	0.00399113	0.0223909	AAVS1	Teff	H3K4me1	chr1	24250418	24251721	1304	*	35677	ENSG00000185436	IFNLR1
896	160.252	1.03646	0.185242	5.59518	2.20386677493255e-08	1.11495952967972e-06	AAVS1	Teff	H3K4me1	chr1	24348729	24353546	4818	*	35707	ENSG00000158055	GRHL3
898	43.5445	1.55939	0.352118	4.42859	9.48504336246871e-06	0.000180481	AAVS1	Teff	H3K4me1	chr1	24363741	24366488	2748	*	35707	ENSG00000158055	GRHL3
907	78.4496	-1.25627	0.255935	-4.90854	9.17548190663292e-07	2.58529533955876e-05	AAVS1	Teff	H3K4me1	chr1	24498010	24502488	4479	*	35833	ENSG00000117602	RCAN3
914	14.6316	3.18801	0.752498	4.23657	2.26956266352186e-05	0.000367897	AAVS1	Teff	H3K4me1	chr1	24639508	24640639	1132	*	35881	ENSG00000133226	SRRM1
924	45.5576	0.862292	0.331591	2.60047	0.00930973	0.0426845	AAVS1	Teff	H3K4me1	chr1	24746486	24749707	3222	*	35893	ENSG00000169504	CLIC4
926	9.89976	2.42947	0.792455	3.06575	0.00217127	0.0140071	AAVS1	Teff	H3K4me1	chr1	24817328	24818310	983	*	35893	ENSG00000169504	CLIC4
927	39.0848	-1.13878	0.35328	-3.22344	0.0012666	0.00922165	AAVS1	Teff	H3K4me1	chr1	24846964	24850058	3095	*	35900	ENSG00000020633	RUNX3
930	123.345	-1.09659	0.206381	-5.31339	1.07601721367653e-07	4.30121810780234e-06	AAVS1	Teff	H3K4me1	chr1	24910206	24918954	8749	*	35900	ENSG00000020633	RUNX3
936	605.359	-0.299523	0.109487	-2.73569	0.006225	0.0313487	AAVS1	Teff	H3K4me1	chr1	24977918	25001894	23977	*	35903	ENSG00000020633	RUNX3
940	5.32039	-2.92147	1.10549	-2.6427	0.00822481	0.0388396	AAVS1	Teff	H3K4me1	chr1	25042023	25043256	1234	*	35903	ENSG00000020633	RUNX3
942	306.964	-0.431769	0.14069	-3.06893	0.00214826	0.0138937	AAVS1	Teff	H3K4me1	chr1	25093930	25102157	8228	*	35903	ENSG00000020633	RUNX3
944	76.8236	2.59507	0.304568	8.52048	1.58898978644045e-17	1.07255416734041e-14	AAVS1	Teff	H3K4me1	chr1	25117948	25122185	4238	*	35916	ENSG00000117614	SYF2
945	18.7749	3.97361	0.761544	5.21783	1.81030669239915e-07	6.67791417418133e-06	AAVS1	Teff	H3K4me1	chr1	25122574	25124515	1942	*	35916	ENSG00000117614	SYF2
951	90.0817	-0.606468	0.238892	-2.53868	0.0111273	0.0488634	AAVS1	Teff	H3K4me1	chr1	25327668	25332294	4627	*	36491	ENSG00000183726	TMEM50A
962	67.9249	0.895542	0.272559	3.28568	0.00101735	0.00776167	AAVS1	Teff	H3K4me1	chr1	25471567	25475206	3640	*	36867	ENSG00000204178	MACO1
964	20.7703	-1.41661	0.497492	-2.84751	0.0044063	0.0241479	AAVS1	Teff	H3K4me1	chr1	25506349	25507581	1233	*	36873	ENSG00000157978	LDLRAP1
966	217.305	-0.54714	0.162597	-3.36502	0.000765394	0.00620221	AAVS1	Teff	H3K4me1	chr1	25547476	25553248	5773	*	36873	ENSG00000157978	LDLRAP1
967	68.4005	-1.48113	0.278676	-5.31488	1.06724713927423e-07	4.27412742349766e-06	AAVS1	Teff	H3K4me1	chr1	25555169	25557990	2822	*	36873	ENSG00000157978	LDLRAP1
968	254.622	-0.475377	0.1565	-3.03755	0.00238513	0.0150882	AAVS1	Teff	H3K4me1	chr1	25558907	25567529	8623	*	36873	ENSG00000157978	LDLRAP1
972	95.2789	-0.692319	0.229013	-3.02305	0.00250238	0.0156397	AAVS1	Teff	H3K4me1	chr1	25639934	25645492	5559	*	36890	ENSG00000117643	MAN1C1
977	77.3716	1.02549	0.26113	3.92711	8.59727996686137e-05	0.00109203	AAVS1	Teff	H3K4me1	chr1	25694288	25700036	5749	*	36892	ENSG00000117643	MAN1C1
982	32.6733	-0.990381	0.388128	-2.55169	0.0107203	0.0475043	AAVS1	Teff	H3K4me1	chr1	25729071	25733138	4068	*	36892	ENSG00000117643	MAN1C1
1001	17.1553	-2.42182	0.576286	-4.20246	2.64027295761058e-05	0.000416239	AAVS1	Teff	H3K4me1	chr1	26075032	26076606	1575	*	37099	ENSG00000158022	TRIM63
1005	139.195	-0.550686	0.198847	-2.7694	0.00561592	0.0289793	AAVS1	Teff	H3K4me1	chr1	26122845	26129530	6686	*	37100	ENSG00000175087	PDIK1L
1010	58.0123	-1.10734	0.294551	-3.75942	0.000170305	0.00188072	AAVS1	Teff	H3K4me1	chr1	26200697	26203813	3117	*	37221	ENSG00000188782	CATSPER4
1019	302.976	-0.735416	0.142423	-5.1636	2.42245266753527e-07	8.54534127320339e-06	AAVS1	Teff	H3K4me1	chr1	26370052	26379938	9887	*	37290	ENSG00000176083	ZNF683
1020	78.3169	-0.983181	0.267441	-3.67625	0.000236686	0.00245191	AAVS1	Teff	H3K4me1	chr1	26383875	26387332	3458	*	37293	ENSG00000176083	ZNF683
1021	38.9277	-1.03799	0.366306	-2.83366	0.00460185	0.0249477	AAVS1	Teff	H3K4me1	chr1	26387817	26390734	2918	*	37293	ENSG00000176083	ZNF683
1023	15.4403	-2.3979	0.603028	-3.97644	6.99553136821651e-05	0.000926824	AAVS1	Teff	H3K4me1	chr1	26409068	26409988	921	*	37298	ENSG00000131914	LIN28A
1031	62.6262	-2.03999	0.295883	-6.89458	5.40240437134754e-12	8.44938239778093e-10	AAVS1	Teff	H3K4me1	chr1	26533732	26536619	2888	*	37473	ENSG00000117676	RPS6KA1
1033	20.9623	1.78784	0.514863	3.47245	0.000515738	0.00455161	AAVS1	Teff	H3K4me1	chr1	26569273	26571636	2364	*	37476	ENSG00000117676	RPS6KA1
1034	175.33	1.70753	0.186606	9.15047	5.66889098676148e-20	5.975554692333e-17	AAVS1	Teff	H3K4me1	chr1	26577038	26584589	7552	*	37476	ENSG00000117676	RPS6KA1
1037	6.95402	4.14618	1.26132	3.28717	0.00101201	0.00773475	AAVS1	Teff	H3K4me1	chr1	26666745	26667484	740	*	37575	ENSG00000117713	ARID1A
1046	15.813	1.59819	0.58973	2.71004	0.00672759	0.0332636	AAVS1	Teff	H3K4me1	chr1	26730600	26731948	1349	*	37581	ENSG00000117713	ARID1A
1052	23.166	1.45127	0.48261	3.00712	0.00263735	0.0162705	AAVS1	Teff	H3K4me1	chr1	26770579	26772553	1975	*	37590	ENSG00000060642	PIGV
1056	75.9627	0.945957	0.272883	3.46653	0.000527232	0.00463498	AAVS1	Teff	H3K4me1	chr1	26810035	26813780	3746	*	37616	ENSG00000204160	ZDHHC18
1060	59.1256	-0.851344	0.291422	-2.92134	0.00348525	0.0201674	AAVS1	Teff	H3K4me1	chr1	26837496	26840621	3126	*	37616	ENSG00000204160	ZDHHC18
1062	59.5296	-0.900848	0.300365	-2.99918	0.0027071	0.0165987	AAVS1	Teff	H3K4me1	chr1	26861910	26866430	4521	*	37622	ENSG00000175793	SFN
1077	111.249	-0.607743	0.212039	-2.86618	0.00415454	0.0230989	AAVS1	Teff	H3K4me1	chr1	27151578	27155248	3671	*	37695	ENSG00000090020	SLC9A1
1080	40.7193	1.25118	0.368121	3.39882	0.000676781	0.00561908	AAVS1	Teff	H3K4me1	chr1	27252357	27255000	2644	*	37712	ENSG00000142784	WDTC1
1092	188.556	0.99843	0.171875	5.80905	6.28289284264507e-09	3.76528287654747e-07	AAVS1	Teff	H3K4me1	chr1	27416357	27425549	9193	*	37898	ENSG00000181773	GPR3
1095	174.436	0.852014	0.177644	4.79618	1.61722269941993e-06	4.15504739558145e-05	AAVS1	Teff	H3K4me1	chr1	27442558	27452345	9788	*	37914	ENSG00000158195	WASF2
1097	26.4428	2.08398	0.493297	4.2246	2.39368528028261e-05	0.000384373	AAVS1	Teff	H3K4me1	chr1	27468778	27470787	2010	*	37914	ENSG00000158195	WASF2
1098	102.05	1.06699	0.229599	4.64718	3.3650436624708e-06	7.66311763194631e-05	AAVS1	Teff	H3K4me1	chr1	27473132	27477656	4525	*	37914	ENSG00000158195	WASF2
1100	71.4004	1.38108	0.301505	4.58061	4.63622511403153e-06	9.93187322660391e-05	AAVS1	Teff	H3K4me1	chr1	27480565	27484786	4222	*	37914	ENSG00000158195	WASF2
1103	43.6804	0.9054	0.34127	2.65303	0.00797717	0.0379613	AAVS1	Teff	H3K4me1	chr1	27491246	27493645	2400	*	37911	ENSG00000158195	WASF2
1108	82.7845	-0.668395	0.247806	-2.69725	0.00699139	0.034275	AAVS1	Teff	H3K4me1	chr1	27554187	27558158	3972	*	37941	ENSG00000126705	AHDC1
1110	276.937	0.693708	0.14564	4.76316	1.90584571358103e-06	4.75528280850671e-05	AAVS1	Teff	H3K4me1	chr1	27594471	27603187	8717	*	37941	ENSG00000126705	AHDC1
1112	15.4285	-1.78082	0.597235	-2.98178	0.00286582	0.0173135	AAVS1	Teff	H3K4me1	chr1	27613905	27614952	1048	*	37986	ENSG00000000938	FGR
1113	96.4724	-0.79593	0.228441	-3.48419	0.000493631	0.0043994	AAVS1	Teff	H3K4me1	chr1	27616510	27619214	2705	*	37986	ENSG00000000938	FGR
1114	102.848	-1.00654	0.228242	-4.40994	1.03397434253957e-05	0.000193443	AAVS1	Teff	H3K4me1	chr1	27622396	27627090	4695	*	37986	ENSG00000000938	FGR
1121	21.8063	1.87598	0.509155	3.6845	0.000229156	0.00238966	AAVS1	Teff	H3K4me1	chr1	27689074	27691012	1939	*	38015	ENSG00000126709	IFI6
1127	10.3032	2.28878	0.773983	2.95714	0.00310505	0.0184204	AAVS1	Teff	H3K4me1	chr1	27811518	27813131	1614	*	38113	ENSG00000117751	PPP1R8
1131	76.6254	-0.910039	0.259182	-3.5112	0.000446091	0.00406854	AAVS1	Teff	H3K4me1	chr1	27867433	27870573	3141	*	38141	ENSG00000130775	THEMIS2
1132	49.8852	-1.22015	0.321729	-3.79248	0.000149152	0.00169018	AAVS1	Teff	H3K4me1	chr1	27871861	27875755	3895	*	38141	ENSG00000130775	THEMIS2
1138	46.9251	-0.933286	0.324615	-2.87505	0.00403963	0.0225905	AAVS1	Teff	H3K4me1	chr1	27942846	27944783	1938	*	38197	ENSG00000130768	SMPDL3B
1139	47.6941	-0.99853	0.320092	-3.11951	0.00181155	0.0121935	AAVS1	Teff	H3K4me1	chr1	27959115	27962838	3724	*	38202	ENSG00000158156	XKR8
1141	25.8159	1.56182	0.45501	3.4325	0.000598037	0.00510464	AAVS1	Teff	H3K4me1	chr1	27978693	27980984	2292	*	38206	ENSG00000158156	XKR8
1142	49.1296	-1.1691	0.320249	-3.65059	0.000261641	0.00265852	AAVS1	Teff	H3K4me1	chr1	27991726	27994122	2397	*	38206	ENSG00000158156	XKR8
1151	24.7348	1.9606	0.480084	4.08388	4.42904310194614e-05	0.000639299	AAVS1	Teff	H3K4me1	chr1	28109945	28113819	3875	*	38282	ENSG00000158161	EYA3
1156	34.4985	1.14799	0.404525	2.83788	0.0045414	0.024693	AAVS1	Teff	H3K4me1	chr1	28142980	28145475	2496	*	38285	ENSG00000169403	PTAFR
1157	140.255	-0.648339	0.199264	-3.25366	0.00113927	0.00848322	AAVS1	Teff	H3K4me1	chr1	28168167	28174467	6301	*	38285	ENSG00000169403	PTAFR
1158	24.0411	-1.55097	0.461159	-3.36321	0.000770416	0.00623242	AAVS1	Teff	H3K4me1	chr1	28180417	28182634	2218	*	38285	ENSG00000169403	PTAFR
1173	49.5029	1.09566	0.339614	3.22619	0.00125451	0.00915618	AAVS1	Teff	H3K4me1	chr1	28437080	28440303	3224	*	38368	ENSG00000204138	PHACTR4
1176	8.8882	3.40283	0.971798	3.50158	0.000462503	0.00418253	AAVS1	Teff	H3K4me1	chr1	28461803	28462795	993	*	38368	ENSG00000204138	PHACTR4
1177	98.5224	-1.12165	0.230193	-4.87265	1.10109968043447e-06	3.01632322213429e-05	AAVS1	Teff	H3K4me1	chr1	28507324	28513515	6192	*	38470	ENSG00000180198	RCC1
1181	38.9682	-1.01483	0.362256	-2.80143	0.00508766	0.0269232	AAVS1	Teff	H3K4me1	chr1	28578690	28581397	2708	*	38536	ENSG00000188060	RAB42
1184	21.2087	3.16285	0.616433	5.1309	2.88363865366964e-07	9.8288472712344e-06	AAVS1	Teff	H3K4me1	chr1	28601285	28602788	1504	*	38537	ENSG00000188060	RAB42
1190	8.84816	-2.40208	0.800784	-2.99967	0.00270276	0.0165796	AAVS1	Teff	H3K4me1	chr1	28648808	28649477	670	*	38531	ENSG00000120656	TAF12
1205	35.3337	1.521	0.390338	3.89663	9.75421213902897e-05	0.00120652	AAVS1	Teff	H3K4me1	chr1	28961172	28963895	2724	*	38992	ENSG00000159023	EPB41
1207	14.9978	1.92498	0.628836	3.06118	0.0022047	0.014188	AAVS1	Teff	H3K4me1	chr1	28965381	28966302	922	*	38992	ENSG00000159023	EPB41
1209	26.816	2.24216	0.499177	4.49171	7.06522508028474e-06	0.000141616	AAVS1	Teff	H3K4me1	chr1	29061349	29063561	2213	*	38995	ENSG00000253304	TMEM200B
1220	39.3853	1.87316	0.381964	4.90402	9.38962664524825e-07	2.63309905512102e-05	AAVS1	Teff	H3K4me1	chr1	29687636	29690503	2868	*	39115	ENSG00000060656	PTPRU
1222	153.409	1.67095	0.196548	8.50146	1.87220929564716e-17	1.25273593991959e-14	AAVS1	Teff	H3K4me1	chr1	29707591	29713710	6120	*	39115	ENSG00000060656	PTPRU
1226	64.5849	-1.74514	0.289389	-6.03042	1.63530005035083e-09	1.19387764302131e-07	AAVS1	Teff	H3K4me1	chr1	30189274	30194021	4748	*	39134	ENSG00000162510	MATN1
1227	10.1463	-2.38089	0.861334	-2.76419	0.00570651	0.0293543	AAVS1	Teff	H3K4me1	chr1	30196241	30197311	1071	*	39134	ENSG00000162510	MATN1
1232	6.27251	3.37253	1.1849	2.84625	0.00442374	0.0242193	AAVS1	Teff	H3K4me1	chr1	30958395	30959105	711	*	39162	ENSG00000162512	SDC3
1243	200.472	0.477315	0.171692	2.78007	0.00543466	0.0282734	AAVS1	Teff	H3K4me1	chr1	31004936	31014843	9908	*	39348	ENSG00000134644	PUM1
1245	27.5831	-1.34485	0.425854	-3.158	0.00158855	0.0110175	AAVS1	Teff	H3K4me1	chr1	31018784	31020849	2066	*	39348	ENSG00000134644	PUM1
1268	14.1481	-1.62024	0.596232	-2.71747	0.00657825	0.0326764	AAVS1	Teff	H3K4me1	chr1	31699313	31700303	991	*	39677	ENSG00000084636	COL16A1
1273	18.8535	-1.45503	0.52059	-2.79497	0.00519046	0.0273206	AAVS1	Teff	H3K4me1	chr1	31750450	31751673	1224	*	39773	ENSG00000121753	ADGRB2
1276	156.85	1.42604	0.19567	7.28801	3.14561631379949e-13	6.93558824442856e-11	AAVS1	Teff	H3K4me1	chr1	31768077	31775314	7238	*	39769	ENSG00000121753	ADGRB2
1282	85.123	-0.841738	0.24267	-3.46865	0.00052308	0.00460479	AAVS1	Teff	H3K4me1	chr1	31847664	31850048	2385	*	39824	ENSG00000134668	SPOCD1
1286	143.293	0.715429	0.203573	3.51437	0.000440802	0.00402937	AAVS1	Teff	H3K4me1	chr1	31908912	31915981	7070	*	39858	ENSG00000184007	PTP4A2
1307	10.6742	3.06333	0.839042	3.65099	0.00026123	0.0026554	AAVS1	Teff	H3K4me1	chr1	32149941	32151575	1635	*	39918	ENSG00000084652	TXLNA
1311	122.886	-1.25626	0.208989	-6.01112	1.84245740316431e-09	1.32300526921997e-07	AAVS1	Teff	H3K4me1	chr1	32193120	32197882	4763	*	39923	ENSG00000160050	CCDC28B
1320	436.5	-0.355837	0.118914	-2.99238	0.00276809	0.0168687	AAVS1	Teff	H3K4me1	chr1	32260063	32275573	15511	*	40159	ENSG00000182866	LCK
1325	165.062	-0.55828	0.189299	-2.94919	0.00318605	0.0187864	AAVS1	Teff	H3K4me1	chr1	32318636	32325024	6389	*	40187	ENSG00000175130	MARCKSL1
1332	33.0702	-1.60108	0.414722	-3.8606	0.000113109	0.00135697	AAVS1	Teff	H3K4me1	chr1	32371626	32373097	1472	*	40190	ENSG00000162526	TSSK3
1337	27.1324	1.56156	0.448083	3.48499	0.000492154	0.0043898	AAVS1	Teff	H3K4me1	chr1	32618807	32620904	2098	*	40279	ENSG00000176261	ZBTB8OS
1342	15.6697	3.89775	0.819459	4.75649	1.96988171726631e-06	4.88496384988479e-05	AAVS1	Teff	H3K4me1	chr1	32682722	32684642	1921	*	40349	ENSG00000162520	SYNC
1348	182.754	-0.565789	0.171063	-3.3075	0.000941328	0.00730773	AAVS1	Teff	H3K4me1	chr1	32797047	32803576	6530	*	40377	ENSG00000134684	YARS
1349	3.5276	3.97869	1.54945	2.56782	0.0102341	0.0458732	AAVS1	Teff	H3K4me1	chr1	32808908	32809581	674	*	40377	ENSG00000134684	YARS
1356	136.042	1.30247	0.207588	6.27432	3.51158658149953e-10	3.24385445209853e-08	AAVS1	Teff	H3K4me1	chr1	32935494	32941904	6411	*	40422	ENSG00000116514	RNF19B
1357	23.523	1.59345	0.497922	3.2002	0.00137334	0.00982237	AAVS1	Teff	H3K4me1	chr1	32953042	32955352	2311	*	40422	ENSG00000116514	RNF19B
1359	44.5334	2.53159	0.391115	6.47275	9.62341974758128e-11	1.06548564914623e-08	AAVS1	Teff	H3K4me1	chr1	32966568	32970060	3493	*	40425	ENSG00000116514	RNF19B
1360	14.7146	2.8909	0.725567	3.98434	6.76688734352571e-05	0.000901498	AAVS1	Teff	H3K4me1	chr1	32970490	32972108	1619	*	40425	ENSG00000116514	RNF19B
1362	522.197	0.491487	0.120626	4.07448	4.61167315233151e-05	0.000661319	AAVS1	Teff	H3K4me1	chr1	32979650	32994849	15200	*	40425	ENSG00000116514	RNF19B
1366	23.1242	2.91691	0.582673	5.00608	5.55508602955948e-07	1.68689153468261e-05	AAVS1	Teff	H3K4me1	chr1	33004565	33006459	1895	*	40453	ENSG00000004455	AK2
1368	30.1782	2.94311	0.505714	5.8197	5.89515952999869e-09	3.58314874149975e-07	AAVS1	Teff	H3K4me1	chr1	33017264	33019968	2705	*	40453	ENSG00000004455	AK2
1369	110.874	1.02019	0.245818	4.15019	3.32204393414483e-05	0.00050352	AAVS1	Teff	H3K4me1	chr1	33022494	33029395	6902	*	40453	ENSG00000004455	AK2
1374	40.0952	1.55417	0.393498	3.94962	7.82764504619369e-05	0.00101419	AAVS1	Teff	H3K4me1	chr1	33047390	33051356	3967	*	40451	ENSG00000004455	AK2
1377	65.9725	-0.70616	0.274451	-2.57299	0.0100824	0.0453754	AAVS1	Teff	H3K4me1	chr1	33087320	33089751	2432	*	40499	ENSG00000142920	AZIN2
1378	167.347	-0.938347	0.185983	-5.04533	4.52727900814042e-07	1.42249731481175e-05	AAVS1	Teff	H3K4me1	chr1	33095511	33101277	5767	*	40499	ENSG00000142920	AZIN2
1383	20.3879	1.65593	0.516868	3.20378	0.00135636	0.00972791	AAVS1	Teff	H3K4me1	chr1	33231426	33234249	2824	*	40513	ENSG00000160094	ZNF362
1387	43.1296	-0.86336	0.338144	-2.55324	0.0106727	0.0473483	AAVS1	Teff	H3K4me1	chr1	33272105	33274354	2250	*	40514	ENSG00000160094	ZNF362
1388	37.159	-1.21008	0.367909	-3.28907	0.00100518	0.00769165	AAVS1	Teff	H3K4me1	chr1	33301846	33303532	1687	*	40516	ENSG00000184389	A3GALT2
1397	59.8497	-1.06436	0.289154	-3.68094	0.000232372	0.00241763	AAVS1	Teff	H3K4me1	chr1	34862517	34865745	3229	*	40671	ENSG00000163866	SMIM12
1404	34.1904	2.06238	0.432558	4.76787	1.86184990674298e-06	4.66821402652218e-05	AAVS1	Teff	H3K4me1	chr1	35095858	35099516	3659	*	40767	ENSG00000197056	ZMYM1
1408	7.73535	2.56711	0.943183	2.72175	0.00649368	0.0323586	AAVS1	Teff	H3K4me1	chr1	35229324	35230344	1021	*	40818	ENSG00000116560	SFPQ
1412	83.4478	0.731708	0.247223	2.95972	0.00307923	0.0182982	AAVS1	Teff	H3K4me1	chr1	35441858	35446968	5111	*	40924	ENSG00000142687	KIAA0319L
1417	92.1453	-0.781189	0.232152	-3.36499	0.000765473	0.00620221	AAVS1	Teff	H3K4me1	chr1	35498710	35501925	3216	*	40924	ENSG00000142687	KIAA0319L
1420	146.398	-0.484147	0.1865	-2.59596	0.00943263	0.0430816	AAVS1	Teff	H3K4me1	chr1	35536253	35542971	6719	*	40923	ENSG00000142687	KIAA0319L
1447	94.0247	1.85355	0.249029	7.44313	9.83305659909937e-14	2.48079958112819e-11	AAVS1	Teff	H3K4me1	chr1	36139653	36145675	6023	*	41116	ENSG00000054116	TRAPPC3
1449	189.491	-0.517815	0.16909	-3.06237	0.00219593	0.0141378	AAVS1	Teff	H3K4me1	chr1	36156640	36163818	7179	*	41184	ENSG00000116871	MAP7D1
1452	11.4995	2.24374	0.73885	3.0368	0.00239107	0.0151118	AAVS1	Teff	H3K4me1	chr1	36205858	36207280	1423	*	41229	ENSG00000054118	THRAP3
1458	6.43748	3.4735	1.16319	2.98618	0.00282487	0.0171104	AAVS1	Teff	H3K4me1	chr1	36267476	36268176	701	*	41246	ENSG00000214193	SH3D21
1459	37.7383	2.08066	0.419344	4.96171	6.98757897724699e-07	2.05302487483841e-05	AAVS1	Teff	H3K4me1	chr1	36278633	36281945	3313	*	41246	ENSG00000214193	SH3D21
1461	26.8714	2.33943	0.483215	4.84139	1.28935466115182e-06	3.43659687637586e-05	AAVS1	Teff	H3K4me1	chr1	36298640	36301337	2698	*	41246	ENSG00000214193	SH3D21
1462	74.503	0.717433	0.258659	2.77366	0.005543	0.0286954	AAVS1	Teff	H3K4me1	chr1	36303518	36308490	4973	*	41246	ENSG00000214193	SH3D21
1463	73.5412	-0.713768	0.258567	-2.76047	0.00577179	0.0296187	AAVS1	Teff	H3K4me1	chr1	36320519	36325346	4828	*	41251	ENSG00000142694	EVA1B
1466	78.3703	-0.733253	0.253895	-2.88801	0.00387682	0.0218795	AAVS1	Teff	H3K4me1	chr1	36364965	36368199	3235	*	41271	ENSG00000196182	STK40
1468	284.148	-0.476059	0.141438	-3.36584	0.00076311	0.00618949	AAVS1	Teff	H3K4me1	chr1	36372029	36379600	7572	*	41274	ENSG00000196182	STK40
1488	84.1082	-0.695383	0.245607	-2.83129	0.00463609	0.0250791	AAVS1	Teff	H3K4me1	chr1	37476747	37483223	6477	*	41379	ENSG00000163874	ZC3H12A
1490	38.2773	1.30013	0.371074	3.50369	0.00045886	0.00415643	AAVS1	Teff	H3K4me1	chr1	37492492	37494946	2455	*	41379	ENSG00000163874	ZC3H12A
1491	29.5	1.37046	0.430622	3.18252	0.00145998	0.0103163	AAVS1	Teff	H3K4me1	chr1	37507907	37509748	1842	*	41406	ENSG00000163875	MEAF6
1499	211.923	0.875484	0.166276	5.26525	1.39996934591623e-07	5.3541869383155e-06	AAVS1	Teff	H3K4me1	chr1	37569420	37578106	8687	*	41426	ENSG00000163879	DNALI1
1502	49.5799	-1.1883	0.317837	-3.73872	0.000184961	0.00201054	AAVS1	Teff	H3K4me1	chr1	37673069	37675165	2097	*	41459	ENSG00000116922	C1orf109
1507	36.3121	1.29881	0.387784	3.34932	0.000810094	0.00647983	AAVS1	Teff	H3K4me1	chr1	37752483	37756727	4245	*	41498	ENSG00000183317	EPHA10
1516	17.322	2.91639	0.671768	4.34137	1.41600071810978e-05	0.000248653	AAVS1	Teff	H3K4me1	chr1	37865240	37866430	1191	*	41528	ENSG00000188786	MTF1
1522	6.65102	2.50834	0.983691	2.54993	0.0107745	0.0476759	AAVS1	Teff	H3K4me1	chr1	37951883	37952615	733	*	41549	ENSG00000204084	INPP5B
1525	112.922	0.612056	0.223889	2.73375	0.00626169	0.031469	AAVS1	Teff	H3K4me1	chr1	37998284	38002431	4148	*	41579	ENSG00000183386	FHL3
1530	298.942	0.707625	0.142381	4.96994	6.69726882152232e-07	1.98134616896317e-05	AAVS1	Teff	H3K4me1	chr1	38026201	38033034	6834	*	41589	ENSG00000183520	UTP11
1532	12.8526	3.35722	0.85902	3.9082	9.29863552946707e-05	0.00116175	AAVS1	Teff	H3K4me1	chr1	38058510	38059582	1073	*	41593	ENSG00000185668	POU3F1
1533	14.5088	2.51724	0.673416	3.73802	0.000185474	0.00201554	AAVS1	Teff	H3K4me1	chr1	38061333	38063083	1751	*	41593	ENSG00000185668	POU3F1
1536	11.2201	2.0609	0.728246	2.82995	0.00465557	0.0251668	AAVS1	Teff	H3K4me1	chr1	38533439	38534912	1474	*	41609	ENSG00000116954	RRAGC
1537	220.143	-0.740639	0.156813	-4.72308	2.32297847802236e-06	5.59295591068029e-05	AAVS1	Teff	H3K4me1	chr1	38555818	38565343	9526	*	41609	ENSG00000116954	RRAGC
1542	36.5386	2.02323	0.403869	5.00961	5.4539309307317e-07	1.66010494932308e-05	AAVS1	Teff	H3K4me1	chr1	38852072	38854907	2836	*	41609	ENSG00000116954	RRAGC
1543	7.92384	2.58374	0.912009	2.83302	0.00461106	0.0249853	AAVS1	Teff	H3K4me1	chr1	38855233	38856077	845	*	41609	ENSG00000116954	RRAGC
1553	65.7549	1.67188	0.291265	5.74007	9.46347812941018e-09	5.35838983502564e-07	AAVS1	Teff	H3K4me1	chr1	39001278	39005225	3948	*	41625	ENSG00000174574	AKIRIN1
1562	37.8261	1.88389	0.388071	4.85449	1.20694302600553e-06	3.25527721374341e-05	AAVS1	Teff	H3K4me1	chr1	39114352	39117687	3336	*	41878	ENSG00000127603	MACF1
1565	15.7703	2.02097	0.608307	3.32229	0.000892821	0.00699681	AAVS1	Teff	H3K4me1	chr1	39162666	39165834	3169	*	41883	ENSG00000127603	MACF1
1570	168.068	-0.530533	0.180955	-2.93185	0.00336949	0.0196346	AAVS1	Teff	H3K4me1	chr1	39213277	39222175	8899	*	41888	ENSG00000127603	MACF1
1577	176.967	0.958828	0.199064	4.81668	1.45963777646096e-06	3.81902982866012e-05	AAVS1	Teff	H3K4me1	chr1	39265263	39273104	7842	*	41888	ENSG00000127603	MACF1
1580	16.5338	1.55408	0.583862	2.66172	0.00777414	0.0371939	AAVS1	Teff	H3K4me1	chr1	39320149	39322400	2252	*	41888	ENSG00000127603	MACF1
1595	7.68529	3.21897	1.02725	3.13358	0.00172685	0.0117468	AAVS1	Teff	H3K4me1	chr1	39598055	39599139	1085	*	41952	ENSG00000090621	PABPC4
1596	11.4432	2.4308	0.766075	3.17306	0.0015084	0.0105807	AAVS1	Teff	H3K4me1	chr1	39628461	39629871	1411	*	41960	ENSG00000163909	HEYL
1597	33.6697	2.56552	0.445142	5.76338	8.24441192312534e-09	4.76633548514329e-07	AAVS1	Teff	H3K4me1	chr1	39630256	39632865	2610	*	41960	ENSG00000163909	HEYL
1599	79.9463	1.12451	0.281528	3.99431	6.48820291773554e-05	0.000870702	AAVS1	Teff	H3K4me1	chr1	39665012	39669857	4846	*	41967	ENSG00000116981	NT5C1A
1600	18.0504	1.36675	0.533692	2.56094	0.0104389	0.0466013	AAVS1	Teff	H3K4me1	chr1	39670467	39672966	2500	*	41967	ENSG00000116981	NT5C1A
1619	16.7562	-1.41599	0.548271	-2.58265	0.00980452	0.044429	AAVS1	Teff	H3K4me1	chr1	40036411	40037281	871	*	42184	ENSG00000131236	CAP1
1620	34.2439	-1.04109	0.404041	-2.5767	0.00997499	0.0450196	AAVS1	Teff	H3K4me1	chr1	40037848	40040005	2158	*	42184	ENSG00000131236	CAP1
1624	14.5352	2.42712	0.65921	3.68186	0.000231536	0.00241056	AAVS1	Teff	H3K4me1	chr1	40066455	40067466	1012	*	42233	ENSG00000131238	PPT1
1637	9.18271	2.75147	0.888592	3.09644	0.00195859	0.012941	AAVS1	Teff	H3K4me1	chr1	40215951	40216886	936	*	42256	ENSG00000188800	TMCO2
1638	43.583	1.07176	0.358374	2.9906	0.00278427	0.0169445	AAVS1	Teff	H3K4me1	chr1	40222194	40224821	2628	*	42256	ENSG00000188800	TMCO2
1641	6.75208	3.08168	1.07625	2.86335	0.00419188	0.023256	AAVS1	Teff	H3K4me1	chr1	40244977	40245571	595	*	42256	ENSG00000188800	TMCO2
1642	18.5944	-1.83376	0.531773	-3.44839	0.000563946	0.00487749	AAVS1	Teff	H3K4me1	chr1	40250731	40251867	1137	*	42256	ENSG00000188800	TMCO2
1647	41.1413	0.939016	0.347196	2.70457	0.00683933	0.0336862	AAVS1	Teff	H3K4me1	chr1	40262578	40265199	2622	*	42261	ENSG00000084073	ZMPSTE24
1648	22.0303	1.99949	0.515232	3.88075	0.000104134	0.0012709	AAVS1	Teff	H3K4me1	chr1	40269925	40271552	1628	*	42261	ENSG00000084073	ZMPSTE24
1649	6.90752	4.97098	1.40022	3.55014	0.000385025	0.00361485	AAVS1	Teff	H3K4me1	chr1	40272112	40272996	885	*	42261	ENSG00000084073	ZMPSTE24
1654	14.6166	2.34324	0.674463	3.47422	0.000512337	0.00452991	AAVS1	Teff	H3K4me1	chr1	40363240	40364430	1191	*	42311	ENSG00000084070	SMAP2
1667	110.691	-0.622305	0.21592	-2.8821	0.00395031	0.0222007	AAVS1	Teff	H3K4me1	chr1	40709676	40714394	4719	*	42495	ENSG00000066136	NFYC
1669	7.47664	3.06861	1.0108	3.03583	0.00239874	0.0151507	AAVS1	Teff	H3K4me1	chr1	40723936	40724846	911	*	42497	ENSG00000066136	NFYC
1673	67.3397	1.6403	0.289838	5.65935	1.5194976110132e-08	8.05260479819938e-07	AAVS1	Teff	H3K4me1	chr1	40739722	40744478	4757	*	42499	ENSG00000066136	NFYC
1675	67.2374	1.10364	0.278479	3.96309	7.39858565160273e-05	0.000970366	AAVS1	Teff	H3K4me1	chr1	40750307	40754969	4663	*	42499	ENSG00000066136	NFYC
1681	49.6014	0.962524	0.329876	2.91783	0.00352475	0.0203128	AAVS1	Teff	H3K4me1	chr1	40807773	40810966	3194	*	42501	ENSG00000117013	KCNQ4
1693	17.186	3.21328	0.703819	4.56549	4.98317910240473e-06	0.000105634	AAVS1	Teff	H3K4me1	chr1	40973491	40975494	2004	*	42527	ENSG00000171793	CTPS1
1695	108.541	0.917406	0.221419	4.1433	3.42342963009586e-05	0.000515618	AAVS1	Teff	H3K4me1	chr1	40980341	40986566	6226	*	42532	ENSG00000171793	CTPS1
1697	6.84586	-2.59397	0.987527	-2.62674	0.00862081	0.0402624	AAVS1	Teff	H3K4me1	chr1	41021549	41022929	1381	*	42541	ENSG00000171790	SLFNL1
1700	77.9538	0.939316	0.255775	3.67242	0.000240261	0.00248026	AAVS1	Teff	H3K4me1	chr1	41237728	41241704	3977	*	42567	ENSG00000010803	SCMH1
1702	42.9673	1.49431	0.353396	4.22841	2.35347247284857e-05	0.000379103	AAVS1	Teff	H3K4me1	chr1	41343624	41346649	3026	*	42590	ENSG00000204060	FOXO6
1707	54.3241	1.72235	0.320995	5.36567	8.06507960206078e-08	3.36368460866653e-06	AAVS1	Teff	H3K4me1	chr1	41485017	41488763	3747	*	42595	ENSG00000127129	EDN2
1711	8.92656	3.40499	0.977299	3.48409	0.00049382	0.00440057	AAVS1	Teff	H3K4me1	chr1	41606946	41608396	1451	*	42609	ENSG00000284895	AC119676.1
1713	40.5528	3.09654	0.452301	6.84619	7.58423916176858e-12	1.1510840616547e-09	AAVS1	Teff	H3K4me1	chr1	41626364	41629099	2736	*	42609	ENSG00000284895	AC119676.1
1715	18.8089	1.61997	0.531582	3.04744	0.00230796	0.0146967	AAVS1	Teff	H3K4me1	chr1	41632756	41634574	1819	*	42609	ENSG00000284895	AC119676.1
1716	235.5	1.05858	0.159953	6.61806	3.63936733263268e-11	4.6505677111438e-09	AAVS1	Teff	H3K4me1	chr1	41636688	41643975	7288	*	42609	ENSG00000284895	AC119676.1
1720	123.914	1.24227	0.21628	5.74382	9.25641080557919e-09	5.26049892967883e-07	AAVS1	Teff	H3K4me1	chr1	41715658	41723407	7750	*	42600	ENSG00000127124	HIVEP3
1721	204.27	0.612085	0.163762	3.73766	0.000185742	0.0020176	AAVS1	Teff	H3K4me1	chr1	41725871	41730721	4851	*	42600	ENSG00000127124	HIVEP3
1722	366.11	0.719711	0.129533	5.55619	2.75731670354873e-08	1.34371604193395e-06	AAVS1	Teff	H3K4me1	chr1	41734779	41746496	11718	*	42600	ENSG00000127124	HIVEP3
1724	287.696	0.580496	0.143757	4.03802	5.39033839722715e-05	0.000749785	AAVS1	Teff	H3K4me1	chr1	41747608	41756220	8613	*	42600	ENSG00000127124	HIVEP3
1725	14.6427	2.95947	0.737735	4.01156	6.0318542524152e-05	0.000821787	AAVS1	Teff	H3K4me1	chr1	41782448	41783976	1529	*	42600	ENSG00000127124	HIVEP3
1734	19.6708	1.38572	0.534595	2.5921	0.00953926	0.0434804	AAVS1	Teff	H3K4me1	chr1	41874076	41876192	2117	*	42603	ENSG00000127124	HIVEP3
1739	124.028	-0.585981	0.203913	-2.87367	0.00405729	0.0226632	AAVS1	Teff	H3K4me1	chr1	41900507	41905934	5428	*	42603	ENSG00000127124	HIVEP3
1741	44.2955	2.80207	0.411642	6.80707	9.96098589079883e-12	1.47118599483892e-09	AAVS1	Teff	H3K4me1	chr1	41933588	41936975	3388	*	42601	ENSG00000127124	HIVEP3
1744	32.1393	-1.37816	0.394401	-3.49432	0.000475278	0.00426942	AAVS1	Teff	H3K4me1	chr1	41980383	41982104	1722	*	42601	ENSG00000127124	HIVEP3
1745	8.43534	2.4104	0.862935	2.79326	0.00521794	0.0274184	AAVS1	Teff	H3K4me1	chr1	42011261	42012161	901	*	42601	ENSG00000127124	HIVEP3
1746	43.8561	1.3731	0.34916	3.93257	8.4042586245799e-05	0.00107336	AAVS1	Teff	H3K4me1	chr1	42013573	42016460	2888	*	42601	ENSG00000127124	HIVEP3
1748	9.97257	2.23547	0.779386	2.86824	0.00412763	0.0229658	AAVS1	Teff	H3K4me1	chr1	42185852	42187049	1198	*	42625	ENSG00000198815	FOXJ3
1749	20.8976	1.64415	0.525523	3.12861	0.00175638	0.0119024	AAVS1	Teff	H3K4me1	chr1	42281934	42283945	2012	*	42639	ENSG00000198815	FOXJ3
1755	7.87711	2.43079	0.912685	2.66334	0.00773696	0.0370635	AAVS1	Teff	H3K4me1	chr1	42340317	42341604	1288	*	42636	ENSG00000198815	FOXJ3
1757	15.8384	1.52519	0.602875	2.52987	0.0114105	0.0498229	AAVS1	Teff	H3K4me1	chr1	42392188	42393950	1763	*	42641	ENSG00000177181	RIMKLA
1768	25.5225	2.08706	0.477916	4.36701	1.25960355461e-05	0.00022662	AAVS1	Teff	H3K4me1	chr1	42771644	42774052	2409	*	42828	ENSG00000283580	AC098484.3
1774	1177.95	-0.51472	0.0872431	-5.89984	3.63860195590527e-09	2.34545188570873e-07	AAVS1	Teff	H3K4me1	chr1	42929878	42957173	27296	*	42885	ENSG00000117394	SLC2A1
1776	45.2107	-1.05364	0.352485	-2.98918	0.00279724	0.0169939	AAVS1	Teff	H3K4me1	chr1	43033853	43035935	2083	*	42883	ENSG00000117394	SLC2A1
1782	82.0255	-1.10836	0.247274	-4.48231	7.3840342166205e-06	0.000146329	AAVS1	Teff	H3K4me1	chr1	43358633	43362090	3458	*	42997	ENSG00000117399	CDC20
1784	43.7086	-0.932867	0.337066	-2.76761	0.00564683	0.0290959	AAVS1	Teff	H3K4me1	chr1	43364522	43367625	3104	*	43020	ENSG00000066322	ELOVL1
1788	35.3233	1.35725	0.420855	3.22498	0.00125983	0.00918282	AAVS1	Teff	H3K4me1	chr1	43507941	43510566	2626	*	43175	ENSG00000142949	PTPRF
1795	10.6068	2.81342	0.817438	3.44175	0.000577964	0.00497295	AAVS1	Teff	H3K4me1	chr1	43663778	43664941	1164	*	43178	ENSG00000066135	KDM4A
1802	163.711	0.725753	0.181412	4.00057	6.3188819875755e-05	0.000851992	AAVS1	Teff	H3K4me1	chr1	43830270	43837803	7534	*	44117	ENSG00000126091	ST3GAL3
1805	46.8845	1.51092	0.344925	4.38045	1.18436420992371e-05	0.000215961	AAVS1	Teff	H3K4me1	chr1	43863376	43866406	3031	*	44137	ENSG00000117407	ARTN
1816	21.5037	1.40418	0.503124	2.79092	0.00525586	0.0275687	AAVS1	Teff	H3K4me1	chr1	44047339	44048672	1334	*	44259	ENSG00000196517	SLC6A9
1819	11.6881	2.13326	0.744493	2.86539	0.00416496	0.0231367	AAVS1	Teff	H3K4me1	chr1	44254019	44255423	1405	*	44325	ENSG00000178028	DMAP1
1826	28.5594	1.5859	0.441222	3.59433	0.00032523	0.0031751	AAVS1	Teff	H3K4me1	chr1	44511020	44513127	2108	*	44358	ENSG00000187147	RNF220
1832	10.4117	2.61819	0.806253	3.24736	0.00116482	0.00863591	AAVS1	Teff	H3K4me1	chr1	44692671	44693952	1282	*	44411	ENSG00000198520	ARMH1
1850	24.1688	3.3547	0.595572	5.63273	1.77377481493035e-08	9.20242398088999e-07	AAVS1	Teff	H3K4me1	chr1	44940429	44942378	1950	*	44527	ENSG00000070785	EIF2B3
1851	6.41405	3.43372	1.15614	2.96998	0.00297818	0.0178326	AAVS1	Teff	H3K4me1	chr1	44942464	44942794	331	*	44527	ENSG00000070785	EIF2B3
1852	53.4135	1.60591	0.326346	4.92087	8.6162406993631e-07	2.44575608354177e-05	AAVS1	Teff	H3K4me1	chr1	44944994	44948226	3233	*	44527	ENSG00000070785	EIF2B3
1853	32.8894	-1.11239	0.403625	-2.756	0.00585126	0.0299208	AAVS1	Teff	H3K4me1	chr1	44984272	44986540	2269	*	44527	ENSG00000070785	EIF2B3
1861	12.5076	3.68032	0.928131	3.9653	7.33036864411524e-05	0.000962732	AAVS1	Teff	H3K4me1	chr1	45214871	45216524	1654	*	44599	ENSG00000162415	ZSWIM5
1864	39.5014	-1.15406	0.37079	-3.11243	0.00185556	0.0124204	AAVS1	Teff	H3K4me1	chr1	45333711	45335776	2066	*	44768	ENSG00000132781	MUTYH
1865	93.356	-0.745973	0.237437	-3.14177	0.00167929	0.0115036	AAVS1	Teff	H3K4me1	chr1	45337630	45343336	5707	*	44768	ENSG00000132781	MUTYH
1875	40.1732	1.66529	0.379203	4.39155	1.12545626993464e-05	0.000207035	AAVS1	Teff	H3K4me1	chr1	45535639	45537614	1976	*	44844	ENSG00000117450	PRDX1
1879	20.6709	1.70242	0.512414	3.32235	0.000892631	0.00699604	AAVS1	Teff	H3K4me1	chr1	45556718	45558038	1321	*	44863	ENSG00000117448	AKR1A1
1884	49.4724	2.31525	0.355336	6.51567	7.23675739322813e-11	8.34874429762386e-09	AAVS1	Teff	H3K4me1	chr1	45654126	45657771	3646	*	44947	ENSG00000159592	GPBP1L1
1893	40.5655	-0.900144	0.346159	-2.60038	0.0093121	0.0426903	AAVS1	Teff	H3K4me1	chr1	45784397	45787086	2690	*	44983	ENSG00000086015	MAST2
1898	34.7522	2.63275	0.444507	5.92285	3.1640771218739e-09	2.07034498682887e-07	AAVS1	Teff	H3K4me1	chr1	45861408	45864068	2661	*	44986	ENSG00000086015	MAST2
1901	25.6533	3.59392	0.615971	5.83456	5.3931802470529e-09	3.31204969537489e-07	AAVS1	Teff	H3K4me1	chr1	45886611	45888565	1955	*	44986	ENSG00000086015	MAST2
1904	13.8889	2.07472	0.656042	3.16248	0.0015643	0.0108874	AAVS1	Teff	H3K4me1	chr1	45974063	45975460	1398	*	44990	ENSG00000086015	MAST2
1906	24.8815	-1.82223	0.465434	-3.91513	9.03560098616412e-05	0.00113682	AAVS1	Teff	H3K4me1	chr1	46064692	46066006	1315	*	44990	ENSG00000086015	MAST2
1910	26.8764	1.92719	0.511359	3.76876	0.000164058	0.00182734	AAVS1	Teff	H3K4me1	chr1	46184093	46186184	2092	*	45019	ENSG00000250719	AL672043.1
1912	47.8602	-0.898086	0.324175	-2.77037	0.00559923	0.028901	AAVS1	Teff	H3K4me1	chr1	46247545	46250579	3035	*	45062	ENSG00000085999	RAD54L
1928	66.7838	0.979816	0.283624	3.45463	0.000551053	0.00479292	AAVS1	Teff	H3K4me1	chr1	46526427	46534160	7734	*	45086	ENSG00000282881	AL136373.1
1931	71.683	-0.720022	0.263651	-2.73097	0.00631486	0.0316686	AAVS1	Teff	H3K4me1	chr1	46593964	46596522	2559	*	45138	ENSG00000079277	MKNK1
1932	45.0893	-1.30665	0.34123	-3.82923	0.000128547	0.00150625	AAVS1	Teff	H3K4me1	chr1	46598706	46600862	2157	*	45130	ENSG00000079277	MKNK1
1934	107.144	-1.39717	0.221919	-6.29586	3.05690809834926e-10	2.87562373178334e-08	AAVS1	Teff	H3K4me1	chr1	46602482	46606905	4424	*	45130	ENSG00000079277	MKNK1
1937	27.4035	1.52732	0.44208	3.45484	0.000550615	0.0047902	AAVS1	Teff	H3K4me1	chr1	46652348	46654197	1850	*	45170	ENSG00000123472	ATPAF1
1938	52.2243	1.12134	0.318693	3.51855	0.000433919	0.00397922	AAVS1	Teff	H3K4me1	chr1	46657528	46661028	3501	*	45170	ENSG00000123472	ATPAF1
1939	47.3307	-0.989238	0.320571	-3.08586	0.00202963	0.0133042	AAVS1	Teff	H3K4me1	chr1	46665527	46668348	2822	*	45170	ENSG00000123472	ATPAF1
1951	7.51456	2.6433	0.969104	2.72757	0.00638019	0.0319088	AAVS1	Teff	H3K4me1	chr1	47290117	47291168	1052	*	45365	ENSG00000123473	STIL
1956	20.3266	2.06134	0.540486	3.81386	0.000136815	0.00157956	AAVS1	Teff	H3K4me1	chr1	47350335	47352241	1907	*	45375	ENSG00000162368	CMPK1
1963	24.077	-1.7255	0.460562	-3.74651	0.000179313	0.00196244	AAVS1	Teff	H3K4me1	chr1	48226461	48228536	2076	*	45411	ENSG00000117834	SLC5A9
1967	22.1859	1.90844	0.505619	3.77446	0.000160355	0.00179338	AAVS1	Teff	H3K4me1	chr1	48729195	48731954	2760	*	45467	ENSG00000162373	BEND5
1968	20.6082	3.56129	0.6947	5.12637	2.95385981116897e-07	1.00263148923529e-05	AAVS1	Teff	H3K4me1	chr1	48743197	48745478	2282	*	45467	ENSG00000162373	BEND5
1969	99.5447	2.29326	0.262933	8.72183	2.73747059645946e-18	2.06515318555842e-15	AAVS1	Teff	H3K4me1	chr1	48755862	48762574	6713	*	45467	ENSG00000162373	BEND5
1971	73.8216	0.970461	0.288271	3.36649	0.000761325	0.00617967	AAVS1	Teff	H3K4me1	chr1	48771934	48776806	4873	*	45467	ENSG00000162373	BEND5
1973	94.4906	1.74653	0.274929	6.35268	2.11601482084613e-10	2.12843430652666e-08	AAVS1	Teff	H3K4me1	chr1	48784829	48791812	6984	*	45467	ENSG00000162373	BEND5
1974	21.3268	2.06988	0.539265	3.83833	0.000123873	0.00146038	AAVS1	Teff	H3K4me1	chr1	48793754	48795380	1627	*	45467	ENSG00000162373	BEND5
1981	49.0602	-0.851536	0.323965	-2.62848	0.00857662	0.0400973	AAVS1	Teff	H3K4me1	chr1	50724171	50725934	1764	*	45533	ENSG00000185104	FAF1
1989	8.51691	2.95335	0.961465	3.07172	0.00212832	0.013803	AAVS1	Teff	H3K4me1	chr1	51198126	51198752	627	*	45549	ENSG00000123091	RNF11
1990	43.7833	1.07984	0.349264	3.09176	0.00198971	0.0131005	AAVS1	Teff	H3K4me1	chr1	51202360	51205260	2901	*	45549	ENSG00000123091	RNF11
1992	26.1942	1.38101	0.473244	2.91817	0.00352088	0.0203004	AAVS1	Teff	H3K4me1	chr1	51219694	51221520	1827	*	45549	ENSG00000123091	RNF11
1996	43.9786	1.22992	0.353994	3.47441	0.000511972	0.00452876	AAVS1	Teff	H3K4me1	chr1	51245386	51248104	2719	*	45549	ENSG00000123091	RNF11
1998	46.9659	1.29284	0.332136	3.89249	9.92210209216276e-05	0.00122414	AAVS1	Teff	H3K4me1	chr1	51260050	51263665	3616	*	45549	ENSG00000123091	RNF11
1999	122.614	0.549547	0.209709	2.62052	0.00877947	0.0408546	AAVS1	Teff	H3K4me1	chr1	51264308	51269853	5546	*	45549	ENSG00000123091	RNF11
2000	14.6547	2.92435	0.706351	4.14008	3.47188716444202e-05	0.000521183	AAVS1	Teff	H3K4me1	chr1	51271443	51272974	1532	*	45581	ENSG00000085831	TTC39A
2001	195.451	2.43547	0.192061	12.6807	7.56447200161564e-37	8.81936827746088e-33	AAVS1	Teff	H3K4me1	chr1	51279849	51288017	8169	*	45581	ENSG00000085831	TTC39A
2003	77.1547	1.89879	0.288193	6.58859	4.4403233107889e-11	5.48440511142688e-09	AAVS1	Teff	H3K4me1	chr1	51300334	51305502	5169	*	45581	ENSG00000085831	TTC39A
2007	53.1494	-1.47549	0.314316	-4.69429	2.67534374857098e-06	6.30134760051387e-05	AAVS1	Teff	H3K4me1	chr1	51432932	51435150	2219	*	45646	ENSG00000085832	EPS15
2009	86.0279	0.731121	0.246614	2.96463	0.00303047	0.0180701	AAVS1	Teff	H3K4me1	chr1	51441809	51446360	4552	*	45646	ENSG00000085832	EPS15
2019	41.1621	-1.27414	0.356962	-3.5694	0.000357806	0.00341726	AAVS1	Teff	H3K4me1	chr1	51519690	51521556	1867	*	45648	ENSG00000085832	EPS15
2021	42.4461	2.38439	0.401492	5.93884	2.87053108373681e-09	1.90253657504276e-07	AAVS1	Teff	H3K4me1	chr1	51540329	51542935	2607	*	45648	ENSG00000085832	EPS15
2025	28.8764	1.37186	0.4404	3.11504	0.0018392	0.0123333	AAVS1	Teff	H3K4me1	chr1	51557367	51559582	2216	*	45755	ENSG00000117859	OSBPL9
2029	23.2675	1.76115	0.562394	3.13152	0.00173906	0.0118162	AAVS1	Teff	H3K4me1	chr1	51628917	51630851	1935	*	45766	ENSG00000117859	OSBPL9
2037	12.6287	1.96641	0.688081	2.85782	0.00426568	0.0235519	AAVS1	Teff	H3K4me1	chr1	51755453	51756512	1060	*	45772	ENSG00000117859	OSBPL9
2039	22.0293	1.47905	0.490138	3.01761	0.00254773	0.0158417	AAVS1	Teff	H3K4me1	chr1	51843641	51845387	1747	*	45859	ENSG00000078618	NRDC
2046	11.9663	2.37023	0.733541	3.23121	0.00123265	0.0090309	AAVS1	Teff	H3K4me1	chr1	51924009	51925395	1387	*	45860	ENSG00000078618	NRDC
2049	39.273	-0.918145	0.351233	-2.61407	0.00894715	0.0414494	AAVS1	Teff	H3K4me1	chr1	52053066	52055529	2464	*	45880	ENSG00000117862	TXNDC12
2052	3.40585	3.95978	1.56255	2.53417	0.0112713	0.0493465	AAVS1	Teff	H3K4me1	chr1	52114377	52116471	2095	*	45934	ENSG00000157077	ZFYVE9
2064	17.1511	2.40048	0.604025	3.97414	7.06342719626285e-05	0.000933408	AAVS1	Teff	H3K4me1	chr1	52511173	52512671	1499	*	46036	ENSG00000134744	TUT4
2065	22.3868	1.72251	0.501728	3.43316	0.000596587	0.00509792	AAVS1	Teff	H3K4me1	chr1	52519598	52521159	1562	*	46036	ENSG00000134744	TUT4
2071	15.2792	-2.23223	0.609261	-3.66383	0.000248471	0.0025486	AAVS1	Teff	H3K4me1	chr1	52614912	52616101	1190	*	46039	ENSG00000116157	GPX7
2072	217.964	-0.464639	0.160093	-2.90231	0.00370418	0.0211011	AAVS1	Teff	H3K4me1	chr1	52631376	52639352	7977	*	46042	ENSG00000182183	SHISAL2A
2074	60.788	1.1998	0.295685	4.05769	4.95605442520573e-05	0.000702521	AAVS1	Teff	H3K4me1	chr1	52658441	52660595	2155	*	46042	ENSG00000182183	SHISAL2A
2082	11.688	1.81979	0.697628	2.60855	0.00909273	0.0419471	AAVS1	Teff	H3K4me1	chr1	52859818	52861207	1390	*	46061	ENSG00000203995	ZYG11A
2083	16.0259	2.26447	0.624884	3.62383	0.000290272	0.00289216	AAVS1	Teff	H3K4me1	chr1	52866375	52867914	1540	*	46061	ENSG00000203995	ZYG11A
2089	17.8455	1.82681	0.567123	3.22119	0.00127659	0.00927243	AAVS1	Teff	H3K4me1	chr1	53110277	53111532	1256	*	46175	ENSG00000162383	SLC1A7
2106	8.32918	-3.5168	0.970525	-3.62361	0.000290519	0.00289387	AAVS1	Teff	H3K4me1	chr1	53581971	53582923	953	*	46341	ENSG00000143006	DMRTB1
2108	16.8219	-1.48055	0.559273	-2.64727	0.0081145	0.0384532	AAVS1	Teff	H3K4me1	chr1	53599465	53601346	1882	*	46345	ENSG00000174332	GLIS1
2115	33.7394	1.23358	0.416482	2.96189	0.00305753	0.0181978	AAVS1	Teff	H3K4me1	chr1	53890196	53891831	1636	*	46382	ENSG00000058799	YIPF1
2136	33.0736	-1.19152	0.394959	-3.01683	0.00255434	0.0158742	AAVS1	Teff	H3K4me1	chr1	54297860	54299909	2050	*	46562	ENSG00000116221	MRPL37
2137	94.124	-0.68639	0.229839	-2.9864	0.00282287	0.0171012	AAVS1	Teff	H3K4me1	chr1	54309602	54314655	5054	*	46604	ENSG00000157216	SSBP3
2141	34.6472	1.55568	0.428392	3.63144	0.000281849	0.00282248	AAVS1	Teff	H3K4me1	chr1	54361932	54364551	2620	*	46604	ENSG00000157216	SSBP3
2143	190.884	0.682147	0.169188	4.03188	5.53324315014966e-05	0.000765721	AAVS1	Teff	H3K4me1	chr1	54398216	54405780	7565	*	46604	ENSG00000157216	SSBP3
2146	31.9586	-1.66427	0.406023	-4.09895	4.15036893901262e-05	0.000604976	AAVS1	Teff	H3K4me1	chr1	54459434	54460929	1496	*	46611	ENSG00000157216	SSBP3
2148	133.168	-1.2847	0.209068	-6.1449	8.00157986421597e-10	6.42037089647085e-08	AAVS1	Teff	H3K4me1	chr1	54473780	54478675	4896	*	46611	ENSG00000157216	SSBP3
2149	107.522	-1.22388	0.227276	-5.38502	7.24364014666507e-08	3.07102405314452e-06	AAVS1	Teff	H3K4me1	chr1	54478926	54482750	3825	*	46631	ENSG00000162390	ACOT11
2150	113.704	-1.06736	0.221495	-4.81891	1.44347080347022e-06	3.78574079264587e-05	AAVS1	Teff	H3K4me1	chr1	54484990	54490979	5990	*	46631	ENSG00000162390	ACOT11
2153	11.2021	-1.72801	0.675256	-2.55905	0.0104959	0.0467755	AAVS1	Teff	H3K4me1	chr1	54604341	54605550	1210	*	46643	ENSG00000162391	FAM151A
2157	154.645	-0.654282	0.186292	-3.51214	0.000444522	0.0040576	AAVS1	Teff	H3K4me1	chr1	54803519	54808857	5339	*	46697	ENSG00000162398	LEXM
2161	64.3765	-1.24022	0.29937	-4.14278	3.43116486361901e-05	0.000516379	AAVS1	Teff	H3K4me1	chr1	54994039	54997786	3748	*	46744	ENSG00000162399	BSND
2162	63.1448	1.17592	0.290505	4.04784	5.16930242802289e-05	0.000725863	AAVS1	Teff	H3K4me1	chr1	55071438	55074632	3195	*	46750	ENSG00000169174	PCSK9
2167	21.0585	1.97752	0.571248	3.46175	0.000536666	0.00469485	AAVS1	Teff	H3K4me1	chr1	55163929	55165814	1886	*	46767	ENSG00000162402	USP24
2169	16.2169	3.21952	0.718251	4.48245	7.37924042311905e-06	0.000146271	AAVS1	Teff	H3K4me1	chr1	55185471	55186949	1479	*	46767	ENSG00000162402	USP24
2171	97.8779	0.787068	0.235924	3.33611	0.000849586	0.00671958	AAVS1	Teff	H3K4me1	chr1	55194330	55198820	4491	*	46767	ENSG00000162402	USP24
2174	46.7145	-1.02138	0.337168	-3.0293	0.00245124	0.0153943	AAVS1	Teff	H3K4me1	chr1	55215530	55218583	3054	*	46767	ENSG00000162402	USP24
2175	22.8063	1.67003	0.492809	3.3888	0.000701981	0.0057847	AAVS1	Teff	H3K4me1	chr1	55252094	55253619	1526	*	46767	ENSG00000162402	USP24
2177	29.4298	1.93163	0.440886	4.38124	1.18004821773346e-05	0.000215327	AAVS1	Teff	H3K4me1	chr1	55272148	55274081	1934	*	46767	ENSG00000162402	USP24
2178	35.7773	1.80381	0.40255	4.48096	7.43079955284266e-06	0.000147028	AAVS1	Teff	H3K4me1	chr1	55275252	55278166	2915	*	46767	ENSG00000162402	USP24
2179	26.0689	2.32681	0.491896	4.73029	2.24194297540066e-06	5.42842259326952e-05	AAVS1	Teff	H3K4me1	chr1	55286112	55288755	2644	*	46767	ENSG00000162402	USP24
2182	7.86812	2.42969	0.919615	2.64207	0.00824006	0.0388901	AAVS1	Teff	H3K4me1	chr1	56329531	56330342	812	*	46784	ENSG00000284686	AC119674.2
2186	31.2735	-1.7036	0.40916	-4.16366	3.13191109353416e-05	0.000479883	AAVS1	Teff	H3K4me1	chr1	57306843	57308406	1564	*	46830	ENSG00000173406	DAB1
2191	21.4509	1.56807	0.5009	3.13051	0.00174503	0.0118432	AAVS1	Teff	H3K4me1	chr1	58523451	58525410	1960	*	46837	ENSG00000162600	OMA1
2197	29.7268	-1.46579	0.412981	-3.54928	0.000386283	0.00362549	AAVS1	Teff	H3K4me1	chr1	58648162	58650320	2159	*	46853	ENSG00000162601	MYSM1
2199	105.965	-0.602762	0.228524	-2.63763	0.00834888	0.0392712	AAVS1	Teff	H3K4me1	chr1	58717015	58720276	3262	*	46844	ENSG00000162601	MYSM1
2202	29.7	-1.77032	0.420746	-4.20757	2.58129338592247e-05	0.000408447	AAVS1	Teff	H3K4me1	chr1	58736085	58737679	1595	*	46844	ENSG00000162601	MYSM1
2203	230.319	-0.461458	0.163341	-2.82512	0.00472633	0.0254522	AAVS1	Teff	H3K4me1	chr1	58752112	58757825	5714	*	46855	ENSG00000177606	JUN
2205	24.7282	-1.40722	0.445421	-3.15929	0.00158153	0.0109786	AAVS1	Teff	H3K4me1	chr1	58781351	58783628	2278	*	46855	ENSG00000177606	JUN
2207	196.695	-0.803351	0.164732	-4.87672	1.07861996613955e-06	2.96848096475222e-05	AAVS1	Teff	H3K4me1	chr1	58811773	58818650	6878	*	46855	ENSG00000177606	JUN
2211	92.1313	-0.940634	0.233838	-4.02259	5.7560761188791e-05	0.000790231	AAVS1	Teff	H3K4me1	chr1	58883020	58887983	4964	*	46855	ENSG00000177606	JUN
2213	48.4287	-1.23373	0.318353	-3.87537	0.000106464	0.00129523	AAVS1	Teff	H3K4me1	chr1	58894771	58897324	2554	*	46855	ENSG00000177606	JUN
2217	56.2312	-2.0712	0.314664	-6.58225	4.63393946610936e-11	5.6870336200582e-09	AAVS1	Teff	H3K4me1	chr1	58932308	58934321	2014	*	46855	ENSG00000177606	JUN
2218	284.399	-1.06566	0.148168	-7.19219	6.37590184054492e-13	1.28771462133357e-10	AAVS1	Teff	H3K4me1	chr1	58939380	58945543	6164	*	46855	ENSG00000177606	JUN
2220	145.048	-0.663011	0.19397	-3.41811	0.000630578	0.00531868	AAVS1	Teff	H3K4me1	chr1	58964815	58970579	5765	*	46855	ENSG00000177606	JUN
2221	58.5138	-1.03286	0.291325	-3.5454	0.000392014	0.00366882	AAVS1	Teff	H3K4me1	chr1	58978016	58980172	2157	*	46855	ENSG00000177606	JUN
2222	32.1805	-1.05798	0.38551	-2.74436	0.00606298	0.0307158	AAVS1	Teff	H3K4me1	chr1	58986710	58989076	2367	*	46855	ENSG00000177606	JUN
2227	70.6388	1.80459	0.307705	5.86466	4.50056708377317e-09	2.83167732239789e-07	AAVS1	Teff	H3K4me1	chr1	59024727	59028500	3774	*	46855	ENSG00000177606	JUN
2228	16.6358	2.67065	0.67007	3.98562	6.73037048522718e-05	0.000897565	AAVS1	Teff	H3K4me1	chr1	59029194	59030554	1361	*	46855	ENSG00000177606	JUN
2229	23.4465	1.9702	0.537139	3.66795	0.0002445	0.00251626	AAVS1	Teff	H3K4me1	chr1	59039653	59042232	2580	*	46881	ENSG00000172456	FGGY
2233	25.8684	2.20243	0.499123	4.4126	1.02138270307316e-05	0.000191694	AAVS1	Teff	H3K4me1	chr1	59078387	59081309	2923	*	46881	ENSG00000172456	FGGY
2237	80.7647	0.810031	0.254086	3.18801	0.00143254	0.0101587	AAVS1	Teff	H3K4me1	chr1	59140837	59144958	4122	*	46881	ENSG00000172456	FGGY
2248	12.8805	2.8533	0.750622	3.80125	0.000143969	0.00164293	AAVS1	Teff	H3K4me1	chr1	59339893	59341355	1463	*	46884	ENSG00000172456	FGGY
2250	30.7278	1.73996	0.446685	3.89528	9.8083629030751e-05	0.00121205	AAVS1	Teff	H3K4me1	chr1	59353837	59355984	2148	*	46884	ENSG00000172456	FGGY
2251	10.4108	3.13771	0.899567	3.48802	0.000486603	0.0043497	AAVS1	Teff	H3K4me1	chr1	59378724	59379695	972	*	46884	ENSG00000172456	FGGY
2255	40.3574	3.0077	0.444909	6.76026	1.37741752755379e-11	1.96279446903215e-09	AAVS1	Teff	H3K4me1	chr1	59431293	59434452	3160	*	46885	ENSG00000172456	FGGY
2256	22.556	2.24611	0.535246	4.19641	2.71180668685895e-05	0.000425791	AAVS1	Teff	H3K4me1	chr1	59435837	59438429	2593	*	46885	ENSG00000172456	FGGY
2260	25.4486	-2.05079	0.4657	-4.40367	1.06436143314081e-05	0.000198029	AAVS1	Teff	H3K4me1	chr1	59560630	59561868	1239	*	46885	ENSG00000172456	FGGY
2261	100.392	-1.41539	0.23593	-5.99919	1.98304405399611e-09	1.40380181150825e-07	AAVS1	Teff	H3K4me1	chr1	59569128	59573539	4412	*	46885	ENSG00000172456	FGGY
2262	14.3272	2.16994	0.652111	3.32756	0.000876094	0.00689099	AAVS1	Teff	H3K4me1	chr1	59579640	59581240	1601	*	46885	ENSG00000172456	FGGY
2268	15.9636	2.06262	0.628635	3.28111	0.001034	0.00786528	AAVS1	Teff	H3K4me1	chr1	60898379	60899917	1539	*	46916	ENSG00000162599	NFIA
2269	18.8263	1.55349	0.537158	2.89206	0.00382729	0.0216596	AAVS1	Teff	H3K4me1	chr1	60978113	60979506	1394	*	46917	ENSG00000162599	NFIA
2283	34.4568	-0.98771	0.388925	-2.53959	0.0110983	0.0487864	AAVS1	Teff	H3K4me1	chr1	61254272	61256085	1814	*	46926	ENSG00000162599	NFIA
2284	124.076	0.916635	0.209935	4.36627	1.26384718642852e-05	0.000227171	AAVS1	Teff	H3K4me1	chr1	61266398	61274192	7795	*	46926	ENSG00000162599	NFIA
2285	40.1365	0.97522	0.359413	2.71337	0.00666033	0.0330032	AAVS1	Teff	H3K4me1	chr1	61276899	61280778	3880	*	46926	ENSG00000162599	NFIA
2286	26.3372	1.92205	0.477322	4.02675	5.65536847316717e-05	0.000779046	AAVS1	Teff	H3K4me1	chr1	61282095	61286393	4299	*	46926	ENSG00000162599	NFIA
2287	24.2825	2.23499	0.538559	4.14995	3.32543196677428e-05	0.000503817	AAVS1	Teff	H3K4me1	chr1	61294624	61298402	3779	*	46926	ENSG00000162599	NFIA
2289	104.128	0.952208	0.23155	4.11233	3.91694174391626e-05	0.000577183	AAVS1	Teff	H3K4me1	chr1	61300208	61304974	4767	*	46926	ENSG00000162599	NFIA
2290	39.3215	2.62028	0.42403	6.17947	6.43157630017241e-10	5.36189994281654e-08	AAVS1	Teff	H3K4me1	chr1	61306415	61309719	3305	*	46926	ENSG00000162599	NFIA
2293	88.7473	1.97484	0.260033	7.59458	3.08794116010432e-14	8.73580824738482e-12	AAVS1	Teff	H3K4me1	chr1	61321691	61327079	5389	*	46926	ENSG00000162599	NFIA
2303	34.0005	-1.14169	0.38042	-3.00112	0.00268989	0.0165178	AAVS1	Teff	H3K4me1	chr1	61544788	61546830	2043	*	46927	ENSG00000162599	NFIA
2322	5.47372	3.15374	1.19744	2.63373	0.00844519	0.0396249	AAVS1	Teff	H3K4me1	chr1	62723006	62723860	855	*	47198	ENSG00000116641	DOCK7
2326	6.3795	2.98131	1.07779	2.76614	0.00567245	0.0292025	AAVS1	Teff	H3K4me1	chr1	63112251	63112962	712	*	47223	ENSG00000187140	FOXD3
2330	50.4006	-0.783904	0.309188	-2.53536	0.0112332	0.0492188	AAVS1	Teff	H3K4me1	chr1	63321358	63324736	3379	*	47223	ENSG00000187140	FOXD3
2343	50.3414	1.14765	0.323111	3.55189	0.000382472	0.00359746	AAVS1	Teff	H3K4me1	chr1	63744887	63748656	3770	*	47260	ENSG00000185483	ROR1
2346	11.6858	-1.91648	0.676913	-2.83121	0.00463727	0.0250832	AAVS1	Teff	H3K4me1	chr1	64017942	64019116	1175	*	47261	ENSG00000185483	ROR1
2347	24.762	1.2253	0.459175	2.66848	0.00761949	0.0366399	AAVS1	Teff	H3K4me1	chr1	64170798	64172727	1930	*	47262	ENSG00000177414	UBE2U
2348	21.3097	1.98903	0.569396	3.49323	0.000477213	0.00428284	AAVS1	Teff	H3K4me1	chr1	64222382	64224791	2410	*	47264	ENSG00000177414	UBE2U
2349	8.6296	2.51304	0.906264	2.77297	0.00555479	0.0287332	AAVS1	Teff	H3K4me1	chr1	64366129	64367450	1322	*	47268	ENSG00000158966	CACHD1
2352	48.5484	-0.823262	0.325465	-2.52949	0.0114228	0.0498653	AAVS1	Teff	H3K4me1	chr1	64538870	64541431	2562	*	47270	ENSG00000158966	CACHD1
2360	112.939	-0.680398	0.21173	-3.21351	0.00131122	0.00946589	AAVS1	Teff	H3K4me1	chr1	64826227	64830550	4324	*	47278	ENSG00000162437	RAVER2
2361	75.5817	-1.04243	0.258434	-4.03362	5.49244564787902e-05	0.00076151	AAVS1	Teff	H3K4me1	chr1	64863641	64865853	2213	*	47313	ENSG00000162434	JAK1
2362	130.737	-0.651234	0.207701	-3.13544	0.00171596	0.0116882	AAVS1	Teff	H3K4me1	chr1	64874640	64879999	5360	*	47313	ENSG00000162434	JAK1
2367	54.3639	1.83376	0.327326	5.60223	2.1160849263285e-08	1.07621030400563e-06	AAVS1	Teff	H3K4me1	chr1	64905785	64908790	3006	*	47313	ENSG00000162434	JAK1
2376	40.3162	-1.09628	0.34923	-3.13912	0.00169454	0.0115851	AAVS1	Teff	H3K4me1	chr1	64966509	64968630	2122	*	47305	ENSG00000162434	JAK1
2379	92.1619	-1.28628	0.237752	-5.41017	6.29633221908436e-08	2.72648546947846e-06	AAVS1	Teff	H3K4me1	chr1	65007978	65010680	2703	*	47312	ENSG00000162434	JAK1
2380	43.5947	1.46726	0.360257	4.07281	4.64483651852633e-05	0.00066533	AAVS1	Teff	H3K4me1	chr1	65040866	65043399	2534	*	47311	ENSG00000162434	JAK1
2381	107.929	-0.819539	0.217448	-3.76889	0.000163973	0.00182678	AAVS1	Teff	H3K4me1	chr1	65047869	65051894	4026	*	47311	ENSG00000162434	JAK1
2387	13.157	2.21734	0.690682	3.21037	0.00132565	0.00955127	AAVS1	Teff	H3K4me1	chr1	65164669	65166232	1564	*	47325	ENSG00000162433	AK4
2392	172.212	1.8667	0.203523	9.17193	4.64644314465293e-20	4.96582157691525e-17	AAVS1	Teff	H3K4me1	chr1	65209414	65217595	8182	*	47333	ENSG00000116675	DNAJC6
2393	82.8892	0.85278	0.254473	3.35116	0.000804724	0.00644424	AAVS1	Teff	H3K4me1	chr1	65229426	65233411	3986	*	47333	ENSG00000116675	DNAJC6
2399	346.311	0.756319	0.135252	5.59191	2.2458408481323e-08	1.13173023852608e-06	AAVS1	Teff	H3K4me1	chr1	65387601	65399135	11535	*	47335	ENSG00000213625	LEPROT
2404	44.2182	-1.48047	0.364848	-4.05777	4.9544113553179e-05	0.000702482	AAVS1	Teff	H3K4me1	chr1	65457191	65459780	2590	*	47340	ENSG00000213625	LEPROT
2426	589.153	-0.339505	0.107709	-3.15207	0.00162116	0.0111925	AAVS1	Teff	H3K4me1	chr1	66268941	66287082	18142	*	47398	ENSG00000184588	PDE4B
2429	45.2886	1.47326	0.342893	4.29657	1.73458138585865e-05	0.000293867	AAVS1	Teff	H3K4me1	chr1	66294584	66299872	5289	*	47398	ENSG00000184588	PDE4B
2436	178.276	-0.681852	0.172788	-3.94617	7.94102065792877e-05	0.0010256	AAVS1	Teff	H3K4me1	chr1	66355458	66361074	5617	*	47400	ENSG00000184588	PDE4B
2438	26.7607	1.21045	0.443591	2.72876	0.00635728	0.0318377	AAVS1	Teff	H3K4me1	chr1	66378682	66381389	2708	*	47400	ENSG00000184588	PDE4B
2439	17.5748	2.10978	0.576796	3.65775	0.000254435	0.00259765	AAVS1	Teff	H3K4me1	chr1	66395468	66397547	2080	*	47400	ENSG00000184588	PDE4B
2440	93.0981	0.641705	0.240742	2.66553	0.00768668	0.0368868	AAVS1	Teff	H3K4me1	chr1	66398575	66403799	5225	*	47400	ENSG00000184588	PDE4B
2463	11.1419	2.15208	0.730522	2.94596	0.00321958	0.0189377	AAVS1	Teff	H3K4me1	chr1	66953016	66953986	971	*	47482	ENSG00000198160	MIER1
2465	115.936	1.01181	0.215629	4.69239	2.70035795437358e-06	6.34472806812496e-05	AAVS1	Teff	H3K4me1	chr1	66980106	66985820	5715	*	47482	ENSG00000198160	MIER1
2473	34.4647	1.76327	0.425328	4.14567	3.38827422652019e-05	0.000511625	AAVS1	Teff	H3K4me1	chr1	67158360	67161290	2931	*	47500	ENSG00000162594	IL23R
2474	96.3569	0.859105	0.248586	3.45597	0.000548314	0.00477882	AAVS1	Teff	H3K4me1	chr1	67161624	67168070	6447	*	47500	ENSG00000162594	IL23R
2482	14.8717	2.70835	0.709614	3.81665	0.000135276	0.00156602	AAVS1	Teff	H3K4me1	chr1	67269685	67271521	1837	*	47515	ENSG00000081985	IL12RB2
2487	11.6138	2.40461	0.754146	3.18852	0.00143003	0.0101494	AAVS1	Teff	H3K4me1	chr1	67288941	67291336	2396	*	47515	ENSG00000081985	IL12RB2
2494	54.6008	2.91061	0.366801	7.93511	2.1030742604207e-15	8.17320511439963e-13	AAVS1	Teff	H3K4me1	chr1	67354007	67357525	3519	*	47522	ENSG00000081985	IL12RB2
2496	11.1319	2.91536	0.806587	3.61444	0.000300993	0.00297739	AAVS1	Teff	H3K4me1	chr1	67372367	67373417	1051	*	47537	ENSG00000142864	SERBP1
2497	17.0916	2.57365	0.661579	3.89016	0.000100178	0.00123357	AAVS1	Teff	H3K4me1	chr1	67398614	67400703	2090	*	47537	ENSG00000142864	SERBP1
2502	75.6727	0.70097	0.256926	2.72829	0.00636639	0.0318638	AAVS1	Teff	H3K4me1	chr1	67430854	67434687	3834	*	47528	ENSG00000142864	SERBP1
2503	35.0652	1.76992	0.441709	4.00698	6.15005401097047e-05	0.000834492	AAVS1	Teff	H3K4me1	chr1	67440512	67442604	2093	*	47528	ENSG00000142864	SERBP1
2513	17.2406	2.83503	0.679732	4.17081	3.03520033386986e-05	0.000467672	AAVS1	Teff	H3K4me1	chr1	67700010	67701623	1614	*	47544	ENSG00000116717	GADD45A
2523	18.4117	2.07499	0.589976	3.51707	0.000436331	0.003998	AAVS1	Teff	H3K4me1	chr1	67768922	67771384	2463	*	47545	ENSG00000172380	GNG12
2526	54.5643	-0.994354	0.300831	-3.30535	0.000948567	0.00735619	AAVS1	Teff	H3K4me1	chr1	68494858	68497748	2891	*	47585	ENSG00000024526	DEPDC1
2528	24.7121	2.8112	0.534065	5.26377	1.41130618406018e-07	5.38950866289066e-06	AAVS1	Teff	H3K4me1	chr1	70167987	70170621	2635	*	47604	ENSG00000066557	LRRC40
2532	160.331	-0.467617	0.180719	-2.58754	0.00966646	0.0439249	AAVS1	Teff	H3K4me1	chr1	70222430	70228300	5871	*	47626	ENSG00000116754	SRSF11
2539	26.1291	3.21033	0.566193	5.67002	1.42781954279995e-08	7.6457401530211e-07	AAVS1	Teff	H3K4me1	chr1	70437418	70439331	1914	*	47633	ENSG00000116761	CTH
2540	9.11608	3.03273	0.909	3.33634	0.000848893	0.00671479	AAVS1	Teff	H3K4me1	chr1	70452076	70453042	967	*	47633	ENSG00000116761	CTH
2542	30.0446	2.18058	0.446741	4.88109	1.05502608637578e-06	2.91920900109781e-05	AAVS1	Teff	H3K4me1	chr1	70502948	70505365	2418	*	47633	ENSG00000116761	CTH
2552	14.3852	2.4226	0.66531	3.64131	0.000271257	0.00273385	AAVS1	Teff	H3K4me1	chr1	71038535	71042544	4010	*	47647	ENSG00000050628	PTGER3
2564	30.344	1.06064	0.419515	2.52825	0.0114634	0.0499985	AAVS1	Teff	H3K4me1	chr1	74680113	74683786	3674	*	47735	ENSG00000178965	ERICH3
2567	9.21934	2.71457	0.872591	3.11093	0.001865	0.0124683	AAVS1	Teff	H3K4me1	chr1	74763782	74764445	664	*	47742	ENSG00000116791	CRYZ
2574	88.3528	-0.715321	0.25796	-2.77299	0.00555433	0.0287331	AAVS1	Teff	H3K4me1	chr1	75787620	75792103	4484	*	47802	ENSG00000137955	RABGGTB
2576	71.7001	-0.77268	0.272993	-2.8304	0.00464893	0.0251392	AAVS1	Teff	H3K4me1	chr1	76022379	76025482	3104	*	47817	ENSG00000184005	ST6GALNAC3
2590	75.2161	1.19644	0.268135	4.4621	8.11608506746932e-06	0.000158502	AAVS1	Teff	H3K4me1	chr1	76492628	76498242	5615	*	47818	ENSG00000184005	ST6GALNAC3
2598	84.4349	-0.925058	0.247913	-3.73138	0.000190437	0.00205872	AAVS1	Teff	H3K4me1	chr1	77279447	77283710	4264	*	47835	ENSG00000154027	AK5
2599	20.6606	-2.23421	0.519559	-4.30021	1.70633534540415e-05	0.000289911	AAVS1	Teff	H3K4me1	chr1	77308495	77309755	1261	*	47836	ENSG00000154027	AK5
2601	39.0917	-0.955447	0.358817	-2.66277	0.00775009	0.0371136	AAVS1	Teff	H3K4me1	chr1	77412381	77414825	2445	*	47837	ENSG00000154027	AK5
2602	37.8089	-1.67504	0.367575	-4.557	5.1889443148794e-06	0.000109273	AAVS1	Teff	H3K4me1	chr1	77421097	77422903	1807	*	47837	ENSG00000154027	AK5
2603	67.4204	-1.28192	0.272309	-4.7076	2.50653738289922e-06	5.96526199497909e-05	AAVS1	Teff	H3K4me1	chr1	77430122	77432840	2719	*	47837	ENSG00000154027	AK5
2605	6.02445	2.97485	1.12868	2.63568	0.00839676	0.0394362	AAVS1	Teff	H3K4me1	chr1	77583280	77584194	915	*	47837	ENSG00000154027	AK5
2608	7.49242	2.43687	0.94633	2.57508	0.0100218	0.0451581	AAVS1	Teff	H3K4me1	chr1	77655602	77656098	497	*	47841	ENSG00000036549	AC118549.1
2611	165.508	1.07758	0.192627	5.5941	2.21768616331545e-08	1.11974233977008e-06	AAVS1	Teff	H3K4me1	chr1	77667064	77674075	7012	*	47841	ENSG00000036549	AC118549.1
2621	7.60173	4.21849	1.2475	3.38155	0.000720768	0.00590906	AAVS1	Teff	H3K4me1	chr1	77961490	77962908	1419	*	47913	ENSG00000162613	FUBP1
2626	15.0816	2.25415	0.654411	3.44455	0.000572017	0.00493233	AAVS1	Teff	H3K4me1	chr1	77990477	77992088	1612	*	47914	ENSG00000162613	FUBP1
2640	48.605	-1.42511	0.338992	-4.20397	2.62268780806047e-05	0.000413742	AAVS1	Teff	H3K4me1	chr1	78643906	78647125	3220	*	47948	ENSG00000137965	IFI44
2641	52.9987	-1.13775	0.328773	-3.4606	0.000538983	0.00471191	AAVS1	Teff	H3K4me1	chr1	78650137	78653072	2936	*	47948	ENSG00000137965	IFI44
2656	8.07952	3.22546	0.994678	3.24272	0.00118396	0.00874405	AAVS1	Teff	H3K4me1	chr1	83109383	83110575	1193	*	48120	ENSG00000137941	TTLL7
2661	32.8951	-1.78043	0.404767	-4.39866	1.08920812245719e-05	0.000201717	AAVS1	Teff	H3K4me1	chr1	83404385	83406585	2201	*	48120	ENSG00000137941	TTLL7
2665	148.02	0.66263	0.211705	3.12997	0.00174822	0.0118575	AAVS1	Teff	H3K4me1	chr1	83485509	83492029	6521	*	48120	ENSG00000137941	TTLL7
2666	85.0949	1.02892	0.257821	3.99082	6.58445604970762e-05	0.000881314	AAVS1	Teff	H3K4me1	chr1	83498675	83502720	4046	*	48120	ENSG00000137941	TTLL7
2667	94.6264	-0.86451	0.233926	-3.69566	0.000219315	0.00230926	AAVS1	Teff	H3K4me1	chr1	83507050	83511009	3960	*	48120	ENSG00000137941	TTLL7
2687	81.3874	-0.634473	0.249948	-2.53842	0.0111355	0.0488748	AAVS1	Teff	H3K4me1	chr1	84442070	84444312	2243	*	48217	ENSG00000137976	DNASE2B
2691	89.4675	-0.652919	0.24547	-2.65988	0.00781696	0.0373401	AAVS1	Teff	H3K4me1	chr1	84502718	84505427	2710	*	48234	ENSG00000122432	SPATA1
2692	9.58993	3.56753	0.97193	3.67056	0.000242018	0.00249571	AAVS1	Teff	H3K4me1	chr1	84513049	84514072	1024	*	48226	ENSG00000174021	GNG5
2698	70.643	2.03825	0.308136	6.61476	3.72158969017457e-11	4.71783533886726e-09	AAVS1	Teff	H3K4me1	chr1	84597075	84601174	4100	*	48244	ENSG00000117151	CTBS
2705	31.2713	1.36798	0.407896	3.35375	0.000797238	0.00639961	AAVS1	Teff	H3K4me1	chr1	84720294	84722128	1835	*	48257	ENSG00000117155	SSX2IP
2706	8.7858	3.06879	0.959064	3.19978	0.00137535	0.00982829	AAVS1	Teff	H3K4me1	chr1	84736858	84737992	1135	*	48257	ENSG00000117155	SSX2IP
2707	21.5784	2.53952	0.565837	4.48807	7.18709107225117e-06	0.000143349	AAVS1	Teff	H3K4me1	chr1	84741994	84744643	2650	*	48257	ENSG00000117155	SSX2IP
2708	41.2553	2.26969	0.413268	5.49205	3.97294687033898e-08	1.83062448338751e-06	AAVS1	Teff	H3K4me1	chr1	84748007	84751692	3686	*	48257	ENSG00000117155	SSX2IP
2710	46.5262	-1.01349	0.331464	-3.0576	0.00223114	0.0143177	AAVS1	Teff	H3K4me1	chr1	84778617	84783227	4611	*	48258	ENSG00000171517	LPAR3
2713	5.30203	3.38526	1.30351	2.59704	0.00940312	0.043	AAVS1	Teff	H3K4me1	chr1	84820126	84820719	594	*	48258	ENSG00000171517	LPAR3
2714	25.4464	1.29372	0.449635	2.87726	0.00401147	0.0224752	AAVS1	Teff	H3K4me1	chr1	84833233	84836475	3243	*	48258	ENSG00000171517	LPAR3
2718	208.485	-0.499691	0.160682	-3.10981	0.00187208	0.0125019	AAVS1	Teff	H3K4me1	chr1	84858225	84864562	6338	*	48258	ENSG00000171517	LPAR3
2719	22.265	-2.5173	0.511519	-4.92123	8.6003700040583e-07	2.44383261241611e-05	AAVS1	Teff	H3K4me1	chr1	84888090	84889665	1576	*	48259	ENSG00000171517	LPAR3
2724	69.894	1.09527	0.293034	3.73768	0.000185727	0.0020176	AAVS1	Teff	H3K4me1	chr1	84958196	84962811	4616	*	48262	ENSG00000153898	MCOLN2
2726	342.395	0.463133	0.140583	3.29437	0.000986427	0.00758426	AAVS1	Teff	H3K4me1	chr1	84966784	84976711	9928	*	48262	ENSG00000153898	MCOLN2
2733	110.473	-0.768161	0.21793	-3.52481	0.000423785	0.00390865	AAVS1	Teff	H3K4me1	chr1	85047078	85052001	4924	*	48295	ENSG00000055732	MCOLN3
2752	10.8018	2.9807	0.847036	3.51898	0.000433212	0.00397511	AAVS1	Teff	H3K4me1	chr1	85654442	85655135	694	*	48322	ENSG00000117174	ZNHIT6
2757	3.75127	4.11822	1.5449	2.66569	0.00768311	0.0368785	AAVS1	Teff	H3K4me1	chr1	86370656	86371029	374	*	48377	ENSG00000122417	ODF2L
2777	23.6845	-1.48456	0.46422	-3.19798	0.00138396	0.00987521	AAVS1	Teff	H3K4me1	chr1	86914388	86916738	2351	*	48416	ENSG00000183291	SELENOF
2780	15.5212	1.66421	0.592037	2.81099	0.00493888	0.0263205	AAVS1	Teff	H3K4me1	chr1	86997562	86998657	1096	*	48422	ENSG00000267561	AC093155.3
2785	19.9203	1.33213	0.524211	2.54122	0.0110466	0.0486118	AAVS1	Teff	H3K4me1	chr1	87057257	87059134	1878	*	48422	ENSG00000267561	AC093155.3
2786	36.1183	2.09495	0.405041	5.1722	2.31357099044663e-07	8.20779041696069e-06	AAVS1	Teff	H3K4me1	chr1	87077349	87079836	2488	*	48422	ENSG00000267561	AC093155.3
2793	75.2411	-0.775014	0.262415	-2.95339	0.00314303	0.0185984	AAVS1	Teff	H3K4me1	chr1	87402887	87405999	3113	*	48426	ENSG00000143013	LMO4
2801	17.2525	-1.4219	0.542088	-2.62301	0.00871577	0.0406048	AAVS1	Teff	H3K4me1	chr1	88682304	88683322	1019	*	48434	ENSG00000065243	PKN2
2804	28.2843	1.65565	0.458858	3.60821	0.000308316	0.00303967	AAVS1	Teff	H3K4me1	chr1	88692200	88694545	2346	*	48441	ENSG00000065243	PKN2
2805	18.5417	1.92043	0.55523	3.4588	0.000542593	0.00473755	AAVS1	Teff	H3K4me1	chr1	88694732	88696618	1887	*	48441	ENSG00000065243	PKN2
2806	9.97978	2.93887	0.8531	3.44494	0.000571193	0.00492633	AAVS1	Teff	H3K4me1	chr1	88743935	88744595	661	*	48441	ENSG00000065243	PKN2
2807	44.1968	1.79912	0.372474	4.83019	1.36401833371445e-06	3.60686758628842e-05	AAVS1	Teff	H3K4me1	chr1	88772803	88775025	2223	*	48441	ENSG00000065243	PKN2
2809	91.9133	1.41825	0.248003	5.71866	1.07364428779259e-08	5.96504363186659e-07	AAVS1	Teff	H3K4me1	chr1	88865822	88870417	4596	*	48450	ENSG00000137947	GTF2B
2812	10.637	3.14977	0.859881	3.66303	0.000249246	0.00255464	AAVS1	Teff	H3K4me1	chr1	88946521	88947604	1084	*	48460	ENSG00000137944	KYAT3
2813	59.0208	0.979295	0.293613	3.33532	0.000852012	0.00673392	AAVS1	Teff	H3K4me1	chr1	88970895	88975064	4170	*	48460	ENSG00000137944	KYAT3
2814	237.99	0.968913	0.166274	5.82719	5.63670682360559e-09	3.44510685758242e-07	AAVS1	Teff	H3K4me1	chr1	88977290	88987398	10109	*	48460	ENSG00000137944	KYAT3
2822	50.9308	2.09399	0.346339	6.04607	1.48421535673642e-09	1.09605458239454e-07	AAVS1	Teff	H3K4me1	chr1	89045048	89048520	3473	*	48482	ENSG00000117228	GBP1
2835	14.187	2.34345	0.655948	3.57262	0.000353431	0.00338555	AAVS1	Teff	H3K4me1	chr1	89170540	89171577	1038	*	48485	ENSG00000213512	GBP7
2853	16.8268	2.06642	0.606784	3.40552	0.00066037	0.00550957	AAVS1	Teff	H3K4me1	chr1	89381546	89383668	2123	*	48497	ENSG00000183347	GBP6
2856	37.9214	1.04015	0.383877	2.70959	0.00673657	0.0332947	AAVS1	Teff	H3K4me1	chr1	89433367	89435993	2627	*	48497	ENSG00000183347	GBP6
2859	37.7974	1.09851	0.368226	2.98325	0.00285209	0.0172481	AAVS1	Teff	H3K4me1	chr1	89483193	89485629	2437	*	48501	ENSG00000197147	LRRC8B
2861	43.7088	2.543	0.42297	6.01226	1.82958452586483e-09	1.3169756752177e-07	AAVS1	Teff	H3K4me1	chr1	89515186	89519079	3894	*	48501	ENSG00000197147	LRRC8B
2865	68.0075	1.46308	0.283937	5.15281	2.56606345652014e-07	8.94275438930109e-06	AAVS1	Teff	H3K4me1	chr1	89529738	89534067	4330	*	48502	ENSG00000197147	LRRC8B
2866	389.966	1.44713	0.135484	10.6812	1.24680461113953e-26	4.17132034880764e-23	AAVS1	Teff	H3K4me1	chr1	89534273	89550981	16709	*	48502	ENSG00000197147	LRRC8B
2870	47.99	2.05602	0.35078	5.86128	4.59300977909773e-09	2.87807418152924e-07	AAVS1	Teff	H3K4me1	chr1	89578952	89582695	3744	*	48504	ENSG00000288629	NA
2871	25.1926	1.92556	0.474745	4.05598	4.99235179083117e-05	0.00070656	AAVS1	Teff	H3K4me1	chr1	89584106	89586337	2232	*	48504	ENSG00000288629	NA
2872	289.851	1.02662	0.14508	7.07627	1.48087512491587e-12	2.7066950115713e-10	AAVS1	Teff	H3K4me1	chr1	89586391	89595319	8929	*	48504	ENSG00000288629	NA
[truncated: 21,950 more rows]

## Sheet: H3K4_SEL120_vs_H2O
id	baseMean	log2FoldChange	lfcSE	stat	pvalue	padj	treatment	cell_type	stimulation	target	seqnames	start	end	width	strand	index	ens	Gene.name
[truncated: 3,219 more rows]

[truncated: 2 more sheets: H3K4_H2O_rest_vs_stim, H3K27ac_KO_vs_AAVS1]
