# Supplementary material for: Central control of dynamic gene circuits governs T cell rest and activation
Source: Nature. 2024 Dec 11;637(8047):930–9. doi: 10.1038/s41586-024-08314-y (PMC11754113; doi:10.1038/s41586-024-08314-y)
Supplement: Supplementary file 3 — Supplementary Tables 1–12 [file 41586_2024_8314_MOESM3_ESM.zip › 2023-10-17819C-s3/2023-10-17819C-S11_MED12_high_confidence_peaks_ChIPseq.xlsx]

## Sheet: MED12_peaks
seqnames	start	end	name	score	NA	Cell_Type	Stim	KO	Target	index	ens	Gene.name
chr1	1308015	1308324	combo-Teff-Rest-MED12Thermo_macs2_peak_q0.05_peak_1	39	.	Teff	Resting	AAVS1	MED12	23728	ENSG00000131584	ACAP3
chr1	1746061	1746558	combo-Teff-Rest-MED12Thermo_macs2_peak_q0.05_peak_2	53	.	Teff	Resting	AAVS1	MED12	25595	ENSG00000008128	CDK11A
chr1	2255490	2256275	combo-Teff-Rest-MED12Thermo_macs2_peak_q0.05_peak_3	34	.	Teff	Resting	AAVS1	MED12	26001	ENSG00000157933	SKI
chr1	5388982	5389268	combo-Teff-Rest-MED12Thermo_macs2_peak_q0.05_peak_4	65	.	Teff	Resting	AAVS1	MED12	28043	ENSG00000069424	KCNAB2
chr1	5666990	5667390	combo-Teff-Rest-MED12Thermo_macs2_peak_q0.05_peak_5	49	.	Teff	Resting	AAVS1	MED12	28043	ENSG00000069424	KCNAB2
chr1	5992536	5992831	combo-Teff-Rest-MED12Thermo_macs2_peak_q0.05_peak_6	29	.	Teff	Resting	AAVS1	MED12	28079	ENSG00000069424	KCNAB2
chr1	6545571	6545955	combo-Teff-Rest-MED12Thermo_macs2_peak_q0.05_peak_7	59	.	Teff	Resting	AAVS1	MED12	28950	ENSG00000162408	NOL9
chr1	9284069	9284418	combo-Teff-Rest-MED12Thermo_macs2_peak_q0.05_peak_8	97	.	Teff	Resting	AAVS1	MED12	29599	ENSG00000171621	SPSB1
chr1	9717583	9717896	combo-Teff-Rest-MED12Thermo_macs2_peak_q0.05_peak_9	57	.	Teff	Resting	AAVS1	MED12	29757	ENSG00000171608	PIK3CD
chr1	9728603	9729124	combo-Teff-Rest-MED12Thermo_macs2_peak_q0.05_peak_10	58	.	Teff	Resting	AAVS1	MED12	29757	ENSG00000171608	PIK3CD
chr1	11478929	11479200	combo-Teff-Rest-MED12Thermo_macs2_peak_q0.05_peak_11	36	.	Teff	Resting	AAVS1	MED12	30675	ENSG00000204624	DISP3
chr1	12150636	12150920	combo-Teff-Rest-MED12Thermo_macs2_peak_q0.05_peak_12	33	.	Teff	Resting	AAVS1	MED12	31456	ENSG00000028137	TNFRSF1B
chr1	16514006	16514278	combo-Teff-Rest-MED12Thermo_macs2_peak_q0.05_peak_13	137	.	Teff	Resting	AAVS1	MED12	32703	ENSG00000157191	NECAP2
chr1	16895979	16896238	combo-Teff-Rest-MED12Thermo_macs2_peak_q0.05_peak_14	373	.	Teff	Resting	AAVS1	MED12	32818	ENSG00000058453	CROCC
chr1	19485813	19486169	combo-Teff-Rest-MED12Thermo_macs2_peak_q0.05_peak_15	32	.	Teff	Resting	AAVS1	MED12	33551	ENSG00000077549	CAPZB
chr1	22039827	22040126	combo-Teff-Rest-MED12Thermo_macs2_peak_q0.05_peak_16	121	.	Teff	Resting	AAVS1	MED12	34729	ENSG00000070831	CDC42
chr1	24503347	24503980	combo-Teff-Rest-MED12Thermo_macs2_peak_q0.05_peak_17	93	.	Teff	Resting	AAVS1	MED12	35839	ENSG00000117602	RCAN3
chr1	24504612	24505359	combo-Teff-Rest-MED12Thermo_macs2_peak_q0.05_peak_18	13	.	Teff	Resting	AAVS1	MED12	35839	ENSG00000117602	RCAN3
chr1	24506647	24507006	combo-Teff-Rest-MED12Thermo_macs2_peak_q0.05_peak_19	49	.	Teff	Resting	AAVS1	MED12	35843	ENSG00000117602	RCAN3
chr1	26317786	26318098	combo-Teff-Rest-MED12Thermo_macs2_peak_q0.05_peak_20	33	.	Teff	Resting	AAVS1	MED12	37276	ENSG00000169442	CD52
chr1	26319285	26320102	combo-Teff-Rest-MED12Thermo_macs2_peak_q0.05_peak_21	40	.	Teff	Resting	AAVS1	MED12	37271	ENSG00000158062	UBXN11
chr1	26378342	26378742	combo-Teff-Rest-MED12Thermo_macs2_peak_q0.05_peak_22	77	.	Teff	Resting	AAVS1	MED12	37293	ENSG00000176083	ZNF683
chr1	26620717	26621116	combo-Teff-Rest-MED12Thermo_macs2_peak_q0.05_peak_23	131	.	Teff	Resting	AAVS1	MED12	37575	ENSG00000117713	ARID1A
chr1	26692240	26692600	combo-Teff-Rest-MED12Thermo_macs2_peak_q0.05_peak_24	536	.	Teff	Resting	AAVS1	MED12	37575	ENSG00000117713	ARID1A
chr1	26692955	26693256	combo-Teff-Rest-MED12Thermo_macs2_peak_q0.05_peak_25	456	.	Teff	Resting	AAVS1	MED12	37575	ENSG00000117713	ARID1A
chr1	26695468	26695738	combo-Teff-Rest-MED12Thermo_macs2_peak_q0.05_peak_26	566	.	Teff	Resting	AAVS1	MED12	37578	ENSG00000117713	ARID1A
chr1	27154935	27155320	combo-Teff-Rest-MED12Thermo_macs2_peak_q0.05_peak_27	69	.	Teff	Resting	AAVS1	MED12	37693	ENSG00000090020	SLC9A1
chr1	28199397	28199714	combo-Teff-Rest-MED12Thermo_macs2_peak_q0.05_peak_28	26	.	Teff	Resting	AAVS1	MED12	38288	ENSG00000169403	PTAFR
chr1	28736700	28736991	combo-Teff-Rest-MED12Thermo_macs2_peak_q0.05_peak_29	39	.	Teff	Resting	AAVS1	MED12	38573	ENSG00000198492	YTHDF2
chr1	31751121	31751546	combo-Teff-Rest-MED12Thermo_macs2_peak_q0.05_peak_30	179	.	Teff	Resting	AAVS1	MED12	39773	ENSG00000121753	ADGRB2
chr1	31872912	31873189	combo-Teff-Rest-MED12Thermo_macs2_peak_q0.05_peak_31	38	.	Teff	Resting	AAVS1	MED12	39858	ENSG00000184007	PTP4A2
chr1	35499800	35500127	combo-Teff-Rest-MED12Thermo_macs2_peak_q0.05_peak_32	85	.	Teff	Resting	AAVS1	MED12	40924	ENSG00000142687	KIAA0319L
chr1	41898233	41898561	combo-Teff-Rest-MED12Thermo_macs2_peak_q0.05_peak_33	57	.	Teff	Resting	AAVS1	MED12	42603	ENSG00000127124	HIVEP3
chr1	41914483	41914955	combo-Teff-Rest-MED12Thermo_macs2_peak_q0.05_peak_34	45	.	Teff	Resting	AAVS1	MED12	42603	ENSG00000127124	HIVEP3
chr1	41918067	41918376	combo-Teff-Rest-MED12Thermo_macs2_peak_q0.05_peak_35	47	.	Teff	Resting	AAVS1	MED12	42603	ENSG00000127124	HIVEP3
chr1	47314149	47314577	combo-Teff-Rest-MED12Thermo_macs2_peak_q0.05_peak_36	43	.	Teff	Resting	AAVS1	MED12	45363	ENSG00000123473	STIL
chr1	52056165	52056556	combo-Teff-Rest-MED12Thermo_macs2_peak_q0.05_peak_37	58	.	Teff	Resting	AAVS1	MED12	45906	ENSG00000134717	BTF3L4
chr1	52637107	52637610	combo-Teff-Rest-MED12Thermo_macs2_peak_q0.05_peak_38	36	.	Teff	Resting	AAVS1	MED12	46042	ENSG00000182183	SHISAL2A
chr1	53350201	53350456	combo-Teff-Rest-MED12Thermo_macs2_peak_q0.05_peak_39	70	.	Teff	Resting	AAVS1	MED12	46317	ENSG00000157193	LRP8
chr1	57307484	57307772	combo-Teff-Rest-MED12Thermo_macs2_peak_q0.05_peak_40	67	.	Teff	Resting	AAVS1	MED12	46830	ENSG00000173406	DAB1
chr1	77167464	77167728	combo-Teff-Rest-MED12Thermo_macs2_peak_q0.05_peak_41	25	.	Teff	Resting	AAVS1	MED12	47829	ENSG00000142892	PIGK
chr1	77431303	77432046	combo-Teff-Rest-MED12Thermo_macs2_peak_q0.05_peak_42	130	.	Teff	Resting	AAVS1	MED12	47837	ENSG00000154027	AK5
chr1	89259600	89260032	combo-Teff-Rest-MED12Thermo_macs2_peak_q0.05_peak_43	127	.	Teff	Resting	AAVS1	MED12	48495	ENSG00000154451	GBP5
chr1	89272532	89272859	combo-Teff-Rest-MED12Thermo_macs2_peak_q0.05_peak_44	45	.	Teff	Resting	AAVS1	MED12	48495	ENSG00000154451	GBP5
chr1	89608228	89610150	combo-Teff-Rest-MED12Thermo_macs2_peak_q0.05_peak_45	411	.	Teff	Resting	AAVS1	MED12	48507	ENSG00000171488	LRRC8C
chr1	89610784	89611157	combo-Teff-Rest-MED12Thermo_macs2_peak_q0.05_peak_46	95	.	Teff	Resting	AAVS1	MED12	48507	ENSG00000171488	LRRC8C
chr1	91548886	91549356	combo-Teff-Rest-MED12Thermo_macs2_peak_q0.05_peak_47	61	.	Teff	Resting	AAVS1	MED12	48553	ENSG00000097046	CDC7
chr1	92484566	92484884	combo-Teff-Rest-MED12Thermo_macs2_peak_q0.05_peak_48	32	.	Teff	Resting	AAVS1	MED12	48628	ENSG00000162676	GFI1
chr1	92485175	92485440	combo-Teff-Rest-MED12Thermo_macs2_peak_q0.05_peak_49	22	.	Teff	Resting	AAVS1	MED12	48630	ENSG00000162676	GFI1
chr1	94017499	94017756	combo-Teff-Rest-MED12Thermo_macs2_peak_q0.05_peak_50	37	.	Teff	Resting	AAVS1	MED12	48760	ENSG00000198691	ABCA4
chr1	100400429	100400685	combo-Teff-Rest-MED12Thermo_macs2_peak_q0.05_peak_51	35	.	Teff	Resting	AAVS1	MED12	49047	ENSG00000079335	CDC14A
chr1	100423260	100424358	combo-Teff-Rest-MED12Thermo_macs2_peak_q0.05_peak_52	96	.	Teff	Resting	AAVS1	MED12	49047	ENSG00000079335	CDC14A
chr1	100927321	100927702	combo-Teff-Rest-MED12Thermo_macs2_peak_q0.05_peak_53	117	.	Teff	Resting	AAVS1	MED12	49070	ENSG00000162695	SLC30A7
chr1	101026330	101026880	combo-Teff-Rest-MED12Thermo_macs2_peak_q0.05_peak_54	28	.	Teff	Resting	AAVS1	MED12	49077	ENSG00000117543	DPH5
chr1	101235220	101236795	combo-Teff-Rest-MED12Thermo_macs2_peak_q0.05_peak_55	43	.	Teff	Resting	AAVS1	MED12	49087	ENSG00000170989	S1PR1
chr1	101237308	101237712	combo-Teff-Rest-MED12Thermo_macs2_peak_q0.05_peak_56	37	.	Teff	Resting	AAVS1	MED12	49088	ENSG00000170989	S1PR1
chr1	101242600	101244755	combo-Teff-Rest-MED12Thermo_macs2_peak_q0.05_peak_57	86	.	Teff	Resting	AAVS1	MED12	49090	ENSG00000170989	S1PR1
chr1	102440727	102440989	combo-Teff-Rest-MED12Thermo_macs2_peak_q0.05_peak_58	37	.	Teff	Resting	AAVS1	MED12	49095	ENSG00000118733	OLFM3
chr1	109113320	109113584	combo-Teff-Rest-MED12Thermo_macs2_peak_q0.05_peak_59	184	.	Teff	Resting	AAVS1	MED12	49382	ENSG00000179902	C1orf194
chr1	110619886	110620171	combo-Teff-Rest-MED12Thermo_macs2_peak_q0.05_peak_60	459	.	Teff	Resting	AAVS1	MED12	49697	ENSG00000177301	KCNA2
chr1	110773729	110774074	combo-Teff-Rest-MED12Thermo_macs2_peak_q0.05_peak_61	24	.	Teff	Resting	AAVS1	MED12	49703	ENSG00000143119	CD53
chr1	113929318	113929590	combo-Teff-Rest-MED12Thermo_macs2_peak_q0.05_peak_62	46	.	Teff	Resting	AAVS1	MED12	50123	ENSG00000163349	HIPK1
chr1	145214478	145214737	combo-Teff-Rest-MED12Thermo_macs2_peak_q0.05_peak_63	27	.	Teff	Resting	AAVS1	MED12	50577	ENSG00000256374	PPIAL4D
chr1	145991764	145992302	combo-Teff-Rest-MED12Thermo_macs2_peak_q0.05_peak_64	106	.	Teff	Resting	AAVS1	MED12	50712	ENSG00000265972	TXNIP
chr1	145996378	145996755	combo-Teff-Rest-MED12Thermo_macs2_peak_q0.05_peak_65	156	.	Teff	Resting	AAVS1	MED12	50711	ENSG00000265972	TXNIP
chr1	145997171	145997471	combo-Teff-Rest-MED12Thermo_macs2_peak_q0.05_peak_66	119	.	Teff	Resting	AAVS1	MED12	50711	ENSG00000265972	TXNIP
chr1	148279947	148280222	combo-Teff-Rest-MED12Thermo_macs2_peak_q0.05_peak_67	379	.	Teff	Resting	AAVS1	MED12	50927	ENSG00000263956	NBPF11
chr1	149390428	149390698	combo-Teff-Rest-MED12Thermo_macs2_peak_q0.05_peak_68	22	.	Teff	Resting	AAVS1	MED12	51118	ENSG00000286185	NA
chr1	150363741	150364017	combo-Teff-Rest-MED12Thermo_macs2_peak_q0.05_peak_69	81	.	Teff	Resting	AAVS1	MED12	51275	ENSG00000163125	RPRD2
chr1	155000842	155001154	combo-Teff-Rest-MED12Thermo_macs2_peak_q0.05_peak_70	190	.	Teff	Resting	AAVS1	MED12	52228	ENSG00000160685	ZBTB7B
chr1	155857091	155857368	combo-Teff-Rest-MED12Thermo_macs2_peak_q0.05_peak_71	49	.	Teff	Resting	AAVS1	MED12	52743	ENSG00000116580	GON4L
chr1	161045895	161046168	combo-Teff-Rest-MED12Thermo_macs2_peak_q0.05_peak_72	34	.	Teff	Resting	AAVS1	MED12	53336	ENSG00000158773	USF1
chr1	166906032	166906350	combo-Teff-Rest-MED12Thermo_macs2_peak_q0.05_peak_73	71	.	Teff	Resting	AAVS1	MED12	53583	ENSG00000152382	TADA1
chr1	167842113	167842404	combo-Teff-Rest-MED12Thermo_macs2_peak_q0.05_peak_74	25	.	Teff	Resting	AAVS1	MED12	53614	ENSG00000143199	ADCY10
chr1	168362985	168363379	combo-Teff-Rest-MED12Thermo_macs2_peak_q0.05_peak_75	91	.	Teff	Resting	AAVS1	MED12	53633	ENSG00000143178	TBX19
chr1	174965248	174965892	combo-Teff-Rest-MED12Thermo_macs2_peak_q0.05_peak_76	52	.	Teff	Resting	AAVS1	MED12	53829	ENSG00000152061	RABGAP1L
chr1	181179979	181180280	combo-Teff-Rest-MED12Thermo_macs2_peak_q0.05_peak_77	25	.	Teff	Resting	AAVS1	MED12	53987	ENSG00000162783	IER5
chr1	184753665	184753926	combo-Teff-Rest-MED12Thermo_macs2_peak_q0.05_peak_78	44	.	Teff	Resting	AAVS1	MED12	54107	ENSG00000116406	EDEM3
chr1	184786818	184787089	combo-Teff-Rest-MED12Thermo_macs2_peak_q0.05_peak_79	95	.	Teff	Resting	AAVS1	MED12	54108	ENSG00000116406	EDEM3
chr1	184840581	184840949	combo-Teff-Rest-MED12Thermo_macs2_peak_q0.05_peak_80	117	.	Teff	Resting	AAVS1	MED12	54108	ENSG00000116406	EDEM3
chr1	185304026	185304342	combo-Teff-Rest-MED12Thermo_macs2_peak_q0.05_peak_81	33	.	Teff	Resting	AAVS1	MED12	54123	ENSG00000116679	IVNS1ABP
chr1	185315845	185316548	combo-Teff-Rest-MED12Thermo_macs2_peak_q0.05_peak_82	27	.	Teff	Resting	AAVS1	MED12	54122	ENSG00000116679	IVNS1ABP
chr1	185420784	185421108	combo-Teff-Rest-MED12Thermo_macs2_peak_q0.05_peak_83	231	.	Teff	Resting	AAVS1	MED12	54122	ENSG00000116679	IVNS1ABP
chr1	186303927	186304267	combo-Teff-Rest-MED12Thermo_macs2_peak_q0.05_peak_84	32	.	Teff	Resting	AAVS1	MED12	54140	ENSG00000116690	PRG4
chr1	186631698	186632189	combo-Teff-Rest-MED12Thermo_macs2_peak_q0.05_peak_85	48	.	Teff	Resting	AAVS1	MED12	54166	ENSG00000073756	PTGS2
chr1	193184858	193186930	combo-Teff-Rest-MED12Thermo_macs2_peak_q0.05_peak_86	141	.	Teff	Resting	AAVS1	MED12	54223	ENSG00000162630	B3GALT2
chr1	193311367	193311626	combo-Teff-Rest-MED12Thermo_macs2_peak_q0.05_peak_87	85	.	Teff	Resting	AAVS1	MED12	54223	ENSG00000162630	B3GALT2
chr1	193457257	193459138	combo-Teff-Rest-MED12Thermo_macs2_peak_q0.05_peak_88	59	.	Teff	Resting	AAVS1	MED12	54223	ENSG00000162630	B3GALT2
chr1	193479121	193479649	combo-Teff-Rest-MED12Thermo_macs2_peak_q0.05_peak_89	596	.	Teff	Resting	AAVS1	MED12	54223	ENSG00000162630	B3GALT2
chr1	193540005	193540747	combo-Teff-Rest-MED12Thermo_macs2_peak_q0.05_peak_90	83	.	Teff	Resting	AAVS1	MED12	54223	ENSG00000162630	B3GALT2
chr1	193592355	193592770	combo-Teff-Rest-MED12Thermo_macs2_peak_q0.05_peak_91	18	.	Teff	Resting	AAVS1	MED12	54223	ENSG00000162630	B3GALT2
chr1	198556941	198557209	combo-Teff-Rest-MED12Thermo_macs2_peak_q0.05_peak_92	55	.	Teff	Resting	AAVS1	MED12	54317	ENSG00000151418	ATP6V1G3
chr1	203308324	203309468	combo-Teff-Rest-MED12Thermo_macs2_peak_q0.05_peak_93	21	.	Teff	Resting	AAVS1	MED12	54595	ENSG00000159388	BTG2
chr1	206202987	206203270	combo-Teff-Rest-MED12Thermo_macs2_peak_q0.05_peak_94	42	.	Teff	Resting	AAVS1	MED12	54789	ENSG00000196550	FAM72A
chr1	212794633	212794961	combo-Teff-Rest-MED12Thermo_macs2_peak_q0.05_peak_95	22	.	Teff	Resting	AAVS1	MED12	55077	ENSG00000203705	TATDN3
chr1	220089766	220090034	combo-Teff-Rest-MED12Thermo_macs2_peak_q0.05_peak_96	290	.	Teff	Resting	AAVS1	MED12	55172	ENSG00000162813	BPNT1
chr1	222420592	222420932	combo-Teff-Rest-MED12Thermo_macs2_peak_q0.05_peak_97	106	.	Teff	Resting	AAVS1	MED12	55198	ENSG00000143512	HHIPL2
chr1	223515533	223515792	combo-Teff-Rest-MED12Thermo_macs2_peak_q0.05_peak_98	72	.	Teff	Resting	AAVS1	MED12	55236	ENSG00000178395	CCDC185
chr1	224623942	224624332	combo-Teff-Rest-MED12Thermo_macs2_peak_q0.05_peak_99	441	.	Teff	Resting	AAVS1	MED12	55280	ENSG00000143786	CNIH3
chr1	231918645	231918932	combo-Teff-Rest-MED12Thermo_macs2_peak_q0.05_peak_100	89	.	Teff	Resting	AAVS1	MED12	55481	ENSG00000162946	DISC1
chr1	234600530	234600830	combo-Teff-Rest-MED12Thermo_macs2_peak_q0.05_peak_101	56	.	Teff	Resting	AAVS1	MED12	55508	ENSG00000168264	IRF2BP2
chr1	234608067	234608536	combo-Teff-Rest-MED12Thermo_macs2_peak_q0.05_peak_102	44	.	Teff	Resting	AAVS1	MED12	55508	ENSG00000168264	IRF2BP2
chr1	236524484	236524754	combo-Teff-Rest-MED12Thermo_macs2_peak_q0.05_peak_103	14	.	Teff	Resting	AAVS1	MED12	55560	ENSG00000116977	LGALS8
chr10	3774184	3774457	combo-Teff-Rest-MED12Thermo_macs2_peak_q0.05_peak_104	34	.	Teff	Resting	AAVS1	MED12	6007	ENSG00000067082	KLF6
chr10	3774843	3776429	combo-Teff-Rest-MED12Thermo_macs2_peak_q0.05_peak_105	173	.	Teff	Resting	AAVS1	MED12	6007	ENSG00000067082	KLF6
chr10	3776901	3777505	combo-Teff-Rest-MED12Thermo_macs2_peak_q0.05_peak_106	28	.	Teff	Resting	AAVS1	MED12	6007	ENSG00000067082	KLF6
chr10	3782224	3782678	combo-Teff-Rest-MED12Thermo_macs2_peak_q0.05_peak_107	26	.	Teff	Resting	AAVS1	MED12	6007	ENSG00000067082	KLF6
chr10	3783091	3783694	combo-Teff-Rest-MED12Thermo_macs2_peak_q0.05_peak_108	65	.	Teff	Resting	AAVS1	MED12	6007	ENSG00000067082	KLF6
chr10	3784020	3784588	combo-Teff-Rest-MED12Thermo_macs2_peak_q0.05_peak_109	25	.	Teff	Resting	AAVS1	MED12	6007	ENSG00000067082	KLF6
chr10	3945825	3946163	combo-Teff-Rest-MED12Thermo_macs2_peak_q0.05_peak_110	13	.	Teff	Resting	AAVS1	MED12	6010	ENSG00000067082	KLF6
chr10	6492233	6492510	combo-Teff-Rest-MED12Thermo_macs2_peak_q0.05_peak_111	89	.	Teff	Resting	AAVS1	MED12	6622	ENSG00000065675	PRKCQ
chr10	6580927	6581526	combo-Teff-Rest-MED12Thermo_macs2_peak_q0.05_peak_112	44	.	Teff	Resting	AAVS1	MED12	6621	ENSG00000065675	PRKCQ
chr10	6583189	6583813	combo-Teff-Rest-MED12Thermo_macs2_peak_q0.05_peak_113	54	.	Teff	Resting	AAVS1	MED12	6621	ENSG00000065675	PRKCQ
chr10	11165187	11165557	combo-Teff-Rest-MED12Thermo_macs2_peak_q0.05_peak_114	36	.	Teff	Resting	AAVS1	MED12	6946	ENSG00000048740	CELF2
chr10	11166003	11166283	combo-Teff-Rest-MED12Thermo_macs2_peak_q0.05_peak_115	69	.	Teff	Resting	AAVS1	MED12	6946	ENSG00000048740	CELF2
chr10	11178805	11179096	combo-Teff-Rest-MED12Thermo_macs2_peak_q0.05_peak_116	58	.	Teff	Resting	AAVS1	MED12	6946	ENSG00000048740	CELF2
chr10	11403204	11403490	combo-Teff-Rest-MED12Thermo_macs2_peak_q0.05_peak_117	65	.	Teff	Resting	AAVS1	MED12	7006	ENSG00000148429	USP6NL
chr10	16787518	16787784	combo-Teff-Rest-MED12Thermo_macs2_peak_q0.05_peak_118	57	.	Teff	Resting	AAVS1	MED12	7854	ENSG00000148484	RSU1
chr10	38402656	38402930	combo-Teff-Rest-MED12Thermo_macs2_peak_q0.05_peak_119	42	.	Teff	Resting	AAVS1	MED12	11439	ENSG00000283930	AL117339.5
chr10	42227930	42228188	combo-Teff-Rest-MED12Thermo_macs2_peak_q0.05_peak_120	35	.	Teff	Resting	AAVS1	MED12	11503	ENSG00000196693	ZNF33B
chr10	47552957	47553534	combo-Teff-Rest-MED12Thermo_macs2_peak_q0.05_peak_121	53	.	Teff	Resting	AAVS1	MED12	12664	ENSG00000204172	AGAP9
chr10	50067711	50067973	combo-Teff-Rest-MED12Thermo_macs2_peak_q0.05_peak_122	184	.	Teff	Resting	AAVS1	MED12	13336	ENSG00000099290	WASHC2A
chr10	61902291	61902961	combo-Teff-Rest-MED12Thermo_macs2_peak_q0.05_peak_123	58	.	Teff	Resting	AAVS1	MED12	14822	ENSG00000150347	ARID5B
chr10	80205541	80205807	combo-Teff-Rest-MED12Thermo_macs2_peak_q0.05_peak_124	42	.	Teff	Resting	AAVS1	MED12	26937	ENSG00000122359	ANXA11
chr10	91908682	91908977	combo-Teff-Rest-MED12Thermo_macs2_peak_q0.05_peak_125	53	.	Teff	Resting	AAVS1	MED12	28248	ENSG00000174721	FGFBP3
chr10	95790878	95791162	combo-Teff-Rest-MED12Thermo_macs2_peak_q0.05_peak_126	13	.	Teff	Resting	AAVS1	MED12	29733	ENSG00000138185	ENTPD1
chr10	101830692	101830979	combo-Teff-Rest-MED12Thermo_macs2_peak_q0.05_peak_127	14	.	Teff	Resting	AAVS1	MED12	31988	ENSG00000120049	KCNIP2
chr10	102432639	102432978	combo-Teff-Rest-MED12Thermo_macs2_peak_q0.05_peak_128	174	.	Teff	Resting	AAVS1	MED12	32855	ENSG00000107874	CUEDC2
chr10	103584629	103584926	combo-Teff-Rest-MED12Thermo_macs2_peak_q0.05_peak_129	67	.	Teff	Resting	AAVS1	MED12	33254	ENSG00000107954	NEURL1
chr10	119090987	119091310	combo-Teff-Rest-MED12Thermo_macs2_peak_q0.05_peak_130	105	.	Teff	Resting	AAVS1	MED12	35781	ENSG00000107581	EIF3A
chr11	9460696	9461006	combo-Teff-Rest-MED12Thermo_macs2_peak_q0.05_peak_131	152	.	Teff	Resting	AAVS1	MED12	28257	ENSG00000166478	ZNF143
chr11	10857811	10858274	combo-Teff-Rest-MED12Thermo_macs2_peak_q0.05_peak_132	31	.	Teff	Resting	AAVS1	MED12	28945	ENSG00000236287	ZBED5
chr11	13924160	13924416	combo-Teff-Rest-MED12Thermo_macs2_peak_q0.05_peak_133	76	.	Teff	Resting	AAVS1	MED12	29506	ENSG00000262655	SPON1
chr11	14578680	14578945	combo-Teff-Rest-MED12Thermo_macs2_peak_q0.05_peak_134	61	.	Teff	Resting	AAVS1	MED12	29714	ENSG00000129084	PSMA1
chr11	14643625	14644133	combo-Teff-Rest-MED12Thermo_macs2_peak_q0.05_peak_135	58	.	Teff	Resting	AAVS1	MED12	29758	ENSG00000152270	PDE3B
chr11	14644569	14645487	combo-Teff-Rest-MED12Thermo_macs2_peak_q0.05_peak_136	53	.	Teff	Resting	AAVS1	MED12	29758	ENSG00000152270	PDE3B
chr11	14645939	14646531	combo-Teff-Rest-MED12Thermo_macs2_peak_q0.05_peak_137	101	.	Teff	Resting	AAVS1	MED12	29758	ENSG00000152270	PDE3B
chr11	14891654	14892016	combo-Teff-Rest-MED12Thermo_macs2_peak_q0.05_peak_138	242	.	Teff	Resting	AAVS1	MED12	29775	ENSG00000186104	CYP2R1
chr11	18322051	18322553	combo-Teff-Rest-MED12Thermo_macs2_peak_q0.05_peak_139	16	.	Teff	Resting	AAVS1	MED12	31219	ENSG00000110768	GTF2H1
chr11	20387302	20387566	combo-Teff-Rest-MED12Thermo_macs2_peak_q0.05_peak_140	22	.	Teff	Resting	AAVS1	MED12	32163	ENSG00000185238	PRMT3
chr11	41179936	41180220	combo-Teff-Rest-MED12Thermo_macs2_peak_q0.05_peak_141	14	.	Teff	Resting	AAVS1	MED12	36264	ENSG00000148948	LRRC4C
chr11	43358749	43359147	combo-Teff-Rest-MED12Thermo_macs2_peak_q0.05_peak_142	43	.	Teff	Resting	AAVS1	MED12	36378	ENSG00000052841	TTC17
chr11	44681076	44681444	combo-Teff-Rest-MED12Thermo_macs2_peak_q0.05_peak_143	92	.	Teff	Resting	AAVS1	MED12	36692	ENSG00000157570	TSPAN18
chr11	47214893	47215411	combo-Teff-Rest-MED12Thermo_macs2_peak_q0.05_peak_144	42	.	Teff	Resting	AAVS1	MED12	37706	ENSG00000134574	DDB2
chr11	48001738	48002140	combo-Teff-Rest-MED12Thermo_macs2_peak_q0.05_peak_145	51	.	Teff	Resting	AAVS1	MED12	38883	ENSG00000149177	PTPRJ
chr11	48055917	48056176	combo-Teff-Rest-MED12Thermo_macs2_peak_q0.05_peak_146	97	.	Teff	Resting	AAVS1	MED12	38883	ENSG00000149177	PTPRJ
chr11	61581393	61581664	combo-Teff-Rest-MED12Thermo_macs2_peak_q0.05_peak_147	710	.	Teff	Resting	AAVS1	MED12	42300	ENSG00000011347	SYT7
chr11	62025613	62025905	combo-Teff-Rest-MED12Thermo_macs2_peak_q0.05_peak_148	117	.	Teff	Resting	AAVS1	MED12	42554	ENSG00000167996	FTH1
chr11	62653594	62653902	combo-Teff-Rest-MED12Thermo_macs2_peak_q0.05_peak_149	228	.	Teff	Resting	AAVS1	MED12	42876	ENSG00000185085	INTS5
chr11	62664774	62665204	combo-Teff-Rest-MED12Thermo_macs2_peak_q0.05_peak_150	30	.	Teff	Resting	AAVS1	MED12	42905	ENSG00000278615	C11orf98
chr11	62753952	62754208	combo-Teff-Rest-MED12Thermo_macs2_peak_q0.05_peak_151	59	.	Teff	Resting	AAVS1	MED12	43016	ENSG00000185670	ZBTB3
chr11	65134636	65134927	combo-Teff-Rest-MED12Thermo_macs2_peak_q0.05_peak_152	14	.	Teff	Resting	AAVS1	MED12	44642	ENSG00000162298	SYVN1
chr11	65422832	65423126	combo-Teff-Rest-MED12Thermo_macs2_peak_q0.05_peak_153	34	.	Teff	Resting	AAVS1	MED12	44831	ENSG00000126391	FRMD8
chr11	65423544	65424268	combo-Teff-Rest-MED12Thermo_macs2_peak_q0.05_peak_154	33	.	Teff	Resting	AAVS1	MED12	44831	ENSG00000126391	FRMD8
chr11	65424593	65424894	combo-Teff-Rest-MED12Thermo_macs2_peak_q0.05_peak_155	27	.	Teff	Resting	AAVS1	MED12	44831	ENSG00000126391	FRMD8
chr11	65425178	65425688	combo-Teff-Rest-MED12Thermo_macs2_peak_q0.05_peak_156	103	.	Teff	Resting	AAVS1	MED12	44831	ENSG00000126391	FRMD8
chr11	65426045	65427717	combo-Teff-Rest-MED12Thermo_macs2_peak_q0.05_peak_157	187	.	Teff	Resting	AAVS1	MED12	44831	ENSG00000126391	FRMD8
chr11	65445726	65446375	combo-Teff-Rest-MED12Thermo_macs2_peak_q0.05_peak_158	17	.	Teff	Resting	AAVS1	MED12	44831	ENSG00000126391	FRMD8
chr11	68966021	68966323	combo-Teff-Rest-MED12Thermo_macs2_peak_q0.05_peak_159	82	.	Teff	Resting	AAVS1	MED12	47054	ENSG00000172938	MRGPRD
chr11	77405569	77405867	combo-Teff-Rest-MED12Thermo_macs2_peak_q0.05_peak_160	78	.	Teff	Resting	AAVS1	MED12	48699	ENSG00000149269	PAK1
chr11	77994869	77995186	combo-Teff-Rest-MED12Thermo_macs2_peak_q0.05_peak_161	438	.	Teff	Resting	AAVS1	MED12	48768	ENSG00000149262	INTS4
chr11	82682352	82682633	combo-Teff-Rest-MED12Thermo_macs2_peak_q0.05_peak_162	325	.	Teff	Resting	AAVS1	MED12	48849	ENSG00000182103	FAM181B
chr11	82873854	82874217	combo-Teff-Rest-MED12Thermo_macs2_peak_q0.05_peak_163	33	.	Teff	Resting	AAVS1	MED12	48873	ENSG00000137509	PRCP
chr11	95789782	95790122	combo-Teff-Rest-MED12Thermo_macs2_peak_q0.05_peak_164	30	.	Teff	Resting	AAVS1	MED12	49862	ENSG00000166037	CEP57
chr11	99342888	99343157	combo-Teff-Rest-MED12Thermo_macs2_peak_q0.05_peak_165	48	.	Teff	Resting	AAVS1	MED12	49968	ENSG00000149972	CNTN5
chr11	108236586	108236893	combo-Teff-Rest-MED12Thermo_macs2_peak_q0.05_peak_166	39	.	Teff	Resting	AAVS1	MED12	50449	ENSG00000149311	ATM
chr11	111879240	111879513	combo-Teff-Rest-MED12Thermo_macs2_peak_q0.05_peak_167	35	.	Teff	Resting	AAVS1	MED12	50618	ENSG00000258529	AP001781.2
chr11	112074045	112074314	combo-Teff-Rest-MED12Thermo_macs2_peak_q0.05_peak_168	37	.	Teff	Resting	AAVS1	MED12	50709	ENSG00000150776	NKAPD1
chr11	112226575	112226834	combo-Teff-Rest-MED12Thermo_macs2_peak_q0.05_peak_169	17	.	Teff	Resting	AAVS1	MED12	50767	ENSG00000150787	PTS
chr11	117986714	117987943	combo-Teff-Rest-MED12Thermo_macs2_peak_q0.05_peak_170	159	.	Teff	Resting	AAVS1	MED12	51305	ENSG00000110324	IL10RA
chr11	117996490	117996825	combo-Teff-Rest-MED12Thermo_macs2_peak_q0.05_peak_171	26	.	Teff	Resting	AAVS1	MED12	51305	ENSG00000110324	IL10RA
chr11	117997410	117998246	combo-Teff-Rest-MED12Thermo_macs2_peak_q0.05_peak_172	63	.	Teff	Resting	AAVS1	MED12	51305	ENSG00000110324	IL10RA
chr11	118001042	118002109	combo-Teff-Rest-MED12Thermo_macs2_peak_q0.05_peak_173	106	.	Teff	Resting	AAVS1	MED12	51305	ENSG00000110324	IL10RA
chr11	118003071	118003414	combo-Teff-Rest-MED12Thermo_macs2_peak_q0.05_peak_174	38	.	Teff	Resting	AAVS1	MED12	51305	ENSG00000110324	IL10RA
chr11	118251869	118252344	combo-Teff-Rest-MED12Thermo_macs2_peak_q0.05_peak_175	75	.	Teff	Resting	AAVS1	MED12	51389	ENSG00000160588	MPZL3
chr11	120344405	120344702	combo-Teff-Rest-MED12Thermo_macs2_peak_q0.05_peak_176	88	.	Teff	Resting	AAVS1	MED12	52050	ENSG00000196914	ARHGEF12
chr11	121449239	121449907	combo-Teff-Rest-MED12Thermo_macs2_peak_q0.05_peak_177	90	.	Teff	Resting	AAVS1	MED12	52116	ENSG00000137642	SORL1
chr11	121450545	121453065	combo-Teff-Rest-MED12Thermo_macs2_peak_q0.05_peak_178	112	.	Teff	Resting	AAVS1	MED12	52116	ENSG00000137642	SORL1
chr11	128290357	128291418	combo-Teff-Rest-MED12Thermo_macs2_peak_q0.05_peak_179	52	.	Teff	Resting	AAVS1	MED12	52670	ENSG00000134954	ETS1
chr11	128302379	128302826	combo-Teff-Rest-MED12Thermo_macs2_peak_q0.05_peak_180	124	.	Teff	Resting	AAVS1	MED12	52670	ENSG00000134954	ETS1
chr11	128304791	128305250	combo-Teff-Rest-MED12Thermo_macs2_peak_q0.05_peak_181	184	.	Teff	Resting	AAVS1	MED12	52670	ENSG00000134954	ETS1
chr11	128453136	128453396	combo-Teff-Rest-MED12Thermo_macs2_peak_q0.05_peak_182	39	.	Teff	Resting	AAVS1	MED12	52670	ENSG00000134954	ETS1
chr11	128455762	128456025	combo-Teff-Rest-MED12Thermo_macs2_peak_q0.05_peak_183	13	.	Teff	Resting	AAVS1	MED12	52670	ENSG00000134954	ETS1
chr11	128457114	128457580	combo-Teff-Rest-MED12Thermo_macs2_peak_q0.05_peak_184	32	.	Teff	Resting	AAVS1	MED12	52670	ENSG00000134954	ETS1
chr11	128520638	128521005	combo-Teff-Rest-MED12Thermo_macs2_peak_q0.05_peak_185	91	.	Teff	Resting	AAVS1	MED12	52670	ENSG00000134954	ETS1
chr11	128521302	128522321	combo-Teff-Rest-MED12Thermo_macs2_peak_q0.05_peak_186	64	.	Teff	Resting	AAVS1	MED12	52673	ENSG00000134954	ETS1
chr11	129814303	129814823	combo-Teff-Rest-MED12Thermo_macs2_peak_q0.05_peak_187	105	.	Teff	Resting	AAVS1	MED12	52734	ENSG00000151715	TMEM45B
chr11	129846447	129846722	combo-Teff-Rest-MED12Thermo_macs2_peak_q0.05_peak_188	63	.	Teff	Resting	AAVS1	MED12	52735	ENSG00000151715	TMEM45B
chr11	129853844	129854239	combo-Teff-Rest-MED12Thermo_macs2_peak_q0.05_peak_189	165	.	Teff	Resting	AAVS1	MED12	52735	ENSG00000151715	TMEM45B
chr11	130340597	130340999	combo-Teff-Rest-MED12Thermo_macs2_peak_q0.05_peak_190	86	.	Teff	Resting	AAVS1	MED12	52818	ENSG00000196323	ZBTB44
chr12	1994042	1994381	combo-Teff-Rest-MED12Thermo_macs2_peak_q0.05_peak_191	42	.	Teff	Resting	AAVS1	MED12	11607	ENSG00000151065	DCP1B
chr12	3892741	3892997	combo-Teff-Rest-MED12Thermo_macs2_peak_q0.05_peak_192	352	.	Teff	Resting	AAVS1	MED12	14219	ENSG00000111224	PARP11
chr12	6723857	6724123	combo-Teff-Rest-MED12Thermo_macs2_peak_q0.05_peak_193	14	.	Teff	Resting	AAVS1	MED12	16879	ENSG00000111652	COPS7A
chr12	8953887	8954339	combo-Teff-Rest-MED12Thermo_macs2_peak_q0.05_peak_194	75	.	Teff	Resting	AAVS1	MED12	19026	ENSG00000003056	M6PR
chr12	9025072	9025338	combo-Teff-Rest-MED12Thermo_macs2_peak_q0.05_peak_195	91	.	Teff	Resting	AAVS1	MED12	19047	ENSG00000139187	KLRG1
chr12	9648103	9651064	combo-Teff-Rest-MED12Thermo_macs2_peak_q0.05_peak_196	122	.	Teff	Resting	AAVS1	MED12	19248	ENSG00000069493	CLEC2D
chr12	9669636	9670096	combo-Teff-Rest-MED12Thermo_macs2_peak_q0.05_peak_197	82	.	Teff	Resting	AAVS1	MED12	19274	ENSG00000069493	CLEC2D
chr12	9670423	9672066	combo-Teff-Rest-MED12Thermo_macs2_peak_q0.05_peak_198	275	.	Teff	Resting	AAVS1	MED12	19274	ENSG00000069493	CLEC2D
chr12	9672549	9672998	combo-Teff-Rest-MED12Thermo_macs2_peak_q0.05_peak_199	89	.	Teff	Resting	AAVS1	MED12	19274	ENSG00000069493	CLEC2D
chr12	9674265	9674619	combo-Teff-Rest-MED12Thermo_macs2_peak_q0.05_peak_200	69	.	Teff	Resting	AAVS1	MED12	19274	ENSG00000069493	CLEC2D
chr12	9698434	9699023	combo-Teff-Rest-MED12Thermo_macs2_peak_q0.05_peak_201	30	.	Teff	Resting	AAVS1	MED12	19274	ENSG00000069493	CLEC2D
chr12	9699540	9700721	combo-Teff-Rest-MED12Thermo_macs2_peak_q0.05_peak_202	30	.	Teff	Resting	AAVS1	MED12	19274	ENSG00000069493	CLEC2D
chr12	9701196	9702744	combo-Teff-Rest-MED12Thermo_macs2_peak_q0.05_peak_203	76	.	Teff	Resting	AAVS1	MED12	19289	ENSG00000184293	CLECL1
chr12	9742647	9742935	combo-Teff-Rest-MED12Thermo_macs2_peak_q0.05_peak_204	65	.	Teff	Resting	AAVS1	MED12	19291	ENSG00000184293	CLECL1
chr12	9751756	9752159	combo-Teff-Rest-MED12Thermo_macs2_peak_q0.05_peak_205	98	.	Teff	Resting	AAVS1	MED12	19305	ENSG00000110848	CD69
chr12	11545988	11546360	combo-Teff-Rest-MED12Thermo_macs2_peak_q0.05_peak_206	14	.	Teff	Resting	AAVS1	MED12	19932	ENSG00000139083	ETV6
chr12	12466162	12466431	combo-Teff-Rest-MED12Thermo_macs2_peak_q0.05_peak_207	82	.	Teff	Resting	AAVS1	MED12	20020	ENSG00000111266	DUSP16
chr12	12482420	12482752	combo-Teff-Rest-MED12Thermo_macs2_peak_q0.05_peak_208	26	.	Teff	Resting	AAVS1	MED12	20020	ENSG00000111266	DUSP16
chr12	12560884	12561308	combo-Teff-Rest-MED12Thermo_macs2_peak_q0.05_peak_209	66	.	Teff	Resting	AAVS1	MED12	20020	ENSG00000111266	DUSP16
chr12	14257681	14258081	combo-Teff-Rest-MED12Thermo_macs2_peak_q0.05_peak_210	2534	.	Teff	Resting	AAVS1	MED12	20274	ENSG00000171681	ATF7IP
chr12	14365713	14366091	combo-Teff-Rest-MED12Thermo_macs2_peak_q0.05_peak_211	46	.	Teff	Resting	AAVS1	MED12	20261	ENSG00000171681	ATF7IP
chr12	14384902	14385270	combo-Teff-Rest-MED12Thermo_macs2_peak_q0.05_peak_212	227	.	Teff	Resting	AAVS1	MED12	20267	ENSG00000171681	ATF7IP
chr12	14771014	14771311	combo-Teff-Rest-MED12Thermo_macs2_peak_q0.05_peak_213	311	.	Teff	Resting	AAVS1	MED12	20299	ENSG00000197837	HIST4H4
chr12	14961052	14961627	combo-Teff-Rest-MED12Thermo_macs2_peak_q0.05_peak_214	90	.	Teff	Resting	AAVS1	MED12	20392	ENSG00000111348	ARHGDIB
chr12	21690478	21690774	combo-Teff-Rest-MED12Thermo_macs2_peak_q0.05_peak_215	27	.	Teff	Resting	AAVS1	MED12	21635	ENSG00000111716	LDHB
chr12	27710613	27710930	combo-Teff-Rest-MED12Thermo_macs2_peak_q0.05_peak_216	23	.	Teff	Resting	AAVS1	MED12	23226	ENSG00000061794	MRPS35
chr12	29390527	29390825	combo-Teff-Rest-MED12Thermo_macs2_peak_q0.05_peak_217	48	.	Teff	Resting	AAVS1	MED12	23410	ENSG00000087502	ERGIC2
chr12	31959172	31959605	combo-Teff-Rest-MED12Thermo_macs2_peak_q0.05_peak_218	59	.	Teff	Resting	AAVS1	MED12	24194	ENSG00000174718	KIAA1551
chr12	32002479	32003070	combo-Teff-Rest-MED12Thermo_macs2_peak_q0.05_peak_219	55	.	Teff	Resting	AAVS1	MED12	24194	ENSG00000174718	KIAA1551
chr12	39669496	39669801	combo-Teff-Rest-MED12Thermo_macs2_peak_q0.05_peak_220	54	.	Teff	Resting	AAVS1	MED12	25165	ENSG00000180116	C12orf40
chr12	46267688	46267958	combo-Teff-Rest-MED12Thermo_macs2_peak_q0.05_peak_221	33	.	Teff	Resting	AAVS1	MED12	26639	ENSG00000111371	SLC38A1
chr12	46269682	46270069	combo-Teff-Rest-MED12Thermo_macs2_peak_q0.05_peak_222	50	.	Teff	Resting	AAVS1	MED12	26638	ENSG00000111371	SLC38A1
chr12	48106181	48106440	combo-Teff-Rest-MED12Thermo_macs2_peak_q0.05_peak_223	27	.	Teff	Resting	AAVS1	MED12	27725	ENSG00000152556	PFKM
chr12	49018626	49019006	combo-Teff-Rest-MED12Thermo_macs2_peak_q0.05_peak_224	73	.	Teff	Resting	AAVS1	MED12	28240	ENSG00000181929	PRKAG1
chr12	52069706	52069977	combo-Teff-Rest-MED12Thermo_macs2_peak_q0.05_peak_225	58	.	Teff	Resting	AAVS1	MED12	30616	ENSG00000123395	ATG101
chr12	52645300	52645908	combo-Teff-Rest-MED12Thermo_macs2_peak_q0.05_peak_226	462	.	Teff	Resting	AAVS1	MED12	30885	ENSG00000172867	KRT2
chr12	53626107	53626368	combo-Teff-Rest-MED12Thermo_macs2_peak_q0.05_peak_227	45	.	Teff	Resting	AAVS1	MED12	32176	ENSG00000170653	ATF7
chr12	56103990	56104360	combo-Teff-Rest-MED12Thermo_macs2_peak_q0.05_peak_228	112	.	Teff	Resting	AAVS1	MED12	34057	ENSG00000170515	PA2G4
chr12	64674620	64674922	combo-Teff-Rest-MED12Thermo_macs2_peak_q0.05_peak_229	72	.	Teff	Resting	AAVS1	MED12	37565	ENSG00000153179	RASSF3
chr12	64684520	64684919	combo-Teff-Rest-MED12Thermo_macs2_peak_q0.05_peak_230	40	.	Teff	Resting	AAVS1	MED12	37582	ENSG00000135677	GNS
chr12	84257639	84258061	combo-Teff-Rest-MED12Thermo_macs2_peak_q0.05_peak_231	22	.	Teff	Resting	AAVS1	MED12	41243	ENSG00000072041	SLC6A15
chr12	91877004	91877537	combo-Teff-Rest-MED12Thermo_macs2_peak_q0.05_peak_232	180	.	Teff	Resting	AAVS1	MED12	41666	ENSG00000133639	BTG1
chr12	92144093	92145167	combo-Teff-Rest-MED12Thermo_macs2_peak_q0.05_peak_233	60	.	Teff	Resting	AAVS1	MED12	41666	ENSG00000133639	BTG1
chr12	92403848	92404167	combo-Teff-Rest-MED12Thermo_macs2_peak_q0.05_peak_234	84	.	Teff	Resting	AAVS1	MED12	41666	ENSG00000133639	BTG1
chr12	109477379	109477639	combo-Teff-Rest-MED12Thermo_macs2_peak_q0.05_peak_235	49	.	Teff	Resting	AAVS1	MED12	44417	ENSG00000151148	UBE3B
chr12	112418641	112418915	combo-Teff-Rest-MED12Thermo_macs2_peak_q0.05_peak_236	56	.	Teff	Resting	AAVS1	MED12	45329	ENSG00000179295	PTPN11
chr12	113184973	113185254	combo-Teff-Rest-MED12Thermo_macs2_peak_q0.05_peak_237	52	.	Teff	Resting	AAVS1	MED12	45558	ENSG00000123064	DDX54
chr12	121888566	121888824	combo-Teff-Rest-MED12Thermo_macs2_peak_q0.05_peak_238	32	.	Teff	Resting	AAVS1	MED12	47087	ENSG00000256950	AC069503.2
chr13	20773259	20773549	combo-Teff-Rest-MED12Thermo_macs2_peak_q0.05_peak_241	37	.	Teff	Resting	AAVS1	MED12	183	ENSG00000150456	EEF1AKMT1
chr13	27450264	27450568	combo-Teff-Rest-MED12Thermo_macs2_peak_q0.05_peak_242	150	.	Teff	Resting	AAVS1	MED12	295	ENSG00000122033	MTIF3
chr13	29954198	29954476	combo-Teff-Rest-MED12Thermo_macs2_peak_q0.05_peak_243	53	.	Teff	Resting	AAVS1	MED12	351	ENSG00000122042	UBL3
chr13	31200098	31200409	combo-Teff-Rest-MED12Thermo_macs2_peak_q0.05_peak_244	22	.	Teff	Resting	AAVS1	MED12	389	ENSG00000187676	B3GLCT
chr13	31807053	31807353	combo-Teff-Rest-MED12Thermo_macs2_peak_q0.05_peak_245	78	.	Teff	Resting	AAVS1	MED12	392	ENSG00000073910	FRY
chr13	33610687	33610972	combo-Teff-Rest-MED12Thermo_macs2_peak_q0.05_peak_246	13	.	Teff	Resting	AAVS1	MED12	456	ENSG00000133119	RFC3
chr13	40485603	40486008	combo-Teff-Rest-MED12Thermo_macs2_peak_q0.05_peak_247	155	.	Teff	Resting	AAVS1	MED12	654	ENSG00000150907	FOXO1
chr13	43023582	43023839	combo-Teff-Rest-MED12Thermo_macs2_peak_q0.05_peak_248	28	.	Teff	Resting	AAVS1	MED12	698	ENSG00000120675	DNAJC15
chr13	48037626	48038008	combo-Teff-Rest-MED12Thermo_macs2_peak_q0.05_peak_249	14	.	Teff	Resting	AAVS1	MED12	835	ENSG00000136159	NUDT15
chr13	50080537	50080829	combo-Teff-Rest-MED12Thermo_macs2_peak_q0.05_peak_250	16	.	Teff	Resting	AAVS1	MED12	917	ENSG00000198553	KCNRG
chr13	65857662	65857928	combo-Teff-Rest-MED12Thermo_macs2_peak_q0.05_peak_251	25	.	Teff	Resting	AAVS1	MED12	1151	ENSG00000184226	PCDH9
chr13	67956527	67956791	combo-Teff-Rest-MED12Thermo_macs2_peak_q0.05_peak_252	36	.	Teff	Resting	AAVS1	MED12	1153	ENSG00000184226	PCDH9
chr13	74132268	74132750	combo-Teff-Rest-MED12Thermo_macs2_peak_q0.05_peak_253	110	.	Teff	Resting	AAVS1	MED12	1177	ENSG00000118922	KLF12
chr13	74134796	74135175	combo-Teff-Rest-MED12Thermo_macs2_peak_q0.05_peak_254	42	.	Teff	Resting	AAVS1	MED12	1177	ENSG00000118922	KLF12
chr13	75537730	75538008	combo-Teff-Rest-MED12Thermo_macs2_peak_q0.05_peak_255	27	.	Teff	Resting	AAVS1	MED12	1185	ENSG00000188243	COMMD6
chr13	86756441	86757491	combo-Teff-Rest-MED12Thermo_macs2_peak_q0.05_peak_256	18	.	Teff	Resting	AAVS1	MED12	1305	ENSG00000165300	SLITRK5
chr13	94323794	94324095	combo-Teff-Rest-MED12Thermo_macs2_peak_q0.05_peak_257	71	.	Teff	Resting	AAVS1	MED12	1313	ENSG00000183098	GPC6
chr13	97433129	97433408	combo-Teff-Rest-MED12Thermo_macs2_peak_q0.05_peak_258	445	.	Teff	Resting	AAVS1	MED12	1389	ENSG00000125249	RAP2A
chr13	110715295	110715575	combo-Teff-Rest-MED12Thermo_macs2_peak_q0.05_peak_259	54	.	Teff	Resting	AAVS1	MED12	1582	ENSG00000153487	ING1
chr13	113846409	113846731	combo-Teff-Rest-MED12Thermo_macs2_peak_q0.05_peak_260	70	.	Teff	Resting	AAVS1	MED12	1679	ENSG00000183087	GAS6
chr13	114093393	114093911	combo-Teff-Rest-MED12Thermo_macs2_peak_q0.05_peak_261	27	.	Teff	Resting	AAVS1	MED12	1684	ENSG00000185989	RASA3
chr13	114131086	114131373	combo-Teff-Rest-MED12Thermo_macs2_peak_q0.05_peak_262	59	.	Teff	Resting	AAVS1	MED12	1684	ENSG00000185989	RASA3
chr13	114131660	114132003	combo-Teff-Rest-MED12Thermo_macs2_peak_q0.05_peak_263	17	.	Teff	Resting	AAVS1	MED12	1684	ENSG00000185989	RASA3
chr14	22512270	22512639	combo-Teff-Rest-MED12Thermo_macs2_peak_q0.05_peak_264	18	.	Teff	Resting	AAVS1	MED12	6202	ENSG00000129562	DAD1
chr14	22536774	22537244	combo-Teff-Rest-MED12Thermo_macs2_peak_q0.05_peak_265	38	.	Teff	Resting	AAVS1	MED12	6202	ENSG00000129562	DAD1
chr14	22542206	22542689	combo-Teff-Rest-MED12Thermo_macs2_peak_q0.05_peak_266	49	.	Teff	Resting	AAVS1	MED12	6202	ENSG00000129562	DAD1
chr14	22543208	22546001	combo-Teff-Rest-MED12Thermo_macs2_peak_q0.05_peak_267	82	.	Teff	Resting	AAVS1	MED12	6202	ENSG00000129562	DAD1
chr14	22561755	22562072	combo-Teff-Rest-MED12Thermo_macs2_peak_q0.05_peak_268	133	.	Teff	Resting	AAVS1	MED12	6202	ENSG00000129562	DAD1
chr14	22588215	22588637	combo-Teff-Rest-MED12Thermo_macs2_peak_q0.05_peak_269	14	.	Teff	Resting	AAVS1	MED12	6202	ENSG00000129562	DAD1
chr14	22766388	22766670	combo-Teff-Rest-MED12Thermo_macs2_peak_q0.05_peak_270	21	.	Teff	Resting	AAVS1	MED12	6222	ENSG00000155463	OXA1L
chr14	23469361	23469651	combo-Teff-Rest-MED12Thermo_macs2_peak_q0.05_peak_271	53	.	Teff	Resting	AAVS1	MED12	7079	ENSG00000129460	NGDN
chr14	30622133	30622397	combo-Teff-Rest-MED12Thermo_macs2_peak_q0.05_peak_272	58	.	Teff	Resting	AAVS1	MED12	9306	ENSG00000092108	SCFD1
chr14	52313241	52317040	combo-Teff-Rest-MED12Thermo_macs2_peak_q0.05_peak_273	139	.	Teff	Resting	AAVS1	MED12	11547	ENSG00000125384	PTGER2
chr14	52351901	52352871	combo-Teff-Rest-MED12Thermo_macs2_peak_q0.05_peak_274	129	.	Teff	Resting	AAVS1	MED12	11547	ENSG00000125384	PTGER2
chr14	55807296	55807560	combo-Teff-Rest-MED12Thermo_macs2_peak_q0.05_peak_275	24	.	Teff	Resting	AAVS1	MED12	12762	ENSG00000126777	KTN1
chr14	61322892	61323364	combo-Teff-Rest-MED12Thermo_macs2_peak_q0.05_peak_276	17	.	Teff	Resting	AAVS1	MED12	13920	ENSG00000027075	PRKCH
chr14	61342515	61342792	combo-Teff-Rest-MED12Thermo_macs2_peak_q0.05_peak_277	138	.	Teff	Resting	AAVS1	MED12	13920	ENSG00000027075	PRKCH
chr14	63642126	63642535	combo-Teff-Rest-MED12Thermo_macs2_peak_q0.05_peak_278	34	.	Teff	Resting	AAVS1	MED12	14166	ENSG00000140006	WDR89
chr14	64755909	64756262	combo-Teff-Rest-MED12Thermo_macs2_peak_q0.05_peak_279	86	.	Teff	Resting	AAVS1	MED12	14832	ENSG00000126822	PLEKHG3
chr14	65847210	65847773	combo-Teff-Rest-MED12Thermo_macs2_peak_q0.05_peak_280	47	.	Teff	Resting	AAVS1	MED12	15132	ENSG00000033170	FUT8
chr14	65927912	65928308	combo-Teff-Rest-MED12Thermo_macs2_peak_q0.05_peak_281	262	.	Teff	Resting	AAVS1	MED12	15132	ENSG00000033170	FUT8
chr14	68786930	68787632	combo-Teff-Rest-MED12Thermo_macs2_peak_q0.05_peak_282	106	.	Teff	Resting	AAVS1	MED12	15697	ENSG00000185650	ZFP36L1
chr14	68789061	68789323	combo-Teff-Rest-MED12Thermo_macs2_peak_q0.05_peak_283	45	.	Teff	Resting	AAVS1	MED12	15697	ENSG00000185650	ZFP36L1
chr14	70988500	70988785	combo-Teff-Rest-MED12Thermo_macs2_peak_q0.05_peak_284	50	.	Teff	Resting	AAVS1	MED12	16391	ENSG00000100731	PCNX1
chr14	73058205	73058483	combo-Teff-Rest-MED12Thermo_macs2_peak_q0.05_peak_285	37	.	Teff	Resting	AAVS1	MED12	17147	ENSG00000119707	RBM25
chr14	89720895	89721154	combo-Teff-Rest-MED12Thermo_macs2_peak_q0.05_peak_286	74	.	Teff	Resting	AAVS1	MED12	20550	ENSG00000053254	FOXN3
chr14	91060457	91061125	combo-Teff-Rest-MED12Thermo_macs2_peak_q0.05_peak_287	92	.	Teff	Resting	AAVS1	MED12	21009	ENSG00000100784	RPS6KA5
chr14	91866118	91867669	combo-Teff-Rest-MED12Thermo_macs2_peak_q0.05_peak_288	107	.	Teff	Resting	AAVS1	MED12	21447	ENSG00000165929	TC2N
chr14	92615602	92615870	combo-Teff-Rest-MED12Thermo_macs2_peak_q0.05_peak_289	96	.	Teff	Resting	AAVS1	MED12	24034	ENSG00000100599	RIN3
chr14	94158545	94158855	combo-Teff-Rest-MED12Thermo_macs2_peak_q0.05_peak_290	131	.	Teff	Resting	AAVS1	MED12	24595	ENSG00000119698	PPP4R4
chr14	94945576	94945937	combo-Teff-Rest-MED12Thermo_macs2_peak_q0.05_peak_291	67	.	Teff	Resting	AAVS1	MED12	24805	ENSG00000133937	GSC
chr14	97458898	97459513	combo-Teff-Rest-MED12Thermo_macs2_peak_q0.05_peak_292	16	.	Teff	Resting	AAVS1	MED12	25496	ENSG00000100749	VRK1
chr14	97878996	97879268	combo-Teff-Rest-MED12Thermo_macs2_peak_q0.05_peak_293	42	.	Teff	Resting	AAVS1	MED12	25496	ENSG00000100749	VRK1
chr14	98189158	98189759	combo-Teff-Rest-MED12Thermo_macs2_peak_q0.05_peak_294	87	.	Teff	Resting	AAVS1	MED12	25546	ENSG00000127152	BCL11B
chr14	99269874	99270193	combo-Teff-Rest-MED12Thermo_macs2_peak_q0.05_peak_295	53	.	Teff	Resting	AAVS1	MED12	25546	ENSG00000127152	BCL11B
chr14	101721961	101722290	combo-Teff-Rest-MED12Thermo_macs2_peak_q0.05_peak_296	81	.	Teff	Resting	AAVS1	MED12	26644	ENSG00000078304	PPP2R5C
chr14	101810230	101811556	combo-Teff-Rest-MED12Thermo_macs2_peak_q0.05_peak_297	158	.	Teff	Resting	AAVS1	MED12	26634	ENSG00000078304	PPP2R5C
chr14	101819683	101820723	combo-Teff-Rest-MED12Thermo_macs2_peak_q0.05_peak_298	78	.	Teff	Resting	AAVS1	MED12	26634	ENSG00000078304	PPP2R5C
chr14	101823267	101823958	combo-Teff-Rest-MED12Thermo_macs2_peak_q0.05_peak_299	98	.	Teff	Resting	AAVS1	MED12	26634	ENSG00000078304	PPP2R5C
chr14	106506970	106507233	combo-Teff-Rest-MED12Thermo_macs2_peak_q0.05_peak_300	50	.	Teff	Resting	AAVS1	MED12	29364	ENSG00000184986	TMEM121
chr14_GL000225v1_random	14043	14428	combo-Teff-Rest-MED12Thermo_macs2_peak_q0.05_peak_301	82	.	Teff	Resting	AAVS1	MED12	NA	NA	NA
chr14_GL000225v1_random	33419	33684	combo-Teff-Rest-MED12Thermo_macs2_peak_q0.05_peak_302	31	.	Teff	Resting	AAVS1	MED12	NA	NA	NA
chr14_GL000225v1_random	55908	56242	combo-Teff-Rest-MED12Thermo_macs2_peak_q0.05_peak_303	13	.	Teff	Resting	AAVS1	MED12	NA	NA	NA
chr14_GL000225v1_random	66285	66805	combo-Teff-Rest-MED12Thermo_macs2_peak_q0.05_peak_304	41	.	Teff	Resting	AAVS1	MED12	NA	NA	NA
chr14_GL000225v1_random	110308	110716	combo-Teff-Rest-MED12Thermo_macs2_peak_q0.05_peak_305	198	.	Teff	Resting	AAVS1	MED12	NA	NA	NA
chr14_GL000225v1_random	117531	117786	combo-Teff-Rest-MED12Thermo_macs2_peak_q0.05_peak_306	31	.	Teff	Resting	AAVS1	MED12	NA	NA	NA
chr14_GL000225v1_random	122968	123263	combo-Teff-Rest-MED12Thermo_macs2_peak_q0.05_peak_307	28	.	Teff	Resting	AAVS1	MED12	NA	NA	NA
chr15	24773081	24773338	combo-Teff-Rest-MED12Thermo_macs2_peak_q0.05_peak_309	36	.	Teff	Resting	AAVS1	MED12	5632	ENSG00000128739	SNRPN
chr15	31361371	31361651	combo-Teff-Rest-MED12Thermo_macs2_peak_q0.05_peak_310	39	.	Teff	Resting	AAVS1	MED12	6533	ENSG00000169926	KLF13
chr15	31435450	31435785	combo-Teff-Rest-MED12Thermo_macs2_peak_q0.05_peak_311	69	.	Teff	Resting	AAVS1	MED12	6533	ENSG00000169926	KLF13
chr15	34337762	34338103	combo-Teff-Rest-MED12Thermo_macs2_peak_q0.05_peak_312	79	.	Teff	Resting	AAVS1	MED12	7392	ENSG00000140199	SLC12A6
chr15	38563594	38564202	combo-Teff-Rest-MED12Thermo_macs2_peak_q0.05_peak_313	22	.	Teff	Resting	AAVS1	MED12	7878	ENSG00000172575	RASGRP1
chr15	38651279	38652077	combo-Teff-Rest-MED12Thermo_macs2_peak_q0.05_peak_314	63	.	Teff	Resting	AAVS1	MED12	7874	ENSG00000172575	RASGRP1
chr15	38652971	38653233	combo-Teff-Rest-MED12Thermo_macs2_peak_q0.05_peak_315	83	.	Teff	Resting	AAVS1	MED12	7874	ENSG00000172575	RASGRP1
chr15	40129031	40129440	combo-Teff-Rest-MED12Thermo_macs2_peak_q0.05_peak_316	49	.	Teff	Resting	AAVS1	MED12	7978	ENSG00000104081	BMF
chr15	41332546	41332818	combo-Teff-Rest-MED12Thermo_macs2_peak_q0.05_peak_317	56	.	Teff	Resting	AAVS1	MED12	8665	ENSG00000137804	NUSAP1
chr15	41660459	41660787	combo-Teff-Rest-MED12Thermo_macs2_peak_q0.05_peak_318	51	.	Teff	Resting	AAVS1	MED12	8841	ENSG00000174197	MGA
chr15	42273236	42273618	combo-Teff-Rest-MED12Thermo_macs2_peak_q0.05_peak_319	81	.	Teff	Resting	AAVS1	MED12	9169	ENSG00000103978	TMEM87A
chr15	44288361	44288652	combo-Teff-Rest-MED12Thermo_macs2_peak_q0.05_peak_320	2398	.	Teff	Resting	AAVS1	MED12	10829	ENSG00000166734	CASC4
chr15	45587090	45587404	combo-Teff-Rest-MED12Thermo_macs2_peak_q0.05_peak_321	32	.	Teff	Resting	AAVS1	MED12	11486	ENSG00000260170	AC090527.2
chr15	50355060	50355441	combo-Teff-Rest-MED12Thermo_macs2_peak_q0.05_peak_322	74	.	Teff	Resting	AAVS1	MED12	12737	ENSG00000104064	GABPB1
chr15	56043274	56043871	combo-Teff-Rest-MED12Thermo_macs2_peak_q0.05_peak_323	49	.	Teff	Resting	AAVS1	MED12	13912	ENSG00000069869	NEDD4
chr15	58545333	58545682	combo-Teff-Rest-MED12Thermo_macs2_peak_q0.05_peak_324	33	.	Teff	Resting	AAVS1	MED12	14609	ENSG00000166035	LIPC
chr15	65304601	65304869	combo-Teff-Rest-MED12Thermo_macs2_peak_q0.05_peak_325	300	.	Teff	Resting	AAVS1	MED12	17089	ENSG00000138617	PARP16
chr15	66356656	66356920	combo-Teff-Rest-MED12Thermo_macs2_peak_q0.05_peak_326	31	.	Teff	Resting	AAVS1	MED12	17594	ENSG00000075131	TIPIN
chr15	72375945	72376290	combo-Teff-Rest-MED12Thermo_macs2_peak_q0.05_peak_327	18	.	Teff	Resting	AAVS1	MED12	19796	ENSG00000213614	HEXA
chr15	75349997	75350309	combo-Teff-Rest-MED12Thermo_macs2_peak_q0.05_peak_328	54	.	Teff	Resting	AAVS1	MED12	21537	ENSG00000140398	NEIL1
chr15	75453990	75454333	combo-Teff-Rest-MED12Thermo_macs2_peak_q0.05_peak_329	122	.	Teff	Resting	AAVS1	MED12	21731	ENSG00000169375	SIN3A
chr15	79897143	79897398	combo-Teff-Rest-MED12Thermo_macs2_peak_q0.05_peak_330	20	.	Teff	Resting	AAVS1	MED12	23657	ENSG00000136371	MTHFS
chr15	84980271	84980938	combo-Teff-Rest-MED12Thermo_macs2_peak_q0.05_peak_331	178	.	Teff	Resting	AAVS1	MED12	25738	ENSG00000073417	PDE8A
chr15	87140507	87140785	combo-Teff-Rest-MED12Thermo_macs2_peak_q0.05_peak_332	31	.	Teff	Resting	AAVS1	MED12	26019	ENSG00000273540	AGBL1
chr15	88627435	88627815	combo-Teff-Rest-MED12Thermo_macs2_peak_q0.05_peak_333	67	.	Teff	Resting	AAVS1	MED12	26207	ENSG00000181026	AEN
chr15	88904652	88904944	combo-Teff-Rest-MED12Thermo_macs2_peak_q0.05_peak_334	84	.	Teff	Resting	AAVS1	MED12	26319	ENSG00000140545	MFGE8
chr15	90856745	90857017	combo-Teff-Rest-MED12Thermo_macs2_peak_q0.05_peak_335	86	.	Teff	Resting	AAVS1	MED12	27573	ENSG00000140564	FURIN
chr15	92917808	92918158	combo-Teff-Rest-MED12Thermo_macs2_peak_q0.05_peak_336	31	.	Teff	Resting	AAVS1	MED12	28189	ENSG00000173575	CHD2
chr16	1309122	1309425	combo-Teff-Rest-MED12Thermo_macs2_peak_q0.05_peak_337	34	.	Teff	Resting	AAVS1	MED12	8780	ENSG00000103275	UBE2I
chr16	3065502	3066859	combo-Teff-Rest-MED12Thermo_macs2_peak_q0.05_peak_338	275	.	Teff	Resting	AAVS1	MED12	13219	ENSG00000008517	IL32
chr16	3067187	3068967	combo-Teff-Rest-MED12Thermo_macs2_peak_q0.05_peak_339	101	.	Teff	Resting	AAVS1	MED12	13219	ENSG00000008517	IL32
chr16	3069483	3070720	combo-Teff-Rest-MED12Thermo_macs2_peak_q0.05_peak_340	187	.	Teff	Resting	AAVS1	MED12	13219	ENSG00000008517	IL32
chr16	3073725	3074066	combo-Teff-Rest-MED12Thermo_macs2_peak_q0.05_peak_341	19	.	Teff	Resting	AAVS1	MED12	13219	ENSG00000008517	IL32
chr16	3124391	3124670	combo-Teff-Rest-MED12Thermo_macs2_peak_q0.05_peak_342	36	.	Teff	Resting	AAVS1	MED12	13290	ENSG00000085644	ZNF213
chr16	15590937	15591201	combo-Teff-Rest-MED12Thermo_macs2_peak_q0.05_peak_343	89	.	Teff	Resting	AAVS1	MED12	17457	ENSG00000166783	MARF1
chr16	25060872	25061276	combo-Teff-Rest-MED12Thermo_macs2_peak_q0.05_peak_344	64	.	Teff	Resting	AAVS1	MED12	20777	ENSG00000140750	ARHGAP17
chr16	27274233	27274505	combo-Teff-Rest-MED12Thermo_macs2_peak_q0.05_peak_345	87	.	Teff	Resting	AAVS1	MED12	21020	ENSG00000169189	NSMCE1
chr16	27281222	27282322	combo-Teff-Rest-MED12Thermo_macs2_peak_q0.05_peak_346	72	.	Teff	Resting	AAVS1	MED12	21020	ENSG00000169189	NSMCE1
chr16	27314000	27317073	combo-Teff-Rest-MED12Thermo_macs2_peak_q0.05_peak_347	234	.	Teff	Resting	AAVS1	MED12	21092	ENSG00000077238	IL4R
chr16	27318080	27318606	combo-Teff-Rest-MED12Thermo_macs2_peak_q0.05_peak_348	32	.	Teff	Resting	AAVS1	MED12	21092	ENSG00000077238	IL4R
chr16	28309861	28310182	combo-Teff-Rest-MED12Thermo_macs2_peak_q0.05_peak_349	89	.	Teff	Resting	AAVS1	MED12	21318	ENSG00000188322	SBK1
chr16	29863275	29863560	combo-Teff-Rest-MED12Thermo_macs2_peak_q0.05_peak_350	30	.	Teff	Resting	AAVS1	MED12	24243	ENSG00000103502	CDIPT
chr16	30184107	30184434	combo-Teff-Rest-MED12Thermo_macs2_peak_q0.05_peak_351	59	.	Teff	Resting	AAVS1	MED12	25218	ENSG00000102879	CORO1A
chr16	30522585	30522867	combo-Teff-Rest-MED12Thermo_macs2_peak_q0.05_peak_352	30	.	Teff	Resting	AAVS1	MED12	25591	ENSG00000169957	ZNF768
chr16	53456597	53456960	combo-Teff-Rest-MED12Thermo_macs2_peak_q0.05_peak_361	48	.	Teff	Resting	AAVS1	MED12	28732	ENSG00000103479	RBL2
chr16	57244817	57245086	combo-Teff-Rest-MED12Thermo_macs2_peak_q0.05_peak_362	60	.	Teff	Resting	AAVS1	MED12	30146	ENSG00000102931	ARL2BP
chr16	67158286	67158647	combo-Teff-Rest-MED12Thermo_macs2_peak_q0.05_peak_363	34	.	Teff	Resting	AAVS1	MED12	33322	ENSG00000102871	TRADD
chr16	67158979	67159414	combo-Teff-Rest-MED12Thermo_macs2_peak_q0.05_peak_364	75	.	Teff	Resting	AAVS1	MED12	33322	ENSG00000102871	TRADD
chr16	67159685	67160010	combo-Teff-Rest-MED12Thermo_macs2_peak_q0.05_peak_365	17	.	Teff	Resting	AAVS1	MED12	33342	ENSG00000135722	FBXL8
chr16	74666846	74667123	combo-Teff-Rest-MED12Thermo_macs2_peak_q0.05_peak_366	87	.	Teff	Resting	AAVS1	MED12	37765	ENSG00000168411	RFWD3
chr16	77190768	77191233	combo-Teff-Rest-MED12Thermo_macs2_peak_q0.05_peak_367	36	.	Teff	Resting	AAVS1	MED12	38229	ENSG00000103111	MON1B
chr16	78099394	78099681	combo-Teff-Rest-MED12Thermo_macs2_peak_q0.05_peak_368	1585	.	Teff	Resting	AAVS1	MED12	38343	ENSG00000186153	WWOX
chr16	78749865	78750220	combo-Teff-Rest-MED12Thermo_macs2_peak_q0.05_peak_369	17	.	Teff	Resting	AAVS1	MED12	38337	ENSG00000186153	WWOX
chr16	81520404	81520679	combo-Teff-Rest-MED12Thermo_macs2_peak_q0.05_peak_370	41	.	Teff	Resting	AAVS1	MED12	38699	ENSG00000153815	CMIP
chr16	85936294	85936592	combo-Teff-Rest-MED12Thermo_macs2_peak_q0.05_peak_371	33	.	Teff	Resting	AAVS1	MED12	39395	ENSG00000140968	IRF8
chr17	1294205	1294563	combo-Teff-Rest-MED12Thermo_macs2_peak_q0.05_peak_372	226	.	Teff	Resting	AAVS1	MED12	55809	ENSG00000184811	TRARG1
chr17	2060910	2061528	combo-Teff-Rest-MED12Thermo_macs2_peak_q0.05_peak_373	36	.	Teff	Resting	AAVS1	MED12	55859	ENSG00000177374	HIC1
chr17	2814640	2815237	combo-Teff-Rest-MED12Thermo_macs2_peak_q0.05_peak_374	104	.	Teff	Resting	AAVS1	MED12	55890	ENSG00000132359	RAP1GAP2
chr17	3963507	3963871	combo-Teff-Rest-MED12Thermo_macs2_peak_q0.05_peak_375	80	.	Teff	Resting	AAVS1	MED12	55958	ENSG00000074370	ATP2A3
chr17	7578798	7579122	combo-Teff-Rest-MED12Thermo_macs2_peak_q0.05_peak_376	38	.	Teff	Resting	AAVS1	MED12	56280	ENSG00000129226	CD68
chr17	13018002	13018257	combo-Teff-Rest-MED12Thermo_macs2_peak_q0.05_peak_377	65	.	Teff	Resting	AAVS1	MED12	56495	ENSG00000006744	ELAC2
chr17	14302418	14302681	combo-Teff-Rest-MED12Thermo_macs2_peak_q0.05_peak_378	15	.	Teff	Resting	AAVS1	MED12	56504	ENSG00000125430	HS3ST3B1
chr17	17237060	17237684	combo-Teff-Rest-MED12Thermo_macs2_peak_q0.05_peak_379	21	.	Teff	Resting	AAVS1	MED12	56602	ENSG00000154803	FLCN
chr17	29615003	29615385	combo-Teff-Rest-MED12Thermo_macs2_peak_q0.05_peak_383	57	.	Teff	Resting	AAVS1	MED12	56941	ENSG00000167549	CORO6
chr17	30707947	30708263	combo-Teff-Rest-MED12Thermo_macs2_peak_q0.05_peak_384	127	.	Teff	Resting	AAVS1	MED12	56969	ENSG00000176390	CRLF3
chr17	35242260	35242550	combo-Teff-Rest-MED12Thermo_macs2_peak_q0.05_peak_385	35	.	Teff	Resting	AAVS1	MED12	57073	ENSG00000166750	SLFN5
chr17	35242939	35244788	combo-Teff-Rest-MED12Thermo_macs2_peak_q0.05_peak_386	216	.	Teff	Resting	AAVS1	MED12	57074	ENSG00000166750	SLFN5
chr17	35245166	35245479	combo-Teff-Rest-MED12Thermo_macs2_peak_q0.05_peak_387	43	.	Teff	Resting	AAVS1	MED12	57074	ENSG00000166750	SLFN5
chr17	35880114	35880549	combo-Teff-Rest-MED12Thermo_macs2_peak_q0.05_peak_388	30	.	Teff	Resting	AAVS1	MED12	57113	ENSG00000271503	CCL5
chr17	39687944	39688256	combo-Teff-Rest-MED12Thermo_macs2_peak_q0.05_peak_389	22	.	Teff	Resting	AAVS1	MED12	57284	ENSG00000141736	ERBB2
chr17	39980591	39980916	combo-Teff-Rest-MED12Thermo_macs2_peak_q0.05_peak_390	67	.	Teff	Resting	AAVS1	MED12	57328	ENSG00000108344	PSMD3
chr17	40322582	40322915	combo-Teff-Rest-MED12Thermo_macs2_peak_q0.05_peak_391	65	.	Teff	Resting	AAVS1	MED12	57363	ENSG00000131759	RARA
chr17	40480554	40480927	combo-Teff-Rest-MED12Thermo_macs2_peak_q0.05_peak_392	95	.	Teff	Resting	AAVS1	MED12	57369	ENSG00000131746	TNS4
chr17	40551110	40551522	combo-Teff-Rest-MED12Thermo_macs2_peak_q0.05_peak_393	43	.	Teff	Resting	AAVS1	MED12	57371	ENSG00000126353	CCR7
chr17	40562576	40562907	combo-Teff-Rest-MED12Thermo_macs2_peak_q0.05_peak_394	34	.	Teff	Resting	AAVS1	MED12	57371	ENSG00000126353	CCR7
chr17	40564258	40564676	combo-Teff-Rest-MED12Thermo_macs2_peak_q0.05_peak_395	104	.	Teff	Resting	AAVS1	MED12	57370	ENSG00000126353	CCR7
chr17	45317261	45317518	combo-Teff-Rest-MED12Thermo_macs2_peak_q0.05_peak_396	15	.	Teff	Resting	AAVS1	MED12	57834	ENSG00000006062	MAP3K14
chr17	47829978	47830335	combo-Teff-Rest-MED12Thermo_macs2_peak_q0.05_peak_397	62	.	Teff	Resting	AAVS1	MED12	57948	ENSG00000159111	MRPL10
chr17	47895883	47896150	combo-Teff-Rest-MED12Thermo_macs2_peak_q0.05_peak_398	84	.	Teff	Resting	AAVS1	MED12	57957	ENSG00000167182	SP2
chr17	48453530	48453885	combo-Teff-Rest-MED12Thermo_macs2_peak_q0.05_peak_399	60	.	Teff	Resting	AAVS1	MED12	57981	ENSG00000141293	SKAP1
chr17	50719259	50719740	combo-Teff-Rest-MED12Thermo_macs2_peak_q0.05_peak_400	113	.	Teff	Resting	AAVS1	MED12	58153	ENSG00000108848	LUC7L3
chr17	54155823	54156266	combo-Teff-Rest-MED12Thermo_macs2_peak_q0.05_peak_401	27	.	Teff	Resting	AAVS1	MED12	58188	ENSG00000141200	KIF2B
chr17	57600145	57600426	combo-Teff-Rest-MED12Thermo_macs2_peak_q0.05_peak_402	111	.	Teff	Resting	AAVS1	MED12	58240	ENSG00000153944	MSI2
chr17	57850028	57850313	combo-Teff-Rest-MED12Thermo_macs2_peak_q0.05_peak_403	25	.	Teff	Resting	AAVS1	MED12	58243	ENSG00000181610	MRPS23
chr17	58329528	58330119	combo-Teff-Rest-MED12Thermo_macs2_peak_q0.05_peak_404	21	.	Teff	Resting	AAVS1	MED12	58276	ENSG00000005379	TSPOAP1
chr17	59843064	59843417	combo-Teff-Rest-MED12Thermo_macs2_peak_q0.05_peak_405	35	.	Teff	Resting	AAVS1	MED12	58348	ENSG00000108423	TUBD1
chr17	61402842	61403102	combo-Teff-Rest-MED12Thermo_macs2_peak_q0.05_peak_406	162	.	Teff	Resting	AAVS1	MED12	58379	ENSG00000121068	TBX2
chr17	63695256	63695634	combo-Teff-Rest-MED12Thermo_macs2_peak_q0.05_peak_407	30	.	Teff	Resting	AAVS1	MED12	58464	ENSG00000136490	LIMD2
chr17	64038076	64038882	combo-Teff-Rest-MED12Thermo_macs2_peak_q0.05_peak_408	39	.	Teff	Resting	AAVS1	MED12	58527	ENSG00000108622	ICAM2
chr17	64051224	64051549	combo-Teff-Rest-MED12Thermo_macs2_peak_q0.05_peak_409	151	.	Teff	Resting	AAVS1	MED12	58527	ENSG00000108622	ICAM2
chr17	64128000	64128698	combo-Teff-Rest-MED12Thermo_macs2_peak_q0.05_peak_410	29	.	Teff	Resting	AAVS1	MED12	58528	ENSG00000178607	ERN1
chr17	64145714	64146031	combo-Teff-Rest-MED12Thermo_macs2_peak_q0.05_peak_411	40	.	Teff	Resting	AAVS1	MED12	58529	ENSG00000178607	ERN1
chr17	67247016	67247294	combo-Teff-Rest-MED12Thermo_macs2_peak_q0.05_peak_412	30	.	Teff	Resting	AAVS1	MED12	58573	ENSG00000198265	HELZ
chr17	67378634	67378990	combo-Teff-Rest-MED12Thermo_macs2_peak_q0.05_peak_413	31	.	Teff	Resting	AAVS1	MED12	58577	ENSG00000154217	PITPNC1
chr17	67441037	67441323	combo-Teff-Rest-MED12Thermo_macs2_peak_q0.05_peak_414	38	.	Teff	Resting	AAVS1	MED12	58577	ENSG00000154217	PITPNC1
chr17	67452813	67453133	combo-Teff-Rest-MED12Thermo_macs2_peak_q0.05_peak_415	133	.	Teff	Resting	AAVS1	MED12	58577	ENSG00000154217	PITPNC1
chr17	68291504	68292215	combo-Teff-Rest-MED12Thermo_macs2_peak_q0.05_peak_416	19	.	Teff	Resting	AAVS1	MED12	58609	ENSG00000141337	ARSG
chr17	76145496	76145859	combo-Teff-Rest-MED12Thermo_macs2_peak_q0.05_peak_417	20	.	Teff	Resting	AAVS1	MED12	58894	ENSG00000129654	FOXJ1
chr17	81867130	81867429	combo-Teff-Rest-MED12Thermo_macs2_peak_q0.05_peak_418	13	.	Teff	Resting	AAVS1	MED12	59210	ENSG00000141522	ARHGDIA
chr17	82519304	82519599	combo-Teff-Rest-MED12Thermo_macs2_peak_q0.05_peak_419	126	.	Teff	Resting	AAVS1	MED12	59324	ENSG00000141568	FOXK2
chr17_GL000205v2_random	87857	88114	combo-Teff-Rest-MED12Thermo_macs2_peak_q0.05_peak_420	27	.	Teff	Resting	AAVS1	MED12	NA	NA	NA
chr17_KI270729v1_random	2356	2712	combo-Teff-Rest-MED12Thermo_macs2_peak_q0.05_peak_421	84	.	Teff	Resting	AAVS1	MED12	NA	NA	NA
chr17_KI270729v1_random	5548	5916	combo-Teff-Rest-MED12Thermo_macs2_peak_q0.05_peak_422	44	.	Teff	Resting	AAVS1	MED12	NA	NA	NA
chr18	3261837	3262145	combo-Teff-Rest-MED12Thermo_macs2_peak_q0.05_peak_425	156	.	Teff	Resting	AAVS1	MED12	1796	ENSG00000118680	MYL12B
chr18	5237826	5238089	combo-Teff-Rest-MED12Thermo_macs2_peak_q0.05_peak_426	46	.	Teff	Resting	AAVS1	MED12	1839	ENSG00000231824	AKAIN1
chr18	21600631	21601064	combo-Teff-Rest-MED12Thermo_macs2_peak_q0.05_peak_427	27	.	Teff	Resting	AAVS1	MED12	2297	ENSG00000141446	ESCO1
chr18	22345122	22345411	combo-Teff-Rest-MED12Thermo_macs2_peak_q0.05_peak_428	25	.	Teff	Resting	AAVS1	MED12	2324	ENSG00000212710	CTAGE1
chr18	23712466	23712761	combo-Teff-Rest-MED12Thermo_macs2_peak_q0.05_peak_429	79	.	Teff	Resting	AAVS1	MED12	2479	ENSG00000053747	LAMA3
chr18	35497849	35498150	combo-Teff-Rest-MED12Thermo_macs2_peak_q0.05_peak_430	1476	.	Teff	Resting	AAVS1	MED12	2880	ENSG00000153391	INO80C
chr18	36129404	36129904	combo-Teff-Rest-MED12Thermo_macs2_peak_q0.05_peak_431	275	.	Teff	Resting	AAVS1	MED12	2942	ENSG00000134759	ELP2
chr18	46155829	46156171	combo-Teff-Rest-MED12Thermo_macs2_peak_q0.05_peak_432	79	.	Teff	Resting	AAVS1	MED12	3150	ENSG00000152242	C18orf25
chr18	63198086	63198364	combo-Teff-Rest-MED12Thermo_macs2_peak_q0.05_peak_433	37	.	Teff	Resting	AAVS1	MED12	4352	ENSG00000171791	BCL2
chr18	63198702	63199036	combo-Teff-Rest-MED12Thermo_macs2_peak_q0.05_peak_434	49	.	Teff	Resting	AAVS1	MED12	4352	ENSG00000171791	BCL2
chr18	63199392	63200348	combo-Teff-Rest-MED12Thermo_macs2_peak_q0.05_peak_435	198	.	Teff	Resting	AAVS1	MED12	4352	ENSG00000171791	BCL2
chr18	63317297	63317564	combo-Teff-Rest-MED12Thermo_macs2_peak_q0.05_peak_436	43	.	Teff	Resting	AAVS1	MED12	4354	ENSG00000171791	BCL2
chr18	63318817	63319674	combo-Teff-Rest-MED12Thermo_macs2_peak_q0.05_peak_437	43	.	Teff	Resting	AAVS1	MED12	4354	ENSG00000171791	BCL2
chr18	63364033	63364339	combo-Teff-Rest-MED12Thermo_macs2_peak_q0.05_peak_438	139	.	Teff	Resting	AAVS1	MED12	4369	ENSG00000119537	KDSR
chr18	69756107	69756424	combo-Teff-Rest-MED12Thermo_macs2_peak_q0.05_peak_439	58	.	Teff	Resting	AAVS1	MED12	4562	ENSG00000150637	CD226
chr18	71700085	71700416	combo-Teff-Rest-MED12Thermo_macs2_peak_q0.05_peak_440	26	.	Teff	Resting	AAVS1	MED12	4673	ENSG00000141668	CBLN2
chr18	77055166	77055427	combo-Teff-Rest-MED12Thermo_macs2_peak_q0.05_peak_441	39	.	Teff	Resting	AAVS1	MED12	4939	ENSG00000197971	MBP
chr18	79679038	79679320	combo-Teff-Rest-MED12Thermo_macs2_peak_q0.05_peak_442	108	.	Teff	Resting	AAVS1	MED12	5085	ENSG00000060069	CTDP1
chr19	1652894	1653168	combo-Teff-Rest-MED12Thermo_macs2_peak_q0.05_peak_443	34	.	Teff	Resting	AAVS1	MED12	12441	ENSG00000071564	TCF3
chr19	2503522	2503848	combo-Teff-Rest-MED12Thermo_macs2_peak_q0.05_peak_444	79	.	Teff	Resting	AAVS1	MED12	13054	ENSG00000099860	GADD45B
chr19	5828061	5828443	combo-Teff-Rest-MED12Thermo_macs2_peak_q0.05_peak_445	17	.	Teff	Resting	AAVS1	MED12	15833	ENSG00000156413	FUT6
chr19	6737581	6737864	combo-Teff-Rest-MED12Thermo_macs2_peak_q0.05_peak_446	79	.	Teff	Resting	AAVS1	MED12	16539	ENSG00000125734	GPR108
chr19	7349998	7350298	combo-Teff-Rest-MED12Thermo_macs2_peak_q0.05_peak_447	61	.	Teff	Resting	AAVS1	MED12	17033	ENSG00000263264	AC119396.1
chr19	7692435	7692713	combo-Teff-Rest-MED12Thermo_macs2_peak_q0.05_peak_448	73	.	Teff	Resting	AAVS1	MED12	17545	ENSG00000104921	FCER2
chr19	8390091	8390370	combo-Teff-Rest-MED12Thermo_macs2_peak_q0.05_peak_449	168	.	Teff	Resting	AAVS1	MED12	18204	ENSG00000185236	RAB11B
chr19	10717593	10717875	combo-Teff-Rest-MED12Thermo_macs2_peak_q0.05_peak_450	104	.	Teff	Resting	AAVS1	MED12	20203	ENSG00000079805	DNM2
chr19	11374614	11375103	combo-Teff-Rest-MED12Thermo_macs2_peak_q0.05_peak_451	66	.	Teff	Resting	AAVS1	MED12	21665	ENSG00000173928	SWSAP1
chr19	12669418	12669705	combo-Teff-Rest-MED12Thermo_macs2_peak_q0.05_peak_452	55	.	Teff	Resting	AAVS1	MED12	22346	ENSG00000105583	WDR83OS
chr19	14206831	14207849	combo-Teff-Rest-MED12Thermo_macs2_peak_q0.05_peak_453	404	.	Teff	Resting	AAVS1	MED12	25400	ENSG00000072071	ADGRL1
chr19	14274728	14275055	combo-Teff-Rest-MED12Thermo_macs2_peak_q0.05_peak_454	748	.	Teff	Resting	AAVS1	MED12	25400	ENSG00000072071	ADGRL1
chr19	14522067	14522379	combo-Teff-Rest-MED12Thermo_macs2_peak_q0.05_peak_455	26	.	Teff	Resting	AAVS1	MED12	25659	ENSG00000132002	DNAJB1
chr19	16324631	16330752	combo-Teff-Rest-MED12Thermo_macs2_peak_q0.05_peak_456	280	.	Teff	Resting	AAVS1	MED12	26975	ENSG00000127528	KLF2
chr19	16368832	16369909	combo-Teff-Rest-MED12Thermo_macs2_peak_q0.05_peak_457	102	.	Teff	Resting	AAVS1	MED12	26975	ENSG00000127528	KLF2
chr19	16371529	16371982	combo-Teff-Rest-MED12Thermo_macs2_peak_q0.05_peak_458	291	.	Teff	Resting	AAVS1	MED12	26975	ENSG00000127528	KLF2
chr19	17001719	17002006	combo-Teff-Rest-MED12Thermo_macs2_peak_q0.05_peak_459	74	.	Teff	Resting	AAVS1	MED12	27627	ENSG00000160111	CPAMD8
chr19	18091330	18091647	combo-Teff-Rest-MED12Thermo_macs2_peak_q0.05_peak_460	68	.	Teff	Resting	AAVS1	MED12	29088	ENSG00000096996	IL12RB1
chr19	19063617	19063882	combo-Teff-Rest-MED12Thermo_macs2_peak_q0.05_peak_461	28	.	Teff	Resting	AAVS1	MED12	30097	ENSG00000181035	SLC25A42
chr19	19668066	19669007	combo-Teff-Rest-MED12Thermo_macs2_peak_q0.05_peak_462	198	.	Teff	Resting	AAVS1	MED12	30602	ENSG00000181896	ZNF101
chr19	19670756	19671171	combo-Teff-Rest-MED12Thermo_macs2_peak_q0.05_peak_463	32	.	Teff	Resting	AAVS1	MED12	30602	ENSG00000181896	ZNF101
chr19	19681278	19681626	combo-Teff-Rest-MED12Thermo_macs2_peak_q0.05_peak_464	13	.	Teff	Resting	AAVS1	MED12	30602	ENSG00000181896	ZNF101
chr19	29831250	29831564	combo-Teff-Rest-MED12Thermo_macs2_peak_q0.05_peak_465	63	.	Teff	Resting	AAVS1	MED12	31373	ENSG00000105173	CCNE1
chr19	34350335	34350591	combo-Teff-Rest-MED12Thermo_macs2_peak_q0.05_peak_466	62	.	Teff	Resting	AAVS1	MED12	32052	ENSG00000105220	GPI
chr19	35929861	35930153	combo-Teff-Rest-MED12Thermo_macs2_peak_q0.05_peak_467	95	.	Teff	Resting	AAVS1	MED12	34463	ENSG00000126243	LRFN3
chr19	36378919	36379177	combo-Teff-Rest-MED12Thermo_macs2_peak_q0.05_peak_468	29	.	Teff	Resting	AAVS1	MED12	34758	ENSG00000142065	ZFP14
chr19	36489674	36489950	combo-Teff-Rest-MED12Thermo_macs2_peak_q0.05_peak_469	13	.	Teff	Resting	AAVS1	MED12	34800	ENSG00000186017	ZNF566
chr19	36838145	36838470	combo-Teff-Rest-MED12Thermo_macs2_peak_q0.05_peak_470	29	.	Teff	Resting	AAVS1	MED12	34928	ENSG00000197863	ZNF790
chr19	36916255	36916565	combo-Teff-Rest-MED12Thermo_macs2_peak_q0.05_peak_471	40	.	Teff	Resting	AAVS1	MED12	35022	ENSG00000198453	ZNF568
chr19	37506318	37506639	combo-Teff-Rest-MED12Thermo_macs2_peak_q0.05_peak_472	39	.	Teff	Resting	AAVS1	MED12	35261	ENSG00000188227	ZNF793
chr19	38850030	38850443	combo-Teff-Rest-MED12Thermo_macs2_peak_q0.05_peak_473	49	.	Teff	Resting	AAVS1	MED12	36402	ENSG00000104824	HNRNPL
chr19	40826863	40827118	combo-Teff-Rest-MED12Thermo_macs2_peak_q0.05_peak_474	66	.	Teff	Resting	AAVS1	MED12	37831	ENSG00000255974	CYP2A6
chr19	41121051	41121340	combo-Teff-Rest-MED12Thermo_macs2_peak_q0.05_peak_475	116	.	Teff	Resting	AAVS1	MED12	37925	ENSG00000197446	CYP2F1
chr19	41945371	41945671	combo-Teff-Rest-MED12Thermo_macs2_peak_q0.05_peak_476	55	.	Teff	Resting	AAVS1	MED12	38488	ENSG00000105404	RABAC1
chr19	44955005	44955286	combo-Teff-Rest-MED12Thermo_macs2_peak_q0.05_peak_477	75	.	Teff	Resting	AAVS1	MED12	40186	ENSG00000104853	CLPTM1
chr19	45178355	45178702	combo-Teff-Rest-MED12Thermo_macs2_peak_q0.05_peak_478	211	.	Teff	Resting	AAVS1	MED12	40329	ENSG00000189114	BLOC1S3
chr19	45406325	45406620	combo-Teff-Rest-MED12Thermo_macs2_peak_q0.05_peak_479	170	.	Teff	Resting	AAVS1	MED12	40446	ENSG00000104881	PPP1R13L
chr19	47111165	47111543	combo-Teff-Rest-MED12Thermo_macs2_peak_q0.05_peak_480	40	.	Teff	Resting	AAVS1	MED12	41519	ENSG00000130749	ZC3H4
chr19	48364119	48364422	combo-Teff-Rest-MED12Thermo_macs2_peak_q0.05_peak_481	45	.	Teff	Resting	AAVS1	MED12	42044	ENSG00000105467	SYNGR4
chr19	49085121	49085450	combo-Teff-Rest-MED12Thermo_macs2_peak_q0.05_peak_482	32	.	Teff	Resting	AAVS1	MED12	42482	ENSG00000104852	SNRNP70
chr19	49500846	49501236	combo-Teff-Rest-MED12Thermo_macs2_peak_q0.05_peak_483	38	.	Teff	Resting	AAVS1	MED12	42817	ENSG00000142534	RPS11
chr19	53467696	53468012	combo-Teff-Rest-MED12Thermo_macs2_peak_q0.05_peak_484	142	.	Teff	Resting	AAVS1	MED12	44704	ENSG00000198346	ZNF813
chr19	54096284	54096679	combo-Teff-Rest-MED12Thermo_macs2_peak_q0.05_peak_485	48	.	Teff	Resting	AAVS1	MED12	44882	ENSG00000170909	OSCAR
chr19	55339403	55339858	combo-Teff-Rest-MED12Thermo_macs2_peak_q0.05_peak_486	73	.	Teff	Resting	AAVS1	MED12	45824	ENSG00000133247	KMT5C
chr19	55461675	55461957	combo-Teff-Rest-MED12Thermo_macs2_peak_q0.05_peak_487	68	.	Teff	Resting	AAVS1	MED12	45900	ENSG00000063241	ISOC2
chr1_KI270709v1_random	3371	3725	combo-Teff-Rest-MED12Thermo_macs2_peak_q0.05_peak_488	155	.	Teff	Resting	AAVS1	MED12	NA	NA	NA
chr1_KI270709v1_random	7298	7706	combo-Teff-Rest-MED12Thermo_macs2_peak_q0.05_peak_489	480	.	Teff	Resting	AAVS1	MED12	NA	NA	NA
chr1_KI270709v1_random	8283	8597	combo-Teff-Rest-MED12Thermo_macs2_peak_q0.05_peak_490	146	.	Teff	Resting	AAVS1	MED12	NA	NA	NA
chr1_KI270709v1_random	10420	10923	combo-Teff-Rest-MED12Thermo_macs2_peak_q0.05_peak_491	174	.	Teff	Resting	AAVS1	MED12	NA	NA	NA
chr1_KI270709v1_random	13988	14919	combo-Teff-Rest-MED12Thermo_macs2_peak_q0.05_peak_492	17	.	Teff	Resting	AAVS1	MED12	NA	NA	NA
chr2	6917525	6918476	combo-Teff-Rest-MED12Thermo_macs2_peak_q0.05_peak_493	50	.	Teff	Resting	AAVS1	MED12	23142	ENSG00000151692	RNF144A
chr2	6919607	6919934	combo-Teff-Rest-MED12Thermo_macs2_peak_q0.05_peak_494	30	.	Teff	Resting	AAVS1	MED12	23142	ENSG00000151692	RNF144A
chr2	7567601	7567905	combo-Teff-Rest-MED12Thermo_macs2_peak_q0.05_peak_495	95	.	Teff	Resting	AAVS1	MED12	23142	ENSG00000151692	RNF144A
chr2	7725553	7725868	combo-Teff-Rest-MED12Thermo_macs2_peak_q0.05_peak_496	85	.	Teff	Resting	AAVS1	MED12	23142	ENSG00000151692	RNF144A
chr2	7727164	7727432	combo-Teff-Rest-MED12Thermo_macs2_peak_q0.05_peak_497	28	.	Teff	Resting	AAVS1	MED12	23142	ENSG00000151692	RNF144A
chr2	8684688	8685338	combo-Teff-Rest-MED12Thermo_macs2_peak_q0.05_peak_498	51	.	Teff	Resting	AAVS1	MED12	23261	ENSG00000115738	ID2
chr2	11104143	11104420	combo-Teff-Rest-MED12Thermo_macs2_peak_q0.05_peak_499	95	.	Teff	Resting	AAVS1	MED12	24550	ENSG00000150873	C2orf50
chr2	26034146	26034626	combo-Teff-Rest-MED12Thermo_macs2_peak_q0.05_peak_500	25	.	Teff	Resting	AAVS1	MED12	27927	ENSG00000084733	RAB10
chr2	29014905	29015211	combo-Teff-Rest-MED12Thermo_macs2_peak_q0.05_peak_501	24	.	Teff	Resting	AAVS1	MED12	30876	ENSG00000189350	TOGARAM2
chr2	37661537	37661902	combo-Teff-Rest-MED12Thermo_macs2_peak_q0.05_peak_502	25	.	Teff	Resting	AAVS1	MED12	32775	ENSG00000163171	CDC42EP3
chr2	38979250	38979511	combo-Teff-Rest-MED12Thermo_macs2_peak_q0.05_peak_503	18	.	Teff	Resting	AAVS1	MED12	33309	ENSG00000214694	ARHGEF33
chr2	39095048	39095348	combo-Teff-Rest-MED12Thermo_macs2_peak_q0.05_peak_504	41	.	Teff	Resting	AAVS1	MED12	33352	ENSG00000115904	SOS1
chr2	39097387	39097733	combo-Teff-Rest-MED12Thermo_macs2_peak_q0.05_peak_505	52	.	Teff	Resting	AAVS1	MED12	33352	ENSG00000115904	SOS1
chr2	39107170	39107478	combo-Teff-Rest-MED12Thermo_macs2_peak_q0.05_peak_506	67	.	Teff	Resting	AAVS1	MED12	33352	ENSG00000115904	SOS1
chr2	39108358	39108675	combo-Teff-Rest-MED12Thermo_macs2_peak_q0.05_peak_507	61	.	Teff	Resting	AAVS1	MED12	33352	ENSG00000115904	SOS1
chr2	39111444	39112518	combo-Teff-Rest-MED12Thermo_macs2_peak_q0.05_peak_508	52	.	Teff	Resting	AAVS1	MED12	33352	ENSG00000115904	SOS1
chr2	39113096	39113369	combo-Teff-Rest-MED12Thermo_macs2_peak_q0.05_peak_509	63	.	Teff	Resting	AAVS1	MED12	33352	ENSG00000115904	SOS1
chr2	39113784	39116151	combo-Teff-Rest-MED12Thermo_macs2_peak_q0.05_peak_510	101	.	Teff	Resting	AAVS1	MED12	33352	ENSG00000115904	SOS1
chr2	39116754	39117054	combo-Teff-Rest-MED12Thermo_macs2_peak_q0.05_peak_511	34	.	Teff	Resting	AAVS1	MED12	33352	ENSG00000115904	SOS1
chr2	39118300	39120524	combo-Teff-Rest-MED12Thermo_macs2_peak_q0.05_peak_512	187	.	Teff	Resting	AAVS1	MED12	33352	ENSG00000115904	SOS1
chr2	39120870	39121793	combo-Teff-Rest-MED12Thermo_macs2_peak_q0.05_peak_513	341	.	Teff	Resting	AAVS1	MED12	33349	ENSG00000115904	SOS1
chr2	39123936	39124294	combo-Teff-Rest-MED12Thermo_macs2_peak_q0.05_peak_514	60	.	Teff	Resting	AAVS1	MED12	33349	ENSG00000115904	SOS1
chr2	39124625	39124991	combo-Teff-Rest-MED12Thermo_macs2_peak_q0.05_peak_515	117	.	Teff	Resting	AAVS1	MED12	33349	ENSG00000115904	SOS1
chr2	39142082	39142465	combo-Teff-Rest-MED12Thermo_macs2_peak_q0.05_peak_516	79	.	Teff	Resting	AAVS1	MED12	33349	ENSG00000115904	SOS1
chr2	39216897	39217167	combo-Teff-Rest-MED12Thermo_macs2_peak_q0.05_peak_517	587	.	Teff	Resting	AAVS1	MED12	33365	ENSG00000205111	CDKL4
chr2	39228206	39228803	combo-Teff-Rest-MED12Thermo_macs2_peak_q0.05_peak_518	43	.	Teff	Resting	AAVS1	MED12	33365	ENSG00000205111	CDKL4
chr2	43218892	43219271	combo-Teff-Rest-MED12Thermo_macs2_peak_q0.05_peak_519	65	.	Teff	Resting	AAVS1	MED12	33845	ENSG00000152518	ZFP36L2
chr2	43221135	43222242	combo-Teff-Rest-MED12Thermo_macs2_peak_q0.05_peak_520	87	.	Teff	Resting	AAVS1	MED12	33845	ENSG00000152518	ZFP36L2
chr2	44617119	44617436	combo-Teff-Rest-MED12Thermo_macs2_peak_q0.05_peak_521	19	.	Teff	Resting	AAVS1	MED12	34620	ENSG00000143919	CAMKMT
chr2	54522614	54522890	combo-Teff-Rest-MED12Thermo_macs2_peak_q0.05_peak_522	122	.	Teff	Resting	AAVS1	MED12	36687	ENSG00000115306	SPTBN1
chr2	55223476	55223782	combo-Teff-Rest-MED12Thermo_macs2_peak_q0.05_peak_523	40	.	Teff	Resting	AAVS1	MED12	36985	ENSG00000143947	RPS27A
chr2	60965218	60965572	combo-Teff-Rest-MED12Thermo_macs2_peak_q0.05_peak_524	70	.	Teff	Resting	AAVS1	MED12	38601	ENSG00000162927	PUS10
chr2	74120319	74120577	combo-Teff-Rest-MED12Thermo_macs2_peak_q0.05_peak_525	38	.	Teff	Resting	AAVS1	MED12	42285	ENSG00000163170	BOLA3
chr2	84778821	84779181	combo-Teff-Rest-MED12Thermo_macs2_peak_q0.05_peak_526	138	.	Teff	Resting	AAVS1	MED12	43300	ENSG00000186854	TRABD2A
chr2	88922942	88923230	combo-Teff-Rest-MED12Thermo_macs2_peak_q0.05_peak_528	27	.	Teff	Resting	AAVS1	MED12	44482	ENSG00000153574	RPIA
chr2	95025729	95026366	combo-Teff-Rest-MED12Thermo_macs2_peak_q0.05_peak_530	105	.	Teff	Resting	AAVS1	MED12	44632	ENSG00000172005	MAL
chr2	95026740	95027857	combo-Teff-Rest-MED12Thermo_macs2_peak_q0.05_peak_531	113	.	Teff	Resting	AAVS1	MED12	44632	ENSG00000172005	MAL
chr2	95028580	95029605	combo-Teff-Rest-MED12Thermo_macs2_peak_q0.05_peak_532	88	.	Teff	Resting	AAVS1	MED12	44632	ENSG00000172005	MAL
chr2	95030101	95030600	combo-Teff-Rest-MED12Thermo_macs2_peak_q0.05_peak_533	20	.	Teff	Resting	AAVS1	MED12	44632	ENSG00000172005	MAL
chr2	95074661	95074929	combo-Teff-Rest-MED12Thermo_macs2_peak_q0.05_peak_534	76	.	Teff	Resting	AAVS1	MED12	44637	ENSG00000144029	MRPS5
chr2	95075733	95076061	combo-Teff-Rest-MED12Thermo_macs2_peak_q0.05_peak_535	42	.	Teff	Resting	AAVS1	MED12	44637	ENSG00000144029	MRPS5
chr2	95076592	95076958	combo-Teff-Rest-MED12Thermo_macs2_peak_q0.05_peak_536	49	.	Teff	Resting	AAVS1	MED12	44637	ENSG00000144029	MRPS5
chr2	95121576	95121834	combo-Teff-Rest-MED12Thermo_macs2_peak_q0.05_peak_537	14	.	Teff	Resting	AAVS1	MED12	44637	ENSG00000144029	MRPS5
chr2	102276976	102277267	combo-Teff-Rest-MED12Thermo_macs2_peak_q0.05_peak_538	43	.	Teff	Resting	AAVS1	MED12	45913	ENSG00000115602	IL1RL1
chr2	112188046	112188439	combo-Teff-Rest-MED12Thermo_macs2_peak_q0.05_peak_539	38	.	Teff	Resting	AAVS1	MED12	46964	ENSG00000144152	FBLN7
chr2	116480030	116480299	combo-Teff-Rest-MED12Thermo_macs2_peak_q0.05_peak_540	45	.	Teff	Resting	AAVS1	MED12	47329	ENSG00000175497	DPP10
chr2	119929456	119929832	combo-Teff-Rest-MED12Thermo_macs2_peak_q0.05_peak_541	81	.	Teff	Resting	AAVS1	MED12	47505	ENSG00000115109	EPB41L5
chr2	119947125	119947426	combo-Teff-Rest-MED12Thermo_macs2_peak_q0.05_peak_542	42	.	Teff	Resting	AAVS1	MED12	47505	ENSG00000115109	EPB41L5
chr2	126762221	126762558	combo-Teff-Rest-MED12Thermo_macs2_peak_q0.05_peak_543	136	.	Teff	Resting	AAVS1	MED12	47640	ENSG00000136732	GYPC
chr2	130797732	130798010	combo-Teff-Rest-MED12Thermo_macs2_peak_q0.05_peak_544	18	.	Teff	Resting	AAVS1	MED12	48229	ENSG00000136002	ARHGEF4
chr2	135052466	135052804	combo-Teff-Rest-MED12Thermo_macs2_peak_q0.05_peak_545	78	.	Teff	Resting	AAVS1	MED12	48474	ENSG00000115839	RAB3GAP1
chr2	136117131	136117461	combo-Teff-Rest-MED12Thermo_macs2_peak_q0.05_peak_546	45	.	Teff	Resting	AAVS1	MED12	48563	ENSG00000121966	CXCR4
chr2	147297875	147298167	combo-Teff-Rest-MED12Thermo_macs2_peak_q0.05_peak_547	80	.	Teff	Resting	AAVS1	MED12	48817	ENSG00000121989	ACVR2A
chr2	147500173	147500542	combo-Teff-Rest-MED12Thermo_macs2_peak_q0.05_peak_548	89	.	Teff	Resting	AAVS1	MED12	48817	ENSG00000121989	ACVR2A
chr2	152718263	152718543	combo-Teff-Rest-MED12Thermo_macs2_peak_q0.05_peak_549	29	.	Teff	Resting	AAVS1	MED12	49356	ENSG00000177917	ARL6IP6
chr2	157413391	157413718	combo-Teff-Rest-MED12Thermo_macs2_peak_q0.05_peak_550	83	.	Teff	Resting	AAVS1	MED12	49459	ENSG00000115165	CYTIP
chr2	157431968	157432266	combo-Teff-Rest-MED12Thermo_macs2_peak_q0.05_peak_551	30	.	Teff	Resting	AAVS1	MED12	49459	ENSG00000115165	CYTIP
chr2	157439342	157440146	combo-Teff-Rest-MED12Thermo_macs2_peak_q0.05_peak_552	27	.	Teff	Resting	AAVS1	MED12	49459	ENSG00000115165	CYTIP
chr2	157440469	157441974	combo-Teff-Rest-MED12Thermo_macs2_peak_q0.05_peak_553	81	.	Teff	Resting	AAVS1	MED12	49459	ENSG00000115165	CYTIP
chr2	157443173	157443445	combo-Teff-Rest-MED12Thermo_macs2_peak_q0.05_peak_554	49	.	Teff	Resting	AAVS1	MED12	49459	ENSG00000115165	CYTIP
chr2	157464175	157464518	combo-Teff-Rest-MED12Thermo_macs2_peak_q0.05_peak_555	38	.	Teff	Resting	AAVS1	MED12	49459	ENSG00000115165	CYTIP
chr2	168751158	168751453	combo-Teff-Rest-MED12Thermo_macs2_peak_q0.05_peak_556	89	.	Teff	Resting	AAVS1	MED12	50271	ENSG00000163072	NOSTRIN
chr2	169107668	169108039	combo-Teff-Rest-MED12Thermo_macs2_peak_q0.05_peak_557	140	.	Teff	Resting	AAVS1	MED12	50325	ENSG00000073737	DHRS9
chr2	172463073	172463479	combo-Teff-Rest-MED12Thermo_macs2_peak_q0.05_peak_558	145	.	Teff	Resting	AAVS1	MED12	50761	ENSG00000091409	ITGA6
chr2	172496140	172496552	combo-Teff-Rest-MED12Thermo_macs2_peak_q0.05_peak_559	58	.	Teff	Resting	AAVS1	MED12	50771	ENSG00000152256	PDK1
chr2	174418416	174418684	combo-Teff-Rest-MED12Thermo_macs2_peak_q0.05_peak_560	23	.	Teff	Resting	AAVS1	MED12	50860	ENSG00000144306	SCRN3
chr2	181198049	181198608	combo-Teff-Rest-MED12Thermo_macs2_peak_q0.05_peak_561	95	.	Teff	Resting	AAVS1	MED12	51547	ENSG00000170035	UBE2E3
chr2	181223280	181223601	combo-Teff-Rest-MED12Thermo_macs2_peak_q0.05_peak_562	37	.	Teff	Resting	AAVS1	MED12	51558	ENSG00000115232	ITGA4
chr2	181457173	181459266	combo-Teff-Rest-MED12Thermo_macs2_peak_q0.05_peak_563	13	.	Teff	Resting	AAVS1	MED12	51564	ENSG00000115232	ITGA4
chr2	181459639	181461723	combo-Teff-Rest-MED12Thermo_macs2_peak_q0.05_peak_564	118	.	Teff	Resting	AAVS1	MED12	51564	ENSG00000115232	ITGA4
chr2	181462928	181463545	combo-Teff-Rest-MED12Thermo_macs2_peak_q0.05_peak_565	46	.	Teff	Resting	AAVS1	MED12	51564	ENSG00000115232	ITGA4
chr2	181477536	181478015	combo-Teff-Rest-MED12Thermo_macs2_peak_q0.05_peak_566	32	.	Teff	Resting	AAVS1	MED12	51564	ENSG00000115232	ITGA4
chr2	181490376	181490765	combo-Teff-Rest-MED12Thermo_macs2_peak_q0.05_peak_567	24	.	Teff	Resting	AAVS1	MED12	51564	ENSG00000115232	ITGA4
chr2	195533858	195534196	combo-Teff-Rest-MED12Thermo_macs2_peak_q0.05_peak_568	51	.	Teff	Resting	AAVS1	MED12	52299	ENSG00000196950	SLC39A10
chr2	195559695	195559974	combo-Teff-Rest-MED12Thermo_macs2_peak_q0.05_peak_569	82	.	Teff	Resting	AAVS1	MED12	52299	ENSG00000196950	SLC39A10
chr2	195562153	195562663	combo-Teff-Rest-MED12Thermo_macs2_peak_q0.05_peak_570	42	.	Teff	Resting	AAVS1	MED12	52299	ENSG00000196950	SLC39A10
chr2	195657092	195659565	combo-Teff-Rest-MED12Thermo_macs2_peak_q0.05_peak_571	415	.	Teff	Resting	AAVS1	MED12	52300	ENSG00000196950	SLC39A10
chr2	196132548	196132859	combo-Teff-Rest-MED12Thermo_macs2_peak_q0.05_peak_572	58	.	Teff	Resting	AAVS1	MED12	52341	ENSG00000081320	STK17B
chr2	202912032	202912294	combo-Teff-Rest-MED12Thermo_macs2_peak_q0.05_peak_573	27	.	Teff	Resting	AAVS1	MED12	52951	ENSG00000138380	CARF
chr2	203719952	203720280	combo-Teff-Rest-MED12Thermo_macs2_peak_q0.05_peak_574	68	.	Teff	Resting	AAVS1	MED12	53010	ENSG00000178562	CD28
chr2	204967643	204967946	combo-Teff-Rest-MED12Thermo_macs2_peak_q0.05_peak_575	256	.	Teff	Resting	AAVS1	MED12	53037	ENSG00000116117	PARD3B
chr2	219206377	219206774	combo-Teff-Rest-MED12Thermo_macs2_peak_q0.05_peak_576	63	.	Teff	Resting	AAVS1	MED12	53951	ENSG00000158552	ZFAND2B
chr2	221420286	221420747	combo-Teff-Rest-MED12Thermo_macs2_peak_q0.05_peak_577	189	.	Teff	Resting	AAVS1	MED12	54119	ENSG00000116106	EPHA4
chr2	221518315	221518577	combo-Teff-Rest-MED12Thermo_macs2_peak_q0.05_peak_578	37	.	Teff	Resting	AAVS1	MED12	54119	ENSG00000116106	EPHA4
chr2	227848718	227849025	combo-Teff-Rest-MED12Thermo_macs2_peak_q0.05_peak_579	123	.	Teff	Resting	AAVS1	MED12	54243	ENSG00000123977	DAW1
chr2	231662036	231662389	combo-Teff-Rest-MED12Thermo_macs2_peak_q0.05_peak_580	288	.	Teff	Resting	AAVS1	MED12	54438	ENSG00000187514	PTMA
chr2	231706825	231707138	combo-Teff-Rest-MED12Thermo_macs2_peak_q0.05_peak_581	164	.	Teff	Resting	AAVS1	MED12	54438	ENSG00000187514	PTMA
chr2	234274299	234274598	combo-Teff-Rest-MED12Thermo_macs2_peak_q0.05_peak_582	115	.	Teff	Resting	AAVS1	MED12	54690	ENSG00000188042	ARL4C
chr2	234491913	234496216	combo-Teff-Rest-MED12Thermo_macs2_peak_q0.05_peak_583	219	.	Teff	Resting	AAVS1	MED12	54690	ENSG00000188042	ARL4C
chr2	234496554	234496990	combo-Teff-Rest-MED12Thermo_macs2_peak_q0.05_peak_584	62	.	Teff	Resting	AAVS1	MED12	54690	ENSG00000188042	ARL4C
chr2	237941993	237942482	combo-Teff-Rest-MED12Thermo_macs2_peak_q0.05_peak_585	275	.	Teff	Resting	AAVS1	MED12	54819	ENSG00000184182	UBE2F
chr2	239150541	239150884	combo-Teff-Rest-MED12Thermo_macs2_peak_q0.05_peak_586	76	.	Teff	Resting	AAVS1	MED12	54889	ENSG00000068024	HDAC4
chr2	240586362	240586627	combo-Teff-Rest-MED12Thermo_macs2_peak_q0.05_peak_587	30	.	Teff	Resting	AAVS1	MED12	54979	ENSG00000142330	CAPN10
chr20	1632860	1633199	combo-Teff-Rest-MED12Thermo_macs2_peak_q0.05_peak_588	15	.	Teff	Resting	AAVS1	MED12	2190	ENSG00000101307	SIRPB1
chr20	2102068	2102624	combo-Teff-Rest-MED12Thermo_macs2_peak_q0.05_peak_589	41	.	Teff	Resting	AAVS1	MED12	2229	ENSG00000125834	STK35
chr20	3767822	3768077	combo-Teff-Rest-MED12Thermo_macs2_peak_q0.05_peak_590	46	.	Teff	Resting	AAVS1	MED12	2418	ENSG00000101220	C20orf27
chr20	10434237	10434581	combo-Teff-Rest-MED12Thermo_macs2_peak_q0.05_peak_591	81	.	Teff	Resting	AAVS1	MED12	2658	ENSG00000125863	MKKS
chr20	18288078	18288383	combo-Teff-Rest-MED12Thermo_macs2_peak_q0.05_peak_592	51	.	Teff	Resting	AAVS1	MED12	2832	ENSG00000125846	ZNF133
chr20	18567338	18567611	combo-Teff-Rest-MED12Thermo_macs2_peak_q0.05_peak_593	17	.	Teff	Resting	AAVS1	MED12	2913	ENSG00000284776	AL121900.2
chr20	36930636	36930990	combo-Teff-Rest-MED12Thermo_macs2_peak_q0.05_peak_595	86	.	Teff	Resting	AAVS1	MED12	3968	ENSG00000101347	SAMHD1
chr20	37095933	37096325	combo-Teff-Rest-MED12Thermo_macs2_peak_q0.05_peak_596	37	.	Teff	Resting	AAVS1	MED12	3982	ENSG00000080839	RBL1
chr20	46361538	46361971	combo-Teff-Rest-MED12Thermo_macs2_peak_q0.05_peak_597	44	.	Teff	Resting	AAVS1	MED12	5239	ENSG00000080189	SLC35C2
chr20	47727534	47727818	combo-Teff-Rest-MED12Thermo_macs2_peak_q0.05_peak_598	96	.	Teff	Resting	AAVS1	MED12	5664	ENSG00000196562	SULF2
chr20	48760422	48760879	combo-Teff-Rest-MED12Thermo_macs2_peak_q0.05_peak_599	34	.	Teff	Resting	AAVS1	MED12	5689	ENSG00000124126	PREX1
chr20	49594305	49594696	combo-Teff-Rest-MED12Thermo_macs2_peak_q0.05_peak_600	71	.	Teff	Resting	AAVS1	MED12	5832	ENSG00000124212	PTGIS
chr20	56463516	56463824	combo-Teff-Rest-MED12Thermo_macs2_peak_q0.05_peak_601	77	.	Teff	Resting	AAVS1	MED12	6368	ENSG00000022277	RTF2
chr20	58237047	58237379	combo-Teff-Rest-MED12Thermo_macs2_peak_q0.05_peak_602	99	.	Teff	Resting	AAVS1	MED12	6649	ENSG00000124227	ANKRD60
chr20	63638889	63639299	combo-Teff-Rest-MED12Thermo_macs2_peak_q0.05_peak_603	69	.	Teff	Resting	AAVS1	MED12	8352	ENSG00000101216	GMEB2
chr20	63641287	63641771	combo-Teff-Rest-MED12Thermo_macs2_peak_q0.05_peak_604	73	.	Teff	Resting	AAVS1	MED12	8358	ENSG00000197457	STMN3
chr20	63902840	63903192	combo-Teff-Rest-MED12Thermo_macs2_peak_q0.05_peak_605	73	.	Teff	Resting	AAVS1	MED12	8737	ENSG00000101152	DNAJC5
chr21	32569570	32569946	combo-Teff-Rest-MED12Thermo_macs2_peak_q0.05_peak_609	86	.	Teff	Resting	AAVS1	MED12	570	ENSG00000242220	TCP10L
chr21	32771786	32772098	combo-Teff-Rest-MED12Thermo_macs2_peak_q0.05_peak_610	1439	.	Teff	Resting	AAVS1	MED12	591	ENSG00000159086	PAXBP1
chr21	44339250	44339582	combo-Teff-Rest-MED12Thermo_macs2_peak_q0.05_peak_611	59	.	Teff	Resting	AAVS1	MED12	1319	ENSG00000160226	CFAP410
chr21	46550742	46551013	combo-Teff-Rest-MED12Thermo_macs2_peak_q0.05_peak_612	63	.	Teff	Resting	AAVS1	MED12	1539	ENSG00000160307	S100B
chr21	46636900	46637266	combo-Teff-Rest-MED12Thermo_macs2_peak_q0.05_peak_613	29	.	Teff	Resting	AAVS1	MED12	1551	ENSG00000160310	PRMT2
chr22	22818841	22819196	combo-Teff-Rest-MED12Thermo_macs2_peak_q0.05_peak_617	70	.	Teff	Resting	AAVS1	MED12	2258	ENSG00000254709	IGLL5
chr22	22820731	22821035	combo-Teff-Rest-MED12Thermo_macs2_peak_q0.05_peak_618	151	.	Teff	Resting	AAVS1	MED12	2258	ENSG00000254709	IGLL5
chr22	24993958	24994268	combo-Teff-Rest-MED12Thermo_macs2_peak_q0.05_peak_619	79	.	Teff	Resting	AAVS1	MED12	2539	ENSG00000197077	KIAA1671
chr22	31662077	31662353	combo-Teff-Rest-MED12Thermo_macs2_peak_q0.05_peak_620	39	.	Teff	Resting	AAVS1	MED12	3382	ENSG00000241878	PISD
chr22	36379553	36379809	combo-Teff-Rest-MED12Thermo_macs2_peak_q0.05_peak_621	31	.	Teff	Resting	AAVS1	MED12	3620	ENSG00000100345	MYH9
chr22	37328887	37329163	combo-Teff-Rest-MED12Thermo_macs2_peak_q0.05_peak_622	36	.	Teff	Resting	AAVS1	MED12	3806	ENSG00000100055	CYTH4
chr22	37484641	37485201	combo-Teff-Rest-MED12Thermo_macs2_peak_q0.05_peak_623	41	.	Teff	Resting	AAVS1	MED12	3818	ENSG00000100060	MFNG
chr22	37608444	37608714	combo-Teff-Rest-MED12Thermo_macs2_peak_q0.05_peak_624	75	.	Teff	Resting	AAVS1	MED12	3829	ENSG00000100083	GGA1
chr22	41800309	41800600	combo-Teff-Rest-MED12Thermo_macs2_peak_q0.05_peak_625	47	.	Teff	Resting	AAVS1	MED12	4783	ENSG00000100147	CCDC134
chr22	44620322	44620585	combo-Teff-Rest-MED12Thermo_macs2_peak_q0.05_peak_626	27	.	Teff	Resting	AAVS1	MED12	5253	ENSG00000186654	PRR5
chr22	44667903	44668274	combo-Teff-Rest-MED12Thermo_macs2_peak_q0.05_peak_627	96	.	Teff	Resting	AAVS1	MED12	5253	ENSG00000186654	PRR5
chr22	47495161	47495493	combo-Teff-Rest-MED12Thermo_macs2_peak_q0.05_peak_628	37	.	Teff	Resting	AAVS1	MED12	5473	ENSG00000054611	TBC1D22A
chr22	49511591	49511870	combo-Teff-Rest-MED12Thermo_macs2_peak_q0.05_peak_629	81	.	Teff	Resting	AAVS1	MED12	5540	ENSG00000100425	BRD1
chr22	50756813	50757329	combo-Teff-Rest-MED12Thermo_macs2_peak_q0.05_peak_630	60	.	Teff	Resting	AAVS1	MED12	6359	ENSG00000100312	ACR
chr22_KI270733v1_random	122908	123256	combo-Teff-Rest-MED12Thermo_macs2_peak_q0.05_peak_631	54	.	Teff	Resting	AAVS1	MED12	NA	NA	NA
chr22_KI270733v1_random	134892	135150	combo-Teff-Rest-MED12Thermo_macs2_peak_q0.05_peak_632	253	.	Teff	Resting	AAVS1	MED12	NA	NA	NA
chr22_KI270733v1_random	135665	136302	combo-Teff-Rest-MED12Thermo_macs2_peak_q0.05_peak_633	393	.	Teff	Resting	AAVS1	MED12	NA	NA	NA
chr22_KI270733v1_random	138436	138792	combo-Teff-Rest-MED12Thermo_macs2_peak_q0.05_peak_634	18	.	Teff	Resting	AAVS1	MED12	NA	NA	NA
chr22_KI270733v1_random	164668	165222	combo-Teff-Rest-MED12Thermo_macs2_peak_q0.05_peak_635	57	.	Teff	Resting	AAVS1	MED12	NA	NA	NA
chr22_KI270733v1_random	166478	166876	combo-Teff-Rest-MED12Thermo_macs2_peak_q0.05_peak_636	246	.	Teff	Resting	AAVS1	MED12	NA	NA	NA
chr22_KI270733v1_random	167895	168336	combo-Teff-Rest-MED12Thermo_macs2_peak_q0.05_peak_637	245	.	Teff	Resting	AAVS1	MED12	NA	NA	NA
chr22_KI270733v1_random	172995	173411	combo-Teff-Rest-MED12Thermo_macs2_peak_q0.05_peak_638	392	.	Teff	Resting	AAVS1	MED12	NA	NA	NA
chr22_KI270734v1_random	121435	121790	combo-Teff-Rest-MED12Thermo_macs2_peak_q0.05_peak_639	494	.	Teff	Resting	AAVS1	MED12	NA	NA	NA
chr22_KI270736v1_random	83520	83818	combo-Teff-Rest-MED12Thermo_macs2_peak_q0.05_peak_640	22	.	Teff	Resting	AAVS1	MED12	NA	NA	NA
chr3	4980189	4980578	combo-Teff-Rest-MED12Thermo_macs2_peak_q0.05_peak_641	81	.	Teff	Resting	AAVS1	MED12	21832	ENSG00000134107	BHLHE40
chr3	4985283	4985546	combo-Teff-Rest-MED12Thermo_macs2_peak_q0.05_peak_642	18	.	Teff	Resting	AAVS1	MED12	21832	ENSG00000134107	BHLHE40
chr3	8357215	8357491	combo-Teff-Rest-MED12Thermo_macs2_peak_q0.05_peak_643	90	.	Teff	Resting	AAVS1	MED12	22039	ENSG00000071282	LMCD1
chr3	12841543	12841891	combo-Teff-Rest-MED12Thermo_macs2_peak_q0.05_peak_644	56	.	Teff	Resting	AAVS1	MED12	25827	ENSG00000144713	RPL32
chr3	13890748	13891093	combo-Teff-Rest-MED12Thermo_macs2_peak_q0.05_peak_645	65	.	Teff	Resting	AAVS1	MED12	26171	ENSG00000154764	WNT7A
chr3	27479867	27480123	combo-Teff-Rest-MED12Thermo_macs2_peak_q0.05_peak_646	58	.	Teff	Resting	AAVS1	MED12	29415	ENSG00000033867	SLC4A7
chr3	30409281	30409580	combo-Teff-Rest-MED12Thermo_macs2_peak_q0.05_peak_647	20	.	Teff	Resting	AAVS1	MED12	29700	ENSG00000163513	TGFBR2
chr3	37243166	37243453	combo-Teff-Rest-MED12Thermo_macs2_peak_q0.05_peak_648	25	.	Teff	Resting	AAVS1	MED12	31562	ENSG00000144674	GOLGA4
chr3	39406431	39406756	combo-Teff-Rest-MED12Thermo_macs2_peak_q0.05_peak_649	27	.	Teff	Resting	AAVS1	MED12	32919	ENSG00000168028	RPSA
chr3	43289040	43289471	combo-Teff-Rest-MED12Thermo_macs2_peak_q0.05_peak_650	24	.	Teff	Resting	AAVS1	MED12	34473	ENSG00000163788	SNRK
chr3	44729499	44729765	combo-Teff-Rest-MED12Thermo_macs2_peak_q0.05_peak_651	94	.	Teff	Resting	AAVS1	MED12	34848	ENSG00000186446	ZNF501
chr3	45005870	45006161	combo-Teff-Rest-MED12Thermo_macs2_peak_q0.05_peak_652	53	.	Teff	Resting	AAVS1	MED12	35124	ENSG00000163815	CLEC3B
chr3	45870179	45870573	combo-Teff-Rest-MED12Thermo_macs2_peak_q0.05_peak_653	204	.	Teff	Resting	AAVS1	MED12	35407	ENSG00000173585	CCR9
chr3	45943405	45943810	combo-Teff-Rest-MED12Thermo_macs2_peak_q0.05_peak_654	22	.	Teff	Resting	AAVS1	MED12	35449	ENSG00000172215	CXCR6
chr3	45950698	45951027	combo-Teff-Rest-MED12Thermo_macs2_peak_q0.05_peak_655	92	.	Teff	Resting	AAVS1	MED12	35452	ENSG00000172215	CXCR6
chr3	46353757	46354523	combo-Teff-Rest-MED12Thermo_macs2_peak_q0.05_peak_656	55	.	Teff	Resting	AAVS1	MED12	35476	ENSG00000121807	CCR2
chr3	46354979	46355363	combo-Teff-Rest-MED12Thermo_macs2_peak_q0.05_peak_657	32	.	Teff	Resting	AAVS1	MED12	35476	ENSG00000121807	CCR2
chr3	47475794	47476145	combo-Teff-Rest-MED12Thermo_macs2_peak_q0.05_peak_658	103	.	Teff	Resting	AAVS1	MED12	36131	ENSG00000114650	SCAP
chr3	48514882	48515141	combo-Teff-Rest-MED12Thermo_macs2_peak_q0.05_peak_659	52	.	Teff	Resting	AAVS1	MED12	36703	ENSG00000164054	SHISA5
chr3	49470223	49470592	combo-Teff-Rest-MED12Thermo_macs2_peak_q0.05_peak_660	14	.	Teff	Resting	AAVS1	MED12	38344	ENSG00000173402	DAG1
chr3	50572252	50572524	combo-Teff-Rest-MED12Thermo_macs2_peak_q0.05_peak_661	27	.	Teff	Resting	AAVS1	MED12	39989	ENSG00000088543	C3orf18
chr3	50573479	50573908	combo-Teff-Rest-MED12Thermo_macs2_peak_q0.05_peak_662	242	.	Teff	Resting	AAVS1	MED12	39989	ENSG00000088543	C3orf18
chr3	50601202	50601468	combo-Teff-Rest-MED12Thermo_macs2_peak_q0.05_peak_663	57	.	Teff	Resting	AAVS1	MED12	40049	ENSG00000114737	CISH
chr3	50604796	50607430	combo-Teff-Rest-MED12Thermo_macs2_peak_q0.05_peak_664	160	.	Teff	Resting	AAVS1	MED12	40049	ENSG00000114737	CISH
chr3	50609326	50612405	combo-Teff-Rest-MED12Thermo_macs2_peak_q0.05_peak_665	50	.	Teff	Resting	AAVS1	MED12	40079	ENSG00000114738	MAPKAPK3
chr3	51385069	51385330	combo-Teff-Rest-MED12Thermo_macs2_peak_q0.05_peak_666	32	.	Teff	Resting	AAVS1	MED12	40153	ENSG00000145050	MANF
chr3	56593591	56593893	combo-Teff-Rest-MED12Thermo_macs2_peak_q0.05_peak_667	54	.	Teff	Resting	AAVS1	MED12	42084	ENSG00000180376	CCDC66
chr3	58471291	58471571	combo-Teff-Rest-MED12Thermo_macs2_peak_q0.05_peak_668	42	.	Teff	Resting	AAVS1	MED12	42797	ENSG00000168301	KCTD6
chr3	66302312	66302607	combo-Teff-Rest-MED12Thermo_macs2_peak_q0.05_peak_669	99	.	Teff	Resting	AAVS1	MED12	43211	ENSG00000144741	SLC25A26
chr3	67737959	67738268	combo-Teff-Rest-MED12Thermo_macs2_peak_q0.05_peak_670	37	.	Teff	Resting	AAVS1	MED12	43256	ENSG00000172340	SUCLG2
chr3	71444311	71444566	combo-Teff-Rest-MED12Thermo_macs2_peak_q0.05_peak_671	86	.	Teff	Resting	AAVS1	MED12	43607	ENSG00000114861	FOXP1
chr3	71493433	71493788	combo-Teff-Rest-MED12Thermo_macs2_peak_q0.05_peak_672	41	.	Teff	Resting	AAVS1	MED12	43607	ENSG00000114861	FOXP1
chr3	72996562	72996822	combo-Teff-Rest-MED12Thermo_macs2_peak_q0.05_peak_673	25	.	Teff	Resting	AAVS1	MED12	43707	ENSG00000163605	PPP4R2
chr3	98521703	98522415	combo-Teff-Rest-MED12Thermo_macs2_peak_q0.05_peak_674	17	.	Teff	Resting	AAVS1	MED12	44250	ENSG00000080822	CLDND1
chr3	98531799	98532228	combo-Teff-Rest-MED12Thermo_macs2_peak_q0.05_peak_675	32	.	Teff	Resting	AAVS1	MED12	44293	ENSG00000154165	GPR15
chr3	101023100	101023441	combo-Teff-Rest-MED12Thermo_macs2_peak_q0.05_peak_676	25	.	Teff	Resting	AAVS1	MED12	44694	ENSG00000154175	ABI3BP
chr3	101543148	101543406	combo-Teff-Rest-MED12Thermo_macs2_peak_q0.05_peak_677	28	.	Teff	Resting	AAVS1	MED12	44738	ENSG00000174173	TRMT10C
chr3	102114265	102114574	combo-Teff-Rest-MED12Thermo_macs2_peak_q0.05_peak_678	108	.	Teff	Resting	AAVS1	MED12	44820	ENSG00000170044	ZPLD1
chr3	108806347	108806681	combo-Teff-Rest-MED12Thermo_macs2_peak_q0.05_peak_679	112	.	Teff	Resting	AAVS1	MED12	45210	ENSG00000163519	TRAT1
chr3	109806881	109807255	combo-Teff-Rest-MED12Thermo_macs2_peak_q0.05_peak_680	99	.	Teff	Resting	AAVS1	MED12	45236	ENSG00000121570	DPPA4
chr3	112847756	112848118	combo-Teff-Rest-MED12Thermo_macs2_peak_q0.05_peak_681	90	.	Teff	Resting	AAVS1	MED12	45473	ENSG00000206531	CD200R1L
chr3	119677135	119677416	combo-Teff-Rest-MED12Thermo_macs2_peak_q0.05_peak_682	23	.	Teff	Resting	AAVS1	MED12	45864	ENSG00000138495	COX17
chr3	125141637	125142029	combo-Teff-Rest-MED12Thermo_macs2_peak_q0.05_peak_683	73	.	Teff	Resting	AAVS1	MED12	46766	ENSG00000221955	SLC12A8
chr3	125990536	125990854	combo-Teff-Rest-MED12Thermo_macs2_peak_q0.05_peak_684	54	.	Teff	Resting	AAVS1	MED12	46843	ENSG00000114547	ROPN1B
chr3	126982555	126982879	combo-Teff-Rest-MED12Thermo_macs2_peak_q0.05_peak_685	103	.	Teff	Resting	AAVS1	MED12	46966	ENSG00000114554	PLXNA1
chr3	128123816	128124080	combo-Teff-Rest-MED12Thermo_macs2_peak_q0.05_peak_686	29	.	Teff	Resting	AAVS1	MED12	47092	ENSG00000175792	RUVBL1
chr3	142270522	142270830	combo-Teff-Rest-MED12Thermo_macs2_peak_q0.05_peak_687	104	.	Teff	Resting	AAVS1	MED12	48483	ENSG00000175066	GK5
chr3	142944249	142944584	combo-Teff-Rest-MED12Thermo_macs2_peak_q0.05_peak_688	27	.	Teff	Resting	AAVS1	MED12	48577	ENSG00000188582	PAQR9
chr3	145722016	145722292	combo-Teff-Rest-MED12Thermo_macs2_peak_q0.05_peak_689	15	.	Teff	Resting	AAVS1	MED12	48631	ENSG00000152952	PLOD2
chr3	148521317	148521584	combo-Teff-Rest-MED12Thermo_macs2_peak_q0.05_peak_690	25	.	Teff	Resting	AAVS1	MED12	48706	ENSG00000144891	AGTR1
chr3	149009748	149010009	combo-Teff-Rest-MED12Thermo_macs2_peak_q0.05_peak_691	67	.	Teff	Resting	AAVS1	MED12	48763	ENSG00000163754	GYG1
chr3	151183361	151183684	combo-Teff-Rest-MED12Thermo_macs2_peak_q0.05_peak_692	112	.	Teff	Resting	AAVS1	MED12	48973	ENSG00000174946	GPR171
chr3	158388630	158388895	combo-Teff-Rest-MED12Thermo_macs2_peak_q0.05_peak_693	41	.	Teff	Resting	AAVS1	MED12	49225	ENSG00000178053	MLF1
chr3	165441432	165441715	combo-Teff-Rest-MED12Thermo_macs2_peak_q0.05_peak_694	31	.	Teff	Resting	AAVS1	MED12	49675	ENSG00000121871	SLITRK3
chr3	194672243	194672533	combo-Teff-Rest-MED12Thermo_macs2_peak_q0.05_peak_695	66	.	Teff	Resting	AAVS1	MED12	51716	ENSG00000041802	LSG1
chr3	196179513	196179783	combo-Teff-Rest-MED12Thermo_macs2_peak_q0.05_peak_696	17	.	Teff	Resting	AAVS1	MED12	52005	ENSG00000163958	ZDHHC19
chr3	196632262	196632602	combo-Teff-Rest-MED12Thermo_macs2_peak_q0.05_peak_697	19	.	Teff	Resting	AAVS1	MED12	52058	ENSG00000174004	NRROS
chr4	2144955	2145220	combo-Teff-Rest-MED12Thermo_macs2_peak_q0.05_peak_698	25	.	Teff	Resting	AAVS1	MED12	7137	ENSG00000130997	POLN
chr4	6689579	6689837	combo-Teff-Rest-MED12Thermo_macs2_peak_q0.05_peak_699	40	.	Teff	Resting	AAVS1	MED12	8270	ENSG00000163993	S100P
chr4	10655221	10655503	combo-Teff-Rest-MED12Thermo_macs2_peak_q0.05_peak_700	68	.	Teff	Resting	AAVS1	MED12	8768	ENSG00000109684	CLNK
chr4	25312654	25312975	combo-Teff-Rest-MED12Thermo_macs2_peak_q0.05_peak_701	23	.	Teff	Resting	AAVS1	MED12	10189	ENSG00000168228	ZCCHC4
chr4	36189876	36190137	combo-Teff-Rest-MED12Thermo_macs2_peak_q0.05_peak_702	58	.	Teff	Resting	AAVS1	MED12	10625	ENSG00000047365	ARAP2
chr4	36255607	36255868	combo-Teff-Rest-MED12Thermo_macs2_peak_q0.05_peak_703	71	.	Teff	Resting	AAVS1	MED12	10623	ENSG00000047365	ARAP2
chr4	38509526	38509820	combo-Teff-Rest-MED12Thermo_macs2_peak_q0.05_peak_704	20	.	Teff	Resting	AAVS1	MED12	10771	ENSG00000109787	KLF3
chr4	52588933	52589319	combo-Teff-Rest-MED12Thermo_macs2_peak_q0.05_peak_719	78	.	Teff	Resting	AAVS1	MED12	13454	ENSG00000109189	USP46
chr4	56435865	56436136	combo-Teff-Rest-MED12Thermo_macs2_peak_q0.05_peak_720	122	.	Teff	Resting	AAVS1	MED12	14180	ENSG00000128050	PAICS
chr4	62288413	62288906	combo-Teff-Rest-MED12Thermo_macs2_peak_q0.05_peak_721	27	.	Teff	Resting	AAVS1	MED12	14695	ENSG00000150471	ADGRL3
chr4	69760485	69760890	combo-Teff-Rest-MED12Thermo_macs2_peak_q0.05_peak_722	165	.	Teff	Resting	AAVS1	MED12	15189	ENSG00000173597	SULT1B1
chr4	80439772	80440074	combo-Teff-Rest-MED12Thermo_macs2_peak_q0.05_peak_723	65	.	Teff	Resting	AAVS1	MED12	17565	ENSG00000197826	CFAP299
chr4	83084035	83084403	combo-Teff-Rest-MED12Thermo_macs2_peak_q0.05_peak_724	53	.	Teff	Resting	AAVS1	MED12	18553	ENSG00000145287	PLAC8
chr4	89305727	89306652	combo-Teff-Rest-MED12Thermo_macs2_peak_q0.05_peak_725	39	.	Teff	Resting	AAVS1	MED12	21804	ENSG00000185477	GPRIN3
chr4	95156174	95156437	combo-Teff-Rest-MED12Thermo_macs2_peak_q0.05_peak_726	44	.	Teff	Resting	AAVS1	MED12	22299	ENSG00000138696	BMPR1B
chr4	102598477	102598824	combo-Teff-Rest-MED12Thermo_macs2_peak_q0.05_peak_727	123	.	Teff	Resting	AAVS1	MED12	23344	ENSG00000109320	NFKB1
chr4	109648657	109648936	combo-Teff-Rest-MED12Thermo_macs2_peak_q0.05_peak_728	103	.	Teff	Resting	AAVS1	MED12	24945	ENSG00000138794	CASP6
chr4	113762252	113762588	combo-Teff-Rest-MED12Thermo_macs2_peak_q0.05_peak_729	74	.	Teff	Resting	AAVS1	MED12	28877	ENSG00000145349	CAMK2D
chr4	114005917	114006262	combo-Teff-Rest-MED12Thermo_macs2_peak_q0.05_peak_730	71	.	Teff	Resting	AAVS1	MED12	28886	ENSG00000180801	ARSJ
chr4	122922890	122923262	combo-Teff-Rest-MED12Thermo_macs2_peak_q0.05_peak_731	48	.	Teff	Resting	AAVS1	MED12	29831	ENSG00000145375	SPATA5
chr4	142407151	142407462	combo-Teff-Rest-MED12Thermo_macs2_peak_q0.05_peak_732	14	.	Teff	Resting	AAVS1	MED12	31192	ENSG00000109452	INPP4B
chr4	147943061	147943423	combo-Teff-Rest-MED12Thermo_macs2_peak_q0.05_peak_733	89	.	Teff	Resting	AAVS1	MED12	31890	ENSG00000071205	ARHGAP10
chr4	152100364	152101345	combo-Teff-Rest-MED12Thermo_macs2_peak_q0.05_peak_734	324	.	Teff	Resting	AAVS1	MED12	32330	ENSG00000109670	FBXW7
chr4	170027277	170027580	combo-Teff-Rest-MED12Thermo_macs2_peak_q0.05_peak_735	437	.	Teff	Resting	AAVS1	MED12	34356	ENSG00000198948	MFAP3L
chr4	176319710	176320063	combo-Teff-Rest-MED12Thermo_macs2_peak_q0.05_peak_736	48	.	Teff	Resting	AAVS1	MED12	34933	ENSG00000129128	SPCS3
chr4	185425989	185426247	combo-Teff-Rest-MED12Thermo_macs2_peak_q0.05_peak_737	46	.	Teff	Resting	AAVS1	MED12	35705	ENSG00000109775	UFSP2
chr5	1386019	1386376	combo-Teff-Rest-MED12Thermo_macs2_peak_q0.05_peak_739	19	.	Teff	Resting	AAVS1	MED12	12745	ENSG00000049656	CLPTM1L
chr5	12870984	12871318	combo-Teff-Rest-MED12Thermo_macs2_peak_q0.05_peak_740	67	.	Teff	Resting	AAVS1	MED12	13705	ENSG00000169862	CTNND2
chr5	14365921	14366350	combo-Teff-Rest-MED12Thermo_macs2_peak_q0.05_peak_741	42	.	Teff	Resting	AAVS1	MED12	13829	ENSG00000038382	TRIO
chr5	35816746	35817271	combo-Teff-Rest-MED12Thermo_macs2_peak_q0.05_peak_742	132	.	Teff	Resting	AAVS1	MED12	15587	ENSG00000168685	IL7R
chr5	35853806	35854521	combo-Teff-Rest-MED12Thermo_macs2_peak_q0.05_peak_743	22	.	Teff	Resting	AAVS1	MED12	15587	ENSG00000168685	IL7R
chr5	35856351	35857964	combo-Teff-Rest-MED12Thermo_macs2_peak_q0.05_peak_744	110	.	Teff	Resting	AAVS1	MED12	15590	ENSG00000168685	IL7R
chr5	35858739	35860071	combo-Teff-Rest-MED12Thermo_macs2_peak_q0.05_peak_745	145	.	Teff	Resting	AAVS1	MED12	15590	ENSG00000168685	IL7R
chr5	35873728	35874019	combo-Teff-Rest-MED12Thermo_macs2_peak_q0.05_peak_746	26	.	Teff	Resting	AAVS1	MED12	15590	ENSG00000168685	IL7R
chr5	35877030	35877467	combo-Teff-Rest-MED12Thermo_macs2_peak_q0.05_peak_747	31	.	Teff	Resting	AAVS1	MED12	15590	ENSG00000168685	IL7R
chr5	35885740	35886102	combo-Teff-Rest-MED12Thermo_macs2_peak_q0.05_peak_748	18	.	Teff	Resting	AAVS1	MED12	15590	ENSG00000168685	IL7R
chr5	41651764	41652019	combo-Teff-Rest-MED12Thermo_macs2_peak_q0.05_peak_749	43	.	Teff	Resting	AAVS1	MED12	16852	ENSG00000182836	PLCXD3
chr5	41870171	41870522	combo-Teff-Rest-MED12Thermo_macs2_peak_q0.05_peak_750	44	.	Teff	Resting	AAVS1	MED12	16906	ENSG00000083720	OXCT1
chr5	54968636	54968893	combo-Teff-Rest-MED12Thermo_macs2_peak_q0.05_peak_751	27	.	Teff	Resting	AAVS1	MED12	18105	ENSG00000164283	ESM1
chr5	56612839	56613218	combo-Teff-Rest-MED12Thermo_macs2_peak_q0.05_peak_752	117	.	Teff	Resting	AAVS1	MED12	18648	ENSG00000095015	MAP3K1
chr5	56815688	56817176	combo-Teff-Rest-MED12Thermo_macs2_peak_q0.05_peak_753	64	.	Teff	Resting	AAVS1	MED12	18648	ENSG00000095015	MAP3K1
chr5	73387822	73388142	combo-Teff-Rest-MED12Thermo_macs2_peak_q0.05_peak_754	122	.	Teff	Resting	AAVS1	MED12	21888	ENSG00000251493	FOXD1
chr5	80186687	80187003	combo-Teff-Rest-MED12Thermo_macs2_peak_q0.05_peak_755	21	.	Teff	Resting	AAVS1	MED12	24029	ENSG00000164300	SERINC5
chr5	91380883	91382341	combo-Teff-Rest-MED12Thermo_macs2_peak_q0.05_peak_756	112	.	Teff	Resting	AAVS1	MED12	26168	ENSG00000113369	ARRDC3
chr5	93581610	93581952	combo-Teff-Rest-MED12Thermo_macs2_peak_q0.05_peak_757	58	.	Teff	Resting	AAVS1	MED12	26332	ENSG00000175745	NR2F1
chr5	99037800	99038063	combo-Teff-Rest-MED12Thermo_macs2_peak_q0.05_peak_758	69	.	Teff	Resting	AAVS1	MED12	27718	ENSG00000153922	CHD1
chr5	103111531	103111819	combo-Teff-Rest-MED12Thermo_macs2_peak_q0.05_peak_759	140	.	Teff	Resting	AAVS1	MED12	28047	ENSG00000145723	GIN1
chr5	111225867	111226218	combo-Teff-Rest-MED12Thermo_macs2_peak_q0.05_peak_760	55	.	Teff	Resting	AAVS1	MED12	28469	ENSG00000152495	CAMK4
chr5	119299666	119299944	combo-Teff-Rest-MED12Thermo_macs2_peak_q0.05_peak_761	56	.	Teff	Resting	AAVS1	MED12	29392	ENSG00000145779	TNFAIP8
chr5	123423489	123423849	combo-Teff-Rest-MED12Thermo_macs2_peak_q0.05_peak_762	79	.	Teff	Resting	AAVS1	MED12	29952	ENSG00000168944	CEP120
chr5	123515749	123516156	combo-Teff-Rest-MED12Thermo_macs2_peak_q0.05_peak_763	21	.	Teff	Resting	AAVS1	MED12	29997	ENSG00000151292	CSNK1G3
chr5	132058979	132059327	combo-Teff-Rest-MED12Thermo_macs2_peak_q0.05_peak_764	114	.	Teff	Resting	AAVS1	MED12	31330	ENSG00000164399	IL3
chr5	138018114	138018429	combo-Teff-Rest-MED12Thermo_macs2_peak_q0.05_peak_765	25	.	Teff	Resting	AAVS1	MED12	32830	ENSG00000031003	FAM13B
chr5	138331857	138332125	combo-Teff-Rest-MED12Thermo_macs2_peak_q0.05_peak_766	50	.	Teff	Resting	AAVS1	MED12	33205	ENSG00000158402	CDC25C
chr5	148383724	148384049	combo-Teff-Rest-MED12Thermo_macs2_peak_q0.05_peak_767	21	.	Teff	Resting	AAVS1	MED12	36552	ENSG00000145868	FBXO38
chr5	148849486	148849775	combo-Teff-Rest-MED12Thermo_macs2_peak_q0.05_peak_768	63	.	Teff	Resting	AAVS1	MED12	36614	ENSG00000169252	ADRB2
chr5	150449767	150450029	combo-Teff-Rest-MED12Thermo_macs2_peak_q0.05_peak_769	40	.	Teff	Resting	AAVS1	MED12	37273	ENSG00000164587	RPS14
chr5	151612753	151613160	combo-Teff-Rest-MED12Thermo_macs2_peak_q0.05_peak_770	73	.	Teff	Resting	AAVS1	MED12	37818	ENSG00000086570	FAT2
chr5	151771659	151771935	combo-Teff-Rest-MED12Thermo_macs2_peak_q0.05_peak_771	25	.	Teff	Resting	AAVS1	MED12	37924	ENSG00000145907	G3BP1
chr5	152026569	152026908	combo-Teff-Rest-MED12Thermo_macs2_peak_q0.05_peak_772	52	.	Teff	Resting	AAVS1	MED12	37980	ENSG00000145888	GLRA1
chr5	157025288	157025592	combo-Teff-Rest-MED12Thermo_macs2_peak_q0.05_peak_773	130	.	Teff	Resting	AAVS1	MED12	38504	ENSG00000113249	HAVCR1
chr5	157159276	157159636	combo-Teff-Rest-MED12Thermo_macs2_peak_q0.05_peak_774	22	.	Teff	Resting	AAVS1	MED12	38545	ENSG00000170613	FAM71B
chr5	159337483	159337868	combo-Teff-Rest-MED12Thermo_macs2_peak_q0.05_peak_775	63	.	Teff	Resting	AAVS1	MED12	38891	ENSG00000113302	IL12B
chr5	159340564	159340892	combo-Teff-Rest-MED12Thermo_macs2_peak_q0.05_peak_776	67	.	Teff	Resting	AAVS1	MED12	38891	ENSG00000113302	IL12B
chr5	159412203	159412587	combo-Teff-Rest-MED12Thermo_macs2_peak_q0.05_peak_777	243	.	Teff	Resting	AAVS1	MED12	38891	ENSG00000113302	IL12B
chr5	180006953	180007218	combo-Teff-Rest-MED12Thermo_macs2_peak_q0.05_peak_778	20	.	Teff	Resting	AAVS1	MED12	42151	ENSG00000113269	RNF130
chr6	7313201	7313462	combo-Teff-Rest-MED12Thermo_macs2_peak_q0.05_peak_780	37	.	Teff	Resting	AAVS1	MED12	9517	ENSG00000124783	SSR1
chr6	10719564	10719836	combo-Teff-Rest-MED12Thermo_macs2_peak_q0.05_peak_781	40	.	Teff	Resting	AAVS1	MED12	9974	ENSG00000111843	TMEM14C
chr6	20062028	20062293	combo-Teff-Rest-MED12Thermo_macs2_peak_q0.05_peak_782	66	.	Teff	Resting	AAVS1	MED12	10884	ENSG00000172197	MBOAT1
chr6	22416030	22416404	combo-Teff-Rest-MED12Thermo_macs2_peak_q0.05_peak_783	19	.	Teff	Resting	AAVS1	MED12	11008	ENSG00000172179	PRL
chr6	24927341	24927634	combo-Teff-Rest-MED12Thermo_macs2_peak_q0.05_peak_784	24	.	Teff	Resting	AAVS1	MED12	11460	ENSG00000111913	RIPOR2
chr6	24933700	24936166	combo-Teff-Rest-MED12Thermo_macs2_peak_q0.05_peak_785	221	.	Teff	Resting	AAVS1	MED12	11466	ENSG00000111913	RIPOR2
chr6	24948979	24949476	combo-Teff-Rest-MED12Thermo_macs2_peak_q0.05_peak_786	132	.	Teff	Resting	AAVS1	MED12	11466	ENSG00000111913	RIPOR2
chr6	24949749	24950009	combo-Teff-Rest-MED12Thermo_macs2_peak_q0.05_peak_787	49	.	Teff	Resting	AAVS1	MED12	11466	ENSG00000111913	RIPOR2
chr6	24951753	24952125	combo-Teff-Rest-MED12Thermo_macs2_peak_q0.05_peak_788	100	.	Teff	Resting	AAVS1	MED12	11466	ENSG00000111913	RIPOR2
chr6	26031961	26032283	combo-Teff-Rest-MED12Thermo_macs2_peak_q0.05_peak_789	55	.	Teff	Resting	AAVS1	MED12	11651	ENSG00000286522	NA
chr6	26045229	26045586	combo-Teff-Rest-MED12Thermo_macs2_peak_q0.05_peak_790	69	.	Teff	Resting	AAVS1	MED12	11657	ENSG00000287080	NA
chr6	26056253	26056533	combo-Teff-Rest-MED12Thermo_macs2_peak_q0.05_peak_791	138	.	Teff	Resting	AAVS1	MED12	11659	ENSG00000187837	HIST1H1C
chr6	26103736	26104111	combo-Teff-Rest-MED12Thermo_macs2_peak_q0.05_peak_792	373	.	Teff	Resting	AAVS1	MED12	11790	ENSG00000197061	HIST1H4C
chr6	26234773	26235082	combo-Teff-Rest-MED12Thermo_macs2_peak_q0.05_peak_793	70	.	Teff	Resting	AAVS1	MED12	11852	ENSG00000124575	HIST1H1D
chr6	26240251	26240672	combo-Teff-Rest-MED12Thermo_macs2_peak_q0.05_peak_794	76	.	Teff	Resting	AAVS1	MED12	11857	ENSG00000274618	HIST1H4F
chr6	26285437	26285760	combo-Teff-Rest-MED12Thermo_macs2_peak_q0.05_peak_795	215	.	Teff	Resting	AAVS1	MED12	11876	ENSG00000158406	HIST1H4H
chr6	27132858	27133261	combo-Teff-Rest-MED12Thermo_macs2_peak_q0.05_peak_796	177	.	Teff	Resting	AAVS1	MED12	12211	ENSG00000196787	HIST1H2AG
chr6	27838266	27838615	combo-Teff-Rest-MED12Thermo_macs2_peak_q0.05_peak_797	70	.	Teff	Resting	AAVS1	MED12	12369	ENSG00000275221	HIST1H2AK
chr6	28778829	28779091	combo-Teff-Rest-MED12Thermo_macs2_peak_q0.05_peak_798	36	.	Teff	Resting	AAVS1	MED12	12618	ENSG00000204713	TRIM27
chr6	31580942	31581397	combo-Teff-Rest-MED12Thermo_macs2_peak_q0.05_peak_799	45	.	Teff	Resting	AAVS1	MED12	16633	ENSG00000227507	LTB
chr6	31582127	31582663	combo-Teff-Rest-MED12Thermo_macs2_peak_q0.05_peak_800	37	.	Teff	Resting	AAVS1	MED12	16633	ENSG00000227507	LTB
chr6	31588170	31588432	combo-Teff-Rest-MED12Thermo_macs2_peak_q0.05_peak_801	75	.	Teff	Resting	AAVS1	MED12	16704	ENSG00000204482	LST1
chr6	36546103	36547332	combo-Teff-Rest-MED12Thermo_macs2_peak_q0.05_peak_802	137	.	Teff	Resting	AAVS1	MED12	22687	ENSG00000112079	STK38
chr6	37134840	37135213	combo-Teff-Rest-MED12Thermo_macs2_peak_q0.05_peak_803	28	.	Teff	Resting	AAVS1	MED12	22955	ENSG00000137193	PIM1
chr6	37175431	37176116	combo-Teff-Rest-MED12Thermo_macs2_peak_q0.05_peak_804	91	.	Teff	Resting	AAVS1	MED12	22955	ENSG00000137193	PIM1
chr6	37698011	37698316	combo-Teff-Rest-MED12Thermo_macs2_peak_q0.05_peak_805	432	.	Teff	Resting	AAVS1	MED12	23052	ENSG00000112139	MDGA1
chr6	38713889	38714187	combo-Teff-Rest-MED12Thermo_macs2_peak_q0.05_peak_806	94	.	Teff	Resting	AAVS1	MED12	23239	ENSG00000124721	DNAH8
chr6	41936211	41936483	combo-Teff-Rest-MED12Thermo_macs2_peak_q0.05_peak_807	85	.	Teff	Resting	AAVS1	MED12	23995	ENSG00000112576	CCND3
chr6	42746989	42747315	combo-Teff-Rest-MED12Thermo_macs2_peak_q0.05_peak_808	40	.	Teff	Resting	AAVS1	MED12	24204	ENSG00000112624	BICRAL
chr6	45586749	45587008	combo-Teff-Rest-MED12Thermo_macs2_peak_q0.05_peak_809	83	.	Teff	Resting	AAVS1	MED12	26485	ENSG00000124813	RUNX2
chr6	52284948	52285219	combo-Teff-Rest-MED12Thermo_macs2_peak_q0.05_peak_810	20	.	Teff	Resting	AAVS1	MED12	27158	ENSG00000112118	MCM3
chr6	53651290	53651555	combo-Teff-Rest-MED12Thermo_macs2_peak_q0.05_peak_811	30	.	Teff	Resting	AAVS1	MED12	27616	ENSG00000124743	KLHL31
chr6	63529632	63529893	combo-Teff-Rest-MED12Thermo_macs2_peak_q0.05_peak_812	87	.	Teff	Resting	AAVS1	MED12	28715	ENSG00000112245	PTP4A1
chr6	73422398	73422690	combo-Teff-Rest-MED12Thermo_macs2_peak_q0.05_peak_813	21	.	Teff	Resting	AAVS1	MED12	29877	ENSG00000203907	OOEP
chr6	87742200	87742492	combo-Teff-Rest-MED12Thermo_macs2_peak_q0.05_peak_814	53	.	Teff	Resting	AAVS1	MED12	32692	ENSG00000135334	AKIRIN2
chr6	90233981	90234345	combo-Teff-Rest-MED12Thermo_macs2_peak_q0.05_peak_815	111	.	Teff	Resting	AAVS1	MED12	33034	ENSG00000112182	BACH2
chr6	90274419	90274715	combo-Teff-Rest-MED12Thermo_macs2_peak_q0.05_peak_816	164	.	Teff	Resting	AAVS1	MED12	33034	ENSG00000112182	BACH2
chr6	90587007	90587415	combo-Teff-Rest-MED12Thermo_macs2_peak_q0.05_peak_817	23	.	Teff	Resting	AAVS1	MED12	33139	ENSG00000135341	MAP3K7
chr6	107824134	107824602	combo-Teff-Rest-MED12Thermo_macs2_peak_q0.05_peak_818	74	.	Teff	Resting	AAVS1	MED12	34131	ENSG00000146285	SCML4
chr6	108558548	108558810	combo-Teff-Rest-MED12Thermo_macs2_peak_q0.05_peak_819	374	.	Teff	Resting	AAVS1	MED12	34221	ENSG00000118689	FOXO3
chr6	108902630	108902939	combo-Teff-Rest-MED12Thermo_macs2_peak_q0.05_peak_820	32	.	Teff	Resting	AAVS1	MED12	34255	ENSG00000118690	ARMC2
chr6	130215581	130215898	combo-Teff-Rest-MED12Thermo_macs2_peak_q0.05_peak_821	115	.	Teff	Resting	AAVS1	MED12	37234	ENSG00000164483	SAMD3
chr6	134247258	134247556	combo-Teff-Rest-MED12Thermo_macs2_peak_q0.05_peak_822	154	.	Teff	Resting	AAVS1	MED12	38180	ENSG00000118515	SGK1
chr6	139375169	139375552	combo-Teff-Rest-MED12Thermo_macs2_peak_q0.05_peak_823	505	.	Teff	Resting	AAVS1	MED12	41050	ENSG00000164442	CITED2
chr6	142943698	142943978	combo-Teff-Rest-MED12Thermo_macs2_peak_q0.05_peak_824	38	.	Teff	Resting	AAVS1	MED12	41189	ENSG00000010818	HIVEP2
chr6	143450590	143450857	combo-Teff-Rest-MED12Thermo_macs2_peak_q0.05_peak_825	58	.	Teff	Resting	AAVS1	MED12	41253	ENSG00000034693	PEX3
chr6	149316539	149316865	combo-Teff-Rest-MED12Thermo_macs2_peak_q0.05_peak_826	16	.	Teff	Resting	AAVS1	MED12	41707	ENSG00000055208	TAB2
chr6	149319490	149319825	combo-Teff-Rest-MED12Thermo_macs2_peak_q0.05_peak_827	63	.	Teff	Resting	AAVS1	MED12	41709	ENSG00000055208	TAB2
chr6	157550222	157550524	combo-Teff-Rest-MED12Thermo_macs2_peak_q0.05_peak_828	32	.	Teff	Resting	AAVS1	MED12	42849	ENSG00000175048	ZDHHC14
chr6	159043432	159043812	combo-Teff-Rest-MED12Thermo_macs2_peak_q0.05_peak_829	71	.	Teff	Resting	AAVS1	MED12	43003	ENSG00000164691	TAGAP
chr6	159062421	159062719	combo-Teff-Rest-MED12Thermo_macs2_peak_q0.05_peak_830	41	.	Teff	Resting	AAVS1	MED12	43005	ENSG00000164691	TAGAP
chr6	161080156	161080480	combo-Teff-Rest-MED12Thermo_macs2_peak_q0.05_peak_831	20	.	Teff	Resting	AAVS1	MED12	43206	ENSG00000085511	MAP3K4
chr6	166417269	166417688	combo-Teff-Rest-MED12Thermo_macs2_peak_q0.05_peak_832	59	.	Teff	Resting	AAVS1	MED12	43388	ENSG00000060762	MPC1
chr7	1940450	1940746	combo-Teff-Rest-MED12Thermo_macs2_peak_q0.05_peak_833	93	.	Teff	Resting	AAVS1	MED12	7645	ENSG00000225968	ELFN1
chr7	5822875	5823147	combo-Teff-Rest-MED12Thermo_macs2_peak_q0.05_peak_834	29	.	Teff	Resting	AAVS1	MED12	8371	ENSG00000011275	RNF216
chr7	16645735	16646061	combo-Teff-Rest-MED12Thermo_macs2_peak_q0.05_peak_835	53	.	Teff	Resting	AAVS1	MED12	9449	ENSG00000106524	ANKMY2
chr7	21338861	21339242	combo-Teff-Rest-MED12Thermo_macs2_peak_q0.05_peak_836	176	.	Teff	Resting	AAVS1	MED12	9998	ENSG00000105866	SP4
chr7	25862382	25862735	combo-Teff-Rest-MED12Thermo_macs2_peak_q0.05_peak_837	91	.	Teff	Resting	AAVS1	MED12	10852	ENSG00000050344	NFE2L3
chr7	30029154	30029429	combo-Teff-Rest-MED12Thermo_macs2_peak_q0.05_peak_838	145	.	Teff	Resting	AAVS1	MED12	11889	ENSG00000106086	PLEKHA8
chr7	35652174	35652432	combo-Teff-Rest-MED12Thermo_macs2_peak_q0.05_peak_839	17	.	Teff	Resting	AAVS1	MED12	13129	ENSG00000122557	HERPUD2
chr7	36788075	36788376	combo-Teff-Rest-MED12Thermo_macs2_peak_q0.05_peak_840	80	.	Teff	Resting	AAVS1	MED12	13413	ENSG00000136250	AOAH
chr7	36938175	36938473	combo-Teff-Rest-MED12Thermo_macs2_peak_q0.05_peak_841	95	.	Teff	Resting	AAVS1	MED12	13483	ENSG00000155849	ELMO1
chr7	44606569	44607051	combo-Teff-Rest-MED12Thermo_macs2_peak_q0.05_peak_842	75	.	Teff	Resting	AAVS1	MED12	15324	ENSG00000105953	OGDH
chr7	45768918	45769296	combo-Teff-Rest-MED12Thermo_macs2_peak_q0.05_peak_843	100	.	Teff	Resting	AAVS1	MED12	15856	ENSG00000283247	AC096582.3
chr7	48097095	48097748	combo-Teff-Rest-MED12Thermo_macs2_peak_q0.05_peak_844	106	.	Teff	Resting	AAVS1	MED12	16127	ENSG00000183696	UPP1
chr7	50304644	50305739	combo-Teff-Rest-MED12Thermo_macs2_peak_q0.05_peak_845	57	.	Teff	Resting	AAVS1	MED12	16443	ENSG00000185811	IKZF1
chr7	50307068	50307605	combo-Teff-Rest-MED12Thermo_macs2_peak_q0.05_peak_846	75	.	Teff	Resting	AAVS1	MED12	16424	ENSG00000185811	IKZF1
chr7	66920981	66921245	combo-Teff-Rest-MED12Thermo_macs2_peak_q0.05_peak_849	31	.	Teff	Resting	AAVS1	MED12	18379	ENSG00000106609	TMEM248
chr7	70312431	70312709	combo-Teff-Rest-MED12Thermo_macs2_peak_q0.05_peak_850	54	.	Teff	Resting	AAVS1	MED12	18596	ENSG00000158321	AUTS2
chr7	74452539	74452836	combo-Teff-Rest-MED12Thermo_macs2_peak_q0.05_peak_851	42	.	Teff	Resting	AAVS1	MED12	20795	ENSG00000006704	GTF2IRD1
chr7	75727881	75728139	combo-Teff-Rest-MED12Thermo_macs2_peak_q0.05_peak_852	39	.	Teff	Resting	AAVS1	MED12	21610	ENSG00000127946	HIP1
chr7	76153565	76153881	combo-Teff-Rest-MED12Thermo_macs2_peak_q0.05_peak_853	14	.	Teff	Resting	AAVS1	MED12	21949	ENSG00000177679	SRRM3
chr7	81166388	81166687	combo-Teff-Rest-MED12Thermo_macs2_peak_q0.05_peak_854	33	.	Teff	Resting	AAVS1	MED12	23388	ENSG00000075223	SEMA3C
chr7	100586318	100586594	combo-Teff-Rest-MED12Thermo_macs2_peak_q0.05_peak_855	19	.	Teff	Resting	AAVS1	MED12	30103	ENSG00000106336	FBXO24
chr7	105448111	105448505	combo-Teff-Rest-MED12Thermo_macs2_peak_q0.05_peak_856	149	.	Teff	Resting	AAVS1	MED12	32310	ENSG00000135250	SRPK2
chr7	111090998	111091265	combo-Teff-Rest-MED12Thermo_macs2_peak_q0.05_peak_857	70	.	Teff	Resting	AAVS1	MED12	33537	ENSG00000173114	LRRN3
chr7	111093421	111094784	combo-Teff-Rest-MED12Thermo_macs2_peak_q0.05_peak_858	64	.	Teff	Resting	AAVS1	MED12	33535	ENSG00000173114	LRRN3
chr7	111127009	111127303	combo-Teff-Rest-MED12Thermo_macs2_peak_q0.05_peak_859	53	.	Teff	Resting	AAVS1	MED12	33535	ENSG00000173114	LRRN3
chr7	114922900	114923494	combo-Teff-Rest-MED12Thermo_macs2_peak_q0.05_peak_860	57	.	Teff	Resting	AAVS1	MED12	34276	ENSG00000135272	MDFIC
chr7	114923856	114924246	combo-Teff-Rest-MED12Thermo_macs2_peak_q0.05_peak_861	27	.	Teff	Resting	AAVS1	MED12	34276	ENSG00000135272	MDFIC
chr7	116862327	116862629	combo-Teff-Rest-MED12Thermo_macs2_peak_q0.05_peak_862	41	.	Teff	Resting	AAVS1	MED12	34491	ENSG00000198898	CAPZA2
chr7	127651830	127652194	combo-Teff-Rest-MED12Thermo_macs2_peak_q0.05_peak_863	85	.	Teff	Resting	AAVS1	MED12	36142	ENSG00000197157	SND1
chr7	132431231	132431560	combo-Teff-Rest-MED12Thermo_macs2_peak_q0.05_peak_864	105	.	Teff	Resting	AAVS1	MED12	37490	ENSG00000221866	PLXNA4
chr7	140376279	140376555	combo-Teff-Rest-MED12Thermo_macs2_peak_q0.05_peak_865	22	.	Teff	Resting	AAVS1	MED12	38626	ENSG00000157800	SLC37A3
chr7	142785857	142786117	combo-Teff-Rest-MED12Thermo_macs2_peak_q0.05_peak_866	85	.	Teff	Resting	AAVS1	MED12	39194	ENSG00000275896	PRSS2
chr7	142787139	142790562	combo-Teff-Rest-MED12Thermo_macs2_peak_q0.05_peak_867	190	.	Teff	Resting	AAVS1	MED12	39194	ENSG00000275896	PRSS2
chr7	142791242	142791669	combo-Teff-Rest-MED12Thermo_macs2_peak_q0.05_peak_868	27	.	Teff	Resting	AAVS1	MED12	39194	ENSG00000275896	PRSS2
chr7	142796747	142799801	combo-Teff-Rest-MED12Thermo_macs2_peak_q0.05_peak_869	93	.	Teff	Resting	AAVS1	MED12	39194	ENSG00000275896	PRSS2
chr7	142800132	142800421	combo-Teff-Rest-MED12Thermo_macs2_peak_q0.05_peak_870	35	.	Teff	Resting	AAVS1	MED12	39194	ENSG00000275896	PRSS2
chr7	142808862	142809152	combo-Teff-Rest-MED12Thermo_macs2_peak_q0.05_peak_871	141	.	Teff	Resting	AAVS1	MED12	39194	ENSG00000275896	PRSS2
chr7	144835796	144836256	combo-Teff-Rest-MED12Thermo_macs2_peak_q0.05_peak_872	95	.	Teff	Resting	AAVS1	MED12	39694	ENSG00000196511	TPK1
chr7	150451430	150452446	combo-Teff-Rest-MED12Thermo_macs2_peak_q0.05_peak_873	93	.	Teff	Resting	AAVS1	MED12	40131	ENSG00000171115	GIMAP8
chr7	150453246	150453549	combo-Teff-Rest-MED12Thermo_macs2_peak_q0.05_peak_874	29	.	Teff	Resting	AAVS1	MED12	40131	ENSG00000171115	GIMAP8
chr7	150481500	150481770	combo-Teff-Rest-MED12Thermo_macs2_peak_q0.05_peak_875	57	.	Teff	Resting	AAVS1	MED12	40131	ENSG00000171115	GIMAP8
chr7	150514771	150516792	combo-Teff-Rest-MED12Thermo_macs2_peak_q0.05_peak_876	174	.	Teff	Resting	AAVS1	MED12	40132	ENSG00000179144	GIMAP7
chr7	150631570	150631973	combo-Teff-Rest-MED12Thermo_macs2_peak_q0.05_peak_877	32	.	Teff	Resting	AAVS1	MED12	40143	ENSG00000133561	GIMAP6
chr7	150668562	150668858	combo-Teff-Rest-MED12Thermo_macs2_peak_q0.05_peak_878	31	.	Teff	Resting	AAVS1	MED12	40149	ENSG00000106560	GIMAP2
chr7	150716488	150716985	combo-Teff-Rest-MED12Thermo_macs2_peak_q0.05_peak_879	60	.	Teff	Resting	AAVS1	MED12	40152	ENSG00000281887	GIMAP1-GIMAP5
chr7	150717316	150717781	combo-Teff-Rest-MED12Thermo_macs2_peak_q0.05_peak_880	45	.	Teff	Resting	AAVS1	MED12	40152	ENSG00000281887	GIMAP1-GIMAP5
chr7	150738068	150738567	combo-Teff-Rest-MED12Thermo_macs2_peak_q0.05_peak_881	48	.	Teff	Resting	AAVS1	MED12	40156	ENSG00000196329	GIMAP5
chr7	150738967	150740283	combo-Teff-Rest-MED12Thermo_macs2_peak_q0.05_peak_882	48	.	Teff	Resting	AAVS1	MED12	40156	ENSG00000196329	GIMAP5
chr7	156582030	156582432	combo-Teff-Rest-MED12Thermo_macs2_peak_q0.05_peak_883	128	.	Teff	Resting	AAVS1	MED12	41335	ENSG00000105982	RNF32
chr7	157471115	157471392	combo-Teff-Rest-MED12Thermo_macs2_peak_q0.05_peak_884	242	.	Teff	Resting	AAVS1	MED12	41526	ENSG00000105993	DNAJB6
chr7	157471823	157472119	combo-Teff-Rest-MED12Thermo_macs2_peak_q0.05_peak_885	198	.	Teff	Resting	AAVS1	MED12	41526	ENSG00000105993	DNAJB6
chr7	157490647	157490979	combo-Teff-Rest-MED12Thermo_macs2_peak_q0.05_peak_886	111	.	Teff	Resting	AAVS1	MED12	41526	ENSG00000105993	DNAJB6
chr8	2133887	2134184	combo-Teff-Rest-MED12Thermo_macs2_peak_q0.05_peak_887	183	.	Teff	Resting	AAVS1	MED12	4117	ENSG00000036448	MYOM2
chr8	8919725	8920129	combo-Teff-Rest-MED12Thermo_macs2_peak_q0.05_peak_888	49	.	Teff	Resting	AAVS1	MED12	4378	ENSG00000147324	MFHAS1
chr8	11782853	11783123	combo-Teff-Rest-MED12Thermo_macs2_peak_q0.05_peak_889	42	.	Teff	Resting	AAVS1	MED12	4766	ENSG00000079459	FDFT1
chr8	18210097	18210441	combo-Teff-Rest-MED12Thermo_macs2_peak_q0.05_peak_890	25	.	Teff	Resting	AAVS1	MED12	5433	ENSG00000171428	NAT1
chr8	19475470	19475839	combo-Teff-Rest-MED12Thermo_macs2_peak_q0.05_peak_891	219	.	Teff	Resting	AAVS1	MED12	5511	ENSG00000147408	CSGALNACT1
chr8	20222326	20222626	combo-Teff-Rest-MED12Thermo_macs2_peak_q0.05_peak_892	23	.	Teff	Resting	AAVS1	MED12	5601	ENSG00000147416	ATP6V1B2
chr8	26317874	26318157	combo-Teff-Rest-MED12Thermo_macs2_peak_q0.05_peak_893	19	.	Teff	Resting	AAVS1	MED12	6996	ENSG00000221914	PPP2R2A
chr8	27378583	27378897	combo-Teff-Rest-MED12Thermo_macs2_peak_q0.05_peak_894	25	.	Teff	Resting	AAVS1	MED12	7294	ENSG00000120899	PTK2B
chr8	28100455	28100742	combo-Teff-Rest-MED12Thermo_macs2_peak_q0.05_peak_895	37	.	Teff	Resting	AAVS1	MED12	7676	ENSG00000134014	ELP3
chr8	29529552	29529927	combo-Teff-Rest-MED12Thermo_macs2_peak_q0.05_peak_896	106	.	Teff	Resting	AAVS1	MED12	7969	ENSG00000120875	DUSP4
chr8	30095828	30096566	combo-Teff-Rest-MED12Thermo_macs2_peak_q0.05_peak_897	39	.	Teff	Resting	AAVS1	MED12	8015	ENSG00000104660	LEPROTL1
chr8	30133824	30134097	combo-Teff-Rest-MED12Thermo_macs2_peak_q0.05_peak_898	95	.	Teff	Resting	AAVS1	MED12	8019	ENSG00000177669	MBOAT4
chr8	30155707	30156063	combo-Teff-Rest-MED12Thermo_macs2_peak_q0.05_peak_899	61	.	Teff	Resting	AAVS1	MED12	8029	ENSG00000104671	DCTN6
chr8	41477350	41477622	combo-Teff-Rest-MED12Thermo_macs2_peak_q0.05_peak_900	64	.	Teff	Resting	AAVS1	MED12	10564	ENSG00000147533	GOLGA7
chr8	41514998	41515468	combo-Teff-Rest-MED12Thermo_macs2_peak_q0.05_peak_901	69	.	Teff	Resting	AAVS1	MED12	10591	ENSG00000147536	GINS4
chr8	66775224	66775528	combo-Teff-Rest-MED12Thermo_macs2_peak_q0.05_peak_902	34	.	Teff	Resting	AAVS1	MED12	14627	ENSG00000104205	SGK3
chr8	67540519	67541050	combo-Teff-Rest-MED12Thermo_macs2_peak_q0.05_peak_903	180	.	Teff	Resting	AAVS1	MED12	14990	ENSG00000066777	ARFGEF1
chr8	68139375	68139634	combo-Teff-Rest-MED12Thermo_macs2_peak_q0.05_peak_904	18	.	Teff	Resting	AAVS1	MED12	15074	ENSG00000046889	PREX2
chr8	68271313	68271659	combo-Teff-Rest-MED12Thermo_macs2_peak_q0.05_peak_905	34	.	Teff	Resting	AAVS1	MED12	15125	ENSG00000165084	C8orf34
chr8	73008714	73009206	combo-Teff-Rest-MED12Thermo_macs2_peak_q0.05_peak_906	32	.	Teff	Resting	AAVS1	MED12	15749	ENSG00000147601	TERF1
chr8	73972236	73972579	combo-Teff-Rest-MED12Thermo_macs2_peak_q0.05_peak_907	60	.	Teff	Resting	AAVS1	MED12	16071	ENSG00000154582	ELOC
chr8	80138564	80138908	combo-Teff-Rest-MED12Thermo_macs2_peak_q0.05_peak_908	128	.	Teff	Resting	AAVS1	MED12	16675	ENSG00000076554	TPD52
chr8	80303562	80303864	combo-Teff-Rest-MED12Thermo_macs2_peak_q0.05_peak_909	38	.	Teff	Resting	AAVS1	MED12	16628	ENSG00000076554	TPD52
chr8	81109499	81109990	combo-Teff-Rest-MED12Thermo_macs2_peak_q0.05_peak_910	24	.	Teff	Resting	AAVS1	MED12	16765	ENSG00000076641	PAG1
chr8	81110490	81110970	combo-Teff-Rest-MED12Thermo_macs2_peak_q0.05_peak_911	38	.	Teff	Resting	AAVS1	MED12	16765	ENSG00000076641	PAG1
chr8	96312696	96312973	combo-Teff-Rest-MED12Thermo_macs2_peak_q0.05_peak_912	73	.	Teff	Resting	AAVS1	MED12	19362	ENSG00000156471	PTDSS1
chr8	102123351	102123704	combo-Teff-Rest-MED12Thermo_macs2_peak_q0.05_peak_913	68	.	Teff	Resting	AAVS1	MED12	20486	ENSG00000104490	NCALD
chr8	118279537	118279825	combo-Teff-Rest-MED12Thermo_macs2_peak_q0.05_peak_914	89	.	Teff	Resting	AAVS1	MED12	22651	ENSG00000182197	EXT1
chr8	120732192	120732494	combo-Teff-Rest-MED12Thermo_macs2_peak_q0.05_peak_915	73	.	Teff	Resting	AAVS1	MED12	23122	ENSG00000172164	SNTB1
chr8	120749486	120749784	combo-Teff-Rest-MED12Thermo_macs2_peak_q0.05_peak_916	89	.	Teff	Resting	AAVS1	MED12	23122	ENSG00000172164	SNTB1
chr8	123096124	123096387	combo-Teff-Rest-MED12Thermo_macs2_peak_q0.05_peak_917	59	.	Teff	Resting	AAVS1	MED12	23363	ENSG00000156787	TBC1D31
chr8	124190939	124191268	combo-Teff-Rest-MED12Thermo_macs2_peak_q0.05_peak_918	100	.	Teff	Resting	AAVS1	MED12	23625	ENSG00000164983	TMEM65
chr8	124261677	124262048	combo-Teff-Rest-MED12Thermo_macs2_peak_q0.05_peak_919	50	.	Teff	Resting	AAVS1	MED12	23625	ENSG00000164983	TMEM65
chr8	124563651	124564053	combo-Teff-Rest-MED12Thermo_macs2_peak_q0.05_peak_920	41	.	Teff	Resting	AAVS1	MED12	23931	ENSG00000170873	MTSS1
chr8	125924566	125925277	combo-Teff-Rest-MED12Thermo_macs2_peak_q0.05_peak_921	96	.	Teff	Resting	AAVS1	MED12	24187	ENSG00000173334	TRIB1
chr8	125934090	125934427	combo-Teff-Rest-MED12Thermo_macs2_peak_q0.05_peak_922	115	.	Teff	Resting	AAVS1	MED12	24187	ENSG00000173334	TRIB1
chr8	125942164	125942474	combo-Teff-Rest-MED12Thermo_macs2_peak_q0.05_peak_923	148	.	Teff	Resting	AAVS1	MED12	24187	ENSG00000173334	TRIB1
chr8	125947367	125951667	combo-Teff-Rest-MED12Thermo_macs2_peak_q0.05_peak_924	133	.	Teff	Resting	AAVS1	MED12	24187	ENSG00000173334	TRIB1
chr8	127169908	127170248	combo-Teff-Rest-MED12Thermo_macs2_peak_q0.05_peak_925	238	.	Teff	Resting	AAVS1	MED12	24303	ENSG00000212993	POU5F1B
chr8	127734360	127738970	combo-Teff-Rest-MED12Thermo_macs2_peak_q0.05_peak_926	100	.	Teff	Resting	AAVS1	MED12	24332	ENSG00000136997	MYC
chr8	127739537	127740004	combo-Teff-Rest-MED12Thermo_macs2_peak_q0.05_peak_927	48	.	Teff	Resting	AAVS1	MED12	24332	ENSG00000136997	MYC
chr8	127740729	127742622	combo-Teff-Rest-MED12Thermo_macs2_peak_q0.05_peak_928	200	.	Teff	Resting	AAVS1	MED12	24332	ENSG00000136997	MYC
chr8	127976716	127977012	combo-Teff-Rest-MED12Thermo_macs2_peak_q0.05_peak_929	27	.	Teff	Resting	AAVS1	MED12	24332	ENSG00000136997	MYC
chr8	128540600	128541376	combo-Teff-Rest-MED12Thermo_macs2_peak_q0.05_peak_930	143	.	Teff	Resting	AAVS1	MED12	24332	ENSG00000136997	MYC
chr8	128543559	128543858	combo-Teff-Rest-MED12Thermo_macs2_peak_q0.05_peak_931	45	.	Teff	Resting	AAVS1	MED12	24332	ENSG00000136997	MYC
chr8	128554995	128555283	combo-Teff-Rest-MED12Thermo_macs2_peak_q0.05_peak_932	21	.	Teff	Resting	AAVS1	MED12	24332	ENSG00000136997	MYC
chr8	128556726	128556998	combo-Teff-Rest-MED12Thermo_macs2_peak_q0.05_peak_933	59	.	Teff	Resting	AAVS1	MED12	24332	ENSG00000136997	MYC
chr8	133570357	133570904	combo-Teff-Rest-MED12Thermo_macs2_peak_q0.05_peak_934	32	.	Teff	Resting	AAVS1	MED12	25796	ENSG00000008513	ST3GAL1
chr8	144878997	144879292	combo-Teff-Rest-MED12Thermo_macs2_peak_q0.05_peak_935	77	.	Teff	Resting	AAVS1	MED12	30649	ENSG00000196150	ZNF250
chr9	5437644	5437918	combo-Teff-Rest-MED12Thermo_macs2_peak_q0.05_peak_936	32	.	Teff	Resting	AAVS1	MED12	4958	ENSG00000107020	PLGRKT
chr9	5586308	5586748	combo-Teff-Rest-MED12Thermo_macs2_peak_q0.05_peak_937	22	.	Teff	Resting	AAVS1	MED12	4976	ENSG00000107036	RIC1
chr9	37465629	37465907	combo-Teff-Rest-MED12Thermo_macs2_peak_q0.05_peak_938	61	.	Teff	Resting	AAVS1	MED12	7056	ENSG00000168795	ZBTB5
chr9	71685453	71685762	combo-Teff-Rest-MED12Thermo_macs2_peak_q0.05_peak_940	58	.	Teff	Resting	AAVS1	MED12	8525	ENSG00000135048	CEMIP2
chr9	78118987	78119361	combo-Teff-Rest-MED12Thermo_macs2_peak_q0.05_peak_941	54	.	Teff	Resting	AAVS1	MED12	9162	ENSG00000156052	GNAQ
chr9	85723300	85723561	combo-Teff-Rest-MED12Thermo_macs2_peak_q0.05_peak_942	69	.	Teff	Resting	AAVS1	MED12	9698	ENSG00000135049	AGTPBP1
chr9	86354183	86354495	combo-Teff-Rest-MED12Thermo_macs2_peak_q0.05_peak_943	180	.	Teff	Resting	AAVS1	MED12	9784	ENSG00000083223	TUT7
chr9	89469093	89469412	combo-Teff-Rest-MED12Thermo_macs2_peak_q0.05_peak_944	57	.	Teff	Resting	AAVS1	MED12	10095	ENSG00000187764	SEMA4D
chr9	89536295	89536569	combo-Teff-Rest-MED12Thermo_macs2_peak_q0.05_peak_945	48	.	Teff	Resting	AAVS1	MED12	10093	ENSG00000187764	SEMA4D
chr9	91193816	91194367	combo-Teff-Rest-MED12Thermo_macs2_peak_q0.05_peak_946	108	.	Teff	Resting	AAVS1	MED12	10219	ENSG00000148090	AUH
chr9	92964002	92964608	combo-Teff-Rest-MED12Thermo_macs2_peak_q0.05_peak_947	90	.	Teff	Resting	AAVS1	MED12	10563	ENSG00000127084	FGD3
chr9	94165994	94166330	combo-Teff-Rest-MED12Thermo_macs2_peak_q0.05_peak_948	57	.	Teff	Resting	AAVS1	MED12	10691	ENSG00000158079	PTPDC1
chr9	95724590	95724868	combo-Teff-Rest-MED12Thermo_macs2_peak_q0.05_peak_949	200	.	Teff	Resting	AAVS1	MED12	10960	ENSG00000182150	ERCC6L2
chr9	99092856	99093159	combo-Teff-Rest-MED12Thermo_macs2_peak_q0.05_peak_950	67	.	Teff	Resting	AAVS1	MED12	11578	ENSG00000106799	TGFBR1
chr9	105476220	105476505	combo-Teff-Rest-MED12Thermo_macs2_peak_q0.05_peak_951	21	.	Teff	Resting	AAVS1	MED12	12096	ENSG00000106701	FSD1L
chr9	112037570	112037947	combo-Teff-Rest-MED12Thermo_macs2_peak_q0.05_peak_952	17	.	Teff	Resting	AAVS1	MED12	12989	ENSG00000106868	SUSD1
chr9	114686070	114686329	combo-Teff-Rest-MED12Thermo_macs2_peak_q0.05_peak_953	59	.	Teff	Resting	AAVS1	MED12	13642	ENSG00000230601	TEX48
chr9	114908334	114908796	combo-Teff-Rest-MED12Thermo_macs2_peak_q0.05_peak_954	102	.	Teff	Resting	AAVS1	MED12	13663	ENSG00000106952	TNFSF8
chr9	114927494	114929652	combo-Teff-Rest-MED12Thermo_macs2_peak_q0.05_peak_955	205	.	Teff	Resting	AAVS1	MED12	13663	ENSG00000106952	TNFSF8
chr9	114930102	114930688	combo-Teff-Rest-MED12Thermo_macs2_peak_q0.05_peak_956	23	.	Teff	Resting	AAVS1	MED12	13665	ENSG00000106952	TNFSF8
chr9	120925162	120925757	combo-Teff-Rest-MED12Thermo_macs2_peak_q0.05_peak_957	50	.	Teff	Resting	AAVS1	MED12	14224	ENSG00000056558	TRAF1
chr9	120928264	120928586	combo-Teff-Rest-MED12Thermo_macs2_peak_q0.05_peak_958	40	.	Teff	Resting	AAVS1	MED12	14225	ENSG00000056558	TRAF1
chr9	121121677	121122008	combo-Teff-Rest-MED12Thermo_macs2_peak_q0.05_peak_959	105	.	Teff	Resting	AAVS1	MED12	14339	ENSG00000119397	CNTRL
chr9	121353705	121353980	combo-Teff-Rest-MED12Thermo_macs2_peak_q0.05_peak_960	73	.	Teff	Resting	AAVS1	MED12	14502	ENSG00000148175	STOM
chr9	127930350	127930927	combo-Teff-Rest-MED12Thermo_macs2_peak_q0.05_peak_961	19	.	Teff	Resting	AAVS1	MED12	16832	ENSG00000167103	PIP5KL1
chr9	127931842	127932312	combo-Teff-Rest-MED12Thermo_macs2_peak_q0.05_peak_962	22	.	Teff	Resting	AAVS1	MED12	16832	ENSG00000167103	PIP5KL1
chr9	127937489	127938006	combo-Teff-Rest-MED12Thermo_macs2_peak_q0.05_peak_963	196	.	Teff	Resting	AAVS1	MED12	16870	ENSG00000136908	DPM2
chr9	127977076	127978048	combo-Teff-Rest-MED12Thermo_macs2_peak_q0.05_peak_964	25	.	Teff	Resting	AAVS1	MED12	16888	ENSG00000167106	FAM102A
chr9	128026296	128026696	combo-Teff-Rest-MED12Thermo_macs2_peak_q0.05_peak_965	146	.	Teff	Resting	AAVS1	MED12	16895	ENSG00000171169	NAIF1
chr9	128031038	128031298	combo-Teff-Rest-MED12Thermo_macs2_peak_q0.05_peak_966	67	.	Teff	Resting	AAVS1	MED12	16895	ENSG00000171169	NAIF1
chr9	128127764	128128231	combo-Teff-Rest-MED12Thermo_macs2_peak_q0.05_peak_967	52	.	Teff	Resting	AAVS1	MED12	16964	ENSG00000148334	PTGES2
chr9	128276026	128276327	combo-Teff-Rest-MED12Thermo_macs2_peak_q0.05_peak_968	19	.	Teff	Resting	AAVS1	MED12	17737	ENSG00000175854	SWI5
chr9	128771845	128772215	combo-Teff-Rest-MED12Thermo_macs2_peak_q0.05_peak_969	43	.	Teff	Resting	AAVS1	MED12	18687	ENSG00000160445	ZER1
chr9	129073461	129073857	combo-Teff-Rest-MED12Thermo_macs2_peak_q0.05_peak_970	92	.	Teff	Resting	AAVS1	MED12	19003	ENSG00000167130	DOLPP1
chr9	129884561	129885043	combo-Teff-Rest-MED12Thermo_macs2_peak_q0.05_peak_971	62	.	Teff	Resting	AAVS1	MED12	19374	ENSG00000136878	USP20
chr9	132487219	132487694	combo-Teff-Rest-MED12Thermo_macs2_peak_q0.05_peak_972	51	.	Teff	Resting	AAVS1	MED12	20265	ENSG00000188523	CFAP77
chr9	132944598	132944856	combo-Teff-Rest-MED12Thermo_macs2_peak_q0.05_peak_973	77	.	Teff	Resting	AAVS1	MED12	20631	ENSG00000165699	TSC1
chr9	133336077	133336380	combo-Teff-Rest-MED12Thermo_macs2_peak_q0.05_peak_974	51	.	Teff	Resting	AAVS1	MED12	21073	ENSG00000148296	SURF6
chr9	137461890	137462231	combo-Teff-Rest-MED12Thermo_macs2_peak_q0.05_peak_975	53	.	Teff	Resting	AAVS1	MED12	23865	ENSG00000165802	NSMF
chrM	761	4155	combo-Teff-Rest-MED12Thermo_macs2_peak_q0.05_peak_976	255	.	Teff	Resting	AAVS1	MED12	NA	NA	NA
chrM	4817	5625	combo-Teff-Rest-MED12Thermo_macs2_peak_q0.05_peak_977	135	.	Teff	Resting	AAVS1	MED12	NA	NA	NA
chrM	6194	6766	combo-Teff-Rest-MED12Thermo_macs2_peak_q0.05_peak_978	285	.	Teff	Resting	AAVS1	MED12	NA	NA	NA
chrM	7143	8702	combo-Teff-Rest-MED12Thermo_macs2_peak_q0.05_peak_979	223	.	Teff	Resting	AAVS1	MED12	NA	NA	NA
chrM	9073	15362	combo-Teff-Rest-MED12Thermo_macs2_peak_q0.05_peak_980	279	.	Teff	Resting	AAVS1	MED12	NA	NA	NA
chrM	15877	16154	combo-Teff-Rest-MED12Thermo_macs2_peak_q0.05_peak_981	296	.	Teff	Resting	AAVS1	MED12	NA	NA	NA
chrUn_GL000216v2	244	1049	combo-Teff-Rest-MED12Thermo_macs2_peak_q0.05_peak_982	91	.	Teff	Resting	AAVS1	MED12	NA	NA	NA
chrUn_GL000216v2	5885	6170	combo-Teff-Rest-MED12Thermo_macs2_peak_q0.05_peak_983	78	.	Teff	Resting	AAVS1	MED12	NA	NA	NA
chrUn_GL000216v2	158706	159001	combo-Teff-Rest-MED12Thermo_macs2_peak_q0.05_peak_984	143	.	Teff	Resting	AAVS1	MED12	NA	NA	NA
chrUn_GL000220v1	96836	97118	combo-Teff-Rest-MED12Thermo_macs2_peak_q0.05_peak_985	14	.	Teff	Resting	AAVS1	MED12	NA	NA	NA
chrUn_GL000220v1	118676	119191	combo-Teff-Rest-MED12Thermo_macs2_peak_q0.05_peak_986	228	.	Teff	Resting	AAVS1	MED12	NA	NA	NA
chrUn_GL000220v1	138401	138668	combo-Teff-Rest-MED12Thermo_macs2_peak_q0.05_peak_987	138	.	Teff	Resting	AAVS1	MED12	NA	NA	NA
chrUn_KI270411v1	1681	1989	combo-Teff-Rest-MED12Thermo_macs2_peak_q0.05_peak_988	61	.	Teff	Resting	AAVS1	MED12	NA	NA	NA
chrUn_KI270438v1	101329	102118	combo-Teff-Rest-MED12Thermo_macs2_peak_q0.05_peak_989	96	.	Teff	Resting	AAVS1	MED12	NA	NA	NA
chrUn_KI270438v1	104059	105027	combo-Teff-Rest-MED12Thermo_macs2_peak_q0.05_peak_990	2459	.	Teff	Resting	AAVS1	MED12	NA	NA	NA
chrUn_KI270438v1	109218	110028	combo-Teff-Rest-MED12Thermo_macs2_peak_q0.05_peak_991	2572	.	Teff	Resting	AAVS1	MED12	NA	NA	NA
chrUn_KI270438v1	110372	110762	combo-Teff-Rest-MED12Thermo_macs2_peak_q0.05_peak_992	3083	.	Teff	Resting	AAVS1	MED12	NA	NA	NA
chrUn_KI270438v1	111671	112392	combo-Teff-Rest-MED12Thermo_macs2_peak_q0.05_peak_993	2288	.	Teff	Resting	AAVS1	MED12	NA	NA	NA
chrUn_KI270442v1	92147	92432	combo-Teff-Rest-MED12Thermo_macs2_peak_q0.05_peak_994	207	.	Teff	Resting	AAVS1	MED12	NA	NA	NA
chrUn_KI270538v1	83783	84059	combo-Teff-Rest-MED12Thermo_macs2_peak_q0.05_peak_995	25	.	Teff	Resting	AAVS1	MED12	NA	NA	NA
chrUn_KI270538v1	88743	89013	combo-Teff-Rest-MED12Thermo_macs2_peak_q0.05_peak_996	44	.	Teff	Resting	AAVS1	MED12	NA	NA	NA
chrUn_KI270589v1	42482	42745	combo-Teff-Rest-MED12Thermo_macs2_peak_q0.05_peak_997	37	.	Teff	Resting	AAVS1	MED12	NA	NA	NA
chrX	1527570	1528114	combo-Teff-Rest-MED12Thermo_macs2_peak_q0.05_peak_999	27	.	Teff	Resting	AAVS1	MED12	6305	ENSG00000182162	P2RY8
chrX	1529884	1530143	combo-Teff-Rest-MED12Thermo_macs2_peak_q0.05_peak_1000	26	.	Teff	Resting	AAVS1	MED12	6305	ENSG00000182162	P2RY8
chrX	1534726	1535972	combo-Teff-Rest-MED12Thermo_macs2_peak_q0.05_peak_1001	59	.	Teff	Resting	AAVS1	MED12	6305	ENSG00000182162	P2RY8
chrX	1536888	1537529	combo-Teff-Rest-MED12Thermo_macs2_peak_q0.05_peak_1002	35	.	Teff	Resting	AAVS1	MED12	6305	ENSG00000182162	P2RY8
chrX	1554938	1555312	combo-Teff-Rest-MED12Thermo_macs2_peak_q0.05_peak_1003	168	.	Teff	Resting	AAVS1	MED12	6305	ENSG00000182162	P2RY8
chrX	12977342	12978448	combo-Teff-Rest-MED12Thermo_macs2_peak_q0.05_peak_1005	57	.	Teff	Resting	AAVS1	MED12	7265	ENSG00000205542	TMSB4X
chrX	15854916	15855229	combo-Teff-Rest-MED12Thermo_macs2_peak_q0.05_peak_1006	50	.	Teff	Resting	AAVS1	MED12	7610	ENSG00000182287	AP1S2
chrX	18984824	18985125	combo-Teff-Rest-MED12Thermo_macs2_peak_q0.05_peak_1007	49	.	Teff	Resting	AAVS1	MED12	7907	ENSG00000044446	PHKA2
chrX	41921759	41922048	combo-Teff-Rest-MED12Thermo_macs2_peak_q0.05_peak_1008	14	.	Teff	Resting	AAVS1	MED12	10994	ENSG00000147044	CASK
chrX	48713466	48713743	combo-Teff-Rest-MED12Thermo_macs2_peak_q0.05_peak_1009	119	.	Teff	Resting	AAVS1	MED12	12059	ENSG00000101945	SUV39H1
chrX	48911358	48911948	combo-Teff-Rest-MED12Thermo_macs2_peak_q0.05_peak_1010	96	.	Teff	Resting	AAVS1	MED12	12649	ENSG00000102100	SLC35A2
chrX	52920915	52921381	combo-Teff-Rest-MED12Thermo_macs2_peak_q0.05_peak_1011	26	.	Teff	Resting	AAVS1	MED12	14112	ENSG00000179304	FAM156B
chrX	64842492	64842774	combo-Teff-Rest-MED12Thermo_macs2_peak_q0.05_peak_1012	47	.	Teff	Resting	AAVS1	MED12	15429	ENSG00000126970	ZC4H2
chrX	77788171	77788458	combo-Teff-Rest-MED12Thermo_macs2_peak_q0.05_peak_1013	48	.	Teff	Resting	AAVS1	MED12	17774	ENSG00000085224	ATRX
chrX	79146586	79147231	combo-Teff-Rest-MED12Thermo_macs2_peak_q0.05_peak_1014	49	.	Teff	Resting	AAVS1	MED12	17917	ENSG00000147138	GPR174
chrX	79147516	79148139	combo-Teff-Rest-MED12Thermo_macs2_peak_q0.05_peak_1015	50	.	Teff	Resting	AAVS1	MED12	17917	ENSG00000147138	GPR174
chrX	103686452	103686836	combo-Teff-Rest-MED12Thermo_macs2_peak_q0.05_peak_1016	173	.	Teff	Resting	AAVS1	MED12	19072	ENSG00000123562	MORF4L2
chrX	110317925	110318301	combo-Teff-Rest-MED12Thermo_macs2_peak_q0.05_peak_1017	48	.	Teff	Resting	AAVS1	MED12	19921	ENSG00000101935	AMMECR1
chrX	119885945	119886210	combo-Teff-Rest-MED12Thermo_macs2_peak_q0.05_peak_1018	71	.	Teff	Resting	AAVS1	MED12	20722	ENSG00000186471	AKAP14
chrX	130165963	130166315	combo-Teff-Rest-MED12Thermo_macs2_peak_q0.05_peak_1019	467	.	Teff	Resting	AAVS1	MED12	21927	ENSG00000156709	AIFM1
chrX	131987287	131987564	combo-Teff-Rest-MED12Thermo_macs2_peak_q0.05_peak_1020	50	.	Teff	Resting	AAVS1	MED12	22306	ENSG00000134602	STK26
chrX	134186813	134187084	combo-Teff-Rest-MED12Thermo_macs2_peak_q0.05_peak_1021	54	.	Teff	Resting	AAVS1	MED12	22498	ENSG00000203952	CCDC160
chrY	12593606	12593864	combo-Teff-Rest-MED12Thermo_macs2_peak_q0.05_peak_1022	67	.	Teff	Resting	AAVS1	MED12	38	ENSG00000114374	USP9Y
chrY	21256488	21257001	combo-Teff-Rest-MED12Thermo_macs2_peak_q0.05_peak_1023	36	.	Teff	Resting	AAVS1	MED12	77	ENSG00000242875	RBMY1B
chr1	1204805	1205324	combo-Teff-Stim-MED12Thermo_macs2_peak_q0.05_peak_1	25	.	Teff	Stimulated	AAVS1	MED12	23447	ENSG00000186891	TNFRSF18
chr1	1205661	1206439	combo-Teff-Stim-MED12Thermo_macs2_peak_q0.05_peak_2	47	.	Teff	Stimulated	AAVS1	MED12	23447	ENSG00000186891	TNFRSF18
chr1	1384349	1384583	combo-Teff-Stim-MED12Thermo_macs2_peak_q0.05_peak_3	14	.	Teff	Stimulated	AAVS1	MED12	24575	ENSG00000221978	CCNL2
chr1	1881597	1881860	combo-Teff-Stim-MED12Thermo_macs2_peak_q0.05_peak_4	17	.	Teff	Stimulated	AAVS1	MED12	25726	ENSG00000078369	GNB1
chr1	6183643	6184292	combo-Teff-Stim-MED12Thermo_macs2_peak_q0.05_peak_5	25	.	Teff	Stimulated	AAVS1	MED12	28182	ENSG00000116254	CHD5
chr1	8858238	8858683	combo-Teff-Stim-MED12Thermo_macs2_peak_q0.05_peak_6	31	.	Teff	Stimulated	AAVS1	MED12	29468	ENSG00000074800	ENO1
chr1	8859379	8859652	combo-Teff-Stim-MED12Thermo_macs2_peak_q0.05_peak_7	17	.	Teff	Stimulated	AAVS1	MED12	29468	ENSG00000074800	ENO1
chr1	11908163	11909928	combo-Teff-Stim-MED12Thermo_macs2_peak_q0.05_peak_8	332	.	Teff	Stimulated	AAVS1	MED12	31161	ENSG00000116685	KIAA2013
chr1	12077506	12078101	combo-Teff-Stim-MED12Thermo_macs2_peak_q0.05_peak_9	65	.	Teff	Stimulated	AAVS1	MED12	31420	ENSG00000120949	TNFRSF8
chr1	12134015	12134318	combo-Teff-Stim-MED12Thermo_macs2_peak_q0.05_peak_10	14	.	Teff	Stimulated	AAVS1	MED12	31423	ENSG00000120949	TNFRSF8
chr1	12136395	12136730	combo-Teff-Stim-MED12Thermo_macs2_peak_q0.05_peak_11	38	.	Teff	Stimulated	AAVS1	MED12	31423	ENSG00000120949	TNFRSF8
chr1	12146074	12146321	combo-Teff-Stim-MED12Thermo_macs2_peak_q0.05_peak_12	28	.	Teff	Stimulated	AAVS1	MED12	31423	ENSG00000120949	TNFRSF8
chr1	12146636	12146968	combo-Teff-Stim-MED12Thermo_macs2_peak_q0.05_peak_13	26	.	Teff	Stimulated	AAVS1	MED12	31456	ENSG00000028137	TNFRSF1B
chr1	12148021	12148355	combo-Teff-Stim-MED12Thermo_macs2_peak_q0.05_peak_14	59	.	Teff	Stimulated	AAVS1	MED12	31456	ENSG00000028137	TNFRSF1B
chr1	12148819	12151365	combo-Teff-Stim-MED12Thermo_macs2_peak_q0.05_peak_15	52	.	Teff	Stimulated	AAVS1	MED12	31456	ENSG00000028137	TNFRSF1B
chr1	12151641	12152693	combo-Teff-Stim-MED12Thermo_macs2_peak_q0.05_peak_16	72	.	Teff	Stimulated	AAVS1	MED12	31456	ENSG00000028137	TNFRSF1B
chr1	12209662	12209929	combo-Teff-Stim-MED12Thermo_macs2_peak_q0.05_peak_17	47	.	Teff	Stimulated	AAVS1	MED12	31621	ENSG00000048707	VPS13D
chr1	16513616	16514290	combo-Teff-Stim-MED12Thermo_macs2_peak_q0.05_peak_18	537	.	Teff	Stimulated	AAVS1	MED12	32703	ENSG00000157191	NECAP2
chr1	16896000	16896835	combo-Teff-Stim-MED12Thermo_macs2_peak_q0.05_peak_19	530	.	Teff	Stimulated	AAVS1	MED12	32818	ENSG00000058453	CROCC
chr1	16905198	16905742	combo-Teff-Stim-MED12Thermo_macs2_peak_q0.05_peak_20	153	.	Teff	Stimulated	AAVS1	MED12	32818	ENSG00000058453	CROCC
chr1	17239445	17239723	combo-Teff-Stim-MED12Thermo_macs2_peak_q0.05_peak_21	139	.	Teff	Stimulated	AAVS1	MED12	33021	ENSG00000142619	PADI3
chr1	24896273	24897325	combo-Teff-Stim-MED12Thermo_macs2_peak_q0.05_peak_22	50	.	Teff	Stimulated	AAVS1	MED12	35900	ENSG00000020633	RUNX3
chr1	24897705	24898962	combo-Teff-Stim-MED12Thermo_macs2_peak_q0.05_peak_23	112	.	Teff	Stimulated	AAVS1	MED12	35900	ENSG00000020633	RUNX3
chr1	24899248	24900748	combo-Teff-Stim-MED12Thermo_macs2_peak_q0.05_peak_24	117	.	Teff	Stimulated	AAVS1	MED12	35900	ENSG00000020633	RUNX3
chr1	24942375	24942622	combo-Teff-Stim-MED12Thermo_macs2_peak_q0.05_peak_25	42	.	Teff	Stimulated	AAVS1	MED12	35900	ENSG00000020633	RUNX3
chr1	24943847	24944098	combo-Teff-Stim-MED12Thermo_macs2_peak_q0.05_peak_26	24	.	Teff	Stimulated	AAVS1	MED12	35900	ENSG00000020633	RUNX3
chr1	24944769	24945145	combo-Teff-Stim-MED12Thermo_macs2_peak_q0.05_peak_27	77	.	Teff	Stimulated	AAVS1	MED12	35900	ENSG00000020633	RUNX3
chr1	24948831	24949080	combo-Teff-Stim-MED12Thermo_macs2_peak_q0.05_peak_28	50	.	Teff	Stimulated	AAVS1	MED12	35901	ENSG00000020633	RUNX3
chr1	26693004	26693244	combo-Teff-Stim-MED12Thermo_macs2_peak_q0.05_peak_29	218	.	Teff	Stimulated	AAVS1	MED12	37575	ENSG00000117713	ARID1A
chr1	28506322	28506612	combo-Teff-Stim-MED12Thermo_macs2_peak_q0.05_peak_30	24	.	Teff	Stimulated	AAVS1	MED12	38470	ENSG00000180198	RCC1
chr1	28507020	28508132	combo-Teff-Stim-MED12Thermo_macs2_peak_q0.05_peak_31	64	.	Teff	Stimulated	AAVS1	MED12	38470	ENSG00000180198	RCC1
chr1	28509446	28512014	combo-Teff-Stim-MED12Thermo_macs2_peak_q0.05_peak_32	202	.	Teff	Stimulated	AAVS1	MED12	38470	ENSG00000180198	RCC1
chr1	28515028	28515516	combo-Teff-Stim-MED12Thermo_macs2_peak_q0.05_peak_33	62	.	Teff	Stimulated	AAVS1	MED12	38473	ENSG00000180198	RCC1
chr1	28648611	28649170	combo-Teff-Stim-MED12Thermo_macs2_peak_q0.05_peak_34	228	.	Teff	Stimulated	AAVS1	MED12	38531	ENSG00000120656	TAF12
chr1	31490716	31490956	combo-Teff-Stim-MED12Thermo_macs2_peak_q0.05_peak_35	46	.	Teff	Stimulated	AAVS1	MED12	39513	ENSG00000168528	SERINC2
chr1	35180400	35180685	combo-Teff-Stim-MED12Thermo_macs2_peak_q0.05_peak_36	32	.	Teff	Stimulated	AAVS1	MED12	40818	ENSG00000116560	SFPQ
chr1	39573790	39574272	combo-Teff-Stim-MED12Thermo_macs2_peak_q0.05_peak_37	59	.	Teff	Stimulated	AAVS1	MED12	41953	ENSG00000090621	PABPC4
chr1	41505737	41506117	combo-Teff-Stim-MED12Thermo_macs2_peak_q0.05_peak_38	20	.	Teff	Stimulated	AAVS1	MED12	42595	ENSG00000127129	EDN2
chr1	41507080	41507480	combo-Teff-Stim-MED12Thermo_macs2_peak_q0.05_peak_39	26	.	Teff	Stimulated	AAVS1	MED12	42595	ENSG00000127129	EDN2
chr1	44721532	44721882	combo-Teff-Stim-MED12Thermo_macs2_peak_q0.05_peak_40	440	.	Teff	Stimulated	AAVS1	MED12	44462	ENSG00000142945	KIF2C
chr1	44730585	44731158	combo-Teff-Stim-MED12Thermo_macs2_peak_q0.05_peak_41	324	.	Teff	Stimulated	AAVS1	MED12	44462	ENSG00000142945	KIF2C
chr1	44781300	44781557	combo-Teff-Stim-MED12Thermo_macs2_peak_q0.05_peak_42	27	.	Teff	Stimulated	AAVS1	MED12	44473	ENSG00000142937	RPS8
chr1	44819386	44819982	combo-Teff-Stim-MED12Thermo_macs2_peak_q0.05_peak_43	227	.	Teff	Stimulated	AAVS1	MED12	44514	ENSG00000222009	BTBD19
chr1	58780170	58780623	combo-Teff-Stim-MED12Thermo_macs2_peak_q0.05_peak_44	30	.	Teff	Stimulated	AAVS1	MED12	46855	ENSG00000177606	JUN
chr1	58780864	58781274	combo-Teff-Stim-MED12Thermo_macs2_peak_q0.05_peak_45	37	.	Teff	Stimulated	AAVS1	MED12	46855	ENSG00000177606	JUN
chr1	58781813	58782149	combo-Teff-Stim-MED12Thermo_macs2_peak_q0.05_peak_46	24	.	Teff	Stimulated	AAVS1	MED12	46855	ENSG00000177606	JUN
chr1	75796399	75796809	combo-Teff-Stim-MED12Thermo_macs2_peak_q0.05_peak_47	26	.	Teff	Stimulated	AAVS1	MED12	47811	ENSG00000057468	MSH4
chr1	89609658	89609963	combo-Teff-Stim-MED12Thermo_macs2_peak_q0.05_peak_48	166	.	Teff	Stimulated	AAVS1	MED12	48507	ENSG00000171488	LRRC8C
chr1	100299616	100299873	combo-Teff-Stim-MED12Thermo_macs2_peak_q0.05_peak_49	24	.	Teff	Stimulated	AAVS1	MED12	49020	ENSG00000137996	RTCA
chr1	109240660	109241287	combo-Teff-Stim-MED12Thermo_macs2_peak_q0.05_peak_50	43	.	Teff	Stimulated	AAVS1	MED12	49417	ENSG00000143126	CELSR2
chr1	109926079	109926402	combo-Teff-Stim-MED12Thermo_macs2_peak_q0.05_peak_51	32	.	Teff	Stimulated	AAVS1	MED12	49626	ENSG00000184371	CSF1
chr1	109928668	109929185	combo-Teff-Stim-MED12Thermo_macs2_peak_q0.05_peak_52	32	.	Teff	Stimulated	AAVS1	MED12	49626	ENSG00000184371	CSF1
chr1	109930138	109930866	combo-Teff-Stim-MED12Thermo_macs2_peak_q0.05_peak_53	51	.	Teff	Stimulated	AAVS1	MED12	49626	ENSG00000184371	CSF1
chr1	109931119	109935448	combo-Teff-Stim-MED12Thermo_macs2_peak_q0.05_peak_54	158	.	Teff	Stimulated	AAVS1	MED12	49626	ENSG00000184371	CSF1
chr1	111685217	111685575	combo-Teff-Stim-MED12Thermo_macs2_peak_q0.05_peak_55	27	.	Teff	Stimulated	AAVS1	MED12	49826	ENSG00000197852	INKA2
chr1	111719019	111719258	combo-Teff-Stim-MED12Thermo_macs2_peak_q0.05_peak_56	32	.	Teff	Stimulated	AAVS1	MED12	49826	ENSG00000197852	INKA2
chr1	111719633	111720892	combo-Teff-Stim-MED12Thermo_macs2_peak_q0.05_peak_57	35	.	Teff	Stimulated	AAVS1	MED12	49826	ENSG00000197852	INKA2
chr1	111722238	111722815	combo-Teff-Stim-MED12Thermo_macs2_peak_q0.05_peak_58	25	.	Teff	Stimulated	AAVS1	MED12	49826	ENSG00000197852	INKA2
chr1	116761426	116761887	combo-Teff-Stim-MED12Thermo_macs2_peak_q0.05_peak_59	26	.	Teff	Stimulated	AAVS1	MED12	50315	ENSG00000116824	CD2
chr1	116769218	116769709	combo-Teff-Stim-MED12Thermo_macs2_peak_q0.05_peak_60	13	.	Teff	Stimulated	AAVS1	MED12	50315	ENSG00000116824	CD2
chr1	116770328	116771059	combo-Teff-Stim-MED12Thermo_macs2_peak_q0.05_peak_61	46	.	Teff	Stimulated	AAVS1	MED12	50315	ENSG00000116824	CD2
chr1	116771548	116772551	combo-Teff-Stim-MED12Thermo_macs2_peak_q0.05_peak_62	30	.	Teff	Stimulated	AAVS1	MED12	50315	ENSG00000116824	CD2
chr1	116830630	116830879	combo-Teff-Stim-MED12Thermo_macs2_peak_q0.05_peak_63	185	.	Teff	Stimulated	AAVS1	MED12	50315	ENSG00000116824	CD2
chr1	120355680	120355943	combo-Teff-Stim-MED12Thermo_macs2_peak_q0.05_peak_64	308	.	Teff	Stimulated	AAVS1	MED12	50488	ENSG00000265808	SEC22B
chr1	120850321	120850881	combo-Teff-Stim-MED12Thermo_macs2_peak_q0.05_peak_65	110	.	Teff	Stimulated	AAVS1	MED12	50500	ENSG00000273136	NBPF26
chr1	144412667	144413492	combo-Teff-Stim-MED12Thermo_macs2_peak_q0.05_peak_66	414	.	Teff	Stimulated	AAVS1	MED12	50549	ENSG00000271567	PPIAL4E
chr1	144523552	144524011	combo-Teff-Stim-MED12Thermo_macs2_peak_q0.05_peak_67	404	.	Teff	Stimulated	AAVS1	MED12	50558	ENSG00000266338	NBPF15
chr1	144545736	144546521	combo-Teff-Stim-MED12Thermo_macs2_peak_q0.05_peak_68	127	.	Teff	Stimulated	AAVS1	MED12	50565	ENSG00000279782	PPIAL4F
chr1	144551575	144551903	combo-Teff-Stim-MED12Thermo_macs2_peak_q0.05_peak_69	104	.	Teff	Stimulated	AAVS1	MED12	50565	ENSG00000279782	PPIAL4F
chr1	144560081	144560863	combo-Teff-Stim-MED12Thermo_macs2_peak_q0.05_peak_70	355	.	Teff	Stimulated	AAVS1	MED12	50565	ENSG00000279782	PPIAL4F
chr1	145281172	145282356	combo-Teff-Stim-MED12Thermo_macs2_peak_q0.05_peak_71	884	.	Teff	Stimulated	AAVS1	MED12	50577	ENSG00000256374	PPIAL4D
chr1	145465304	145465776	combo-Teff-Stim-MED12Thermo_macs2_peak_q0.05_peak_72	441	.	Teff	Stimulated	AAVS1	MED12	50608	ENSG00000162825	NBPF20
chr1	146051483	146052228	combo-Teff-Stim-MED12Thermo_macs2_peak_q0.05_peak_73	461	.	Teff	Stimulated	AAVS1	MED12	50719	ENSG00000168509	HJV
chr1	146376864	146377460	combo-Teff-Stim-MED12Thermo_macs2_peak_q0.05_peak_74	208	.	Teff	Stimulated	AAVS1	MED12	50751	ENSG00000270339	PPIAL4H
chr1	146387460	146388072	combo-Teff-Stim-MED12Thermo_macs2_peak_q0.05_peak_75	740	.	Teff	Stimulated	AAVS1	MED12	50751	ENSG00000270339	PPIAL4H
chr1	146410024	146410601	combo-Teff-Stim-MED12Thermo_macs2_peak_q0.05_peak_76	71	.	Teff	Stimulated	AAVS1	MED12	50751	ENSG00000270339	PPIAL4H
chr1	147083807	147084735	combo-Teff-Stim-MED12Thermo_macs2_peak_q0.05_peak_77	231	.	Teff	Stimulated	AAVS1	MED12	50792	ENSG00000131791	PRKAB2
chr1	148038483	148038916	combo-Teff-Stim-MED12Thermo_macs2_peak_q0.05_peak_78	208	.	Teff	Stimulated	AAVS1	MED12	50924	ENSG00000263956	NBPF11
chr1	148263506	148264370	combo-Teff-Stim-MED12Thermo_macs2_peak_q0.05_peak_79	238	.	Teff	Stimulated	AAVS1	MED12	50927	ENSG00000263956	NBPF11
chr1	148334257	148334714	combo-Teff-Stim-MED12Thermo_macs2_peak_q0.05_peak_80	96	.	Teff	Stimulated	AAVS1	MED12	50947	ENSG00000236334	PPIAL4G
chr1	148361740	148362435	combo-Teff-Stim-MED12Thermo_macs2_peak_q0.05_peak_81	142	.	Teff	Stimulated	AAVS1	MED12	50947	ENSG00000236334	PPIAL4G
chr1	148388296	148388579	combo-Teff-Stim-MED12Thermo_macs2_peak_q0.05_peak_82	56	.	Teff	Stimulated	AAVS1	MED12	50947	ENSG00000236334	PPIAL4G
chr1	148402720	148403422	combo-Teff-Stim-MED12Thermo_macs2_peak_q0.05_peak_83	237	.	Teff	Stimulated	AAVS1	MED12	50947	ENSG00000236334	PPIAL4G
chr1	148522679	148523178	combo-Teff-Stim-MED12Thermo_macs2_peak_q0.05_peak_84	735	.	Teff	Stimulated	AAVS1	MED12	50947	ENSG00000236334	PPIAL4G
chr1	148523534	148523914	combo-Teff-Stim-MED12Thermo_macs2_peak_q0.05_peak_85	439	.	Teff	Stimulated	AAVS1	MED12	50947	ENSG00000236334	PPIAL4G
chr1	149636804	149637100	combo-Teff-Stim-MED12Thermo_macs2_peak_q0.05_peak_86	233	.	Teff	Stimulated	AAVS1	MED12	51137	ENSG00000263464	PPIAL4C
chr1	149810852	149811752	combo-Teff-Stim-MED12Thermo_macs2_peak_q0.05_peak_87	60	.	Teff	Stimulated	AAVS1	MED12	51144	ENSG00000203814	HIST2H2BF
chr1	149813241	149813707	combo-Teff-Stim-MED12Thermo_macs2_peak_q0.05_peak_88	99	.	Teff	Stimulated	AAVS1	MED12	51147	ENSG00000183598	HIST2H3D
chr1	149885004	149886127	combo-Teff-Stim-MED12Thermo_macs2_peak_q0.05_peak_89	76	.	Teff	Stimulated	AAVS1	MED12	51158	ENSG00000184678	HIST2H2BE
chr1	149886949	149887252	combo-Teff-Stim-MED12Thermo_macs2_peak_q0.05_peak_90	70	.	Teff	Stimulated	AAVS1	MED12	51159	ENSG00000184260	HIST2H2AC
chr1	149887732	149888067	combo-Teff-Stim-MED12Thermo_macs2_peak_q0.05_peak_91	42	.	Teff	Stimulated	AAVS1	MED12	51161	ENSG00000178096	BOLA1
chr1	151158417	151158667	combo-Teff-Stim-MED12Thermo_macs2_peak_q0.05_peak_92	54	.	Teff	Stimulated	AAVS1	MED12	51492	ENSG00000163154	TNFAIP8L2
chr1	154304826	154305333	combo-Teff-Stim-MED12Thermo_macs2_peak_q0.05_peak_93	61	.	Teff	Stimulated	AAVS1	MED12	52111	ENSG00000143595	AQP10
chr1	156800888	156802063	combo-Teff-Stim-MED12Thermo_macs2_peak_q0.05_peak_94	49	.	Teff	Stimulated	AAVS1	MED12	53018	ENSG00000198400	NTRK1
chr1	156802431	156803885	combo-Teff-Stim-MED12Thermo_macs2_peak_q0.05_peak_95	114	.	Teff	Stimulated	AAVS1	MED12	53018	ENSG00000198400	NTRK1
chr1	156804125	156804446	combo-Teff-Stim-MED12Thermo_macs2_peak_q0.05_peak_96	41	.	Teff	Stimulated	AAVS1	MED12	53018	ENSG00000198400	NTRK1
chr1	156805501	156805919	combo-Teff-Stim-MED12Thermo_macs2_peak_q0.05_peak_97	19	.	Teff	Stimulated	AAVS1	MED12	53018	ENSG00000198400	NTRK1
chr1	156807597	156807910	combo-Teff-Stim-MED12Thermo_macs2_peak_q0.05_peak_98	53	.	Teff	Stimulated	AAVS1	MED12	53018	ENSG00000198400	NTRK1
chr1	159911808	159912318	combo-Teff-Stim-MED12Thermo_macs2_peak_q0.05_peak_99	45	.	Teff	Stimulated	AAVS1	MED12	53193	ENSG00000158710	TAGLN2
chr1	160605284	160605671	combo-Teff-Stim-MED12Thermo_macs2_peak_q0.05_peak_100	41	.	Teff	Stimulated	AAVS1	MED12	53285	ENSG00000066294	CD84
chr1	160610738	160610989	combo-Teff-Stim-MED12Thermo_macs2_peak_q0.05_peak_101	32	.	Teff	Stimulated	AAVS1	MED12	53285	ENSG00000066294	CD84
chr1	160627880	160628116	combo-Teff-Stim-MED12Thermo_macs2_peak_q0.05_peak_102	28	.	Teff	Stimulated	AAVS1	MED12	53287	ENSG00000117090	SLAMF1
chr1	173862224	173863203	combo-Teff-Stim-MED12Thermo_macs2_peak_q0.05_peak_103	86	.	Teff	Stimulated	AAVS1	MED12	53807	ENSG00000185278	ZBTB37
chr1	182709320	182709567	combo-Teff-Stim-MED12Thermo_macs2_peak_q0.05_peak_104	57	.	Teff	Stimulated	AAVS1	MED12	54024	ENSG00000135824	RGS8
chr1	185289248	185289774	combo-Teff-Stim-MED12Thermo_macs2_peak_q0.05_peak_105	47	.	Teff	Stimulated	AAVS1	MED12	54123	ENSG00000116679	IVNS1ABP
chr1	203305494	203305831	combo-Teff-Stim-MED12Thermo_macs2_peak_q0.05_peak_106	217	.	Teff	Stimulated	AAVS1	MED12	54595	ENSG00000159388	BTG2
chr1	222334022	222334435	combo-Teff-Stim-MED12Thermo_macs2_peak_q0.05_peak_107	37	.	Teff	Stimulated	AAVS1	MED12	55198	ENSG00000143512	HHIPL2
chr1	228458641	228459828	combo-Teff-Stim-MED12Thermo_macs2_peak_q0.05_peak_108	29	.	Teff	Stimulated	AAVS1	MED12	55418	ENSG00000196890	HIST3H2BB
chr10	3773758	3774181	combo-Teff-Stim-MED12Thermo_macs2_peak_q0.05_peak_109	51	.	Teff	Stimulated	AAVS1	MED12	6007	ENSG00000067082	KLF6
chr10	3775450	3775722	combo-Teff-Stim-MED12Thermo_macs2_peak_q0.05_peak_110	35	.	Teff	Stimulated	AAVS1	MED12	6007	ENSG00000067082	KLF6
chr10	3785516	3786037	combo-Teff-Stim-MED12Thermo_macs2_peak_q0.05_peak_111	46	.	Teff	Stimulated	AAVS1	MED12	6010	ENSG00000067082	KLF6
chr10	3786951	3787766	combo-Teff-Stim-MED12Thermo_macs2_peak_q0.05_peak_112	21	.	Teff	Stimulated	AAVS1	MED12	6010	ENSG00000067082	KLF6
chr10	6009258	6010550	combo-Teff-Stim-MED12Thermo_macs2_peak_q0.05_peak_113	37	.	Teff	Stimulated	AAVS1	MED12	6442	ENSG00000134470	IL15RA
chr10	6010924	6012519	combo-Teff-Stim-MED12Thermo_macs2_peak_q0.05_peak_114	145	.	Teff	Stimulated	AAVS1	MED12	6442	ENSG00000134470	IL15RA
chr10	6012839	6013111	combo-Teff-Stim-MED12Thermo_macs2_peak_q0.05_peak_115	59	.	Teff	Stimulated	AAVS1	MED12	6442	ENSG00000134470	IL15RA
chr10	6013355	6013641	combo-Teff-Stim-MED12Thermo_macs2_peak_q0.05_peak_116	68	.	Teff	Stimulated	AAVS1	MED12	6442	ENSG00000134470	IL15RA
chr10	6014134	6014396	combo-Teff-Stim-MED12Thermo_macs2_peak_q0.05_peak_117	14	.	Teff	Stimulated	AAVS1	MED12	6442	ENSG00000134470	IL15RA
chr10	6019642	6019939	combo-Teff-Stim-MED12Thermo_macs2_peak_q0.05_peak_118	60	.	Teff	Stimulated	AAVS1	MED12	6442	ENSG00000134470	IL15RA
chr10	6022230	6022632	combo-Teff-Stim-MED12Thermo_macs2_peak_q0.05_peak_119	18	.	Teff	Stimulated	AAVS1	MED12	6467	ENSG00000134460	IL2RA
chr10	6026322	6026725	combo-Teff-Stim-MED12Thermo_macs2_peak_q0.05_peak_120	54	.	Teff	Stimulated	AAVS1	MED12	6467	ENSG00000134460	IL2RA
chr10	6026971	6027404	combo-Teff-Stim-MED12Thermo_macs2_peak_q0.05_peak_121	41	.	Teff	Stimulated	AAVS1	MED12	6467	ENSG00000134460	IL2RA
chr10	6027743	6028990	combo-Teff-Stim-MED12Thermo_macs2_peak_q0.05_peak_122	54	.	Teff	Stimulated	AAVS1	MED12	6467	ENSG00000134460	IL2RA
chr10	6029416	6029783	combo-Teff-Stim-MED12Thermo_macs2_peak_q0.05_peak_123	84	.	Teff	Stimulated	AAVS1	MED12	6467	ENSG00000134460	IL2RA
chr10	6030517	6031255	combo-Teff-Stim-MED12Thermo_macs2_peak_q0.05_peak_124	33	.	Teff	Stimulated	AAVS1	MED12	6467	ENSG00000134460	IL2RA
chr10	6032363	6033337	combo-Teff-Stim-MED12Thermo_macs2_peak_q0.05_peak_125	76	.	Teff	Stimulated	AAVS1	MED12	6467	ENSG00000134460	IL2RA
chr10	6033638	6035132	combo-Teff-Stim-MED12Thermo_macs2_peak_q0.05_peak_126	120	.	Teff	Stimulated	AAVS1	MED12	6467	ENSG00000134460	IL2RA
chr10	6035447	6037207	combo-Teff-Stim-MED12Thermo_macs2_peak_q0.05_peak_127	133	.	Teff	Stimulated	AAVS1	MED12	6467	ENSG00000134460	IL2RA
chr10	6038173	6038518	combo-Teff-Stim-MED12Thermo_macs2_peak_q0.05_peak_128	36	.	Teff	Stimulated	AAVS1	MED12	6467	ENSG00000134460	IL2RA
chr10	7378126	7378378	combo-Teff-Stim-MED12Thermo_macs2_peak_q0.05_peak_129	18	.	Teff	Stimulated	AAVS1	MED12	6682	ENSG00000198879	SFMBT2
chr10	8074998	8076071	combo-Teff-Stim-MED12Thermo_macs2_peak_q0.05_peak_130	71	.	Teff	Stimulated	AAVS1	MED12	6824	ENSG00000107485	GATA3
chr10	8076961	8077861	combo-Teff-Stim-MED12Thermo_macs2_peak_q0.05_peak_131	70	.	Teff	Stimulated	AAVS1	MED12	6824	ENSG00000107485	GATA3
chr10	8133214	8133508	combo-Teff-Stim-MED12Thermo_macs2_peak_q0.05_peak_132	110	.	Teff	Stimulated	AAVS1	MED12	6824	ENSG00000107485	GATA3
chr10	11283923	11284483	combo-Teff-Stim-MED12Thermo_macs2_peak_q0.05_peak_133	101	.	Teff	Stimulated	AAVS1	MED12	6946	ENSG00000048740	CELF2
chr10	11337758	11338369	combo-Teff-Stim-MED12Thermo_macs2_peak_q0.05_peak_134	52	.	Teff	Stimulated	AAVS1	MED12	6946	ENSG00000048740	CELF2
chr10	14185496	14186117	combo-Teff-Stim-MED12Thermo_macs2_peak_q0.05_peak_135	511	.	Teff	Stimulated	AAVS1	MED12	7345	ENSG00000151474	FRMD4A
chr10	15098860	15099427	combo-Teff-Stim-MED12Thermo_macs2_peak_q0.05_peak_136	28	.	Teff	Stimulated	AAVS1	MED12	7763	ENSG00000152464	RPP38
chr10	16891910	16892248	combo-Teff-Stim-MED12Thermo_macs2_peak_q0.05_peak_137	101	.	Teff	Stimulated	AAVS1	MED12	7860	ENSG00000148484	RSU1
chr10	49151202	49151807	combo-Teff-Stim-MED12Thermo_macs2_peak_q0.05_peak_138	34	.	Teff	Stimulated	AAVS1	MED12	12945	ENSG00000172538	FAM170B
chr10	49152558	49153035	combo-Teff-Stim-MED12Thermo_macs2_peak_q0.05_peak_139	76	.	Teff	Stimulated	AAVS1	MED12	12945	ENSG00000172538	FAM170B
chr10	62077934	62078610	combo-Teff-Stim-MED12Thermo_macs2_peak_q0.05_peak_140	27	.	Teff	Stimulated	AAVS1	MED12	14827	ENSG00000150347	ARID5B
chr10	62094225	62094643	combo-Teff-Stim-MED12Thermo_macs2_peak_q0.05_peak_141	30	.	Teff	Stimulated	AAVS1	MED12	14827	ENSG00000150347	ARID5B
chr10	62096188	62096485	combo-Teff-Stim-MED12Thermo_macs2_peak_q0.05_peak_142	14	.	Teff	Stimulated	AAVS1	MED12	14827	ENSG00000150347	ARID5B
chr10	69105889	69106253	combo-Teff-Stim-MED12Thermo_macs2_peak_q0.05_peak_143	22	.	Teff	Stimulated	AAVS1	MED12	15805	ENSG00000122958	VPS26A
chr10	69106839	69107477	combo-Teff-Stim-MED12Thermo_macs2_peak_q0.05_peak_144	79	.	Teff	Stimulated	AAVS1	MED12	15805	ENSG00000122958	VPS26A
chr10	70093547	70093843	combo-Teff-Stim-MED12Thermo_macs2_peak_q0.05_peak_145	14	.	Teff	Stimulated	AAVS1	MED12	16579	ENSG00000099284	H2AFY2
chr10	72276127	72277140	combo-Teff-Stim-MED12Thermo_macs2_peak_q0.05_peak_146	30	.	Teff	Stimulated	AAVS1	MED12	17216	ENSG00000168209	DDIT4
chr10	72301505	72301887	combo-Teff-Stim-MED12Thermo_macs2_peak_q0.05_peak_147	134	.	Teff	Stimulated	AAVS1	MED12	17216	ENSG00000168209	DDIT4
chr10	72303002	72304376	combo-Teff-Stim-MED12Thermo_macs2_peak_q0.05_peak_148	63	.	Teff	Stimulated	AAVS1	MED12	17216	ENSG00000168209	DDIT4
chr10	72326627	72327050	combo-Teff-Stim-MED12Thermo_macs2_peak_q0.05_peak_149	400	.	Teff	Stimulated	AAVS1	MED12	17232	ENSG00000148719	DNAJB12
chr10	72327810	72331500	combo-Teff-Stim-MED12Thermo_macs2_peak_q0.05_peak_150	235	.	Teff	Stimulated	AAVS1	MED12	17232	ENSG00000148719	DNAJB12
chr10	78036448	78036885	combo-Teff-Stim-MED12Thermo_macs2_peak_q0.05_peak_151	46	.	Teff	Stimulated	AAVS1	MED12	26614	ENSG00000138326	RPS24
chr10	78039998	78040343	combo-Teff-Stim-MED12Thermo_macs2_peak_q0.05_peak_152	37	.	Teff	Stimulated	AAVS1	MED12	26614	ENSG00000138326	RPS24
chr10	78042189	78042856	combo-Teff-Stim-MED12Thermo_macs2_peak_q0.05_peak_153	46	.	Teff	Stimulated	AAVS1	MED12	26614	ENSG00000138326	RPS24
chr10	78043496	78043825	combo-Teff-Stim-MED12Thermo_macs2_peak_q0.05_peak_154	23	.	Teff	Stimulated	AAVS1	MED12	26614	ENSG00000138326	RPS24
chr10	79354168	79354652	combo-Teff-Stim-MED12Thermo_macs2_peak_q0.05_peak_155	39	.	Teff	Stimulated	AAVS1	MED12	26682	ENSG00000108179	PPIF
chr10	97436456	97436803	combo-Teff-Stim-MED12Thermo_macs2_peak_q0.05_peak_156	14	.	Teff	Stimulated	AAVS1	MED12	30354	ENSG00000171311	EXOSC1
chr10	110508770	110509258	combo-Teff-Stim-MED12Thermo_macs2_peak_q0.05_peak_157	46	.	Teff	Stimulated	AAVS1	MED12	33881	ENSG00000138166	DUSP5
chr10	110511727	110514127	combo-Teff-Stim-MED12Thermo_macs2_peak_q0.05_peak_158	126	.	Teff	Stimulated	AAVS1	MED12	33881	ENSG00000138166	DUSP5
chr10	110517340	110518212	combo-Teff-Stim-MED12Thermo_macs2_peak_q0.05_peak_159	39	.	Teff	Stimulated	AAVS1	MED12	33881	ENSG00000138166	DUSP5
chr10	110524321	110524572	combo-Teff-Stim-MED12Thermo_macs2_peak_q0.05_peak_160	21	.	Teff	Stimulated	AAVS1	MED12	33881	ENSG00000138166	DUSP5
chr10	119394040	119394413	combo-Teff-Stim-MED12Thermo_macs2_peak_q0.05_peak_161	52	.	Teff	Stimulated	AAVS1	MED12	35868	ENSG00000148908	RGS10
chr11	1892192	1892896	combo-Teff-Stim-MED12Thermo_macs2_peak_q0.05_peak_162	53	.	Teff	Stimulated	AAVS1	MED12	22914	ENSG00000283787	PRR33
chr11	1916704	1917281	combo-Teff-Stim-MED12Thermo_macs2_peak_q0.05_peak_163	51	.	Teff	Stimulated	AAVS1	MED12	23086	ENSG00000130595	TNNT3
chr11	1917776	1918377	combo-Teff-Stim-MED12Thermo_macs2_peak_q0.05_peak_164	58	.	Teff	Stimulated	AAVS1	MED12	23086	ENSG00000130595	TNNT3
chr11	57396281	57396729	combo-Teff-Stim-MED12Thermo_macs2_peak_q0.05_peak_165	36	.	Teff	Stimulated	AAVS1	MED12	39339	ENSG00000186652	PRG2
chr11	61015074	61015409	combo-Teff-Stim-MED12Thermo_macs2_peak_q0.05_peak_166	39	.	Teff	Stimulated	AAVS1	MED12	41884	ENSG00000013725	CD6
chr11	61018888	61019327	combo-Teff-Stim-MED12Thermo_macs2_peak_q0.05_peak_167	49	.	Teff	Stimulated	AAVS1	MED12	41884	ENSG00000013725	CD6
chr11	61019639	61019921	combo-Teff-Stim-MED12Thermo_macs2_peak_q0.05_peak_168	32	.	Teff	Stimulated	AAVS1	MED12	41884	ENSG00000013725	CD6
chr11	61020276	61020604	combo-Teff-Stim-MED12Thermo_macs2_peak_q0.05_peak_169	28	.	Teff	Stimulated	AAVS1	MED12	41884	ENSG00000013725	CD6
chr11	61021550	61021881	combo-Teff-Stim-MED12Thermo_macs2_peak_q0.05_peak_170	38	.	Teff	Stimulated	AAVS1	MED12	41884	ENSG00000013725	CD6
chr11	61963823	61964441	combo-Teff-Stim-MED12Thermo_macs2_peak_q0.05_peak_171	105	.	Teff	Stimulated	AAVS1	MED12	42557	ENSG00000167996	FTH1
chr11	61965465	61965896	combo-Teff-Stim-MED12Thermo_macs2_peak_q0.05_peak_172	56	.	Teff	Stimulated	AAVS1	MED12	42557	ENSG00000167996	FTH1
chr11	62805172	62805454	combo-Teff-Stim-MED12Thermo_macs2_peak_q0.05_peak_173	91	.	Teff	Stimulated	AAVS1	MED12	43094	ENSG00000162231	NXF1
chr11	62840659	62840931	combo-Teff-Stim-MED12Thermo_macs2_peak_q0.05_peak_174	15	.	Teff	Stimulated	AAVS1	MED12	43146	ENSG00000133316	WDR74
chr11	62841246	62841782	combo-Teff-Stim-MED12Thermo_macs2_peak_q0.05_peak_175	232	.	Teff	Stimulated	AAVS1	MED12	43144	ENSG00000133316	WDR74
chr11	62851285	62852045	combo-Teff-Stim-MED12Thermo_macs2_peak_q0.05_peak_176	104	.	Teff	Stimulated	AAVS1	MED12	43218	ENSG00000168003	SLC3A2
chr11	62853650	62853920	combo-Teff-Stim-MED12Thermo_macs2_peak_q0.05_peak_177	42	.	Teff	Stimulated	AAVS1	MED12	43218	ENSG00000168003	SLC3A2
chr11	64760092	64760399	combo-Teff-Stim-MED12Thermo_macs2_peak_q0.05_peak_178	25	.	Teff	Stimulated	AAVS1	MED12	44081	ENSG00000068976	PYGM
chr11	65215829	65216128	combo-Teff-Stim-MED12Thermo_macs2_peak_q0.05_peak_179	55	.	Teff	Stimulated	AAVS1	MED12	44723	ENSG00000014216	CAPN1
chr11	65362724	65363277	combo-Teff-Stim-MED12Thermo_macs2_peak_q0.05_peak_180	34	.	Teff	Stimulated	AAVS1	MED12	44782	ENSG00000173825	TIGD3
chr11	65422804	65423632	combo-Teff-Stim-MED12Thermo_macs2_peak_q0.05_peak_181	244	.	Teff	Stimulated	AAVS1	MED12	44831	ENSG00000126391	FRMD8
chr11	65423944	65427932	combo-Teff-Stim-MED12Thermo_macs2_peak_q0.05_peak_182	569	.	Teff	Stimulated	AAVS1	MED12	44831	ENSG00000126391	FRMD8
chr11	65501738	65502114	combo-Teff-Stim-MED12Thermo_macs2_peak_q0.05_peak_183	41	.	Teff	Stimulated	AAVS1	MED12	44900	ENSG00000142186	SCYL1
chr11	65851848	65852183	combo-Teff-Stim-MED12Thermo_macs2_peak_q0.05_peak_184	49	.	Teff	Stimulated	AAVS1	MED12	45208	ENSG00000172757	CFL1
chr11	65899152	65899543	combo-Teff-Stim-MED12Thermo_macs2_peak_q0.05_peak_185	40	.	Teff	Stimulated	AAVS1	MED12	45330	ENSG00000175592	FOSL1
chr11	65902228	65902466	combo-Teff-Stim-MED12Thermo_macs2_peak_q0.05_peak_186	70	.	Teff	Stimulated	AAVS1	MED12	45334	ENSG00000175592	FOSL1
chr11	73965482	73965787	combo-Teff-Stim-MED12Thermo_macs2_peak_q0.05_peak_187	19	.	Teff	Stimulated	AAVS1	MED12	48124	ENSG00000187726	DNAJB13
chr11	73967689	73969534	combo-Teff-Stim-MED12Thermo_macs2_peak_q0.05_peak_188	68	.	Teff	Stimulated	AAVS1	MED12	48124	ENSG00000187726	DNAJB13
chr11	73970133	73971568	combo-Teff-Stim-MED12Thermo_macs2_peak_q0.05_peak_189	41	.	Teff	Stimulated	AAVS1	MED12	48124	ENSG00000187726	DNAJB13
chr11	73971818	73972068	combo-Teff-Stim-MED12Thermo_macs2_peak_q0.05_peak_190	20	.	Teff	Stimulated	AAVS1	MED12	48124	ENSG00000187726	DNAJB13
chr11	73972343	73972600	combo-Teff-Stim-MED12Thermo_macs2_peak_q0.05_peak_191	36	.	Teff	Stimulated	AAVS1	MED12	48124	ENSG00000187726	DNAJB13
chr11	73972918	73973327	combo-Teff-Stim-MED12Thermo_macs2_peak_q0.05_peak_192	41	.	Teff	Stimulated	AAVS1	MED12	48124	ENSG00000187726	DNAJB13
chr11	73980290	73980543	combo-Teff-Stim-MED12Thermo_macs2_peak_q0.05_peak_193	24	.	Teff	Stimulated	AAVS1	MED12	48132	ENSG00000175567	UCP2
chr11	75404443	75404699	combo-Teff-Stim-MED12Thermo_macs2_peak_q0.05_peak_194	16	.	Teff	Stimulated	AAVS1	MED12	48444	ENSG00000149273	RPS3
chr11	75406058	75406695	combo-Teff-Stim-MED12Thermo_macs2_peak_q0.05_peak_195	66	.	Teff	Stimulated	AAVS1	MED12	48444	ENSG00000149273	RPS3
chr11	75410842	75411095	combo-Teff-Stim-MED12Thermo_macs2_peak_q0.05_peak_196	22	.	Teff	Stimulated	AAVS1	MED12	48444	ENSG00000149273	RPS3
chr11	86261357	86261648	combo-Teff-Stim-MED12Thermo_macs2_peak_q0.05_peak_197	44	.	Teff	Stimulated	AAVS1	MED12	49272	ENSG00000074266	EED
chr11	86263734	86264236	combo-Teff-Stim-MED12Thermo_macs2_peak_q0.05_peak_198	32	.	Teff	Stimulated	AAVS1	MED12	49272	ENSG00000074266	EED
chr11	118126631	118126874	combo-Teff-Stim-MED12Thermo_macs2_peak_q0.05_peak_199	43	.	Teff	Stimulated	AAVS1	MED12	51356	ENSG00000177098	SCN4B
chr11	119092818	119093055	combo-Teff-Stim-MED12Thermo_macs2_peak_q0.05_peak_200	38	.	Teff	Stimulated	AAVS1	MED12	51809	ENSG00000188486	H2AFX
chr11	120236720	120237130	combo-Teff-Stim-MED12Thermo_macs2_peak_q0.05_peak_201	55	.	Teff	Stimulated	AAVS1	MED12	52013	ENSG00000137709	POU2F3
chr11	128339816	128340227	combo-Teff-Stim-MED12Thermo_macs2_peak_q0.05_peak_202	115	.	Teff	Stimulated	AAVS1	MED12	52670	ENSG00000134954	ETS1
chr11	128453546	128454145	combo-Teff-Stim-MED12Thermo_macs2_peak_q0.05_peak_203	69	.	Teff	Stimulated	AAVS1	MED12	52670	ENSG00000134954	ETS1
chr11	128455385	128456098	combo-Teff-Stim-MED12Thermo_macs2_peak_q0.05_peak_204	54	.	Teff	Stimulated	AAVS1	MED12	52670	ENSG00000134954	ETS1
chr11	128457887	128458195	combo-Teff-Stim-MED12Thermo_macs2_peak_q0.05_peak_205	36	.	Teff	Stimulated	AAVS1	MED12	52670	ENSG00000134954	ETS1
chr12	4280610	4281471	combo-Teff-Stim-MED12Thermo_macs2_peak_q0.05_peak_206	51	.	Teff	Stimulated	AAVS1	MED12	14276	ENSG00000285901	AC008012.1
chr12	4283251	4283677	combo-Teff-Stim-MED12Thermo_macs2_peak_q0.05_peak_207	25	.	Teff	Stimulated	AAVS1	MED12	14276	ENSG00000285901	AC008012.1
chr12	4284057	4284432	combo-Teff-Stim-MED12Thermo_macs2_peak_q0.05_peak_208	82	.	Teff	Stimulated	AAVS1	MED12	14276	ENSG00000285901	AC008012.1
chr12	4285775	4286103	combo-Teff-Stim-MED12Thermo_macs2_peak_q0.05_peak_209	65	.	Teff	Stimulated	AAVS1	MED12	14276	ENSG00000285901	AC008012.1
chr12	4286676	4288888	combo-Teff-Stim-MED12Thermo_macs2_peak_q0.05_peak_210	202	.	Teff	Stimulated	AAVS1	MED12	14276	ENSG00000285901	AC008012.1
chr12	4289692	4290289	combo-Teff-Stim-MED12Thermo_macs2_peak_q0.05_peak_211	32	.	Teff	Stimulated	AAVS1	MED12	14276	ENSG00000285901	AC008012.1
chr12	4290911	4294580	combo-Teff-Stim-MED12Thermo_macs2_peak_q0.05_peak_212	138	.	Teff	Stimulated	AAVS1	MED12	14284	ENSG00000078237	TIGAR
chr12	4295167	4295607	combo-Teff-Stim-MED12Thermo_macs2_peak_q0.05_peak_213	68	.	Teff	Stimulated	AAVS1	MED12	14284	ENSG00000078237	TIGAR
chr12	4296236	4296530	combo-Teff-Stim-MED12Thermo_macs2_peak_q0.05_peak_214	22	.	Teff	Stimulated	AAVS1	MED12	14284	ENSG00000078237	TIGAR
chr12	4296799	4297069	combo-Teff-Stim-MED12Thermo_macs2_peak_q0.05_peak_215	28	.	Teff	Stimulated	AAVS1	MED12	14284	ENSG00000078237	TIGAR
chr12	4297449	4298024	combo-Teff-Stim-MED12Thermo_macs2_peak_q0.05_peak_216	69	.	Teff	Stimulated	AAVS1	MED12	14284	ENSG00000078237	TIGAR
chr12	4298996	4299462	combo-Teff-Stim-MED12Thermo_macs2_peak_q0.05_peak_217	56	.	Teff	Stimulated	AAVS1	MED12	14284	ENSG00000078237	TIGAR
chr12	4300408	4300856	combo-Teff-Stim-MED12Thermo_macs2_peak_q0.05_peak_218	29	.	Teff	Stimulated	AAVS1	MED12	14284	ENSG00000078237	TIGAR
chr12	4304216	4304501	combo-Teff-Stim-MED12Thermo_macs2_peak_q0.05_peak_219	13	.	Teff	Stimulated	AAVS1	MED12	14284	ENSG00000078237	TIGAR
chr12	4306051	4306367	combo-Teff-Stim-MED12Thermo_macs2_peak_q0.05_peak_220	57	.	Teff	Stimulated	AAVS1	MED12	14284	ENSG00000078237	TIGAR
chr12	6267478	6267719	combo-Teff-Stim-MED12Thermo_macs2_peak_q0.05_peak_221	38	.	Teff	Stimulated	AAVS1	MED12	14819	ENSG00000010278	CD9
chr12	6535574	6535814	combo-Teff-Stim-MED12Thermo_macs2_peak_q0.05_peak_222	15	.	Teff	Stimulated	AAVS1	MED12	15366	ENSG00000111640	GAPDH
chr12	6943845	6945145	combo-Teff-Stim-MED12Thermo_macs2_peak_q0.05_peak_223	672	.	Teff	Stimulated	AAVS1	MED12	17442	ENSG00000111678	C12orf57
chr12	11860385	11860622	combo-Teff-Stim-MED12Thermo_macs2_peak_q0.05_peak_224	34	.	Teff	Stimulated	AAVS1	MED12	19948	ENSG00000121380	BCL2L14
chr12	12016834	12017070	combo-Teff-Stim-MED12Thermo_macs2_peak_q0.05_peak_225	41	.	Teff	Stimulated	AAVS1	MED12	19948	ENSG00000121380	BCL2L14
chr12	14257756	14258045	combo-Teff-Stim-MED12Thermo_macs2_peak_q0.05_peak_226	826	.	Teff	Stimulated	AAVS1	MED12	20274	ENSG00000171681	ATF7IP
chr12	14769661	14770273	combo-Teff-Stim-MED12Thermo_macs2_peak_q0.05_peak_227	17	.	Teff	Stimulated	AAVS1	MED12	20299	ENSG00000197837	HIST4H4
chr12	42589735	42589988	combo-Teff-Stim-MED12Thermo_macs2_peak_q0.05_peak_228	128	.	Teff	Stimulated	AAVS1	MED12	25801	ENSG00000139174	PRICKLE1
chr12	47541765	47542034	combo-Teff-Stim-MED12Thermo_macs2_peak_q0.05_peak_229	143	.	Teff	Stimulated	AAVS1	MED12	26803	ENSG00000005175	RPAP3
chr12	47776465	47777083	combo-Teff-Stim-MED12Thermo_macs2_peak_q0.05_peak_230	66	.	Teff	Stimulated	AAVS1	MED12	27012	ENSG00000211584	SLC48A1
chr12	47778937	47779903	combo-Teff-Stim-MED12Thermo_macs2_peak_q0.05_peak_231	21	.	Teff	Stimulated	AAVS1	MED12	27012	ENSG00000211584	SLC48A1
chr12	47781185	47781475	combo-Teff-Stim-MED12Thermo_macs2_peak_q0.05_peak_232	16	.	Teff	Stimulated	AAVS1	MED12	27012	ENSG00000211584	SLC48A1
chr12	47835043	47835624	combo-Teff-Stim-MED12Thermo_macs2_peak_q0.05_peak_233	27	.	Teff	Stimulated	AAVS1	MED12	27221	ENSG00000061273	HDAC7
chr12	47835993	47839862	combo-Teff-Stim-MED12Thermo_macs2_peak_q0.05_peak_234	194	.	Teff	Stimulated	AAVS1	MED12	27221	ENSG00000061273	HDAC7
chr12	47840142	47842571	combo-Teff-Stim-MED12Thermo_macs2_peak_q0.05_peak_235	125	.	Teff	Stimulated	AAVS1	MED12	27221	ENSG00000061273	HDAC7
chr12	47846972	47847470	combo-Teff-Stim-MED12Thermo_macs2_peak_q0.05_peak_236	56	.	Teff	Stimulated	AAVS1	MED12	27221	ENSG00000061273	HDAC7
chr12	47876461	47876898	combo-Teff-Stim-MED12Thermo_macs2_peak_q0.05_peak_237	37	.	Teff	Stimulated	AAVS1	MED12	27278	ENSG00000111424	VDR
chr12	47891381	47891640	combo-Teff-Stim-MED12Thermo_macs2_peak_q0.05_peak_238	46	.	Teff	Stimulated	AAVS1	MED12	27278	ENSG00000111424	VDR
chr12	49126194	49126503	combo-Teff-Stim-MED12Thermo_macs2_peak_q0.05_peak_239	37	.	Teff	Stimulated	AAVS1	MED12	28384	ENSG00000123416	TUBA1B
chr12	49126752	49127492	combo-Teff-Stim-MED12Thermo_macs2_peak_q0.05_peak_240	51	.	Teff	Stimulated	AAVS1	MED12	28384	ENSG00000123416	TUBA1B
chr12	49274603	49274840	combo-Teff-Stim-MED12Thermo_macs2_peak_q0.05_peak_241	28	.	Teff	Stimulated	AAVS1	MED12	28447	ENSG00000167553	TUBA1C
chr12	53042812	53043113	combo-Teff-Stim-MED12Thermo_macs2_peak_q0.05_peak_242	46	.	Teff	Stimulated	AAVS1	MED12	31247	ENSG00000111077	TNS2
chr12	53057217	53057459	combo-Teff-Stim-MED12Thermo_macs2_peak_q0.05_peak_243	19	.	Teff	Stimulated	AAVS1	MED12	31272	ENSG00000111077	TNS2
chr12	54286019	54286260	combo-Teff-Stim-MED12Thermo_macs2_peak_q0.05_peak_244	35	.	Teff	Stimulated	AAVS1	MED12	32755	ENSG00000135486	HNRNPA1
chr12	54288845	54289626	combo-Teff-Stim-MED12Thermo_macs2_peak_q0.05_peak_245	13	.	Teff	Stimulated	AAVS1	MED12	32799	ENSG00000123405	NFE2
chr12	56045121	56045513	combo-Teff-Stim-MED12Thermo_macs2_peak_q0.05_peak_246	43	.	Teff	Stimulated	AAVS1	MED12	33936	ENSG00000197728	RPS26
chr12	56117983	56118437	combo-Teff-Stim-MED12Thermo_macs2_peak_q0.05_peak_247	59	.	Teff	Stimulated	AAVS1	MED12	34135	ENSG00000135482	ZC3H10
chr12	57518077	57518491	combo-Teff-Stim-MED12Thermo_macs2_peak_q0.05_peak_248	34	.	Teff	Stimulated	AAVS1	MED12	36390	ENSG00000285133	AC022506.1
chr12	68152304	68152816	combo-Teff-Stim-MED12Thermo_macs2_peak_q0.05_peak_249	36	.	Teff	Stimulated	AAVS1	MED12	38060	ENSG00000111537	IFNG
chr12	68153551	68153864	combo-Teff-Stim-MED12Thermo_macs2_peak_q0.05_peak_250	14	.	Teff	Stimulated	AAVS1	MED12	38060	ENSG00000111537	IFNG
chr12	68835466	68835755	combo-Teff-Stim-MED12Thermo_macs2_peak_q0.05_peak_251	56	.	Teff	Stimulated	AAVS1	MED12	38800	ENSG00000135679	MDM2
chr12	109092891	109093583	combo-Teff-Stim-MED12Thermo_macs2_peak_q0.05_peak_252	102	.	Teff	Stimulated	AAVS1	MED12	44189	ENSG00000189046	ALKBH2
chr12	112402101	112402350	combo-Teff-Stim-MED12Thermo_macs2_peak_q0.05_peak_253	22	.	Teff	Stimulated	AAVS1	MED12	45308	ENSG00000089009	RPL6
chr12	112403563	112404127	combo-Teff-Stim-MED12Thermo_macs2_peak_q0.05_peak_254	26	.	Teff	Stimulated	AAVS1	MED12	45308	ENSG00000089009	RPL6
chr12	118029616	118030175	combo-Teff-Stim-MED12Thermo_macs2_peak_q0.05_peak_255	51	.	Teff	Stimulated	AAVS1	MED12	45923	ENSG00000111445	RFC5
chr12	120200801	120201124	combo-Teff-Stim-MED12Thermo_macs2_peak_q0.05_peak_256	82	.	Teff	Stimulated	AAVS1	MED12	46295	ENSG00000089157	RPLP0
chr12	120292642	120293241	combo-Teff-Stim-MED12Thermo_macs2_peak_q0.05_peak_257	658	.	Teff	Stimulated	AAVS1	MED12	46420	ENSG00000089163	SIRT4
chr12	121234618	121234992	combo-Teff-Stim-MED12Thermo_macs2_peak_q0.05_peak_258	47	.	Teff	Stimulated	AAVS1	MED12	46856	ENSG00000135124	P2RX4
chr13	21290304	21290710	combo-Teff-Stim-MED12Thermo_macs2_peak_q0.05_peak_264	51	.	Teff	Stimulated	AAVS1	MED12	197	ENSG00000173141	MRPL57
chr13	27257263	27258739	combo-Teff-Stim-MED12Thermo_macs2_peak_q0.05_peak_265	67	.	Teff	Stimulated	AAVS1	MED12	292	ENSG00000122026	RPL21
chr13	27260025	27260749	combo-Teff-Stim-MED12Thermo_macs2_peak_q0.05_peak_266	30	.	Teff	Stimulated	AAVS1	MED12	292	ENSG00000122026	RPL21
chr13	28611646	28611922	combo-Teff-Stim-MED12Thermo_macs2_peak_q0.05_peak_267	82	.	Teff	Stimulated	AAVS1	MED12	344	ENSG00000132963	POMP
chr13	30457009	30457291	combo-Teff-Stim-MED12Thermo_macs2_peak_q0.05_peak_268	24	.	Teff	Stimulated	AAVS1	MED12	362	ENSG00000189403	HMGB1
chr13	45398945	45399213	combo-Teff-Stim-MED12Thermo_macs2_peak_q0.05_peak_269	29	.	Teff	Stimulated	AAVS1	MED12	732	ENSG00000174032	SLC25A30
chr13	77222034	77222298	combo-Teff-Stim-MED12Thermo_macs2_peak_q0.05_peak_270	33	.	Teff	Stimulated	AAVS1	MED12	1233	ENSG00000005810	MYCBP2
chr13	91348991	91349254	combo-Teff-Stim-MED12Thermo_macs2_peak_q0.05_peak_271	51	.	Teff	Stimulated	AAVS1	MED12	1310	ENSG00000179399	GPC5
chr14	20469413	20469668	combo-Teff-Stim-MED12Thermo_macs2_peak_q0.05_peak_272	38	.	Teff	Stimulated	AAVS1	MED12	4583	ENSG00000198805	PNP
chr14	22543874	22544166	combo-Teff-Stim-MED12Thermo_macs2_peak_q0.05_peak_273	28	.	Teff	Stimulated	AAVS1	MED12	6202	ENSG00000129562	DAD1
chr14	22544473	22545745	combo-Teff-Stim-MED12Thermo_macs2_peak_q0.05_peak_274	30	.	Teff	Stimulated	AAVS1	MED12	6202	ENSG00000129562	DAD1
chr14	22546262	22547569	combo-Teff-Stim-MED12Thermo_macs2_peak_q0.05_peak_275	42	.	Teff	Stimulated	AAVS1	MED12	6202	ENSG00000129562	DAD1
chr14	22651063	22651649	combo-Teff-Stim-MED12Thermo_macs2_peak_q0.05_peak_276	47	.	Teff	Stimulated	AAVS1	MED12	6218	ENSG00000255804	OR6J1
chr14	35400124	35400548	combo-Teff-Stim-MED12Thermo_macs2_peak_q0.05_peak_279	26	.	Teff	Stimulated	AAVS1	MED12	9912	ENSG00000100906	NFKBIA
chr14	39184964	39185263	combo-Teff-Stim-MED12Thermo_macs2_peak_q0.05_peak_280	27	.	Teff	Stimulated	AAVS1	MED12	10337	ENSG00000100941	PNN
chr14	75280150	75280560	combo-Teff-Stim-MED12Thermo_macs2_peak_q0.05_peak_281	51	.	Teff	Stimulated	AAVS1	MED12	18781	ENSG00000170345	FOS
chr14	75281501	75281904	combo-Teff-Stim-MED12Thermo_macs2_peak_q0.05_peak_282	70	.	Teff	Stimulated	AAVS1	MED12	18781	ENSG00000170345	FOS
chr14	75282229	75283480	combo-Teff-Stim-MED12Thermo_macs2_peak_q0.05_peak_283	103	.	Teff	Stimulated	AAVS1	MED12	18781	ENSG00000170345	FOS
chr14	90396998	90397254	combo-Teff-Stim-MED12Thermo_macs2_peak_q0.05_peak_284	172	.	Teff	Stimulated	AAVS1	MED12	20815	ENSG00000198668	CALM1
chr14	90398215	90399088	combo-Teff-Stim-MED12Thermo_macs2_peak_q0.05_peak_285	72	.	Teff	Stimulated	AAVS1	MED12	20808	ENSG00000198668	CALM1
chr14	90952650	90952932	combo-Teff-Stim-MED12Thermo_macs2_peak_q0.05_peak_286	21	.	Teff	Stimulated	AAVS1	MED12	21006	ENSG00000100784	RPS6KA5
chr14	100332210	100332526	combo-Teff-Stim-MED12Thermo_macs2_peak_q0.05_peak_287	15	.	Teff	Stimulated	AAVS1	MED12	25948	ENSG00000140107	SLC25A47
chr14	106224200	106224453	combo-Teff-Stim-MED12Thermo_macs2_peak_q0.05_peak_288	111	.	Teff	Stimulated	AAVS1	MED12	29364	ENSG00000184986	TMEM121
chr14_GL000225v1_random	19389	19678	combo-Teff-Stim-MED12Thermo_macs2_peak_q0.05_peak_289	85	.	Teff	Stimulated	AAVS1	MED12	NA	NA	NA
chr14_GL000225v1_random	50671	51077	combo-Teff-Stim-MED12Thermo_macs2_peak_q0.05_peak_290	15	.	Teff	Stimulated	AAVS1	MED12	NA	NA	NA
chr14_GL000225v1_random	110362	110714	combo-Teff-Stim-MED12Thermo_macs2_peak_q0.05_peak_291	245	.	Teff	Stimulated	AAVS1	MED12	NA	NA	NA
chr15	40955359	40955814	combo-Teff-Stim-MED12Thermo_macs2_peak_q0.05_peak_292	14	.	Teff	Stimulated	AAVS1	MED12	8500	ENSG00000128965	CHAC1
chr15	40956328	40957213	combo-Teff-Stim-MED12Thermo_macs2_peak_q0.05_peak_293	22	.	Teff	Stimulated	AAVS1	MED12	8500	ENSG00000128965	CHAC1
chr15	40957592	40957942	combo-Teff-Stim-MED12Thermo_macs2_peak_q0.05_peak_294	58	.	Teff	Stimulated	AAVS1	MED12	8500	ENSG00000128965	CHAC1
chr15	40958383	40958786	combo-Teff-Stim-MED12Thermo_macs2_peak_q0.05_peak_295	33	.	Teff	Stimulated	AAVS1	MED12	8500	ENSG00000128965	CHAC1
chr15	44720643	44721008	combo-Teff-Stim-MED12Thermo_macs2_peak_q0.05_peak_296	23	.	Teff	Stimulated	AAVS1	MED12	11061	ENSG00000185880	TRIM69
chr15	45221478	45221816	combo-Teff-Stim-MED12Thermo_macs2_peak_q0.05_peak_297	88	.	Teff	Stimulated	AAVS1	MED12	11343	ENSG00000138606	SHF
chr15	64153711	64154018	combo-Teff-Stim-MED12Thermo_macs2_peak_q0.05_peak_298	28	.	Teff	Stimulated	AAVS1	MED12	16562	ENSG00000157734	SNX22
chr15	65296050	65296850	combo-Teff-Stim-MED12Thermo_macs2_peak_q0.05_peak_299	328	.	Teff	Stimulated	AAVS1	MED12	17089	ENSG00000138617	PARP16
chr15	65304690	65305168	combo-Teff-Stim-MED12Thermo_macs2_peak_q0.05_peak_300	466	.	Teff	Stimulated	AAVS1	MED12	17089	ENSG00000138617	PARP16
chr15	70486662	70486958	combo-Teff-Stim-MED12Thermo_macs2_peak_q0.05_peak_301	97	.	Teff	Stimulated	AAVS1	MED12	19134	ENSG00000137831	UACA
chr15	74396915	74397243	combo-Teff-Stim-MED12Thermo_macs2_peak_q0.05_peak_302	154	.	Teff	Stimulated	AAVS1	MED12	20575	ENSG00000140459	CYP11A1
chr15	74807327	74807658	combo-Teff-Stim-MED12Thermo_macs2_peak_q0.05_peak_303	31	.	Teff	Stimulated	AAVS1	MED12	20969	ENSG00000140506	LMAN1L
chr15	90504255	90504507	combo-Teff-Stim-MED12Thermo_macs2_peak_q0.05_peak_305	14	.	Teff	Stimulated	AAVS1	MED12	27387	ENSG00000140577	CRTC3
chr15	90882872	90883109	combo-Teff-Stim-MED12Thermo_macs2_peak_q0.05_peak_306	43	.	Teff	Stimulated	AAVS1	MED12	27633	ENSG00000182511	FES
chr15	90883697	90884294	combo-Teff-Stim-MED12Thermo_macs2_peak_q0.05_peak_307	27	.	Teff	Stimulated	AAVS1	MED12	27633	ENSG00000182511	FES
chr15	90884897	90886086	combo-Teff-Stim-MED12Thermo_macs2_peak_q0.05_peak_308	89	.	Teff	Stimulated	AAVS1	MED12	27640	ENSG00000182511	FES
chr15	90886609	90887127	combo-Teff-Stim-MED12Thermo_macs2_peak_q0.05_peak_309	51	.	Teff	Stimulated	AAVS1	MED12	27640	ENSG00000182511	FES
chr16	91301	91554	combo-Teff-Stim-MED12Thermo_macs2_peak_q0.05_peak_310	13	.	Teff	Stimulated	AAVS1	MED12	7253	ENSG00000103152	MPG
chr16	1960567	1961521	combo-Teff-Stim-MED12Thermo_macs2_peak_q0.05_peak_311	120	.	Teff	Stimulated	AAVS1	MED12	9633	ENSG00000140990	NDUFB10
chr16	1963060	1963313	combo-Teff-Stim-MED12Thermo_macs2_peak_q0.05_peak_312	34	.	Teff	Stimulated	AAVS1	MED12	9677	ENSG00000140988	RPS2
chr16	1963704	1964053	combo-Teff-Stim-MED12Thermo_macs2_peak_q0.05_peak_313	60	.	Teff	Stimulated	AAVS1	MED12	9677	ENSG00000140988	RPS2
chr16	2153447	2154341	combo-Teff-Stim-MED12Thermo_macs2_peak_q0.05_peak_314	20	.	Teff	Stimulated	AAVS1	MED12	10813	ENSG00000131653	TRAF7
chr16	2520820	2521109	combo-Teff-Stim-MED12Thermo_macs2_peak_q0.05_peak_315	18	.	Teff	Stimulated	AAVS1	MED12	11669	ENSG00000162066	AMDHD2
chr16	11025068	11025352	combo-Teff-Stim-MED12Thermo_macs2_peak_q0.05_peak_316	56	.	Teff	Stimulated	AAVS1	MED12	16242	ENSG00000038532	CLEC16A
chr16	11250164	11250455	combo-Teff-Stim-MED12Thermo_macs2_peak_q0.05_peak_317	19	.	Teff	Stimulated	AAVS1	MED12	16252	ENSG00000175643	RMI2
chr16	11252017	11252447	combo-Teff-Stim-MED12Thermo_macs2_peak_q0.05_peak_318	49	.	Teff	Stimulated	AAVS1	MED12	16252	ENSG00000175643	RMI2
chr16	11255812	11256175	combo-Teff-Stim-MED12Thermo_macs2_peak_q0.05_peak_319	256	.	Teff	Stimulated	AAVS1	MED12	16260	ENSG00000185338	SOCS1
chr16	11836253	11836531	combo-Teff-Stim-MED12Thermo_macs2_peak_q0.05_peak_320	27	.	Teff	Stimulated	AAVS1	MED12	16425	ENSG00000171490	RSL1D1
chr16	27452729	27453564	combo-Teff-Stim-MED12Thermo_macs2_peak_q0.05_peak_321	80	.	Teff	Stimulated	AAVS1	MED12	21119	ENSG00000103522	IL21R
chr16	30497951	30498209	combo-Teff-Stim-MED12Thermo_macs2_peak_q0.05_peak_322	20	.	Teff	Stimulated	AAVS1	MED12	25574	ENSG00000005844	ITGAL
chr16	30523624	30523917	combo-Teff-Stim-MED12Thermo_macs2_peak_q0.05_peak_323	27	.	Teff	Stimulated	AAVS1	MED12	25591	ENSG00000169957	ZNF768
chr16	30524626	30524990	combo-Teff-Stim-MED12Thermo_macs2_peak_q0.05_peak_324	25	.	Teff	Stimulated	AAVS1	MED12	25591	ENSG00000169957	ZNF768
chr16	31180676	31181288	combo-Teff-Stim-MED12Thermo_macs2_peak_q0.05_peak_325	82	.	Teff	Stimulated	AAVS1	MED12	26404	ENSG00000089280	FUS
chr16	31188607	31189237	combo-Teff-Stim-MED12Thermo_macs2_peak_q0.05_peak_326	69	.	Teff	Stimulated	AAVS1	MED12	26404	ENSG00000089280	FUS
chr16	31189664	31190207	combo-Teff-Stim-MED12Thermo_macs2_peak_q0.05_peak_327	23	.	Teff	Stimulated	AAVS1	MED12	26404	ENSG00000089280	FUS
chr16	69595488	69595726	combo-Teff-Stim-MED12Thermo_macs2_peak_q0.05_peak_333	43	.	Teff	Stimulated	AAVS1	MED12	35909	ENSG00000102908	NFAT5
chr16	78894871	78895233	combo-Teff-Stim-MED12Thermo_macs2_peak_q0.05_peak_334	31	.	Teff	Stimulated	AAVS1	MED12	38337	ENSG00000186153	WWOX
chr16	79590938	79592056	combo-Teff-Stim-MED12Thermo_macs2_peak_q0.05_peak_335	36	.	Teff	Stimulated	AAVS1	MED12	38363	ENSG00000178573	MAF
chr16	84930440	84930887	combo-Teff-Stim-MED12Thermo_macs2_peak_q0.05_peak_336	47	.	Teff	Stimulated	AAVS1	MED12	39227	ENSG00000153786	ZDHHC7
chr16	87825283	87825636	combo-Teff-Stim-MED12Thermo_macs2_peak_q0.05_peak_337	32	.	Teff	Stimulated	AAVS1	MED12	39681	ENSG00000103257	SLC7A5
chr16	87845991	87846257	combo-Teff-Stim-MED12Thermo_macs2_peak_q0.05_peak_338	54	.	Teff	Stimulated	AAVS1	MED12	39681	ENSG00000103257	SLC7A5
chr16	87869187	87869493	combo-Teff-Stim-MED12Thermo_macs2_peak_q0.05_peak_339	249	.	Teff	Stimulated	AAVS1	MED12	39682	ENSG00000103257	SLC7A5
chr16	88804501	88804786	combo-Teff-Stim-MED12Thermo_macs2_peak_q0.05_peak_340	31	.	Teff	Stimulated	AAVS1	MED12	39935	ENSG00000167513	CDT1
chr16	89564708	89565096	combo-Teff-Stim-MED12Thermo_macs2_peak_q0.05_peak_341	52	.	Teff	Stimulated	AAVS1	MED12	40471	ENSG00000167526	RPL13
chr16	89565473	89566693	combo-Teff-Stim-MED12Thermo_macs2_peak_q0.05_peak_342	100	.	Teff	Stimulated	AAVS1	MED12	40471	ENSG00000167526	RPL13
chr17	2057351	2057743	combo-Teff-Stim-MED12Thermo_macs2_peak_q0.05_peak_343	42	.	Teff	Stimulated	AAVS1	MED12	55859	ENSG00000177374	HIC1
chr17	2058417	2058831	combo-Teff-Stim-MED12Thermo_macs2_peak_q0.05_peak_344	37	.	Teff	Stimulated	AAVS1	MED12	55859	ENSG00000177374	HIC1
chr17	2059553	2060418	combo-Teff-Stim-MED12Thermo_macs2_peak_q0.05_peak_345	65	.	Teff	Stimulated	AAVS1	MED12	55859	ENSG00000177374	HIC1
chr17	2061172	2062013	combo-Teff-Stim-MED12Thermo_macs2_peak_q0.05_peak_346	61	.	Teff	Stimulated	AAVS1	MED12	55859	ENSG00000177374	HIC1
chr17	2062321	2064570	combo-Teff-Stim-MED12Thermo_macs2_peak_q0.05_peak_347	65	.	Teff	Stimulated	AAVS1	MED12	55859	ENSG00000177374	HIC1
chr17	2064920	2065517	combo-Teff-Stim-MED12Thermo_macs2_peak_q0.05_peak_348	80	.	Teff	Stimulated	AAVS1	MED12	55859	ENSG00000177374	HIC1
chr17	2686298	2686696	combo-Teff-Stim-MED12Thermo_macs2_peak_q0.05_peak_349	37	.	Teff	Stimulated	AAVS1	MED12	55882	ENSG00000132361	CLUH
chr17	4966463	4966712	combo-Teff-Stim-MED12Thermo_macs2_peak_q0.05_peak_350	15	.	Teff	Stimulated	AAVS1	MED12	56042	ENSG00000091640	SPAG7
chr17	5396246	5396739	combo-Teff-Stim-MED12Thermo_macs2_peak_q0.05_peak_351	16	.	Teff	Stimulated	AAVS1	MED12	56070	ENSG00000129197	RPAIN
chr17	7313048	7313308	combo-Teff-Stim-MED12Thermo_macs2_peak_q0.05_peak_352	25	.	Teff	Stimulated	AAVS1	MED12	56222	ENSG00000132522	GPS2
chr17	7573914	7574174	combo-Teff-Stim-MED12Thermo_macs2_peak_q0.05_peak_353	130	.	Teff	Stimulated	AAVS1	MED12	56279	ENSG00000161960	EIF4A1
chr17	7576408	7576874	combo-Teff-Stim-MED12Thermo_macs2_peak_q0.05_peak_354	166	.	Teff	Stimulated	AAVS1	MED12	56280	ENSG00000129226	CD68
chr17	7579141	7579394	combo-Teff-Stim-MED12Thermo_macs2_peak_q0.05_peak_355	38	.	Teff	Stimulated	AAVS1	MED12	56280	ENSG00000129226	CD68
chr17	7580407	7580675	combo-Teff-Stim-MED12Thermo_macs2_peak_q0.05_peak_356	70	.	Teff	Stimulated	AAVS1	MED12	56281	ENSG00000129226	CD68
chr17	8172687	8173562	combo-Teff-Stim-MED12Thermo_macs2_peak_q0.05_peak_357	254	.	Teff	Stimulated	AAVS1	MED12	56381	ENSG00000179029	TMEM107
chr17	8376144	8376506	combo-Teff-Stim-MED12Thermo_macs2_peak_q0.05_peak_358	52	.	Teff	Stimulated	AAVS1	MED12	56404	ENSG00000184619	KRBA2
chr17	16446243	16446710	combo-Teff-Stim-MED12Thermo_macs2_peak_q0.05_peak_359	36	.	Teff	Stimulated	AAVS1	MED12	56581	ENSG00000187688	TRPV2
chr17	28724311	28724640	combo-Teff-Stim-MED12Thermo_macs2_peak_q0.05_peak_366	44	.	Teff	Stimulated	AAVS1	MED12	56890	ENSG00000160606	TLCD1
chr17	28725120	28725531	combo-Teff-Stim-MED12Thermo_macs2_peak_q0.05_peak_367	75	.	Teff	Stimulated	AAVS1	MED12	56890	ENSG00000160606	TLCD1
chr17	28725884	28726135	combo-Teff-Stim-MED12Thermo_macs2_peak_q0.05_peak_368	87	.	Teff	Stimulated	AAVS1	MED12	56890	ENSG00000160606	TLCD1
chr17	28726516	28726965	combo-Teff-Stim-MED12Thermo_macs2_peak_q0.05_peak_369	163	.	Teff	Stimulated	AAVS1	MED12	56891	ENSG00000160606	TLCD1
chr17	28751481	28751811	combo-Teff-Stim-MED12Thermo_macs2_peak_q0.05_peak_370	45	.	Teff	Stimulated	AAVS1	MED12	56896	ENSG00000076604	TRAF4
chr17	35878513	35878855	combo-Teff-Stim-MED12Thermo_macs2_peak_q0.05_peak_371	19	.	Teff	Stimulated	AAVS1	MED12	57111	ENSG00000271503	CCL5
chr17	36085703	36086489	combo-Teff-Stim-MED12Thermo_macs2_peak_q0.05_peak_372	94	.	Teff	Stimulated	AAVS1	MED12	57136	ENSG00000277632	CCL3
chr17	36086824	36088352	combo-Teff-Stim-MED12Thermo_macs2_peak_q0.05_peak_373	283	.	Teff	Stimulated	AAVS1	MED12	57136	ENSG00000277632	CCL3
chr17	36088602	36090183	combo-Teff-Stim-MED12Thermo_macs2_peak_q0.05_peak_374	212	.	Teff	Stimulated	AAVS1	MED12	57136	ENSG00000277632	CCL3
chr17	36103651	36104158	combo-Teff-Stim-MED12Thermo_macs2_peak_q0.05_peak_375	34	.	Teff	Stimulated	AAVS1	MED12	57138	ENSG00000275302	CCL4
chr17	36104587	36104921	combo-Teff-Stim-MED12Thermo_macs2_peak_q0.05_peak_376	54	.	Teff	Stimulated	AAVS1	MED12	57138	ENSG00000275302	CCL4
chr17	36105217	36106083	combo-Teff-Stim-MED12Thermo_macs2_peak_q0.05_peak_377	61	.	Teff	Stimulated	AAVS1	MED12	57138	ENSG00000275302	CCL4
chr17	36106409	36106674	combo-Teff-Stim-MED12Thermo_macs2_peak_q0.05_peak_378	25	.	Teff	Stimulated	AAVS1	MED12	57138	ENSG00000275302	CCL4
chr17	38598621	38598855	combo-Teff-Stim-MED12Thermo_macs2_peak_q0.05_peak_379	111	.	Teff	Stimulated	AAVS1	MED12	57216	ENSG00000277363	SRCIN1
chr17	40548415	40548781	combo-Teff-Stim-MED12Thermo_macs2_peak_q0.05_peak_380	57	.	Teff	Stimulated	AAVS1	MED12	57371	ENSG00000126353	CCR7
chr17	40549553	40553523	combo-Teff-Stim-MED12Thermo_macs2_peak_q0.05_peak_381	93	.	Teff	Stimulated	AAVS1	MED12	57371	ENSG00000126353	CCR7
chr17	41693117	41693438	combo-Teff-Stim-MED12Thermo_macs2_peak_q0.05_peak_382	17	.	Teff	Stimulated	AAVS1	MED12	57474	ENSG00000173812	EIF1
chr17	42310407	42310758	combo-Teff-Stim-MED12Thermo_macs2_peak_q0.05_peak_383	29	.	Teff	Stimulated	AAVS1	MED12	57550	ENSG00000126561	STAT5A
chr17	42311023	42311334	combo-Teff-Stim-MED12Thermo_macs2_peak_q0.05_peak_384	39	.	Teff	Stimulated	AAVS1	MED12	57550	ENSG00000126561	STAT5A
chr17	43018196	43018523	combo-Teff-Stim-MED12Thermo_macs2_peak_q0.05_peak_385	19	.	Teff	Stimulated	AAVS1	MED12	57657	ENSG00000108828	VAT1
chr17	43360194	43361238	combo-Teff-Stim-MED12Thermo_macs2_peak_q0.05_peak_390	986	.	Teff	Stimulated	AAVS1	MED12	57679	ENSG00000175906	ARL4D
chr17	43367006	43368080	combo-Teff-Stim-MED12Thermo_macs2_peak_q0.05_peak_391	565	.	Teff	Stimulated	AAVS1	MED12	57679	ENSG00000175906	ARL4D
chr17	43784864	43785119	combo-Teff-Stim-MED12Thermo_macs2_peak_q0.05_peak_392	44	.	Teff	Stimulated	AAVS1	MED12	57694	ENSG00000231256	CFAP97D1
chr17	45148517	45148912	combo-Teff-Stim-MED12Thermo_macs2_peak_q0.05_peak_393	182	.	Teff	Stimulated	AAVS1	MED12	57826	ENSG00000186834	HEXIM1
chr17	45151063	45151571	combo-Teff-Stim-MED12Thermo_macs2_peak_q0.05_peak_394	38	.	Teff	Stimulated	AAVS1	MED12	57826	ENSG00000186834	HEXIM1
chr17	50273110	50273395	combo-Teff-Stim-MED12Thermo_macs2_peak_q0.05_peak_395	26	.	Teff	Stimulated	AAVS1	MED12	58090	ENSG00000167105	TMEM92
chr17	50274103	50274711	combo-Teff-Stim-MED12Thermo_macs2_peak_q0.05_peak_396	45	.	Teff	Stimulated	AAVS1	MED12	58090	ENSG00000167105	TMEM92
chr17	50363716	50364109	combo-Teff-Stim-MED12Thermo_macs2_peak_q0.05_peak_397	55	.	Teff	Stimulated	AAVS1	MED12	58097	ENSG00000108826	MRPL27
chr17	56884862	56885254	combo-Teff-Stim-MED12Thermo_macs2_peak_q0.05_peak_398	49	.	Teff	Stimulated	AAVS1	MED12	58224	ENSG00000121060	TRIM25
chr17	57988566	57988943	combo-Teff-Stim-MED12Thermo_macs2_peak_q0.05_peak_399	20	.	Teff	Stimulated	AAVS1	MED12	58248	ENSG00000136451	VEZF1
chr17	58323354	58327710	combo-Teff-Stim-MED12Thermo_macs2_peak_q0.05_peak_400	109	.	Teff	Stimulated	AAVS1	MED12	58275	ENSG00000005379	TSPOAP1
chr17	58327957	58332557	combo-Teff-Stim-MED12Thermo_macs2_peak_q0.05_peak_401	562	.	Teff	Stimulated	AAVS1	MED12	58276	ENSG00000005379	TSPOAP1
chr17	58631093	58631822	combo-Teff-Stim-MED12Thermo_macs2_peak_q0.05_peak_402	412	.	Teff	Stimulated	AAVS1	MED12	58307	ENSG00000266826	AC011195.2
chr17	58658433	58659233	combo-Teff-Stim-MED12Thermo_macs2_peak_q0.05_peak_403	463	.	Teff	Stimulated	AAVS1	MED12	58307	ENSG00000266826	AC011195.2
chr17	58678962	58679733	combo-Teff-Stim-MED12Thermo_macs2_peak_q0.05_peak_404	242	.	Teff	Stimulated	AAVS1	MED12	58307	ENSG00000266826	AC011195.2
chr17	59840620	59840945	combo-Teff-Stim-MED12Thermo_macs2_peak_q0.05_peak_405	14	.	Teff	Stimulated	AAVS1	MED12	58348	ENSG00000108423	TUBD1
chr17	59841513	59841771	combo-Teff-Stim-MED12Thermo_macs2_peak_q0.05_peak_406	25	.	Teff	Stimulated	AAVS1	MED12	58348	ENSG00000108423	TUBD1
chr17	59842134	59844062	combo-Teff-Stim-MED12Thermo_macs2_peak_q0.05_peak_407	223	.	Teff	Stimulated	AAVS1	MED12	58348	ENSG00000108423	TUBD1
chr17	63842635	63842872	combo-Teff-Stim-MED12Thermo_macs2_peak_q0.05_peak_408	485	.	Teff	Stimulated	AAVS1	MED12	58483	ENSG00000108604	SMARCD2
chr17	64032632	64032932	combo-Teff-Stim-MED12Thermo_macs2_peak_q0.05_peak_409	32	.	Teff	Stimulated	AAVS1	MED12	58527	ENSG00000108622	ICAM2
chr17	64145886	64146232	combo-Teff-Stim-MED12Thermo_macs2_peak_q0.05_peak_410	237	.	Teff	Stimulated	AAVS1	MED12	58529	ENSG00000178607	ERN1
chr17	64146799	64147554	combo-Teff-Stim-MED12Thermo_macs2_peak_q0.05_peak_411	66	.	Teff	Stimulated	AAVS1	MED12	58529	ENSG00000178607	ERN1
chr17	74204735	74205775	combo-Teff-Stim-MED12Thermo_macs2_peak_q0.05_peak_412	47	.	Teff	Stimulated	AAVS1	MED12	58675	ENSG00000172809	RPL38
chr17	76256671	76256948	combo-Teff-Stim-MED12Thermo_macs2_peak_q0.05_peak_413	45	.	Teff	Stimulated	AAVS1	MED12	58899	ENSG00000185262	UBALD2
chr17	76272773	76273208	combo-Teff-Stim-MED12Thermo_macs2_peak_q0.05_peak_414	32	.	Teff	Stimulated	AAVS1	MED12	58900	ENSG00000185262	UBALD2
chr17	76273469	76274540	combo-Teff-Stim-MED12Thermo_macs2_peak_q0.05_peak_415	62	.	Teff	Stimulated	AAVS1	MED12	58900	ENSG00000185262	UBALD2
chr17	76275135	76275862	combo-Teff-Stim-MED12Thermo_macs2_peak_q0.05_peak_416	27	.	Teff	Stimulated	AAVS1	MED12	58900	ENSG00000185262	UBALD2
chr17	76567602	76568053	combo-Teff-Stim-MED12Thermo_macs2_peak_q0.05_peak_417	56	.	Teff	Stimulated	AAVS1	MED12	58922	ENSG00000284526	AC015802.6
chr17	76732647	76733039	combo-Teff-Stim-MED12Thermo_macs2_peak_q0.05_peak_418	67	.	Teff	Stimulated	AAVS1	MED12	58948	ENSG00000267168	AC005837.2
chr17	78144155	78144488	combo-Teff-Stim-MED12Thermo_macs2_peak_q0.05_peak_419	33	.	Teff	Stimulated	AAVS1	MED12	58999	ENSG00000187997	C17orf99
chr17	78791959	78792246	combo-Teff-Stim-MED12Thermo_macs2_peak_q0.05_peak_420	44	.	Teff	Stimulated	AAVS1	MED12	59032	ENSG00000108669	CYTH1
chr17	80321597	80321834	combo-Teff-Stim-MED12Thermo_macs2_peak_q0.05_peak_421	29	.	Teff	Stimulated	AAVS1	MED12	59101	ENSG00000173821	RNF213
chr17	81244867	81245596	combo-Teff-Stim-MED12Thermo_macs2_peak_q0.05_peak_422	62	.	Teff	Stimulated	AAVS1	MED12	59134	ENSG00000224877	NDUFAF8
chr17	82243409	82243877	combo-Teff-Stim-MED12Thermo_macs2_peak_q0.05_peak_423	22	.	Teff	Stimulated	AAVS1	MED12	59287	ENSG00000141526	SLC16A3
chr17	82439960	82440366	combo-Teff-Stim-MED12Thermo_macs2_peak_q0.05_peak_424	48	.	Teff	Stimulated	AAVS1	MED12	59310	ENSG00000178927	CYBC1
chr17_KI270729v1_random	2357	2703	combo-Teff-Stim-MED12Thermo_macs2_peak_q0.05_peak_425	42	.	Teff	Stimulated	AAVS1	MED12	NA	NA	NA
chr17_KI270729v1_random	12899	13145	combo-Teff-Stim-MED12Thermo_macs2_peak_q0.05_peak_426	25	.	Teff	Stimulated	AAVS1	MED12	NA	NA	NA
chr17_KI270729v1_random	27607	27995	combo-Teff-Stim-MED12Thermo_macs2_peak_q0.05_peak_427	376	.	Teff	Stimulated	AAVS1	MED12	NA	NA	NA
chr18	9095284	9095527	combo-Teff-Stim-MED12Thermo_macs2_peak_q0.05_peak_431	15	.	Teff	Stimulated	AAVS1	MED12	1926	ENSG00000178127	NDUFV2
chr18	59038699	59039001	combo-Teff-Stim-MED12Thermo_macs2_peak_q0.05_peak_432	37	.	Teff	Stimulated	AAVS1	MED12	4085	ENSG00000166562	SEC11C
chr18	63121516	63121808	combo-Teff-Stim-MED12Thermo_macs2_peak_q0.05_peak_433	27	.	Teff	Stimulated	AAVS1	MED12	4348	ENSG00000171791	BCL2
chr18	63225983	63226279	combo-Teff-Stim-MED12Thermo_macs2_peak_q0.05_peak_434	32	.	Teff	Stimulated	AAVS1	MED12	4352	ENSG00000171791	BCL2
chr18	63241058	63241319	combo-Teff-Stim-MED12Thermo_macs2_peak_q0.05_peak_435	25	.	Teff	Stimulated	AAVS1	MED12	4354	ENSG00000171791	BCL2
chr19	798373	798735	combo-Teff-Stim-MED12Thermo_macs2_peak_q0.05_peak_436	17	.	Teff	Stimulated	AAVS1	MED12	10684	ENSG00000011304	PTBP1
chr19	802621	802860	combo-Teff-Stim-MED12Thermo_macs2_peak_q0.05_peak_437	30	.	Teff	Stimulated	AAVS1	MED12	10685	ENSG00000011304	PTBP1
chr19	1442909	1443184	combo-Teff-Stim-MED12Thermo_macs2_peak_q0.05_peak_438	47	.	Teff	Stimulated	AAVS1	MED12	12054	ENSG00000115268	RPS15
chr19	1444227	1444654	combo-Teff-Stim-MED12Thermo_macs2_peak_q0.05_peak_439	27	.	Teff	Stimulated	AAVS1	MED12	12086	ENSG00000115266	APC2
chr19	3721433	3721680	combo-Teff-Stim-MED12Thermo_macs2_peak_q0.05_peak_440	498	.	Teff	Stimulated	AAVS1	MED12	13963	ENSG00000105289	TJP3
chr19	3969853	3970411	combo-Teff-Stim-MED12Thermo_macs2_peak_q0.05_peak_441	50	.	Teff	Stimulated	AAVS1	MED12	14197	ENSG00000167657	DAPK3
chr19	3971055	3972220	combo-Teff-Stim-MED12Thermo_macs2_peak_q0.05_peak_442	93	.	Teff	Stimulated	AAVS1	MED12	14192	ENSG00000167657	DAPK3
chr19	3976451	3976997	combo-Teff-Stim-MED12Thermo_macs2_peak_q0.05_peak_443	40	.	Teff	Stimulated	AAVS1	MED12	14192	ENSG00000167657	DAPK3
chr19	3979338	3979588	combo-Teff-Stim-MED12Thermo_macs2_peak_q0.05_peak_444	31	.	Teff	Stimulated	AAVS1	MED12	14207	ENSG00000167658	EEF2
chr19	3982919	3983785	combo-Teff-Stim-MED12Thermo_macs2_peak_q0.05_peak_445	53	.	Teff	Stimulated	AAVS1	MED12	14207	ENSG00000167658	EEF2
chr19	5691870	5694347	combo-Teff-Stim-MED12Thermo_macs2_peak_q0.05_peak_446	66	.	Teff	Stimulated	AAVS1	MED12	15438	ENSG00000130255	RPL36
chr19	5694815	5695358	combo-Teff-Stim-MED12Thermo_macs2_peak_q0.05_peak_447	26	.	Teff	Stimulated	AAVS1	MED12	15438	ENSG00000130255	RPL36
chr19	5975120	5975359	combo-Teff-Stim-MED12Thermo_macs2_peak_q0.05_peak_448	41	.	Teff	Stimulated	AAVS1	MED12	15953	ENSG00000031823	RANBP3
chr19	7492221	7492531	combo-Teff-Stim-MED12Thermo_macs2_peak_q0.05_peak_449	86	.	Teff	Stimulated	AAVS1	MED12	17082	ENSG00000104883	PEX11G
chr19	10113362	10113638	combo-Teff-Stim-MED12Thermo_macs2_peak_q0.05_peak_450	41	.	Teff	Stimulated	AAVS1	MED12	18994	ENSG00000244165	P2RY11
chr19	10114515	10114837	combo-Teff-Stim-MED12Thermo_macs2_peak_q0.05_peak_451	29	.	Teff	Stimulated	AAVS1	MED12	18994	ENSG00000244165	P2RY11
chr19	10116161	10116729	combo-Teff-Stim-MED12Thermo_macs2_peak_q0.05_peak_452	27	.	Teff	Stimulated	AAVS1	MED12	19054	ENSG00000130811	EIF3G
chr19	12791453	12791770	combo-Teff-Stim-MED12Thermo_macs2_peak_q0.05_peak_453	217	.	Teff	Stimulated	AAVS1	MED12	22748	ENSG00000171223	JUNB
chr19	12793429	12793708	combo-Teff-Stim-MED12Thermo_macs2_peak_q0.05_peak_454	17	.	Teff	Stimulated	AAVS1	MED12	22748	ENSG00000171223	JUNB
chr19	13155220	13155610	combo-Teff-Stim-MED12Thermo_macs2_peak_q0.05_peak_455	16	.	Teff	Stimulated	AAVS1	MED12	23314	ENSG00000160888	IER2
chr19	13833814	13834235	combo-Teff-Stim-MED12Thermo_macs2_peak_q0.05_peak_456	26	.	Teff	Stimulated	AAVS1	MED12	25139	ENSG00000132003	ZSWIM4
chr19	13838731	13842879	combo-Teff-Stim-MED12Thermo_macs2_peak_q0.05_peak_457	140	.	Teff	Stimulated	AAVS1	MED12	25155	ENSG00000187556	NANOS3
chr19	14207557	14207823	combo-Teff-Stim-MED12Thermo_macs2_peak_q0.05_peak_458	110	.	Teff	Stimulated	AAVS1	MED12	25400	ENSG00000072071	ADGRL1
chr19	14407759	14408182	combo-Teff-Stim-MED12Thermo_macs2_peak_q0.05_peak_459	56	.	Teff	Stimulated	AAVS1	MED12	25529	ENSG00000123136	DDX39A
chr19	16087781	16088282	combo-Teff-Stim-MED12Thermo_macs2_peak_q0.05_peak_460	25	.	Teff	Stimulated	AAVS1	MED12	26811	ENSG00000167460	TPM4
chr19	17861781	17862263	combo-Teff-Stim-MED12Thermo_macs2_peak_q0.05_peak_461	39	.	Teff	Stimulated	AAVS1	MED12	29002	ENSG00000105640	RPL18A
chr19	17865020	17865503	combo-Teff-Stim-MED12Thermo_macs2_peak_q0.05_peak_462	61	.	Teff	Stimulated	AAVS1	MED12	29002	ENSG00000105640	RPL18A
chr19	17866845	17867238	combo-Teff-Stim-MED12Thermo_macs2_peak_q0.05_peak_463	30	.	Teff	Stimulated	AAVS1	MED12	29016	ENSG00000105641	SLC5A5
chr19	18278016	18279655	combo-Teff-Stim-MED12Thermo_macs2_peak_q0.05_peak_464	33	.	Teff	Stimulated	AAVS1	MED12	29274	ENSG00000130522	JUND
chr19	32693373	32693632	combo-Teff-Stim-MED12Thermo_macs2_peak_q0.05_peak_465	81	.	Teff	Stimulated	AAVS1	MED12	31611	ENSG00000213965	NUDT19
chr19	34476744	34477019	combo-Teff-Stim-MED12Thermo_macs2_peak_q0.05_peak_467	46	.	Teff	Stimulated	AAVS1	MED12	32131	ENSG00000142279	WTIP
chr19	35175160	35175408	combo-Teff-Stim-MED12Thermo_macs2_peak_q0.05_peak_468	22	.	Teff	Stimulated	AAVS1	MED12	32769	ENSG00000089327	FXYD5
chr19	35716621	35716935	combo-Teff-Stim-MED12Thermo_macs2_peak_q0.05_peak_469	52	.	Teff	Stimulated	AAVS1	MED12	34092	ENSG00000272333	KMT2B
chr19	35717295	35717836	combo-Teff-Stim-MED12Thermo_macs2_peak_q0.05_peak_470	34	.	Teff	Stimulated	AAVS1	MED12	34092	ENSG00000272333	KMT2B
chr19	35718143	35720463	combo-Teff-Stim-MED12Thermo_macs2_peak_q0.05_peak_471	136	.	Teff	Stimulated	AAVS1	MED12	34094	ENSG00000272333	KMT2B
chr19	35720799	35721077	combo-Teff-Stim-MED12Thermo_macs2_peak_q0.05_peak_472	84	.	Teff	Stimulated	AAVS1	MED12	34094	ENSG00000272333	KMT2B
chr19	35721458	35721922	combo-Teff-Stim-MED12Thermo_macs2_peak_q0.05_peak_473	99	.	Teff	Stimulated	AAVS1	MED12	34094	ENSG00000272333	KMT2B
chr19	35722455	35724687	combo-Teff-Stim-MED12Thermo_macs2_peak_q0.05_peak_474	120	.	Teff	Stimulated	AAVS1	MED12	34094	ENSG00000272333	KMT2B
chr19	35724978	35725310	combo-Teff-Stim-MED12Thermo_macs2_peak_q0.05_peak_475	52	.	Teff	Stimulated	AAVS1	MED12	34094	ENSG00000272333	KMT2B
chr19	35725721	35726985	combo-Teff-Stim-MED12Thermo_macs2_peak_q0.05_peak_476	15	.	Teff	Stimulated	AAVS1	MED12	34094	ENSG00000272333	KMT2B
chr19	41866396	41866859	combo-Teff-Stim-MED12Thermo_macs2_peak_q0.05_peak_477	65	.	Teff	Stimulated	AAVS1	MED12	38380	ENSG00000105372	RPS19
chr19	41873060	41873794	combo-Teff-Stim-MED12Thermo_macs2_peak_q0.05_peak_478	67	.	Teff	Stimulated	AAVS1	MED12	38383	ENSG00000105369	CD79A
chr19	41874206	41874506	combo-Teff-Stim-MED12Thermo_macs2_peak_q0.05_peak_479	19	.	Teff	Stimulated	AAVS1	MED12	38383	ENSG00000105369	CD79A
chr19	45469879	45471126	combo-Teff-Stim-MED12Thermo_macs2_peak_q0.05_peak_480	154	.	Teff	Stimulated	AAVS1	MED12	40540	ENSG00000125740	FOSB
chr19	47226356	47226786	combo-Teff-Stim-MED12Thermo_macs2_peak_q0.05_peak_481	16	.	Teff	Stimulated	AAVS1	MED12	41563	ENSG00000105327	BBC3
chr19	47242588	47242852	combo-Teff-Stim-MED12Thermo_macs2_peak_q0.05_peak_482	32	.	Teff	Stimulated	AAVS1	MED12	41561	ENSG00000105327	BBC3
chr19	48612760	48613038	combo-Teff-Stim-MED12Thermo_macs2_peak_q0.05_peak_483	15	.	Teff	Stimulated	AAVS1	MED12	42106	ENSG00000105523	FAM83E
chr19	48613613	48614966	combo-Teff-Stim-MED12Thermo_macs2_peak_q0.05_peak_484	38	.	Teff	Stimulated	AAVS1	MED12	42106	ENSG00000105523	FAM83E
chr19	48965291	48965571	combo-Teff-Stim-MED12Thermo_macs2_peak_q0.05_peak_485	116	.	Teff	Stimulated	AAVS1	MED12	42378	ENSG00000087086	FTL
chr19	48965999	48966325	combo-Teff-Stim-MED12Thermo_macs2_peak_q0.05_peak_486	23	.	Teff	Stimulated	AAVS1	MED12	42378	ENSG00000087086	FTL
chr19	49492484	49493572	combo-Teff-Stim-MED12Thermo_macs2_peak_q0.05_peak_487	60	.	Teff	Stimulated	AAVS1	MED12	42809	ENSG00000142534	RPS11
chr19	50793140	50795346	combo-Teff-Stim-MED12Thermo_macs2_peak_q0.05_peak_488	46	.	Teff	Stimulated	AAVS1	MED12	43857	ENSG00000261341	AC010325.1
chr19	50796068	50796382	combo-Teff-Stim-MED12Thermo_macs2_peak_q0.05_peak_489	32	.	Teff	Stimulated	AAVS1	MED12	43857	ENSG00000261341	AC010325.1
chr19	50803107	50803412	combo-Teff-Stim-MED12Thermo_macs2_peak_q0.05_peak_490	51	.	Teff	Stimulated	AAVS1	MED12	43857	ENSG00000261341	AC010325.1
chr19	50804359	50804608	combo-Teff-Stim-MED12Thermo_macs2_peak_q0.05_peak_491	139	.	Teff	Stimulated	AAVS1	MED12	43857	ENSG00000261341	AC010325.1
chr19	55216406	55216710	combo-Teff-Stim-MED12Thermo_macs2_peak_q0.05_peak_492	240	.	Teff	Stimulated	AAVS1	MED12	45756	ENSG00000080031	PTPRH
chr19	55485539	55485827	combo-Teff-Stim-MED12Thermo_macs2_peak_q0.05_peak_493	39	.	Teff	Stimulated	AAVS1	MED12	45912	ENSG00000090971	NAT14
chr19	58388044	58388373	combo-Teff-Stim-MED12Thermo_macs2_peak_q0.05_peak_494	19	.	Teff	Stimulated	AAVS1	MED12	46774	ENSG00000083845	RPS5
chr1_KI270709v1_random	5480	5832	combo-Teff-Stim-MED12Thermo_macs2_peak_q0.05_peak_495	79	.	Teff	Stimulated	AAVS1	MED12	NA	NA	NA
chr1_KI270709v1_random	7341	7704	combo-Teff-Stim-MED12Thermo_macs2_peak_q0.05_peak_496	319	.	Teff	Stimulated	AAVS1	MED12	NA	NA	NA
chr1_KI270709v1_random	10421	10688	combo-Teff-Stim-MED12Thermo_macs2_peak_q0.05_peak_497	25	.	Teff	Stimulated	AAVS1	MED12	NA	NA	NA
chr1_KI270713v1_random	21525	22004	combo-Teff-Stim-MED12Thermo_macs2_peak_q0.05_peak_498	1344	.	Teff	Stimulated	AAVS1	MED12	NA	NA	NA
chr2	319081	319373	combo-Teff-Stim-MED12Thermo_macs2_peak_q0.05_peak_499	56	.	Teff	Stimulated	AAVS1	MED12	21376	ENSG00000189292	ALKAL2
chr2	7726735	7727252	combo-Teff-Stim-MED12Thermo_macs2_peak_q0.05_peak_500	22	.	Teff	Stimulated	AAVS1	MED12	23142	ENSG00000151692	RNF144A
chr2	8681991	8682369	combo-Teff-Stim-MED12Thermo_macs2_peak_q0.05_peak_501	517	.	Teff	Stimulated	AAVS1	MED12	23261	ENSG00000115738	ID2
chr2	8684643	8685486	combo-Teff-Stim-MED12Thermo_macs2_peak_q0.05_peak_502	150	.	Teff	Stimulated	AAVS1	MED12	23261	ENSG00000115738	ID2
chr2	20446972	20447247	combo-Teff-Stim-MED12Thermo_macs2_peak_q0.05_peak_503	78	.	Teff	Stimulated	AAVS1	MED12	26397	ENSG00000143878	RHOB
chr2	24947561	24947828	combo-Teff-Stim-MED12Thermo_macs2_peak_q0.05_peak_504	46	.	Teff	Stimulated	AAVS1	MED12	27304	ENSG00000115137	DNAJC27
chr2	28415635	28416139	combo-Teff-Stim-MED12Thermo_macs2_peak_q0.05_peak_505	24	.	Teff	Stimulated	AAVS1	MED12	30571	ENSG00000075426	FOSL2
chr2	28417593	28417915	combo-Teff-Stim-MED12Thermo_macs2_peak_q0.05_peak_506	19	.	Teff	Stimulated	AAVS1	MED12	30571	ENSG00000075426	FOSL2
chr2	28647563	28647916	combo-Teff-Stim-MED12Thermo_macs2_peak_q0.05_peak_507	14	.	Teff	Stimulated	AAVS1	MED12	30764	ENSG00000213639	PPP1CB
chr2	38751034	38751401	combo-Teff-Stim-MED12Thermo_macs2_peak_q0.05_peak_508	278	.	Teff	Stimulated	AAVS1	MED12	33200	ENSG00000115875	SRSF7
chr2	39044706	39045275	combo-Teff-Stim-MED12Thermo_macs2_peak_q0.05_peak_509	32	.	Teff	Stimulated	AAVS1	MED12	33352	ENSG00000115904	SOS1
chr2	46299381	46300051	combo-Teff-Stim-MED12Thermo_macs2_peak_q0.05_peak_510	30	.	Teff	Stimulated	AAVS1	MED12	34796	ENSG00000116016	EPAS1
chr2	46307076	46307411	combo-Teff-Stim-MED12Thermo_macs2_peak_q0.05_peak_511	30	.	Teff	Stimulated	AAVS1	MED12	34796	ENSG00000116016	EPAS1
chr2	46388431	46388714	combo-Teff-Stim-MED12Thermo_macs2_peak_q0.05_peak_512	23	.	Teff	Stimulated	AAVS1	MED12	34822	ENSG00000284701	TMEM247
chr2	46389609	46389879	combo-Teff-Stim-MED12Thermo_macs2_peak_q0.05_peak_513	29	.	Teff	Stimulated	AAVS1	MED12	34822	ENSG00000284701	TMEM247
chr2	62906952	62907271	combo-Teff-Stim-MED12Thermo_macs2_peak_q0.05_peak_514	27	.	Teff	Stimulated	AAVS1	MED12	39072	ENSG00000115507	OTX1
chr2	85545772	85546626	combo-Teff-Stim-MED12Thermo_macs2_peak_q0.05_peak_515	35	.	Teff	Stimulated	AAVS1	MED12	43616	ENSG00000168906	MAT2A
chr2	85547246	85547656	combo-Teff-Stim-MED12Thermo_macs2_peak_q0.05_peak_516	33	.	Teff	Stimulated	AAVS1	MED12	43616	ENSG00000168906	MAT2A
chr2	85548154	85548513	combo-Teff-Stim-MED12Thermo_macs2_peak_q0.05_peak_517	20	.	Teff	Stimulated	AAVS1	MED12	43616	ENSG00000168906	MAT2A
chr2	88016071	88016518	combo-Teff-Stim-MED12Thermo_macs2_peak_q0.05_peak_518	235	.	Teff	Stimulated	AAVS1	MED12	44380	ENSG00000172086	KRCC1
chr2	88181392	88181664	combo-Teff-Stim-MED12Thermo_macs2_peak_q0.05_peak_519	43	.	Teff	Stimulated	AAVS1	MED12	44431	ENSG00000144115	THNSL2
chr2	96144980	96145485	combo-Teff-Stim-MED12Thermo_macs2_peak_q0.05_peak_522	163	.	Teff	Stimulated	AAVS1	MED12	44805	ENSG00000158050	DUSP2
chr2	96553334	96556085	combo-Teff-Stim-MED12Thermo_macs2_peak_q0.05_peak_523	92	.	Teff	Stimulated	AAVS1	MED12	44941	ENSG00000196843	ARID5A
chr2	96556478	96556860	combo-Teff-Stim-MED12Thermo_macs2_peak_q0.05_peak_524	88	.	Teff	Stimulated	AAVS1	MED12	44941	ENSG00000196843	ARID5A
chr2	98841831	98842086	combo-Teff-Stim-MED12Thermo_macs2_peak_q0.05_peak_525	29	.	Teff	Stimulated	AAVS1	MED12	45360	ENSG00000196872	KIAA1211L
chr2	112936957	112937265	combo-Teff-Stim-MED12Thermo_macs2_peak_q0.05_peak_526	37	.	Teff	Stimulated	AAVS1	MED12	47117	ENSG00000125571	IL37
chr2	113205097	113205334	combo-Teff-Stim-MED12Thermo_macs2_peak_q0.05_peak_527	51	.	Teff	Stimulated	AAVS1	MED12	47174	ENSG00000125637	PSD4
chr2	113963598	113964006	combo-Teff-Stim-MED12Thermo_macs2_peak_q0.05_peak_528	32	.	Teff	Stimulated	AAVS1	MED12	47303	ENSG00000115091	ACTR3
chr2	118119808	118120068	combo-Teff-Stim-MED12Thermo_macs2_peak_q0.05_peak_529	29	.	Teff	Stimulated	AAVS1	MED12	47370	ENSG00000125629	INSIG2
chr2	121074627	121075361	combo-Teff-Stim-MED12Thermo_macs2_peak_q0.05_peak_530	179	.	Teff	Stimulated	AAVS1	MED12	47546	ENSG00000115112	TFCP2L1
chr2	121530926	121531344	combo-Teff-Stim-MED12Thermo_macs2_peak_q0.05_peak_531	188	.	Teff	Stimulated	AAVS1	MED12	47584	ENSG00000074054	CLASP1
chr2	136113822	136114544	combo-Teff-Stim-MED12Thermo_macs2_peak_q0.05_peak_532	60	.	Teff	Stimulated	AAVS1	MED12	48561	ENSG00000121966	CXCR4
chr2	136115268	136116115	combo-Teff-Stim-MED12Thermo_macs2_peak_q0.05_peak_533	19	.	Teff	Stimulated	AAVS1	MED12	48561	ENSG00000121966	CXCR4
chr2	136116487	136117623	combo-Teff-Stim-MED12Thermo_macs2_peak_q0.05_peak_534	121	.	Teff	Stimulated	AAVS1	MED12	48561	ENSG00000121966	CXCR4
chr2	136384505	136384743	combo-Teff-Stim-MED12Thermo_macs2_peak_q0.05_peak_535	30	.	Teff	Stimulated	AAVS1	MED12	48563	ENSG00000121966	CXCR4
chr2	138926040	138926321	combo-Teff-Stim-MED12Thermo_macs2_peak_q0.05_peak_536	21	.	Teff	Stimulated	AAVS1	MED12	48591	ENSG00000144227	NXPH2
chr2	157407065	157407795	combo-Teff-Stim-MED12Thermo_macs2_peak_q0.05_peak_537	93	.	Teff	Stimulated	AAVS1	MED12	49459	ENSG00000115165	CYTIP
chr2	157408205	157412145	combo-Teff-Stim-MED12Thermo_macs2_peak_q0.05_peak_538	326	.	Teff	Stimulated	AAVS1	MED12	49459	ENSG00000115165	CYTIP
chr2	157412389	157414865	combo-Teff-Stim-MED12Thermo_macs2_peak_q0.05_peak_539	19	.	Teff	Stimulated	AAVS1	MED12	49459	ENSG00000115165	CYTIP
chr2	157415623	157416237	combo-Teff-Stim-MED12Thermo_macs2_peak_q0.05_peak_540	131	.	Teff	Stimulated	AAVS1	MED12	49459	ENSG00000115165	CYTIP
chr2	157416750	157417255	combo-Teff-Stim-MED12Thermo_macs2_peak_q0.05_peak_541	140	.	Teff	Stimulated	AAVS1	MED12	49459	ENSG00000115165	CYTIP
chr2	157417855	157418637	combo-Teff-Stim-MED12Thermo_macs2_peak_q0.05_peak_542	74	.	Teff	Stimulated	AAVS1	MED12	49459	ENSG00000115165	CYTIP
chr2	157419009	157420156	combo-Teff-Stim-MED12Thermo_macs2_peak_q0.05_peak_543	148	.	Teff	Stimulated	AAVS1	MED12	49459	ENSG00000115165	CYTIP
chr2	157421662	157422332	combo-Teff-Stim-MED12Thermo_macs2_peak_q0.05_peak_544	46	.	Teff	Stimulated	AAVS1	MED12	49459	ENSG00000115165	CYTIP
chr2	157427440	157429304	combo-Teff-Stim-MED12Thermo_macs2_peak_q0.05_peak_545	51	.	Teff	Stimulated	AAVS1	MED12	49459	ENSG00000115165	CYTIP
chr2	190255744	190255998	combo-Teff-Stim-MED12Thermo_macs2_peak_q0.05_peak_546	168	.	Teff	Stimulated	AAVS1	MED12	52009	ENSG00000198130	HIBCH
chr2	195657213	195658776	combo-Teff-Stim-MED12Thermo_macs2_peak_q0.05_peak_547	72	.	Teff	Stimulated	AAVS1	MED12	52300	ENSG00000196950	SLC39A10
chr2	195660179	195660513	combo-Teff-Stim-MED12Thermo_macs2_peak_q0.05_peak_548	51	.	Teff	Stimulated	AAVS1	MED12	52300	ENSG00000196950	SLC39A10
chr2	196131328	196131859	combo-Teff-Stim-MED12Thermo_macs2_peak_q0.05_peak_549	41	.	Teff	Stimulated	AAVS1	MED12	52341	ENSG00000081320	STK17B
chr2	196154339	196154589	combo-Teff-Stim-MED12Thermo_macs2_peak_q0.05_peak_550	34	.	Teff	Stimulated	AAVS1	MED12	52341	ENSG00000081320	STK17B
chr2	200849579	200850034	combo-Teff-Stim-MED12Thermo_macs2_peak_q0.05_peak_551	37	.	Teff	Stimulated	AAVS1	MED12	52632	ENSG00000013441	CLK1
chr2	201141046	201141925	combo-Teff-Stim-MED12Thermo_macs2_peak_q0.05_peak_552	31	.	Teff	Stimulated	AAVS1	MED12	52714	ENSG00000003402	CFLAR
chr2	201142422	201142839	combo-Teff-Stim-MED12Thermo_macs2_peak_q0.05_peak_553	56	.	Teff	Stimulated	AAVS1	MED12	52714	ENSG00000003402	CFLAR
chr2	201143232	201143613	combo-Teff-Stim-MED12Thermo_macs2_peak_q0.05_peak_554	23	.	Teff	Stimulated	AAVS1	MED12	52714	ENSG00000003402	CFLAR
chr2	201168432	201168758	combo-Teff-Stim-MED12Thermo_macs2_peak_q0.05_peak_555	67	.	Teff	Stimulated	AAVS1	MED12	52731	ENSG00000003400	CASP10
chr2	201169795	201170030	combo-Teff-Stim-MED12Thermo_macs2_peak_q0.05_peak_556	30	.	Teff	Stimulated	AAVS1	MED12	52731	ENSG00000003400	CASP10
chr2	201171425	201171674	combo-Teff-Stim-MED12Thermo_macs2_peak_q0.05_peak_557	40	.	Teff	Stimulated	AAVS1	MED12	52731	ENSG00000003400	CASP10
chr2	203874093	203876295	combo-Teff-Stim-MED12Thermo_macs2_peak_q0.05_peak_558	160	.	Teff	Stimulated	AAVS1	MED12	53015	ENSG00000163599	CTLA4
chr2	203876831	203879861	combo-Teff-Stim-MED12Thermo_macs2_peak_q0.05_peak_559	85	.	Teff	Stimulated	AAVS1	MED12	53015	ENSG00000163599	CTLA4
chr2	203880145	203881739	combo-Teff-Stim-MED12Thermo_macs2_peak_q0.05_peak_560	137	.	Teff	Stimulated	AAVS1	MED12	53015	ENSG00000163599	CTLA4
chr2	203949142	203949397	combo-Teff-Stim-MED12Thermo_macs2_peak_q0.05_peak_561	20	.	Teff	Stimulated	AAVS1	MED12	53017	ENSG00000163600	ICOS
chr2	203950371	203950936	combo-Teff-Stim-MED12Thermo_macs2_peak_q0.05_peak_562	23	.	Teff	Stimulated	AAVS1	MED12	53017	ENSG00000163600	ICOS
chr2	203951668	203951955	combo-Teff-Stim-MED12Thermo_macs2_peak_q0.05_peak_563	65	.	Teff	Stimulated	AAVS1	MED12	53017	ENSG00000163600	ICOS
chr2	203954178	203954622	combo-Teff-Stim-MED12Thermo_macs2_peak_q0.05_peak_564	60	.	Teff	Stimulated	AAVS1	MED12	53017	ENSG00000163600	ICOS
chr2	203955796	203956266	combo-Teff-Stim-MED12Thermo_macs2_peak_q0.05_peak_565	18	.	Teff	Stimulated	AAVS1	MED12	53017	ENSG00000163600	ICOS
chr2	203958890	203959596	combo-Teff-Stim-MED12Thermo_macs2_peak_q0.05_peak_566	51	.	Teff	Stimulated	AAVS1	MED12	53017	ENSG00000163600	ICOS
chr2	203960563	203963148	combo-Teff-Stim-MED12Thermo_macs2_peak_q0.05_peak_567	161	.	Teff	Stimulated	AAVS1	MED12	53017	ENSG00000163600	ICOS
chr2	203963603	203964220	combo-Teff-Stim-MED12Thermo_macs2_peak_q0.05_peak_568	168	.	Teff	Stimulated	AAVS1	MED12	53017	ENSG00000163600	ICOS
chr2	203965036	203965296	combo-Teff-Stim-MED12Thermo_macs2_peak_q0.05_peak_569	61	.	Teff	Stimulated	AAVS1	MED12	53017	ENSG00000163600	ICOS
chr2	203966575	203966886	combo-Teff-Stim-MED12Thermo_macs2_peak_q0.05_peak_570	41	.	Teff	Stimulated	AAVS1	MED12	53017	ENSG00000163600	ICOS
chr2	216508267	216508524	combo-Teff-Stim-MED12Thermo_macs2_peak_q0.05_peak_571	35	.	Teff	Stimulated	AAVS1	MED12	53707	ENSG00000197756	RPL37A
chr2	230254587	230254927	combo-Teff-Stim-MED12Thermo_macs2_peak_q0.05_peak_572	115	.	Teff	Stimulated	AAVS1	MED12	54323	ENSG00000079263	SP140
chr2	231449039	231449293	combo-Teff-Stim-MED12Thermo_macs2_peak_q0.05_peak_573	51	.	Teff	Stimulated	AAVS1	MED12	54425	ENSG00000115053	NCL
chr2	231450371	231451259	combo-Teff-Stim-MED12Thermo_macs2_peak_q0.05_peak_574	44	.	Teff	Stimulated	AAVS1	MED12	54425	ENSG00000115053	NCL
chr2	231451848	231452308	combo-Teff-Stim-MED12Thermo_macs2_peak_q0.05_peak_575	25	.	Teff	Stimulated	AAVS1	MED12	54425	ENSG00000115053	NCL
chr2	231452688	231452965	combo-Teff-Stim-MED12Thermo_macs2_peak_q0.05_peak_576	57	.	Teff	Stimulated	AAVS1	MED12	54425	ENSG00000115053	NCL
chr2	231453237	231454335	combo-Teff-Stim-MED12Thermo_macs2_peak_q0.05_peak_577	42	.	Teff	Stimulated	AAVS1	MED12	54425	ENSG00000115053	NCL
chr2	231709085	231711547	combo-Teff-Stim-MED12Thermo_macs2_peak_q0.05_peak_578	66	.	Teff	Stimulated	AAVS1	MED12	54446	ENSG00000187514	PTMA
chr2	232539200	232539535	combo-Teff-Stim-MED12Thermo_macs2_peak_q0.05_peak_579	18	.	Teff	Stimulated	AAVS1	MED12	54498	ENSG00000196811	CHRNG
chr20	2658090	2659307	combo-Teff-Stim-MED12Thermo_macs2_peak_q0.05_peak_580	62	.	Teff	Stimulated	AAVS1	MED12	2275	ENSG00000101365	IDH3B
chr20	2659656	2659997	combo-Teff-Stim-MED12Thermo_macs2_peak_q0.05_peak_581	34	.	Teff	Stimulated	AAVS1	MED12	2275	ENSG00000101365	IDH3B
chr20	3020660	3021198	combo-Teff-Stim-MED12Thermo_macs2_peak_q0.05_peak_582	52	.	Teff	Stimulated	AAVS1	MED12	2331	ENSG00000125787	GNRH2
chr20	3122902	3123191	combo-Teff-Stim-MED12Thermo_macs2_peak_q0.05_peak_583	45	.	Teff	Stimulated	AAVS1	MED12	2341	ENSG00000185019	UBOX5
chr20	25223337	25223605	combo-Teff-Stim-MED12Thermo_macs2_peak_q0.05_peak_584	22	.	Teff	Stimulated	AAVS1	MED12	3113	ENSG00000100994	PYGB
chr20	32195675	32195928	combo-Teff-Stim-MED12Thermo_macs2_peak_q0.05_peak_585	39	.	Teff	Stimulated	AAVS1	MED12	3341	ENSG00000126003	PLAGL2
chr20	38417412	38417697	combo-Teff-Stim-MED12Thermo_macs2_peak_q0.05_peak_586	13	.	Teff	Stimulated	AAVS1	MED12	4176	ENSG00000170471	RALGAPB
chr20	38431801	38432229	combo-Teff-Stim-MED12Thermo_macs2_peak_q0.05_peak_587	79	.	Teff	Stimulated	AAVS1	MED12	4176	ENSG00000170471	RALGAPB
chr20	38432750	38432985	combo-Teff-Stim-MED12Thermo_macs2_peak_q0.05_peak_588	14	.	Teff	Stimulated	AAVS1	MED12	4176	ENSG00000170471	RALGAPB
chr20	47668315	47670259	combo-Teff-Stim-MED12Thermo_macs2_peak_q0.05_peak_589	61	.	Teff	Stimulated	AAVS1	MED12	5664	ENSG00000196562	SULF2
chr20	47670889	47671414	combo-Teff-Stim-MED12Thermo_macs2_peak_q0.05_peak_590	63	.	Teff	Stimulated	AAVS1	MED12	5664	ENSG00000196562	SULF2
chr20	47671699	47672238	combo-Teff-Stim-MED12Thermo_macs2_peak_q0.05_peak_591	49	.	Teff	Stimulated	AAVS1	MED12	5664	ENSG00000196562	SULF2
chr20	47675229	47675617	combo-Teff-Stim-MED12Thermo_macs2_peak_q0.05_peak_592	60	.	Teff	Stimulated	AAVS1	MED12	5664	ENSG00000196562	SULF2
chr20	47675979	47677427	combo-Teff-Stim-MED12Thermo_macs2_peak_q0.05_peak_593	66	.	Teff	Stimulated	AAVS1	MED12	5664	ENSG00000196562	SULF2
chr20	49289530	49289957	combo-Teff-Stim-MED12Thermo_macs2_peak_q0.05_peak_594	27	.	Teff	Stimulated	AAVS1	MED12	5783	ENSG00000124201	ZNFX1
chr20	49591246	49591485	combo-Teff-Stim-MED12Thermo_macs2_peak_q0.05_peak_595	48	.	Teff	Stimulated	AAVS1	MED12	5832	ENSG00000124212	PTGIS
chr20	50190830	50191064	combo-Teff-Stim-MED12Thermo_macs2_peak_q0.05_peak_596	110	.	Teff	Stimulated	AAVS1	MED12	5897	ENSG00000172216	CEBPB
chr20	50193635	50195657	combo-Teff-Stim-MED12Thermo_macs2_peak_q0.05_peak_597	99	.	Teff	Stimulated	AAVS1	MED12	5897	ENSG00000172216	CEBPB
chr20	58889180	58889489	combo-Teff-Stim-MED12Thermo_macs2_peak_q0.05_peak_598	62	.	Teff	Stimulated	AAVS1	MED12	7204	ENSG00000087460	GNAS
chr20	62066180	62066694	combo-Teff-Stim-MED12Thermo_macs2_peak_q0.05_peak_599	606	.	Teff	Stimulated	AAVS1	MED12	7519	ENSG00000130699	TAF4
chr20	64070164	64070454	combo-Teff-Stim-MED12Thermo_macs2_peak_q0.05_peak_600	19	.	Teff	Stimulated	AAVS1	MED12	8813	ENSG00000171703	TCEA2
chr21	25563435	25565044	combo-Teff-Stim-MED12Thermo_macs2_peak_q0.05_peak_608	50	.	Teff	Stimulated	AAVS1	MED12	371	ENSG00000154719	MRPL39
chr21	25565368	25566119	combo-Teff-Stim-MED12Thermo_macs2_peak_q0.05_peak_609	88	.	Teff	Stimulated	AAVS1	MED12	371	ENSG00000154719	MRPL39
chr21	25571016	25571303	combo-Teff-Stim-MED12Thermo_macs2_peak_q0.05_peak_610	36	.	Teff	Stimulated	AAVS1	MED12	371	ENSG00000154719	MRPL39
chr21	25573842	25574170	combo-Teff-Stim-MED12Thermo_macs2_peak_q0.05_peak_611	27	.	Teff	Stimulated	AAVS1	MED12	371	ENSG00000154719	MRPL39
chr21	25576007	25578942	combo-Teff-Stim-MED12Thermo_macs2_peak_q0.05_peak_612	294	.	Teff	Stimulated	AAVS1	MED12	371	ENSG00000154719	MRPL39
chr21	25579934	25581503	combo-Teff-Stim-MED12Thermo_macs2_peak_q0.05_peak_613	145	.	Teff	Stimulated	AAVS1	MED12	371	ENSG00000154719	MRPL39
chr21	25582237	25583040	combo-Teff-Stim-MED12Thermo_macs2_peak_q0.05_peak_614	109	.	Teff	Stimulated	AAVS1	MED12	371	ENSG00000154719	MRPL39
chr21	25583319	25583619	combo-Teff-Stim-MED12Thermo_macs2_peak_q0.05_peak_615	17	.	Teff	Stimulated	AAVS1	MED12	371	ENSG00000154719	MRPL39
chr21	32771814	32772049	combo-Teff-Stim-MED12Thermo_macs2_peak_q0.05_peak_616	569	.	Teff	Stimulated	AAVS1	MED12	591	ENSG00000159086	PAXBP1
chr21	42439811	42440117	combo-Teff-Stim-MED12Thermo_macs2_peak_q0.05_peak_617	65	.	Teff	Stimulated	AAVS1	MED12	1152	ENSG00000160185	UBASH3A
chr21	43959000	43959294	combo-Teff-Stim-MED12Thermo_macs2_peak_q0.05_peak_618	23	.	Teff	Stimulated	AAVS1	MED12	1288	ENSG00000160216	AGPAT3
chr22	30237210	30238479	combo-Teff-Stim-MED12Thermo_macs2_peak_q0.05_peak_620	86	.	Teff	Stimulated	AAVS1	MED12	3049	ENSG00000128342	LIF
chr22	30238730	30240317	combo-Teff-Stim-MED12Thermo_macs2_peak_q0.05_peak_621	50	.	Teff	Stimulated	AAVS1	MED12	3049	ENSG00000128342	LIF
chr22	30241381	30241768	combo-Teff-Stim-MED12Thermo_macs2_peak_q0.05_peak_622	68	.	Teff	Stimulated	AAVS1	MED12	3049	ENSG00000128342	LIF
chr22	30444654	30445101	combo-Teff-Stim-MED12Thermo_macs2_peak_q0.05_peak_623	47	.	Teff	Stimulated	AAVS1	MED12	3117	ENSG00000242114	MTFP1
chr22	31595431	31595902	combo-Teff-Stim-MED12Thermo_macs2_peak_q0.05_peak_624	16	.	Teff	Stimulated	AAVS1	MED12	3380	ENSG00000241878	PISD
chr22	31620476	31620759	combo-Teff-Stim-MED12Thermo_macs2_peak_q0.05_peak_625	29	.	Teff	Stimulated	AAVS1	MED12	3380	ENSG00000241878	PISD
chr22	31625676	31625929	combo-Teff-Stim-MED12Thermo_macs2_peak_q0.05_peak_626	41	.	Teff	Stimulated	AAVS1	MED12	3380	ENSG00000241878	PISD
chr22	37059670	37060472	combo-Teff-Stim-MED12Thermo_macs2_peak_q0.05_peak_627	20	.	Teff	Stimulated	AAVS1	MED12	3769	ENSG00000100379	KCTD17
chr22	37061083	37061469	combo-Teff-Stim-MED12Thermo_macs2_peak_q0.05_peak_628	15	.	Teff	Stimulated	AAVS1	MED12	3769	ENSG00000100379	KCTD17
chr22	37064048	37064359	combo-Teff-Stim-MED12Thermo_macs2_peak_q0.05_peak_629	23	.	Teff	Stimulated	AAVS1	MED12	3769	ENSG00000100379	KCTD17
chr22	37064639	37064920	combo-Teff-Stim-MED12Thermo_macs2_peak_q0.05_peak_630	41	.	Teff	Stimulated	AAVS1	MED12	3769	ENSG00000100379	KCTD17
chr22	37124655	37125677	combo-Teff-Stim-MED12Thermo_macs2_peak_q0.05_peak_631	55	.	Teff	Stimulated	AAVS1	MED12	3780	ENSG00000187045	TMPRSS6
chr22	37126018	37127229	combo-Teff-Stim-MED12Thermo_macs2_peak_q0.05_peak_632	21	.	Teff	Stimulated	AAVS1	MED12	3780	ENSG00000187045	TMPRSS6
chr22	37127747	37128043	combo-Teff-Stim-MED12Thermo_macs2_peak_q0.05_peak_633	22	.	Teff	Stimulated	AAVS1	MED12	3780	ENSG00000187045	TMPRSS6
chr22	37129001	37129237	combo-Teff-Stim-MED12Thermo_macs2_peak_q0.05_peak_634	61	.	Teff	Stimulated	AAVS1	MED12	3780	ENSG00000187045	TMPRSS6
chr22	37130607	37131034	combo-Teff-Stim-MED12Thermo_macs2_peak_q0.05_peak_635	32	.	Teff	Stimulated	AAVS1	MED12	3786	ENSG00000100385	IL2RB
chr22	37138085	37138322	combo-Teff-Stim-MED12Thermo_macs2_peak_q0.05_peak_636	39	.	Teff	Stimulated	AAVS1	MED12	3786	ENSG00000100385	IL2RB
chr22	37316921	37317400	combo-Teff-Stim-MED12Thermo_macs2_peak_q0.05_peak_637	36	.	Teff	Stimulated	AAVS1	MED12	3806	ENSG00000100055	CYTH4
chr22	38859849	38860254	combo-Teff-Stim-MED12Thermo_macs2_peak_q0.05_peak_638	25	.	Teff	Stimulated	AAVS1	MED12	4020	ENSG00000183741	CBX6
chr22	38863046	38863351	combo-Teff-Stim-MED12Thermo_macs2_peak_q0.05_peak_639	21	.	Teff	Stimulated	AAVS1	MED12	4020	ENSG00000183741	CBX6
chr22	39309156	39311621	combo-Teff-Stim-MED12Thermo_macs2_peak_q0.05_peak_640	23	.	Teff	Stimulated	AAVS1	MED12	4116	ENSG00000100316	RPL3
chr22	39312071	39312481	combo-Teff-Stim-MED12Thermo_macs2_peak_q0.05_peak_641	32	.	Teff	Stimulated	AAVS1	MED12	4116	ENSG00000100316	RPL3
chr22	39522605	39523720	combo-Teff-Stim-MED12Thermo_macs2_peak_q0.05_peak_642	98	.	Teff	Stimulated	AAVS1	MED12	4146	ENSG00000128272	ATF4
chr22	42615249	42616012	combo-Teff-Stim-MED12Thermo_macs2_peak_q0.05_peak_643	168	.	Teff	Stimulated	AAVS1	MED12	4683	ENSG00000100227	POLDIP3
chr22_KI270733v1_random	134888	135262	combo-Teff-Stim-MED12Thermo_macs2_peak_q0.05_peak_644	406	.	Teff	Stimulated	AAVS1	MED12	NA	NA	NA
chr22_KI270733v1_random	135664	135900	combo-Teff-Stim-MED12Thermo_macs2_peak_q0.05_peak_645	197	.	Teff	Stimulated	AAVS1	MED12	NA	NA	NA
chr22_KI270733v1_random	136214	136481	combo-Teff-Stim-MED12Thermo_macs2_peak_q0.05_peak_646	354	.	Teff	Stimulated	AAVS1	MED12	NA	NA	NA
chr22_KI270733v1_random	138562	138804	combo-Teff-Stim-MED12Thermo_macs2_peak_q0.05_peak_647	47	.	Teff	Stimulated	AAVS1	MED12	NA	NA	NA
chr22_KI270733v1_random	140077	140334	combo-Teff-Stim-MED12Thermo_macs2_peak_q0.05_peak_648	69	.	Teff	Stimulated	AAVS1	MED12	NA	NA	NA
chr22_KI270733v1_random	158530	158878	combo-Teff-Stim-MED12Thermo_macs2_peak_q0.05_peak_649	156	.	Teff	Stimulated	AAVS1	MED12	NA	NA	NA
chr22_KI270733v1_random	166505	166882	combo-Teff-Stim-MED12Thermo_macs2_peak_q0.05_peak_650	233	.	Teff	Stimulated	AAVS1	MED12	NA	NA	NA
chr22_KI270733v1_random	167912	168345	combo-Teff-Stim-MED12Thermo_macs2_peak_q0.05_peak_651	258	.	Teff	Stimulated	AAVS1	MED12	NA	NA	NA
chr22_KI270733v1_random	173001	173261	combo-Teff-Stim-MED12Thermo_macs2_peak_q0.05_peak_652	365	.	Teff	Stimulated	AAVS1	MED12	NA	NA	NA
chr22_KI270733v1_random	175114	175370	combo-Teff-Stim-MED12Thermo_macs2_peak_q0.05_peak_653	231	.	Teff	Stimulated	AAVS1	MED12	NA	NA	NA
chr22_KI270734v1_random	121458	121712	combo-Teff-Stim-MED12Thermo_macs2_peak_q0.05_peak_654	185	.	Teff	Stimulated	AAVS1	MED12	NA	NA	NA
chr3	10294161	10294522	combo-Teff-Stim-MED12Thermo_macs2_peak_q0.05_peak_655	27	.	Teff	Stimulated	AAVS1	MED12	23993	ENSG00000157017	GHRL
chr3	18343518	18343785	combo-Teff-Stim-MED12Thermo_macs2_peak_q0.05_peak_656	50	.	Teff	Stimulated	AAVS1	MED12	27678	ENSG00000182568	SATB1
chr3	18344323	18348156	combo-Teff-Stim-MED12Thermo_macs2_peak_q0.05_peak_657	199	.	Teff	Stimulated	AAVS1	MED12	27678	ENSG00000182568	SATB1
chr3	18348886	18351375	combo-Teff-Stim-MED12Thermo_macs2_peak_q0.05_peak_658	114	.	Teff	Stimulated	AAVS1	MED12	27678	ENSG00000182568	SATB1
chr3	18352043	18352568	combo-Teff-Stim-MED12Thermo_macs2_peak_q0.05_peak_659	28	.	Teff	Stimulated	AAVS1	MED12	27678	ENSG00000182568	SATB1
chr3	18352811	18353541	combo-Teff-Stim-MED12Thermo_macs2_peak_q0.05_peak_660	193	.	Teff	Stimulated	AAVS1	MED12	27678	ENSG00000182568	SATB1
chr3	18353823	18354173	combo-Teff-Stim-MED12Thermo_macs2_peak_q0.05_peak_661	32	.	Teff	Stimulated	AAVS1	MED12	27678	ENSG00000182568	SATB1
chr3	18355868	18356707	combo-Teff-Stim-MED12Thermo_macs2_peak_q0.05_peak_662	29	.	Teff	Stimulated	AAVS1	MED12	27678	ENSG00000182568	SATB1
chr3	18360334	18362193	combo-Teff-Stim-MED12Thermo_macs2_peak_q0.05_peak_663	75	.	Teff	Stimulated	AAVS1	MED12	27678	ENSG00000182568	SATB1
chr3	18363079	18363569	combo-Teff-Stim-MED12Thermo_macs2_peak_q0.05_peak_664	41	.	Teff	Stimulated	AAVS1	MED12	27678	ENSG00000182568	SATB1
chr3	18364914	18365236	combo-Teff-Stim-MED12Thermo_macs2_peak_q0.05_peak_665	42	.	Teff	Stimulated	AAVS1	MED12	27678	ENSG00000182568	SATB1
chr3	18365564	18366239	combo-Teff-Stim-MED12Thermo_macs2_peak_q0.05_peak_666	35	.	Teff	Stimulated	AAVS1	MED12	27678	ENSG00000182568	SATB1
chr3	18366604	18367180	combo-Teff-Stim-MED12Thermo_macs2_peak_q0.05_peak_667	46	.	Teff	Stimulated	AAVS1	MED12	27678	ENSG00000182568	SATB1
chr3	18367815	18368234	combo-Teff-Stim-MED12Thermo_macs2_peak_q0.05_peak_668	56	.	Teff	Stimulated	AAVS1	MED12	27678	ENSG00000182568	SATB1
chr3	18369994	18370238	combo-Teff-Stim-MED12Thermo_macs2_peak_q0.05_peak_669	34	.	Teff	Stimulated	AAVS1	MED12	27678	ENSG00000182568	SATB1
chr3	18373125	18373717	combo-Teff-Stim-MED12Thermo_macs2_peak_q0.05_peak_670	68	.	Teff	Stimulated	AAVS1	MED12	27678	ENSG00000182568	SATB1
chr3	18374066	18374692	combo-Teff-Stim-MED12Thermo_macs2_peak_q0.05_peak_671	36	.	Teff	Stimulated	AAVS1	MED12	27678	ENSG00000182568	SATB1
chr3	18374960	18376125	combo-Teff-Stim-MED12Thermo_macs2_peak_q0.05_peak_672	65	.	Teff	Stimulated	AAVS1	MED12	27678	ENSG00000182568	SATB1
chr3	18376713	18376952	combo-Teff-Stim-MED12Thermo_macs2_peak_q0.05_peak_673	52	.	Teff	Stimulated	AAVS1	MED12	27678	ENSG00000182568	SATB1
chr3	18377364	18378780	combo-Teff-Stim-MED12Thermo_macs2_peak_q0.05_peak_674	55	.	Teff	Stimulated	AAVS1	MED12	27678	ENSG00000182568	SATB1
chr3	18379307	18380100	combo-Teff-Stim-MED12Thermo_macs2_peak_q0.05_peak_675	77	.	Teff	Stimulated	AAVS1	MED12	27678	ENSG00000182568	SATB1
chr3	18380870	18381559	combo-Teff-Stim-MED12Thermo_macs2_peak_q0.05_peak_676	77	.	Teff	Stimulated	AAVS1	MED12	27678	ENSG00000182568	SATB1
chr3	18382883	18383229	combo-Teff-Stim-MED12Thermo_macs2_peak_q0.05_peak_677	36	.	Teff	Stimulated	AAVS1	MED12	27678	ENSG00000182568	SATB1
chr3	18388063	18388518	combo-Teff-Stim-MED12Thermo_macs2_peak_q0.05_peak_678	37	.	Teff	Stimulated	AAVS1	MED12	27678	ENSG00000182568	SATB1
chr3	18396862	18404780	combo-Teff-Stim-MED12Thermo_macs2_peak_q0.05_peak_679	136	.	Teff	Stimulated	AAVS1	MED12	27678	ENSG00000182568	SATB1
chr3	18405188	18408806	combo-Teff-Stim-MED12Thermo_macs2_peak_q0.05_peak_680	111	.	Teff	Stimulated	AAVS1	MED12	27678	ENSG00000182568	SATB1
chr3	18409850	18410455	combo-Teff-Stim-MED12Thermo_macs2_peak_q0.05_peak_681	57	.	Teff	Stimulated	AAVS1	MED12	27678	ENSG00000182568	SATB1
chr3	18412040	18412726	combo-Teff-Stim-MED12Thermo_macs2_peak_q0.05_peak_682	33	.	Teff	Stimulated	AAVS1	MED12	27678	ENSG00000182568	SATB1
chr3	18416727	18417428	combo-Teff-Stim-MED12Thermo_macs2_peak_q0.05_peak_683	49	.	Teff	Stimulated	AAVS1	MED12	27678	ENSG00000182568	SATB1
chr3	18424730	18425202	combo-Teff-Stim-MED12Thermo_macs2_peak_q0.05_peak_684	105	.	Teff	Stimulated	AAVS1	MED12	27673	ENSG00000182568	SATB1
chr3	18428557	18430608	combo-Teff-Stim-MED12Thermo_macs2_peak_q0.05_peak_685	135	.	Teff	Stimulated	AAVS1	MED12	27673	ENSG00000182568	SATB1
chr3	18431164	18432739	combo-Teff-Stim-MED12Thermo_macs2_peak_q0.05_peak_686	84	.	Teff	Stimulated	AAVS1	MED12	27673	ENSG00000182568	SATB1
chr3	39140123	39140361	combo-Teff-Stim-MED12Thermo_macs2_peak_q0.05_peak_687	32	.	Teff	Stimulated	AAVS1	MED12	32856	ENSG00000144655	CSRNP1
chr3	39412607	39412919	combo-Teff-Stim-MED12Thermo_macs2_peak_q0.05_peak_688	36	.	Teff	Stimulated	AAVS1	MED12	32919	ENSG00000168028	RPSA
chr3	39413670	39414085	combo-Teff-Stim-MED12Thermo_macs2_peak_q0.05_peak_689	51	.	Teff	Stimulated	AAVS1	MED12	32919	ENSG00000168028	RPSA
chr3	39417463	39417795	combo-Teff-Stim-MED12Thermo_macs2_peak_q0.05_peak_690	46	.	Teff	Stimulated	AAVS1	MED12	32919	ENSG00000168028	RPSA
chr3	45950785	45951334	combo-Teff-Stim-MED12Thermo_macs2_peak_q0.05_peak_691	58	.	Teff	Stimulated	AAVS1	MED12	35452	ENSG00000172215	CXCR6
chr3	50595903	50596167	combo-Teff-Stim-MED12Thermo_macs2_peak_q0.05_peak_692	32	.	Teff	Stimulated	AAVS1	MED12	40049	ENSG00000114737	CISH
chr3	50602506	50602843	combo-Teff-Stim-MED12Thermo_macs2_peak_q0.05_peak_693	32	.	Teff	Stimulated	AAVS1	MED12	40049	ENSG00000114737	CISH
chr3	50603303	50603950	combo-Teff-Stim-MED12Thermo_macs2_peak_q0.05_peak_694	51	.	Teff	Stimulated	AAVS1	MED12	40049	ENSG00000114737	CISH
chr3	50608896	50609215	combo-Teff-Stim-MED12Thermo_macs2_peak_q0.05_peak_695	22	.	Teff	Stimulated	AAVS1	MED12	40049	ENSG00000114737	CISH
chr3	51988286	51988606	combo-Teff-Stim-MED12Thermo_macs2_peak_q0.05_peak_696	40	.	Teff	Stimulated	AAVS1	MED12	40638	ENSG00000243989	ACY1
chr3	51989578	51990485	combo-Teff-Stim-MED12Thermo_macs2_peak_q0.05_peak_697	76	.	Teff	Stimulated	AAVS1	MED12	40665	ENSG00000162244	RPL29
chr3	72434374	72434894	combo-Teff-Stim-MED12Thermo_macs2_peak_q0.05_peak_698	51	.	Teff	Stimulated	AAVS1	MED12	43687	ENSG00000163602	RYBP
chr3	129313632	129314331	combo-Teff-Stim-MED12Thermo_macs2_peak_q0.05_peak_699	61	.	Teff	Stimulated	AAVS1	MED12	47226	ENSG00000184897	H1FX
chr3	185910158	185910517	combo-Teff-Stim-MED12Thermo_macs2_peak_q0.05_peak_700	14	.	Teff	Stimulated	AAVS1	MED12	51262	ENSG00000136527	TRA2B
chr3	185912926	185913512	combo-Teff-Stim-MED12Thermo_macs2_peak_q0.05_peak_701	34	.	Teff	Stimulated	AAVS1	MED12	51262	ENSG00000136527	TRA2B
chr3	186785807	186786062	combo-Teff-Stim-MED12Thermo_macs2_peak_q0.05_peak_702	16	.	Teff	Stimulated	AAVS1	MED12	51353	ENSG00000156976	EIF4A2
chr3	186791372	186791713	combo-Teff-Stim-MED12Thermo_macs2_peak_q0.05_peak_703	27	.	Teff	Stimulated	AAVS1	MED12	51353	ENSG00000156976	EIF4A2
chr3	187079039	187079288	combo-Teff-Stim-MED12Thermo_macs2_peak_q0.05_peak_704	35	.	Teff	Stimulated	AAVS1	MED12	51381	ENSG00000073849	ST6GAL1
chr3	194685890	194686139	combo-Teff-Stim-MED12Thermo_macs2_peak_q0.05_peak_705	81	.	Teff	Stimulated	AAVS1	MED12	51718	ENSG00000185112	FAM43A
chr3	196694908	196695692	combo-Teff-Stim-MED12Thermo_macs2_peak_q0.05_peak_706	99	.	Teff	Stimulated	AAVS1	MED12	52065	ENSG00000174007	CEP19
chr4	7969637	7969883	combo-Teff-Stim-MED12Thermo_macs2_peak_q0.05_peak_707	45	.	Teff	Stimulated	AAVS1	MED12	8378	ENSG00000196526	AFAP1
chr4	10117130	10117380	combo-Teff-Stim-MED12Thermo_macs2_peak_q0.05_peak_708	129	.	Teff	Stimulated	AAVS1	MED12	8744	ENSG00000071127	WDR1
chr4	26440083	26441411	combo-Teff-Stim-MED12Thermo_macs2_peak_q0.05_peak_709	43	.	Teff	Stimulated	AAVS1	MED12	10362	ENSG00000163394	CCKAR
chr4	26445385	26445653	combo-Teff-Stim-MED12Thermo_macs2_peak_q0.05_peak_710	24	.	Teff	Stimulated	AAVS1	MED12	10362	ENSG00000163394	CCKAR
chr4	26446222	26447893	combo-Teff-Stim-MED12Thermo_macs2_peak_q0.05_peak_711	57	.	Teff	Stimulated	AAVS1	MED12	10362	ENSG00000163394	CCKAR
chr4	37057392	37057662	combo-Teff-Stim-MED12Thermo_macs2_peak_q0.05_peak_712	51	.	Teff	Stimulated	AAVS1	MED12	10652	ENSG00000174145	NWD2
chr4	39812749	39812993	combo-Teff-Stim-MED12Thermo_macs2_peak_q0.05_peak_713	42	.	Teff	Stimulated	AAVS1	MED12	11114	ENSG00000078140	UBE2K
chr4	39814526	39814824	combo-Teff-Stim-MED12Thermo_macs2_peak_q0.05_peak_714	37	.	Teff	Stimulated	AAVS1	MED12	11114	ENSG00000078140	UBE2K
chr4	40214798	40215170	combo-Teff-Stim-MED12Thermo_macs2_peak_q0.05_peak_715	51	.	Teff	Stimulated	AAVS1	MED12	11216	ENSG00000168421	RHOH
chr4	82423491	82423986	combo-Teff-Stim-MED12Thermo_macs2_peak_q0.05_peak_728	62	.	Teff	Stimulated	AAVS1	MED12	17794	ENSG00000152795	HNRNPDL
chr4	108626726	108627187	combo-Teff-Stim-MED12Thermo_macs2_peak_q0.05_peak_729	37	.	Teff	Stimulated	AAVS1	MED12	24746	ENSG00000109475	RPL34
chr4	174538277	174538571	combo-Teff-Stim-MED12Thermo_macs2_peak_q0.05_peak_730	43	.	Teff	Stimulated	AAVS1	MED12	34687	ENSG00000164120	HPGD
chr5	40825471	40825999	combo-Teff-Stim-MED12Thermo_macs2_peak_q0.05_peak_731	30	.	Teff	Stimulated	AAVS1	MED12	16713	ENSG00000145592	RPL37
chr5	58967262	58968221	combo-Teff-Stim-MED12Thermo_macs2_peak_q0.05_peak_732	118	.	Teff	Stimulated	AAVS1	MED12	19104	ENSG00000113448	PDE4D
chr5	62325477	62328003	combo-Teff-Stim-MED12Thermo_macs2_peak_q0.05_peak_733	66	.	Teff	Stimulated	AAVS1	MED12	19467	ENSG00000068796	KIF2A
chr5	62329116	62329643	combo-Teff-Stim-MED12Thermo_macs2_peak_q0.05_peak_734	25	.	Teff	Stimulated	AAVS1	MED12	19467	ENSG00000068796	KIF2A
chr5	62331279	62331686	combo-Teff-Stim-MED12Thermo_macs2_peak_q0.05_peak_735	55	.	Teff	Stimulated	AAVS1	MED12	19467	ENSG00000068796	KIF2A
chr5	62332899	62333788	combo-Teff-Stim-MED12Thermo_macs2_peak_q0.05_peak_736	62	.	Teff	Stimulated	AAVS1	MED12	19467	ENSG00000068796	KIF2A
chr5	62336031	62336439	combo-Teff-Stim-MED12Thermo_macs2_peak_q0.05_peak_737	41	.	Teff	Stimulated	AAVS1	MED12	19467	ENSG00000068796	KIF2A
chr5	62337639	62339387	combo-Teff-Stim-MED12Thermo_macs2_peak_q0.05_peak_738	90	.	Teff	Stimulated	AAVS1	MED12	19467	ENSG00000068796	KIF2A
chr5	62340067	62340624	combo-Teff-Stim-MED12Thermo_macs2_peak_q0.05_peak_739	31	.	Teff	Stimulated	AAVS1	MED12	19467	ENSG00000068796	KIF2A
chr5	62346463	62346852	combo-Teff-Stim-MED12Thermo_macs2_peak_q0.05_peak_740	95	.	Teff	Stimulated	AAVS1	MED12	19467	ENSG00000068796	KIF2A
chr5	62390525	62390788	combo-Teff-Stim-MED12Thermo_macs2_peak_q0.05_peak_741	32	.	Teff	Stimulated	AAVS1	MED12	19514	ENSG00000086189	DIMT1
chr5	62394764	62395968	combo-Teff-Stim-MED12Thermo_macs2_peak_q0.05_peak_742	69	.	Teff	Stimulated	AAVS1	MED12	19514	ENSG00000086189	DIMT1
chr5	62396319	62397418	combo-Teff-Stim-MED12Thermo_macs2_peak_q0.05_peak_743	128	.	Teff	Stimulated	AAVS1	MED12	19514	ENSG00000086189	DIMT1
chr5	62398279	62398627	combo-Teff-Stim-MED12Thermo_macs2_peak_q0.05_peak_744	18	.	Teff	Stimulated	AAVS1	MED12	19514	ENSG00000086189	DIMT1
chr5	62399425	62399972	combo-Teff-Stim-MED12Thermo_macs2_peak_q0.05_peak_745	46	.	Teff	Stimulated	AAVS1	MED12	19514	ENSG00000086189	DIMT1
chr5	69368719	69369071	combo-Teff-Stim-MED12Thermo_macs2_peak_q0.05_peak_746	44	.	Teff	Stimulated	AAVS1	MED12	20753	ENSG00000152942	RAD17
chr5	82275236	82275808	combo-Teff-Stim-MED12Thermo_macs2_peak_q0.05_peak_747	42	.	Teff	Stimulated	AAVS1	MED12	24803	ENSG00000186468	RPS23
chr5	95632500	95632865	combo-Teff-Stim-MED12Thermo_macs2_peak_q0.05_peak_748	95	.	Teff	Stimulated	AAVS1	MED12	26628	ENSG00000178015	GPR150
chr5	132076255	132077198	combo-Teff-Stim-MED12Thermo_macs2_peak_q0.05_peak_749	50	.	Teff	Stimulated	AAVS1	MED12	31333	ENSG00000164400	CSF2
chr5	132658102	132658994	combo-Teff-Stim-MED12Thermo_macs2_peak_q0.05_peak_750	47	.	Teff	Stimulated	AAVS1	MED12	31614	ENSG00000169194	IL13
chr5	132661192	132662008	combo-Teff-Stim-MED12Thermo_macs2_peak_q0.05_peak_751	67	.	Teff	Stimulated	AAVS1	MED12	31614	ENSG00000169194	IL13
chr5	138338251	138338489	combo-Teff-Stim-MED12Thermo_macs2_peak_q0.05_peak_752	269	.	Teff	Stimulated	AAVS1	MED12	33231	ENSG00000120709	FAM53C
chr5	138339531	138339783	combo-Teff-Stim-MED12Thermo_macs2_peak_q0.05_peak_753	26	.	Teff	Stimulated	AAVS1	MED12	33201	ENSG00000158402	CDC25C
chr5	138468329	138468638	combo-Teff-Stim-MED12Thermo_macs2_peak_q0.05_peak_754	29	.	Teff	Stimulated	AAVS1	MED12	33307	ENSG00000120738	EGR1
chr5	138559047	138559301	combo-Teff-Stim-MED12Thermo_macs2_peak_q0.05_peak_755	31	.	Teff	Stimulated	AAVS1	MED12	33399	ENSG00000113013	HSPA9
chr5	139336296	139336559	combo-Teff-Stim-MED12Thermo_macs2_peak_q0.05_peak_756	19	.	Teff	Stimulated	AAVS1	MED12	33747	ENSG00000120727	PAIP2
chr5	139471290	139471687	combo-Teff-Stim-MED12Thermo_macs2_peak_q0.05_peak_757	30	.	Teff	Stimulated	AAVS1	MED12	33884	ENSG00000283288	SMIM33
chr5	151024494	151024844	combo-Teff-Stim-MED12Thermo_macs2_peak_q0.05_peak_758	33	.	Teff	Stimulated	AAVS1	MED12	37374	ENSG00000211445	GPX3
chr5	151028185	151028464	combo-Teff-Stim-MED12Thermo_macs2_peak_q0.05_peak_759	106	.	Teff	Stimulated	AAVS1	MED12	37374	ENSG00000211445	GPX3
chr5	157199939	157200515	combo-Teff-Stim-MED12Thermo_macs2_peak_q0.05_peak_760	45	.	Teff	Stimulated	AAVS1	MED12	38540	ENSG00000113263	ITK
chr5	157475640	157475929	combo-Teff-Stim-MED12Thermo_macs2_peak_q0.05_peak_761	19	.	Teff	Stimulated	AAVS1	MED12	38690	ENSG00000285868	AC008676.3
chr5	157496125	157496369	combo-Teff-Stim-MED12Thermo_macs2_peak_q0.05_peak_762	43	.	Teff	Stimulated	AAVS1	MED12	38690	ENSG00000285868	AC008676.3
chr5	157496836	157497199	combo-Teff-Stim-MED12Thermo_macs2_peak_q0.05_peak_763	18	.	Teff	Stimulated	AAVS1	MED12	38690	ENSG00000285868	AC008676.3
chr5	157497624	157498465	combo-Teff-Stim-MED12Thermo_macs2_peak_q0.05_peak_764	33	.	Teff	Stimulated	AAVS1	MED12	38690	ENSG00000285868	AC008676.3
chr5	157498962	157499263	combo-Teff-Stim-MED12Thermo_macs2_peak_q0.05_peak_765	39	.	Teff	Stimulated	AAVS1	MED12	38690	ENSG00000285868	AC008676.3
chr5	157502869	157503189	combo-Teff-Stim-MED12Thermo_macs2_peak_q0.05_peak_766	65	.	Teff	Stimulated	AAVS1	MED12	38690	ENSG00000285868	AC008676.3
chr5	157521849	157522127	combo-Teff-Stim-MED12Thermo_macs2_peak_q0.05_peak_767	37	.	Teff	Stimulated	AAVS1	MED12	38717	ENSG00000135074	ADAM19
chr5	157524667	157524922	combo-Teff-Stim-MED12Thermo_macs2_peak_q0.05_peak_768	64	.	Teff	Stimulated	AAVS1	MED12	38717	ENSG00000135074	ADAM19
chr5	157526846	157527215	combo-Teff-Stim-MED12Thermo_macs2_peak_q0.05_peak_769	22	.	Teff	Stimulated	AAVS1	MED12	38717	ENSG00000135074	ADAM19
chr5	171388768	171389177	combo-Teff-Stim-MED12Thermo_macs2_peak_q0.05_peak_770	20	.	Teff	Stimulated	AAVS1	MED12	40030	ENSG00000181163	NPM1
chr5	171391193	171391497	combo-Teff-Stim-MED12Thermo_macs2_peak_q0.05_peak_771	13	.	Teff	Stimulated	AAVS1	MED12	40030	ENSG00000181163	NPM1
chr5	171397282	171397541	combo-Teff-Stim-MED12Thermo_macs2_peak_q0.05_peak_772	55	.	Teff	Stimulated	AAVS1	MED12	40030	ENSG00000181163	NPM1
chr5	176653433	176653679	combo-Teff-Stim-MED12Thermo_macs2_peak_q0.05_peak_773	143	.	Teff	Stimulated	AAVS1	MED12	40605	ENSG00000048140	TSPAN17
chr5	177448180	177448454	combo-Teff-Stim-MED12Thermo_macs2_peak_q0.05_peak_774	28	.	Teff	Stimulated	AAVS1	MED12	41003	ENSG00000131188	PRR7
chr5	178206046	178206305	combo-Teff-Stim-MED12Thermo_macs2_peak_q0.05_peak_775	51	.	Teff	Stimulated	AAVS1	MED12	41605	ENSG00000197451	HNRNPAB
chr5	178206684	178206983	combo-Teff-Stim-MED12Thermo_macs2_peak_q0.05_peak_776	33	.	Teff	Stimulated	AAVS1	MED12	41605	ENSG00000197451	HNRNPAB
chr5	178211480	178212703	combo-Teff-Stim-MED12Thermo_macs2_peak_q0.05_peak_777	44	.	Teff	Stimulated	AAVS1	MED12	41605	ENSG00000197451	HNRNPAB
chr5	178213375	178213860	combo-Teff-Stim-MED12Thermo_macs2_peak_q0.05_peak_778	43	.	Teff	Stimulated	AAVS1	MED12	41605	ENSG00000197451	HNRNPAB
chr5	178214245	178214574	combo-Teff-Stim-MED12Thermo_macs2_peak_q0.05_peak_779	29	.	Teff	Stimulated	AAVS1	MED12	41605	ENSG00000197451	HNRNPAB
chr6	413529	413776	combo-Teff-Stim-MED12Thermo_macs2_peak_q0.05_peak_783	16	.	Teff	Stimulated	AAVS1	MED12	8643	ENSG00000137265	IRF4
chr6	2902833	2903347	combo-Teff-Stim-MED12Thermo_macs2_peak_q0.05_peak_784	276	.	Teff	Stimulated	AAVS1	MED12	8818	ENSG00000170542	SERPINB9
chr6	10721570	10722213	combo-Teff-Stim-MED12Thermo_macs2_peak_q0.05_peak_785	30	.	Teff	Stimulated	AAVS1	MED12	9974	ENSG00000111843	TMEM14C
chr6	26043265	26043687	combo-Teff-Stim-MED12Thermo_macs2_peak_q0.05_peak_786	114	.	Teff	Stimulated	AAVS1	MED12	11654	ENSG00000276410	HIST1H2BB
chr6	26045357	26046281	combo-Teff-Stim-MED12Thermo_macs2_peak_q0.05_peak_787	83	.	Teff	Stimulated	AAVS1	MED12	11657	ENSG00000287080	NA
chr6	26052677	26053768	combo-Teff-Stim-MED12Thermo_macs2_peak_q0.05_peak_788	56	.	Teff	Stimulated	AAVS1	MED12	11659	ENSG00000187837	HIST1H1C
chr6	26054036	26055627	combo-Teff-Stim-MED12Thermo_macs2_peak_q0.05_peak_789	150	.	Teff	Stimulated	AAVS1	MED12	11659	ENSG00000187837	HIST1H1C
chr6	26056183	26056437	combo-Teff-Stim-MED12Thermo_macs2_peak_q0.05_peak_790	91	.	Teff	Stimulated	AAVS1	MED12	11659	ENSG00000187837	HIST1H1C
chr6	26104582	26105333	combo-Teff-Stim-MED12Thermo_macs2_peak_q0.05_peak_791	21	.	Teff	Stimulated	AAVS1	MED12	11790	ENSG00000197061	HIST1H4C
chr6	26157400	26157866	combo-Teff-Stim-MED12Thermo_macs2_peak_q0.05_peak_792	79	.	Teff	Stimulated	AAVS1	MED12	11822	ENSG00000158373	HIST1H2BD
chr6	26158204	26159047	combo-Teff-Stim-MED12Thermo_macs2_peak_q0.05_peak_793	58	.	Teff	Stimulated	AAVS1	MED12	11824	ENSG00000158373	HIST1H2BD
chr6	26214421	26216664	combo-Teff-Stim-MED12Thermo_macs2_peak_q0.05_peak_794	177	.	Teff	Stimulated	AAVS1	MED12	11843	ENSG00000273802	HIST1H2BG
chr6	26217457	26218031	combo-Teff-Stim-MED12Thermo_macs2_peak_q0.05_peak_795	72	.	Teff	Stimulated	AAVS1	MED12	11845	ENSG00000277075	HIST1H2AE
chr6	26232086	26234123	combo-Teff-Stim-MED12Thermo_macs2_peak_q0.05_peak_796	70	.	Teff	Stimulated	AAVS1	MED12	11852	ENSG00000124575	HIST1H1D
chr6	26234539	26234971	combo-Teff-Stim-MED12Thermo_macs2_peak_q0.05_peak_797	136	.	Teff	Stimulated	AAVS1	MED12	11852	ENSG00000124575	HIST1H1D
chr6	26240437	26242267	combo-Teff-Stim-MED12Thermo_macs2_peak_q0.05_peak_798	126	.	Teff	Stimulated	AAVS1	MED12	11857	ENSG00000274618	HIST1H4F
chr6	26271155	26271447	combo-Teff-Stim-MED12Thermo_macs2_peak_q0.05_peak_799	69	.	Teff	Stimulated	AAVS1	MED12	11867	ENSG00000273983	HIST1H3G
chr6	27131714	27132724	combo-Teff-Stim-MED12Thermo_macs2_peak_q0.05_peak_800	73	.	Teff	Stimulated	AAVS1	MED12	12209	ENSG00000124635	HIST1H2BJ
chr6	27133607	27134144	combo-Teff-Stim-MED12Thermo_macs2_peak_q0.05_peak_801	199	.	Teff	Stimulated	AAVS1	MED12	12211	ENSG00000196787	HIST1H2AG
chr6	27139961	27140388	combo-Teff-Stim-MED12Thermo_macs2_peak_q0.05_peak_802	24	.	Teff	Stimulated	AAVS1	MED12	12214	ENSG00000276180	HIST1H4I
chr6	27145852	27146340	combo-Teff-Stim-MED12Thermo_macs2_peak_q0.05_peak_803	67	.	Teff	Stimulated	AAVS1	MED12	12215	ENSG00000197903	HIST1H2BK
chr6	27147070	27147535	combo-Teff-Stim-MED12Thermo_macs2_peak_q0.05_peak_804	209	.	Teff	Stimulated	AAVS1	MED12	12219	ENSG00000274997	HIST1H2AH
chr6	27147847	27148639	combo-Teff-Stim-MED12Thermo_macs2_peak_q0.05_peak_805	50	.	Teff	Stimulated	AAVS1	MED12	12219	ENSG00000274997	HIST1H2AH
chr6	27807117	27807367	combo-Teff-Stim-MED12Thermo_macs2_peak_q0.05_peak_806	37	.	Teff	Stimulated	AAVS1	MED12	12354	ENSG00000185130	HIST1H2BL
chr6	27808719	27809251	combo-Teff-Stim-MED12Thermo_macs2_peak_q0.05_peak_807	235	.	Teff	Stimulated	AAVS1	MED12	12356	ENSG00000196747	HIST1H2AI
chr6	27813720	27814758	combo-Teff-Stim-MED12Thermo_macs2_peak_q0.05_peak_808	418	.	Teff	Stimulated	AAVS1	MED12	12359	ENSG00000276368	HIST1H2AJ
chr6	27815555	27816624	combo-Teff-Stim-MED12Thermo_macs2_peak_q0.05_peak_809	51	.	Teff	Stimulated	AAVS1	MED12	12360	ENSG00000273703	HIST1H2BM
chr6	27824512	27825378	combo-Teff-Stim-MED12Thermo_macs2_peak_q0.05_peak_810	144	.	Teff	Stimulated	AAVS1	MED12	12363	ENSG00000197238	HIST1H4J
chr6	27830546	27831211	combo-Teff-Stim-MED12Thermo_macs2_peak_q0.05_peak_811	31	.	Teff	Stimulated	AAVS1	MED12	12364	ENSG00000273542	HIST1H4K
chr6	27865909	27866833	combo-Teff-Stim-MED12Thermo_macs2_peak_q0.05_peak_812	140	.	Teff	Stimulated	AAVS1	MED12	12371	ENSG00000276903	HIST1H2AL
chr6	27867345	27867582	combo-Teff-Stim-MED12Thermo_macs2_peak_q0.05_peak_813	42	.	Teff	Stimulated	AAVS1	MED12	12372	ENSG00000184357	HIST1H1B
chr6	27889959	27890817	combo-Teff-Stim-MED12Thermo_macs2_peak_q0.05_peak_814	86	.	Teff	Stimulated	AAVS1	MED12	12376	ENSG00000197153	HIST1H3J
chr6	27891932	27892470	combo-Teff-Stim-MED12Thermo_macs2_peak_q0.05_peak_815	113	.	Teff	Stimulated	AAVS1	MED12	12378	ENSG00000278677	HIST1H2AM
chr6	30741752	30743021	combo-Teff-Stim-MED12Thermo_macs2_peak_q0.05_peak_816	57	.	Teff	Stimulated	AAVS1	MED12	14357	ENSG00000137312	FLOT1
chr6	32973025	32973864	combo-Teff-Stim-MED12Thermo_macs2_peak_q0.05_peak_817	92	.	Teff	Stimulated	AAVS1	MED12	20205	ENSG00000204256	BRD2
chr6	35469392	35471294	combo-Teff-Stim-MED12Thermo_macs2_peak_q0.05_peak_818	53	.	Teff	Stimulated	AAVS1	MED12	21965	ENSG00000198755	RPL10A
chr6	35471635	35472573	combo-Teff-Stim-MED12Thermo_macs2_peak_q0.05_peak_819	91	.	Teff	Stimulated	AAVS1	MED12	21965	ENSG00000198755	RPL10A
chr6	35473897	35476092	combo-Teff-Stim-MED12Thermo_macs2_peak_q0.05_peak_820	166	.	Teff	Stimulated	AAVS1	MED12	21965	ENSG00000198755	RPL10A
chr6	37175879	37176126	combo-Teff-Stim-MED12Thermo_macs2_peak_q0.05_peak_821	25	.	Teff	Stimulated	AAVS1	MED12	22955	ENSG00000137193	PIM1
chr6	43519401	43519992	combo-Teff-Stim-MED12Thermo_macs2_peak_q0.05_peak_822	45	.	Teff	Stimulated	AAVS1	MED12	25335	ENSG00000171453	POLR1C
chr6	43617395	43617831	combo-Teff-Stim-MED12Thermo_macs2_peak_q0.05_peak_823	29	.	Teff	Stimulated	AAVS1	MED12	25512	ENSG00000172432	GTPBP2
chr6	44254623	44255374	combo-Teff-Stim-MED12Thermo_macs2_peak_q0.05_peak_824	31	.	Teff	Stimulated	AAVS1	MED12	26329	ENSG00000157593	SLC35B2
chr6	45801850	45802178	combo-Teff-Stim-MED12Thermo_macs2_peak_q0.05_peak_825	34	.	Teff	Stimulated	AAVS1	MED12	26527	ENSG00000112782	CLIC5
chr6	73513732	73514012	combo-Teff-Stim-MED12Thermo_macs2_peak_q0.05_peak_826	79	.	Teff	Stimulated	AAVS1	MED12	30167	ENSG00000156508	EEF1A1
chr6	73514375	73516408	combo-Teff-Stim-MED12Thermo_macs2_peak_q0.05_peak_827	86	.	Teff	Stimulated	AAVS1	MED12	30167	ENSG00000156508	EEF1A1
chr6	73516895	73517171	combo-Teff-Stim-MED12Thermo_macs2_peak_q0.05_peak_828	29	.	Teff	Stimulated	AAVS1	MED12	30167	ENSG00000156508	EEF1A1
chr6	137883347	137885219	combo-Teff-Stim-MED12Thermo_macs2_peak_q0.05_peak_829	208	.	Teff	Stimulated	AAVS1	MED12	40856	ENSG00000118503	TNFAIP3
chr6	139374428	139374773	combo-Teff-Stim-MED12Thermo_macs2_peak_q0.05_peak_830	230	.	Teff	Stimulated	AAVS1	MED12	41053	ENSG00000164442	CITED2
chr6	149443315	149444114	combo-Teff-Stim-MED12Thermo_macs2_peak_q0.05_peak_831	91	.	Teff	Stimulated	AAVS1	MED12	41721	ENSG00000178199	ZC3H12D
chr6	149444685	149447940	combo-Teff-Stim-MED12Thermo_macs2_peak_q0.05_peak_832	76	.	Teff	Stimulated	AAVS1	MED12	41721	ENSG00000178199	ZC3H12D
chr6	149448498	149449015	combo-Teff-Stim-MED12Thermo_macs2_peak_q0.05_peak_833	18	.	Teff	Stimulated	AAVS1	MED12	41721	ENSG00000178199	ZC3H12D
chr6	149450177	149450473	combo-Teff-Stim-MED12Thermo_macs2_peak_q0.05_peak_834	31	.	Teff	Stimulated	AAVS1	MED12	41721	ENSG00000178199	ZC3H12D
chr6	149451805	149452065	combo-Teff-Stim-MED12Thermo_macs2_peak_q0.05_peak_835	19	.	Teff	Stimulated	AAVS1	MED12	41721	ENSG00000178199	ZC3H12D
chr6	149453778	149454051	combo-Teff-Stim-MED12Thermo_macs2_peak_q0.05_peak_836	18	.	Teff	Stimulated	AAVS1	MED12	41721	ENSG00000178199	ZC3H12D
chr6	149456894	149457151	combo-Teff-Stim-MED12Thermo_macs2_peak_q0.05_peak_837	45	.	Teff	Stimulated	AAVS1	MED12	41721	ENSG00000178199	ZC3H12D
chr6	157860477	157860754	combo-Teff-Stim-MED12Thermo_macs2_peak_q0.05_peak_838	82	.	Teff	Stimulated	AAVS1	MED12	42855	ENSG00000130340	SNX9
chr6	158768010	158768414	combo-Teff-Stim-MED12Thermo_macs2_peak_q0.05_peak_839	17	.	Teff	Stimulated	AAVS1	MED12	42980	ENSG00000092820	EZR
chr7	1961883	1962164	combo-Teff-Stim-MED12Thermo_macs2_peak_q0.05_peak_841	214	.	Teff	Stimulated	AAVS1	MED12	7645	ENSG00000225968	ELFN1
chr7	2874139	2874412	combo-Teff-Stim-MED12Thermo_macs2_peak_q0.05_peak_842	49	.	Teff	Stimulated	AAVS1	MED12	8026	ENSG00000146535	GNA12
chr7	6221325	6221600	combo-Teff-Stim-MED12Thermo_macs2_peak_q0.05_peak_843	50	.	Teff	Stimulated	AAVS1	MED12	8555	ENSG00000008256	CYTH3
chr7	25111299	25111543	combo-Teff-Stim-MED12Thermo_macs2_peak_q0.05_peak_844	73	.	Teff	Stimulated	AAVS1	MED12	10804	ENSG00000172115	CYCS
chr7	26187407	26187873	combo-Teff-Stim-MED12Thermo_macs2_peak_q0.05_peak_845	53	.	Teff	Stimulated	AAVS1	MED12	11150	ENSG00000122566	HNRNPA2B1
chr7	26188289	26188547	combo-Teff-Stim-MED12Thermo_macs2_peak_q0.05_peak_846	51	.	Teff	Stimulated	AAVS1	MED12	11150	ENSG00000122566	HNRNPA2B1
chr7	44953105	44953470	combo-Teff-Stim-MED12Thermo_macs2_peak_q0.05_peak_847	67	.	Teff	Stimulated	AAVS1	MED12	15560	ENSG00000136286	MYO1G
chr7	44954133	44954761	combo-Teff-Stim-MED12Thermo_macs2_peak_q0.05_peak_848	41	.	Teff	Stimulated	AAVS1	MED12	15560	ENSG00000136286	MYO1G
chr7	44955238	44956442	combo-Teff-Stim-MED12Thermo_macs2_peak_q0.05_peak_849	168	.	Teff	Stimulated	AAVS1	MED12	15560	ENSG00000136286	MYO1G
chr7	44957877	44960721	combo-Teff-Stim-MED12Thermo_macs2_peak_q0.05_peak_850	125	.	Teff	Stimulated	AAVS1	MED12	15560	ENSG00000136286	MYO1G
chr7	44962013	44965345	combo-Teff-Stim-MED12Thermo_macs2_peak_q0.05_peak_851	40	.	Teff	Stimulated	AAVS1	MED12	15560	ENSG00000136286	MYO1G
chr7	44965615	44966234	combo-Teff-Stim-MED12Thermo_macs2_peak_q0.05_peak_852	70	.	Teff	Stimulated	AAVS1	MED12	15560	ENSG00000136286	MYO1G
chr7	44967461	44968916	combo-Teff-Stim-MED12Thermo_macs2_peak_q0.05_peak_853	134	.	Teff	Stimulated	AAVS1	MED12	15560	ENSG00000136286	MYO1G
chr7	44981721	44982131	combo-Teff-Stim-MED12Thermo_macs2_peak_q0.05_peak_854	37	.	Teff	Stimulated	AAVS1	MED12	15562	ENSG00000136286	MYO1G
chr7	50374312	50374567	combo-Teff-Stim-MED12Thermo_macs2_peak_q0.05_peak_855	20	.	Teff	Stimulated	AAVS1	MED12	16427	ENSG00000185811	IKZF1
chr7	50378266	50378785	combo-Teff-Stim-MED12Thermo_macs2_peak_q0.05_peak_856	53	.	Teff	Stimulated	AAVS1	MED12	16427	ENSG00000185811	IKZF1
chr7	50379128	50379702	combo-Teff-Stim-MED12Thermo_macs2_peak_q0.05_peak_857	32	.	Teff	Stimulated	AAVS1	MED12	16464	ENSG00000132436	FIGNL1
chr7	100570468	100570727	combo-Teff-Stim-MED12Thermo_macs2_peak_q0.05_peak_858	14	.	Teff	Stimulated	AAVS1	MED12	30052	ENSG00000205307	SAP25
chr7	100571872	100572141	combo-Teff-Stim-MED12Thermo_macs2_peak_q0.05_peak_859	47	.	Teff	Stimulated	AAVS1	MED12	30052	ENSG00000205307	SAP25
chr7	104940809	104941134	combo-Teff-Stim-MED12Thermo_macs2_peak_q0.05_peak_860	229	.	Teff	Stimulated	AAVS1	MED12	32253	ENSG00000005483	KMT2E
chr7	104942049	104942365	combo-Teff-Stim-MED12Thermo_macs2_peak_q0.05_peak_861	61	.	Teff	Stimulated	AAVS1	MED12	32253	ENSG00000005483	KMT2E
chr7	106263464	106263844	combo-Teff-Stim-MED12Thermo_macs2_peak_q0.05_peak_862	116	.	Teff	Stimulated	AAVS1	MED12	32486	ENSG00000105835	NAMPT
chr7	106266647	106267256	combo-Teff-Stim-MED12Thermo_macs2_peak_q0.05_peak_863	15	.	Teff	Stimulated	AAVS1	MED12	32486	ENSG00000105835	NAMPT
chr7	106269567	106270310	combo-Teff-Stim-MED12Thermo_macs2_peak_q0.05_peak_864	26	.	Teff	Stimulated	AAVS1	MED12	32486	ENSG00000105835	NAMPT
chr7	106270874	106271466	combo-Teff-Stim-MED12Thermo_macs2_peak_q0.05_peak_865	35	.	Teff	Stimulated	AAVS1	MED12	32486	ENSG00000105835	NAMPT
chr7	106272995	106273602	combo-Teff-Stim-MED12Thermo_macs2_peak_q0.05_peak_866	36	.	Teff	Stimulated	AAVS1	MED12	32486	ENSG00000105835	NAMPT
chr7	128103536	128103856	combo-Teff-Stim-MED12Thermo_macs2_peak_q0.05_peak_867	78	.	Teff	Stimulated	AAVS1	MED12	36156	ENSG00000128594	LRRC4
chr7	130865389	130866112	combo-Teff-Stim-MED12Thermo_macs2_peak_q0.05_peak_868	82	.	Teff	Stimulated	AAVS1	MED12	37390	ENSG00000266265	KLF14
chr7	130866978	130867644	combo-Teff-Stim-MED12Thermo_macs2_peak_q0.05_peak_869	52	.	Teff	Stimulated	AAVS1	MED12	37390	ENSG00000266265	KLF14
chr7	130871299	130871598	combo-Teff-Stim-MED12Thermo_macs2_peak_q0.05_peak_870	35	.	Teff	Stimulated	AAVS1	MED12	37390	ENSG00000266265	KLF14
chr7	130872757	130873737	combo-Teff-Stim-MED12Thermo_macs2_peak_q0.05_peak_871	107	.	Teff	Stimulated	AAVS1	MED12	37390	ENSG00000266265	KLF14
chr7	130875173	130875413	combo-Teff-Stim-MED12Thermo_macs2_peak_q0.05_peak_872	45	.	Teff	Stimulated	AAVS1	MED12	37390	ENSG00000266265	KLF14
chr7	130876288	130877249	combo-Teff-Stim-MED12Thermo_macs2_peak_q0.05_peak_873	85	.	Teff	Stimulated	AAVS1	MED12	37390	ENSG00000266265	KLF14
chr7	130884926	130885207	combo-Teff-Stim-MED12Thermo_macs2_peak_q0.05_peak_874	25	.	Teff	Stimulated	AAVS1	MED12	37390	ENSG00000266265	KLF14
chr7	130885798	130886197	combo-Teff-Stim-MED12Thermo_macs2_peak_q0.05_peak_875	50	.	Teff	Stimulated	AAVS1	MED12	37390	ENSG00000266265	KLF14
chr7	130887438	130887726	combo-Teff-Stim-MED12Thermo_macs2_peak_q0.05_peak_876	63	.	Teff	Stimulated	AAVS1	MED12	37390	ENSG00000266265	KLF14
chr7	130888274	130888892	combo-Teff-Stim-MED12Thermo_macs2_peak_q0.05_peak_877	56	.	Teff	Stimulated	AAVS1	MED12	37390	ENSG00000266265	KLF14
chr7	130891658	130891915	combo-Teff-Stim-MED12Thermo_macs2_peak_q0.05_peak_878	25	.	Teff	Stimulated	AAVS1	MED12	37390	ENSG00000266265	KLF14
chr7	130894597	130896879	combo-Teff-Stim-MED12Thermo_macs2_peak_q0.05_peak_879	95	.	Teff	Stimulated	AAVS1	MED12	37390	ENSG00000266265	KLF14
chr7	130897153	130897452	combo-Teff-Stim-MED12Thermo_macs2_peak_q0.05_peak_880	37	.	Teff	Stimulated	AAVS1	MED12	37390	ENSG00000266265	KLF14
chr7	130897932	130898765	combo-Teff-Stim-MED12Thermo_macs2_peak_q0.05_peak_881	75	.	Teff	Stimulated	AAVS1	MED12	37390	ENSG00000266265	KLF14
chr7	130899366	130900936	combo-Teff-Stim-MED12Thermo_macs2_peak_q0.05_peak_882	70	.	Teff	Stimulated	AAVS1	MED12	37390	ENSG00000266265	KLF14
chr7	130932790	130933184	combo-Teff-Stim-MED12Thermo_macs2_peak_q0.05_peak_883	55	.	Teff	Stimulated	AAVS1	MED12	37442	ENSG00000128585	MKLN1
chr7	130942189	130942737	combo-Teff-Stim-MED12Thermo_macs2_peak_q0.05_peak_884	17	.	Teff	Stimulated	AAVS1	MED12	37442	ENSG00000128585	MKLN1
chr7	130943336	130943829	combo-Teff-Stim-MED12Thermo_macs2_peak_q0.05_peak_885	19	.	Teff	Stimulated	AAVS1	MED12	37442	ENSG00000128585	MKLN1
chr7	148339278	148339520	combo-Teff-Stim-MED12Thermo_macs2_peak_q0.05_peak_886	73	.	Teff	Stimulated	AAVS1	MED12	39709	ENSG00000174469	CNTNAP2
chr7	149227179	149227711	combo-Teff-Stim-MED12Thermo_macs2_peak_q0.05_peak_887	37	.	Teff	Stimulated	AAVS1	MED12	39913	ENSG00000170260	ZNF212
chr7	149228685	149229605	combo-Teff-Stim-MED12Thermo_macs2_peak_q0.05_peak_888	95	.	Teff	Stimulated	AAVS1	MED12	39913	ENSG00000170260	ZNF212
chr7	149230189	149230453	combo-Teff-Stim-MED12Thermo_macs2_peak_q0.05_peak_889	32	.	Teff	Stimulated	AAVS1	MED12	39913	ENSG00000170260	ZNF212
chr7	149230757	149231705	combo-Teff-Stim-MED12Thermo_macs2_peak_q0.05_peak_890	93	.	Teff	Stimulated	AAVS1	MED12	39913	ENSG00000170260	ZNF212
chr7	149232983	149233504	combo-Teff-Stim-MED12Thermo_macs2_peak_q0.05_peak_891	85	.	Teff	Stimulated	AAVS1	MED12	39913	ENSG00000170260	ZNF212
chr7	149234128	149234752	combo-Teff-Stim-MED12Thermo_macs2_peak_q0.05_peak_892	24	.	Teff	Stimulated	AAVS1	MED12	39913	ENSG00000170260	ZNF212
chr8	11782845	11783170	combo-Teff-Stim-MED12Thermo_macs2_peak_q0.05_peak_893	90	.	Teff	Stimulated	AAVS1	MED12	4766	ENSG00000079459	FDFT1
chr8	22650999	22651233	combo-Teff-Stim-MED12Thermo_macs2_peak_q0.05_peak_894	33	.	Teff	Stimulated	AAVS1	MED12	6547	ENSG00000147439	BIN3
chr8	29328872	29329302	combo-Teff-Stim-MED12Thermo_macs2_peak_q0.05_peak_895	41	.	Teff	Stimulated	AAVS1	MED12	7971	ENSG00000120875	DUSP4
chr8	29330774	29331116	combo-Teff-Stim-MED12Thermo_macs2_peak_q0.05_peak_896	27	.	Teff	Stimulated	AAVS1	MED12	7971	ENSG00000120875	DUSP4
chr8	29331367	29332133	combo-Teff-Stim-MED12Thermo_macs2_peak_q0.05_peak_897	66	.	Teff	Stimulated	AAVS1	MED12	7971	ENSG00000120875	DUSP4
chr8	29333595	29335076	combo-Teff-Stim-MED12Thermo_macs2_peak_q0.05_peak_898	139	.	Teff	Stimulated	AAVS1	MED12	7971	ENSG00000120875	DUSP4
chr8	29343180	29343524	combo-Teff-Stim-MED12Thermo_macs2_peak_q0.05_peak_899	27	.	Teff	Stimulated	AAVS1	MED12	7971	ENSG00000120875	DUSP4
chr8	29344588	29344987	combo-Teff-Stim-MED12Thermo_macs2_peak_q0.05_peak_900	52	.	Teff	Stimulated	AAVS1	MED12	7971	ENSG00000120875	DUSP4
chr8	37854782	37855301	combo-Teff-Stim-MED12Thermo_macs2_peak_q0.05_peak_901	40	.	Teff	Stimulated	AAVS1	MED12	9060	ENSG00000104221	BRF2
chr8	37855614	37856574	combo-Teff-Stim-MED12Thermo_macs2_peak_q0.05_peak_902	22	.	Teff	Stimulated	AAVS1	MED12	9060	ENSG00000104221	BRF2
chr8	58560994	58561244	combo-Teff-Stim-MED12Thermo_macs2_peak_q0.05_peak_903	32	.	Teff	Stimulated	AAVS1	MED12	13342	ENSG00000137575	SDCBP
chr8	100242591	100243119	combo-Teff-Stim-MED12Thermo_macs2_peak_q0.05_peak_904	24	.	Teff	Stimulated	AAVS1	MED12	20014	ENSG00000034677	RNF19A
chr8	100243357	100243597	combo-Teff-Stim-MED12Thermo_macs2_peak_q0.05_peak_905	35	.	Teff	Stimulated	AAVS1	MED12	20014	ENSG00000034677	RNF19A
chr8	100244205	100249097	combo-Teff-Stim-MED12Thermo_macs2_peak_q0.05_peak_906	65	.	Teff	Stimulated	AAVS1	MED12	20014	ENSG00000034677	RNF19A
chr8	100249505	100250321	combo-Teff-Stim-MED12Thermo_macs2_peak_q0.05_peak_907	32	.	Teff	Stimulated	AAVS1	MED12	20014	ENSG00000034677	RNF19A
chr8	100251879	100252211	combo-Teff-Stim-MED12Thermo_macs2_peak_q0.05_peak_908	55	.	Teff	Stimulated	AAVS1	MED12	20014	ENSG00000034677	RNF19A
chr8	100253416	100253718	combo-Teff-Stim-MED12Thermo_macs2_peak_q0.05_peak_909	98	.	Teff	Stimulated	AAVS1	MED12	20014	ENSG00000034677	RNF19A
chr8	100254743	100254993	combo-Teff-Stim-MED12Thermo_macs2_peak_q0.05_peak_910	27	.	Teff	Stimulated	AAVS1	MED12	20014	ENSG00000034677	RNF19A
chr8	100257102	100257401	combo-Teff-Stim-MED12Thermo_macs2_peak_q0.05_peak_911	45	.	Teff	Stimulated	AAVS1	MED12	20014	ENSG00000034677	RNF19A
chr8	100272736	100272975	combo-Teff-Stim-MED12Thermo_macs2_peak_q0.05_peak_912	23	.	Teff	Stimulated	AAVS1	MED12	20014	ENSG00000034677	RNF19A
chr8	100276156	100276407	combo-Teff-Stim-MED12Thermo_macs2_peak_q0.05_peak_913	41	.	Teff	Stimulated	AAVS1	MED12	20014	ENSG00000034677	RNF19A
chr8	100277181	100277495	combo-Teff-Stim-MED12Thermo_macs2_peak_q0.05_peak_914	46	.	Teff	Stimulated	AAVS1	MED12	20014	ENSG00000034677	RNF19A
chr8	100279412	100280789	combo-Teff-Stim-MED12Thermo_macs2_peak_q0.05_peak_915	47	.	Teff	Stimulated	AAVS1	MED12	20014	ENSG00000034677	RNF19A
chr8	100282591	100283660	combo-Teff-Stim-MED12Thermo_macs2_peak_q0.05_peak_916	65	.	Teff	Stimulated	AAVS1	MED12	20014	ENSG00000034677	RNF19A
chr8	100285794	100286783	combo-Teff-Stim-MED12Thermo_macs2_peak_q0.05_peak_917	61	.	Teff	Stimulated	AAVS1	MED12	20014	ENSG00000034677	RNF19A
chr8	100287074	100288127	combo-Teff-Stim-MED12Thermo_macs2_peak_q0.05_peak_918	118	.	Teff	Stimulated	AAVS1	MED12	20014	ENSG00000034677	RNF19A
chr8	100288455	100292712	combo-Teff-Stim-MED12Thermo_macs2_peak_q0.05_peak_919	256	.	Teff	Stimulated	AAVS1	MED12	20014	ENSG00000034677	RNF19A
chr8	100292959	100294866	combo-Teff-Stim-MED12Thermo_macs2_peak_q0.05_peak_920	56	.	Teff	Stimulated	AAVS1	MED12	20014	ENSG00000034677	RNF19A
chr8	100295126	100295593	combo-Teff-Stim-MED12Thermo_macs2_peak_q0.05_peak_921	36	.	Teff	Stimulated	AAVS1	MED12	20014	ENSG00000034677	RNF19A
chr8	100295939	100296487	combo-Teff-Stim-MED12Thermo_macs2_peak_q0.05_peak_922	34	.	Teff	Stimulated	AAVS1	MED12	20014	ENSG00000034677	RNF19A
chr8	100296847	100298115	combo-Teff-Stim-MED12Thermo_macs2_peak_q0.05_peak_923	74	.	Teff	Stimulated	AAVS1	MED12	20014	ENSG00000034677	RNF19A
chr8	100298648	100299087	combo-Teff-Stim-MED12Thermo_macs2_peak_q0.05_peak_924	46	.	Teff	Stimulated	AAVS1	MED12	20014	ENSG00000034677	RNF19A
chr8	100299558	100300320	combo-Teff-Stim-MED12Thermo_macs2_peak_q0.05_peak_925	41	.	Teff	Stimulated	AAVS1	MED12	20014	ENSG00000034677	RNF19A
chr8	100300729	100301585	combo-Teff-Stim-MED12Thermo_macs2_peak_q0.05_peak_926	48	.	Teff	Stimulated	AAVS1	MED12	20014	ENSG00000034677	RNF19A
chr8	100301956	100303240	combo-Teff-Stim-MED12Thermo_macs2_peak_q0.05_peak_927	66	.	Teff	Stimulated	AAVS1	MED12	20014	ENSG00000034677	RNF19A
chr8	100304327	100304891	combo-Teff-Stim-MED12Thermo_macs2_peak_q0.05_peak_928	61	.	Teff	Stimulated	AAVS1	MED12	20014	ENSG00000034677	RNF19A
chr8	100308660	100309959	combo-Teff-Stim-MED12Thermo_macs2_peak_q0.05_peak_929	29	.	Teff	Stimulated	AAVS1	MED12	20017	ENSG00000034677	RNF19A
chr8	108786894	108787389	combo-Teff-Stim-MED12Thermo_macs2_peak_q0.05_peak_930	54	.	Teff	Stimulated	AAVS1	MED12	21819	ENSG00000164841	TMEM74
chr8	127736170	127736471	combo-Teff-Stim-MED12Thermo_macs2_peak_q0.05_peak_931	89	.	Teff	Stimulated	AAVS1	MED12	24329	ENSG00000136997	MYC
chr8	127737860	127738333	combo-Teff-Stim-MED12Thermo_macs2_peak_q0.05_peak_932	32	.	Teff	Stimulated	AAVS1	MED12	24332	ENSG00000136997	MYC
chr8	127741420	127742198	combo-Teff-Stim-MED12Thermo_macs2_peak_q0.05_peak_933	123	.	Teff	Stimulated	AAVS1	MED12	24332	ENSG00000136997	MYC
chr8	128024299	128024631	combo-Teff-Stim-MED12Thermo_macs2_peak_q0.05_peak_934	42	.	Teff	Stimulated	AAVS1	MED12	24332	ENSG00000136997	MYC
chr8	128273067	128273314	combo-Teff-Stim-MED12Thermo_macs2_peak_q0.05_peak_935	54	.	Teff	Stimulated	AAVS1	MED12	24332	ENSG00000136997	MYC
chr9	36928154	36928454	combo-Teff-Stim-MED12Thermo_macs2_peak_q0.05_peak_936	14	.	Teff	Stimulated	AAVS1	MED12	6998	ENSG00000196092	PAX5
chr9	83920812	83921064	combo-Teff-Stim-MED12Thermo_macs2_peak_q0.05_peak_937	37	.	Teff	Stimulated	AAVS1	MED12	9493	ENSG00000165115	KIF27
chr9	83921306	83921894	combo-Teff-Stim-MED12Thermo_macs2_peak_q0.05_peak_938	124	.	Teff	Stimulated	AAVS1	MED12	9497	ENSG00000165115	KIF27
chr9	89368254	89368624	combo-Teff-Stim-MED12Thermo_macs2_peak_q0.05_peak_939	24	.	Teff	Stimulated	AAVS1	MED12	10088	ENSG00000187764	SEMA4D
chr9	89372543	89372791	combo-Teff-Stim-MED12Thermo_macs2_peak_q0.05_peak_940	41	.	Teff	Stimulated	AAVS1	MED12	10088	ENSG00000187764	SEMA4D
chr9	89373775	89374234	combo-Teff-Stim-MED12Thermo_macs2_peak_q0.05_peak_941	47	.	Teff	Stimulated	AAVS1	MED12	10088	ENSG00000187764	SEMA4D
chr9	89477091	89478663	combo-Teff-Stim-MED12Thermo_macs2_peak_q0.05_peak_942	138	.	Teff	Stimulated	AAVS1	MED12	10095	ENSG00000187764	SEMA4D
chr9	89478972	89479872	combo-Teff-Stim-MED12Thermo_macs2_peak_q0.05_peak_943	24	.	Teff	Stimulated	AAVS1	MED12	10095	ENSG00000187764	SEMA4D
chr9	91163002	91163465	combo-Teff-Stim-MED12Thermo_macs2_peak_q0.05_peak_944	16	.	Teff	Stimulated	AAVS1	MED12	10219	ENSG00000148090	AUH
chr9	91406315	91406770	combo-Teff-Stim-MED12Thermo_macs2_peak_q0.05_peak_945	31	.	Teff	Stimulated	AAVS1	MED12	10222	ENSG00000165030	NFIL3
chr9	91411242	91411515	combo-Teff-Stim-MED12Thermo_macs2_peak_q0.05_peak_946	49	.	Teff	Stimulated	AAVS1	MED12	10222	ENSG00000165030	NFIL3
chr9	91419624	91419883	combo-Teff-Stim-MED12Thermo_macs2_peak_q0.05_peak_947	52	.	Teff	Stimulated	AAVS1	MED12	10222	ENSG00000165030	NFIL3
chr9	110240969	110241502	combo-Teff-Stim-MED12Thermo_macs2_peak_q0.05_peak_948	17	.	Teff	Stimulated	AAVS1	MED12	12742	ENSG00000136810	TXN
chr9	114327902	114328395	combo-Teff-Stim-MED12Thermo_macs2_peak_q0.05_peak_949	23	.	Teff	Stimulated	AAVS1	MED12	13529	ENSG00000228278	ORM2
chr9	114332433	114332685	combo-Teff-Stim-MED12Thermo_macs2_peak_q0.05_peak_950	37	.	Teff	Stimulated	AAVS1	MED12	13529	ENSG00000228278	ORM2
chr9	120898174	120898857	combo-Teff-Stim-MED12Thermo_macs2_peak_q0.05_peak_951	31	.	Teff	Stimulated	AAVS1	MED12	14205	ENSG00000119403	PHF19
chr9	124054763	124055120	combo-Teff-Stim-MED12Thermo_macs2_peak_q0.05_peak_952	73	.	Teff	Stimulated	AAVS1	MED12	14983	ENSG00000106689	LHX2
chr9	124855857	124856258	combo-Teff-Stim-MED12Thermo_macs2_peak_q0.05_peak_953	28	.	Teff	Stimulated	AAVS1	MED12	15153	ENSG00000136918	WDR38
chr9	124856585	124857394	combo-Teff-Stim-MED12Thermo_macs2_peak_q0.05_peak_954	32	.	Teff	Stimulated	AAVS1	MED12	15153	ENSG00000136918	WDR38
chr9	125233912	125234177	combo-Teff-Stim-MED12Thermo_macs2_peak_q0.05_peak_955	27	.	Teff	Stimulated	AAVS1	MED12	15256	ENSG00000044574	HSPA5
chr9	127444589	127445513	combo-Teff-Stim-MED12Thermo_macs2_peak_q0.05_peak_956	58	.	Teff	Stimulated	AAVS1	MED12	15836	ENSG00000197958	RPL12
chr9	127447593	127447844	combo-Teff-Stim-MED12Thermo_macs2_peak_q0.05_peak_957	30	.	Teff	Stimulated	AAVS1	MED12	15836	ENSG00000197958	RPL12
chr9	127833219	127833509	combo-Teff-Stim-MED12Thermo_macs2_peak_q0.05_peak_958	20	.	Teff	Stimulated	AAVS1	MED12	16715	ENSG00000106991	ENG
chr9	128552616	128552868	combo-Teff-Stim-MED12Thermo_macs2_peak_q0.05_peak_959	114	.	Teff	Stimulated	AAVS1	MED12	18498	ENSG00000197694	SPTAN1
chr9	129884981	129885216	combo-Teff-Stim-MED12Thermo_macs2_peak_q0.05_peak_960	14	.	Teff	Stimulated	AAVS1	MED12	19374	ENSG00000136878	USP20
chr9	129906121	129906921	combo-Teff-Stim-MED12Thermo_macs2_peak_q0.05_peak_961	44	.	Teff	Stimulated	AAVS1	MED12	19374	ENSG00000136878	USP20
chr9	129942922	129943156	combo-Teff-Stim-MED12Thermo_macs2_peak_q0.05_peak_962	27	.	Teff	Stimulated	AAVS1	MED12	19416	ENSG00000187239	FNBP1
chr9	133357354	133357914	combo-Teff-Stim-MED12Thermo_macs2_peak_q0.05_peak_963	21	.	Teff	Stimulated	AAVS1	MED12	21131	ENSG00000148291	SURF2
chr9	133358724	133360222	combo-Teff-Stim-MED12Thermo_macs2_peak_q0.05_peak_964	41	.	Teff	Stimulated	AAVS1	MED12	21131	ENSG00000148291	SURF2
chr9	133360784	133361182	combo-Teff-Stim-MED12Thermo_macs2_peak_q0.05_peak_965	29	.	Teff	Stimulated	AAVS1	MED12	21131	ENSG00000148291	SURF2
chr9	134441210	134442913	combo-Teff-Stim-MED12Thermo_macs2_peak_q0.05_peak_966	63	.	Teff	Stimulated	AAVS1	MED12	21622	ENSG00000186350	RXRA
chr9	135939389	135939660	combo-Teff-Stim-MED12Thermo_macs2_peak_q0.05_peak_967	121	.	Teff	Stimulated	AAVS1	MED12	22311	ENSG00000130560	UBAC1
chr9	136721489	136721796	combo-Teff-Stim-MED12Thermo_macs2_peak_q0.05_peak_968	20	.	Teff	Stimulated	AAVS1	MED12	22755	ENSG00000165716	DIPK1B
chr9	136727834	136728200	combo-Teff-Stim-MED12Thermo_macs2_peak_q0.05_peak_969	230	.	Teff	Stimulated	AAVS1	MED12	22755	ENSG00000165716	DIPK1B
chr9	137553187	137553479	combo-Teff-Stim-MED12Thermo_macs2_peak_q0.05_peak_970	15	.	Teff	Stimulated	AAVS1	MED12	23927	ENSG00000182154	MRPL41
chrM	154	408	combo-Teff-Stim-MED12Thermo_macs2_peak_q0.05_peak_971	1209	.	Teff	Stimulated	AAVS1	MED12	NA	NA	NA
chrM	857	4133	combo-Teff-Stim-MED12Thermo_macs2_peak_q0.05_peak_972	336	.	Teff	Stimulated	AAVS1	MED12	NA	NA	NA
chrM	4808	5647	combo-Teff-Stim-MED12Thermo_macs2_peak_q0.05_peak_973	254	.	Teff	Stimulated	AAVS1	MED12	NA	NA	NA
chrM	6188	6764	combo-Teff-Stim-MED12Thermo_macs2_peak_q0.05_peak_974	280	.	Teff	Stimulated	AAVS1	MED12	NA	NA	NA
chrM	7139	8699	combo-Teff-Stim-MED12Thermo_macs2_peak_q0.05_peak_975	74	.	Teff	Stimulated	AAVS1	MED12	NA	NA	NA
chrM	9035	15398	combo-Teff-Stim-MED12Thermo_macs2_peak_q0.05_peak_976	109	.	Teff	Stimulated	AAVS1	MED12	NA	NA	NA
chrM	15909	16339	combo-Teff-Stim-MED12Thermo_macs2_peak_q0.05_peak_977	1168	.	Teff	Stimulated	AAVS1	MED12	NA	NA	NA
chrUn_GL000216v2	5811	6168	combo-Teff-Stim-MED12Thermo_macs2_peak_q0.05_peak_978	46	.	Teff	Stimulated	AAVS1	MED12	NA	NA	NA
chrUn_GL000216v2	167620	167896	combo-Teff-Stim-MED12Thermo_macs2_peak_q0.05_peak_979	95	.	Teff	Stimulated	AAVS1	MED12	NA	NA	NA
chrUn_GL000220v1	138300	138652	combo-Teff-Stim-MED12Thermo_macs2_peak_q0.05_peak_980	55	.	Teff	Stimulated	AAVS1	MED12	NA	NA	NA
chrUn_GL000220v1	142894	143178	combo-Teff-Stim-MED12Thermo_macs2_peak_q0.05_peak_981	42	.	Teff	Stimulated	AAVS1	MED12	NA	NA	NA
chrUn_GL000224v1	3618	3915	combo-Teff-Stim-MED12Thermo_macs2_peak_q0.05_peak_982	99	.	Teff	Stimulated	AAVS1	MED12	NA	NA	NA
chrUn_KI270311v1	797	1074	combo-Teff-Stim-MED12Thermo_macs2_peak_q0.05_peak_983	14	.	Teff	Stimulated	AAVS1	MED12	NA	NA	NA
chrUn_KI270438v1	104056	104971	combo-Teff-Stim-MED12Thermo_macs2_peak_q0.05_peak_984	1048	.	Teff	Stimulated	AAVS1	MED12	NA	NA	NA
chrUn_KI270438v1	109225	109984	combo-Teff-Stim-MED12Thermo_macs2_peak_q0.05_peak_985	1212	.	Teff	Stimulated	AAVS1	MED12	NA	NA	NA
chrUn_KI270438v1	110397	110756	combo-Teff-Stim-MED12Thermo_macs2_peak_q0.05_peak_986	2079	.	Teff	Stimulated	AAVS1	MED12	NA	NA	NA
chrUn_KI270438v1	111706	112395	combo-Teff-Stim-MED12Thermo_macs2_peak_q0.05_peak_987	1173	.	Teff	Stimulated	AAVS1	MED12	NA	NA	NA
chrUn_KI270442v1	92160	92431	combo-Teff-Stim-MED12Thermo_macs2_peak_q0.05_peak_988	116	.	Teff	Stimulated	AAVS1	MED12	NA	NA	NA
chrUn_KI270467v1	1247	1485	combo-Teff-Stim-MED12Thermo_macs2_peak_q0.05_peak_989	75	.	Teff	Stimulated	AAVS1	MED12	NA	NA	NA
chrX	41335318	41335657	combo-Teff-Stim-MED12Thermo_macs2_peak_q0.05_peak_990	29	.	Teff	Stimulated	AAVS1	MED12	10526	ENSG00000215301	DDX3X
chrX	48578986	48579487	combo-Teff-Stim-MED12Thermo_macs2_peak_q0.05_peak_991	40	.	Teff	Stimulated	AAVS1	MED12	11997	ENSG00000102317	RBM3
chrX	48579952	48580503	combo-Teff-Stim-MED12Thermo_macs2_peak_q0.05_peak_992	32	.	Teff	Stimulated	AAVS1	MED12	11997	ENSG00000102317	RBM3
chrX	48905008	48905614	combo-Teff-Stim-MED12Thermo_macs2_peak_q0.05_peak_993	47	.	Teff	Stimulated	AAVS1	MED12	12614	ENSG00000102100	SLC35A2
chrX	48905913	48907613	combo-Teff-Stim-MED12Thermo_macs2_peak_q0.05_peak_994	51	.	Teff	Stimulated	AAVS1	MED12	12614	ENSG00000102100	SLC35A2
chrX	48908334	48909900	combo-Teff-Stim-MED12Thermo_macs2_peak_q0.05_peak_995	62	.	Teff	Stimulated	AAVS1	MED12	12614	ENSG00000102100	SLC35A2
chrX	48910174	48912096	combo-Teff-Stim-MED12Thermo_macs2_peak_q0.05_peak_996	164	.	Teff	Stimulated	AAVS1	MED12	12649	ENSG00000102100	SLC35A2
chrX	48912341	48912852	combo-Teff-Stim-MED12Thermo_macs2_peak_q0.05_peak_997	68	.	Teff	Stimulated	AAVS1	MED12	12628	ENSG00000102100	SLC35A2
chrX	48916188	48916442	combo-Teff-Stim-MED12Thermo_macs2_peak_q0.05_peak_998	27	.	Teff	Stimulated	AAVS1	MED12	12653	ENSG00000102096	PIM2
chrX	49244556	49244848	combo-Teff-Stim-MED12Thermo_macs2_peak_q0.05_peak_999	38	.	Teff	Stimulated	AAVS1	MED12	13440	ENSG00000101997	CCDC22
chrX	49245475	49247208	combo-Teff-Stim-MED12Thermo_macs2_peak_q0.05_peak_1000	75	.	Teff	Stimulated	AAVS1	MED12	13440	ENSG00000101997	CCDC22
chrX	76972243	76972486	combo-Teff-Stim-MED12Thermo_macs2_peak_q0.05_peak_1001	22	.	Teff	Stimulated	AAVS1	MED12	17687	ENSG00000196468	FGF16
chrX	78140630	78140997	combo-Teff-Stim-MED12Thermo_macs2_peak_q0.05_peak_1002	60	.	Teff	Stimulated	AAVS1	MED12	17903	ENSG00000187325	TAF9B
chrX	119613758	119614066	combo-Teff-Stim-MED12Thermo_macs2_peak_q0.05_peak_1003	14	.	Teff	Stimulated	AAVS1	MED12	20609	ENSG00000186416	NKRF
chrX	136659350	136659823	combo-Teff-Stim-MED12Thermo_macs2_peak_q0.05_peak_1004	49	.	Teff	Stimulated	AAVS1	MED12	23287	ENSG00000102245	CD40LG
chrX	136661212	136661594	combo-Teff-Stim-MED12Thermo_macs2_peak_q0.05_peak_1005	55	.	Teff	Stimulated	AAVS1	MED12	23287	ENSG00000102245	CD40LG
chrX	154401135	154402251	combo-Teff-Stim-MED12Thermo_macs2_peak_q0.05_peak_1006	156	.	Teff	Stimulated	AAVS1	MED12	26137	ENSG00000147403	RPL10

## Sheet: CXXC1_peaks
seqnames	start	end	name	score	NA	Cell_Type	Stim	KO	Target	index	ens	Gene.name
chr1	827182	827756	Teff-Rest-AAVS1-KO-CXXC1_combo_macs2_peak_q0.05_peak_2	276	.	Teff	Resting	AAVS1	CXXC1	22846	ENSG00000187634	SAMD11
chr1	904403	904922	Teff-Rest-AAVS1-KO-CXXC1_combo_macs2_peak_q0.05_peak_3	823	.	Teff	Resting	AAVS1	CXXC1	22846	ENSG00000187634	SAMD11
chr1	959119	959516	Teff-Rest-AAVS1-KO-CXXC1_combo_macs2_peak_q0.05_peak_4	104	.	Teff	Resting	AAVS1	CXXC1	23141	ENSG00000188976	NOC2L
chr1	960450	960787	Teff-Rest-AAVS1-KO-CXXC1_combo_macs2_peak_q0.05_peak_5	169	.	Teff	Resting	AAVS1	CXXC1	23154	ENSG00000187961	KLHL17
chr1	1069154	1069437	Teff-Rest-AAVS1-KO-CXXC1_combo_macs2_peak_q0.05_peak_6	223	.	Teff	Resting	AAVS1	CXXC1	23345	ENSG00000237330	RNF223
chr1	1099060	1099750	Teff-Rest-AAVS1-KO-CXXC1_combo_macs2_peak_q0.05_peak_7	158	.	Teff	Resting	AAVS1	CXXC1	23422	ENSG00000131591	C1orf159
chr1	1115965	1116663	Teff-Rest-AAVS1-KO-CXXC1_combo_macs2_peak_q0.05_peak_8	205	.	Teff	Resting	AAVS1	CXXC1	23420	ENSG00000131591	C1orf159
chr1	1231591	1232492	Teff-Rest-AAVS1-KO-CXXC1_combo_macs2_peak_q0.05_peak_9	247	.	Teff	Resting	AAVS1	CXXC1	23494	ENSG00000176022	B3GALT6
chr1	1273272	1273967	Teff-Rest-AAVS1-KO-CXXC1_combo_macs2_peak_q0.05_peak_10	676	.	Teff	Resting	AAVS1	CXXC1	23573	ENSG00000160087	UBE2J2
chr1	1307758	1308831	Teff-Rest-AAVS1-KO-CXXC1_combo_macs2_peak_q0.05_peak_11	460	.	Teff	Resting	AAVS1	CXXC1	23752	ENSG00000169972	PUSL1
chr1	1349348	1349861	Teff-Rest-AAVS1-KO-CXXC1_combo_macs2_peak_q0.05_peak_12	25	.	Teff	Resting	AAVS1	CXXC1	24409	ENSG00000107404	DVL1
chr1	1374911	1375793	Teff-Rest-AAVS1-KO-CXXC1_combo_macs2_peak_q0.05_peak_13	3453	.	Teff	Resting	AAVS1	CXXC1	24478	ENSG00000175756	AURKAIP1
chr1	1399146	1399643	Teff-Rest-AAVS1-KO-CXXC1_combo_macs2_peak_q0.05_peak_14	107	.	Teff	Resting	AAVS1	CXXC1	24581	ENSG00000221978	CCNL2
chr1	1406808	1407868	Teff-Rest-AAVS1-KO-CXXC1_combo_macs2_peak_q0.05_peak_15	531	.	Teff	Resting	AAVS1	CXXC1	24593	ENSG00000242485	MRPL20
chr1	1471461	1472020	Teff-Rest-AAVS1-KO-CXXC1_combo_macs2_peak_q0.05_peak_16	151	.	Teff	Resting	AAVS1	CXXC1	24643	ENSG00000160072	ATAD3B
chr1	1511687	1512312	Teff-Rest-AAVS1-KO-CXXC1_combo_macs2_peak_q0.05_peak_17	556	.	Teff	Resting	AAVS1	CXXC1	24691	ENSG00000197785	ATAD3A
chr1	1574113	1575263	Teff-Rest-AAVS1-KO-CXXC1_combo_macs2_peak_q0.05_peak_18	796	.	Teff	Resting	AAVS1	CXXC1	24723	ENSG00000160075	SSU72
chr1	1615208	1615798	Teff-Rest-AAVS1-KO-CXXC1_combo_macs2_peak_q0.05_peak_19	78	.	Teff	Resting	AAVS1	CXXC1	24935	ENSG00000197530	MIB2
chr1	1630352	1630630	Teff-Rest-AAVS1-KO-CXXC1_combo_macs2_peak_q0.05_peak_20	118	.	Teff	Resting	AAVS1	CXXC1	24999	ENSG00000189409	MMP23B
chr1	1658704	1659376	Teff-Rest-AAVS1-KO-CXXC1_combo_macs2_peak_q0.05_peak_21	216	.	Teff	Resting	AAVS1	CXXC1	25410	ENSG00000248333	CDK11B
chr1	1692281	1693429	Teff-Rest-AAVS1-KO-CXXC1_combo_macs2_peak_q0.05_peak_22	1079	.	Teff	Resting	AAVS1	CXXC1	25433	ENSG00000189339	SLC35E2B
chr1	1724088	1724751	Teff-Rest-AAVS1-KO-CXXC1_combo_macs2_peak_q0.05_peak_23	396	.	Teff	Resting	AAVS1	CXXC1	25619	ENSG00000008128	CDK11A
chr1	1745674	1746682	Teff-Rest-AAVS1-KO-CXXC1_combo_macs2_peak_q0.05_peak_24	486	.	Teff	Resting	AAVS1	CXXC1	25595	ENSG00000008128	CDK11A
chr1	1778312	1778557	Teff-Rest-AAVS1-KO-CXXC1_combo_macs2_peak_q0.05_peak_25	57	.	Teff	Resting	AAVS1	CXXC1	25670	ENSG00000008130	NADK
chr1	1889862	1890482	Teff-Rest-AAVS1-KO-CXXC1_combo_macs2_peak_q0.05_peak_26	107	.	Teff	Resting	AAVS1	CXXC1	25726	ENSG00000078369	GNB1
chr1	1890814	1891339	Teff-Rest-AAVS1-KO-CXXC1_combo_macs2_peak_q0.05_peak_27	227	.	Teff	Resting	AAVS1	CXXC1	25726	ENSG00000078369	GNB1
chr1	1919276	1919574	Teff-Rest-AAVS1-KO-CXXC1_combo_macs2_peak_q0.05_peak_28	66	.	Teff	Resting	AAVS1	CXXC1	25735	ENSG00000178821	TMEM52
chr1	2148761	2149103	Teff-Rest-AAVS1-KO-CXXC1_combo_macs2_peak_q0.05_peak_29	171	.	Teff	Resting	AAVS1	CXXC1	25991	ENSG00000162585	FAAP20
chr1	2194910	2195187	Teff-Rest-AAVS1-KO-CXXC1_combo_macs2_peak_q0.05_peak_30	44	.	Teff	Resting	AAVS1	CXXC1	25994	ENSG00000162585	FAAP20
chr1	2227510	2227912	Teff-Rest-AAVS1-KO-CXXC1_combo_macs2_peak_q0.05_peak_31	145	.	Teff	Resting	AAVS1	CXXC1	26001	ENSG00000157933	SKI
chr1	2234408	2234779	Teff-Rest-AAVS1-KO-CXXC1_combo_macs2_peak_q0.05_peak_32	78	.	Teff	Resting	AAVS1	CXXC1	26001	ENSG00000157933	SKI
chr1	2255355	2256316	Teff-Rest-AAVS1-KO-CXXC1_combo_macs2_peak_q0.05_peak_33	679	.	Teff	Resting	AAVS1	CXXC1	26001	ENSG00000157933	SKI
chr1	2290746	2291102	Teff-Rest-AAVS1-KO-CXXC1_combo_macs2_peak_q0.05_peak_34	89	.	Teff	Resting	AAVS1	CXXC1	26001	ENSG00000157933	SKI
chr1	2391329	2392034	Teff-Rest-AAVS1-KO-CXXC1_combo_macs2_peak_q0.05_peak_35	274	.	Teff	Resting	AAVS1	CXXC1	26073	ENSG00000157916	RER1
chr1	2412392	2412698	Teff-Rest-AAVS1-KO-CXXC1_combo_macs2_peak_q0.05_peak_36	50	.	Teff	Resting	AAVS1	CXXC1	26111	ENSG00000157911	PEX10
chr1	2546356	2547062	Teff-Rest-AAVS1-KO-CXXC1_combo_macs2_peak_q0.05_peak_37	78	.	Teff	Resting	AAVS1	CXXC1	26269	ENSG00000157873	TNFRSF14
chr1	2548703	2548964	Teff-Rest-AAVS1-KO-CXXC1_combo_macs2_peak_q0.05_peak_38	65	.	Teff	Resting	AAVS1	CXXC1	26269	ENSG00000157873	TNFRSF14
chr1	2556354	2556654	Teff-Rest-AAVS1-KO-CXXC1_combo_macs2_peak_q0.05_peak_39	72	.	Teff	Resting	AAVS1	CXXC1	26276	ENSG00000157873	TNFRSF14
chr1	2642727	2643284	Teff-Rest-AAVS1-KO-CXXC1_combo_macs2_peak_q0.05_peak_40	112	.	Teff	Resting	AAVS1	CXXC1	26400	ENSG00000142606	MMEL1
chr1	3624724	3624974	Teff-Rest-AAVS1-KO-CXXC1_combo_macs2_peak_q0.05_peak_41	24	.	Teff	Resting	AAVS1	CXXC1	26585	ENSG00000158109	TPRG1L
chr1	3649926	3650180	Teff-Rest-AAVS1-KO-CXXC1_combo_macs2_peak_q0.05_peak_42	53	.	Teff	Resting	AAVS1	CXXC1	26610	ENSG00000116213	WRAP73
chr1	3747225	3747585	Teff-Rest-AAVS1-KO-CXXC1_combo_macs2_peak_q0.05_peak_43	79	.	Teff	Resting	AAVS1	CXXC1	26894	ENSG00000162592	CCDC27
chr1	3796045	3796743	Teff-Rest-AAVS1-KO-CXXC1_combo_macs2_peak_q0.05_peak_44	769	.	Teff	Resting	AAVS1	CXXC1	26919	ENSG00000130764	LRRC47
chr1	3857168	3857467	Teff-Rest-AAVS1-KO-CXXC1_combo_macs2_peak_q0.05_peak_45	104	.	Teff	Resting	AAVS1	CXXC1	27098	ENSG00000169598	DFFB
chr1	3899970	3901320	Teff-Rest-AAVS1-KO-CXXC1_combo_macs2_peak_q0.05_peak_46	117	.	Teff	Resting	AAVS1	CXXC1	27118	ENSG00000198912	C1orf174
chr1	4379453	4379746	Teff-Rest-AAVS1-KO-CXXC1_combo_macs2_peak_q0.05_peak_47	59	.	Teff	Resting	AAVS1	CXXC1	27170	ENSG00000196581	AJAP1
chr1	5329102	5329390	Teff-Rest-AAVS1-KO-CXXC1_combo_macs2_peak_q0.05_peak_48	108	.	Teff	Resting	AAVS1	CXXC1	28043	ENSG00000069424	KCNAB2
chr1	5991978	5992921	Teff-Rest-AAVS1-KO-CXXC1_combo_macs2_peak_q0.05_peak_49	136	.	Teff	Resting	AAVS1	CXXC1	28079	ENSG00000069424	KCNAB2
chr1	6028176	6028456	Teff-Rest-AAVS1-KO-CXXC1_combo_macs2_peak_q0.05_peak_50	55	.	Teff	Resting	AAVS1	CXXC1	28096	ENSG00000069424	KCNAB2
chr1	6199155	6199922	Teff-Rest-AAVS1-KO-CXXC1_combo_macs2_peak_q0.05_peak_51	804	.	Teff	Resting	AAVS1	CXXC1	28206	ENSG00000116251	RPL22
chr1	6393556	6393871	Teff-Rest-AAVS1-KO-CXXC1_combo_macs2_peak_q0.05_peak_52	124	.	Teff	Resting	AAVS1	CXXC1	28298	ENSG00000097021	ACOT7
chr1	6455114	6455442	Teff-Rest-AAVS1-KO-CXXC1_combo_macs2_peak_q0.05_peak_53	111	.	Teff	Resting	AAVS1	CXXC1	28338	ENSG00000187017	ESPN
chr1	6490497	6490754	Teff-Rest-AAVS1-KO-CXXC1_combo_macs2_peak_q0.05_peak_54	81	.	Teff	Resting	AAVS1	CXXC1	28928	ENSG00000171680	PLEKHG5
chr1	6554128	6554807	Teff-Rest-AAVS1-KO-CXXC1_combo_macs2_peak_q0.05_peak_55	799	.	Teff	Resting	AAVS1	CXXC1	28950	ENSG00000162408	NOL9
chr1	6601998	6603738	Teff-Rest-AAVS1-KO-CXXC1_combo_macs2_peak_q0.05_peak_56	162	.	Teff	Resting	AAVS1	CXXC1	29023	ENSG00000162413	KLHL21
chr1	6625082	6625645	Teff-Rest-AAVS1-KO-CXXC1_combo_macs2_peak_q0.05_peak_57	204	.	Teff	Resting	AAVS1	CXXC1	29048	ENSG00000041988	THAP3
chr1	6701402	6702106	Teff-Rest-AAVS1-KO-CXXC1_combo_macs2_peak_q0.05_peak_58	831	.	Teff	Resting	AAVS1	CXXC1	29080	ENSG00000007923	DNAJC11
chr1	6784395	6785040	Teff-Rest-AAVS1-KO-CXXC1_combo_macs2_peak_q0.05_peak_59	274	.	Teff	Resting	AAVS1	CXXC1	29107	ENSG00000171735	CAMTA1
chr1	7771292	7771561	Teff-Rest-AAVS1-KO-CXXC1_combo_macs2_peak_q0.05_peak_60	67	.	Teff	Resting	AAVS1	CXXC1	29129	ENSG00000049245	VAMP3
chr1	7783961	7784229	Teff-Rest-AAVS1-KO-CXXC1_combo_macs2_peak_q0.05_peak_61	53	.	Teff	Resting	AAVS1	CXXC1	29179	ENSG00000049246	PER3
chr1	7953960	7954597	Teff-Rest-AAVS1-KO-CXXC1_combo_macs2_peak_q0.05_peak_62	55	.	Teff	Resting	AAVS1	CXXC1	29281	ENSG00000116288	PARK7
chr1	7961107	7962002	Teff-Rest-AAVS1-KO-CXXC1_combo_macs2_peak_q0.05_peak_63	431	.	Teff	Resting	AAVS1	CXXC1	29285	ENSG00000116288	PARK7
chr1	8152658	8152983	Teff-Rest-AAVS1-KO-CXXC1_combo_macs2_peak_q0.05_peak_64	126	.	Teff	Resting	AAVS1	CXXC1	29290	ENSG00000116285	ERRFI1
chr1	8182435	8182738	Teff-Rest-AAVS1-KO-CXXC1_combo_macs2_peak_q0.05_peak_65	39	.	Teff	Resting	AAVS1	CXXC1	29298	ENSG00000162426	SLC45A1
chr1	8424049	8424372	Teff-Rest-AAVS1-KO-CXXC1_combo_macs2_peak_q0.05_peak_66	56	.	Teff	Resting	AAVS1	CXXC1	29385	ENSG00000142599	RERE
chr1	8604336	8604944	Teff-Rest-AAVS1-KO-CXXC1_combo_macs2_peak_q0.05_peak_67	183	.	Teff	Resting	AAVS1	CXXC1	29378	ENSG00000142599	RERE
chr1	8701400	8701715	Teff-Rest-AAVS1-KO-CXXC1_combo_macs2_peak_q0.05_peak_68	64	.	Teff	Resting	AAVS1	CXXC1	29378	ENSG00000142599	RERE
chr1	8703212	8703551	Teff-Rest-AAVS1-KO-CXXC1_combo_macs2_peak_q0.05_peak_69	52	.	Teff	Resting	AAVS1	CXXC1	29378	ENSG00000142599	RERE
chr1	8817229	8818134	Teff-Rest-AAVS1-KO-CXXC1_combo_macs2_peak_q0.05_peak_70	324	.	Teff	Resting	AAVS1	CXXC1	29387	ENSG00000142599	RERE
chr1	8878206	8879305	Teff-Rest-AAVS1-KO-CXXC1_combo_macs2_peak_q0.05_peak_71	105	.	Teff	Resting	AAVS1	CXXC1	29482	ENSG00000074800	ENO1
chr1	9234416	9235154	Teff-Rest-AAVS1-KO-CXXC1_combo_macs2_peak_q0.05_peak_72	191	.	Teff	Resting	AAVS1	CXXC1	29593	ENSG00000049239	H6PD
chr1	9426328	9426609	Teff-Rest-AAVS1-KO-CXXC1_combo_macs2_peak_q0.05_peak_73	173	.	Teff	Resting	AAVS1	CXXC1	29601	ENSG00000171621	SPSB1
chr1	9539441	9539913	Teff-Rest-AAVS1-KO-CXXC1_combo_macs2_peak_q0.05_peak_74	146	.	Teff	Resting	AAVS1	CXXC1	29615	ENSG00000171612	SLC25A33
chr1	9627010	9627382	Teff-Rest-AAVS1-KO-CXXC1_combo_macs2_peak_q0.05_peak_75	105	.	Teff	Resting	AAVS1	CXXC1	29745	ENSG00000171608	PIK3CD
chr1	9629666	9629974	Teff-Rest-AAVS1-KO-CXXC1_combo_macs2_peak_q0.05_peak_76	172	.	Teff	Resting	AAVS1	CXXC1	29745	ENSG00000171608	PIK3CD
chr1	9651574	9651968	Teff-Rest-AAVS1-KO-CXXC1_combo_macs2_peak_q0.05_peak_77	53	.	Teff	Resting	AAVS1	CXXC1	29754	ENSG00000171608	PIK3CD
chr1	9652225	9652794	Teff-Rest-AAVS1-KO-CXXC1_combo_macs2_peak_q0.05_peak_78	302	.	Teff	Resting	AAVS1	CXXC1	29754	ENSG00000171608	PIK3CD
chr1	9717497	9717971	Teff-Rest-AAVS1-KO-CXXC1_combo_macs2_peak_q0.05_peak_79	115	.	Teff	Resting	AAVS1	CXXC1	29757	ENSG00000171608	PIK3CD
chr1	9728776	9729137	Teff-Rest-AAVS1-KO-CXXC1_combo_macs2_peak_q0.05_peak_80	43	.	Teff	Resting	AAVS1	CXXC1	29757	ENSG00000171608	PIK3CD
chr1	9943040	9943679	Teff-Rest-AAVS1-KO-CXXC1_combo_macs2_peak_q0.05_peak_81	1112	.	Teff	Resting	AAVS1	CXXC1	29925	ENSG00000173614	NMNAT1
chr1	10210324	10210627	Teff-Rest-AAVS1-KO-CXXC1_combo_macs2_peak_q0.05_peak_82	78	.	Teff	Resting	AAVS1	CXXC1	30252	ENSG00000054523	KIF1B
chr1	10398650	10399233	Teff-Rest-AAVS1-KO-CXXC1_combo_macs2_peak_q0.05_peak_83	149	.	Teff	Resting	AAVS1	CXXC1	30283	ENSG00000142657	PGD
chr1	10430283	10430667	Teff-Rest-AAVS1-KO-CXXC1_combo_macs2_peak_q0.05_peak_84	111	.	Teff	Resting	AAVS1	CXXC1	30303	ENSG00000175279	CENPS
chr1	10472289	10472792	Teff-Rest-AAVS1-KO-CXXC1_combo_macs2_peak_q0.05_peak_85	119	.	Teff	Resting	AAVS1	CXXC1	30324	ENSG00000160049	DFFA
chr1	10474723	10475122	Teff-Rest-AAVS1-KO-CXXC1_combo_macs2_peak_q0.05_peak_86	483	.	Teff	Resting	AAVS1	CXXC1	30330	ENSG00000142655	PEX14
chr1	10510987	10511413	Teff-Rest-AAVS1-KO-CXXC1_combo_macs2_peak_q0.05_peak_87	74	.	Teff	Resting	AAVS1	CXXC1	30330	ENSG00000142655	PEX14
chr1	10693895	10694262	Teff-Rest-AAVS1-KO-CXXC1_combo_macs2_peak_q0.05_peak_88	66	.	Teff	Resting	AAVS1	CXXC1	30341	ENSG00000130940	CASZ1
chr1	11012347	11013248	Teff-Rest-AAVS1-KO-CXXC1_combo_macs2_peak_q0.05_peak_89	1331	.	Teff	Resting	AAVS1	CXXC1	30489	ENSG00000277726	AL109811.3
chr1	11060078	11060353	Teff-Rest-AAVS1-KO-CXXC1_combo_macs2_peak_q0.05_peak_90	76	.	Teff	Resting	AAVS1	CXXC1	30510	ENSG00000116649	SRM
chr1	11099504	11100002	Teff-Rest-AAVS1-KO-CXXC1_combo_macs2_peak_q0.05_peak_91	266	.	Teff	Resting	AAVS1	CXXC1	30546	ENSG00000171824	EXOSC10
chr1	11262333	11263043	Teff-Rest-AAVS1-KO-CXXC1_combo_macs2_peak_q0.05_peak_92	717	.	Teff	Resting	AAVS1	CXXC1	30622	ENSG00000198793	MTOR
chr1	11273156	11273617	Teff-Rest-AAVS1-KO-CXXC1_combo_macs2_peak_q0.05_peak_93	845	.	Teff	Resting	AAVS1	CXXC1	30644	ENSG00000120942	UBIAD1
chr1	11478843	11479191	Teff-Rest-AAVS1-KO-CXXC1_combo_macs2_peak_q0.05_peak_94	57	.	Teff	Resting	AAVS1	CXXC1	30675	ENSG00000204624	DISP3
chr1	11680945	11681604	Teff-Rest-AAVS1-KO-CXXC1_combo_macs2_peak_q0.05_peak_95	214	.	Teff	Resting	AAVS1	CXXC1	30924	ENSG00000116670	MAD2L2
chr1	11740825	11741119	Teff-Rest-AAVS1-KO-CXXC1_combo_macs2_peak_q0.05_peak_96	75	.	Teff	Resting	AAVS1	CXXC1	31004	ENSG00000177674	AGTRAP
chr1	11908065	11908526	Teff-Rest-AAVS1-KO-CXXC1_combo_macs2_peak_q0.05_peak_97	229	.	Teff	Resting	AAVS1	CXXC1	31161	ENSG00000116685	KIAA2013
chr1	11980173	11980572	Teff-Rest-AAVS1-KO-CXXC1_combo_macs2_peak_q0.05_peak_98	164	.	Teff	Resting	AAVS1	CXXC1	31372	ENSG00000116688	MFN2
chr1	12019156	12019409	Teff-Rest-AAVS1-KO-CXXC1_combo_macs2_peak_q0.05_peak_99	46	.	Teff	Resting	AAVS1	CXXC1	31398	ENSG00000116691	MIIP
chr1	12229824	12230352	Teff-Rest-AAVS1-KO-CXXC1_combo_macs2_peak_q0.05_peak_100	593	.	Teff	Resting	AAVS1	CXXC1	31623	ENSG00000048707	VPS13D
chr1	12449514	12449851	Teff-Rest-AAVS1-KO-CXXC1_combo_macs2_peak_q0.05_peak_101	152	.	Teff	Resting	AAVS1	CXXC1	31649	ENSG00000048707	VPS13D
chr1	12510619	12511075	Teff-Rest-AAVS1-KO-CXXC1_combo_macs2_peak_q0.05_peak_102	57	.	Teff	Resting	AAVS1	CXXC1	31649	ENSG00000048707	VPS13D
chr1	13700007	13700602	Teff-Rest-AAVS1-KO-CXXC1_combo_macs2_peak_q0.05_peak_103	167	.	Teff	Resting	AAVS1	CXXC1	31913	ENSG00000116731	PRDM2
chr1	13730870	13731265	Teff-Rest-AAVS1-KO-CXXC1_combo_macs2_peak_q0.05_peak_104	155	.	Teff	Resting	AAVS1	CXXC1	31923	ENSG00000116731	PRDM2
chr1	13748920	13749474	Teff-Rest-AAVS1-KO-CXXC1_combo_macs2_peak_q0.05_peak_105	251	.	Teff	Resting	AAVS1	CXXC1	31927	ENSG00000116731	PRDM2
chr1	13749721	13750049	Teff-Rest-AAVS1-KO-CXXC1_combo_macs2_peak_q0.05_peak_106	126	.	Teff	Resting	AAVS1	CXXC1	31927	ENSG00000116731	PRDM2
chr1	15249197	15249442	Teff-Rest-AAVS1-KO-CXXC1_combo_macs2_peak_q0.05_peak_107	28	.	Teff	Resting	AAVS1	CXXC1	32004	ENSG00000142621	FHAD1
chr1	15409812	15410102	Teff-Rest-AAVS1-KO-CXXC1_combo_macs2_peak_q0.05_peak_108	85	.	Teff	Resting	AAVS1	CXXC1	32013	ENSG00000142634	EFHD2
chr1	15526582	15527112	Teff-Rest-AAVS1-KO-CXXC1_combo_macs2_peak_q0.05_peak_109	105	.	Teff	Resting	AAVS1	CXXC1	32146	ENSG00000116138	DNAJC16
chr1	15584631	15585033	Teff-Rest-AAVS1-KO-CXXC1_combo_macs2_peak_q0.05_peak_110	91	.	Teff	Resting	AAVS1	CXXC1	32156	ENSG00000116771	AGMAT
chr1	15617228	15617793	Teff-Rest-AAVS1-KO-CXXC1_combo_macs2_peak_q0.05_peak_111	130	.	Teff	Resting	AAVS1	CXXC1	32169	ENSG00000197312	DDI2
chr1	15684156	15684818	Teff-Rest-AAVS1-KO-CXXC1_combo_macs2_peak_q0.05_peak_112	124	.	Teff	Resting	AAVS1	CXXC1	32211	ENSG00000116786	PLEKHM2
chr1	15834312	15835250	Teff-Rest-AAVS1-KO-CXXC1_combo_macs2_peak_q0.05_peak_113	583	.	Teff	Resting	AAVS1	CXXC1	32293	ENSG00000065526	SPEN
chr1	15835867	15836120	Teff-Rest-AAVS1-KO-CXXC1_combo_macs2_peak_q0.05_peak_114	36	.	Teff	Resting	AAVS1	CXXC1	32293	ENSG00000065526	SPEN
chr1	15847493	15849029	Teff-Rest-AAVS1-KO-CXXC1_combo_macs2_peak_q0.05_peak_115	111	.	Teff	Resting	AAVS1	CXXC1	32293	ENSG00000065526	SPEN
chr1	15919403	15919678	Teff-Rest-AAVS1-KO-CXXC1_combo_macs2_peak_q0.05_peak_116	77	.	Teff	Resting	AAVS1	CXXC1	32323	ENSG00000116809	ZBTB17
chr1	15975757	15976235	Teff-Rest-AAVS1-KO-CXXC1_combo_macs2_peak_q0.05_peak_117	584	.	Teff	Resting	AAVS1	CXXC1	32331	ENSG00000116809	ZBTB17
chr1	16237039	16237306	Teff-Rest-AAVS1-KO-CXXC1_combo_macs2_peak_q0.05_peak_118	71	.	Teff	Resting	AAVS1	CXXC1	32580	ENSG00000132881	CPLANE2
chr1	16352166	16352777	Teff-Rest-AAVS1-KO-CXXC1_combo_macs2_peak_q0.05_peak_119	131	.	Teff	Resting	AAVS1	CXXC1	32599	ENSG00000037637	FBXO42
chr1	16366923	16367932	Teff-Rest-AAVS1-KO-CXXC1_combo_macs2_peak_q0.05_peak_120	1288	.	Teff	Resting	AAVS1	CXXC1	32644	ENSG00000055070	SZRD1
chr1	16440526	16441174	Teff-Rest-AAVS1-KO-CXXC1_combo_macs2_peak_q0.05_peak_121	365	.	Teff	Resting	AAVS1	CXXC1	32703	ENSG00000157191	NECAP2
chr1	16498881	16499168	Teff-Rest-AAVS1-KO-CXXC1_combo_macs2_peak_q0.05_peak_122	23	.	Teff	Resting	AAVS1	CXXC1	32703	ENSG00000157191	NECAP2
chr1	16513932	16514321	Teff-Rest-AAVS1-KO-CXXC1_combo_macs2_peak_q0.05_peak_123	78	.	Teff	Resting	AAVS1	CXXC1	32703	ENSG00000157191	NECAP2
chr1	16644382	16644907	Teff-Rest-AAVS1-KO-CXXC1_combo_macs2_peak_q0.05_peak_124	713	.	Teff	Resting	AAVS1	CXXC1	32753	ENSG00000219481	NBPF1
chr1	16895997	16896672	Teff-Rest-AAVS1-KO-CXXC1_combo_macs2_peak_q0.05_peak_125	157	.	Teff	Resting	AAVS1	CXXC1	32818	ENSG00000058453	CROCC
chr1	16914049	16914427	Teff-Rest-AAVS1-KO-CXXC1_combo_macs2_peak_q0.05_peak_126	62	.	Teff	Resting	AAVS1	CXXC1	32818	ENSG00000058453	CROCC
chr1	17011675	17012075	Teff-Rest-AAVS1-KO-CXXC1_combo_macs2_peak_q0.05_peak_127	149	.	Teff	Resting	AAVS1	CXXC1	32958	ENSG00000288636	NA
chr1	17053817	17054214	Teff-Rest-AAVS1-KO-CXXC1_combo_macs2_peak_q0.05_peak_128	104	.	Teff	Resting	AAVS1	CXXC1	32968	ENSG00000117118	SDHB
chr1	17437925	17438748	Teff-Rest-AAVS1-KO-CXXC1_combo_macs2_peak_q0.05_peak_129	180	.	Teff	Resting	AAVS1	CXXC1	33068	ENSG00000179051	RCC2
chr1	17439247	17439788	Teff-Rest-AAVS1-KO-CXXC1_combo_macs2_peak_q0.05_peak_130	119	.	Teff	Resting	AAVS1	CXXC1	33065	ENSG00000179051	RCC2
chr1	18955867	18956642	Teff-Rest-AAVS1-KO-CXXC1_combo_macs2_peak_q0.05_peak_131	45	.	Teff	Resting	AAVS1	CXXC1	33269	ENSG00000169991	IFFO2
chr1	19209926	19210560	Teff-Rest-AAVS1-KO-CXXC1_combo_macs2_peak_q0.05_peak_132	494	.	Teff	Resting	AAVS1	CXXC1	33373	ENSG00000127481	UBR4
chr1	19251431	19251991	Teff-Rest-AAVS1-KO-CXXC1_combo_macs2_peak_q0.05_peak_133	287	.	Teff	Resting	AAVS1	CXXC1	33448	ENSG00000053372	MRTO4
chr1	19391004	19391422	Teff-Rest-AAVS1-KO-CXXC1_combo_macs2_peak_q0.05_peak_134	91	.	Teff	Resting	AAVS1	CXXC1	33500	ENSG00000040487	PQLC2
chr1	19463291	19463565	Teff-Rest-AAVS1-KO-CXXC1_combo_macs2_peak_q0.05_peak_135	171	.	Teff	Resting	AAVS1	CXXC1	33563	ENSG00000173436	MINOS1
chr1	19485285	19486200	Teff-Rest-AAVS1-KO-CXXC1_combo_macs2_peak_q0.05_peak_136	192	.	Teff	Resting	AAVS1	CXXC1	33561	ENSG00000077549	CAPZB
chr1	19596898	19597794	Teff-Rest-AAVS1-KO-CXXC1_combo_macs2_peak_q0.05_peak_137	169	.	Teff	Resting	AAVS1	CXXC1	33607	ENSG00000270136	MINOS1-NBL1
chr1	19643949	19644283	Teff-Rest-AAVS1-KO-CXXC1_combo_macs2_peak_q0.05_peak_138	83	.	Teff	Resting	AAVS1	CXXC1	33590	ENSG00000158747	NBL1
chr1	19644649	19644961	Teff-Rest-AAVS1-KO-CXXC1_combo_macs2_peak_q0.05_peak_139	99	.	Teff	Resting	AAVS1	CXXC1	33590	ENSG00000158747	NBL1
chr1	19800158	19800439	Teff-Rest-AAVS1-KO-CXXC1_combo_macs2_peak_q0.05_peak_140	40	.	Teff	Resting	AAVS1	CXXC1	33629	ENSG00000162542	TMCO4
chr1	19882116	19882800	Teff-Rest-AAVS1-KO-CXXC1_combo_macs2_peak_q0.05_peak_141	755	.	Teff	Resting	AAVS1	CXXC1	33638	ENSG00000169914	OTUD3
chr1	20507903	20508315	Teff-Rest-AAVS1-KO-CXXC1_combo_macs2_peak_q0.05_peak_142	97	.	Teff	Resting	AAVS1	CXXC1	33703	ENSG00000090432	MUL1
chr1	20633351	20633885	Teff-Rest-AAVS1-KO-CXXC1_combo_macs2_peak_q0.05_peak_143	135	.	Teff	Resting	AAVS1	CXXC1	33710	ENSG00000158828	PINK1
chr1	20661052	20661595	Teff-Rest-AAVS1-KO-CXXC1_combo_macs2_peak_q0.05_peak_144	151	.	Teff	Resting	AAVS1	CXXC1	33722	ENSG00000244038	DDOST
chr1	20786230	20787528	Teff-Rest-AAVS1-KO-CXXC1_combo_macs2_peak_q0.05_peak_145	318	.	Teff	Resting	AAVS1	CXXC1	33853	ENSG00000127483	HP1BP3
chr1	21176638	21176995	Teff-Rest-AAVS1-KO-CXXC1_combo_macs2_peak_q0.05_peak_146	51	.	Teff	Resting	AAVS1	CXXC1	34122	ENSG00000075151	EIF4G3
chr1	21294447	21294704	Teff-Rest-AAVS1-KO-CXXC1_combo_macs2_peak_q0.05_peak_147	57	.	Teff	Resting	AAVS1	CXXC1	34202	ENSG00000117298	ECE1
chr1	21334228	21334525	Teff-Rest-AAVS1-KO-CXXC1_combo_macs2_peak_q0.05_peak_148	67	.	Teff	Resting	AAVS1	CXXC1	34194	ENSG00000117298	ECE1
chr1	21345472	21345893	Teff-Rest-AAVS1-KO-CXXC1_combo_macs2_peak_q0.05_peak_149	60	.	Teff	Resting	AAVS1	CXXC1	34197	ENSG00000117298	ECE1
chr1	21659171	21659426	Teff-Rest-AAVS1-KO-CXXC1_combo_macs2_peak_q0.05_peak_150	99	.	Teff	Resting	AAVS1	CXXC1	34511	ENSG00000076864	RAP1GAP
chr1	21782427	21783677	Teff-Rest-AAVS1-KO-CXXC1_combo_macs2_peak_q0.05_peak_151	97	.	Teff	Resting	AAVS1	CXXC1	34594	ENSG00000090686	USP48
chr1	22025100	22025986	Teff-Rest-AAVS1-KO-CXXC1_combo_macs2_peak_q0.05_peak_152	334	.	Teff	Resting	AAVS1	CXXC1	34704	ENSG00000070831	CDC42
chr1	22052574	22053053	Teff-Rest-AAVS1-KO-CXXC1_combo_macs2_peak_q0.05_peak_153	180	.	Teff	Resting	AAVS1	CXXC1	34729	ENSG00000070831	CDC42
chr1	22451711	22452498	Teff-Rest-AAVS1-KO-CXXC1_combo_macs2_peak_q0.05_peak_154	715	.	Teff	Resting	AAVS1	CXXC1	34805	ENSG00000184677	ZBTB40
chr1	23019083	23019869	Teff-Rest-AAVS1-KO-CXXC1_combo_macs2_peak_q0.05_peak_155	377	.	Teff	Resting	AAVS1	CXXC1	35011	ENSG00000004487	KDM1A
chr1	23344197	23344557	Teff-Rest-AAVS1-KO-CXXC1_combo_macs2_peak_q0.05_peak_156	92	.	Teff	Resting	AAVS1	CXXC1	35175	ENSG00000125944	HNRNPR
chr1	23368822	23369086	Teff-Rest-AAVS1-KO-CXXC1_combo_macs2_peak_q0.05_peak_157	71	.	Teff	Resting	AAVS1	CXXC1	35190	ENSG00000125945	ZNF436
chr1	23691697	23692013	Teff-Rest-AAVS1-KO-CXXC1_combo_macs2_peak_q0.05_peak_158	81	.	Teff	Resting	AAVS1	CXXC1	35354	ENSG00000142676	RPL11
chr1	23743210	23744074	Teff-Rest-AAVS1-KO-CXXC1_combo_macs2_peak_q0.05_peak_159	167	.	Teff	Resting	AAVS1	CXXC1	35377	ENSG00000011007	ELOA
chr1	23778423	23778678	Teff-Rest-AAVS1-KO-CXXC1_combo_macs2_peak_q0.05_peak_160	106	.	Teff	Resting	AAVS1	CXXC1	35380	ENSG00000057757	PITHD1
chr1	23800681	23801055	Teff-Rest-AAVS1-KO-CXXC1_combo_macs2_peak_q0.05_peak_161	178	.	Teff	Resting	AAVS1	CXXC1	35518	ENSG00000117308	GALE
chr1	23867965	23868556	Teff-Rest-AAVS1-KO-CXXC1_combo_macs2_peak_q0.05_peak_162	68	.	Teff	Resting	AAVS1	CXXC1	35559	ENSG00000179163	FUCA1
chr1	23959579	23960304	Teff-Rest-AAVS1-KO-CXXC1_combo_macs2_peak_q0.05_peak_163	436	.	Teff	Resting	AAVS1	CXXC1	35573	ENSG00000189266	PNRC2
chr1	23979843	23980599	Teff-Rest-AAVS1-KO-CXXC1_combo_macs2_peak_q0.05_peak_164	476	.	Teff	Resting	AAVS1	CXXC1	35607	ENSG00000188529	SRSF10
chr1	24502305	24502634	Teff-Rest-AAVS1-KO-CXXC1_combo_macs2_peak_q0.05_peak_165	91	.	Teff	Resting	AAVS1	CXXC1	35835	ENSG00000117602	RCAN3
chr1	24642735	24643784	Teff-Rest-AAVS1-KO-CXXC1_combo_macs2_peak_q0.05_peak_166	217	.	Teff	Resting	AAVS1	CXXC1	35891	ENSG00000133226	SRRM1
chr1	24745119	24745566	Teff-Rest-AAVS1-KO-CXXC1_combo_macs2_peak_q0.05_peak_167	66	.	Teff	Resting	AAVS1	CXXC1	35893	ENSG00000169504	CLIC4
chr1	24925168	24925445	Teff-Rest-AAVS1-KO-CXXC1_combo_macs2_peak_q0.05_peak_168	143	.	Teff	Resting	AAVS1	CXXC1	35900	ENSG00000020633	RUNX3
chr1	24928660	24930482	Teff-Rest-AAVS1-KO-CXXC1_combo_macs2_peak_q0.05_peak_169	121	.	Teff	Resting	AAVS1	CXXC1	35900	ENSG00000020633	RUNX3
chr1	25232070	25232605	Teff-Rest-AAVS1-KO-CXXC1_combo_macs2_peak_q0.05_peak_170	70	.	Teff	Resting	AAVS1	CXXC1	35916	ENSG00000117614	SYF2
chr1	25239930	25240312	Teff-Rest-AAVS1-KO-CXXC1_combo_macs2_peak_q0.05_peak_171	386	.	Teff	Resting	AAVS1	CXXC1	35954	ENSG00000117616	RSRP1
chr1	25246575	25247560	Teff-Rest-AAVS1-KO-CXXC1_combo_macs2_peak_q0.05_peak_172	350	.	Teff	Resting	AAVS1	CXXC1	35954	ENSG00000117616	RSRP1
chr1	25338312	25338628	Teff-Rest-AAVS1-KO-CXXC1_combo_macs2_peak_q0.05_peak_173	78	.	Teff	Resting	AAVS1	CXXC1	36491	ENSG00000183726	TMEM50A
chr1	25431062	25431539	Teff-Rest-AAVS1-KO-CXXC1_combo_macs2_peak_q0.05_peak_174	95	.	Teff	Resting	AAVS1	CXXC1	36867	ENSG00000204178	MACO1
chr1	25774821	25775158	Teff-Rest-AAVS1-KO-CXXC1_combo_macs2_peak_q0.05_peak_175	182	.	Teff	Resting	AAVS1	CXXC1	36906	ENSG00000162430	SELENON
chr1	25819839	25820704	Teff-Rest-AAVS1-KO-CXXC1_combo_macs2_peak_q0.05_peak_176	123	.	Teff	Resting	AAVS1	CXXC1	36981	ENSG00000117640	MTFR1L
chr1	25859466	25859814	Teff-Rest-AAVS1-KO-CXXC1_combo_macs2_peak_q0.05_peak_177	110	.	Teff	Resting	AAVS1	CXXC1	36991	ENSG00000127423	AUNIP
chr1	25998049	25998520	Teff-Rest-AAVS1-KO-CXXC1_combo_macs2_peak_q0.05_peak_178	285	.	Teff	Resting	AAVS1	CXXC1	37069	ENSG00000158006	PAFAH2
chr1	26111027	26112060	Teff-Rest-AAVS1-KO-CXXC1_combo_macs2_peak_q0.05_peak_179	248	.	Teff	Resting	AAVS1	CXXC1	37102	ENSG00000175087	PDIK1L
chr1	26279961	26280217	Teff-Rest-AAVS1-KO-CXXC1_combo_macs2_peak_q0.05_peak_180	24	.	Teff	Resting	AAVS1	CXXC1	37231	ENSG00000142669	SH3BGRL3
chr1	26377829	26378072	Teff-Rest-AAVS1-KO-CXXC1_combo_macs2_peak_q0.05_peak_181	31	.	Teff	Resting	AAVS1	CXXC1	37293	ENSG00000176083	ZNF683
chr1	26472442	26473289	Teff-Rest-AAVS1-KO-CXXC1_combo_macs2_peak_q0.05_peak_182	148	.	Teff	Resting	AAVS1	CXXC1	37432	ENSG00000198830	HMGN2
chr1	26620239	26621430	Teff-Rest-AAVS1-KO-CXXC1_combo_macs2_peak_q0.05_peak_183	1267	.	Teff	Resting	AAVS1	CXXC1	37575	ENSG00000117713	ARID1A
chr1	26692217	26693395	Teff-Rest-AAVS1-KO-CXXC1_combo_macs2_peak_q0.05_peak_184	196	.	Teff	Resting	AAVS1	CXXC1	37575	ENSG00000117713	ARID1A
chr1	26695294	26695950	Teff-Rest-AAVS1-KO-CXXC1_combo_macs2_peak_q0.05_peak_185	934	.	Teff	Resting	AAVS1	CXXC1	37578	ENSG00000117713	ARID1A
chr1	26696413	26697220	Teff-Rest-AAVS1-KO-CXXC1_combo_macs2_peak_q0.05_peak_186	206	.	Teff	Resting	AAVS1	CXXC1	37579	ENSG00000117713	ARID1A
chr1	26744101	26744471	Teff-Rest-AAVS1-KO-CXXC1_combo_macs2_peak_q0.05_peak_187	252	.	Teff	Resting	AAVS1	CXXC1	37581	ENSG00000117713	ARID1A
chr1	26787858	26788190	Teff-Rest-AAVS1-KO-CXXC1_combo_macs2_peak_q0.05_peak_188	30	.	Teff	Resting	AAVS1	CXXC1	37597	ENSG00000060642	PIGV
chr1	26826557	26826802	Teff-Rest-AAVS1-KO-CXXC1_combo_macs2_peak_q0.05_peak_189	60	.	Teff	Resting	AAVS1	CXXC1	37616	ENSG00000204160	ZDHHC18
chr1	26865091	26865443	Teff-Rest-AAVS1-KO-CXXC1_combo_macs2_peak_q0.05_peak_190	71	.	Teff	Resting	AAVS1	CXXC1	37622	ENSG00000175793	SFN
chr1	26889878	26890283	Teff-Rest-AAVS1-KO-CXXC1_combo_macs2_peak_q0.05_peak_191	52	.	Teff	Resting	AAVS1	CXXC1	37627	ENSG00000142751	GPN2
chr1	26900115	26900542	Teff-Rest-AAVS1-KO-CXXC1_combo_macs2_peak_q0.05_peak_192	175	.	Teff	Resting	AAVS1	CXXC1	37641	ENSG00000198746	GPATCH3
chr1	26921701	26921981	Teff-Rest-AAVS1-KO-CXXC1_combo_macs2_peak_q0.05_peak_193	32	.	Teff	Resting	AAVS1	CXXC1	37654	ENSG00000090273	NUDC
chr1	27154940	27155383	Teff-Rest-AAVS1-KO-CXXC1_combo_macs2_peak_q0.05_peak_194	446	.	Teff	Resting	AAVS1	CXXC1	37693	ENSG00000090020	SLC9A1
chr1	27234219	27234831	Teff-Rest-AAVS1-KO-CXXC1_combo_macs2_peak_q0.05_peak_195	18572	.	Teff	Resting	AAVS1	CXXC1	37713	ENSG00000142784	WDTC1
chr1	27235265	27235705	Teff-Rest-AAVS1-KO-CXXC1_combo_macs2_peak_q0.05_peak_196	116	.	Teff	Resting	AAVS1	CXXC1	37712	ENSG00000142784	WDTC1
chr1	27321873	27322537	Teff-Rest-AAVS1-KO-CXXC1_combo_macs2_peak_q0.05_peak_197	1419	.	Teff	Resting	AAVS1	CXXC1	37764	ENSG00000186501	TMEM222
chr1	27489832	27490780	Teff-Rest-AAVS1-KO-CXXC1_combo_macs2_peak_q0.05_peak_198	11332	.	Teff	Resting	AAVS1	CXXC1	37914	ENSG00000158195	WASF2
chr1	27725745	27726212	Teff-Rest-AAVS1-KO-CXXC1_combo_macs2_peak_q0.05_peak_199	107	.	Teff	Resting	AAVS1	CXXC1	38070	ENSG00000009780	FAM76A
chr1	27830616	27831191	Teff-Rest-AAVS1-KO-CXXC1_combo_macs2_peak_q0.05_peak_200	256	.	Teff	Resting	AAVS1	CXXC1	38119	ENSG00000117751	PPP1R8
chr1	27914466	27914864	Teff-Rest-AAVS1-KO-CXXC1_combo_macs2_peak_q0.05_peak_201	162	.	Teff	Resting	AAVS1	CXXC1	38175	ENSG00000117748	RPA2
chr1	27959850	27960178	Teff-Rest-AAVS1-KO-CXXC1_combo_macs2_peak_q0.05_peak_202	104	.	Teff	Resting	AAVS1	CXXC1	38206	ENSG00000158156	XKR8
chr1	28088472	28088832	Teff-Rest-AAVS1-KO-CXXC1_combo_macs2_peak_q0.05_peak_203	97	.	Teff	Resting	AAVS1	CXXC1	38282	ENSG00000158161	EYA3
chr1	28169289	28169675	Teff-Rest-AAVS1-KO-CXXC1_combo_macs2_peak_q0.05_peak_204	173	.	Teff	Resting	AAVS1	CXXC1	38285	ENSG00000169403	PTAFR
chr1	28199494	28199819	Teff-Rest-AAVS1-KO-CXXC1_combo_macs2_peak_q0.05_peak_205	60	.	Teff	Resting	AAVS1	CXXC1	38288	ENSG00000169403	PTAFR
chr1	28236069	28236316	Teff-Rest-AAVS1-KO-CXXC1_combo_macs2_peak_q0.05_peak_206	52	.	Teff	Resting	AAVS1	CXXC1	38311	ENSG00000130770	ATP5IF1
chr1	28246440	28247564	Teff-Rest-AAVS1-KO-CXXC1_combo_macs2_peak_q0.05_peak_207	107	.	Teff	Resting	AAVS1	CXXC1	38311	ENSG00000130770	ATP5IF1
chr1	28259410	28259901	Teff-Rest-AAVS1-KO-CXXC1_combo_macs2_peak_q0.05_peak_208	70	.	Teff	Resting	AAVS1	CXXC1	38321	ENSG00000130766	SESN2
chr1	28328774	28329411	Teff-Rest-AAVS1-KO-CXXC1_combo_macs2_peak_q0.05_peak_209	695	.	Teff	Resting	AAVS1	CXXC1	38333	ENSG00000130772	MED18
chr1	28369620	28370236	Teff-Rest-AAVS1-KO-CXXC1_combo_macs2_peak_q0.05_peak_210	70	.	Teff	Resting	AAVS1	CXXC1	38358	ENSG00000204138	PHACTR4
chr1	28505474	28505762	Teff-Rest-AAVS1-KO-CXXC1_combo_macs2_peak_q0.05_peak_211	25	.	Teff	Resting	AAVS1	CXXC1	38480	ENSG00000180198	RCC1
chr1	28506292	28506662	Teff-Rest-AAVS1-KO-CXXC1_combo_macs2_peak_q0.05_peak_212	75	.	Teff	Resting	AAVS1	CXXC1	38470	ENSG00000180198	RCC1
chr1	28518193	28518567	Teff-Rest-AAVS1-KO-CXXC1_combo_macs2_peak_q0.05_peak_213	108	.	Teff	Resting	AAVS1	CXXC1	38475	ENSG00000180198	RCC1
chr1	28552790	28553147	Teff-Rest-AAVS1-KO-CXXC1_combo_macs2_peak_q0.05_peak_214	190	.	Teff	Resting	AAVS1	CXXC1	38495	ENSG00000180098	TRNAU1AP
chr1	28581602	28582017	Teff-Rest-AAVS1-KO-CXXC1_combo_macs2_peak_q0.05_peak_215	187	.	Teff	Resting	AAVS1	CXXC1	38536	ENSG00000188060	RAB42
chr1	28648282	28649164	Teff-Rest-AAVS1-KO-CXXC1_combo_macs2_peak_q0.05_peak_216	400	.	Teff	Resting	AAVS1	CXXC1	38531	ENSG00000120656	TAF12
chr1	28736512	28737576	Teff-Rest-AAVS1-KO-CXXC1_combo_macs2_peak_q0.05_peak_217	1356	.	Teff	Resting	AAVS1	CXXC1	38573	ENSG00000198492	YTHDF2
chr1	28914472	28915692	Teff-Rest-AAVS1-KO-CXXC1_combo_macs2_peak_q0.05_peak_218	136	.	Teff	Resting	AAVS1	CXXC1	38992	ENSG00000159023	EPB41
chr1	28926743	28927238	Teff-Rest-AAVS1-KO-CXXC1_combo_macs2_peak_q0.05_peak_219	132	.	Teff	Resting	AAVS1	CXXC1	38992	ENSG00000159023	EPB41
chr1	29181349	29182215	Teff-Rest-AAVS1-KO-CXXC1_combo_macs2_peak_q0.05_peak_220	516	.	Teff	Resting	AAVS1	CXXC1	38999	ENSG00000116350	SRSF4
chr1	29230822	29231073	Teff-Rest-AAVS1-KO-CXXC1_combo_macs2_peak_q0.05_peak_221	37	.	Teff	Resting	AAVS1	CXXC1	39017	ENSG00000116353	MECR
chr1	30743707	30743955	Teff-Rest-AAVS1-KO-CXXC1_combo_macs2_peak_q0.05_peak_222	95	.	Teff	Resting	AAVS1	CXXC1	39147	ENSG00000162511	LAPTM5
chr1	31065373	31066015	Teff-Rest-AAVS1-KO-CXXC1_combo_macs2_peak_q0.05_peak_223	320	.	Teff	Resting	AAVS1	CXXC1	39351	ENSG00000134644	PUM1
chr1	31162739	31163040	Teff-Rest-AAVS1-KO-CXXC1_combo_macs2_peak_q0.05_peak_224	53	.	Teff	Resting	AAVS1	CXXC1	39370	ENSG00000084628	NKAIN1
chr1	31296482	31297015	Teff-Rest-AAVS1-KO-CXXC1_combo_macs2_peak_q0.05_peak_225	130	.	Teff	Resting	AAVS1	CXXC1	39459	ENSG00000121766	ZCCHC17
chr1	31644578	31645321	Teff-Rest-AAVS1-KO-CXXC1_combo_macs2_peak_q0.05_peak_226	419	.	Teff	Resting	AAVS1	CXXC1	39574	ENSG00000162517	PEF1
chr1	31937834	31938485	Teff-Rest-AAVS1-KO-CXXC1_combo_macs2_peak_q0.05_peak_227	356	.	Teff	Resting	AAVS1	CXXC1	39849	ENSG00000184007	PTP4A2
chr1	32013586	32014192	Teff-Rest-AAVS1-KO-CXXC1_combo_macs2_peak_q0.05_peak_228	153	.	Teff	Resting	AAVS1	CXXC1	39868	ENSG00000121774	KHDRBS1
chr1	32072810	32073255	Teff-Rest-AAVS1-KO-CXXC1_combo_macs2_peak_q0.05_peak_229	252	.	Teff	Resting	AAVS1	CXXC1	39881	ENSG00000121775	TMEM39B
chr1	32107783	32108593	Teff-Rest-AAVS1-KO-CXXC1_combo_macs2_peak_q0.05_peak_230	1220	.	Teff	Resting	AAVS1	CXXC1	39905	ENSG00000025800	KPNA6
chr1	32179579	32179847	Teff-Rest-AAVS1-KO-CXXC1_combo_macs2_peak_q0.05_peak_231	37	.	Teff	Resting	AAVS1	CXXC1	39918	ENSG00000084652	TXLNA
chr1	32272428	32272726	Teff-Rest-AAVS1-KO-CXXC1_combo_macs2_peak_q0.05_peak_232	48	.	Teff	Resting	AAVS1	CXXC1	40159	ENSG00000182866	LCK
chr1	32291780	32292319	Teff-Rest-AAVS1-KO-CXXC1_combo_macs2_peak_q0.05_peak_233	88	.	Teff	Resting	AAVS1	CXXC1	40179	ENSG00000116478	HDAC1
chr1	32650209	32651784	Teff-Rest-AAVS1-KO-CXXC1_combo_macs2_peak_q0.05_peak_234	302	.	Teff	Resting	AAVS1	CXXC1	40342	ENSG00000162521	RBBP4
chr1	32817098	32817733	Teff-Rest-AAVS1-KO-CXXC1_combo_macs2_peak_q0.05_peak_235	1124	.	Teff	Resting	AAVS1	CXXC1	40387	ENSG00000116497	S100PBP
chr1	32963964	32964371	Teff-Rest-AAVS1-KO-CXXC1_combo_macs2_peak_q0.05_peak_236	36	.	Teff	Resting	AAVS1	CXXC1	40422	ENSG00000116514	RNF19B
chr1	32964639	32965011	Teff-Rest-AAVS1-KO-CXXC1_combo_macs2_peak_q0.05_peak_237	76	.	Teff	Resting	AAVS1	CXXC1	40425	ENSG00000116514	RNF19B
chr1	33036835	33037122	Teff-Rest-AAVS1-KO-CXXC1_combo_macs2_peak_q0.05_peak_238	75	.	Teff	Resting	AAVS1	CXXC1	40467	ENSG00000004455	AK2
chr1	33127007	33127655	Teff-Rest-AAVS1-KO-CXXC1_combo_macs2_peak_q0.05_peak_239	279	.	Teff	Resting	AAVS1	CXXC1	40499	ENSG00000142920	AZIN2
chr1	33256434	33257249	Teff-Rest-AAVS1-KO-CXXC1_combo_macs2_peak_q0.05_peak_240	213	.	Teff	Resting	AAVS1	CXXC1	40513	ENSG00000160094	ZNF362
chr1	33349418	33349763	Teff-Rest-AAVS1-KO-CXXC1_combo_macs2_peak_q0.05_peak_241	40	.	Teff	Resting	AAVS1	CXXC1	40547	ENSG00000134686	PHC2
chr1	34859520	34859982	Teff-Rest-AAVS1-KO-CXXC1_combo_macs2_peak_q0.05_peak_242	258	.	Teff	Resting	AAVS1	CXXC1	40673	ENSG00000163866	SMIM12
chr1	34866163	34866504	Teff-Rest-AAVS1-KO-CXXC1_combo_macs2_peak_q0.05_peak_243	49	.	Teff	Resting	AAVS1	CXXC1	40671	ENSG00000163866	SMIM12
chr1	34985073	34985337	Teff-Rest-AAVS1-KO-CXXC1_combo_macs2_peak_q0.05_peak_244	31	.	Teff	Resting	AAVS1	CXXC1	40704	ENSG00000284773	AC114490.3
chr1	35031551	35032182	Teff-Rest-AAVS1-KO-CXXC1_combo_macs2_peak_q0.05_peak_245	136	.	Teff	Resting	AAVS1	CXXC1	40763	ENSG00000197056	ZMYM1
chr1	35079424	35079688	Teff-Rest-AAVS1-KO-CXXC1_combo_macs2_peak_q0.05_peak_246	40	.	Teff	Resting	AAVS1	CXXC1	40767	ENSG00000197056	ZMYM1
chr1	35191813	35193259	Teff-Rest-AAVS1-KO-CXXC1_combo_macs2_peak_q0.05_peak_247	352	.	Teff	Resting	AAVS1	CXXC1	40818	ENSG00000116560	SFPQ
chr1	35268447	35269101	Teff-Rest-AAVS1-KO-CXXC1_combo_macs2_peak_q0.05_peak_248	104	.	Teff	Resting	AAVS1	CXXC1	40862	ENSG00000146463	ZMYM4
chr1	35499800	35500068	Teff-Rest-AAVS1-KO-CXXC1_combo_macs2_peak_q0.05_peak_249	86	.	Teff	Resting	AAVS1	CXXC1	40924	ENSG00000142687	KIAA0319L
chr1	35506016	35506315	Teff-Rest-AAVS1-KO-CXXC1_combo_macs2_peak_q0.05_peak_250	86	.	Teff	Resting	AAVS1	CXXC1	40923	ENSG00000142687	KIAA0319L
chr1	35557215	35558103	Teff-Rest-AAVS1-KO-CXXC1_combo_macs2_peak_q0.05_peak_251	111	.	Teff	Resting	AAVS1	CXXC1	40958	ENSG00000020129	NCDN
chr1	35641269	35641738	Teff-Rest-AAVS1-KO-CXXC1_combo_macs2_peak_q0.05_peak_252	216	.	Teff	Resting	AAVS1	CXXC1	40966	ENSG00000126067	PSMB2
chr1	35769413	35769952	Teff-Rest-AAVS1-KO-CXXC1_combo_macs2_peak_q0.05_peak_253	102	.	Teff	Resting	AAVS1	CXXC1	41046	ENSG00000092853	CLSPN
chr1	35808018	35808463	Teff-Rest-AAVS1-KO-CXXC1_combo_macs2_peak_q0.05_peak_254	106	.	Teff	Resting	AAVS1	CXXC1	41047	ENSG00000134698	AGO4
chr1	35930729	35931559	Teff-Rest-AAVS1-KO-CXXC1_combo_macs2_peak_q0.05_peak_255	830	.	Teff	Resting	AAVS1	CXXC1	41080	ENSG00000126070	AGO3
chr1	36088633	36089211	Teff-Rest-AAVS1-KO-CXXC1_combo_macs2_peak_q0.05_peak_256	553	.	Teff	Resting	AAVS1	CXXC1	41099	ENSG00000116863	ADPRHL2
chr1	36149202	36149713	Teff-Rest-AAVS1-KO-CXXC1_combo_macs2_peak_q0.05_peak_257	55	.	Teff	Resting	AAVS1	CXXC1	41123	ENSG00000054116	TRAPPC3
chr1	36155606	36156915	Teff-Rest-AAVS1-KO-CXXC1_combo_macs2_peak_q0.05_peak_258	118	.	Teff	Resting	AAVS1	CXXC1	41184	ENSG00000116871	MAP7D1
chr1	36223704	36224938	Teff-Rest-AAVS1-KO-CXXC1_combo_macs2_peak_q0.05_peak_259	157	.	Teff	Resting	AAVS1	CXXC1	41231	ENSG00000054118	THRAP3
chr1	36397496	36397960	Teff-Rest-AAVS1-KO-CXXC1_combo_macs2_peak_q0.05_peak_260	84	.	Teff	Resting	AAVS1	CXXC1	41283	ENSG00000181817	LSM10
chr1	36463798	36464598	Teff-Rest-AAVS1-KO-CXXC1_combo_macs2_peak_q0.05_peak_261	3894	.	Teff	Resting	AAVS1	CXXC1	41314	ENSG00000116898	MRPS15
chr1	37514454	37515044	Teff-Rest-AAVS1-KO-CXXC1_combo_macs2_peak_q0.05_peak_262	216	.	Teff	Resting	AAVS1	CXXC1	41414	ENSG00000163875	MEAF6
chr1	37553994	37554349	Teff-Rest-AAVS1-KO-CXXC1_combo_macs2_peak_q0.05_peak_263	111	.	Teff	Resting	AAVS1	CXXC1	41420	ENSG00000163877	SNIP1
chr1	37807656	37808302	Teff-Rest-AAVS1-KO-CXXC1_combo_macs2_peak_q0.05_peak_264	524	.	Teff	Resting	AAVS1	CXXC1	41523	ENSG00000197982	C1orf122
chr1	37859376	37859825	Teff-Rest-AAVS1-KO-CXXC1_combo_macs2_peak_q0.05_peak_265	208	.	Teff	Resting	AAVS1	CXXC1	41528	ENSG00000188786	MTF1
chr1	37989642	37990340	Teff-Rest-AAVS1-KO-CXXC1_combo_macs2_peak_q0.05_peak_266	1413	.	Teff	Resting	AAVS1	CXXC1	41569	ENSG00000183431	SF3A3
chr1	38012558	38012846	Teff-Rest-AAVS1-KO-CXXC1_combo_macs2_peak_q0.05_peak_267	36	.	Teff	Resting	AAVS1	CXXC1	41589	ENSG00000183520	UTP11
chr1	38046461	38046722	Teff-Rest-AAVS1-KO-CXXC1_combo_macs2_peak_q0.05_peak_268	50	.	Teff	Resting	AAVS1	CXXC1	41593	ENSG00000185668	POU3F1
chr1	38559528	38559792	Teff-Rest-AAVS1-KO-CXXC1_combo_macs2_peak_q0.05_peak_269	150	.	Teff	Resting	AAVS1	CXXC1	41609	ENSG00000116954	RRAGC
chr1	38859088	38859365	Teff-Rest-AAVS1-KO-CXXC1_combo_macs2_peak_q0.05_peak_270	26	.	Teff	Resting	AAVS1	CXXC1	41609	ENSG00000116954	RRAGC
chr1	38859687	38859974	Teff-Rest-AAVS1-KO-CXXC1_combo_macs2_peak_q0.05_peak_271	78	.	Teff	Resting	AAVS1	CXXC1	41609	ENSG00000116954	RRAGC
chr1	38873187	38873592	Teff-Rest-AAVS1-KO-CXXC1_combo_macs2_peak_q0.05_peak_272	171	.	Teff	Resting	AAVS1	CXXC1	41614	ENSG00000214114	MYCBP
chr1	38991169	38991593	Teff-Rest-AAVS1-KO-CXXC1_combo_macs2_peak_q0.05_peak_273	293	.	Teff	Resting	AAVS1	CXXC1	41625	ENSG00000174574	AKIRIN1
chr1	39576481	39577068	Teff-Rest-AAVS1-KO-CXXC1_combo_macs2_peak_q0.05_peak_274	298	.	Teff	Resting	AAVS1	CXXC1	41952	ENSG00000090621	PABPC4
chr1	40040384	40040990	Teff-Rest-AAVS1-KO-CXXC1_combo_macs2_peak_q0.05_peak_275	254	.	Teff	Resting	AAVS1	CXXC1	42196	ENSG00000131236	CAP1
chr1	40161230	40161996	Teff-Rest-AAVS1-KO-CXXC1_combo_macs2_peak_q0.05_peak_276	317	.	Teff	Resting	AAVS1	CXXC1	42253	ENSG00000117000	RLF
chr1	40257609	40258421	Teff-Rest-AAVS1-KO-CXXC1_combo_macs2_peak_q0.05_peak_277	2013	.	Teff	Resting	AAVS1	CXXC1	42261	ENSG00000084073	ZMPSTE24
chr1	40374542	40374875	Teff-Rest-AAVS1-KO-CXXC1_combo_macs2_peak_q0.05_peak_278	21	.	Teff	Resting	AAVS1	CXXC1	42311	ENSG00000084070	SMAP2
chr1	40450021	40450325	Teff-Rest-AAVS1-KO-CXXC1_combo_macs2_peak_q0.05_peak_279	45	.	Teff	Resting	AAVS1	CXXC1	42315	ENSG00000187801	ZFP69B
chr1	40508522	40508951	Teff-Rest-AAVS1-KO-CXXC1_combo_macs2_peak_q0.05_peak_280	187	.	Teff	Resting	AAVS1	CXXC1	42325	ENSG00000164002	EXO5
chr1	40691547	40692184	Teff-Rest-AAVS1-KO-CXXC1_combo_macs2_peak_q0.05_peak_281	260	.	Teff	Resting	AAVS1	CXXC1	42491	ENSG00000066136	NFYC
chr1	40818494	40818786	Teff-Rest-AAVS1-KO-CXXC1_combo_macs2_peak_q0.05_peak_282	123	.	Teff	Resting	AAVS1	CXXC1	42501	ENSG00000117013	KCNQ4
chr1	40979802	40980561	Teff-Rest-AAVS1-KO-CXXC1_combo_macs2_peak_q0.05_peak_283	21	.	Teff	Resting	AAVS1	CXXC1	42530	ENSG00000171793	CTPS1
chr1	41240250	41240553	Teff-Rest-AAVS1-KO-CXXC1_combo_macs2_peak_q0.05_peak_284	122	.	Teff	Resting	AAVS1	CXXC1	42567	ENSG00000010803	SCMH1
chr1	41751356	41751614	Teff-Rest-AAVS1-KO-CXXC1_combo_macs2_peak_q0.05_peak_285	74	.	Teff	Resting	AAVS1	CXXC1	42600	ENSG00000127124	HIVEP3
chr1	42035654	42035910	Teff-Rest-AAVS1-KO-CXXC1_combo_macs2_peak_q0.05_peak_286	43	.	Teff	Resting	AAVS1	CXXC1	42601	ENSG00000127124	HIVEP3
chr1	42334849	42335613	Teff-Rest-AAVS1-KO-CXXC1_combo_macs2_peak_q0.05_peak_287	445	.	Teff	Resting	AAVS1	CXXC1	42640	ENSG00000198815	FOXJ3
chr1	42456357	42457077	Teff-Rest-AAVS1-KO-CXXC1_combo_macs2_peak_q0.05_peak_288	130	.	Teff	Resting	AAVS1	CXXC1	42655	ENSG00000127125	PPCS
chr1	42658203	42658579	Teff-Rest-AAVS1-KO-CXXC1_combo_macs2_peak_q0.05_peak_289	171	.	Teff	Resting	AAVS1	CXXC1	42762	ENSG00000171960	PPIH
chr1	42681983	42682514	Teff-Rest-AAVS1-KO-CXXC1_combo_macs2_peak_q0.05_peak_290	210	.	Teff	Resting	AAVS1	CXXC1	42790	ENSG00000065978	YBX1
chr1	42683081	42683570	Teff-Rest-AAVS1-KO-CXXC1_combo_macs2_peak_q0.05_peak_291	47	.	Teff	Resting	AAVS1	CXXC1	42790	ENSG00000065978	YBX1
chr1	42766803	42767442	Teff-Rest-AAVS1-KO-CXXC1_combo_macs2_peak_q0.05_peak_292	71	.	Teff	Resting	AAVS1	CXXC1	42828	ENSG00000283580	AC098484.3
chr1	42924432	42924676	Teff-Rest-AAVS1-KO-CXXC1_combo_macs2_peak_q0.05_peak_293	51	.	Teff	Resting	AAVS1	CXXC1	42885	ENSG00000117394	SLC2A1
chr1	42931995	42932395	Teff-Rest-AAVS1-KO-CXXC1_combo_macs2_peak_q0.05_peak_294	31	.	Teff	Resting	AAVS1	CXXC1	42885	ENSG00000117394	SLC2A1
chr1	42957984	42959232	Teff-Rest-AAVS1-KO-CXXC1_combo_macs2_peak_q0.05_peak_295	244	.	Teff	Resting	AAVS1	CXXC1	42892	ENSG00000117394	SLC2A1
chr1	43368155	43368416	Teff-Rest-AAVS1-KO-CXXC1_combo_macs2_peak_q0.05_peak_296	22	.	Teff	Resting	AAVS1	CXXC1	43021	ENSG00000066322	ELOVL1
chr1	43389813	43390217	Teff-Rest-AAVS1-KO-CXXC1_combo_macs2_peak_q0.05_peak_297	131	.	Teff	Resting	AAVS1	CXXC1	43079	ENSG00000198198	SZT2
chr1	43707318	43707846	Teff-Rest-AAVS1-KO-CXXC1_combo_macs2_peak_q0.05_peak_298	319	.	Teff	Resting	AAVS1	CXXC1	44130	ENSG00000126091	ST3GAL3
chr1	43789839	43790216	Teff-Rest-AAVS1-KO-CXXC1_combo_macs2_peak_q0.05_peak_299	62	.	Teff	Resting	AAVS1	CXXC1	44117	ENSG00000126091	ST3GAL3
chr1	43946396	43947071	Teff-Rest-AAVS1-KO-CXXC1_combo_macs2_peak_q0.05_peak_300	182	.	Teff	Resting	AAVS1	CXXC1	44154	ENSG00000117408	IPO13
chr1	43974688	43975125	Teff-Rest-AAVS1-KO-CXXC1_combo_macs2_peak_q0.05_peak_301	37	.	Teff	Resting	AAVS1	CXXC1	44208	ENSG00000117410	ATP6V0B
chr1	44029982	44030329	Teff-Rest-AAVS1-KO-CXXC1_combo_macs2_peak_q0.05_peak_302	104	.	Teff	Resting	AAVS1	CXXC1	44260	ENSG00000196517	SLC6A9
chr1	44213161	44213751	Teff-Rest-AAVS1-KO-CXXC1_combo_macs2_peak_q0.05_peak_303	2289	.	Teff	Resting	AAVS1	CXXC1	44326	ENSG00000178028	DMAP1
chr1	44355023	44355416	Teff-Rest-AAVS1-KO-CXXC1_combo_macs2_peak_q0.05_peak_304	92	.	Teff	Resting	AAVS1	CXXC1	44336	ENSG00000117419	ERI3
chr1	44631729	44632348	Teff-Rest-AAVS1-KO-CXXC1_combo_macs2_peak_q0.05_peak_305	367	.	Teff	Resting	AAVS1	CXXC1	44383	ENSG00000126106	TMEM53
chr1	44721439	44722219	Teff-Rest-AAVS1-KO-CXXC1_combo_macs2_peak_q0.05_peak_306	232	.	Teff	Resting	AAVS1	CXXC1	44462	ENSG00000142945	KIF2C
chr1	44730556	44731488	Teff-Rest-AAVS1-KO-CXXC1_combo_macs2_peak_q0.05_peak_307	25	.	Teff	Resting	AAVS1	CXXC1	44462	ENSG00000142945	KIF2C
chr1	44739520	44739856	Teff-Rest-AAVS1-KO-CXXC1_combo_macs2_peak_q0.05_peak_308	73	.	Teff	Resting	AAVS1	CXXC1	44462	ENSG00000142945	KIF2C
chr1	44775430	44776258	Teff-Rest-AAVS1-KO-CXXC1_combo_macs2_peak_q0.05_peak_309	202	.	Teff	Resting	AAVS1	CXXC1	44473	ENSG00000142937	RPS8
chr1	44799789	44800664	Teff-Rest-AAVS1-KO-CXXC1_combo_macs2_peak_q0.05_peak_310	55	.	Teff	Resting	AAVS1	CXXC1	44496	ENSG00000173846	PLK3
chr1	44986479	44986780	Teff-Rest-AAVS1-KO-CXXC1_combo_macs2_peak_q0.05_peak_311	149	.	Teff	Resting	AAVS1	CXXC1	44527	ENSG00000070785	EIF2B3
chr1	45010883	45011466	Teff-Rest-AAVS1-KO-CXXC1_combo_macs2_peak_q0.05_peak_312	226	.	Teff	Resting	AAVS1	CXXC1	44561	ENSG00000126088	UROD
chr1	45206249	45206647	Teff-Rest-AAVS1-KO-CXXC1_combo_macs2_peak_q0.05_peak_313	46	.	Teff	Resting	AAVS1	CXXC1	44599	ENSG00000162415	ZSWIM5
chr1	45303403	45304263	Teff-Rest-AAVS1-KO-CXXC1_combo_macs2_peak_q0.05_peak_314	162	.	Teff	Resting	AAVS1	CXXC1	44604	ENSG00000186603	HPDL
chr1	45339741	45340454	Teff-Rest-AAVS1-KO-CXXC1_combo_macs2_peak_q0.05_peak_315	187	.	Teff	Resting	AAVS1	CXXC1	44810	ENSG00000132773	TOE1
chr1	45499960	45500358	Teff-Rest-AAVS1-KO-CXXC1_combo_macs2_peak_q0.05_peak_316	73	.	Teff	Resting	AAVS1	CXXC1	44839	ENSG00000132763	MMACHC
chr1	45521607	45522142	Teff-Rest-AAVS1-KO-CXXC1_combo_macs2_peak_q0.05_peak_317	223	.	Teff	Resting	AAVS1	CXXC1	44847	ENSG00000117450	PRDX1
chr1	45550768	45551018	Teff-Rest-AAVS1-KO-CXXC1_combo_macs2_peak_q0.05_peak_318	21	.	Teff	Resting	AAVS1	CXXC1	44862	ENSG00000117448	AKR1A1
chr1	45583900	45584518	Teff-Rest-AAVS1-KO-CXXC1_combo_macs2_peak_q0.05_peak_319	213	.	Teff	Resting	AAVS1	CXXC1	44928	ENSG00000132780	NASP
chr1	45686028	45687601	Teff-Rest-AAVS1-KO-CXXC1_combo_macs2_peak_q0.05_peak_320	368	.	Teff	Resting	AAVS1	CXXC1	44948	ENSG00000159592	GPBP1L1
chr1	45687877	45688404	Teff-Rest-AAVS1-KO-CXXC1_combo_macs2_peak_q0.05_peak_321	491	.	Teff	Resting	AAVS1	CXXC1	44951	ENSG00000159596	TMEM69
chr1	45750420	45751038	Teff-Rest-AAVS1-KO-CXXC1_combo_macs2_peak_q0.05_peak_322	110	.	Teff	Resting	AAVS1	CXXC1	44953	ENSG00000197429	IPP
chr1	45803504	45803814	Teff-Rest-AAVS1-KO-CXXC1_combo_macs2_peak_q0.05_peak_323	55	.	Teff	Resting	AAVS1	CXXC1	44983	ENSG00000086015	MAST2
chr1	46198279	46198675	Teff-Rest-AAVS1-KO-CXXC1_combo_macs2_peak_q0.05_peak_324	52	.	Teff	Resting	AAVS1	CXXC1	45034	ENSG00000085998	POMGNT1
chr1	46302130	46303446	Teff-Rest-AAVS1-KO-CXXC1_combo_macs2_peak_q0.05_peak_325	187	.	Teff	Resting	AAVS1	CXXC1	45067	ENSG00000132128	LRRC41
chr1	46340550	46341062	Teff-Rest-AAVS1-KO-CXXC1_combo_macs2_peak_q0.05_peak_326	674	.	Teff	Resting	AAVS1	CXXC1	45077	ENSG00000117481	NSUN4
chr1	46532924	46533468	Teff-Rest-AAVS1-KO-CXXC1_combo_macs2_peak_q0.05_peak_327	372	.	Teff	Resting	AAVS1	CXXC1	45086	ENSG00000282881	AL136373.1
chr1	46616647	46616923	Teff-Rest-AAVS1-KO-CXXC1_combo_macs2_peak_q0.05_peak_328	80	.	Teff	Resting	AAVS1	CXXC1	45141	ENSG00000142961	MOB3C
chr1	46668184	46668607	Teff-Rest-AAVS1-KO-CXXC1_combo_macs2_peak_q0.05_peak_329	133	.	Teff	Resting	AAVS1	CXXC1	45172	ENSG00000123472	ATPAF1
chr1	46718709	46719480	Teff-Rest-AAVS1-KO-CXXC1_combo_macs2_peak_q0.05_peak_330	484	.	Teff	Resting	AAVS1	CXXC1	45201	ENSG00000159658	EFCAB14
chr1	47314203	47314559	Teff-Rest-AAVS1-KO-CXXC1_combo_macs2_peak_q0.05_peak_331	100	.	Teff	Resting	AAVS1	CXXC1	45363	ENSG00000123473	STIL
chr1	47333612	47334348	Teff-Rest-AAVS1-KO-CXXC1_combo_macs2_peak_q0.05_peak_332	117	.	Teff	Resting	AAVS1	CXXC1	45375	ENSG00000162368	CMPK1
chr1	47437606	47438031	Teff-Rest-AAVS1-KO-CXXC1_combo_macs2_peak_q0.05_peak_333	87	.	Teff	Resting	AAVS1	CXXC1	45380	ENSG00000186564	FOXD2
chr1	48093688	48093963	Teff-Rest-AAVS1-KO-CXXC1_combo_macs2_peak_q0.05_peak_334	78	.	Teff	Resting	AAVS1	CXXC1	45382	ENSG00000269113	TRABD2B
chr1	48391004	48391287	Teff-Rest-AAVS1-KO-CXXC1_combo_macs2_peak_q0.05_peak_335	37	.	Teff	Resting	AAVS1	CXXC1	45434	ENSG00000132122	SPATA6
chr1	49437518	49437771	Teff-Rest-AAVS1-KO-CXXC1_combo_macs2_peak_q0.05_peak_336	33	.	Teff	Resting	AAVS1	CXXC1	45451	ENSG00000186094	AGBL4
chr1	50959760	50960495	Teff-Rest-AAVS1-KO-CXXC1_combo_macs2_peak_q0.05_peak_337	291	.	Teff	Resting	AAVS1	CXXC1	45533	ENSG00000185104	FAF1
chr1	50967997	50968907	Teff-Rest-AAVS1-KO-CXXC1_combo_macs2_peak_q0.05_peak_338	174	.	Teff	Resting	AAVS1	CXXC1	45538	ENSG00000123080	CDKN2C
chr1	50969425	50969701	Teff-Rest-AAVS1-KO-CXXC1_combo_macs2_peak_q0.05_peak_339	33	.	Teff	Resting	AAVS1	CXXC1	45539	ENSG00000123080	CDKN2C
chr1	51236150	51236404	Teff-Rest-AAVS1-KO-CXXC1_combo_macs2_peak_q0.05_peak_340	56	.	Teff	Resting	AAVS1	CXXC1	45549	ENSG00000123091	RNF11
chr1	51518767	51519193	Teff-Rest-AAVS1-KO-CXXC1_combo_macs2_peak_q0.05_peak_341	52	.	Teff	Resting	AAVS1	CXXC1	45646	ENSG00000085832	EPS15
chr1	51729378	51729688	Teff-Rest-AAVS1-KO-CXXC1_combo_macs2_peak_q0.05_peak_342	68	.	Teff	Resting	AAVS1	CXXC1	45767	ENSG00000117859	OSBPL9
chr1	51878585	51879384	Teff-Rest-AAVS1-KO-CXXC1_combo_macs2_peak_q0.05_peak_343	334	.	Teff	Resting	AAVS1	CXXC1	45860	ENSG00000078618	NRDC
chr1	52033459	52033882	Teff-Rest-AAVS1-KO-CXXC1_combo_macs2_peak_q0.05_peak_344	156	.	Teff	Resting	AAVS1	CXXC1	45886	ENSG00000198841	KTI12
chr1	52056089	52056653	Teff-Rest-AAVS1-KO-CXXC1_combo_macs2_peak_q0.05_peak_345	79	.	Teff	Resting	AAVS1	CXXC1	45906	ENSG00000134717	BTF3L4
chr1	52141831	52142286	Teff-Rest-AAVS1-KO-CXXC1_combo_macs2_peak_q0.05_peak_346	154	.	Teff	Resting	AAVS1	CXXC1	45935	ENSG00000157077	ZFYVE9
chr1	52365640	52366418	Teff-Rest-AAVS1-KO-CXXC1_combo_macs2_peak_q0.05_peak_347	276	.	Teff	Resting	AAVS1	CXXC1	45969	ENSG00000154222	CC2D1B
chr1	52403613	52404034	Teff-Rest-AAVS1-KO-CXXC1_combo_macs2_peak_q0.05_peak_348	671	.	Teff	Resting	AAVS1	CXXC1	45985	ENSG00000085840	ORC1
chr1	52404350	52404873	Teff-Rest-AAVS1-KO-CXXC1_combo_macs2_peak_q0.05_peak_349	156	.	Teff	Resting	AAVS1	CXXC1	45989	ENSG00000134748	PRPF38A
chr1	52423924	52424485	Teff-Rest-AAVS1-KO-CXXC1_combo_macs2_peak_q0.05_peak_350	72	.	Teff	Resting	AAVS1	CXXC1	45989	ENSG00000134748	PRPF38A
chr1	52552344	52553097	Teff-Rest-AAVS1-KO-CXXC1_combo_macs2_peak_q0.05_peak_351	53	.	Teff	Resting	AAVS1	CXXC1	46036	ENSG00000134744	TUT4
chr1	52553434	52553744	Teff-Rest-AAVS1-KO-CXXC1_combo_macs2_peak_q0.05_peak_352	93	.	Teff	Resting	AAVS1	CXXC1	46031	ENSG00000134744	TUT4
chr1	52602470	52602884	Teff-Rest-AAVS1-KO-CXXC1_combo_macs2_peak_q0.05_peak_353	78	.	Teff	Resting	AAVS1	CXXC1	46039	ENSG00000116157	GPX7
chr1	52637260	52637692	Teff-Rest-AAVS1-KO-CXXC1_combo_macs2_peak_q0.05_peak_354	78	.	Teff	Resting	AAVS1	CXXC1	46042	ENSG00000182183	SHISAL2A
chr1	52726371	52726754	Teff-Rest-AAVS1-KO-CXXC1_combo_macs2_peak_q0.05_peak_355	149	.	Teff	Resting	AAVS1	CXXC1	46054	ENSG00000162378	ZYG11B
chr1	52921451	52921951	Teff-Rest-AAVS1-KO-CXXC1_combo_macs2_peak_q0.05_peak_356	153	.	Teff	Resting	AAVS1	CXXC1	46094	ENSG00000121310	ECHDC2
chr1	53014790	53015136	Teff-Rest-AAVS1-KO-CXXC1_combo_macs2_peak_q0.05_peak_357	221	.	Teff	Resting	AAVS1	CXXC1	46126	ENSG00000116171	SCP2
chr1	53196773	53197118	Teff-Rest-AAVS1-KO-CXXC1_combo_macs2_peak_q0.05_peak_358	73	.	Teff	Resting	AAVS1	CXXC1	46188	ENSG00000157184	CPT2
chr1	53220362	53220679	Teff-Rest-AAVS1-KO-CXXC1_combo_macs2_peak_q0.05_peak_359	53	.	Teff	Resting	AAVS1	CXXC1	46191	ENSG00000162384	C1orf123
chr1	53327874	53328166	Teff-Rest-AAVS1-KO-CXXC1_combo_macs2_peak_q0.05_peak_360	45	.	Teff	Resting	AAVS1	CXXC1	46326	ENSG00000157193	LRP8
chr1	53838282	53838713	Teff-Rest-AAVS1-KO-CXXC1_combo_macs2_peak_q0.05_peak_361	122	.	Teff	Resting	AAVS1	CXXC1	46364	ENSG00000058804	NDC1
chr1	53945332	53945742	Teff-Rest-AAVS1-KO-CXXC1_combo_macs2_peak_q0.05_peak_362	65	.	Teff	Resting	AAVS1	CXXC1	46435	ENSG00000081870	HSPB11
chr1	54052834	54053659	Teff-Rest-AAVS1-KO-CXXC1_combo_macs2_peak_q0.05_peak_363	309	.	Teff	Resting	AAVS1	CXXC1	46525	ENSG00000116205	TCEANC2
chr1	54406216	54406623	Teff-Rest-AAVS1-KO-CXXC1_combo_macs2_peak_q0.05_peak_364	112	.	Teff	Resting	AAVS1	CXXC1	46620	ENSG00000157216	SSBP3
chr1	54407566	54407943	Teff-Rest-AAVS1-KO-CXXC1_combo_macs2_peak_q0.05_peak_365	261	.	Teff	Resting	AAVS1	CXXC1	46611	ENSG00000157216	SSBP3
chr1	54488290	54488550	Teff-Rest-AAVS1-KO-CXXC1_combo_macs2_peak_q0.05_peak_366	72	.	Teff	Resting	AAVS1	CXXC1	46631	ENSG00000162390	ACOT11
chr1	54715628	54716112	Teff-Rest-AAVS1-KO-CXXC1_combo_macs2_peak_q0.05_peak_367	679	.	Teff	Resting	AAVS1	CXXC1	46685	ENSG00000243725	TTC4
chr1	54764507	54764861	Teff-Rest-AAVS1-KO-CXXC1_combo_macs2_peak_q0.05_peak_368	98	.	Teff	Resting	AAVS1	CXXC1	46688	ENSG00000162396	PARS2
chr1	54887050	54887352	Teff-Rest-AAVS1-KO-CXXC1_combo_macs2_peak_q0.05_peak_369	42	.	Teff	Resting	AAVS1	CXXC1	46736	ENSG00000116133	DHCR24
chr1	55215044	55215629	Teff-Rest-AAVS1-KO-CXXC1_combo_macs2_peak_q0.05_peak_370	545	.	Teff	Resting	AAVS1	CXXC1	46767	ENSG00000162402	USP24
chr1	58699852	58700186	Teff-Rest-AAVS1-KO-CXXC1_combo_macs2_peak_q0.05_peak_371	118	.	Teff	Resting	AAVS1	CXXC1	46849	ENSG00000162601	MYSM1
chr1	58754889	58755225	Teff-Rest-AAVS1-KO-CXXC1_combo_macs2_peak_q0.05_peak_372	206	.	Teff	Resting	AAVS1	CXXC1	46855	ENSG00000177606	JUN
chr1	58783404	58784796	Teff-Rest-AAVS1-KO-CXXC1_combo_macs2_peak_q0.05_peak_373	136	.	Teff	Resting	AAVS1	CXXC1	46855	ENSG00000177606	JUN
chr1	58816222	58816525	Teff-Rest-AAVS1-KO-CXXC1_combo_macs2_peak_q0.05_peak_374	111	.	Teff	Resting	AAVS1	CXXC1	46855	ENSG00000177606	JUN
chr1	58941768	58942206	Teff-Rest-AAVS1-KO-CXXC1_combo_macs2_peak_q0.05_peak_375	159	.	Teff	Resting	AAVS1	CXXC1	46855	ENSG00000177606	JUN
chr1	58968420	58968802	Teff-Rest-AAVS1-KO-CXXC1_combo_macs2_peak_q0.05_peak_376	47	.	Teff	Resting	AAVS1	CXXC1	46855	ENSG00000177606	JUN
chr1	59570485	59570878	Teff-Rest-AAVS1-KO-CXXC1_combo_macs2_peak_q0.05_peak_377	208	.	Teff	Resting	AAVS1	CXXC1	46885	ENSG00000172456	FGGY
chr1	59870561	59870808	Teff-Rest-AAVS1-KO-CXXC1_combo_macs2_peak_q0.05_peak_378	15	.	Teff	Resting	AAVS1	CXXC1	46887	ENSG00000134709	HOOK1
chr1	61076907	61077966	Teff-Rest-AAVS1-KO-CXXC1_combo_macs2_peak_q0.05_peak_379	181	.	Teff	Resting	AAVS1	CXXC1	46917	ENSG00000162599	NFIA
chr1	61724927	61725366	Teff-Rest-AAVS1-KO-CXXC1_combo_macs2_peak_q0.05_peak_380	201	.	Teff	Resting	AAVS1	CXXC1	46937	ENSG00000162604	TM2D1
chr1	61782691	61783014	Teff-Rest-AAVS1-KO-CXXC1_combo_macs2_peak_q0.05_peak_381	133	.	Teff	Resting	AAVS1	CXXC1	47004	ENSG00000132849	PATJ
chr1	62435936	62437795	Teff-Rest-AAVS1-KO-CXXC1_combo_macs2_peak_q0.05_peak_382	335	.	Teff	Resting	AAVS1	CXXC1	47027	ENSG00000162607	USP1
chr1	62687859	62688629	Teff-Rest-AAVS1-KO-CXXC1_combo_macs2_peak_q0.05_peak_383	254	.	Teff	Resting	AAVS1	CXXC1	47201	ENSG00000116641	DOCK7
chr1	62763628	62763903	Teff-Rest-AAVS1-KO-CXXC1_combo_macs2_peak_q0.05_peak_384	46	.	Teff	Resting	AAVS1	CXXC1	47211	ENSG00000125703	ATG4C
chr1	62783802	62784254	Teff-Rest-AAVS1-KO-CXXC1_combo_macs2_peak_q0.05_peak_385	162	.	Teff	Resting	AAVS1	CXXC1	47212	ENSG00000125703	ATG4C
chr1	63367551	63367841	Teff-Rest-AAVS1-KO-CXXC1_combo_macs2_peak_q0.05_peak_386	65	.	Teff	Resting	AAVS1	CXXC1	47234	ENSG00000088035	ALG6
chr1	63523034	63523601	Teff-Rest-AAVS1-KO-CXXC1_combo_macs2_peak_q0.05_peak_387	1309	.	Teff	Resting	AAVS1	CXXC1	47251	ENSG00000203965	EFCAB7
chr1	63593333	63594649	Teff-Rest-AAVS1-KO-CXXC1_combo_macs2_peak_q0.05_peak_388	169	.	Teff	Resting	AAVS1	CXXC1	47255	ENSG00000079739	PGM1
chr1	64245532	64245785	Teff-Rest-AAVS1-KO-CXXC1_combo_macs2_peak_q0.05_peak_389	52	.	Teff	Resting	AAVS1	CXXC1	47264	ENSG00000177414	UBE2U
chr1	64767372	64767907	Teff-Rest-AAVS1-KO-CXXC1_combo_macs2_peak_q0.05_peak_390	22	.	Teff	Resting	AAVS1	CXXC1	47278	ENSG00000162437	RAVER2
chr1	64877231	64877477	Teff-Rest-AAVS1-KO-CXXC1_combo_macs2_peak_q0.05_peak_391	49	.	Teff	Resting	AAVS1	CXXC1	47313	ENSG00000162434	JAK1
chr1	64965830	64966833	Teff-Rest-AAVS1-KO-CXXC1_combo_macs2_peak_q0.05_peak_392	287	.	Teff	Resting	AAVS1	CXXC1	47313	ENSG00000162434	JAK1
chr1	65066723	65067358	Teff-Rest-AAVS1-KO-CXXC1_combo_macs2_peak_q0.05_peak_393	191	.	Teff	Resting	AAVS1	CXXC1	47311	ENSG00000162434	JAK1
chr1	65067698	65068119	Teff-Rest-AAVS1-KO-CXXC1_combo_macs2_peak_q0.05_peak_394	84	.	Teff	Resting	AAVS1	CXXC1	47314	ENSG00000162434	JAK1
chr1	65254226	65254508	Teff-Rest-AAVS1-KO-CXXC1_combo_macs2_peak_q0.05_peak_395	44	.	Teff	Resting	AAVS1	CXXC1	47333	ENSG00000116675	DNAJC6
chr1	65420667	65421012	Teff-Rest-AAVS1-KO-CXXC1_combo_macs2_peak_q0.05_peak_396	107	.	Teff	Resting	AAVS1	CXXC1	47362	ENSG00000116678	LEPR
chr1	65812002	65812549	Teff-Rest-AAVS1-KO-CXXC1_combo_macs2_peak_q0.05_peak_397	79	.	Teff	Resting	AAVS1	CXXC1	47390	ENSG00000184588	PDE4B
chr1	66335989	66336265	Teff-Rest-AAVS1-KO-CXXC1_combo_macs2_peak_q0.05_peak_398	37	.	Teff	Resting	AAVS1	CXXC1	47398	ENSG00000184588	PDE4B
chr1	66924765	66925496	Teff-Rest-AAVS1-KO-CXXC1_combo_macs2_peak_q0.05_peak_399	133	.	Teff	Resting	AAVS1	CXXC1	47485	ENSG00000198160	MIER1
chr1	66930041	66930725	Teff-Rest-AAVS1-KO-CXXC1_combo_macs2_peak_q0.05_peak_400	128	.	Teff	Resting	AAVS1	CXXC1	47482	ENSG00000198160	MIER1
chr1	67053269	67054386	Teff-Rest-AAVS1-KO-CXXC1_combo_macs2_peak_q0.05_peak_401	263	.	Teff	Resting	AAVS1	CXXC1	47487	ENSG00000116704	SLC35D1
chr1	67170868	67171327	Teff-Rest-AAVS1-KO-CXXC1_combo_macs2_peak_q0.05_peak_402	307	.	Teff	Resting	AAVS1	CXXC1	47500	ENSG00000162594	IL23R
chr1	67332989	67333391	Teff-Rest-AAVS1-KO-CXXC1_combo_macs2_peak_q0.05_peak_403	142	.	Teff	Resting	AAVS1	CXXC1	47522	ENSG00000081985	IL12RB2
chr1	67430122	67430731	Teff-Rest-AAVS1-KO-CXXC1_combo_macs2_peak_q0.05_peak_404	153	.	Teff	Resting	AAVS1	CXXC1	47537	ENSG00000142864	SERBP1
chr1	67685155	67686078	Teff-Rest-AAVS1-KO-CXXC1_combo_macs2_peak_q0.05_peak_405	150	.	Teff	Resting	AAVS1	CXXC1	47544	ENSG00000116717	GADD45A
chr1	70154814	70155062	Teff-Rest-AAVS1-KO-CXXC1_combo_macs2_peak_q0.05_peak_406	43	.	Teff	Resting	AAVS1	CXXC1	47604	ENSG00000066557	LRRC40
chr1	70205490	70206027	Teff-Rest-AAVS1-KO-CXXC1_combo_macs2_peak_q0.05_peak_407	270	.	Teff	Resting	AAVS1	CXXC1	47623	ENSG00000116754	SRSF11
chr1	70221220	70221986	Teff-Rest-AAVS1-KO-CXXC1_combo_macs2_peak_q0.05_peak_408	189	.	Teff	Resting	AAVS1	CXXC1	47626	ENSG00000116754	SRSF11
chr1	70354357	70355016	Teff-Rest-AAVS1-KO-CXXC1_combo_macs2_peak_q0.05_peak_409	328	.	Teff	Resting	AAVS1	CXXC1	47629	ENSG00000118454	ANKRD13C
chr1	70785398	70785718	Teff-Rest-AAVS1-KO-CXXC1_combo_macs2_peak_q0.05_peak_410	25	.	Teff	Resting	AAVS1	CXXC1	47647	ENSG00000050628	PTGER3
chr1	71080771	71081450	Teff-Rest-AAVS1-KO-CXXC1_combo_macs2_peak_q0.05_peak_411	287	.	Teff	Resting	AAVS1	CXXC1	47665	ENSG00000132485	ZRANB2
chr1	71469622	71469882	Teff-Rest-AAVS1-KO-CXXC1_combo_macs2_peak_q0.05_peak_412	27	.	Teff	Resting	AAVS1	CXXC1	47665	ENSG00000132485	ZRANB2
chr1	72935258	72935514	Teff-Rest-AAVS1-KO-CXXC1_combo_macs2_peak_q0.05_peak_413	25	.	Teff	Resting	AAVS1	CXXC1	47676	ENSG00000172260	NEGR1
chr1	73260449	73260729	Teff-Rest-AAVS1-KO-CXXC1_combo_macs2_peak_q0.05_peak_414	43	.	Teff	Resting	AAVS1	CXXC1	47695	ENSG00000162620	LRRIQ3
chr1	74198030	74198577	Teff-Rest-AAVS1-KO-CXXC1_combo_macs2_peak_q0.05_peak_415	583	.	Teff	Resting	AAVS1	CXXC1	47730	ENSG00000259030	FPGT-TNNI3K
chr1	74732904	74734151	Teff-Rest-AAVS1-KO-CXXC1_combo_macs2_peak_q0.05_peak_416	1019	.	Teff	Resting	AAVS1	CXXC1	47749	ENSG00000162623	TYW3
chr1	75116631	75117083	Teff-Rest-AAVS1-KO-CXXC1_combo_macs2_peak_q0.05_peak_417	43	.	Teff	Resting	AAVS1	CXXC1	47754	ENSG00000162624	LHX8
chr1	75724501	75725027	Teff-Rest-AAVS1-KO-CXXC1_combo_macs2_peak_q0.05_peak_418	71	.	Teff	Resting	AAVS1	CXXC1	47791	ENSG00000117054	ACADM
chr1	75786028	75786759	Teff-Rest-AAVS1-KO-CXXC1_combo_macs2_peak_q0.05_peak_419	235	.	Teff	Resting	AAVS1	CXXC1	47805	ENSG00000137955	RABGGTB
chr1	75787193	75787610	Teff-Rest-AAVS1-KO-CXXC1_combo_macs2_peak_q0.05_peak_420	31	.	Teff	Resting	AAVS1	CXXC1	47802	ENSG00000137955	RABGGTB
chr1	77219237	77219555	Teff-Rest-AAVS1-KO-CXXC1_combo_macs2_peak_q0.05_peak_421	91	.	Teff	Resting	AAVS1	CXXC1	47829	ENSG00000142892	PIGK
chr1	77431407	77431718	Teff-Rest-AAVS1-KO-CXXC1_combo_macs2_peak_q0.05_peak_422	166	.	Teff	Resting	AAVS1	CXXC1	47837	ENSG00000154027	AK5
chr1	77682289	77683794	Teff-Rest-AAVS1-KO-CXXC1_combo_macs2_peak_q0.05_peak_423	215	.	Teff	Resting	AAVS1	CXXC1	47842	ENSG00000036549	AC118549.1
chr1	77759188	77760024	Teff-Rest-AAVS1-KO-CXXC1_combo_macs2_peak_q0.05_peak_424	123	.	Teff	Resting	AAVS1	CXXC1	47872	ENSG00000077254	USP33
chr1	77978317	77979646	Teff-Rest-AAVS1-KO-CXXC1_combo_macs2_peak_q0.05_peak_425	206	.	Teff	Resting	AAVS1	CXXC1	47914	ENSG00000162613	FUBP1
chr1	79040335	79040641	Teff-Rest-AAVS1-KO-CXXC1_combo_macs2_peak_q0.05_peak_426	37	.	Teff	Resting	AAVS1	CXXC1	47969	ENSG00000162618	ADGRL4
chr1	79053013	79053263	Teff-Rest-AAVS1-KO-CXXC1_combo_macs2_peak_q0.05_peak_427	13	.	Teff	Resting	AAVS1	CXXC1	47969	ENSG00000162618	ADGRL4
chr1	79181361	79181791	Teff-Rest-AAVS1-KO-CXXC1_combo_macs2_peak_q0.05_peak_428	43	.	Teff	Resting	AAVS1	CXXC1	47971	ENSG00000162618	ADGRL4
chr1	79764581	79764824	Teff-Rest-AAVS1-KO-CXXC1_combo_macs2_peak_q0.05_peak_429	25	.	Teff	Resting	AAVS1	CXXC1	47970	ENSG00000162618	ADGRL4
chr1	81986368	81986677	Teff-Rest-AAVS1-KO-CXXC1_combo_macs2_peak_q0.05_peak_430	20	.	Teff	Resting	AAVS1	CXXC1	48098	ENSG00000117114	ADGRL2
chr1	82202525	82202821	Teff-Rest-AAVS1-KO-CXXC1_combo_macs2_peak_q0.05_peak_431	17	.	Teff	Resting	AAVS1	CXXC1	48098	ENSG00000117114	ADGRL2
chr1	83508476	83508917	Teff-Rest-AAVS1-KO-CXXC1_combo_macs2_peak_q0.05_peak_432	281	.	Teff	Resting	AAVS1	CXXC1	48120	ENSG00000137941	TTLL7
chr1	83835049	83835536	Teff-Rest-AAVS1-KO-CXXC1_combo_macs2_peak_q0.05_peak_433	43	.	Teff	Resting	AAVS1	CXXC1	48120	ENSG00000137941	TTLL7
chr1	83860505	83861217	Teff-Rest-AAVS1-KO-CXXC1_combo_macs2_peak_q0.05_peak_434	96	.	Teff	Resting	AAVS1	CXXC1	48120	ENSG00000137941	TTLL7
chr1	83998962	83999443	Teff-Rest-AAVS1-KO-CXXC1_combo_macs2_peak_q0.05_peak_435	218	.	Teff	Resting	AAVS1	CXXC1	48121	ENSG00000137941	TTLL7
chr1	84144093	84144418	Teff-Rest-AAVS1-KO-CXXC1_combo_macs2_peak_q0.05_peak_436	69	.	Teff	Resting	AAVS1	CXXC1	48169	ENSG00000142875	PRKACB
chr1	84185989	84186239	Teff-Rest-AAVS1-KO-CXXC1_combo_macs2_peak_q0.05_peak_437	43	.	Teff	Resting	AAVS1	CXXC1	48190	ENSG00000142875	PRKACB
chr1	84479086	84479703	Teff-Rest-AAVS1-KO-CXXC1_combo_macs2_peak_q0.05_peak_438	364	.	Teff	Resting	AAVS1	CXXC1	48222	ENSG00000117133	RPF1
chr1	84505957	84506553	Teff-Rest-AAVS1-KO-CXXC1_combo_macs2_peak_q0.05_peak_439	73	.	Teff	Resting	AAVS1	CXXC1	48234	ENSG00000122432	SPATA1
chr1	84573923	84574471	Teff-Rest-AAVS1-KO-CXXC1_combo_macs2_peak_q0.05_peak_440	275	.	Teff	Resting	AAVS1	CXXC1	48244	ENSG00000117151	CTBS
chr1	84620761	84621113	Teff-Rest-AAVS1-KO-CXXC1_combo_macs2_peak_q0.05_peak_441	35	.	Teff	Resting	AAVS1	CXXC1	48244	ENSG00000117151	CTBS
chr1	84862783	84863078	Teff-Rest-AAVS1-KO-CXXC1_combo_macs2_peak_q0.05_peak_442	76	.	Teff	Resting	AAVS1	CXXC1	48258	ENSG00000171517	LPAR3
chr1	85005687	85005989	Teff-Rest-AAVS1-KO-CXXC1_combo_macs2_peak_q0.05_peak_443	71	.	Teff	Resting	AAVS1	CXXC1	48286	ENSG00000162643	WDR63
chr1	85200973	85202223	Teff-Rest-AAVS1-KO-CXXC1_combo_macs2_peak_q0.05_peak_444	50	.	Teff	Resting	AAVS1	CXXC1	48298	ENSG00000097096	SYDE2
chr1	85259409	85259765	Teff-Rest-AAVS1-KO-CXXC1_combo_macs2_peak_q0.05_peak_445	68	.	Teff	Resting	AAVS1	CXXC1	48300	ENSG00000162642	C1orf52
chr1	85298147	85298556	Teff-Rest-AAVS1-KO-CXXC1_combo_macs2_peak_q0.05_peak_446	53	.	Teff	Resting	AAVS1	CXXC1	48302	ENSG00000142867	BCL10
chr1	85708293	85708626	Teff-Rest-AAVS1-KO-CXXC1_combo_macs2_peak_q0.05_peak_447	195	.	Teff	Resting	AAVS1	CXXC1	48323	ENSG00000117174	ZNHIT6
chr1	86704106	86705326	Teff-Rest-AAVS1-KO-CXXC1_combo_macs2_peak_q0.05_peak_448	347	.	Teff	Resting	AAVS1	CXXC1	48405	ENSG00000097033	SH3GLB1
chr1	86913481	86914405	Teff-Rest-AAVS1-KO-CXXC1_combo_macs2_peak_q0.05_peak_449	134	.	Teff	Resting	AAVS1	CXXC1	48413	ENSG00000183291	SELENOF
chr1	86915400	86915696	Teff-Rest-AAVS1-KO-CXXC1_combo_macs2_peak_q0.05_peak_450	19	.	Teff	Resting	AAVS1	CXXC1	48420	ENSG00000153936	HS2ST1
chr1	87328374	87328762	Teff-Rest-AAVS1-KO-CXXC1_combo_macs2_peak_q0.05_peak_451	100	.	Teff	Resting	AAVS1	CXXC1	48425	ENSG00000143013	LMO4
chr1	87331796	87332145	Teff-Rest-AAVS1-KO-CXXC1_combo_macs2_peak_q0.05_peak_452	54	.	Teff	Resting	AAVS1	CXXC1	48426	ENSG00000143013	LMO4
chr1	87335259	87335523	Teff-Rest-AAVS1-KO-CXXC1_combo_macs2_peak_q0.05_peak_453	56	.	Teff	Resting	AAVS1	CXXC1	48426	ENSG00000143013	LMO4
chr1	87404361	87404678	Teff-Rest-AAVS1-KO-CXXC1_combo_macs2_peak_q0.05_peak_454	54	.	Teff	Resting	AAVS1	CXXC1	48426	ENSG00000143013	LMO4
chr1	88683740	88685041	Teff-Rest-AAVS1-KO-CXXC1_combo_macs2_peak_q0.05_peak_455	355	.	Teff	Resting	AAVS1	CXXC1	48441	ENSG00000065243	PKN2
chr1	88891275	88891815	Teff-Rest-AAVS1-KO-CXXC1_combo_macs2_peak_q0.05_peak_456	373	.	Teff	Resting	AAVS1	CXXC1	48450	ENSG00000137947	GTF2B
chr1	88992384	88993082	Teff-Rest-AAVS1-KO-CXXC1_combo_macs2_peak_q0.05_peak_457	30	.	Teff	Resting	AAVS1	CXXC1	48463	ENSG00000213516	RBMXL1
chr1	89127098	89127452	Teff-Rest-AAVS1-KO-CXXC1_combo_macs2_peak_q0.05_peak_458	67	.	Teff	Resting	AAVS1	CXXC1	48484	ENSG00000162645	GBP2
chr1	89128846	89129095	Teff-Rest-AAVS1-KO-CXXC1_combo_macs2_peak_q0.05_peak_459	56	.	Teff	Resting	AAVS1	CXXC1	48484	ENSG00000162645	GBP2
chr1	89524289	89525760	Teff-Rest-AAVS1-KO-CXXC1_combo_macs2_peak_q0.05_peak_460	221	.	Teff	Resting	AAVS1	CXXC1	48503	ENSG00000197147	LRRC8B
chr1	89632740	89633491	Teff-Rest-AAVS1-KO-CXXC1_combo_macs2_peak_q0.05_peak_461	46	.	Teff	Resting	AAVS1	CXXC1	48508	ENSG00000271949	AC093423.3
chr1	89634022	89634464	Teff-Rest-AAVS1-KO-CXXC1_combo_macs2_peak_q0.05_peak_462	82	.	Teff	Resting	AAVS1	CXXC1	48508	ENSG00000271949	AC093423.3
chr1	89820931	89821852	Teff-Rest-AAVS1-KO-CXXC1_combo_macs2_peak_q0.05_peak_463	147	.	Teff	Resting	AAVS1	CXXC1	48510	ENSG00000171492	LRRC8D
chr1	89843282	89843805	Teff-Rest-AAVS1-KO-CXXC1_combo_macs2_peak_q0.05_peak_464	144	.	Teff	Resting	AAVS1	CXXC1	48511	ENSG00000171492	LRRC8D
chr1	89994851	89995689	Teff-Rest-AAVS1-KO-CXXC1_combo_macs2_peak_q0.05_peak_465	193	.	Teff	Resting	AAVS1	CXXC1	48518	ENSG00000162664	ZNF326
chr1	90721450	90721776	Teff-Rest-AAVS1-KO-CXXC1_combo_macs2_peak_q0.05_peak_466	55	.	Teff	Resting	AAVS1	CXXC1	48519	ENSG00000143032	BARHL2
chr1	91021375	91022330	Teff-Rest-AAVS1-KO-CXXC1_combo_macs2_peak_q0.05_peak_467	141	.	Teff	Resting	AAVS1	CXXC1	48535	ENSG00000122482	ZNF644
chr1	91556195	91556452	Teff-Rest-AAVS1-KO-CXXC1_combo_macs2_peak_q0.05_peak_468	53	.	Teff	Resting	AAVS1	CXXC1	48553	ENSG00000097046	CDC7
chr1	91803955	91804206	Teff-Rest-AAVS1-KO-CXXC1_combo_macs2_peak_q0.05_peak_469	29	.	Teff	Resting	AAVS1	CXXC1	48562	ENSG00000069702	TGFBR3
chr1	91885363	91886157	Teff-Rest-AAVS1-KO-CXXC1_combo_macs2_peak_q0.05_peak_470	97	.	Teff	Resting	AAVS1	CXXC1	48565	ENSG00000069702	TGFBR3
chr1	92298448	92299308	Teff-Rest-AAVS1-KO-CXXC1_combo_macs2_peak_q0.05_peak_471	115	.	Teff	Resting	AAVS1	CXXC1	48622	ENSG00000122484	RPAP2
chr1	92365605	92366154	Teff-Rest-AAVS1-KO-CXXC1_combo_macs2_peak_q0.05_peak_472	35	.	Teff	Resting	AAVS1	CXXC1	48622	ENSG00000122484	RPAP2
chr1	92483309	92483845	Teff-Rest-AAVS1-KO-CXXC1_combo_macs2_peak_q0.05_peak_473	31	.	Teff	Resting	AAVS1	CXXC1	48628	ENSG00000162676	GFI1
chr1	92484562	92484822	Teff-Rest-AAVS1-KO-CXXC1_combo_macs2_peak_q0.05_peak_474	45	.	Teff	Resting	AAVS1	CXXC1	48628	ENSG00000162676	GFI1
chr1	92485773	92486271	Teff-Rest-AAVS1-KO-CXXC1_combo_macs2_peak_q0.05_peak_475	117	.	Teff	Resting	AAVS1	CXXC1	48630	ENSG00000162676	GFI1
chr1	92583858	92584103	Teff-Rest-AAVS1-KO-CXXC1_combo_macs2_peak_q0.05_peak_476	75	.	Teff	Resting	AAVS1	CXXC1	48629	ENSG00000162676	GFI1
chr1	92831876	92832414	Teff-Rest-AAVS1-KO-CXXC1_combo_macs2_peak_q0.05_peak_477	222	.	Teff	Resting	AAVS1	CXXC1	48639	ENSG00000122406	RPL5
chr1	92960969	92961229	Teff-Rest-AAVS1-KO-CXXC1_combo_macs2_peak_q0.05_peak_478	41	.	Teff	Resting	AAVS1	CXXC1	48640	ENSG00000154511	DIPK1A
chr1	92961634	92962084	Teff-Rest-AAVS1-KO-CXXC1_combo_macs2_peak_q0.05_peak_479	51	.	Teff	Resting	AAVS1	CXXC1	48644	ENSG00000154511	DIPK1A
chr1	92990908	92991186	Teff-Rest-AAVS1-KO-CXXC1_combo_macs2_peak_q0.05_peak_480	122	.	Teff	Resting	AAVS1	CXXC1	48644	ENSG00000154511	DIPK1A
chr1	93029346	93029671	Teff-Rest-AAVS1-KO-CXXC1_combo_macs2_peak_q0.05_peak_481	78	.	Teff	Resting	AAVS1	CXXC1	48660	ENSG00000143033	MTF2
chr1	93078925	93079406	Teff-Rest-AAVS1-KO-CXXC1_combo_macs2_peak_q0.05_peak_482	573	.	Teff	Resting	AAVS1	CXXC1	48661	ENSG00000143033	MTF2
chr1	93180410	93181350	Teff-Rest-AAVS1-KO-CXXC1_combo_macs2_peak_q0.05_peak_483	144	.	Teff	Resting	AAVS1	CXXC1	48663	ENSG00000117500	TMED5
chr1	93345588	93346451	Teff-Rest-AAVS1-KO-CXXC1_combo_macs2_peak_q0.05_peak_484	357	.	Teff	Resting	AAVS1	CXXC1	48689	ENSG00000117505	DR1
chr1	93846281	93847703	Teff-Rest-AAVS1-KO-CXXC1_combo_macs2_peak_q0.05_peak_485	130	.	Teff	Resting	AAVS1	CXXC1	48716	ENSG00000137936	BCAR3
chr1	93878831	93879394	Teff-Rest-AAVS1-KO-CXXC1_combo_macs2_peak_q0.05_peak_486	211	.	Teff	Resting	AAVS1	CXXC1	48719	ENSG00000067334	DNTTIP2
chr1	93908753	93909889	Teff-Rest-AAVS1-KO-CXXC1_combo_macs2_peak_q0.05_peak_487	124	.	Teff	Resting	AAVS1	CXXC1	48726	ENSG00000023909	GCLM
chr1	94418018	94418775	Teff-Rest-AAVS1-KO-CXXC1_combo_macs2_peak_q0.05_peak_488	102	.	Teff	Resting	AAVS1	CXXC1	48783	ENSG00000117528	ABCD3
chr1	94517636	94517915	Teff-Rest-AAVS1-KO-CXXC1_combo_macs2_peak_q0.05_peak_489	43	.	Teff	Resting	AAVS1	CXXC1	48789	ENSG00000117525	F3
chr1	95072648	95073480	Teff-Rest-AAVS1-KO-CXXC1_combo_macs2_peak_q0.05_peak_490	866	.	Teff	Resting	AAVS1	CXXC1	48807	ENSG00000172339	ALG14
chr1	95234014	95234489	Teff-Rest-AAVS1-KO-CXXC1_combo_macs2_peak_q0.05_peak_491	287	.	Teff	Resting	AAVS1	CXXC1	48819	ENSG00000122481	RWDD3
chr1	95686397	95686641	Teff-Rest-AAVS1-KO-CXXC1_combo_macs2_peak_q0.05_peak_492	23	.	Teff	Resting	AAVS1	CXXC1	48819	ENSG00000122481	RWDD3
chr1	96721615	96722318	Teff-Rest-AAVS1-KO-CXXC1_combo_macs2_peak_q0.05_peak_493	61	.	Teff	Resting	AAVS1	CXXC1	48845	ENSG00000117569	PTBP2
chr1	96875860	96876112	Teff-Rest-AAVS1-KO-CXXC1_combo_macs2_peak_q0.05_peak_494	42	.	Teff	Resting	AAVS1	CXXC1	48846	ENSG00000117569	PTBP2
chr1	97473625	97473880	Teff-Rest-AAVS1-KO-CXXC1_combo_macs2_peak_q0.05_peak_495	28	.	Teff	Resting	AAVS1	CXXC1	48847	ENSG00000188641	DPYD
chr1	97791273	97791574	Teff-Rest-AAVS1-KO-CXXC1_combo_macs2_peak_q0.05_peak_496	23	.	Teff	Resting	AAVS1	CXXC1	48847	ENSG00000188641	DPYD
chr1	97920694	97921149	Teff-Rest-AAVS1-KO-CXXC1_combo_macs2_peak_q0.05_peak_497	73	.	Teff	Resting	AAVS1	CXXC1	48848	ENSG00000188641	DPYD
chr1	98048231	98048537	Teff-Rest-AAVS1-KO-CXXC1_combo_macs2_peak_q0.05_peak_498	110	.	Teff	Resting	AAVS1	CXXC1	48848	ENSG00000188641	DPYD
chr1	98388560	98388811	Teff-Rest-AAVS1-KO-CXXC1_combo_macs2_peak_q0.05_peak_499	83	.	Teff	Resting	AAVS1	CXXC1	48858	ENSG00000162627	SNX7
chr1	98871424	98871962	Teff-Rest-AAVS1-KO-CXXC1_combo_macs2_peak_q0.05_peak_500	810	.	Teff	Resting	AAVS1	CXXC1	48862	ENSG00000117598	PLPPR5
chr1	99247598	99247846	Teff-Rest-AAVS1-KO-CXXC1_combo_macs2_peak_q0.05_peak_501	22	.	Teff	Resting	AAVS1	CXXC1	48878	ENSG00000117600	PLPPR4
chr1	99849945	99850342	Teff-Rest-AAVS1-KO-CXXC1_combo_macs2_peak_q0.05_peak_502	57	.	Teff	Resting	AAVS1	CXXC1	48935	ENSG00000162688	AGL
chr1	99969745	99970261	Teff-Rest-AAVS1-KO-CXXC1_combo_macs2_peak_q0.05_peak_503	414	.	Teff	Resting	AAVS1	CXXC1	49001	ENSG00000283761	AC118553.2
chr1	100037916	100038912	Teff-Rest-AAVS1-KO-CXXC1_combo_macs2_peak_q0.05_peak_504	216	.	Teff	Resting	AAVS1	CXXC1	49002	ENSG00000156875	MFSD14A
chr1	100132830	100133446	Teff-Rest-AAVS1-KO-CXXC1_combo_macs2_peak_q0.05_peak_505	207	.	Teff	Resting	AAVS1	CXXC1	49006	ENSG00000122435	TRMT13
chr1	100266068	100266485	Teff-Rest-AAVS1-KO-CXXC1_combo_macs2_peak_q0.05_peak_506	48	.	Teff	Resting	AAVS1	CXXC1	49020	ENSG00000137996	RTCA
chr1	100351468	100351718	Teff-Rest-AAVS1-KO-CXXC1_combo_macs2_peak_q0.05_peak_507	26	.	Teff	Resting	AAVS1	CXXC1	49043	ENSG00000079335	CDC14A
chr1	100352088	100352687	Teff-Rest-AAVS1-KO-CXXC1_combo_macs2_peak_q0.05_peak_508	29	.	Teff	Resting	AAVS1	CXXC1	49046	ENSG00000079335	CDC14A
chr1	100353188	100353460	Teff-Rest-AAVS1-KO-CXXC1_combo_macs2_peak_q0.05_peak_509	33	.	Teff	Resting	AAVS1	CXXC1	49047	ENSG00000079335	CDC14A
chr1	100400381	100400809	Teff-Rest-AAVS1-KO-CXXC1_combo_macs2_peak_q0.05_peak_510	249	.	Teff	Resting	AAVS1	CXXC1	49047	ENSG00000079335	CDC14A
chr1	100895871	100896234	Teff-Rest-AAVS1-KO-CXXC1_combo_macs2_peak_q0.05_peak_511	50	.	Teff	Resting	AAVS1	CXXC1	49070	ENSG00000162695	SLC30A7
chr1	100896591	100896882	Teff-Rest-AAVS1-KO-CXXC1_combo_macs2_peak_q0.05_peak_512	50	.	Teff	Resting	AAVS1	CXXC1	49070	ENSG00000162695	SLC30A7
chr1	101025666	101026026	Teff-Rest-AAVS1-KO-CXXC1_combo_macs2_peak_q0.05_peak_513	100	.	Teff	Resting	AAVS1	CXXC1	49080	ENSG00000117543	DPH5
chr1	101081622	101081948	Teff-Rest-AAVS1-KO-CXXC1_combo_macs2_peak_q0.05_peak_514	69	.	Teff	Resting	AAVS1	CXXC1	49077	ENSG00000117543	DPH5
chr1	101112061	101112368	Teff-Rest-AAVS1-KO-CXXC1_combo_macs2_peak_q0.05_peak_515	129	.	Teff	Resting	AAVS1	CXXC1	49077	ENSG00000117543	DPH5
chr1	101179043	101179440	Teff-Rest-AAVS1-KO-CXXC1_combo_macs2_peak_q0.05_peak_516	142	.	Teff	Resting	AAVS1	CXXC1	49087	ENSG00000170989	S1PR1
chr1	101236334	101237089	Teff-Rest-AAVS1-KO-CXXC1_combo_macs2_peak_q0.05_peak_517	218	.	Teff	Resting	AAVS1	CXXC1	49087	ENSG00000170989	S1PR1
chr1	101237497	101237783	Teff-Rest-AAVS1-KO-CXXC1_combo_macs2_peak_q0.05_peak_518	30	.	Teff	Resting	AAVS1	CXXC1	49088	ENSG00000170989	S1PR1
chr1	101309352	101309705	Teff-Rest-AAVS1-KO-CXXC1_combo_macs2_peak_q0.05_peak_519	50	.	Teff	Resting	AAVS1	CXXC1	49090	ENSG00000170989	S1PR1
chr1	101563823	101564107	Teff-Rest-AAVS1-KO-CXXC1_combo_macs2_peak_q0.05_peak_520	23	.	Teff	Resting	AAVS1	CXXC1	49096	ENSG00000118733	OLFM3
chr1	101567644	101567976	Teff-Rest-AAVS1-KO-CXXC1_combo_macs2_peak_q0.05_peak_521	136	.	Teff	Resting	AAVS1	CXXC1	49096	ENSG00000118733	OLFM3
chr1	102636478	102636763	Teff-Rest-AAVS1-KO-CXXC1_combo_macs2_peak_q0.05_peak_522	20	.	Teff	Resting	AAVS1	CXXC1	49135	ENSG00000060718	COL11A1
chr1	102906435	102906705	Teff-Rest-AAVS1-KO-CXXC1_combo_macs2_peak_q0.05_peak_523	23	.	Teff	Resting	AAVS1	CXXC1	49135	ENSG00000060718	COL11A1
chr1	103783824	103784137	Teff-Rest-AAVS1-KO-CXXC1_combo_macs2_peak_q0.05_peak_524	57	.	Teff	Resting	AAVS1	CXXC1	49172	ENSG00000187733	AMY1C
chr1	105266768	105267015	Teff-Rest-AAVS1-KO-CXXC1_combo_macs2_peak_q0.05_peak_525	20	.	Teff	Resting	AAVS1	CXXC1	49172	ENSG00000187733	AMY1C
chr1	106704053	106704303	Teff-Rest-AAVS1-KO-CXXC1_combo_macs2_peak_q0.05_peak_526	50	.	Teff	Resting	AAVS1	CXXC1	49187	ENSG00000198890	PRMT6
chr1	107056518	107057119	Teff-Rest-AAVS1-KO-CXXC1_combo_macs2_peak_q0.05_peak_527	215	.	Teff	Resting	AAVS1	CXXC1	49187	ENSG00000198890	PRMT6
chr1	107449378	107449631	Teff-Rest-AAVS1-KO-CXXC1_combo_macs2_peak_q0.05_peak_528	31	.	Teff	Resting	AAVS1	CXXC1	49204	ENSG00000134215	VAV3
chr1	107804224	107804527	Teff-Rest-AAVS1-KO-CXXC1_combo_macs2_peak_q0.05_peak_529	108	.	Teff	Resting	AAVS1	CXXC1	49204	ENSG00000134215	VAV3
chr1	108559675	108560123	Teff-Rest-AAVS1-KO-CXXC1_combo_macs2_peak_q0.05_peak_530	98	.	Teff	Resting	AAVS1	CXXC1	49224	ENSG00000162636	FAM102B
chr1	108561738	108562045	Teff-Rest-AAVS1-KO-CXXC1_combo_macs2_peak_q0.05_peak_531	58	.	Teff	Resting	AAVS1	CXXC1	49224	ENSG00000162636	FAM102B
chr1	108646778	108647109	Teff-Rest-AAVS1-KO-CXXC1_combo_macs2_peak_q0.05_peak_532	125	.	Teff	Resting	AAVS1	CXXC1	49228	ENSG00000162639	HENMT1
chr1	108660907	108661611	Teff-Rest-AAVS1-KO-CXXC1_combo_macs2_peak_q0.05_peak_533	118	.	Teff	Resting	AAVS1	CXXC1	49230	ENSG00000162639	HENMT1
chr1	108692168	108693079	Teff-Rest-AAVS1-KO-CXXC1_combo_macs2_peak_q0.05_peak_534	209	.	Teff	Resting	AAVS1	CXXC1	49243	ENSG00000134186	PRPF38B
chr1	108703391	108703699	Teff-Rest-AAVS1-KO-CXXC1_combo_macs2_peak_q0.05_peak_535	105	.	Teff	Resting	AAVS1	CXXC1	49253	ENSG00000143107	FNDC7
chr1	108746428	108747079	Teff-Rest-AAVS1-KO-CXXC1_combo_macs2_peak_q0.05_peak_536	70	.	Teff	Resting	AAVS1	CXXC1	49273	ENSG00000116266	STXBP3
chr1	108963038	108963554	Teff-Rest-AAVS1-KO-CXXC1_combo_macs2_peak_q0.05_peak_537	171	.	Teff	Resting	AAVS1	CXXC1	49353	ENSG00000121940	CLCC1
chr1	109041777	109042163	Teff-Rest-AAVS1-KO-CXXC1_combo_macs2_peak_q0.05_peak_538	211	.	Teff	Resting	AAVS1	CXXC1	49370	ENSG00000085433	WDR47
chr1	109075926	109076184	Teff-Rest-AAVS1-KO-CXXC1_combo_macs2_peak_q0.05_peak_539	56	.	Teff	Resting	AAVS1	CXXC1	49372	ENSG00000197780	TAF13
chr1	109090476	109091005	Teff-Rest-AAVS1-KO-CXXC1_combo_macs2_peak_q0.05_peak_540	487	.	Teff	Resting	AAVS1	CXXC1	49375	ENSG00000215717	TMEM167B
chr1	109100007	109100722	Teff-Rest-AAVS1-KO-CXXC1_combo_macs2_peak_q0.05_peak_541	215	.	Teff	Resting	AAVS1	CXXC1	49375	ENSG00000215717	TMEM167B
chr1	109399414	109399660	Teff-Rest-AAVS1-KO-CXXC1_combo_macs2_peak_q0.05_peak_542	40	.	Teff	Resting	AAVS1	CXXC1	49430	ENSG00000134243	SORT1
chr1	109425950	109426618	Teff-Rest-AAVS1-KO-CXXC1_combo_macs2_peak_q0.05_peak_543	143	.	Teff	Resting	AAVS1	CXXC1	49439	ENSG00000143106	PSMA5
chr1	109483851	109484423	Teff-Rest-AAVS1-KO-CXXC1_combo_macs2_peak_q0.05_peak_544	2013	.	Teff	Resting	AAVS1	CXXC1	49444	ENSG00000162650	ATXN7L2
chr1	109548397	109548884	Teff-Rest-AAVS1-KO-CXXC1_combo_macs2_peak_q0.05_peak_545	240	.	Teff	Resting	AAVS1	CXXC1	49469	ENSG00000065135	GNAI3
chr1	109984662	109984938	Teff-Rest-AAVS1-KO-CXXC1_combo_macs2_peak_q0.05_peak_546	34	.	Teff	Resting	AAVS1	CXXC1	49636	ENSG00000168710	AHCYL1
chr1	110034368	110034907	Teff-Rest-AAVS1-KO-CXXC1_combo_macs2_peak_q0.05_peak_547	393	.	Teff	Resting	AAVS1	CXXC1	49648	ENSG00000143093	STRIP1
chr1	110209917	110210282	Teff-Rest-AAVS1-KO-CXXC1_combo_macs2_peak_q0.05_peak_548	78	.	Teff	Resting	AAVS1	CXXC1	49657	ENSG00000116396	KCNC4
chr1	110210975	110211384	Teff-Rest-AAVS1-KO-CXXC1_combo_macs2_peak_q0.05_peak_549	30	.	Teff	Resting	AAVS1	CXXC1	49655	ENSG00000116396	KCNC4
chr1	110338282	110339924	Teff-Rest-AAVS1-KO-CXXC1_combo_macs2_peak_q0.05_peak_550	289	.	Teff	Resting	AAVS1	CXXC1	49668	ENSG00000162775	RBM15
chr1	110407295	110407899	Teff-Rest-AAVS1-KO-CXXC1_combo_macs2_peak_q0.05_peak_551	514	.	Teff	Resting	AAVS1	CXXC1	49683	ENSG00000134248	LAMTOR5
chr1	110647324	110647603	Teff-Rest-AAVS1-KO-CXXC1_combo_macs2_peak_q0.05_peak_552	117	.	Teff	Resting	AAVS1	CXXC1	49697	ENSG00000177301	KCNA2
chr1	110674137	110674872	Teff-Rest-AAVS1-KO-CXXC1_combo_macs2_peak_q0.05_peak_553	17	.	Teff	Resting	AAVS1	CXXC1	49701	ENSG00000177272	KCNA3
chr1	110787130	110787465	Teff-Rest-AAVS1-KO-CXXC1_combo_macs2_peak_q0.05_peak_554	167	.	Teff	Resting	AAVS1	CXXC1	49703	ENSG00000143119	CD53
chr1	110962984	110964573	Teff-Rest-AAVS1-KO-CXXC1_combo_macs2_peak_q0.05_peak_555	590	.	Teff	Resting	AAVS1	CXXC1	49710	ENSG00000121931	LRIF1
chr1	111140004	111140314	Teff-Rest-AAVS1-KO-CXXC1_combo_macs2_peak_q0.05_peak_556	84	.	Teff	Resting	AAVS1	CXXC1	49733	ENSG00000134255	CEPT1
chr1	111203907	111204365	Teff-Rest-AAVS1-KO-CXXC1_combo_macs2_peak_q0.05_peak_557	38	.	Teff	Resting	AAVS1	CXXC1	49741	ENSG00000162777	DENND2D
chr1	111215847	111216468	Teff-Rest-AAVS1-KO-CXXC1_combo_macs2_peak_q0.05_peak_558	347	.	Teff	Resting	AAVS1	CXXC1	49757	ENSG00000064886	CHI3L2
chr1	111449138	111449699	Teff-Rest-AAVS1-KO-CXXC1_combo_macs2_peak_q0.05_peak_559	207	.	Teff	Resting	AAVS1	CXXC1	49807	ENSG00000116459	ATP5PB
chr1	111476893	111477220	Teff-Rest-AAVS1-KO-CXXC1_combo_macs2_peak_q0.05_peak_560	28	.	Teff	Resting	AAVS1	CXXC1	49810	ENSG00000143110	C1orf162
chr1	111592866	111593209	Teff-Rest-AAVS1-KO-CXXC1_combo_macs2_peak_q0.05_peak_561	136	.	Teff	Resting	AAVS1	CXXC1	49824	ENSG00000116473	RAP1A
chr1	111604006	111604328	Teff-Rest-AAVS1-KO-CXXC1_combo_macs2_peak_q0.05_peak_562	44	.	Teff	Resting	AAVS1	CXXC1	49824	ENSG00000116473	RAP1A
chr1	111739115	111739477	Teff-Rest-AAVS1-KO-CXXC1_combo_macs2_peak_q0.05_peak_563	71	.	Teff	Resting	AAVS1	CXXC1	49826	ENSG00000197852	INKA2
chr1	111755486	111756067	Teff-Rest-AAVS1-KO-CXXC1_combo_macs2_peak_q0.05_peak_564	391	.	Teff	Resting	AAVS1	CXXC1	49835	ENSG00000064703	DDX20
chr1	112674761	112675340	Teff-Rest-AAVS1-KO-CXXC1_combo_macs2_peak_q0.05_peak_565	61	.	Teff	Resting	AAVS1	CXXC1	49959	ENSG00000155363	MOV10
chr1	112955784	112956428	Teff-Rest-AAVS1-KO-CXXC1_combo_macs2_peak_q0.05_peak_566	85	.	Teff	Resting	AAVS1	CXXC1	50011	ENSG00000155380	SLC16A1
chr1	113072734	113073514	Teff-Rest-AAVS1-KO-CXXC1_combo_macs2_peak_q0.05_peak_567	123	.	Teff	Resting	AAVS1	CXXC1	50015	ENSG00000198799	LRIG2
chr1	113373936	113374185	Teff-Rest-AAVS1-KO-CXXC1_combo_macs2_peak_q0.05_peak_568	37	.	Teff	Resting	AAVS1	CXXC1	50025	ENSG00000081026	MAGI3
chr1	113390326	113390579	Teff-Rest-AAVS1-KO-CXXC1_combo_macs2_peak_q0.05_peak_569	30	.	Teff	Resting	AAVS1	CXXC1	50025	ENSG00000081026	MAGI3
chr1	113415147	113415539	Teff-Rest-AAVS1-KO-CXXC1_combo_macs2_peak_q0.05_peak_570	19	.	Teff	Resting	AAVS1	CXXC1	50028	ENSG00000081026	MAGI3
chr1	113758845	113759637	Teff-Rest-AAVS1-KO-CXXC1_combo_macs2_peak_q0.05_peak_571	63	.	Teff	Resting	AAVS1	CXXC1	50034	ENSG00000116793	PHTF1
chr1	113811720	113812663	Teff-Rest-AAVS1-KO-CXXC1_combo_macs2_peak_q0.05_peak_572	176	.	Teff	Resting	AAVS1	CXXC1	50043	ENSG00000081019	RSBN1
chr1	113850036	113850545	Teff-Rest-AAVS1-KO-CXXC1_combo_macs2_peak_q0.05_peak_573	567	.	Teff	Resting	AAVS1	CXXC1	50065	ENSG00000134242	PTPN22
chr1	113871536	113871966	Teff-Rest-AAVS1-KO-CXXC1_combo_macs2_peak_q0.05_peak_574	143	.	Teff	Resting	AAVS1	CXXC1	50069	ENSG00000134242	PTPN22
chr1	113904770	113905467	Teff-Rest-AAVS1-KO-CXXC1_combo_macs2_peak_q0.05_peak_575	161	.	Teff	Resting	AAVS1	CXXC1	50086	ENSG00000118655	DCLRE1B
chr1	113929303	113930320	Teff-Rest-AAVS1-KO-CXXC1_combo_macs2_peak_q0.05_peak_576	307	.	Teff	Resting	AAVS1	CXXC1	50123	ENSG00000163349	HIPK1
chr1	114341303	114341663	Teff-Rest-AAVS1-KO-CXXC1_combo_macs2_peak_q0.05_peak_577	307	.	Teff	Resting	AAVS1	CXXC1	50143	ENSG00000197323	TRIM33
chr1	114346537	114346813	Teff-Rest-AAVS1-KO-CXXC1_combo_macs2_peak_q0.05_peak_578	156	.	Teff	Resting	AAVS1	CXXC1	50143	ENSG00000197323	TRIM33
chr1	114510541	114511737	Teff-Rest-AAVS1-KO-CXXC1_combo_macs2_peak_q0.05_peak_579	337	.	Teff	Resting	AAVS1	CXXC1	50143	ENSG00000197323	TRIM33
chr1	114581392	114581834	Teff-Rest-AAVS1-KO-CXXC1_combo_macs2_peak_q0.05_peak_580	106	.	Teff	Resting	AAVS1	CXXC1	50146	ENSG00000116752	BCAS2
chr1	114716680	114716936	Teff-Rest-AAVS1-KO-CXXC1_combo_macs2_peak_q0.05_peak_581	39	.	Teff	Resting	AAVS1	CXXC1	50165	ENSG00000213281	NRAS
chr1	114757454	114758182	Teff-Rest-AAVS1-KO-CXXC1_combo_macs2_peak_q0.05_peak_582	222	.	Teff	Resting	AAVS1	CXXC1	50213	ENSG00000009307	CSDE1
chr1	114780427	114780696	Teff-Rest-AAVS1-KO-CXXC1_combo_macs2_peak_q0.05_peak_583	60	.	Teff	Resting	AAVS1	CXXC1	50220	ENSG00000052723	SIKE1
chr1	115062666	115063110	Teff-Rest-AAVS1-KO-CXXC1_combo_macs2_peak_q0.05_peak_584	621	.	Teff	Resting	AAVS1	CXXC1	50234	ENSG00000134198	TSPAN2
chr1	115641968	115642267	Teff-Rest-AAVS1-KO-CXXC1_combo_macs2_peak_q0.05_peak_585	46	.	Teff	Resting	AAVS1	CXXC1	50253	ENSG00000173218	VANGL1
chr1	116373989	116374255	Teff-Rest-AAVS1-KO-CXXC1_combo_macs2_peak_q0.05_peak_586	37	.	Teff	Resting	AAVS1	CXXC1	50284	ENSG00000163399	ATP1A1
chr1	116418371	116418929	Teff-Rest-AAVS1-KO-CXXC1_combo_macs2_peak_q0.05_peak_587	302	.	Teff	Resting	AAVS1	CXXC1	50286	ENSG00000163399	ATP1A1
chr1	116504483	116504775	Teff-Rest-AAVS1-KO-CXXC1_combo_macs2_peak_q0.05_peak_588	118	.	Teff	Resting	AAVS1	CXXC1	50294	ENSG00000116815	CD58
chr1	116596308	116596553	Teff-Rest-AAVS1-KO-CXXC1_combo_macs2_peak_q0.05_peak_589	56	.	Teff	Resting	AAVS1	CXXC1	50297	ENSG00000116815	CD58
chr1	116769678	116770039	Teff-Rest-AAVS1-KO-CXXC1_combo_macs2_peak_q0.05_peak_590	229	.	Teff	Resting	AAVS1	CXXC1	50315	ENSG00000116824	CD2
chr1	116877976	116878369	Teff-Rest-AAVS1-KO-CXXC1_combo_macs2_peak_q0.05_peak_591	423	.	Teff	Resting	AAVS1	CXXC1	50319	ENSG00000134247	PTGFRN
chr1	117366567	117367618	Teff-Rest-AAVS1-KO-CXXC1_combo_macs2_peak_q0.05_peak_592	1035	.	Teff	Resting	AAVS1	CXXC1	50343	ENSG00000198162	MAN1A2
chr1	117606008	117607165	Teff-Rest-AAVS1-KO-CXXC1_combo_macs2_peak_q0.05_peak_593	73	.	Teff	Resting	AAVS1	CXXC1	50347	ENSG00000183508	TENT5C
chr1	117661076	117661325	Teff-Rest-AAVS1-KO-CXXC1_combo_macs2_peak_q0.05_peak_594	149	.	Teff	Resting	AAVS1	CXXC1	50347	ENSG00000183508	TENT5C
chr1	117929627	117929960	Teff-Rest-AAVS1-KO-CXXC1_combo_macs2_peak_q0.05_peak_595	96	.	Teff	Resting	AAVS1	CXXC1	50359	ENSG00000065183	WDR3
chr1	119140368	119140802	Teff-Rest-AAVS1-KO-CXXC1_combo_macs2_peak_q0.05_peak_596	132	.	Teff	Resting	AAVS1	CXXC1	50385	ENSG00000116874	WARS2
chr1	120142879	120143218	Teff-Rest-AAVS1-KO-CXXC1_combo_macs2_peak_q0.05_peak_597	51	.	Teff	Resting	AAVS1	CXXC1	50488	ENSG00000265808	SEC22B
chr1	120176200	120176798	Teff-Rest-AAVS1-KO-CXXC1_combo_macs2_peak_q0.05_peak_598	1637	.	Teff	Resting	AAVS1	CXXC1	50488	ENSG00000265808	SEC22B
chr1	120341065	120341332	Teff-Rest-AAVS1-KO-CXXC1_combo_macs2_peak_q0.05_peak_599	64	.	Teff	Resting	AAVS1	CXXC1	50488	ENSG00000265808	SEC22B
chr1	120844437	120844839	Teff-Rest-AAVS1-KO-CXXC1_combo_macs2_peak_q0.05_peak_600	64	.	Teff	Resting	AAVS1	CXXC1	50500	ENSG00000273136	NBPF26
chr1	120850335	120850989	Teff-Rest-AAVS1-KO-CXXC1_combo_macs2_peak_q0.05_peak_601	698	.	Teff	Resting	AAVS1	CXXC1	50500	ENSG00000273136	NBPF26
chr1	120914049	120914327	Teff-Rest-AAVS1-KO-CXXC1_combo_macs2_peak_q0.05_peak_602	79	.	Teff	Resting	AAVS1	CXXC1	50509	ENSG00000263353	PPIAL4A
chr1	121184731	121185246	Teff-Rest-AAVS1-KO-CXXC1_combo_macs2_peak_q0.05_peak_603	1026	.	Teff	Resting	AAVS1	CXXC1	50524	ENSG00000171943	SRGAP2C
chr1	121516650	121516962	Teff-Rest-AAVS1-KO-CXXC1_combo_macs2_peak_q0.05_peak_604	93	.	Teff	Resting	AAVS1	CXXC1	50525	ENSG00000171943	SRGAP2C
chr1	121518996	121519785	Teff-Rest-AAVS1-KO-CXXC1_combo_macs2_peak_q0.05_peak_605	46	.	Teff	Resting	AAVS1	CXXC1	50525	ENSG00000171943	SRGAP2C
chr1	121551479	121551859	Teff-Rest-AAVS1-KO-CXXC1_combo_macs2_peak_q0.05_peak_606	183	.	Teff	Resting	AAVS1	CXXC1	50525	ENSG00000171943	SRGAP2C
chr1	144412586	144413050	Teff-Rest-AAVS1-KO-CXXC1_combo_macs2_peak_q0.05_peak_607	265	.	Teff	Resting	AAVS1	CXXC1	50549	ENSG00000271567	PPIAL4E
chr1	144461434	144461689	Teff-Rest-AAVS1-KO-CXXC1_combo_macs2_peak_q0.05_peak_608	39	.	Teff	Resting	AAVS1	CXXC1	50558	ENSG00000266338	NBPF15
chr1	144560660	144560912	Teff-Rest-AAVS1-KO-CXXC1_combo_macs2_peak_q0.05_peak_609	64	.	Teff	Resting	AAVS1	CXXC1	50565	ENSG00000279782	PPIAL4F
chr1	145214469	145214748	Teff-Rest-AAVS1-KO-CXXC1_combo_macs2_peak_q0.05_peak_610	71	.	Teff	Resting	AAVS1	CXXC1	50577	ENSG00000256374	PPIAL4D
chr1	145215030	145215316	Teff-Rest-AAVS1-KO-CXXC1_combo_macs2_peak_q0.05_peak_611	156	.	Teff	Resting	AAVS1	CXXC1	50577	ENSG00000256374	PPIAL4D
chr1	145281105	145281671	Teff-Rest-AAVS1-KO-CXXC1_combo_macs2_peak_q0.05_peak_612	368	.	Teff	Resting	AAVS1	CXXC1	50577	ENSG00000256374	PPIAL4D
chr1	145465371	145465651	Teff-Rest-AAVS1-KO-CXXC1_combo_macs2_peak_q0.05_peak_613	51	.	Teff	Resting	AAVS1	CXXC1	50608	ENSG00000162825	NBPF20
chr1	145607868	145608423	Teff-Rest-AAVS1-KO-CXXC1_combo_macs2_peak_q0.05_peak_614	101	.	Teff	Resting	AAVS1	CXXC1	50629	ENSG00000117262	GPR89A
chr1	145823706	145824410	Teff-Rest-AAVS1-KO-CXXC1_combo_macs2_peak_q0.05_peak_615	354	.	Teff	Resting	AAVS1	CXXC1	50655	ENSG00000186141	POLR3C
chr1	145858795	145859319	Teff-Rest-AAVS1-KO-CXXC1_combo_macs2_peak_q0.05_peak_616	443	.	Teff	Resting	AAVS1	CXXC1	50662	ENSG00000131788	PIAS3
chr1	145918591	145918938	Teff-Rest-AAVS1-KO-CXXC1_combo_macs2_peak_q0.05_peak_617	157	.	Teff	Resting	AAVS1	CXXC1	50673	ENSG00000131779	PEX11B
chr1	145927140	145927748	Teff-Rest-AAVS1-KO-CXXC1_combo_macs2_peak_q0.05_peak_618	71	.	Teff	Resting	AAVS1	CXXC1	50695	ENSG00000280778	AC243547.3
chr1	145979500	145979775	Teff-Rest-AAVS1-KO-CXXC1_combo_macs2_peak_q0.05_peak_619	68	.	Teff	Resting	AAVS1	CXXC1	50701	ENSG00000121851	POLR3GL
chr1	145980256	145980515	Teff-Rest-AAVS1-KO-CXXC1_combo_macs2_peak_q0.05_peak_620	53	.	Teff	Resting	AAVS1	CXXC1	50712	ENSG00000265972	TXNIP
chr1	145996322	145997553	Teff-Rest-AAVS1-KO-CXXC1_combo_macs2_peak_q0.05_peak_621	755	.	Teff	Resting	AAVS1	CXXC1	50711	ENSG00000265972	TXNIP
chr1	146228893	146229135	Teff-Rest-AAVS1-KO-CXXC1_combo_macs2_peak_q0.05_peak_622	50	.	Teff	Resting	AAVS1	CXXC1	50749	ENSG00000264343	NOTCH2NLA
chr1	146376814	146377256	Teff-Rest-AAVS1-KO-CXXC1_combo_macs2_peak_q0.05_peak_623	283	.	Teff	Resting	AAVS1	CXXC1	50751	ENSG00000270339	PPIAL4H
chr1	146387444	146387768	Teff-Rest-AAVS1-KO-CXXC1_combo_macs2_peak_q0.05_peak_624	61	.	Teff	Resting	AAVS1	CXXC1	50751	ENSG00000270339	PPIAL4H
chr1	146399290	146399534	Teff-Rest-AAVS1-KO-CXXC1_combo_macs2_peak_q0.05_peak_625	54	.	Teff	Resting	AAVS1	CXXC1	50751	ENSG00000270339	PPIAL4H
chr1	146938189	146939048	Teff-Rest-AAVS1-KO-CXXC1_combo_macs2_peak_q0.05_peak_626	319	.	Teff	Resting	AAVS1	CXXC1	50779	ENSG00000268043	NBPF12
chr1	147084430	147085146	Teff-Rest-AAVS1-KO-CXXC1_combo_macs2_peak_q0.05_peak_627	93	.	Teff	Resting	AAVS1	CXXC1	50792	ENSG00000131791	PRKAB2
chr1	147172280	147172885	Teff-Rest-AAVS1-KO-CXXC1_combo_macs2_peak_q0.05_peak_628	481	.	Teff	Resting	AAVS1	CXXC1	50792	ENSG00000131791	PRKAB2
chr1	147242474	147243275	Teff-Rest-AAVS1-KO-CXXC1_combo_macs2_peak_q0.05_peak_629	147	.	Teff	Resting	AAVS1	CXXC1	50885	ENSG00000131778	CHD1L
chr1	147540953	147541319	Teff-Rest-AAVS1-KO-CXXC1_combo_macs2_peak_q0.05_peak_630	261	.	Teff	Resting	AAVS1	CXXC1	50886	ENSG00000116128	BCL9
chr1	147700052	147700370	Teff-Rest-AAVS1-KO-CXXC1_combo_macs2_peak_q0.05_peak_631	58	.	Teff	Resting	AAVS1	CXXC1	50895	ENSG00000162836	ACP6
chr1	147928285	147928665	Teff-Rest-AAVS1-KO-CXXC1_combo_macs2_peak_q0.05_peak_632	65	.	Teff	Resting	AAVS1	CXXC1	50918	ENSG00000188092	GPR89B
chr1	148038487	148038950	Teff-Rest-AAVS1-KO-CXXC1_combo_macs2_peak_q0.05_peak_633	61	.	Teff	Resting	AAVS1	CXXC1	50924	ENSG00000263956	NBPF11
chr1	148151997	148152421	Teff-Rest-AAVS1-KO-CXXC1_combo_macs2_peak_q0.05_peak_634	104	.	Teff	Resting	AAVS1	CXXC1	50927	ENSG00000263956	NBPF11
chr1	148458672	148459371	Teff-Rest-AAVS1-KO-CXXC1_combo_macs2_peak_q0.05_peak_635	85	.	Teff	Resting	AAVS1	CXXC1	50947	ENSG00000236334	PPIAL4G
chr1	148522600	148523226	Teff-Rest-AAVS1-KO-CXXC1_combo_macs2_peak_q0.05_peak_636	362	.	Teff	Resting	AAVS1	CXXC1	50947	ENSG00000236334	PPIAL4G
chr1	149176567	149176904	Teff-Rest-AAVS1-KO-CXXC1_combo_macs2_peak_q0.05_peak_637	127	.	Teff	Resting	AAVS1	CXXC1	51099	ENSG00000269713	NBPF9
chr1	149390385	149390896	Teff-Rest-AAVS1-KO-CXXC1_combo_macs2_peak_q0.05_peak_638	94	.	Teff	Resting	AAVS1	CXXC1	51118	ENSG00000286185	NA
chr1	149585692	149586037	Teff-Rest-AAVS1-KO-CXXC1_combo_macs2_peak_q0.05_peak_639	104	.	Teff	Resting	AAVS1	CXXC1	51137	ENSG00000263464	PPIAL4C
chr1	149812106	149812676	Teff-Rest-AAVS1-KO-CXXC1_combo_macs2_peak_q0.05_peak_640	110	.	Teff	Resting	AAVS1	CXXC1	51146	ENSG00000203814	HIST2H2BF
chr1	149813409	149813709	Teff-Rest-AAVS1-KO-CXXC1_combo_macs2_peak_q0.05_peak_641	91	.	Teff	Resting	AAVS1	CXXC1	51147	ENSG00000183598	HIST2H3D
chr1	149879612	149879864	Teff-Rest-AAVS1-KO-CXXC1_combo_macs2_peak_q0.05_peak_642	85	.	Teff	Resting	AAVS1	CXXC1	51158	ENSG00000184678	HIST2H2BE
chr1	149885662	149888066	Teff-Rest-AAVS1-KO-CXXC1_combo_macs2_peak_q0.05_peak_643	256	.	Teff	Resting	AAVS1	CXXC1	51161	ENSG00000178096	BOLA1
chr1	149899501	149899750	Teff-Rest-AAVS1-KO-CXXC1_combo_macs2_peak_q0.05_peak_644	83	.	Teff	Resting	AAVS1	CXXC1	51165	ENSG00000178096	BOLA1
chr1	149927417	149928119	Teff-Rest-AAVS1-KO-CXXC1_combo_macs2_peak_q0.05_peak_645	220	.	Teff	Resting	AAVS1	CXXC1	51168	ENSG00000143368	SF3B4
chr1	150010418	150011030	Teff-Rest-AAVS1-KO-CXXC1_combo_macs2_peak_q0.05_peak_646	748	.	Teff	Resting	AAVS1	CXXC1	51175	ENSG00000264522	OTUD7B
chr1	150067588	150067886	Teff-Rest-AAVS1-KO-CXXC1_combo_macs2_peak_q0.05_peak_647	87	.	Teff	Resting	AAVS1	CXXC1	51216	ENSG00000136631	VPS45
chr1	150106439	150106688	Teff-Rest-AAVS1-KO-CXXC1_combo_macs2_peak_q0.05_peak_648	35	.	Teff	Resting	AAVS1	CXXC1	51211	ENSG00000136631	VPS45
chr1	150149778	150150122	Teff-Rest-AAVS1-KO-CXXC1_combo_macs2_peak_q0.05_peak_649	39	.	Teff	Resting	AAVS1	CXXC1	51223	ENSG00000023902	PLEKHO1
chr1	150234593	150235518	Teff-Rest-AAVS1-KO-CXXC1_combo_macs2_peak_q0.05_peak_650	88	.	Teff	Resting	AAVS1	CXXC1	51234	ENSG00000143401	ANP32E
chr1	150235848	150236562	Teff-Rest-AAVS1-KO-CXXC1_combo_macs2_peak_q0.05_peak_651	190	.	Teff	Resting	AAVS1	CXXC1	51240	ENSG00000143401	ANP32E
chr1	150268897	150269152	Teff-Rest-AAVS1-KO-CXXC1_combo_macs2_peak_q0.05_peak_652	88	.	Teff	Resting	AAVS1	CXXC1	51251	ENSG00000117362	APH1A
chr1	150363695	150363969	Teff-Rest-AAVS1-KO-CXXC1_combo_macs2_peak_q0.05_peak_653	25	.	Teff	Resting	AAVS1	CXXC1	51275	ENSG00000163125	RPRD2
chr1	150487073	150487446	Teff-Rest-AAVS1-KO-CXXC1_combo_macs2_peak_q0.05_peak_654	217	.	Teff	Resting	AAVS1	CXXC1	51304	ENSG00000143374	TARS2
chr1	150567430	150567794	Teff-Rest-AAVS1-KO-CXXC1_combo_macs2_peak_q0.05_peak_655	69	.	Teff	Resting	AAVS1	CXXC1	51331	ENSG00000143384	MCL1
chr1	150578393	150579692	Teff-Rest-AAVS1-KO-CXXC1_combo_macs2_peak_q0.05_peak_656	361	.	Teff	Resting	AAVS1	CXXC1	51331	ENSG00000143384	MCL1
chr1	150629327	150629665	Teff-Rest-AAVS1-KO-CXXC1_combo_macs2_peak_q0.05_peak_657	67	.	Teff	Resting	AAVS1	CXXC1	51343	ENSG00000143420	ENSA
chr1	150876111	150876834	Teff-Rest-AAVS1-KO-CXXC1_combo_macs2_peak_q0.05_peak_658	148	.	Teff	Resting	AAVS1	CXXC1	51403	ENSG00000143437	ARNT
chr1	150926189	150926503	Teff-Rest-AAVS1-KO-CXXC1_combo_macs2_peak_q0.05_peak_659	99	.	Teff	Resting	AAVS1	CXXC1	51424	ENSG00000143379	SETDB1
chr1	150974206	150974996	Teff-Rest-AAVS1-KO-CXXC1_combo_macs2_peak_q0.05_peak_660	137	.	Teff	Resting	AAVS1	CXXC1	51437	ENSG00000143418	CERS2
chr1	151008257	151008513	Teff-Rest-AAVS1-KO-CXXC1_combo_macs2_peak_q0.05_peak_661	56	.	Teff	Resting	AAVS1	CXXC1	51448	ENSG00000143363	PRUNE1
chr1	151059352	151059697	Teff-Rest-AAVS1-KO-CXXC1_combo_macs2_peak_q0.05_peak_662	54	.	Teff	Resting	AAVS1	CXXC1	51462	ENSG00000197622	CDC42SE1
chr1	151070390	151071267	Teff-Rest-AAVS1-KO-CXXC1_combo_macs2_peak_q0.05_peak_663	315	.	Teff	Resting	AAVS1	CXXC1	51465	ENSG00000143458	GABPB2
chr1	151165872	151166221	Teff-Rest-AAVS1-KO-CXXC1_combo_macs2_peak_q0.05_peak_664	356	.	Teff	Resting	AAVS1	CXXC1	51504	ENSG00000163155	LYSMD1
chr1	151189995	151190294	Teff-Rest-AAVS1-KO-CXXC1_combo_macs2_peak_q0.05_peak_665	184	.	Teff	Resting	AAVS1	CXXC1	51513	ENSG00000163159	VPS72
chr1	151198282	151198953	Teff-Rest-AAVS1-KO-CXXC1_combo_macs2_peak_q0.05_peak_666	59	.	Teff	Resting	AAVS1	CXXC1	51532	ENSG00000143398	PIP5K1A
chr1	151281209	151281710	Teff-Rest-AAVS1-KO-CXXC1_combo_macs2_peak_q0.05_peak_667	87	.	Teff	Resting	AAVS1	CXXC1	51555	ENSG00000143373	ZNF687
chr1	151281989	151282773	Teff-Rest-AAVS1-KO-CXXC1_combo_macs2_peak_q0.05_peak_668	68	.	Teff	Resting	AAVS1	CXXC1	51555	ENSG00000143373	ZNF687
chr1	151327273	151327945	Teff-Rest-AAVS1-KO-CXXC1_combo_macs2_peak_q0.05_peak_669	267	.	Teff	Resting	AAVS1	CXXC1	51572	ENSG00000143393	PI4KB
chr1	151399376	151399905	Teff-Rest-AAVS1-KO-CXXC1_combo_macs2_peak_q0.05_peak_670	184	.	Teff	Resting	AAVS1	CXXC1	51602	ENSG00000159377	PSMB4
chr1	151457881	151458460	Teff-Rest-AAVS1-KO-CXXC1_combo_macs2_peak_q0.05_peak_671	126	.	Teff	Resting	AAVS1	CXXC1	51616	ENSG00000143442	POGZ
chr1	151511063	151511399	Teff-Rest-AAVS1-KO-CXXC1_combo_macs2_peak_q0.05_peak_672	51	.	Teff	Resting	AAVS1	CXXC1	51623	ENSG00000143375	CGN
chr1	151611899	151612314	Teff-Rest-AAVS1-KO-CXXC1_combo_macs2_peak_q0.05_peak_673	212	.	Teff	Resting	AAVS1	CXXC1	51644	ENSG00000143376	SNX27
chr1	151763076	151763708	Teff-Rest-AAVS1-KO-CXXC1_combo_macs2_peak_q0.05_peak_674	351	.	Teff	Resting	AAVS1	CXXC1	51672	ENSG00000143450	OAZ3
chr1	151838269	151839061	Teff-Rest-AAVS1-KO-CXXC1_combo_macs2_peak_q0.05_peak_675	601	.	Teff	Resting	AAVS1	CXXC1	51713	ENSG00000225556	C2CD4D
chr1	151905176	151905433	Teff-Rest-AAVS1-KO-CXXC1_combo_macs2_peak_q0.05_peak_676	33	.	Teff	Resting	AAVS1	CXXC1	51715	ENSG00000159445	THEM4
chr1	151909221	151909859	Teff-Rest-AAVS1-KO-CXXC1_combo_macs2_peak_q0.05_peak_677	325	.	Teff	Resting	AAVS1	CXXC1	51717	ENSG00000159445	THEM4
chr1	152869875	152870133	Teff-Rest-AAVS1-KO-CXXC1_combo_macs2_peak_q0.05_peak_678	71	.	Teff	Resting	AAVS1	CXXC1	51767	ENSG00000163206	SMCP
chr1	153633916	153634511	Teff-Rest-AAVS1-KO-CXXC1_combo_macs2_peak_q0.05_peak_679	435	.	Teff	Resting	AAVS1	CXXC1	51878	ENSG00000160679	CHTOP
chr1	153658545	153658900	Teff-Rest-AAVS1-KO-CXXC1_combo_macs2_peak_q0.05_peak_680	174	.	Teff	Resting	AAVS1	CXXC1	51879	ENSG00000143553	SNAPIN
chr1	153670922	153671755	Teff-Rest-AAVS1-KO-CXXC1_combo_macs2_peak_q0.05_peak_681	391	.	Teff	Resting	AAVS1	CXXC1	51882	ENSG00000143621	ILF2
chr1	153775483	153775725	Teff-Rest-AAVS1-KO-CXXC1_combo_macs2_peak_q0.05_peak_682	22	.	Teff	Resting	AAVS1	CXXC1	51903	ENSG00000143554	SLC27A3
chr1	153783386	153783770	Teff-Rest-AAVS1-KO-CXXC1_combo_macs2_peak_q0.05_peak_683	129	.	Teff	Resting	AAVS1	CXXC1	51903	ENSG00000143554	SLC27A3
chr1	153923017	153923408	Teff-Rest-AAVS1-KO-CXXC1_combo_macs2_peak_q0.05_peak_684	143	.	Teff	Resting	AAVS1	CXXC1	51916	ENSG00000143614	GATAD2B
chr1	153945212	153946819	Teff-Rest-AAVS1-KO-CXXC1_combo_macs2_peak_q0.05_peak_685	157	.	Teff	Resting	AAVS1	CXXC1	51929	ENSG00000198837	DENND4B
chr1	153958179	153958805	Teff-Rest-AAVS1-KO-CXXC1_combo_macs2_peak_q0.05_peak_686	197	.	Teff	Resting	AAVS1	CXXC1	51936	ENSG00000160741	CRTC2
chr1	153990599	153991029	Teff-Rest-AAVS1-KO-CXXC1_combo_macs2_peak_q0.05_peak_687	84	.	Teff	Resting	AAVS1	CXXC1	51967	ENSG00000177954	RPS27
chr1	154157812	154158130	Teff-Rest-AAVS1-KO-CXXC1_combo_macs2_peak_q0.05_peak_688	69	.	Teff	Resting	AAVS1	CXXC1	51985	ENSG00000143552	NUP210L
chr1	154182921	154183301	Teff-Rest-AAVS1-KO-CXXC1_combo_macs2_peak_q0.05_peak_689	67	.	Teff	Resting	AAVS1	CXXC1	52048	ENSG00000143549	TPM3
chr1	154220325	154221497	Teff-Rest-AAVS1-KO-CXXC1_combo_macs2_peak_q0.05_peak_690	344	.	Teff	Resting	AAVS1	CXXC1	52106	ENSG00000143569	UBAP2L
chr1	154272260	154272681	Teff-Rest-AAVS1-KO-CXXC1_combo_macs2_peak_q0.05_peak_691	36	.	Teff	Resting	AAVS1	CXXC1	52110	ENSG00000143575	HAX1
chr1	154558670	154559102	Teff-Rest-AAVS1-KO-CXXC1_combo_macs2_peak_q0.05_peak_692	54	.	Teff	Resting	AAVS1	CXXC1	52127	ENSG00000160714	UBE2Q1
chr1	154607896	154608553	Teff-Rest-AAVS1-KO-CXXC1_combo_macs2_peak_q0.05_peak_693	472	.	Teff	Resting	AAVS1	CXXC1	52152	ENSG00000160710	ADAR
chr1	154627794	154628191	Teff-Rest-AAVS1-KO-CXXC1_combo_macs2_peak_q0.05_peak_694	16	.	Teff	Resting	AAVS1	CXXC1	52150	ENSG00000160710	ADAR
chr1	154656310	154656552	Teff-Rest-AAVS1-KO-CXXC1_combo_macs2_peak_q0.05_peak_695	24	.	Teff	Resting	AAVS1	CXXC1	52150	ENSG00000160710	ADAR
chr1	154936559	154936988	Teff-Rest-AAVS1-KO-CXXC1_combo_macs2_peak_q0.05_peak_696	104	.	Teff	Resting	AAVS1	CXXC1	52162	ENSG00000163344	PMVK
chr1	154961492	154962254	Teff-Rest-AAVS1-KO-CXXC1_combo_macs2_peak_q0.05_peak_697	383	.	Teff	Resting	AAVS1	CXXC1	52176	ENSG00000163348	PYGO2
chr1	155000849	155001213	Teff-Rest-AAVS1-KO-CXXC1_combo_macs2_peak_q0.05_peak_698	112	.	Teff	Resting	AAVS1	CXXC1	52228	ENSG00000160685	ZBTB7B
chr1	155084835	155085247	Teff-Rest-AAVS1-KO-CXXC1_combo_macs2_peak_q0.05_peak_699	86	.	Teff	Resting	AAVS1	CXXC1	52372	ENSG00000143590	EFNA3
chr1	155135562	155136011	Teff-Rest-AAVS1-KO-CXXC1_combo_macs2_peak_q0.05_peak_700	93	.	Teff	Resting	AAVS1	CXXC1	52388	ENSG00000169241	SLC50A1
chr1	155173163	155173501	Teff-Rest-AAVS1-KO-CXXC1_combo_macs2_peak_q0.05_peak_701	65	.	Teff	Resting	AAVS1	CXXC1	52399	ENSG00000163463	KRTCAP2
chr1	155244590	155244969	Teff-Rest-AAVS1-KO-CXXC1_combo_macs2_peak_q0.05_peak_702	571	.	Teff	Resting	AAVS1	CXXC1	52562	ENSG00000177628	GBA
chr1	155273251	155273659	Teff-Rest-AAVS1-KO-CXXC1_combo_macs2_peak_q0.05_peak_703	76	.	Teff	Resting	AAVS1	CXXC1	52580	ENSG00000176444	CLK2
chr1	155562372	155563497	Teff-Rest-AAVS1-KO-CXXC1_combo_macs2_peak_q0.05_peak_704	216	.	Teff	Resting	AAVS1	CXXC1	52630	ENSG00000116539	ASH1L
chr1	155688099	155689352	Teff-Rest-AAVS1-KO-CXXC1_combo_macs2_peak_q0.05_peak_705	476	.	Teff	Resting	AAVS1	CXXC1	52733	ENSG00000132676	DAP3
chr1	155745381	155745843	Teff-Rest-AAVS1-KO-CXXC1_combo_macs2_peak_q0.05_peak_706	196	.	Teff	Resting	AAVS1	CXXC1	52733	ENSG00000132676	DAP3
chr1	155857006	155857341	Teff-Rest-AAVS1-KO-CXXC1_combo_macs2_peak_q0.05_peak_707	98	.	Teff	Resting	AAVS1	CXXC1	52743	ENSG00000116580	GON4L
chr1	155934279	155934638	Teff-Rest-AAVS1-KO-CXXC1_combo_macs2_peak_q0.05_peak_708	86	.	Teff	Resting	AAVS1	CXXC1	52762	ENSG00000132680	KHDC4
chr1	156193870	156194131	Teff-Rest-AAVS1-KO-CXXC1_combo_macs2_peak_q0.05_peak_709	72	.	Teff	Resting	AAVS1	CXXC1	52878	ENSG00000160785	SLC25A44
chr1	156212923	156213320	Teff-Rest-AAVS1-KO-CXXC1_combo_macs2_peak_q0.05_peak_710	111	.	Teff	Resting	AAVS1	CXXC1	52891	ENSG00000160783	PMF1
chr1	156282538	156283170	Teff-Rest-AAVS1-KO-CXXC1_combo_macs2_peak_q0.05_peak_711	835	.	Teff	Resting	AAVS1	CXXC1	52910	ENSG00000163472	TMEM79
chr1	156500602	156501560	Teff-Rest-AAVS1-KO-CXXC1_combo_macs2_peak_q0.05_peak_712	130	.	Teff	Resting	AAVS1	CXXC1	52959	ENSG00000116604	MEF2D
chr1	156504865	156505423	Teff-Rest-AAVS1-KO-CXXC1_combo_macs2_peak_q0.05_peak_713	162	.	Teff	Resting	AAVS1	CXXC1	52957	ENSG00000116604	MEF2D
chr1	156582101	156582408	Teff-Rest-AAVS1-KO-CXXC1_combo_macs2_peak_q0.05_peak_714	35	.	Teff	Resting	AAVS1	CXXC1	52961	ENSG00000187862	TTC24
chr1	156601290	156601596	Teff-Rest-AAVS1-KO-CXXC1_combo_macs2_peak_q0.05_peak_715	103	.	Teff	Resting	AAVS1	CXXC1	52969	ENSG00000160818	GPATCH4
chr1	156741047	156741419	Teff-Rest-AAVS1-KO-CXXC1_combo_macs2_peak_q0.05_peak_716	157	.	Teff	Resting	AAVS1	CXXC1	52990	ENSG00000143314	MRPL24
chr1	156751178	156752152	Teff-Rest-AAVS1-KO-CXXC1_combo_macs2_peak_q0.05_peak_717	212	.	Teff	Resting	AAVS1	CXXC1	52994	ENSG00000143321	HDGF
chr1	156767117	156768253	Teff-Rest-AAVS1-KO-CXXC1_combo_macs2_peak_q0.05_peak_718	1074	.	Teff	Resting	AAVS1	CXXC1	52995	ENSG00000143294	PRCC
chr1	156816729	156817013	Teff-Rest-AAVS1-KO-CXXC1_combo_macs2_peak_q0.05_peak_719	22	.	Teff	Resting	AAVS1	CXXC1	52998	ENSG00000027869	SH2D2A
chr1	157133502	157133753	Teff-Rest-AAVS1-KO-CXXC1_combo_macs2_peak_q0.05_peak_720	61	.	Teff	Resting	AAVS1	CXXC1	53042	ENSG00000117036	ETV3
chr1	157138312	157138746	Teff-Rest-AAVS1-KO-CXXC1_combo_macs2_peak_q0.05_peak_721	68	.	Teff	Resting	AAVS1	CXXC1	53043	ENSG00000117036	ETV3
chr1	158203866	158204240	Teff-Rest-AAVS1-KO-CXXC1_combo_macs2_peak_q0.05_peak_722	59	.	Teff	Resting	AAVS1	CXXC1	53072	ENSG00000158473	CD1D
chr1	158618191	158618532	Teff-Rest-AAVS1-KO-CXXC1_combo_macs2_peak_q0.05_peak_723	64	.	Teff	Resting	AAVS1	CXXC1	53107	ENSG00000198967	OR10Z1
chr1	158856208	158856494	Teff-Rest-AAVS1-KO-CXXC1_combo_macs2_peak_q0.05_peak_724	20	.	Teff	Resting	AAVS1	CXXC1	53118	ENSG00000163563	MNDA
chr1	158931264	158931606	Teff-Rest-AAVS1-KO-CXXC1_combo_macs2_peak_q0.05_peak_725	42	.	Teff	Resting	AAVS1	CXXC1	53130	ENSG00000163564	PYHIN1
chr1	158998819	158999138	Teff-Rest-AAVS1-KO-CXXC1_combo_macs2_peak_q0.05_peak_726	24	.	Teff	Resting	AAVS1	CXXC1	53138	ENSG00000163565	IFI16
chr1	159009707	159010153	Teff-Rest-AAVS1-KO-CXXC1_combo_macs2_peak_q0.05_peak_727	294	.	Teff	Resting	AAVS1	CXXC1	53147	ENSG00000163565	IFI16
chr1	159091809	159092051	Teff-Rest-AAVS1-KO-CXXC1_combo_macs2_peak_q0.05_peak_728	47	.	Teff	Resting	AAVS1	CXXC1	53149	ENSG00000163568	AIM2
chr1	160031799	160032157	Teff-Rest-AAVS1-KO-CXXC1_combo_macs2_peak_q0.05_peak_729	61	.	Teff	Resting	AAVS1	CXXC1	53209	ENSG00000143315	PIGM
chr1	160261959	160262595	Teff-Rest-AAVS1-KO-CXXC1_combo_macs2_peak_q0.05_peak_730	72	.	Teff	Resting	AAVS1	CXXC1	53254	ENSG00000132716	DCAF8
chr1	160284979	160285278	Teff-Rest-AAVS1-KO-CXXC1_combo_macs2_peak_q0.05_peak_731	71	.	Teff	Resting	AAVS1	CXXC1	53256	ENSG00000162735	PEX19
chr1	160343091	160343630	Teff-Rest-AAVS1-KO-CXXC1_combo_macs2_peak_q0.05_peak_732	170	.	Teff	Resting	AAVS1	CXXC1	53270	ENSG00000162736	NCSTN
chr1	160540227	160540499	Teff-Rest-AAVS1-KO-CXXC1_combo_macs2_peak_q0.05_peak_733	78	.	Teff	Resting	AAVS1	CXXC1	53278	ENSG00000162739	SLAMF6
chr1	160629231	160629674	Teff-Rest-AAVS1-KO-CXXC1_combo_macs2_peak_q0.05_peak_734	439	.	Teff	Resting	AAVS1	CXXC1	53287	ENSG00000117090	SLAMF1
chr1	160638058	160638325	Teff-Rest-AAVS1-KO-CXXC1_combo_macs2_peak_q0.05_peak_735	73	.	Teff	Resting	AAVS1	CXXC1	53287	ENSG00000117090	SLAMF1
chr1	160796000	160796269	Teff-Rest-AAVS1-KO-CXXC1_combo_macs2_peak_q0.05_peak_736	114	.	Teff	Resting	AAVS1	CXXC1	53307	ENSG00000122224	LY9
chr1	160837526	160837858	Teff-Rest-AAVS1-KO-CXXC1_combo_macs2_peak_q0.05_peak_737	185	.	Teff	Resting	AAVS1	CXXC1	53311	ENSG00000122223	CD244
chr1	161038795	161039048	Teff-Rest-AAVS1-KO-CXXC1_combo_macs2_peak_q0.05_peak_738	61	.	Teff	Resting	AAVS1	CXXC1	53331	ENSG00000215845	TSTD1
chr1	161045597	161046270	Teff-Rest-AAVS1-KO-CXXC1_combo_macs2_peak_q0.05_peak_739	73	.	Teff	Resting	AAVS1	CXXC1	53336	ENSG00000158773	USF1
chr1	161069744	161070069	Teff-Rest-AAVS1-KO-CXXC1_combo_macs2_peak_q0.05_peak_740	241	.	Teff	Resting	AAVS1	CXXC1	53343	ENSG00000186517	ARHGAP30
chr1	161097523	161097862	Teff-Rest-AAVS1-KO-CXXC1_combo_macs2_peak_q0.05_peak_741	417	.	Teff	Resting	AAVS1	CXXC1	53347	ENSG00000162755	KLHDC9
chr1	161117808	161118147	Teff-Rest-AAVS1-KO-CXXC1_combo_macs2_peak_q0.05_peak_742	88	.	Teff	Resting	AAVS1	CXXC1	53353	ENSG00000158793	NIT1
chr1	161132403	161132966	Teff-Rest-AAVS1-KO-CXXC1_combo_macs2_peak_q0.05_peak_743	334	.	Teff	Resting	AAVS1	CXXC1	53362	ENSG00000158796	DEDD
chr1	161153866	161154356	Teff-Rest-AAVS1-KO-CXXC1_combo_macs2_peak_q0.05_peak_744	175	.	Teff	Resting	AAVS1	CXXC1	53364	ENSG00000143222	UFC1
chr1	161165978	161166509	Teff-Rest-AAVS1-KO-CXXC1_combo_macs2_peak_q0.05_peak_745	74	.	Teff	Resting	AAVS1	CXXC1	53371	ENSG00000143224	PPOX
chr1	161225732	161226071	Teff-Rest-AAVS1-KO-CXXC1_combo_macs2_peak_q0.05_peak_746	19	.	Teff	Resting	AAVS1	CXXC1	53406	ENSG00000158882	TOMM40L
chr1	161314258	161314652	Teff-Rest-AAVS1-KO-CXXC1_combo_macs2_peak_q0.05_peak_747	146	.	Teff	Resting	AAVS1	CXXC1	53472	ENSG00000143252	SDHC
chr1	161399293	161400071	Teff-Rest-AAVS1-KO-CXXC1_combo_macs2_peak_q0.05_peak_748	202	.	Teff	Resting	AAVS1	CXXC1	53473	ENSG00000188931	CFAP126
chr1	161530784	161531405	Teff-Rest-AAVS1-KO-CXXC1_combo_macs2_peak_q0.05_peak_750	143	.	Teff	Resting	AAVS1	CXXC1	53476	ENSG00000173110	HSPA6
chr1	161612358	161612973	Teff-Rest-AAVS1-KO-CXXC1_combo_macs2_peak_q0.05_peak_751	91	.	Teff	Resting	AAVS1	CXXC1	53483	ENSG00000162747	FCGR3B
chr1	161726684	161726967	Teff-Rest-AAVS1-KO-CXXC1_combo_macs2_peak_q0.05_peak_752	59	.	Teff	Resting	AAVS1	CXXC1	53506	ENSG00000162746	FCRLB
chr1	161727610	161727890	Teff-Rest-AAVS1-KO-CXXC1_combo_macs2_peak_q0.05_peak_753	34	.	Teff	Resting	AAVS1	CXXC1	53506	ENSG00000162746	FCRLB
chr1	161749553	161750155	Teff-Rest-AAVS1-KO-CXXC1_combo_macs2_peak_q0.05_peak_754	381	.	Teff	Resting	AAVS1	CXXC1	53507	ENSG00000081721	DUSP12
chr1	161766067	161766623	Teff-Rest-AAVS1-KO-CXXC1_combo_macs2_peak_q0.05_peak_755	797	.	Teff	Resting	AAVS1	CXXC1	53508	ENSG00000118217	ATF6
chr1	162056057	162056346	Teff-Rest-AAVS1-KO-CXXC1_combo_macs2_peak_q0.05_peak_756	41	.	Teff	Resting	AAVS1	CXXC1	53513	ENSG00000198929	NOS1AP
chr1	162069609	162069874	Teff-Rest-AAVS1-KO-CXXC1_combo_macs2_peak_q0.05_peak_757	26	.	Teff	Resting	AAVS1	CXXC1	53513	ENSG00000198929	NOS1AP
chr1	162392061	162392428	Teff-Rest-AAVS1-KO-CXXC1_combo_macs2_peak_q0.05_peak_758	191	.	Teff	Resting	AAVS1	CXXC1	53518	ENSG00000239887	C1orf226
chr1	162497612	162498279	Teff-Rest-AAVS1-KO-CXXC1_combo_macs2_peak_q0.05_peak_759	447	.	Teff	Resting	AAVS1	CXXC1	53521	ENSG00000152332	UHMK1
chr1	162847859	162848181	Teff-Rest-AAVS1-KO-CXXC1_combo_macs2_peak_q0.05_peak_760	52	.	Teff	Resting	AAVS1	CXXC1	53534	ENSG00000185860	CCDC190
chr1	163321547	163322282	Teff-Rest-AAVS1-KO-CXXC1_combo_macs2_peak_q0.05_peak_761	1895	.	Teff	Resting	AAVS1	CXXC1	53548	ENSG00000143228	NUF2
chr1	165393042	165393294	Teff-Rest-AAVS1-KO-CXXC1_combo_macs2_peak_q0.05_peak_762	73	.	Teff	Resting	AAVS1	CXXC1	53557	ENSG00000162761	LMX1A
chr1	165630851	165631248	Teff-Rest-AAVS1-KO-CXXC1_combo_macs2_peak_q0.05_peak_763	111	.	Teff	Resting	AAVS1	CXXC1	53565	ENSG00000143198	MGST3
chr1	165698191	165698647	Teff-Rest-AAVS1-KO-CXXC1_combo_macs2_peak_q0.05_peak_764	256	.	Teff	Resting	AAVS1	CXXC1	53569	ENSG00000143149	ALDH9A1
chr1	165768606	165769230	Teff-Rest-AAVS1-KO-CXXC1_combo_macs2_peak_q0.05_peak_765	350	.	Teff	Resting	AAVS1	CXXC1	53574	ENSG00000143183	TMCO1
chr1	165827582	165828519	Teff-Rest-AAVS1-KO-CXXC1_combo_macs2_peak_q0.05_peak_766	71	.	Teff	Resting	AAVS1	CXXC1	53576	ENSG00000143179	UCK2
chr1	166166683	166166993	Teff-Rest-AAVS1-KO-CXXC1_combo_macs2_peak_q0.05_peak_767	56	.	Teff	Resting	AAVS1	CXXC1	53580	ENSG00000188859	FAM78B
chr1	166725548	166725835	Teff-Rest-AAVS1-KO-CXXC1_combo_macs2_peak_q0.05_peak_768	37	.	Teff	Resting	AAVS1	CXXC1	53581	ENSG00000143157	POGK
chr1	166839246	166839593	Teff-Rest-AAVS1-KO-CXXC1_combo_macs2_peak_q0.05_peak_769	78	.	Teff	Resting	AAVS1	CXXC1	53581	ENSG00000143157	POGK
chr1	166875956	166876586	Teff-Rest-AAVS1-KO-CXXC1_combo_macs2_peak_q0.05_peak_770	709	.	Teff	Resting	AAVS1	CXXC1	53583	ENSG00000152382	TADA1
chr1	167220569	167221247	Teff-Rest-AAVS1-KO-CXXC1_combo_macs2_peak_q0.05_peak_771	92	.	Teff	Resting	AAVS1	CXXC1	53600	ENSG00000143190	POU2F1
chr1	167222163	167222607	Teff-Rest-AAVS1-KO-CXXC1_combo_macs2_peak_q0.05_peak_772	80	.	Teff	Resting	AAVS1	CXXC1	53600	ENSG00000143190	POU2F1
chr1	167267846	167268097	Teff-Rest-AAVS1-KO-CXXC1_combo_macs2_peak_q0.05_peak_773	72	.	Teff	Resting	AAVS1	CXXC1	53600	ENSG00000143190	POU2F1
chr1	167518489	167518753	Teff-Rest-AAVS1-KO-CXXC1_combo_macs2_peak_q0.05_peak_774	106	.	Teff	Resting	AAVS1	CXXC1	53603	ENSG00000198821	CD247
chr1	167553556	167553833	Teff-Rest-AAVS1-KO-CXXC1_combo_macs2_peak_q0.05_peak_775	55	.	Teff	Resting	AAVS1	CXXC1	53605	ENSG00000143162	CREG1
chr1	167628096	167628380	Teff-Rest-AAVS1-KO-CXXC1_combo_macs2_peak_q0.05_peak_776	104	.	Teff	Resting	AAVS1	CXXC1	53607	ENSG00000198771	RCSD1
chr1	167714422	167714714	Teff-Rest-AAVS1-KO-CXXC1_combo_macs2_peak_q0.05_peak_777	52	.	Teff	Resting	AAVS1	CXXC1	53608	ENSG00000197965	MPZL1
chr1	167935984	167936742	Teff-Rest-AAVS1-KO-CXXC1_combo_macs2_peak_q0.05_peak_778	287	.	Teff	Resting	AAVS1	CXXC1	53620	ENSG00000143164	DCAF6
chr1	168178714	168179403	Teff-Rest-AAVS1-KO-CXXC1_combo_macs2_peak_q0.05_peak_779	182	.	Teff	Resting	AAVS1	CXXC1	53629	ENSG00000143155	TIPRL
chr1	168535543	168535932	Teff-Rest-AAVS1-KO-CXXC1_combo_macs2_peak_q0.05_peak_780	104	.	Teff	Resting	AAVS1	CXXC1	53634	ENSG00000143185	XCL2
chr1	168776179	168776432	Teff-Rest-AAVS1-KO-CXXC1_combo_macs2_peak_q0.05_peak_781	25	.	Teff	Resting	AAVS1	CXXC1	53636	ENSG00000143196	DPT
chr1	169309522	169309766	Teff-Rest-AAVS1-KO-CXXC1_combo_macs2_peak_q0.05_peak_782	21	.	Teff	Resting	AAVS1	CXXC1	53641	ENSG00000143156	NME7
chr1	169367956	169368332	Teff-Rest-AAVS1-KO-CXXC1_combo_macs2_peak_q0.05_peak_783	71	.	Teff	Resting	AAVS1	CXXC1	53649	ENSG00000117475	BLZF1
chr1	169694324	169694644	Teff-Rest-AAVS1-KO-CXXC1_combo_macs2_peak_q0.05_peak_784	169	.	Teff	Resting	AAVS1	CXXC1	53681	ENSG00000188404	SELL
chr1	169794635	169795098	Teff-Rest-AAVS1-KO-CXXC1_combo_macs2_peak_q0.05_peak_785	310	.	Teff	Resting	AAVS1	CXXC1	53691	ENSG00000171806	METTL18
chr1	169893464	169894286	Teff-Rest-AAVS1-KO-CXXC1_combo_macs2_peak_q0.05_peak_786	195	.	Teff	Resting	AAVS1	CXXC1	53694	ENSG00000000457	SCYL3
chr1	169926171	169926464	Teff-Rest-AAVS1-KO-CXXC1_combo_macs2_peak_q0.05_peak_787	84	.	Teff	Resting	AAVS1	CXXC1	53694	ENSG00000000457	SCYL3
chr1	170531886	170532304	Teff-Rest-AAVS1-KO-CXXC1_combo_macs2_peak_q0.05_peak_788	123	.	Teff	Resting	AAVS1	CXXC1	53712	ENSG00000120370	GORAB
chr1	171188570	171188973	Teff-Rest-AAVS1-KO-CXXC1_combo_macs2_peak_q0.05_peak_789	50	.	Teff	Resting	AAVS1	CXXC1	53721	ENSG00000094963	FMO2
chr1	171313925	171314287	Teff-Rest-AAVS1-KO-CXXC1_combo_macs2_peak_q0.05_peak_790	73	.	Teff	Resting	AAVS1	CXXC1	53726	ENSG00000076258	FMO4
chr1	171485308	171485957	Teff-Rest-AAVS1-KO-CXXC1_combo_macs2_peak_q0.05_peak_791	156	.	Teff	Resting	AAVS1	CXXC1	53730	ENSG00000117523	PRRC2C
chr1	171741862	171742450	Teff-Rest-AAVS1-KO-CXXC1_combo_macs2_peak_q0.05_peak_792	579	.	Teff	Resting	AAVS1	CXXC1	53737	ENSG00000117533	VAMP4
chr1	171781054	171781573	Teff-Rest-AAVS1-KO-CXXC1_combo_macs2_peak_q0.05_peak_793	290	.	Teff	Resting	AAVS1	CXXC1	53740	ENSG00000010165	EEF1AKNMT
chr1	172358347	172358844	Teff-Rest-AAVS1-KO-CXXC1_combo_macs2_peak_q0.05_peak_794	61	.	Teff	Resting	AAVS1	CXXC1	53758	ENSG00000180999	C1orf105
chr1	172380819	172381228	Teff-Rest-AAVS1-KO-CXXC1_combo_macs2_peak_q0.05_peak_795	150	.	Teff	Resting	AAVS1	CXXC1	53758	ENSG00000180999	C1orf105
chr1	172394080	172394382	Teff-Rest-AAVS1-KO-CXXC1_combo_macs2_peak_q0.05_peak_796	100	.	Teff	Resting	AAVS1	CXXC1	53758	ENSG00000180999	C1orf105
chr1	172443887	172444229	Teff-Rest-AAVS1-KO-CXXC1_combo_macs2_peak_q0.05_peak_797	143	.	Teff	Resting	AAVS1	CXXC1	53755	ENSG00000135845	PIGC
chr1	172532763	172533484	Teff-Rest-AAVS1-KO-CXXC1_combo_macs2_peak_q0.05_peak_798	128	.	Teff	Resting	AAVS1	CXXC1	53772	ENSG00000094975	SUCO
chr1	172699267	172699534	Teff-Rest-AAVS1-KO-CXXC1_combo_macs2_peak_q0.05_peak_799	91	.	Teff	Resting	AAVS1	CXXC1	53775	ENSG00000117560	FASLG
chr1	172838428	172838793	Teff-Rest-AAVS1-KO-CXXC1_combo_macs2_peak_q0.05_peak_800	95	.	Teff	Resting	AAVS1	CXXC1	53775	ENSG00000117560	FASLG
chr1	172895070	172895450	Teff-Rest-AAVS1-KO-CXXC1_combo_macs2_peak_q0.05_peak_801	49	.	Teff	Resting	AAVS1	CXXC1	53776	ENSG00000120337	TNFSF18
chr1	173476599	173476980	Teff-Rest-AAVS1-KO-CXXC1_combo_macs2_peak_q0.05_peak_802	39	.	Teff	Resting	AAVS1	CXXC1	53781	ENSG00000117592	PRDX6
chr1	173714660	173715510	Teff-Rest-AAVS1-KO-CXXC1_combo_macs2_peak_q0.05_peak_803	972	.	Teff	Resting	AAVS1	CXXC1	53790	ENSG00000076321	KLHL20
chr1	173824396	173824937	Teff-Rest-AAVS1-KO-CXXC1_combo_macs2_peak_q0.05_peak_804	162	.	Teff	Resting	AAVS1	CXXC1	53799	ENSG00000117593	DARS2
chr1	173867720	173868742	Teff-Rest-AAVS1-KO-CXXC1_combo_macs2_peak_q0.05_peak_805	226	.	Teff	Resting	AAVS1	CXXC1	53809	ENSG00000185278	ZBTB37
chr1	174021540	174022461	Teff-Rest-AAVS1-KO-CXXC1_combo_macs2_peak_q0.05_peak_806	110	.	Teff	Resting	AAVS1	CXXC1	53812	ENSG00000135870	RC3H1
chr1	174153252	174153555	Teff-Rest-AAVS1-KO-CXXC1_combo_macs2_peak_q0.05_peak_807	82	.	Teff	Resting	AAVS1	CXXC1	53817	ENSG00000152061	RABGAP1L
chr1	174159041	174159976	Teff-Rest-AAVS1-KO-CXXC1_combo_macs2_peak_q0.05_peak_808	242	.	Teff	Resting	AAVS1	CXXC1	53818	ENSG00000152061	RABGAP1L
chr1	174999276	175000347	Teff-Rest-AAVS1-KO-CXXC1_combo_macs2_peak_q0.05_peak_809	321	.	Teff	Resting	AAVS1	CXXC1	53835	ENSG00000116161	CACYBP
chr1	175023247	175023676	Teff-Rest-AAVS1-KO-CXXC1_combo_macs2_peak_q0.05_peak_810	377	.	Teff	Resting	AAVS1	CXXC1	53836	ENSG00000120333	MRPS14
chr1	175209156	175209902	Teff-Rest-AAVS1-KO-CXXC1_combo_macs2_peak_q0.05_peak_811	156	.	Teff	Resting	AAVS1	CXXC1	53846	ENSG00000235750	KIAA0040
chr1	176206569	176207722	Teff-Rest-AAVS1-KO-CXXC1_combo_macs2_peak_q0.05_peak_812	213	.	Teff	Resting	AAVS1	CXXC1	53857	ENSG00000143207	COP1
chr1	178237253	178237503	Teff-Rest-AAVS1-KO-CXXC1_combo_macs2_peak_q0.05_peak_813	43	.	Teff	Resting	AAVS1	CXXC1	53882	ENSG00000075391	RASAL2
chr1	178542455	178542788	Teff-Rest-AAVS1-KO-CXXC1_combo_macs2_peak_q0.05_peak_814	97	.	Teff	Resting	AAVS1	CXXC1	53893	ENSG00000240021	TEX35
chr1	179025620	179026608	Teff-Rest-AAVS1-KO-CXXC1_combo_macs2_peak_q0.05_peak_815	93	.	Teff	Resting	AAVS1	CXXC1	53899	ENSG00000116199	FAM20B
chr1	179081944	179082215	Teff-Rest-AAVS1-KO-CXXC1_combo_macs2_peak_q0.05_peak_816	57	.	Teff	Resting	AAVS1	CXXC1	53903	ENSG00000186283	TOR3A
chr1	179293716	179294114	Teff-Rest-AAVS1-KO-CXXC1_combo_macs2_peak_q0.05_peak_817	14	.	Teff	Resting	AAVS1	CXXC1	53928	ENSG00000057252	SOAT1
chr1	179365673	179366087	Teff-Rest-AAVS1-KO-CXXC1_combo_macs2_peak_q0.05_peak_818	34	.	Teff	Resting	AAVS1	CXXC1	53935	ENSG00000162779	AXDND1
chr1	179877562	179877871	Teff-Rest-AAVS1-KO-CXXC1_combo_macs2_peak_q0.05_peak_819	97	.	Teff	Resting	AAVS1	CXXC1	53947	ENSG00000169905	TOR1AIP2
chr1	179882268	179883427	Teff-Rest-AAVS1-KO-CXXC1_combo_macs2_peak_q0.05_peak_820	2286	.	Teff	Resting	AAVS1	CXXC1	53952	ENSG00000143337	TOR1AIP1
chr1	179954433	179955275	Teff-Rest-AAVS1-KO-CXXC1_combo_macs2_peak_q0.05_peak_821	384	.	Teff	Resting	AAVS1	CXXC1	53962	ENSG00000135837	CEP350
chr1	180154457	180155100	Teff-Rest-AAVS1-KO-CXXC1_combo_macs2_peak_q0.05_peak_822	57	.	Teff	Resting	AAVS1	CXXC1	53967	ENSG00000116260	QSOX1
chr1	180502210	180503146	Teff-Rest-AAVS1-KO-CXXC1_combo_macs2_peak_q0.05_peak_823	1185	.	Teff	Resting	AAVS1	CXXC1	53970	ENSG00000230124	ACBD6
chr1	180631780	180632648	Teff-Rest-AAVS1-KO-CXXC1_combo_macs2_peak_q0.05_peak_824	161	.	Teff	Resting	AAVS1	CXXC1	53972	ENSG00000143324	XPR1
chr1	181022619	181023338	Teff-Rest-AAVS1-KO-CXXC1_combo_macs2_peak_q0.05_peak_825	565	.	Teff	Resting	AAVS1	CXXC1	53976	ENSG00000135823	STX6
chr1	181088669	181089017	Teff-Rest-AAVS1-KO-CXXC1_combo_macs2_peak_q0.05_peak_826	32	.	Teff	Resting	AAVS1	CXXC1	53987	ENSG00000162783	IER5
chr1	181089512	181090060	Teff-Rest-AAVS1-KO-CXXC1_combo_macs2_peak_q0.05_peak_827	84	.	Teff	Resting	AAVS1	CXXC1	53987	ENSG00000162783	IER5
chr1	181149614	181149901	Teff-Rest-AAVS1-KO-CXXC1_combo_macs2_peak_q0.05_peak_828	175	.	Teff	Resting	AAVS1	CXXC1	53987	ENSG00000162783	IER5
chr1	181396408	181396659	Teff-Rest-AAVS1-KO-CXXC1_combo_macs2_peak_q0.05_peak_829	80	.	Teff	Resting	AAVS1	CXXC1	53997	ENSG00000198216	CACNA1E
chr1	182029760	182030051	Teff-Rest-AAVS1-KO-CXXC1_combo_macs2_peak_q0.05_peak_830	50	.	Teff	Resting	AAVS1	CXXC1	54008	ENSG00000179930	ZNF648
chr1	182046868	182047122	Teff-Rest-AAVS1-KO-CXXC1_combo_macs2_peak_q0.05_peak_831	24	.	Teff	Resting	AAVS1	CXXC1	54008	ENSG00000179930	ZNF648
chr1	182391373	182391958	Teff-Rest-AAVS1-KO-CXXC1_combo_macs2_peak_q0.05_peak_832	456	.	Teff	Resting	AAVS1	CXXC1	54016	ENSG00000135821	GLUL
chr1	182615889	182616435	Teff-Rest-AAVS1-KO-CXXC1_combo_macs2_peak_q0.05_peak_833	1116	.	Teff	Resting	AAVS1	CXXC1	54023	ENSG00000143333	RGS16
chr1	182789334	182789690	Teff-Rest-AAVS1-KO-CXXC1_combo_macs2_peak_q0.05_peak_834	41	.	Teff	Resting	AAVS1	CXXC1	54037	ENSG00000135838	NPL
chr1	182839259	182839966	Teff-Rest-AAVS1-KO-CXXC1_combo_macs2_peak_q0.05_peak_835	362	.	Teff	Resting	AAVS1	CXXC1	54039	ENSG00000135829	DHX9
chr1	183471800	183472751	Teff-Rest-AAVS1-KO-CXXC1_combo_macs2_peak_q0.05_peak_836	1561	.	Teff	Resting	AAVS1	CXXC1	54072	ENSG00000116698	SMG7
chr1	183633761	183634065	Teff-Rest-AAVS1-KO-CXXC1_combo_macs2_peak_q0.05_peak_837	20	.	Teff	Resting	AAVS1	CXXC1	54083	ENSG00000162704	ARPC5
chr1	183635537	183635911	Teff-Rest-AAVS1-KO-CXXC1_combo_macs2_peak_q0.05_peak_838	116	.	Teff	Resting	AAVS1	CXXC1	54084	ENSG00000162704	ARPC5
chr1	183956715	183956997	Teff-Rest-AAVS1-KO-CXXC1_combo_macs2_peak_q0.05_peak_839	130	.	Teff	Resting	AAVS1	CXXC1	54096	ENSG00000198756	COLGALT2
chr1	184037356	184037630	Teff-Rest-AAVS1-KO-CXXC1_combo_macs2_peak_q0.05_peak_840	33	.	Teff	Resting	AAVS1	CXXC1	54095	ENSG00000198756	COLGALT2
chr1	184051449	184052058	Teff-Rest-AAVS1-KO-CXXC1_combo_macs2_peak_q0.05_peak_841	700	.	Teff	Resting	AAVS1	CXXC1	54105	ENSG00000198860	TSEN15
chr1	184754180	184755217	Teff-Rest-AAVS1-KO-CXXC1_combo_macs2_peak_q0.05_peak_842	95	.	Teff	Resting	AAVS1	CXXC1	54108	ENSG00000116406	EDEM3
chr1	184840566	184840980	Teff-Rest-AAVS1-KO-CXXC1_combo_macs2_peak_q0.05_peak_843	190	.	Teff	Resting	AAVS1	CXXC1	54108	ENSG00000116406	EDEM3
chr1	184866929	184867336	Teff-Rest-AAVS1-KO-CXXC1_combo_macs2_peak_q0.05_peak_844	254	.	Teff	Resting	AAVS1	CXXC1	54113	ENSG00000135842	FAM129A
chr1	184973608	184974617	Teff-Rest-AAVS1-KO-CXXC1_combo_macs2_peak_q0.05_peak_845	79	.	Teff	Resting	AAVS1	CXXC1	54113	ENSG00000135842	FAM129A
chr1	185045198	185045929	Teff-Rest-AAVS1-KO-CXXC1_combo_macs2_peak_q0.05_peak_846	78	.	Teff	Resting	AAVS1	CXXC1	54115	ENSG00000121481	RNF2
chr1	185156527	185157513	Teff-Rest-AAVS1-KO-CXXC1_combo_macs2_peak_q0.05_peak_847	128	.	Teff	Resting	AAVS1	CXXC1	54118	ENSG00000116668	SWT1
chr1	185281164	185281481	Teff-Rest-AAVS1-KO-CXXC1_combo_macs2_peak_q0.05_peak_848	62	.	Teff	Resting	AAVS1	CXXC1	54123	ENSG00000116679	IVNS1ABP
chr1	185316633	185317611	Teff-Rest-AAVS1-KO-CXXC1_combo_macs2_peak_q0.05_peak_849	125	.	Teff	Resting	AAVS1	CXXC1	54122	ENSG00000116679	IVNS1ABP
chr1	185420743	185421154	Teff-Rest-AAVS1-KO-CXXC1_combo_macs2_peak_q0.05_peak_850	333	.	Teff	Resting	AAVS1	CXXC1	54122	ENSG00000116679	IVNS1ABP
chr1	185560011	185560312	Teff-Rest-AAVS1-KO-CXXC1_combo_macs2_peak_q0.05_peak_851	117	.	Teff	Resting	AAVS1	CXXC1	54134	ENSG00000143341	HMCN1
chr1	186375091	186376160	Teff-Rest-AAVS1-KO-CXXC1_combo_macs2_peak_q0.05_peak_852	377	.	Teff	Resting	AAVS1	CXXC1	54157	ENSG00000157181	ODR4
chr1	187072527	187072770	Teff-Rest-AAVS1-KO-CXXC1_combo_macs2_peak_q0.05_peak_853	13	.	Teff	Resting	AAVS1	CXXC1	54168	ENSG00000116711	PLA2G4A
chr1	187092169	187092415	Teff-Rest-AAVS1-KO-CXXC1_combo_macs2_peak_q0.05_peak_854	37	.	Teff	Resting	AAVS1	CXXC1	54168	ENSG00000116711	PLA2G4A
chr1	187886928	187887240	Teff-Rest-AAVS1-KO-CXXC1_combo_macs2_peak_q0.05_peak_855	31	.	Teff	Resting	AAVS1	CXXC1	54168	ENSG00000116711	PLA2G4A
chr1	188003131	188003403	Teff-Rest-AAVS1-KO-CXXC1_combo_macs2_peak_q0.05_peak_856	31	.	Teff	Resting	AAVS1	CXXC1	54168	ENSG00000116711	PLA2G4A
chr1	188571462	188571750	Teff-Rest-AAVS1-KO-CXXC1_combo_macs2_peak_q0.05_peak_857	31	.	Teff	Resting	AAVS1	CXXC1	54168	ENSG00000116711	PLA2G4A
chr1	188591757	188592033	Teff-Rest-AAVS1-KO-CXXC1_combo_macs2_peak_q0.05_peak_858	40	.	Teff	Resting	AAVS1	CXXC1	54168	ENSG00000116711	PLA2G4A
chr1	191288739	191289059	Teff-Rest-AAVS1-KO-CXXC1_combo_macs2_peak_q0.05_peak_859	57	.	Teff	Resting	AAVS1	CXXC1	54175	ENSG00000162670	BRINP3
chr1	191786653	191786909	Teff-Rest-AAVS1-KO-CXXC1_combo_macs2_peak_q0.05_peak_860	20	.	Teff	Resting	AAVS1	CXXC1	54176	ENSG00000150681	RGS18
chr1	192516731	192517183	Teff-Rest-AAVS1-KO-CXXC1_combo_macs2_peak_q0.05_peak_861	246	.	Teff	Resting	AAVS1	CXXC1	54180	ENSG00000090104	RGS1
chr1	192593666	192593938	Teff-Rest-AAVS1-KO-CXXC1_combo_macs2_peak_q0.05_peak_862	33	.	Teff	Resting	AAVS1	CXXC1	54181	ENSG00000090104	RGS1
chr1	193058590	193058835	Teff-Rest-AAVS1-KO-CXXC1_combo_macs2_peak_q0.05_peak_863	31	.	Teff	Resting	AAVS1	CXXC1	54198	ENSG00000116750	UCHL5
chr1	193059149	193059774	Teff-Rest-AAVS1-KO-CXXC1_combo_macs2_peak_q0.05_peak_864	276	.	Teff	Resting	AAVS1	CXXC1	54203	ENSG00000116747	TROVE2
chr1	193105122	193105381	Teff-Rest-AAVS1-KO-CXXC1_combo_macs2_peak_q0.05_peak_865	35	.	Teff	Resting	AAVS1	CXXC1	54214	ENSG00000023572	GLRX2
chr1	193121609	193122582	Teff-Rest-AAVS1-KO-CXXC1_combo_macs2_peak_q0.05_peak_866	249	.	Teff	Resting	AAVS1	CXXC1	54222	ENSG00000134371	CDC73
chr1	193311306	193311662	Teff-Rest-AAVS1-KO-CXXC1_combo_macs2_peak_q0.05_peak_867	91	.	Teff	Resting	AAVS1	CXXC1	54223	ENSG00000162630	B3GALT2
chr1	193479152	193479705	Teff-Rest-AAVS1-KO-CXXC1_combo_macs2_peak_q0.05_peak_868	472	.	Teff	Resting	AAVS1	CXXC1	54223	ENSG00000162630	B3GALT2
chr1	193756906	193757239	Teff-Rest-AAVS1-KO-CXXC1_combo_macs2_peak_q0.05_peak_869	58	.	Teff	Resting	AAVS1	CXXC1	54223	ENSG00000162630	B3GALT2
chr1	194225993	194226257	Teff-Rest-AAVS1-KO-CXXC1_combo_macs2_peak_q0.05_peak_870	66	.	Teff	Resting	AAVS1	CXXC1	54223	ENSG00000162630	B3GALT2
chr1	195195424	195195770	Teff-Rest-AAVS1-KO-CXXC1_combo_macs2_peak_q0.05_peak_871	142	.	Teff	Resting	AAVS1	CXXC1	54245	ENSG00000162687	KCNT2
chr1	195348268	195348570	Teff-Rest-AAVS1-KO-CXXC1_combo_macs2_peak_q0.05_peak_872	33	.	Teff	Resting	AAVS1	CXXC1	54245	ENSG00000162687	KCNT2
chr1	195563254	195563541	Teff-Rest-AAVS1-KO-CXXC1_combo_macs2_peak_q0.05_peak_873	18	.	Teff	Resting	AAVS1	CXXC1	54245	ENSG00000162687	KCNT2
chr1	195565161	195565510	Teff-Rest-AAVS1-KO-CXXC1_combo_macs2_peak_q0.05_peak_874	72	.	Teff	Resting	AAVS1	CXXC1	54245	ENSG00000162687	KCNT2
chr1	195783600	195783894	Teff-Rest-AAVS1-KO-CXXC1_combo_macs2_peak_q0.05_peak_875	43	.	Teff	Resting	AAVS1	CXXC1	54245	ENSG00000162687	KCNT2
chr1	195863631	195863933	Teff-Rest-AAVS1-KO-CXXC1_combo_macs2_peak_q0.05_peak_876	35	.	Teff	Resting	AAVS1	CXXC1	54245	ENSG00000162687	KCNT2
chr1	196683282	196683963	Teff-Rest-AAVS1-KO-CXXC1_combo_macs2_peak_q0.05_peak_877	43	.	Teff	Resting	AAVS1	CXXC1	54257	ENSG00000000971	CFH
chr1	196685689	196685961	Teff-Rest-AAVS1-KO-CXXC1_combo_macs2_peak_q0.05_peak_878	43	.	Teff	Resting	AAVS1	CXXC1	54257	ENSG00000000971	CFH
chr1	197201344	197201796	Teff-Rest-AAVS1-KO-CXXC1_combo_macs2_peak_q0.05_peak_879	240	.	Teff	Resting	AAVS1	CXXC1	54279	ENSG00000177888	ZBTB41
chr1	197380104	197380369	Teff-Rest-AAVS1-KO-CXXC1_combo_macs2_peak_q0.05_peak_880	33	.	Teff	Resting	AAVS1	CXXC1	54288	ENSG00000134376	CRB1
chr1	197774533	197775153	Teff-Rest-AAVS1-KO-CXXC1_combo_macs2_peak_q0.05_peak_881	50	.	Teff	Resting	AAVS1	CXXC1	54298	ENSG00000213047	DENND1B
chr1	197902419	197903117	Teff-Rest-AAVS1-KO-CXXC1_combo_macs2_peak_q0.05_peak_882	268	.	Teff	Resting	AAVS1	CXXC1	54300	ENSG00000203724	C1orf53
chr1	197949249	197949642	Teff-Rest-AAVS1-KO-CXXC1_combo_macs2_peak_q0.05_peak_883	58	.	Teff	Resting	AAVS1	CXXC1	54305	ENSG00000143355	LHX9
chr1	198156711	198157686	Teff-Rest-AAVS1-KO-CXXC1_combo_macs2_peak_q0.05_peak_884	157	.	Teff	Resting	AAVS1	CXXC1	54313	ENSG00000151414	NEK7
chr1	198214901	198215216	Teff-Rest-AAVS1-KO-CXXC1_combo_macs2_peak_q0.05_peak_885	40	.	Teff	Resting	AAVS1	CXXC1	54313	ENSG00000151414	NEK7
chr1	198513209	198513460	Teff-Rest-AAVS1-KO-CXXC1_combo_macs2_peak_q0.05_peak_886	15	.	Teff	Resting	AAVS1	CXXC1	54316	ENSG00000151418	ATP6V1G3
chr1	198556942	198557213	Teff-Rest-AAVS1-KO-CXXC1_combo_macs2_peak_q0.05_peak_887	130	.	Teff	Resting	AAVS1	CXXC1	54317	ENSG00000151418	ATP6V1G3
chr1	198621067	198621664	Teff-Rest-AAVS1-KO-CXXC1_combo_macs2_peak_q0.05_peak_888	15	.	Teff	Resting	AAVS1	CXXC1	54322	ENSG00000081237	PTPRC
chr1	198681839	198682392	Teff-Rest-AAVS1-KO-CXXC1_combo_macs2_peak_q0.05_peak_889	213	.	Teff	Resting	AAVS1	CXXC1	54326	ENSG00000081237	PTPRC
chr1	198934870	198935164	Teff-Rest-AAVS1-KO-CXXC1_combo_macs2_peak_q0.05_peak_890	101	.	Teff	Resting	AAVS1	CXXC1	54326	ENSG00000081237	PTPRC
chr1	199041585	199041954	Teff-Rest-AAVS1-KO-CXXC1_combo_macs2_peak_q0.05_peak_891	207	.	Teff	Resting	AAVS1	CXXC1	54326	ENSG00000081237	PTPRC
chr1	199089788	199090078	Teff-Rest-AAVS1-KO-CXXC1_combo_macs2_peak_q0.05_peak_892	106	.	Teff	Resting	AAVS1	CXXC1	54326	ENSG00000081237	PTPRC
chr1	199168884	199169128	Teff-Rest-AAVS1-KO-CXXC1_combo_macs2_peak_q0.05_peak_893	19	.	Teff	Resting	AAVS1	CXXC1	54326	ENSG00000081237	PTPRC
chr1	199173343	199173643	Teff-Rest-AAVS1-KO-CXXC1_combo_macs2_peak_q0.05_peak_894	91	.	Teff	Resting	AAVS1	CXXC1	54326	ENSG00000081237	PTPRC
chr1	200154108	200154471	Teff-Rest-AAVS1-KO-CXXC1_combo_macs2_peak_q0.05_peak_895	117	.	Teff	Resting	AAVS1	CXXC1	54334	ENSG00000116833	NR5A2
chr1	200409624	200409893	Teff-Rest-AAVS1-KO-CXXC1_combo_macs2_peak_q0.05_peak_896	32	.	Teff	Resting	AAVS1	CXXC1	54337	ENSG00000162702	ZNF281
chr1	200669398	200670198	Teff-Rest-AAVS1-KO-CXXC1_combo_macs2_peak_q0.05_peak_897	609	.	Teff	Resting	AAVS1	CXXC1	54341	ENSG00000118197	DDX59
chr1	201023465	201023710	Teff-Rest-AAVS1-KO-CXXC1_combo_macs2_peak_q0.05_peak_898	57	.	Teff	Resting	AAVS1	CXXC1	54378	ENSG00000116852	KIF21B
chr1	201435818	201436079	Teff-Rest-AAVS1-KO-CXXC1_combo_macs2_peak_q0.05_peak_899	123	.	Teff	Resting	AAVS1	CXXC1	54442	ENSG00000159173	TNNI1
chr1	201506896	201507251	Teff-Rest-AAVS1-KO-CXXC1_combo_macs2_peak_q0.05_peak_900	48	.	Teff	Resting	AAVS1	CXXC1	54458	ENSG00000159176	CSRP1
chr1	201828984	201829539	Teff-Rest-AAVS1-KO-CXXC1_combo_macs2_peak_q0.05_peak_901	491	.	Teff	Resting	AAVS1	CXXC1	54476	ENSG00000198700	IPO9
chr1	201955078	201955487	Teff-Rest-AAVS1-KO-CXXC1_combo_macs2_peak_q0.05_peak_902	112	.	Teff	Resting	AAVS1	CXXC1	54481	ENSG00000134375	TIMM17A
chr1	201982644	201983268	Teff-Rest-AAVS1-KO-CXXC1_combo_macs2_peak_q0.05_peak_903	42	.	Teff	Resting	AAVS1	CXXC1	54486	ENSG00000176393	RNPEP
chr1	202144155	202144807	Teff-Rest-AAVS1-KO-CXXC1_combo_macs2_peak_q0.05_peak_904	108	.	Teff	Resting	AAVS1	CXXC1	54497	ENSG00000143862	ARL8A
chr1	202348479	202348822	Teff-Rest-AAVS1-KO-CXXC1_combo_macs2_peak_q0.05_peak_905	90	.	Teff	Resting	AAVS1	CXXC1	54523	ENSG00000077157	PPP1R12B
chr1	202484090	202484398	Teff-Rest-AAVS1-KO-CXXC1_combo_macs2_peak_q0.05_peak_906	133	.	Teff	Resting	AAVS1	CXXC1	54525	ENSG00000077157	PPP1R12B
chr1	202810701	202811088	Teff-Rest-AAVS1-KO-CXXC1_combo_macs2_peak_q0.05_peak_907	132	.	Teff	Resting	AAVS1	CXXC1	54538	ENSG00000117139	KDM5B
chr1	202888578	202889222	Teff-Rest-AAVS1-KO-CXXC1_combo_macs2_peak_q0.05_peak_908	173	.	Teff	Resting	AAVS1	CXXC1	54540	ENSG00000183155	RABIF
chr1	202926876	202927512	Teff-Rest-AAVS1-KO-CXXC1_combo_macs2_peak_q0.05_peak_909	152	.	Teff	Resting	AAVS1	CXXC1	54541	ENSG00000117153	KLHL12
chr1	202957826	202958395	Teff-Rest-AAVS1-KO-CXXC1_combo_macs2_peak_q0.05_peak_910	96	.	Teff	Resting	AAVS1	CXXC1	54544	ENSG00000159346	ADIPOR1
chr1	203007228	203007966	Teff-Rest-AAVS1-KO-CXXC1_combo_macs2_peak_q0.05_peak_911	256	.	Teff	Resting	AAVS1	CXXC1	54546	ENSG00000163444	TMEM183A
chr1	203289538	203289839	Teff-Rest-AAVS1-KO-CXXC1_combo_macs2_peak_q0.05_peak_912	118	.	Teff	Resting	AAVS1	CXXC1	54595	ENSG00000159388	BTG2
chr1	203305546	203305903	Teff-Rest-AAVS1-KO-CXXC1_combo_macs2_peak_q0.05_peak_913	45	.	Teff	Resting	AAVS1	CXXC1	54595	ENSG00000159388	BTG2
chr1	203674046	203674414	Teff-Rest-AAVS1-KO-CXXC1_combo_macs2_peak_q0.05_peak_914	116	.	Teff	Resting	AAVS1	CXXC1	54602	ENSG00000058668	ATP2B4
chr1	203753904	203754445	Teff-Rest-AAVS1-KO-CXXC1_combo_macs2_peak_q0.05_peak_915	109	.	Teff	Resting	AAVS1	CXXC1	54603	ENSG00000122188	LAX1
chr1	203795419	203795832	Teff-Rest-AAVS1-KO-CXXC1_combo_macs2_peak_q0.05_peak_916	169	.	Teff	Resting	AAVS1	CXXC1	54615	ENSG00000257315	ZBED6
chr1	204286911	204287222	Teff-Rest-AAVS1-KO-CXXC1_combo_macs2_peak_q0.05_peak_917	52	.	Teff	Resting	AAVS1	CXXC1	54633	ENSG00000143850	PLEKHA6
chr1	204411204	204412120	Teff-Rest-AAVS1-KO-CXXC1_combo_macs2_peak_q0.05_peak_918	403	.	Teff	Resting	AAVS1	CXXC1	54639	ENSG00000158615	PPP1R15B
chr1	204494412	204494914	Teff-Rest-AAVS1-KO-CXXC1_combo_macs2_peak_q0.05_peak_919	67	.	Teff	Resting	AAVS1	CXXC1	54643	ENSG00000133056	PIK3C2B
chr1	204513190	204513636	Teff-Rest-AAVS1-KO-CXXC1_combo_macs2_peak_q0.05_peak_920	30	.	Teff	Resting	AAVS1	CXXC1	54655	ENSG00000198625	MDM4
chr1	204516178	204516972	Teff-Rest-AAVS1-KO-CXXC1_combo_macs2_peak_q0.05_peak_921	609	.	Teff	Resting	AAVS1	CXXC1	54662	ENSG00000198625	MDM4
chr1	204544379	204544709	Teff-Rest-AAVS1-KO-CXXC1_combo_macs2_peak_q0.05_peak_922	112	.	Teff	Resting	AAVS1	CXXC1	54661	ENSG00000198625	MDM4
chr1	204807071	204807458	Teff-Rest-AAVS1-KO-CXXC1_combo_macs2_peak_q0.05_peak_923	100	.	Teff	Resting	AAVS1	CXXC1	54684	ENSG00000163531	NFASC
chr1	205121773	205122548	Teff-Rest-AAVS1-KO-CXXC1_combo_macs2_peak_q0.05_peak_924	2598	.	Teff	Resting	AAVS1	CXXC1	54711	ENSG00000117222	RBBP5
chr1	205211183	205211896	Teff-Rest-AAVS1-KO-CXXC1_combo_macs2_peak_q0.05_peak_925	816	.	Teff	Resting	AAVS1	CXXC1	54716	ENSG00000133059	DSTYK
chr1	205288210	205288637	Teff-Rest-AAVS1-KO-CXXC1_combo_macs2_peak_q0.05_peak_926	210	.	Teff	Resting	AAVS1	CXXC1	54720	ENSG00000133069	TMCC2
chr1	205321296	205321567	Teff-Rest-AAVS1-KO-CXXC1_combo_macs2_peak_q0.05_peak_927	35	.	Teff	Resting	AAVS1	CXXC1	54723	ENSG00000163545	NUAK2
chr1	205630940	205632311	Teff-Rest-AAVS1-KO-CXXC1_combo_macs2_peak_q0.05_peak_928	435	.	Teff	Resting	AAVS1	CXXC1	54748	ENSG00000158711	ELK4
chr1	205748965	205749919	Teff-Rest-AAVS1-KO-CXXC1_combo_macs2_peak_q0.05_peak_929	278	.	Teff	Resting	AAVS1	CXXC1	54756	ENSG00000069275	NUCKS1
chr1	205750165	205750684	Teff-Rest-AAVS1-KO-CXXC1_combo_macs2_peak_q0.05_peak_930	143	.	Teff	Resting	AAVS1	CXXC1	54756	ENSG00000069275	NUCKS1
chr1	205775153	205775446	Teff-Rest-AAVS1-KO-CXXC1_combo_macs2_peak_q0.05_peak_931	17	.	Teff	Resting	AAVS1	CXXC1	54760	ENSG00000117280	RAB29
chr1	205813082	205813329	Teff-Rest-AAVS1-KO-CXXC1_combo_macs2_peak_q0.05_peak_932	37	.	Teff	Resting	AAVS1	CXXC1	54762	ENSG00000133065	SLC41A1
chr1	206203209	206203764	Teff-Rest-AAVS1-KO-CXXC1_combo_macs2_peak_q0.05_peak_933	519	.	Teff	Resting	AAVS1	CXXC1	54788	ENSG00000196550	FAM72A
chr1	206557116	206557463	Teff-Rest-AAVS1-KO-CXXC1_combo_macs2_peak_q0.05_peak_934	169	.	Teff	Resting	AAVS1	CXXC1	54815	ENSG00000266094	RASSF5
chr1	206612159	206612668	Teff-Rest-AAVS1-KO-CXXC1_combo_macs2_peak_q0.05_peak_935	874	.	Teff	Resting	AAVS1	CXXC1	54817	ENSG00000143486	EIF2D
chr1	206784463	206784822	Teff-Rest-AAVS1-KO-CXXC1_combo_macs2_peak_q0.05_peak_936	78	.	Teff	Resting	AAVS1	CXXC1	54834	ENSG00000136634	IL10
chr1	207050697	207051169	Teff-Rest-AAVS1-KO-CXXC1_combo_macs2_peak_q0.05_peak_937	276	.	Teff	Resting	AAVS1	CXXC1	54876	ENSG00000180667	YOD1
chr1	207052845	207053348	Teff-Rest-AAVS1-KO-CXXC1_combo_macs2_peak_q0.05_peak_938	57	.	Teff	Resting	AAVS1	CXXC1	54877	ENSG00000180667	YOD1
chr1	207077920	207078194	Teff-Rest-AAVS1-KO-CXXC1_combo_macs2_peak_q0.05_peak_939	72	.	Teff	Resting	AAVS1	CXXC1	54882	ENSG00000123843	C4BPB
chr1	207321213	207322052	Teff-Rest-AAVS1-KO-CXXC1_combo_macs2_peak_q0.05_peak_940	175	.	Teff	Resting	AAVS1	CXXC1	54897	ENSG00000196352	CD55
[truncated: 11,664 more rows]
