# Supplementary material for: Central control of dynamic gene circuits governs T cell rest and activation
Source: Nature. 2024 Dec 11;637(8047):930–9. doi: 10.1038/s41586-024-08314-y (PMC11754113; doi:10.1038/s41586-024-08314-y)
Supplement: Supplementary file 3 — Supplementary Tables 1–12 [file 41586_2024_8314_MOESM3_ESM.zip › 2023-10-17819C-s3/2023-10-17819C-S12_Cytokine_luminex_results.xlsx]

## Sheet: 20240612_ALL_SAMPLES_luminex_re
Cytokine	concentration (pg/mL)	KO	guide	condition	Donor	Cell_Type
Eotaxin	61.61	AAVS1	AAVS1_1	Stim	1	Teff
Eotaxin	51.71	MED12	MED12_1	Stim	1	Teff
Eotaxin	63.9	AAVS1	AAVS1_3	Stim	1	Teff
Eotaxin	60.44	MED12	MED12_2	Stim	1	Teff
Eotaxin	46.17	AAVS1	AAVS1_1	Stim	2	Teff
Eotaxin	41.65	MED12	MED12_1	Stim	2	Teff
Eotaxin	43.2	AAVS1	AAVS1_3	Stim	2	Teff
Eotaxin	49	MED12	MED12_2	Stim	2	Teff
Eotaxin	36.71	AAVS1	AAVS1_1	Stim	3	Teff
Eotaxin	40.06	MED12	MED12_1	Stim	3	Teff
Eotaxin	43.2	AAVS1	AAVS1_3	Stim	3	Teff
Eotaxin	43.2	MED12	MED12_2	Stim	3	Teff
Eotaxin	29.16	AAVS1	AAVS1_1	Stim	4	Teff
Eotaxin	22.26	MED12	MED12_1	Stim	4	Teff
Eotaxin	33.1	AAVS1	AAVS1_3	Stim	4	Teff
Eotaxin	22.26	MED12	MED12_2	Stim	4	Teff
FLT-3L	5.54	AAVS1	AAVS1_1	Stim	1	Teff
FLT-3L	4.53	MED12	MED12_1	Stim	1	Teff
FLT-3L	4.53	AAVS1	AAVS1_3	Stim	1	Teff
FLT-3L	3.65	MED12	MED12_2	Stim	1	Teff
FLT-3L	4.68	AAVS1	AAVS1_1	Stim	2	Teff
FLT-3L	4.53	MED12	MED12_1	Stim	2	Teff
FLT-3L	4.53	AAVS1	AAVS1_3	Stim	2	Teff
FLT-3L	5.26	MED12	MED12_2	Stim	2	Teff
FLT-3L	3.04	AAVS1	AAVS1_1	Stim	3	Teff
FLT-3L	3.65	MED12	MED12_1	Stim	3	Teff
FLT-3L	3.65	AAVS1	AAVS1_3	Stim	3	Teff
FLT-3L	3.95	MED12	MED12_2	Stim	3	Teff
FLT-3L	3.65	AAVS1	AAVS1_1	Stim	4	Teff
FLT-3L	3.65	MED12	MED12_1	Stim	4	Teff
FLT-3L	3.95	AAVS1	AAVS1_3	Stim	4	Teff
FLT-3L	3.2	MED12	MED12_2	Stim	4	Teff
GM-CSF	19699.1	AAVS1	AAVS1_1	Stim	1	Teff
GM-CSF	8397.92	MED12	MED12_1	Stim	1	Teff
GM-CSF	27496.8	AAVS1	AAVS1_3	Stim	1	Teff
GM-CSF	4930.28	MED12	MED12_2	Stim	1	Teff
GM-CSF	6229	AAVS1	AAVS1_1	Stim	2	Teff
GM-CSF	1775.54	MED12	MED12_1	Stim	2	Teff
GM-CSF	5435.12	AAVS1	AAVS1_3	Stim	2	Teff
GM-CSF	1881.51	MED12	MED12_2	Stim	2	Teff
GM-CSF	5702.52	AAVS1	AAVS1_1	Stim	3	Teff
GM-CSF	4783.81	MED12	MED12_1	Stim	3	Teff
GM-CSF	5307.8	AAVS1	AAVS1_3	Stim	3	Teff
GM-CSF	3577.13	MED12	MED12_2	Stim	3	Teff
GM-CSF	1977.35	AAVS1	AAVS1_1	Stim	4	Teff
GM-CSF	706.72	MED12	MED12_1	Stim	4	Teff
GM-CSF	2277.09	AAVS1	AAVS1_3	Stim	4	Teff
GM-CSF	487.72	MED12	MED12_2	Stim	4	Teff
GRO⍺	8.58	AAVS1	AAVS1_1	Stim	1	Teff
GRO⍺	4.68	MED12	MED12_1	Stim	1	Teff
GRO⍺	6.1	AAVS1	AAVS1_3	Stim	1	Teff
GRO⍺	5.39	MED12	MED12_2	Stim	1	Teff
GRO⍺	7.87	AAVS1	AAVS1_1	Stim	2	Teff
GRO⍺	0.4	MED12	MED12_1	Stim	2	Teff
GRO⍺	7.52	AAVS1	AAVS1_3	Stim	2	Teff
GRO⍺	3.97	MED12	MED12_2	Stim	2	Teff
GRO⍺	7.52	AAVS1	AAVS1_1	Stim	3	Teff
GRO⍺	2.55	MED12	MED12_1	Stim	3	Teff
GRO⍺	6.1	AAVS1	AAVS1_3	Stim	3	Teff
GRO⍺	3.97	MED12	MED12_2	Stim	3	Teff
GRO⍺	3.97	AAVS1	AAVS1_1	Stim	4	Teff
GRO⍺	2.91	MED12	MED12_1	Stim	4	Teff
GRO⍺	3.62	AAVS1	AAVS1_3	Stim	4	Teff
GRO⍺	2.55	MED12	MED12_2	Stim	4	Teff
IFNγ	21369	AAVS1	AAVS1_1	Stim	1	Teff
IFNγ	10230.8	MED12	MED12_1	Stim	1	Teff
IFNγ	28405.8	AAVS1	AAVS1_3	Stim	1	Teff
IFNγ	11370.1	MED12	MED12_2	Stim	1	Teff
IFNγ	5825.49	AAVS1	AAVS1_1	Stim	2	Teff
IFNγ	2857.39	MED12	MED12_1	Stim	2	Teff
IFNγ	4621.79	AAVS1	AAVS1_3	Stim	2	Teff
IFNγ	4077.61	MED12	MED12_2	Stim	2	Teff
IFNγ	8117.79	AAVS1	AAVS1_1	Stim	3	Teff
IFNγ	11763.2	MED12	MED12_1	Stim	3	Teff
IFNγ	8108.66	AAVS1	AAVS1_3	Stim	3	Teff
IFNγ	7607.83	MED12	MED12_2	Stim	3	Teff
IFNγ	5515.36	AAVS1	AAVS1_1	Stim	4	Teff
IFNγ	5476.16	MED12	MED12_1	Stim	4	Teff
IFNγ	4930.92	AAVS1	AAVS1_3	Stim	4	Teff
IFNγ	4942.3	MED12	MED12_2	Stim	4	Teff
IL-1⍺	31.4	AAVS1	AAVS1_1	Stim	1	Teff
IL-1⍺	22.15	MED12	MED12_1	Stim	1	Teff
IL-1⍺	34.22	AAVS1	AAVS1_3	Stim	1	Teff
IL-1⍺	18.81	MED12	MED12_2	Stim	1	Teff
IL-1⍺	30	AAVS1	AAVS1_1	Stim	2	Teff
IL-1⍺	20.83	MED12	MED12_1	Stim	2	Teff
IL-1⍺	28.16	AAVS1	AAVS1_3	Stim	2	Teff
IL-1⍺	21.71	MED12	MED12_2	Stim	2	Teff
IL-1⍺	21.71	AAVS1	AAVS1_1	Stim	3	Teff
IL-1⍺	20.69	MED12	MED12_1	Stim	3	Teff
IL-1⍺	18.23	AAVS1	AAVS1_3	Stim	3	Teff
IL-1⍺	34.85	MED12	MED12_2	Stim	3	Teff
IL-1⍺	23.19	AAVS1	AAVS1_1	Stim	4	Teff
IL-1⍺	295.19	MED12	MED12_1	Stim	4	Teff
IL-1⍺	25.58	AAVS1	AAVS1_3	Stim	4	Teff
IL-1⍺	17.95	MED12	MED12_2	Stim	4	Teff
IL-1RA	23.73	AAVS1	AAVS1_1	Stim	1	Teff
IL-1RA	21.06	MED12	MED12_1	Stim	1	Teff
IL-1RA	25.79	AAVS1	AAVS1_3	Stim	1	Teff
IL-1RA	21.26	MED12	MED12_2	Stim	1	Teff
IL-1RA	19.83	AAVS1	AAVS1_1	Stim	2	Teff
IL-1RA	20.03	MED12	MED12_1	Stim	2	Teff
IL-1RA	21.88	AAVS1	AAVS1_3	Stim	2	Teff
IL-1RA	21.88	MED12	MED12_2	Stim	2	Teff
IL-1RA	19.63	AAVS1	AAVS1_1	Stim	3	Teff
IL-1RA	18	MED12	MED12_1	Stim	3	Teff
IL-1RA	16.78	AAVS1	AAVS1_3	Stim	3	Teff
IL-1RA	18	MED12	MED12_2	Stim	3	Teff
IL-1RA	20.24	AAVS1	AAVS1_1	Stim	4	Teff
IL-1RA	22.29	MED12	MED12_1	Stim	4	Teff
IL-1RA	18.4	AAVS1	AAVS1_3	Stim	4	Teff
IL-1RA	20.03	MED12	MED12_2	Stim	4	Teff
IL-2	7330.06	AAVS1	AAVS1_1	Stim	1	Teff
IL-2	4726.43	MED12	MED12_1	Stim	1	Teff
IL-2	11110.4	AAVS1	AAVS1_3	Stim	1	Teff
IL-2	3690.36	MED12	MED12_2	Stim	1	Teff
IL-2	3708.07	AAVS1	AAVS1_1	Stim	2	Teff
IL-2	1044.47	MED12	MED12_1	Stim	2	Teff
IL-2	3113.68	AAVS1	AAVS1_3	Stim	2	Teff
IL-2	1969.31	MED12	MED12_2	Stim	2	Teff
IL-2	8576.49	AAVS1	AAVS1_1	Stim	3	Teff
IL-2	5867.07	MED12	MED12_1	Stim	3	Teff
IL-2	6762.95	AAVS1	AAVS1_3	Stim	3	Teff
IL-2	6582.33	MED12	MED12_2	Stim	3	Teff
IL-2	6133.29	AAVS1	AAVS1_1	Stim	4	Teff
IL-2	4547.61	MED12	MED12_1	Stim	4	Teff
IL-2	5692.28	AAVS1	AAVS1_3	Stim	4	Teff
IL-2	5487.84	MED12	MED12_2	Stim	4	Teff
IL-3	1281.51	AAVS1	AAVS1_1	Stim	1	Teff
IL-3	133.24	MED12	MED12_1	Stim	1	Teff
IL-3	1708.46	AAVS1	AAVS1_3	Stim	1	Teff
IL-3	68.33	MED12	MED12_2	Stim	1	Teff
IL-3	321.43	AAVS1	AAVS1_1	Stim	2	Teff
IL-3	28.36	MED12	MED12_1	Stim	2	Teff
IL-3	205.28	AAVS1	AAVS1_3	Stim	2	Teff
IL-3	63.68	MED12	MED12_2	Stim	2	Teff
IL-3	356.9	AAVS1	AAVS1_1	Stim	3	Teff
IL-3	63.68	MED12	MED12_1	Stim	3	Teff
IL-3	319.14	AAVS1	AAVS1_3	Stim	3	Teff
IL-3	53.21	MED12	MED12_2	Stim	3	Teff
IL-3	521.33	AAVS1	AAVS1_1	Stim	4	Teff
IL-3	31.27	MED12	MED12_1	Stim	4	Teff
IL-3	479.23	AAVS1	AAVS1_3	Stim	4	Teff
IL-3	42.32	MED12	MED12_2	Stim	4	Teff
IL-4	7511.55	AAVS1	AAVS1_1	Stim	1	Teff
IL-4	968.77	MED12	MED12_1	Stim	1	Teff
IL-4	7565.3	AAVS1	AAVS1_3	Stim	1	Teff
IL-4	653.19	MED12	MED12_2	Stim	1	Teff
IL-4	2364.87	AAVS1	AAVS1_1	Stim	2	Teff
IL-4	79.87	MED12	MED12_1	Stim	2	Teff
IL-4	2353.09	AAVS1	AAVS1_3	Stim	2	Teff
IL-4	177.04	MED12	MED12_2	Stim	2	Teff
IL-4	1124.27	AAVS1	AAVS1_1	Stim	3	Teff
IL-4	280.14	MED12	MED12_1	Stim	3	Teff
IL-4	1627.59	AAVS1	AAVS1_3	Stim	3	Teff
IL-4	197.19	MED12	MED12_2	Stim	3	Teff
IL-4	1029.26	AAVS1	AAVS1_1	Stim	4	Teff
IL-4	162.55	MED12	MED12_1	Stim	4	Teff
IL-4	1389.15	AAVS1	AAVS1_3	Stim	4	Teff
IL-4	173.54	MED12	MED12_2	Stim	4	Teff
IL-5	78437.9	AAVS1	AAVS1_1	Stim	1	Teff
IL-5	8740.63	MED12	MED12_1	Stim	1	Teff
IL-5	86785.5	AAVS1	AAVS1_3	Stim	1	Teff
IL-5	3034.39	MED12	MED12_2	Stim	1	Teff
IL-5	39918	AAVS1	AAVS1_1	Stim	2	Teff
IL-5	670.72	MED12	MED12_1	Stim	2	Teff
IL-5	40237.1	AAVS1	AAVS1_3	Stim	2	Teff
IL-5	2028.29	MED12	MED12_2	Stim	2	Teff
IL-5	8127.64	AAVS1	AAVS1_1	Stim	3	Teff
IL-5	599.47	MED12	MED12_1	Stim	3	Teff
IL-5	16044.6	AAVS1	AAVS1_3	Stim	3	Teff
IL-5	514.01	MED12	MED12_2	Stim	3	Teff
IL-5	12588.3	AAVS1	AAVS1_1	Stim	4	Teff
IL-5	970.94	MED12	MED12_1	Stim	4	Teff
IL-5	27951.7	AAVS1	AAVS1_3	Stim	4	Teff
IL-5	473.07	MED12	MED12_2	Stim	4	Teff
IL-6	475.33	AAVS1	AAVS1_1	Stim	1	Teff
IL-6	208.84	MED12	MED12_1	Stim	1	Teff
IL-6	688.07	AAVS1	AAVS1_3	Stim	1	Teff
IL-6	161.69	MED12	MED12_2	Stim	1	Teff
IL-6	527.49	AAVS1	AAVS1_1	Stim	2	Teff
IL-6	125.94	MED12	MED12_1	Stim	2	Teff
IL-6	490.39	AAVS1	AAVS1_3	Stim	2	Teff
IL-6	225.02	MED12	MED12_2	Stim	2	Teff
IL-6	196.24	AAVS1	AAVS1_1	Stim	3	Teff
IL-6	154.55	MED12	MED12_1	Stim	3	Teff
IL-6	168.22	AAVS1	AAVS1_3	Stim	3	Teff
IL-6	133.12	MED12	MED12_2	Stim	3	Teff
IL-6	79.15	AAVS1	AAVS1_1	Stim	4	Teff
IL-6	108.77	MED12	MED12_1	Stim	4	Teff
IL-6	141.04	AAVS1	AAVS1_3	Stim	4	Teff
IL-6	104.55	MED12	MED12_2	Stim	4	Teff
IL-7	14.5	AAVS1	AAVS1_1	Stim	1	Teff
IL-7	20.62	MED12	MED12_1	Stim	1	Teff
IL-7	16.5	AAVS1	AAVS1_3	Stim	1	Teff
IL-7	3.8	MED12	MED12_2	Stim	1	Teff
IL-7	12.7	AAVS1	AAVS1_1	Stim	2	Teff
IL-7	11.1	MED12	MED12_1	Stim	2	Teff
IL-7	1.1	AAVS1	AAVS1_3	Stim	2	Teff
IL-7	14.69	MED12	MED12_2	Stim	2	Teff
IL-7	8.84	AAVS1	AAVS1_1	Stim	3	Teff
IL-7	9.81	MED12	MED12_1	Stim	3	Teff
IL-7	7.69	AAVS1	AAVS1_3	Stim	3	Teff
IL-7	6.12	MED12	MED12_2	Stim	3	Teff
IL-7	6.6	AAVS1	AAVS1_1	Stim	4	Teff
IL-7	10.12	MED12	MED12_1	Stim	4	Teff
IL-7	7.57	AAVS1	AAVS1_3	Stim	4	Teff
IL-7	3.8	MED12	MED12_2	Stim	4	Teff
IL-8	135.3	AAVS1	AAVS1_1	Stim	1	Teff
IL-8	346.06	MED12	MED12_1	Stim	1	Teff
IL-8	179.93	AAVS1	AAVS1_3	Stim	1	Teff
IL-8	291.25	MED12	MED12_2	Stim	1	Teff
IL-8	232.3	AAVS1	AAVS1_1	Stim	2	Teff
IL-8	105.79	MED12	MED12_1	Stim	2	Teff
IL-8	237.61	AAVS1	AAVS1_3	Stim	2	Teff
IL-8	191.84	MED12	MED12_2	Stim	2	Teff
IL-8	148.79	AAVS1	AAVS1_1	Stim	3	Teff
IL-8	570.32	MED12	MED12_1	Stim	3	Teff
IL-8	64.93	AAVS1	AAVS1_3	Stim	3	Teff
IL-8	418.32	MED12	MED12_2	Stim	3	Teff
IL-8	189.92	AAVS1	AAVS1_1	Stim	4	Teff
IL-8	452.94	MED12	MED12_1	Stim	4	Teff
IL-8	91.13	AAVS1	AAVS1_3	Stim	4	Teff
IL-8	371.85	MED12	MED12_2	Stim	4	Teff
IL-9	694.73	AAVS1	AAVS1_1	Stim	1	Teff
IL-9	714.71	MED12	MED12_1	Stim	1	Teff
IL-9	752.77	AAVS1	AAVS1_3	Stim	1	Teff
IL-9	714.62	MED12	MED12_2	Stim	1	Teff
IL-9	292.77	AAVS1	AAVS1_1	Stim	2	Teff
IL-9	207.07	MED12	MED12_1	Stim	2	Teff
IL-9	275.5	AAVS1	AAVS1_3	Stim	2	Teff
IL-9	264.84	MED12	MED12_2	Stim	2	Teff
IL-9	320.46	AAVS1	AAVS1_1	Stim	3	Teff
IL-9	354.43	MED12	MED12_1	Stim	3	Teff
IL-9	310.94	AAVS1	AAVS1_3	Stim	3	Teff
IL-9	374.88	MED12	MED12_2	Stim	3	Teff
IL-9	382.92	AAVS1	AAVS1_1	Stim	4	Teff
IL-9	367.06	MED12	MED12_1	Stim	4	Teff
IL-9	355.16	AAVS1	AAVS1_3	Stim	4	Teff
IL-9	360.29	MED12	MED12_2	Stim	4	Teff
IL-10	17864	AAVS1	AAVS1_1	Stim	1	Teff
IL-10	1694.53	MED12	MED12_1	Stim	1	Teff
IL-10	20189.4	AAVS1	AAVS1_3	Stim	1	Teff
IL-10	396.42	MED12	MED12_2	Stim	1	Teff
IL-10	3903.19	AAVS1	AAVS1_1	Stim	2	Teff
IL-10	60.64	MED12	MED12_1	Stim	2	Teff
IL-10	4702.94	AAVS1	AAVS1_3	Stim	2	Teff
IL-10	238.26	MED12	MED12_2	Stim	2	Teff
IL-10	1776.35	AAVS1	AAVS1_1	Stim	3	Teff
IL-10	54.02	MED12	MED12_1	Stim	3	Teff
IL-10	1801.85	AAVS1	AAVS1_3	Stim	3	Teff
IL-10	43.95	MED12	MED12_2	Stim	3	Teff
IL-10	5018.92	AAVS1	AAVS1_1	Stim	4	Teff
IL-10	83.36	MED12	MED12_1	Stim	4	Teff
IL-10	5904.65	AAVS1	AAVS1_3	Stim	4	Teff
IL-10	24.03	MED12	MED12_2	Stim	4	Teff
IL-12p40	75.67	AAVS1	AAVS1_1	Stim	1	Teff
IL-12p40	62.25	MED12	MED12_1	Stim	1	Teff
IL-12p40	101.88	AAVS1	AAVS1_3	Stim	1	Teff
IL-12p40	62.25	MED12	MED12_2	Stim	1	Teff
IL-12p40	62.25	AAVS1	AAVS1_1	Stim	2	Teff
IL-12p40	4.02	MED12	MED12_1	Stim	2	Teff
IL-12p40	68.99	AAVS1	AAVS1_3	Stim	2	Teff
IL-12p40	34.51	MED12	MED12_2	Stim	2	Teff
IL-12p40	19.88	AAVS1	AAVS1_1	Stim	3	Teff
IL-12p40	34.51	MED12	MED12_1	Stim	3	Teff
IL-12p40	34.51	AAVS1	AAVS1_3	Stim	3	Teff
IL-12p40	101.88	MED12	MED12_2	Stim	3	Teff
IL-12p40	48.56	AAVS1	AAVS1_1	Stim	4	Teff
IL-12p40	55.45	MED12	MED12_1	Stim	4	Teff
IL-12p40	95.39	AAVS1	AAVS1_3	Stim	4	Teff
IL-12p40	62.25	MED12	MED12_2	Stim	4	Teff
IL-12p70	15.3	AAVS1	AAVS1_1	Stim	1	Teff
IL-12p70	11.19	MED12	MED12_1	Stim	1	Teff
IL-12p70	12.21	AAVS1	AAVS1_3	Stim	1	Teff
IL-12p70	8.65	MED12	MED12_2	Stim	1	Teff
IL-12p70	9.67	AAVS1	AAVS1_1	Stim	2	Teff
IL-12p70	7.64	MED12	MED12_1	Stim	2	Teff
IL-12p70	8.65	AAVS1	AAVS1_3	Stim	2	Teff
IL-12p70	6.64	MED12	MED12_2	Stim	2	Teff
IL-12p70	12.73	AAVS1	AAVS1_1	Stim	3	Teff
IL-12p70	5.64	MED12	MED12_1	Stim	3	Teff
IL-12p70	6.64	AAVS1	AAVS1_3	Stim	3	Teff
IL-12p70	8.65	MED12	MED12_2	Stim	3	Teff
IL-12p70	7.14	AAVS1	AAVS1_1	Stim	4	Teff
IL-12p70	4.16	MED12	MED12_1	Stim	4	Teff
IL-12p70	8.65	AAVS1	AAVS1_3	Stim	4	Teff
IL-12p70	8.15	MED12	MED12_2	Stim	4	Teff
IL-13	32594.6	AAVS1	AAVS1_1	Stim	1	Teff
IL-13	12878.5	MED12	MED12_1	Stim	1	Teff
IL-13	37152.3	AAVS1	AAVS1_3	Stim	1	Teff
IL-13	10580.3	MED12	MED12_2	Stim	1	Teff
IL-13	11936	AAVS1	AAVS1_1	Stim	2	Teff
IL-13	2633.08	MED12	MED12_1	Stim	2	Teff
IL-13	11949.4	AAVS1	AAVS1_3	Stim	2	Teff
IL-13	3881.01	MED12	MED12_2	Stim	2	Teff
IL-13	4835.81	AAVS1	AAVS1_1	Stim	3	Teff
IL-13	2232.16	MED12	MED12_1	Stim	3	Teff
IL-13	6746.2	AAVS1	AAVS1_3	Stim	3	Teff
IL-13	2033.1	MED12	MED12_2	Stim	3	Teff
IL-13	6824.07	AAVS1	AAVS1_1	Stim	4	Teff
IL-13	2255.23	MED12	MED12_1	Stim	4	Teff
IL-13	9441.42	AAVS1	AAVS1_3	Stim	4	Teff
IL-13	1978.87	MED12	MED12_2	Stim	4	Teff
IL-15	9.42	AAVS1	AAVS1_1	Stim	1	Teff
IL-15	10.54	MED12	MED12_1	Stim	1	Teff
IL-15	10.54	AAVS1	AAVS1_3	Stim	1	Teff
IL-15	16.15	MED12	MED12_2	Stim	1	Teff
IL-15	9.42	AAVS1	AAVS1_1	Stim	2	Teff
IL-15	8.31	MED12	MED12_1	Stim	2	Teff
IL-15	11.66	AAVS1	AAVS1_3	Stim	2	Teff
IL-15	13.9	MED12	MED12_2	Stim	2	Teff
IL-15	12.78	AAVS1	AAVS1_1	Stim	3	Teff
IL-15	9.98	MED12	MED12_1	Stim	3	Teff
IL-15	18.41	AAVS1	AAVS1_3	Stim	3	Teff
IL-15	7.2	MED12	MED12_2	Stim	3	Teff
IL-15	6.09	AAVS1	AAVS1_1	Stim	4	Teff
IL-15	9.42	MED12	MED12_1	Stim	4	Teff
IL-15	7.75	AAVS1	AAVS1_3	Stim	4	Teff
IL-15	8.87	MED12	MED12_2	Stim	4	Teff
IL-17A	366.56	AAVS1	AAVS1_1	Stim	1	Teff
IL-17A	92.14	MED12	MED12_1	Stim	1	Teff
IL-17A	440.99	AAVS1	AAVS1_3	Stim	1	Teff
IL-17A	108.1	MED12	MED12_2	Stim	1	Teff
IL-17A	2191.97	AAVS1	AAVS1_1	Stim	2	Teff
IL-17A	168.4	MED12	MED12_1	Stim	2	Teff
IL-17A	2077.98	AAVS1	AAVS1_3	Stim	2	Teff
IL-17A	298.78	MED12	MED12_2	Stim	2	Teff
IL-17A	2415.16	AAVS1	AAVS1_1	Stim	3	Teff
IL-17A	1690	MED12	MED12_1	Stim	3	Teff
IL-17A	1671	AAVS1	AAVS1_3	Stim	3	Teff
IL-17A	1328.12	MED12	MED12_2	Stim	3	Teff
IL-17A	3045.85	AAVS1	AAVS1_1	Stim	4	Teff
IL-17A	924.5	MED12	MED12_1	Stim	4	Teff
IL-17A	2365.49	AAVS1	AAVS1_3	Stim	4	Teff
IL-17A	979.2	MED12	MED12_2	Stim	4	Teff
IL-17E/IL-25	107.5	AAVS1	AAVS1_1	Stim	1	Teff
IL-17E/IL-25	96.99	MED12	MED12_1	Stim	1	Teff
IL-17E/IL-25	84.18	AAVS1	AAVS1_3	Stim	1	Teff
IL-17E/IL-25	84.18	MED12	MED12_2	Stim	1	Teff
IL-17E/IL-25	53.23	AAVS1	AAVS1_1	Stim	2	Teff
IL-17E/IL-25	44.01	MED12	MED12_1	Stim	2	Teff
IL-17E/IL-25	68.92	AAVS1	AAVS1_3	Stim	2	Teff
IL-17E/IL-25	71.13	MED12	MED12_2	Stim	2	Teff
IL-17E/IL-25	66.71	AAVS1	AAVS1_1	Stim	3	Teff
IL-17E/IL-25	44.01	MED12	MED12_1	Stim	3	Teff
IL-17E/IL-25	88.47	AAVS1	AAVS1_3	Stim	3	Teff
IL-17E/IL-25	57.77	MED12	MED12_2	Stim	3	Teff
IL-17E/IL-25	44.01	AAVS1	AAVS1_1	Stim	4	Teff
IL-17E/IL-25	34.54	MED12	MED12_1	Stim	4	Teff
IL-17E/IL-25	53.23	AAVS1	AAVS1_3	Stim	4	Teff
IL-17E/IL-25	50.95	MED12	MED12_2	Stim	4	Teff
IL-17F	1451.81	AAVS1	AAVS1_1	Stim	1	Teff
IL-17F	729.16	MED12	MED12_1	Stim	1	Teff
IL-17F	1535.01	AAVS1	AAVS1_3	Stim	1	Teff
IL-17F	599.73	MED12	MED12_2	Stim	1	Teff
IL-17F	7732.12	AAVS1	AAVS1_1	Stim	2	Teff
IL-17F	1040.81	MED12	MED12_1	Stim	2	Teff
IL-17F	7889.75	AAVS1	AAVS1_3	Stim	2	Teff
IL-17F	2017.1	MED12	MED12_2	Stim	2	Teff
IL-17F	4365.98	AAVS1	AAVS1_1	Stim	3	Teff
IL-17F	1490.91	MED12	MED12_1	Stim	3	Teff
IL-17F	2508.55	AAVS1	AAVS1_3	Stim	3	Teff
IL-17F	2582.09	MED12	MED12_2	Stim	3	Teff
IL-17F	5702.82	AAVS1	AAVS1_1	Stim	4	Teff
IL-17F	2561.42	MED12	MED12_1	Stim	4	Teff
IL-17F	5784.18	AAVS1	AAVS1_3	Stim	4	Teff
IL-17F	2000.75	MED12	MED12_2	Stim	4	Teff
IL-18	2.43	AAVS1	AAVS1_1	Stim	1	Teff
IL-18	1.6	MED12	MED12_1	Stim	1	Teff
IL-18	2.85	AAVS1	AAVS1_3	Stim	1	Teff
IL-18	1.33	MED12	MED12_2	Stim	1	Teff
IL-18	1.87	AAVS1	AAVS1_1	Stim	2	Teff
IL-18	1.33	MED12	MED12_1	Stim	2	Teff
IL-18	2.08	AAVS1	AAVS1_3	Stim	2	Teff
IL-18	1.73	MED12	MED12_2	Stim	2	Teff
IL-18	2.64	AAVS1	AAVS1_1	Stim	3	Teff
IL-18	1.73	MED12	MED12_1	Stim	3	Teff
IL-18	2.01	AAVS1	AAVS1_3	Stim	3	Teff
IL-18	1.6	MED12	MED12_2	Stim	3	Teff
IL-18	2.5	AAVS1	AAVS1_1	Stim	4	Teff
IL-18	2.08	MED12	MED12_1	Stim	4	Teff
IL-18	2.08	AAVS1	AAVS1_3	Stim	4	Teff
IL-18	1.53	MED12	MED12_2	Stim	4	Teff
IL-22	328.58	AAVS1	AAVS1_1	Stim	1	Teff
IL-22	401.32	MED12	MED12_1	Stim	1	Teff
IL-22	435.43	AAVS1	AAVS1_3	Stim	1	Teff
IL-22	119.8	MED12	MED12_2	Stim	1	Teff
IL-22	299.3	AAVS1	AAVS1_1	Stim	2	Teff
IL-22	352.06	MED12	MED12_1	Stim	2	Teff
IL-22	456.13	AAVS1	AAVS1_3	Stim	2	Teff
IL-22	347.43	MED12	MED12_2	Stim	2	Teff
IL-22	352.06	AAVS1	AAVS1_1	Stim	3	Teff
IL-22	414.26	MED12	MED12_1	Stim	3	Teff
IL-22	328.58	AAVS1	AAVS1_3	Stim	3	Teff
IL-22	289.23	MED12	MED12_2	Stim	3	Teff
IL-22	392.58	AAVS1	AAVS1_1	Stim	4	Teff
IL-22	257.96	MED12	MED12_1	Stim	4	Teff
IL-22	268.58	AAVS1	AAVS1_3	Stim	4	Teff
IL-22	323.79	MED12	MED12_2	Stim	4	Teff
IP-10	53.31	AAVS1	AAVS1_1	Stim	1	Teff
IP-10	977.17	MED12	MED12_1	Stim	1	Teff
IP-10	60.6	AAVS1	AAVS1_3	Stim	1	Teff
IP-10	1304.05	MED12	MED12_2	Stim	1	Teff
IP-10	35.46	AAVS1	AAVS1_1	Stim	2	Teff
IP-10	575.59	MED12	MED12_1	Stim	2	Teff
IP-10	38.92	AAVS1	AAVS1_3	Stim	2	Teff
IP-10	1222.14	MED12	MED12_2	Stim	2	Teff
IP-10	23.09	AAVS1	AAVS1_1	Stim	3	Teff
IP-10	370.88	MED12	MED12_1	Stim	3	Teff
IP-10	35.46	AAVS1	AAVS1_3	Stim	3	Teff
IP-10	436.8	MED12	MED12_2	Stim	3	Teff
IP-10	30.04	AAVS1	AAVS1_1	Stim	4	Teff
IP-10	607.78	MED12	MED12_1	Stim	4	Teff
IP-10	32.29	AAVS1	AAVS1_3	Stim	4	Teff
IP-10	600.94	MED12	MED12_2	Stim	4	Teff
M-CSF	1430.81	AAVS1	AAVS1_1	Stim	1	Teff
M-CSF	722.39	MED12	MED12_1	Stim	1	Teff
M-CSF	1419.38	AAVS1	AAVS1_3	Stim	1	Teff
M-CSF	583.89	MED12	MED12_2	Stim	1	Teff
M-CSF	525.29	AAVS1	AAVS1_1	Stim	2	Teff
M-CSF	322.76	MED12	MED12_1	Stim	2	Teff
M-CSF	537.3	AAVS1	AAVS1_3	Stim	2	Teff
M-CSF	355.5	MED12	MED12_2	Stim	2	Teff
M-CSF	386.89	AAVS1	AAVS1_1	Stim	3	Teff
M-CSF	200.25	MED12	MED12_1	Stim	3	Teff
M-CSF	355.5	AAVS1	AAVS1_3	Stim	3	Teff
M-CSF	255.18	MED12	MED12_2	Stim	3	Teff
M-CSF	368.68	AAVS1	AAVS1_1	Stim	4	Teff
M-CSF	226.76	MED12	MED12_1	Stim	4	Teff
M-CSF	416.88	AAVS1	AAVS1_3	Stim	4	Teff
M-CSF	200.25	MED12	MED12_2	Stim	4	Teff
MCP-1	12.79	AAVS1	AAVS1_1	Stim	1	Teff
MCP-1	11.59	MED12	MED12_1	Stim	1	Teff
MCP-1	15.06	AAVS1	AAVS1_3	Stim	1	Teff
MCP-1	11.59	MED12	MED12_2	Stim	1	Teff
MCP-1	11.59	AAVS1	AAVS1_1	Stim	2	Teff
MCP-1	9.01	MED12	MED12_1	Stim	2	Teff
MCP-1	2.13	AAVS1	AAVS1_3	Stim	2	Teff
MCP-1	9.01	MED12	MED12_2	Stim	2	Teff
MCP-1	7.59	AAVS1	AAVS1_1	Stim	3	Teff
MCP-1	6.04	MED12	MED12_1	Stim	3	Teff
MCP-1	8.31	AAVS1	AAVS1_3	Stim	3	Teff
MCP-1	12.79	MED12	MED12_2	Stim	3	Teff
MCP-1	5.19	AAVS1	AAVS1_1	Stim	4	Teff
MCP-1	4.29	MED12	MED12_1	Stim	4	Teff
MCP-1	6.04	AAVS1	AAVS1_3	Stim	4	Teff
MCP-1	4.29	MED12	MED12_2	Stim	4	Teff
MCP-3	234.15	AAVS1	AAVS1_1	Stim	1	Teff
MCP-3	88.27	MED12	MED12_1	Stim	1	Teff
MCP-3	243.12	AAVS1	AAVS1_3	Stim	1	Teff
MCP-3	70.64	MED12	MED12_2	Stim	1	Teff
MCP-3	113.67	AAVS1	AAVS1_1	Stim	2	Teff
MCP-3	51.88	MED12	MED12_1	Stim	2	Teff
MCP-3	112.86	AAVS1	AAVS1_3	Stim	2	Teff
MCP-3	45.98	MED12	MED12_2	Stim	2	Teff
MCP-3	76.12	AAVS1	AAVS1_1	Stim	3	Teff
MCP-3	50.45	MED12	MED12_1	Stim	3	Teff
MCP-3	87.3	AAVS1	AAVS1_3	Stim	3	Teff
MCP-3	59.9	MED12	MED12_2	Stim	3	Teff
MCP-3	80.31999999999998	AAVS1	AAVS1_1	Stim	4	Teff
MCP-3	47.51	MED12	MED12_1	Stim	4	Teff
MCP-3	93.91	AAVS1	AAVS1_3	Stim	4	Teff
MCP-3	54.65	MED12	MED12_2	Stim	4	Teff
MDC	6.74	AAVS1	AAVS1_1	Stim	1	Teff
MDC	2.8	MED12	MED12_1	Stim	1	Teff
MDC	6.19	AAVS1	AAVS1_3	Stim	1	Teff
MDC	3.2	MED12	MED12_2	Stim	1	Teff
MDC	4.29	AAVS1	AAVS1_1	Stim	2	Teff
MDC	1.49	MED12	MED12_1	Stim	2	Teff
MDC	3.44	AAVS1	AAVS1_3	Stim	2	Teff
MDC	1.7	MED12	MED12_2	Stim	2	Teff
MDC	34.68	AAVS1	AAVS1_1	Stim	3	Teff
MDC	23.18	MED12	MED12_1	Stim	3	Teff
MDC	38.02	AAVS1	AAVS1_3	Stim	3	Teff
MDC	28.02	MED12	MED12_2	Stim	3	Teff
MDC	38.37	AAVS1	AAVS1_1	Stim	4	Teff
MDC	105.51	MED12	MED12_1	Stim	4	Teff
MDC	108.38	AAVS1	AAVS1_3	Stim	4	Teff
MDC	52.21	MED12	MED12_2	Stim	4	Teff
MIG/CXCL9	359.5	AAVS1	AAVS1_1	Stim	1	Teff
MIG/CXCL9	700.16	MED12	MED12_1	Stim	1	Teff
MIG/CXCL9	424.4	AAVS1	AAVS1_3	Stim	1	Teff
MIG/CXCL9	533.46	MED12	MED12_2	Stim	1	Teff
MIG/CXCL9	244.96	AAVS1	AAVS1_1	Stim	2	Teff
MIG/CXCL9	430.69	MED12	MED12_1	Stim	2	Teff
MIG/CXCL9	246.53	AAVS1	AAVS1_3	Stim	2	Teff
MIG/CXCL9	644.31	MED12	MED12_2	Stim	2	Teff
MIG/CXCL9	285.31	AAVS1	AAVS1_1	Stim	3	Teff
MIG/CXCL9	473.94	MED12	MED12_1	Stim	3	Teff
MIG/CXCL9	218.97	AAVS1	AAVS1_3	Stim	3	Teff
MIG/CXCL9	646.47	MED12	MED12_2	Stim	3	Teff
MIG/CXCL9	199.87	AAVS1	AAVS1_1	Stim	4	Teff
MIG/CXCL9	1566.6	MED12	MED12_1	Stim	4	Teff
MIG/CXCL9	277.05	AAVS1	AAVS1_3	Stim	4	Teff
MIG/CXCL9	1146.33	MED12	MED12_2	Stim	4	Teff
MIP-1⍺	15771.5	AAVS1	AAVS1_1	Stim	1	Teff
MIP-1⍺	7970.89	MED12	MED12_1	Stim	1	Teff
MIP-1⍺	19232.3	AAVS1	AAVS1_3	Stim	1	Teff
MIP-1⍺	8306.1	MED12	MED12_2	Stim	1	Teff
MIP-1⍺	4237.15	AAVS1	AAVS1_1	Stim	2	Teff
MIP-1⍺	1022.3	MED12	MED12_1	Stim	2	Teff
MIP-1⍺	3241.23	AAVS1	AAVS1_3	Stim	2	Teff
MIP-1⍺	2141.48	MED12	MED12_2	Stim	2	Teff
MIP-1⍺	5468.05	AAVS1	AAVS1_1	Stim	3	Teff
MIP-1⍺	8518.83	MED12	MED12_1	Stim	3	Teff
MIP-1⍺	5656.66	AAVS1	AAVS1_3	Stim	3	Teff
MIP-1⍺	5765.72	MED12	MED12_2	Stim	3	Teff
MIP-1⍺	2343.01	AAVS1	AAVS1_1	Stim	4	Teff
MIP-1⍺	2815.63	MED12	MED12_1	Stim	4	Teff
MIP-1⍺	2739.72	AAVS1	AAVS1_3	Stim	4	Teff
MIP-1⍺	2327.55	MED12	MED12_2	Stim	4	Teff
MIP-1β	11693	AAVS1	AAVS1_1	Stim	1	Teff
MIP-1β	4413.43	MED12	MED12_1	Stim	1	Teff
MIP-1β	17114.2	AAVS1	AAVS1_3	Stim	1	Teff
MIP-1β	3954.11	MED12	MED12_2	Stim	1	Teff
MIP-1β	3282.52	AAVS1	AAVS1_1	Stim	2	Teff
MIP-1β	802.19	MED12	MED12_1	Stim	2	Teff
MIP-1β	3022.71	AAVS1	AAVS1_3	Stim	2	Teff
MIP-1β	1413.91	MED12	MED12_2	Stim	2	Teff
MIP-1β	4353.33	AAVS1	AAVS1_1	Stim	3	Teff
MIP-1β	4287.85	MED12	MED12_1	Stim	3	Teff
MIP-1β	4895.87	AAVS1	AAVS1_3	Stim	3	Teff
MIP-1β	2945.51	MED12	MED12_2	Stim	3	Teff
MIP-1β	2077.43	AAVS1	AAVS1_1	Stim	4	Teff
MIP-1β	1568.52	MED12	MED12_1	Stim	4	Teff
MIP-1β	2353.61	AAVS1	AAVS1_3	Stim	4	Teff
MIP-1β	1415.19	MED12	MED12_2	Stim	4	Teff
RANTES	9568.22	AAVS1	AAVS1_1	Stim	1	Teff
RANTES	6069.03	MED12	MED12_1	Stim	1	Teff
RANTES	7897.32	AAVS1	AAVS1_3	Stim	1	Teff
RANTES	6863.52	MED12	MED12_2	Stim	1	Teff
RANTES	2804.01	AAVS1	AAVS1_1	Stim	2	Teff
RANTES	1988.59	MED12	MED12_1	Stim	2	Teff
RANTES	2926.84	AAVS1	AAVS1_3	Stim	2	Teff
RANTES	2571.38	MED12	MED12_2	Stim	2	Teff
RANTES	2473.19	AAVS1	AAVS1_1	Stim	3	Teff
RANTES	3065.77	MED12	MED12_1	Stim	3	Teff
RANTES	2842.97	AAVS1	AAVS1_3	Stim	3	Teff
RANTES	2834.88	MED12	MED12_2	Stim	3	Teff
RANTES	1103.48	AAVS1	AAVS1_1	Stim	4	Teff
RANTES	1653.18	MED12	MED12_1	Stim	4	Teff
RANTES	1755.49	AAVS1	AAVS1_3	Stim	4	Teff
RANTES	1198.22	MED12	MED12_2	Stim	4	Teff
sCD40L	771.26	AAVS1	AAVS1_1	Stim	1	Teff
sCD40L	560.93	MED12	MED12_1	Stim	1	Teff
sCD40L	978.99	AAVS1	AAVS1_3	Stim	1	Teff
sCD40L	476.42	MED12	MED12_2	Stim	1	Teff
sCD40L	497.83	AAVS1	AAVS1_1	Stim	2	Teff
sCD40L	342.98	MED12	MED12_1	Stim	2	Teff
sCD40L	581.62	AAVS1	AAVS1_3	Stim	2	Teff
sCD40L	342.98	MED12	MED12_2	Stim	2	Teff
sCD40L	331.4	AAVS1	AAVS1_1	Stim	3	Teff
sCD40L	410.87	MED12	MED12_1	Stim	3	Teff
sCD40L	399.73	AAVS1	AAVS1_3	Stim	3	Teff
sCD40L	319.72	MED12	MED12_2	Stim	3	Teff
sCD40L	432.95	AAVS1	AAVS1_1	Stim	4	Teff
sCD40L	365.91	MED12	MED12_1	Stim	4	Teff
sCD40L	342.98	AAVS1	AAVS1_3	Stim	4	Teff
sCD40L	247.54	MED12	MED12_2	Stim	4	Teff
TNF⍺	25741	AAVS1	AAVS1_1	Stim	1	Teff
TNF⍺	14000.8	MED12	MED12_1	Stim	1	Teff
TNF⍺	34611.7	AAVS1	AAVS1_3	Stim	1	Teff
TNF⍺	13041.6	MED12	MED12_2	Stim	1	Teff
TNF⍺	16947.7	AAVS1	AAVS1_1	Stim	2	Teff
TNF⍺	6482.67	MED12	MED12_1	Stim	2	Teff
TNF⍺	14345.4	AAVS1	AAVS1_3	Stim	2	Teff
TNF⍺	9964.35	MED12	MED12_2	Stim	2	Teff
TNF⍺	18411.5	AAVS1	AAVS1_1	Stim	3	Teff
TNF⍺	13743.9	MED12	MED12_1	Stim	3	Teff
TNF⍺	16833.2	AAVS1	AAVS1_3	Stim	3	Teff
TNF⍺	14199.2	MED12	MED12_2	Stim	3	Teff
TNF⍺	12012.6	AAVS1	AAVS1_1	Stim	4	Teff
TNF⍺	9562.05	MED12	MED12_1	Stim	4	Teff
TNF⍺	12512.8	AAVS1	AAVS1_3	Stim	4	Teff
TNF⍺	10352.4	MED12	MED12_2	Stim	4	Teff
TNFβ	1243.86	AAVS1	AAVS1_1	Stim	1	Teff
TNFβ	459.66	MED12	MED12_1	Stim	1	Teff
TNFβ	1671.75	AAVS1	AAVS1_3	Stim	1	Teff
TNFβ	460.49	MED12	MED12_2	Stim	1	Teff
TNFβ	521.77	AAVS1	AAVS1_1	Stim	2	Teff
TNFβ	120.69	MED12	MED12_1	Stim	2	Teff
TNFβ	413.3	AAVS1	AAVS1_3	Stim	2	Teff
TNFβ	172.69	MED12	MED12_2	Stim	2	Teff
TNFβ	397.57	AAVS1	AAVS1_1	Stim	3	Teff
TNFβ	209.03	MED12	MED12_1	Stim	3	Teff
TNFβ	412.47	AAVS1	AAVS1_3	Stim	3	Teff
TNFβ	340.48	MED12	MED12_2	Stim	3	Teff
TNFβ	583.08	AAVS1	AAVS1_1	Stim	4	Teff
TNFβ	271.02	MED12	MED12_1	Stim	4	Teff
TNFβ	631.14	AAVS1	AAVS1_3	Stim	4	Teff
TNFβ	283.42	MED12	MED12_2	Stim	4	Teff
VEGF-A	38.39	AAVS1	AAVS1_1	Stim	1	Teff
VEGF-A	9.74	MED12	MED12_1	Stim	1	Teff
VEGF-A	37.96	AAVS1	AAVS1_3	Stim	1	Teff
VEGF-A	11.32	MED12	MED12_2	Stim	1	Teff
VEGF-A	12.95	AAVS1	AAVS1_1	Stim	2	Teff
VEGF-A	51.17	MED12	MED12_1	Stim	2	Teff
VEGF-A	9.96	AAVS1	AAVS1_3	Stim	2	Teff
VEGF-A	36.68	MED12	MED12_2	Stim	2	Teff
VEGF-A	1.21	AAVS1	AAVS1_1	Stim	3	Teff
VEGF-A	4.19	MED12	MED12_1	Stim	3	Teff
VEGF-A	5.98	AAVS1	AAVS1_3	Stim	3	Teff
VEGF-A	2.28	MED12	MED12_2	Stim	3	Teff
VEGF-A	2.19	AAVS1	AAVS1_1	Stim	4	Teff
VEGF-A	16.44	MED12	MED12_1	Stim	4	Teff
VEGF-A	4.19	AAVS1	AAVS1_3	Stim	4	Teff
VEGF-A	12.95	MED12	MED12_2	Stim	4	Teff
EGF	23.94	MED12	MED12_1	Stim	5	Treg
EGF	26.41	AAVS1	AAVS1_1	Stim	5	Treg
EGF	21.79	MED12	MED12_1	Stim	6	Treg
EGF	22.89	AAVS1	AAVS1_1	Stim	6	Treg
EGF	34.32	MED12	MED12_1	Stim	7	Treg
EGF	25.45	AAVS1	AAVS1_1	Stim	7	Treg
EGF	35.78	MED12	MED12_1	Stim	8	Treg
EGF	27.79	AAVS1	AAVS1_1	Stim	8	Treg
Eotaxin	17.21	MED12	MED12_1	Stim	5	Treg
Eotaxin	14.03	AAVS1	AAVS1_1	Stim	5	Treg
Eotaxin	28.58	MED12	MED12_1	Stim	6	Treg
Eotaxin	20.5	AAVS1	AAVS1_1	Stim	6	Treg
Eotaxin	20.5	MED12	MED12_1	Stim	7	Treg
Eotaxin	21.01	AAVS1	AAVS1_1	Stim	7	Treg
Eotaxin	21.51	MED12	MED12_1	Stim	8	Treg
Eotaxin	26.95	AAVS1	AAVS1_1	Stim	8	Treg
FGF-2	83.3	MED12	MED12_1	Stim	5	Treg
FGF-2	104.11	AAVS1	AAVS1_1	Stim	5	Treg
FGF-2	107.22	MED12	MED12_1	Stim	6	Treg
FGF-2	94.23	AAVS1	AAVS1_1	Stim	6	Treg
FGF-2	79.36	MED12	MED12_1	Stim	7	Treg
FGF-2	90.73	AAVS1	AAVS1_1	Stim	7	Treg
FGF-2	104.11	MED12	MED12_1	Stim	8	Treg
FGF-2	118.91	AAVS1	AAVS1_1	Stim	8	Treg
FLT-3L	8.24	MED12	MED12_1	Stim	5	Treg
FLT-3L	6.68	AAVS1	AAVS1_1	Stim	5	Treg
FLT-3L	8.75	MED12	MED12_1	Stim	6	Treg
FLT-3L	7.78	AAVS1	AAVS1_1	Stim	6	Treg
FLT-3L	9.24	MED12	MED12_1	Stim	7	Treg
FLT-3L	10.26	AAVS1	AAVS1_1	Stim	7	Treg
FLT-3L	8.75	MED12	MED12_1	Stim	8	Treg
FLT-3L	7.3	AAVS1	AAVS1_1	Stim	8	Treg
Fractalkine	44.64	MED12	MED12_1	Stim	5	Treg
Fractalkine	52.05	AAVS1	AAVS1_1	Stim	5	Treg
Fractalkine	59.05	MED12	MED12_1	Stim	6	Treg
Fractalkine	52.05	AAVS1	AAVS1_1	Stim	6	Treg
Fractalkine	40.74	MED12	MED12_1	Stim	7	Treg
Fractalkine	72.13	AAVS1	AAVS1_1	Stim	7	Treg
Fractalkine	59.05	MED12	MED12_1	Stim	8	Treg
Fractalkine	95.76	AAVS1	AAVS1_1	Stim	8	Treg
GM-CSF	195.17	MED12	MED12_1	Stim	5	Treg
GM-CSF	159.4	AAVS1	AAVS1_1	Stim	5	Treg
GM-CSF	218.64	MED12	MED12_1	Stim	6	Treg
GM-CSF	182.05	AAVS1	AAVS1_1	Stim	6	Treg
GM-CSF	284.24	MED12	MED12_1	Stim	7	Treg
GM-CSF	473.39	AAVS1	AAVS1_1	Stim	7	Treg
GM-CSF	880.6	MED12	MED12_1	Stim	8	Treg
GM-CSF	3152.31	AAVS1	AAVS1_1	Stim	8	Treg
GRO⍺	3.79	MED12	MED12_1	Stim	5	Treg
GRO⍺	2.1	AAVS1	AAVS1_1	Stim	5	Treg
GRO⍺	3.42	MED12	MED12_1	Stim	6	Treg
GRO⍺	3.79	AAVS1	AAVS1_1	Stim	6	Treg
GRO⍺	3.05	MED12	MED12_1	Stim	7	Treg
GRO⍺	3.79	AAVS1	AAVS1_1	Stim	7	Treg
GRO⍺	2.87	MED12	MED12_1	Stim	8	Treg
GRO⍺	3.05	AAVS1	AAVS1_1	Stim	8	Treg
IFN⍺2	13.06	MED12	MED12_1	Stim	5	Treg
IFN⍺2	15.43	AAVS1	AAVS1_1	Stim	5	Treg
IFN⍺2	13.06	MED12	MED12_1	Stim	6	Treg
IFN⍺2	13.06	AAVS1	AAVS1_1	Stim	6	Treg
IFN⍺2	7.94	MED12	MED12_1	Stim	7	Treg
IFN⍺2	7.94	AAVS1	AAVS1_1	Stim	7	Treg
IFN⍺2	19.93	MED12	MED12_1	Stim	8	Treg
IFN⍺2	23.15	AAVS1	AAVS1_1	Stim	8	Treg
IFNγ	28.23	MED12	MED12_1	Stim	5	Treg
IFNγ	43.31	AAVS1	AAVS1_1	Stim	5	Treg
IFNγ	118.29	MED12	MED12_1	Stim	6	Treg
IFNγ	71.28	AAVS1	AAVS1_1	Stim	6	Treg
IFNγ	116.55	MED12	MED12_1	Stim	7	Treg
IFNγ	121.08	AAVS1	AAVS1_1	Stim	7	Treg
IFNγ	442.06	MED12	MED12_1	Stim	8	Treg
IFNγ	675.21	AAVS1	AAVS1_1	Stim	8	Treg
IL-1β	11.58	MED12	MED12_1	Stim	5	Treg
IL-1β	10.68	AAVS1	AAVS1_1	Stim	5	Treg
IL-1β	9.79	MED12	MED12_1	Stim	6	Treg
IL-1β	10.68	AAVS1	AAVS1_1	Stim	6	Treg
IL-1β	11.58	MED12	MED12_1	Stim	7	Treg
IL-1β	21.41	AAVS1	AAVS1_1	Stim	7	Treg
IL-1β	15.16	MED12	MED12_1	Stim	8	Treg
IL-1β	16.05	AAVS1	AAVS1_1	Stim	8	Treg
IL-1RA	2.12	MED12	MED12_1	Stim	5	Treg
IL-1RA	2.51	AAVS1	AAVS1_1	Stim	5	Treg
IL-1RA	2.85	MED12	MED12_1	Stim	6	Treg
IL-1RA	3.18	AAVS1	AAVS1_1	Stim	6	Treg
IL-1RA	1.72	MED12	MED12_1	Stim	7	Treg
IL-1RA	2.58	AAVS1	AAVS1_1	Stim	7	Treg
IL-1RA	2.38	MED12	MED12_1	Stim	8	Treg
IL-1RA	4	AAVS1	AAVS1_1	Stim	8	Treg
IL-2	15.4	MED12	MED12_1	Stim	5	Treg
IL-2	15.87	AAVS1	AAVS1_1	Stim	5	Treg
IL-2	26.21	MED12	MED12_1	Stim	6	Treg
IL-2	13.19	AAVS1	AAVS1_1	Stim	6	Treg
IL-2	41.25	MED12	MED12_1	Stim	7	Treg
IL-2	30.08	AAVS1	AAVS1_1	Stim	7	Treg
IL-2	101.78	MED12	MED12_1	Stim	8	Treg
IL-2	59.9	AAVS1	AAVS1_1	Stim	8	Treg
IL-4	0.71	MED12	MED12_1	Stim	5	Treg
IL-4	2.97	AAVS1	AAVS1_1	Stim	5	Treg
IL-4	10.66	MED12	MED12_1	Stim	6	Treg
IL-4	52.7	AAVS1	AAVS1_1	Stim	6	Treg
IL-4	4.62	MED12	MED12_1	Stim	7	Treg
IL-4	93.43	AAVS1	AAVS1_1	Stim	7	Treg
IL-4	23.95	MED12	MED12_1	Stim	8	Treg
IL-4	604.86	AAVS1	AAVS1_1	Stim	8	Treg
IL-5	78.63	MED12	MED12_1	Stim	5	Treg
IL-5	159.15	AAVS1	AAVS1_1	Stim	5	Treg
IL-5	1112.94	MED12	MED12_1	Stim	6	Treg
IL-5	1809.71	AAVS1	AAVS1_1	Stim	6	Treg
IL-5	509.96	MED12	MED12_1	Stim	7	Treg
IL-5	9176.36	AAVS1	AAVS1_1	Stim	7	Treg
IL-5	1138.94	MED12	MED12_1	Stim	8	Treg
IL-5	16081.5	AAVS1	AAVS1_1	Stim	8	Treg
IL-6	3.38	MED12	MED12_1	Stim	5	Treg
IL-6	1.11	AAVS1	AAVS1_1	Stim	5	Treg
IL-6	11.49	MED12	MED12_1	Stim	6	Treg
IL-6	3.32	AAVS1	AAVS1_1	Stim	6	Treg
IL-6	38.12	MED12	MED12_1	Stim	7	Treg
IL-6	16.63	AAVS1	AAVS1_1	Stim	7	Treg
IL-6	68.9	MED12	MED12_1	Stim	8	Treg
IL-6	91.46	AAVS1	AAVS1_1	Stim	8	Treg
IL-8	134.82	MED12	MED12_1	Stim	5	Treg
IL-8	7.3	AAVS1	AAVS1_1	Stim	5	Treg
IL-8	63.41	MED12	MED12_1	Stim	6	Treg
IL-8	19.1	AAVS1	AAVS1_1	Stim	6	Treg
IL-8	48.97	MED12	MED12_1	Stim	7	Treg
IL-8	42.04	AAVS1	AAVS1_1	Stim	7	Treg
IL-8	48.75	MED12	MED12_1	Stim	8	Treg
IL-8	42.04	AAVS1	AAVS1_1	Stim	8	Treg
IL-9	29.33	MED12	MED12_1	Stim	5	Treg
IL-9	29.57	AAVS1	AAVS1_1	Stim	5	Treg
IL-9	45.34	MED12	MED12_1	Stim	6	Treg
IL-9	50.71	AAVS1	AAVS1_1	Stim	6	Treg
IL-9	49.55	MED12	MED12_1	Stim	7	Treg
IL-9	85.45	AAVS1	AAVS1_1	Stim	7	Treg
IL-9	110.81	MED12	MED12_1	Stim	8	Treg
IL-9	221.88	AAVS1	AAVS1_1	Stim	8	Treg
IL-10	662.34	MED12	MED12_1	Stim	5	Treg
IL-10	3685.17	AAVS1	AAVS1_1	Stim	5	Treg
IL-10	1018.85	MED12	MED12_1	Stim	6	Treg
IL-10	10504.9	AAVS1	AAVS1_1	Stim	6	Treg
IL-10	49.19	MED12	MED12_1	Stim	7	Treg
IL-10	2808.21	AAVS1	AAVS1_1	Stim	7	Treg
IL-10	405.44	MED12	MED12_1	Stim	8	Treg
IL-10	6274.97	AAVS1	AAVS1_1	Stim	8	Treg
IL-12p40	35.61	MED12	MED12_1	Stim	5	Treg
IL-12p40	44.46	AAVS1	AAVS1_1	Stim	5	Treg
IL-12p40	19.56	MED12	MED12_1	Stim	6	Treg
IL-12p40	41.56	AAVS1	AAVS1_1	Stim	6	Treg
IL-12p40	19.56	MED12	MED12_1	Stim	7	Treg
IL-12p40	32.55	AAVS1	AAVS1_1	Stim	7	Treg
IL-12p40	55.71	MED12	MED12_1	Stim	8	Treg
IL-12p40	61.14	AAVS1	AAVS1_1	Stim	8	Treg
IL-12p70	3.19	MED12	MED12_1	Stim	5	Treg
IL-12p70	4	AAVS1	AAVS1_1	Stim	5	Treg
IL-12p70	2.57	MED12	MED12_1	Stim	6	Treg
IL-12p70	5.6	AAVS1	AAVS1_1	Stim	6	Treg
IL-12p70	3.59	MED12	MED12_1	Stim	7	Treg
IL-12p70	4	AAVS1	AAVS1_1	Stim	7	Treg
IL-12p70	2.98	MED12	MED12_1	Stim	8	Treg
IL-12p70	4	AAVS1	AAVS1_1	Stim	8	Treg
IL-13	60.11	MED12	MED12_1	Stim	5	Treg
IL-13	72.45	AAVS1	AAVS1_1	Stim	5	Treg
IL-13	300.45	MED12	MED12_1	Stim	6	Treg
IL-13	559.34	AAVS1	AAVS1_1	Stim	6	Treg
IL-13	734.18	MED12	MED12_1	Stim	7	Treg
IL-13	2197.61	AAVS1	AAVS1_1	Stim	7	Treg
IL-13	720.62	MED12	MED12_1	Stim	8	Treg
IL-13	5636.83	AAVS1	AAVS1_1	Stim	8	Treg
IL-15	0.25	MED12	MED12_1	Stim	5	Treg
IL-15	0.89	AAVS1	AAVS1_1	Stim	5	Treg
IL-15	1.69	MED12	MED12_1	Stim	6	Treg
IL-15	1.09	AAVS1	AAVS1_1	Stim	6	Treg
IL-15	0.01	MED12	MED12_1	Stim	7	Treg
IL-15	2.85	AAVS1	AAVS1_1	Stim	7	Treg
IL-15	2.47	MED12	MED12_1	Stim	8	Treg
IL-15	3.61	AAVS1	AAVS1_1	Stim	8	Treg
IL-17A	29.81	MED12	MED12_1	Stim	5	Treg
IL-17A	33.57	AAVS1	AAVS1_1	Stim	5	Treg
IL-17A	36.11	MED12	MED12_1	Stim	6	Treg
IL-17A	38.62	AAVS1	AAVS1_1	Stim	6	Treg
IL-17A	44	MED12	MED12_1	Stim	7	Treg
IL-17A	184.53	AAVS1	AAVS1_1	Stim	7	Treg
IL-17A	24.48	MED12	MED12_1	Stim	8	Treg
IL-17A	88.11	AAVS1	AAVS1_1	Stim	8	Treg
IL-17F	188.28	MED12	MED12_1	Stim	5	Treg
IL-17F	233.73	AAVS1	AAVS1_1	Stim	5	Treg
IL-17F	113.77	MED12	MED12_1	Stim	6	Treg
IL-17F	127.08	AAVS1	AAVS1_1	Stim	6	Treg
IL-17F	414.12	MED12	MED12_1	Stim	7	Treg
IL-17F	1484.19	AAVS1	AAVS1_1	Stim	7	Treg
IL-17F	365.33	MED12	MED12_1	Stim	8	Treg
IL-17F	1214.54	AAVS1	AAVS1_1	Stim	8	Treg
IL-18	0.42	MED12	MED12_1	Stim	5	Treg
IL-18	0.35	AAVS1	AAVS1_1	Stim	5	Treg
IL-18	0.54	MED12	MED12_1	Stim	6	Treg
IL-18	0.4	AAVS1	AAVS1_1	Stim	6	Treg
IL-18	0.6	MED12	MED12_1	Stim	7	Treg
IL-18	0.65	AAVS1	AAVS1_1	Stim	7	Treg
IL-18	0.33	MED12	MED12_1	Stim	8	Treg
IL-18	0.76	AAVS1	AAVS1_1	Stim	8	Treg
IL-22	95.53	MED12	MED12_1	Stim	5	Treg
IL-22	83.55	AAVS1	AAVS1_1	Stim	5	Treg
IL-22	106.87	MED12	MED12_1	Stim	6	Treg
IL-22	71.95	AAVS1	AAVS1_1	Stim	6	Treg
IL-22	89.09	MED12	MED12_1	Stim	7	Treg
IL-22	75.52	AAVS1	AAVS1_1	Stim	7	Treg
IL-22	102.81	MED12	MED12_1	Stim	8	Treg
IL-22	110.87	AAVS1	AAVS1_1	Stim	8	Treg
IL-27	152	MED12	MED12_1	Stim	5	Treg
IL-27	136.08	AAVS1	AAVS1_1	Stim	5	Treg
IL-27	193.07	MED12	MED12_1	Stim	6	Treg
IL-27	90.58	AAVS1	AAVS1_1	Stim	6	Treg
IL-27	164.27	MED12	MED12_1	Stim	7	Treg
IL-27	130.41	AAVS1	AAVS1_1	Stim	7	Treg
IL-27	207.16	MED12	MED12_1	Stim	8	Treg
IL-27	193.07	AAVS1	AAVS1_1	Stim	8	Treg
IP-10	64.81	MED12	MED12_1	Stim	5	Treg
IP-10	NA	AAVS1	AAVS1_1	Stim	5	Treg
IP-10	105.58	MED12	MED12_1	Stim	6	Treg
IP-10	15.35	AAVS1	AAVS1_1	Stim	6	Treg
IP-10	195.33	MED12	MED12_1	Stim	7	Treg
IP-10	20.83	AAVS1	AAVS1_1	Stim	7	Treg
IP-10	488.62	MED12	MED12_1	Stim	8	Treg
IP-10	48.12	AAVS1	AAVS1_1	Stim	8	Treg
M-CSF	226.32	MED12	MED12_1	Stim	5	Treg
M-CSF	304.41	AAVS1	AAVS1_1	Stim	5	Treg
M-CSF	336.69	MED12	MED12_1	Stim	6	Treg
M-CSF	670.13	AAVS1	AAVS1_1	Stim	6	Treg
M-CSF	294.39	MED12	MED12_1	Stim	7	Treg
M-CSF	625.1	AAVS1	AAVS1_1	Stim	7	Treg
M-CSF	533.4	MED12	MED12_1	Stim	8	Treg
M-CSF	1016.59	AAVS1	AAVS1_1	Stim	8	Treg
MCP-1	5.59	MED12	MED12_1	Stim	5	Treg
MCP-1	4.61	AAVS1	AAVS1_1	Stim	5	Treg
MCP-1	3.79	MED12	MED12_1	Stim	6	Treg
MCP-1	8.08	AAVS1	AAVS1_1	Stim	6	Treg
MCP-1	6.48	MED12	MED12_1	Stim	7	Treg
MCP-1	5.59	AAVS1	AAVS1_1	Stim	7	Treg
MCP-1	6.69	MED12	MED12_1	Stim	8	Treg
MCP-1	8.449999999999998	AAVS1	AAVS1_1	Stim	8	Treg
MCP-3	12.73	MED12	MED12_1	Stim	5	Treg
MCP-3	17.75	AAVS1	AAVS1_1	Stim	5	Treg
MCP-3	17.26	MED12	MED12_1	Stim	6	Treg
MCP-3	20.89	AAVS1	AAVS1_1	Stim	6	Treg
MCP-3	18.23	MED12	MED12_1	Stim	7	Treg
MCP-3	24.02	AAVS1	AAVS1_1	Stim	7	Treg
MCP-3	25.46	MED12	MED12_1	Stim	8	Treg
MCP-3	53.35	AAVS1	AAVS1_1	Stim	8	Treg
MDC	19.14	MED12	MED12_1	Stim	5	Treg
MDC	77.38	AAVS1	AAVS1_1	Stim	5	Treg
MDC	25.62	MED12	MED12_1	Stim	6	Treg
MDC	96.07	AAVS1	AAVS1_1	Stim	6	Treg
MDC	9.92	MED12	MED12_1	Stim	7	Treg
MDC	88.14	AAVS1	AAVS1_1	Stim	7	Treg
MDC	17.48	MED12	MED12_1	Stim	8	Treg
MDC	128.51	AAVS1	AAVS1_1	Stim	8	Treg
MIG/CXCL9	29.3	MED12	MED12_1	Stim	5	Treg
MIG/CXCL9	18.52	AAVS1	AAVS1_1	Stim	5	Treg
MIG/CXCL9	53.1	MED12	MED12_1	Stim	6	Treg
MIG/CXCL9	34.63	AAVS1	AAVS1_1	Stim	6	Treg
MIG/CXCL9	79.51	MED12	MED12_1	Stim	7	Treg
MIG/CXCL9	70.27	AAVS1	AAVS1_1	Stim	7	Treg
MIG/CXCL9	221.7	MED12	MED12_1	Stim	8	Treg
MIG/CXCL9	232.08	AAVS1	AAVS1_1	Stim	8	Treg
MIP-1⍺	152.12	MED12	MED12_1	Stim	5	Treg
MIP-1⍺	54.27	AAVS1	AAVS1_1	Stim	5	Treg
MIP-1⍺	406.2	MED12	MED12_1	Stim	6	Treg
MIP-1⍺	223.92	AAVS1	AAVS1_1	Stim	6	Treg
MIP-1⍺	599.93	MED12	MED12_1	Stim	7	Treg
MIP-1⍺	409.45	AAVS1	AAVS1_1	Stim	7	Treg
MIP-1⍺	1392.56	MED12	MED12_1	Stim	8	Treg
MIP-1⍺	2988.03	AAVS1	AAVS1_1	Stim	8	Treg
MIP-1β	51.09	MED12	MED12_1	Stim	5	Treg
MIP-1β	54.35	AAVS1	AAVS1_1	Stim	5	Treg
MIP-1β	138.49	MED12	MED12_1	Stim	6	Treg
MIP-1β	143.79	AAVS1	AAVS1_1	Stim	6	Treg
MIP-1β	126.12	MED12	MED12_1	Stim	7	Treg
MIP-1β	212.06	AAVS1	AAVS1_1	Stim	7	Treg
MIP-1β	262.17	MED12	MED12_1	Stim	8	Treg
MIP-1β	1039.44	AAVS1	AAVS1_1	Stim	8	Treg
PDGF-AA	34.07	MED12	MED12_1	Stim	5	Treg
PDGF-AA	56.02	AAVS1	AAVS1_1	Stim	5	Treg
PDGF-AA	21.58	MED12	MED12_1	Stim	6	Treg
PDGF-AA	42.64	AAVS1	AAVS1_1	Stim	6	Treg
PDGF-AA	31.25	MED12	MED12_1	Stim	7	Treg
PDGF-AA	72.91	AAVS1	AAVS1_1	Stim	7	Treg
PDGF-AA	35.17	MED12	MED12_1	Stim	8	Treg
PDGF-AA	66.22	AAVS1	AAVS1_1	Stim	8	Treg
RANTES	164.79	MED12	MED12_1	Stim	5	Treg
RANTES	47.94	AAVS1	AAVS1_1	Stim	5	Treg
RANTES	1257.84	MED12	MED12_1	Stim	6	Treg
RANTES	678.59	AAVS1	AAVS1_1	Stim	6	Treg
RANTES	396.53	MED12	MED12_1	Stim	7	Treg
RANTES	112.31	AAVS1	AAVS1_1	Stim	7	Treg
RANTES	910.61	MED12	MED12_1	Stim	8	Treg
RANTES	690.66	AAVS1	AAVS1_1	Stim	8	Treg
sCD40L	55.84	MED12	MED12_1	Stim	5	Treg
sCD40L	39.92	AAVS1	AAVS1_1	Stim	5	Treg
sCD40L	64	MED12	MED12_1	Stim	6	Treg
sCD40L	64	AAVS1	AAVS1_1	Stim	6	Treg
sCD40L	114.82	MED12	MED12_1	Stim	7	Treg
sCD40L	57.86	AAVS1	AAVS1_1	Stim	7	Treg
sCD40L	103.17	MED12	MED12_1	Stim	8	Treg
sCD40L	119.57	AAVS1	AAVS1_1	Stim	8	Treg
TGF⍺	4.28	MED12	MED12_1	Stim	5	Treg
TGF⍺	4.28	AAVS1	AAVS1_1	Stim	5	Treg
TGF⍺	1.81	MED12	MED12_1	Stim	6	Treg
TGF⍺	3.12	AAVS1	AAVS1_1	Stim	6	Treg
TGF⍺	2.88	MED12	MED12_1	Stim	7	Treg
TGF⍺	4.93	AAVS1	AAVS1_1	Stim	7	Treg
TGF⍺	5.14	MED12	MED12_1	Stim	8	Treg
TGF⍺	4.28	AAVS1	AAVS1_1	Stim	8	Treg
TNF⍺	632.4	MED12	MED12_1	Stim	5	Treg
TNF⍺	157.81	AAVS1	AAVS1_1	Stim	5	Treg
TNF⍺	844.01	MED12	MED12_1	Stim	6	Treg
TNF⍺	248.22	AAVS1	AAVS1_1	Stim	6	Treg
TNF⍺	1164.89	MED12	MED12_1	Stim	7	Treg
TNF⍺	558.02	AAVS1	AAVS1_1	Stim	7	Treg
TNF⍺	2809.87	MED12	MED12_1	Stim	8	Treg
TNF⍺	1944.15	AAVS1	AAVS1_1	Stim	8	Treg
TNFβ	222.69	MED12	MED12_1	Stim	5	Treg
TNFβ	16.19	AAVS1	AAVS1_1	Stim	5	Treg
TNFβ	432.41	MED12	MED12_1	Stim	6	Treg
TNFβ	24.96	AAVS1	AAVS1_1	Stim	6	Treg
TNFβ	591.45	MED12	MED12_1	Stim	7	Treg
TNFβ	115.72	AAVS1	AAVS1_1	Stim	7	Treg
TNFβ	2685.23	MED12	MED12_1	Stim	8	Treg
TNFβ	868.64	AAVS1	AAVS1_1	Stim	8	Treg
VEGF-A	13.94	MED12	MED12_1	Stim	5	Treg
VEGF-A	12.39	AAVS1	AAVS1_1	Stim	5	Treg
VEGF-A	14.61	MED12	MED12_1	Stim	6	Treg
VEGF-A	12.39	AAVS1	AAVS1_1	Stim	6	Treg
VEGF-A	14.84	MED12	MED12_1	Stim	7	Treg
VEGF-A	15.4	AAVS1	AAVS1_1	Stim	7	Treg
VEGF-A	11.89	MED12	MED12_1	Stim	8	Treg
VEGF-A	14.61	AAVS1	AAVS1_1	Stim	8	Treg
TGF-β1	451.87	MED12	MED12_1	Stim	5	Treg
TGF-β1	436.91	AAVS1	AAVS1_1	Stim	5	Treg
TGF-β1	445.85	MED12	MED12_1	Stim	6	Treg
TGF-β1	434.85	AAVS1	AAVS1_1	Stim	6	Treg
TGF-β1	456.38	MED12	MED12_1	Stim	7	Treg
TGF-β1	478.02	AAVS1	AAVS1_1	Stim	7	Treg
TGF-β1	465.83	MED12	MED12_1	Stim	8	Treg
TGF-β1	443.76	AAVS1	AAVS1_1	Stim	8	Treg
TGF-β2	62.22	MED12	MED12_1	Stim	5	Treg
TGF-β2	60.8	AAVS1	AAVS1_1	Stim	5	Treg
TGF-β2	63.7	MED12	MED12_1	Stim	6	Treg
TGF-β2	61.01	AAVS1	AAVS1_1	Stim	6	Treg
TGF-β2	56.78	MED12	MED12_1	Stim	7	Treg
TGF-β2	61.98	AAVS1	AAVS1_1	Stim	7	Treg
TGF-β2	60	MED12	MED12_1	Stim	8	Treg
TGF-β2	60.4	AAVS1	AAVS1_1	Stim	8	Treg
TGF-β3	2.21	MED12	MED12_1	Stim	5	Treg
TGF-β3	1.52	AAVS1	AAVS1_1	Stim	5	Treg
TGF-β3	2.9	MED12	MED12_1	Stim	6	Treg
TGF-β3	1.52	AAVS1	AAVS1_1	Stim	6	Treg
TGF-β3	1.52	MED12	MED12_1	Stim	7	Treg
TGF-β3	1.87	AAVS1	AAVS1_1	Stim	7	Treg
TGF-β3	2.33	MED12	MED12_1	Stim	8	Treg
TGF-β3	1.64	AAVS1	AAVS1_1	Stim	8	Treg
