# Supplementary material for: Central control of dynamic gene circuits governs T cell rest and activation
Source: Nature. 2024 Dec 11;637(8047):930–9. doi: 10.1038/s41586-024-08314-y (PMC11754113; doi:10.1038/s41586-024-08314-y)
Supplement: Supplementary file 3 — Supplementary Tables 1–12 [file 41586_2024_8314_MOESM3_ESM.zip › 2023-10-17819C-s3/2023-10-17819C-S3_bulk_RNASeq_Mediator_DESeq2_output_significant_differentially_expressed_genes.xlsx]

## Sheet: 20230119_DESeq2_output_independ
gene_id	baseMean	log2FoldChange	lfcSE	stat	pvalue	padj	KO	cell_type	stimulation	gene_name
ENSG00000197785.14	11.6888	-1.37573	0.455015	-3.02348	0.00249884	0.0260237	MED12	Teff	Resting	ATAD3A
ENSG00000116251.11	292.522	-0.628779	0.0958837	-6.55773	5.46341e-11	4.85042e-09	MED12	Teff	Resting	RPL22
ENSG00000215788.11	42.958	-0.989559	0.251044	-3.94177	8.08826e-05	0.00155528	MED12	Teff	Resting	TNFRSF25
ENSG00000162408.11	121.536	-0.667115	0.132464	-5.0362	4.74872e-07	1.80682e-05	MED12	Teff	Resting	NOL9
ENSG00000142599.19	211.371	0.400602	0.1027	3.9007	9.59141e-05	0.00178668	MED12	Teff	Resting	RERE
ENSG00000049239.13	48.8338	0.555476	0.185885	2.98828	0.00280552	0.0282993	MED12	Teff	Resting	H6PD
ENSG00000171608.18	335.095	-0.338529	0.0902518	-3.75093	0.000176177	0.00301282	MED12	Teff	Resting	PIK3CD
ENSG00000178585.15	23.4002	-0.955531	0.298309	-3.20316	0.00135929	0.0157844	MED12	Teff	Resting	CTNNBIP1
ENSG00000054523.20	85.8246	0.788037	0.153543	5.13235	2.86147e-07	1.17059e-05	MED12	Teff	Resting	KIF1B
ENSG00000028137.19	325.312	-0.788369	0.107739	-7.3174	2.52819e-13	3.43998e-11	MED12	Teff	Resting	TNFRSF1B
ENSG00000116771.6	40.2484	-0.733101	0.228053	-3.2146	0.00130624	0.0153392	MED12	Teff	Resting	AGMAT
ENSG00000053372.5	40.7835	-0.737666	0.244105	-3.02191	0.00251181	0.0260823	MED12	Teff	Resting	MRTO4
ENSG00000007968.7	37.424	-1.28358	0.264405	-4.85459	1.20635e-06	3.99498e-05	MED12	Teff	Resting	E2F2
ENSG00000142676.14	1377.35	-0.491365	0.0801028	-6.13418	8.55982e-10	6.12296e-08	MED12	Teff	Resting	RPL11
ENSG00000117602.13	339.436	-0.322043	0.0964517	-3.3389	0.0008411	0.0107001	MED12	Teff	Resting	RCAN3
ENSG00000157978.12	40.7105	-1.00096	0.225311	-4.44256	8.88966e-06	0.000228503	MED12	Teff	Resting	LDLRAP1
ENSG00000169442.9	1015.4	-1.0396	0.0859227	-12.0992	1.06609e-33	8.89684e-31	MED12	Teff	Resting	CD52
ENSG00000142765.18	12.9792	-1.16781	0.394884	-2.95736	0.00310283	0.0305837	MED12	Teff	Resting	SYTL1
ENSG00000117758.14	86.4539	0.626058	0.147968	4.23102	2.32629e-05	0.000528503	MED12	Teff	Resting	STX12
ENSG00000130770.18	406.053	0.494934	0.0845551	5.85339	4.81666e-09	3.09205e-07	MED12	Teff	Resting	ATP5IF1
ENSG00000159023.22	434.58	-0.499552	0.0875483	-5.70602	1.15649e-08	6.82876e-07	MED12	Teff	Resting	EPB41
ENSG00000116478.12	210.674	0.330262	0.0978061	3.3767	0.000733597	0.00965633	MED12	Teff	Resting	HDAC1
ENSG00000127603.32	1060.33	0.25182	0.0815794	3.0868	0.00202322	0.022004	MED12	Teff	Resting	MACF1
ENSG00000090621.15	236.51	-0.447674	0.114782	-3.9002	9.61147e-05	0.00178776	MED12	Teff	Resting	PABPC4
ENSG00000131238.18	143.876	-0.445975	0.133344	-3.34455	0.000824174	0.0105276	MED12	Teff	Resting	PPT1
ENSG00000117000.9	199.479	0.4169	0.121057	3.44383	0.000573532	0.00795951	MED12	Teff	Resting	RLF
ENSG00000127124.16	46.0955	-0.682717	0.225954	-3.02149	0.00251537	0.0260873	MED12	Teff	Resting	HIVEP3
ENSG00000177181.15	2.41298	2.59762	0.841343	3.08747	0.00201867	0.0219819	MED12	Teff	Resting	RIMKLA
ENSG00000065978.19	553.016	-0.305515	0.0830625	-3.67813	0.000234947	0.00386982	MED12	Teff	Resting	YBX1
ENSG00000178922.18	9.66954	1.2094	0.416097	2.90654	0.00365447	0.0350007	MED12	Teff	Resting	HYI
ENSG00000117411.18	9.69395	-1.59726	0.484481	-3.29685	0.000977752	0.0120705	MED12	Teff	Resting	B4GALT2
ENSG00000187147.18	85.9852	-0.538909	0.158792	-3.39381	0.000689268	0.00923796	MED12	Teff	Resting	RNF220
ENSG00000142937.12	3152.24	-0.389674	0.0673585	-5.78507	7.24808e-09	4.514e-07	MED12	Teff	Resting	RPS8
ENSG00000126107.15	11.2773	-1.37383	0.475045	-2.89201	0.0038279	0.0360012	MED12	Teff	Resting	HECTD3
ENSG00000117450.15	305.751	-0.530116	0.0940102	-5.63893	1.71115e-08	9.64871e-07	MED12	Teff	Resting	PRDX1
ENSG00000123091.5	93.0802	0.491642	0.138495	3.54988	0.000385412	0.00579182	MED12	Teff	Resting	RNF11
ENSG00000228929.1	114.886	-0.464654	0.159965	-2.90472	0.00367578	0.0351242	MED12	Teff	Resting	RPS13P2
ENSG00000116212.15	38.4312	0.654039	0.216111	3.0264	0.00247484	0.0258814	MED12	Teff	Resting	LRRC42
ENSG00000116221.15	39.3826	-0.799239	0.237235	-3.36898	0.000754474	0.00987919	MED12	Teff	Resting	MRPL37
ENSG00000134709.13	18.8907	-1.11361	0.3598	-3.09508	0.00196763	0.0214914	MED12	Teff	Resting	HOOK1
ENSG00000162433.15	41.9493	1.61129	0.211298	7.6257	2.42722e-14	3.84607e-12	MED12	Teff	Resting	AK4
ENSG00000213625.9	75.7024	0.924224	0.153898	6.00544	1.90814e-09	1.30525e-07	MED12	Teff	Resting	LEPROT
ENSG00000116678.20	16.2793	1.31121	0.390354	3.35901	0.00078221	0.0101468	MED12	Teff	Resting	LEPR
ENSG00000198160.15	470.502	0.242932	0.0763768	3.18071	0.00146914	0.0168877	MED12	Teff	Resting	MIER1
ENSG00000081985.14	73.6626	0.598514	0.154733	3.86805	0.00010971	0.00199325	MED12	Teff	Resting	IL12RB2
ENSG00000024526.17	58.5984	0.623406	0.192567	3.23734	0.00120651	0.0143976	MED12	Teff	Resting	DEPDC1
ENSG00000137959.17	58.4634	2.93166	0.209021	14.0257	1.08565e-44	2.71802e-41	MED12	Teff	Resting	IFI44L
ENSG00000137965.11	45.7981	1.44275	0.194689	7.41051	1.25812e-13	1.8313e-11	MED12	Teff	Resting	IFI44
ENSG00000142875.20	346.71	0.303354	0.0944471	3.2119	0.00131862	0.0154266	MED12	Teff	Resting	PRKACB
ENSG00000065243.20	194.816	0.393547	0.110951	3.54703	0.000389595	0.00583368	MED12	Teff	Resting	PKN2
ENSG00000117228.11	717.327	0.562648	0.0759443	7.40869	1.27548e-13	1.83523e-11	MED12	Teff	Resting	GBP1
ENSG00000154451.15	877.213	-0.96929	0.0775015	-12.5067	6.859e-36	6.60469e-33	MED12	Teff	Resting	GBP5
ENSG00000225492.6	5.17008	1.95126	0.55007	3.54729	0.000389213	0.00583368	MED12	Teff	Resting	GBP1P1
ENSG00000067208.16	24.5081	1.52255	0.260619	5.84206	5.15588e-09	3.26237e-07	MED12	Teff	Resting	EVI5
ENSG00000122406.14	1744.16	-0.437075	0.0628019	-6.95959	3.41257e-12	4.13638e-10	MED12	Teff	Resting	RPL5
ENSG00000079335.20	99.3671	-0.998475	0.146333	-6.82329	8.89817e-12	9.60236e-10	MED12	Teff	Resting	CDC14A
ENSG00000117543.22	83.1686	-1.07904	0.159084	-6.78283	1.17841e-11	1.2111e-09	MED12	Teff	Resting	DPH5
ENSG00000233184.9	43.4791	-1.44537	0.230737	-6.26416	3.74849e-10	2.84386e-08	MED12	Teff	Resting	DPH5-DT
ENSG00000225938.3	17.7422	-1.68444	0.36955	-4.55808	5.16238e-06	0.000142028	MED12	Teff	Resting	S1PR1-DT
ENSG00000170989.10	213.708	-1.18313	0.151919	-7.78793	6.8117e-15	1.16807e-12	MED12	Teff	Resting	S1PR1
ENSG00000134215.16	6.76612	1.74212	0.480374	3.6266	0.000287183	0.00455058	MED12	Teff	Resting	VAV3
ENSG00000121940.17	41.6675	0.681507	0.20057	3.39785	0.000679168	0.00913193	MED12	Teff	Resting	CLCC1
ENSG00000031698.13	126.665	-0.371379	0.128091	-2.89934	0.00373954	0.0353562	MED12	Teff	Resting	SARS1
ENSG00000162777.17	87.1291	-0.900326	0.166135	-5.41924	5.98523e-08	2.89278e-06	MED12	Teff	Resting	DENND2D
ENSG00000116793.16	48.1388	0.656038	0.19749	3.32188	0.000894137	0.0112265	MED12	Teff	Resting	PHTF1
ENSG00000163349.22	202.889	0.285625	0.0981511	2.91005	0.00361372	0.0347439	MED12	Teff	Resting	HIPK1
ENSG00000134198.10	32.5564	1.58295	0.233384	6.7826	1.18034e-11	1.2111e-09	MED12	Teff	Resting	TSPAN2
ENSG00000233730.2	3.56449	2.71644	0.720364	3.77093	0.000162642	0.00279664	MED12	Teff	Resting	LINC01765
ENSG00000116824.5	1247.49	-0.490745	0.0608835	-8.06039	7.60494e-16	1.49854e-13	MED12	Teff	Resting	CD2
ENSG00000183508.5	77.1102	0.684807	0.157136	4.35806	1.31218e-05	0.000320818	MED12	Teff	Resting	TENT5C
ENSG00000134250.21	93.3928	0.435265	0.142555	3.0533	0.00226338	0.0240314	MED12	Teff	Resting	NOTCH2
ENSG00000171943.12	25.9421	1.11193	0.258598	4.29984	1.70922e-05	0.000403699	MED12	Teff	Resting	SRGAP2C
ENSG00000265972.6	1730.04	-0.760002	0.0810978	-9.37142	7.15647e-21	2.48846e-18	MED12	Teff	Resting	TXNIP
ENSG00000117362.13	547.264	-0.263348	0.0751853	-3.50265	0.000460646	0.00672855	MED12	Teff	Resting	APH1A
ENSG00000143384.14	755.682	-0.429381	0.0859454	-4.99597	5.85405e-07	2.14272e-05	MED12	Teff	Resting	MCL1
ENSG00000197622.13	428.155	-0.759857	0.104311	-7.28454	3.22759e-13	4.34441e-11	MED12	Teff	Resting	CDC42SE1
ENSG00000163156.12	38.4638	-0.659727	0.237912	-2.77298	0.00555451	0.0484202	MED12	Teff	Resting	SCNM1
ENSG00000143442.23	95.7084	0.436029	0.149888	2.90903	0.0036255	0.0347971	MED12	Teff	Resting	POGZ
ENSG00000159445.13	74.1443	-0.472652	0.162005	-2.91752	0.00352827	0.0342518	MED12	Teff	Resting	THEM4
ENSG00000143545.10	2.36088	2.49981	0.868092	2.87966	0.00398108	0.0371627	MED12	Teff	Resting	RAB13
ENSG00000143515.20	101.882	-0.839712	0.153488	-5.47085	4.47888e-08	2.22486e-06	MED12	Teff	Resting	ATP8B2
ENSG00000116539.14	437.714	0.348597	0.0893907	3.8997	9.63116e-05	0.00178877	MED12	Teff	Resting	ASH1L
ENSG00000132676.16	168.088	-0.510226	0.112495	-4.53554	5.74561e-06	0.000154342	MED12	Teff	Resting	DAP3
ENSG00000132718.9	105.02	-0.384373	0.138962	-2.76603	0.00567438	0.0493277	MED12	Teff	Resting	SYT11
ENSG00000163468.15	144.499	-0.394349	0.125751	-3.13596	0.00171291	0.019248	MED12	Teff	Resting	CCT3
ENSG00000160818.17	69.0307	-1.10178	0.208088	-5.2948	1.19145e-07	5.36494e-06	MED12	Teff	Resting	GPATCH4
ENSG00000143319.17	99.3351	-0.435817	0.154417	-2.82234	0.00476746	0.0426888	MED12	Teff	Resting	ISG20L2
ENSG00000143314.12	53.3745	-0.928924	0.221184	-4.19978	2.6718e-05	0.00059406	MED12	Teff	Resting	MRPL24
ENSG00000027869.12	92.3443	-0.593944	0.156741	-3.78933	0.000151057	0.00262995	MED12	Teff	Resting	SH2D2A
ENSG00000163564.15	161.275	-0.441945	0.111249	-3.97257	7.11007e-05	0.00138851	MED12	Teff	Resting	PYHIN1
ENSG00000163568.16	72.2154	0.528793	0.155686	3.39653	0.000682465	0.00916642	MED12	Teff	Resting	AIM2
ENSG00000117090.16	118.113	-0.683137	0.138353	-4.93765	7.90716e-07	2.7961e-05	MED12	Teff	Resting	SLAMF1
ENSG00000215845.11	146.779	0.459712	0.125338	3.66776	0.00024468	0.0040038	MED12	Teff	Resting	TSTD1
ENSG00000197965.12	12.6112	1.16013	0.378131	3.06806	0.00215451	0.0230711	MED12	Teff	Resting	MPZL1
ENSG00000234741.10	139.241	-0.695388	0.139514	-4.98435	6.21704e-07	2.25579e-05	MED12	Teff	Resting	GAS5
ENSG00000143322.21	44.2784	0.568496	0.196642	2.89102	0.00383997	0.0360856	MED12	Teff	Resting	ABL2
ENSG00000057252.13	90.7716	0.495973	0.148008	3.35098	0.00080525	0.0103598	MED12	Teff	Resting	SOAT1
ENSG00000162704.16	857.452	0.55503	0.0679263	8.17106	3.05685e-16	6.59753e-14	MED12	Teff	Resting	ARPC5
ENSG00000143344.16	15.9422	1.45814	0.384768	3.78966	0.000150853	0.00262995	MED12	Teff	Resting	RGL1
ENSG00000116667.15	14.9313	-1.77177	0.405615	-4.36811	1.25324e-05	0.000310041	MED12	Teff	Resting	C1orf21
ENSG00000116690.13	4.34245	-2.38584	0.809646	-2.94677	0.00321112	0.0315022	MED12	Teff	Resting	PRG4
ENSG00000162630.6	19.1992	-3.66995	0.540161	-6.79419	1.08926e-11	1.13628e-09	MED12	Teff	Resting	B3GALT2
ENSG00000286285.1	9.78193	-1.45263	0.466247	-3.11558	0.00183586	0.0203916	MED12	Teff	Resting	ENSG00000286285
ENSG00000000971.17	5.50415	2.10644	0.62936	3.34695	0.000817054	0.010458	MED12	Teff	Resting	CFH
ENSG00000213047.13	140.259	0.538795	0.12459	4.32455	1.52841e-05	0.000366526	MED12	Teff	Resting	DENND1B
ENSG00000151414.15	113.978	0.459564	0.149059	3.08309	0.00204862	0.0221839	MED12	Teff	Resting	NEK7
ENSG00000116852.15	121.186	-0.456383	0.136588	-3.34131	0.000833851	0.0106187	MED12	Teff	Resting	KIF21B
ENSG00000116857.17	20.1354	0.787996	0.270342	2.91481	0.003559	0.0343565	MED12	Teff	Resting	TMEM9
ENSG00000198625.14	299.652	0.340943	0.0987283	3.45334	0.000553681	0.00776146	MED12	Teff	Resting	MDM4
ENSG00000069275.13	1562.76	0.298891	0.070206	4.25735	2.06868e-05	0.000482196	MED12	Teff	Resting	NUCKS1
ENSG00000117280.13	137.824	-0.557787	0.136324	-4.09164	4.2834e-05	0.000889213	MED12	Teff	Resting	RAB29
ENSG00000162894.12	283.646	-0.766868	0.110417	-6.94521	3.77902e-12	4.46281e-10	MED12	Teff	Resting	FCMR
ENSG00000123843.13	4.34081	3.03186	0.745678	4.06591	4.78455e-05	0.000980245	MED12	Teff	Resting	C4BPB
ENSG00000196352.18	55.1787	-0.844601	0.195705	-4.31568	1.59109e-05	0.000378655	MED12	Teff	Resting	CD55
ENSG00000117597.18	28.7441	-0.96475	0.267128	-3.61156	0.000304356	0.00476836	MED12	Teff	Resting	UTP25
ENSG00000054392.13	10.9628	1.48929	0.413426	3.60231	0.000315404	0.00490463	MED12	Teff	Resting	HHAT
ENSG00000117625.14	163.029	0.477631	0.111343	4.28972	1.789e-05	0.000421745	MED12	Teff	Resting	RCOR3
ENSG00000136636.13	29.2002	1.45213	0.263537	5.51013	3.58568e-08	1.81723e-06	MED12	Teff	Resting	KCTD3
ENSG00000162819.12	230.98	0.394616	0.105707	3.73312	0.000189122	0.00321226	MED12	Teff	Resting	BROX
ENSG00000143514.18	83.9271	0.575296	0.156872	3.66729	0.000245135	0.00400601	MED12	Teff	Resting	TP53BP2
ENSG00000162923.17	159.208	0.374007	0.116269	3.21674	0.00129656	0.0152412	MED12	Teff	Resting	WDR26
ENSG00000143815.15	668.346	-0.361969	0.0696035	-5.20045	1.9881e-07	8.58173e-06	MED12	Teff	Resting	LBR
ENSG00000116574.6	33.6318	1.33937	0.24786	5.40376	6.52586e-08	3.10611e-06	MED12	Teff	Resting	RHOU
ENSG00000154429.11	45.6622	0.642713	0.199531	3.22111	0.00127694	0.0150941	MED12	Teff	Resting	CCSAP
ENSG00000143641.10	37.0677	0.636689	0.22684	2.80678	0.00500394	0.0444251	MED12	Teff	Resting	GALNT2
ENSG00000143674.11	6.63244	1.61478	0.462237	3.49341	0.000476897	0.0069175	MED12	Teff	Resting	MAP3K21
ENSG00000135750.15	16.8453	1.06902	0.307645	3.47485	0.000511144	0.00729589	MED12	Teff	Resting	KCNK1
ENSG00000183780.13	19.2792	1.78394	0.347927	5.12735	2.93854e-07	1.1982e-05	MED12	Teff	Resting	SLC35F3
ENSG00000119285.11	109.488	-0.466557	0.138862	-3.35987	0.000779796	0.0101365	MED12	Teff	Resting	HEATR1
ENSG00000233355.7	35.6852	0.794516	0.22878	3.47284	0.000514977	0.00732555	MED12	Teff	Resting	CHRM3-AS2
ENSG00000180875.5	6.05842	2.67359	0.645478	4.14203	3.4425e-05	0.00074685	MED12	Teff	Resting	GREM2
ENSG00000143702.16	66.9316	0.667476	0.164713	4.05237	5.07018e-05	0.001027	MED12	Teff	Resting	CEP170
ENSG00000117020.19	153.689	0.542649	0.108324	5.00949	5.45743e-07	2.03929e-05	MED12	Teff	Resting	AKT3
ENSG00000035687.10	289.8	-0.384426	0.0927932	-4.14282	3.43054e-05	0.000745547	MED12	Teff	Resting	ADSS2
ENSG00000035115.22	32.7064	-0.985248	0.241596	-4.07809	4.54079e-05	0.00093336	MED12	Teff	Resting	SH3YL1
ENSG00000171863.15	643.095	-0.442669	0.114511	-3.86573	0.000110758	0.00200937	MED12	Teff	Resting	RPS7
ENSG00000134326.12	36.9996	1.88798	0.236985	7.96668	1.62996e-15	3.09149e-13	MED12	Teff	Resting	CMPK2
ENSG00000134321.13	17.8068	1.59782	0.327024	4.88594	1.02935e-06	3.511e-05	MED12	Teff	Resting	RSAD2
ENSG00000235576.3	253.208	-1.33976	0.150929	-8.87675	6.88424e-19	1.83355e-16	MED12	Teff	Resting	LINC01871
ENSG00000115738.10	277.859	-1.41886	0.112144	-12.6521	1.08885e-36	1.13585e-33	MED12	Teff	Resting	ID2
ENSG00000171848.16	198.236	-0.628978	0.158312	-3.97302	7.09683e-05	0.0013881	MED12	Teff	Resting	RRM2
ENSG00000115758.14	69.2324	-1.05179	0.206172	-5.10154	3.36897e-07	1.34308e-05	MED12	Teff	Resting	ODC1
ENSG00000143870.13	475.527	0.355529	0.0861687	4.12597	3.69181e-05	0.000788635	MED12	Teff	Resting	PDIA6
ENSG00000134324.12	144.624	0.461668	0.116791	3.95294	7.71979e-05	0.00149361	MED12	Teff	Resting	LPIN1
ENSG00000071575.12	163.047	-1.15789	0.15162	-7.63677	2.22738e-14	3.57465e-12	MED12	Teff	Resting	TRIB2
ENSG00000143970.18	231.72	0.334892	0.0925615	3.61804	0.000296839	0.00466814	MED12	Teff	Resting	ASXL2
ENSG00000217643.1	4.36436	1.768	0.631168	2.80116	0.00509193	0.045019	MED12	Teff	Resting	PTGES3P2
ENSG00000163811.12	262.391	-0.463178	0.117986	-3.92569	8.64801e-05	0.00164342	MED12	Teff	Resting	WDR43
ENSG00000152689.18	14.0852	1.52017	0.355676	4.27403	1.91969e-05	0.000448334	MED12	Teff	Resting	RASGRP3
ENSG00000152133.17	131.608	-0.444175	0.128084	-3.46784	0.000524657	0.00744407	MED12	Teff	Resting	GPATCH11
ENSG00000055332.19	222.622	0.64487	0.10867	5.9342	2.95277e-09	1.99799e-07	MED12	Teff	Resting	EIF2AK2
ENSG00000138061.12	113.204	0.808821	0.179394	4.50862	6.52491e-06	0.000171955	MED12	Teff	Resting	CYP1B1
ENSG00000115904.15	1066.52	-0.330588	0.0662882	-4.98714	6.12796e-07	2.22993e-05	MED12	Teff	Resting	SOS1
ENSG00000152518.8	507.928	-1.11834	0.153856	-7.26873	3.62874e-13	4.8324e-11	MED12	Teff	Resting	ZFP36L2
ENSG00000068724.18	59.8847	0.513297	0.171213	2.99801	0.00271752	0.0277115	MED12	Teff	Resting	TTC7A
ENSG00000115310.19	402.798	0.239555	0.0792758	3.0218	0.00251281	0.0260823	MED12	Teff	Resting	RTN4
ENSG00000143947.15	3057.26	-0.258736	0.0506449	-5.10883	3.24158e-07	1.30897e-05	MED12	Teff	Resting	RPS27A
ENSG00000115355.18	82.2436	1.10146	0.16824	6.54696	5.87215e-11	5.17659e-09	MED12	Teff	Resting	CCDC88A
ENSG00000163001.12	73.6465	-0.471493	0.16254	-2.90078	0.00372237	0.0353231	MED12	Teff	Resting	CFAP36
ENSG00000138035.15	63.7196	-0.666258	0.192757	-3.45647	0.000547301	0.00770654	MED12	Teff	Resting	PNPT1
ENSG00000115392.13	59.3653	0.88139	0.190059	4.63744	3.52745e-06	0.000101045	MED12	Teff	Resting	FANCL
ENSG00000173209.23	116.909	0.457928	0.135266	3.38539	0.00071076	0.00943509	MED12	Teff	Resting	AHSA2P
ENSG00000115484.15	196.901	-0.439877	0.110413	-3.98393	6.77849e-05	0.00134049	MED12	Teff	Resting	CCT4
ENSG00000143952.20	51.1859	0.891163	0.186649	4.77455	1.80111e-06	5.63721e-05	MED12	Teff	Resting	VPS54
ENSG00000179833.4	78.5283	1.12879	0.157541	7.16507	7.77451e-13	1.00331e-10	MED12	Teff	Resting	SERTAD2
ENSG00000011523.14	74.029	0.606448	0.172523	3.51517	0.000439476	0.00646459	MED12	Teff	Resting	CEP68
ENSG00000198369.10	2.34765	2.94534	1.01653	2.89746	0.00376203	0.0355152	MED12	Teff	Resting	SPRED2
ENSG00000115956.10	34.5075	-0.83235	0.263113	-3.16347	0.00155899	0.0177575	MED12	Teff	Resting	PLEK
ENSG00000087338.5	130.236	-0.443832	0.125224	-3.5443	0.000393656	0.00588041	MED12	Teff	Resting	GMCL1
ENSG00000059728.11	49.7254	-0.683884	0.20584	-3.32241	0.000892432	0.0112163	MED12	Teff	Resting	MXD1
ENSG00000035141.8	71.3576	-0.62744	0.174755	-3.5904	0.000330167	0.00507127	MED12	Teff	Resting	FAM136A
ENSG00000124383.11	141.8	-0.463458	0.136719	-3.38985	0.000699314	0.00934441	MED12	Teff	Resting	MPHOSPH10
ENSG00000065911.13	241.151	0.361409	0.11977	3.01752	0.00254852	0.0263874	MED12	Teff	Resting	MTHFD2
ENSG00000186854.11	61.9262	-0.655352	0.175947	-3.72472	0.000195534	0.00331217	MED12	Teff	Resting	TRABD2A
ENSG00000034510.6	941.291	-0.306974	0.106911	-2.8713	0.00408788	0.0378492	MED12	Teff	Resting	TMSB10
ENSG00000152291.15	500.985	0.361634	0.0756931	4.77763	1.77373e-06	5.57877e-05	MED12	Teff	Resting	TGOLN2
ENSG00000042493.16	47.3348	0.628421	0.198025	3.17344	0.00150643	0.0172846	MED12	Teff	Resting	CAPG
ENSG00000115523.17	34.7682	-2.71974	0.341852	-7.95589	1.77854e-15	3.27409e-13	MED12	Teff	Resting	GNLY
ENSG00000132300.19	201.029	-0.332131	0.109668	-3.02852	0.00245754	0.0257651	MED12	Teff	Resting	PTCD3
ENSG00000132305.22	203.873	0.319782	0.0985679	3.24428	0.00117746	0.0140913	MED12	Teff	Resting	IMMT
ENSG00000172086.9	140.966	0.617482	0.125572	4.91736	8.77185e-07	3.04172e-05	MED12	Teff	Resting	KRCC1
ENSG00000153574.9	92.2302	-0.570624	0.165639	-3.445	0.000571064	0.00794015	MED12	Teff	Resting	RPIA
ENSG00000071073.13	251.629	-0.274932	0.0969799	-2.83493	0.00458354	0.0412486	MED12	Teff	Resting	MGAT4A
ENSG00000158417.11	891.504	-0.302667	0.077224	-3.91934	8.87906e-05	0.00167897	MED12	Teff	Resting	EIF5B
ENSG00000163162.9	105.087	-0.48181	0.141622	-3.40208	0.000668744	0.00902275	MED12	Teff	Resting	RNF149
ENSG00000115594.12	6.66094	1.53933	0.473428	3.25146	0.00114814	0.0138304	MED12	Teff	Resting	IL1R1
ENSG00000115604.12	51.714	1.39318	0.201503	6.91395	4.71348e-12	5.41316e-10	MED12	Teff	Resting	IL18R1
ENSG00000169756.17	389.762	-0.476749	0.0850454	-5.60582	2.07277e-08	1.12813e-06	MED12	Teff	Resting	LIMS1
ENSG00000240350.3	8.39533	1.4742	0.439416	3.35491	0.000793901	0.0102772	MED12	Teff	Resting	SOCAR
ENSG00000144161.14	93.3192	-0.528535	0.15343	-3.44479	0.000571503	0.00794015	MED12	Teff	Resting	ZC3H8
ENSG00000125630.16	58.7434	-0.67759	0.191286	-3.54229	0.000396675	0.00591844	MED12	Teff	Resting	POLR1B
ENSG00000115091.12	768.293	0.20121	0.0655104	3.07142	0.00213045	0.0228918	MED12	Teff	Resting	ACTR3
ENSG00000144118.14	122.769	0.43937	0.131417	3.34331	0.000827841	0.0105529	MED12	Teff	Resting	RALB
ENSG00000155438.12	154.938	-0.783968	0.130226	-6.02007	1.74338e-09	1.1991e-07	MED12	Teff	Resting	NIFK
ENSG00000136717.15	57.2871	-0.783497	0.200311	-3.91139	9.1765e-05	0.00172999	MED12	Teff	Resting	BIN1
ENSG00000169967.17	263.563	0.262496	0.0922472	2.84558	0.00443311	0.0402712	MED12	Teff	Resting	MAP3K2
ENSG00000072135.13	109.433	-0.508604	0.13971	-3.64043	0.00027218	0.00434493	MED12	Teff	Resting	PTPN18
ENSG00000115839.19	122.345	0.42792	0.118602	3.60802	0.000308543	0.0048219	MED12	Teff	Resting	RAB3GAP1
ENSG00000121966.8	215.591	0.535464	0.104834	5.10775	3.26022e-07	1.31226e-05	MED12	Teff	Resting	CXCR4
ENSG00000204406.14	39.829	0.670361	0.217933	3.07599	0.00209804	0.0226371	MED12	Teff	Resting	MBD5
ENSG00000168280.18	39.8538	-1.01546	0.230212	-4.41097	1.02909e-05	0.000260246	MED12	Teff	Resting	KIF5C
ENSG00000115159.16	75.7385	1.00386	0.164522	6.10166	1.04974e-09	7.42406e-08	MED12	Teff	Resting	GPD2
ENSG00000115165.10	434.046	-0.532923	0.0865388	-6.1582	7.35759e-10	5.35478e-08	MED12	Teff	Resting	CYTIP
ENSG00000153250.21	406.798	0.573324	0.0750452	7.63971	2.17707e-14	3.53929e-12	MED12	Teff	Resting	RBMS1
ENSG00000136560.14	124.748	0.471086	0.136813	3.44327	0.000574729	0.00796728	MED12	Teff	Resting	TANK
ENSG00000197635.11	151.874	0.710095	0.120262	5.90456	3.53594e-09	2.35525e-07	MED12	Teff	Resting	DPP4
ENSG00000115267.10	82.5146	0.65446	0.166001	3.9425	8.06374e-05	0.0015551	MED12	Teff	Resting	IFIH1
ENSG00000198648.12	225.957	0.495647	0.103079	4.8084	1.5214e-06	4.92116e-05	MED12	Teff	Resting	STK39
ENSG00000172292.15	81.6685	0.714677	0.158697	4.5034	6.68747e-06	0.000175869	MED12	Teff	Resting	CERS6
ENSG00000071909.19	3.50029	2.08229	0.646941	3.21867	0.00128787	0.0151947	MED12	Teff	Resting	MYO3B
ENSG00000198586.14	416.296	0.286135	0.0844108	3.38979	0.00069945	0.00934441	MED12	Teff	Resting	TLK1
ENSG00000233762.3	41.8672	-0.674994	0.222176	-3.0381	0.00238076	0.0250862	MED12	Teff	Resting	RPS15P4
ENSG00000091409.16	66.8498	-0.839003	0.172705	-4.85802	1.18565e-06	3.93686e-05	MED12	Teff	Resting	ITGA6
ENSG00000091436.17	55.5612	1.1391	0.236561	4.81524	1.47022e-06	4.76793e-05	MED12	Teff	Resting	MAP3K20
ENSG00000163328.14	299.371	-0.376046	0.116878	-3.21743	0.00129346	0.0152319	MED12	Teff	Resting	GPR155
ENSG00000116044.17	194.254	0.337585	0.104199	3.23982	0.00119606	0.0142865	MED12	Teff	Resting	NFE2L2
ENSG00000223960.9	30.3933	0.903665	0.281409	3.21122	0.00132173	0.0154485	MED12	Teff	Resting	CHROMR
ENSG00000155657.29	255.366	0.943661	0.191975	4.91555	8.85355e-07	3.06157e-05	MED12	Teff	Resting	TTN
ENSG00000163492.16	53.3325	1.17851	0.188352	6.25698	3.92506e-10	2.95987e-08	MED12	Teff	Resting	CCDC141
ENSG00000187231.14	21.011	1.44046	0.291268	4.94548	7.59583e-07	2.7167e-05	MED12	Teff	Resting	SESTD1
ENSG00000234663.7	29.56	0.656126	0.211462	3.10281	0.00191694	0.0210864	MED12	Teff	Resting	LINC01934
ENSG00000115232.14	804.297	-1.05537	0.0819943	-12.8713	6.53323e-38	8.33426e-35	MED12	Teff	Resting	ITGA4
ENSG00000138434.17	44.6001	0.627045	0.195096	3.21402	0.00130889	0.0153558	MED12	Teff	Resting	ITPRID2
ENSG00000138386.17	52.2458	0.587459	0.181873	3.23004	0.00123773	0.014728	MED12	Teff	Resting	NAB1
ENSG00000173559.15	137.723	0.441786	0.131421	3.3616	0.00077493	0.0100942	MED12	Teff	Resting	NABP1
ENSG00000081320.11	810.105	-0.235817	0.0726152	-3.24749	0.00116429	0.0140005	MED12	Teff	Resting	STK17B
ENSG00000229056.2	48.7087	0.711374	0.192795	3.68979	0.000224436	0.00371135	MED12	Teff	Resting	HECW2-AS1
ENSG00000196141.14	78.5369	0.872884	0.16988	5.13823	2.77342e-07	1.14203e-05	MED12	Teff	Resting	SPATS2L
ENSG00000082153.18	163.214	-0.344252	0.121581	-2.83147	0.00463342	0.0416078	MED12	Teff	Resting	BZW1
ENSG00000003402.21	451.684	-0.332934	0.080751	-4.12297	3.74017e-05	0.000794898	MED12	Teff	Resting	CFLAR
ENSG00000204217.16	69.8316	0.602862	0.153272	3.93328	8.37944e-05	0.00159899	MED12	Teff	Resting	BMPR2
ENSG00000138442.11	104.39	-0.645385	0.147493	-4.3757	1.21041e-05	0.000300633	MED12	Teff	Resting	WDR12
ENSG00000138443.17	56.2	0.512881	0.180309	2.84446	0.0044487	0.0403542	MED12	Teff	Resting	ABI2
ENSG00000178562.18	207.341	-0.683381	0.111062	-6.15316	7.5954e-10	5.49591e-08	MED12	Teff	Resting	CD28
ENSG00000114942.14	911.664	-0.750257	0.0794063	-9.44833	3.44294e-21	1.23139e-18	MED12	Teff	Resting	EEF1B2
ENSG00000114948.13	3.11279	-3.32578	1.1184	-2.97371	0.00294223	0.0293942	MED12	Teff	Resting	ADAM23
ENSG00000118263.15	91.8026	-0.482384	0.160701	-3.00174	0.00268442	0.0274988	MED12	Teff	Resting	KLF7
ENSG00000115365.12	102.818	0.538181	0.146065	3.68454	0.000229113	0.00377871	MED12	Teff	Resting	LANCL1
ENSG00000138376.11	132.938	0.458939	0.136926	3.35174	0.000803056	0.0103598	MED12	Teff	Resting	BARD1
ENSG00000138363.15	103.087	-0.406881	0.143039	-2.84456	0.00444734	0.0403542	MED12	Teff	Resting	ATIC
ENSG00000197756.10	2735.09	-0.449284	0.0682063	-6.58713	4.48414e-11	4.06757e-09	MED12	Teff	Resting	RPL37A
ENSG00000144579.8	165.748	-0.413491	0.130515	-3.16815	0.0015341	0.0175535	MED12	Teff	Resting	CTDSP1
ENSG00000116106.12	41.7983	-1.75232	0.243855	-7.18589	6.67707e-13	8.70662e-11	MED12	Teff	Resting	EPHA4
ENSG00000116120.11	41.3858	-0.762076	0.233066	-3.26979	0.00107627	0.0131313	MED12	Teff	Resting	FARSB
ENSG00000123983.15	124.813	0.428536	0.117506	3.64692	0.000265401	0.00425995	MED12	Teff	Resting	ACSL3
ENSG00000085449.15	123.43	0.606495	0.124799	4.85976	1.17531e-06	3.91289e-05	MED12	Teff	Resting	WDFY1
ENSG00000135919.14	17.1397	0.952495	0.337709	2.82047	0.0047954	0.0428778	MED12	Teff	Resting	SERPINE2
ENSG00000173744.18	175.561	0.388987	0.107545	3.61696	0.000298081	0.00467817	MED12	Teff	Resting	AGFG1
ENSG00000153827.14	519.612	0.341781	0.0715842	4.77453	1.80131e-06	5.63721e-05	MED12	Teff	Resting	TRIP12
ENSG00000115053.17	1528.74	-0.286252	0.083398	-3.43236	0.000598345	0.00819484	MED12	Teff	Resting	NCL
ENSG00000171596.7	3.14104	-3.03664	1.0679	-2.84357	0.00446118	0.0404089	MED12	Teff	Resting	NMUR1
ENSG00000077044.11	96.4731	-0.599321	0.141453	-4.23688	2.26647e-05	0.000518677	MED12	Teff	Resting	DGKD
ENSG00000188042.8	1170.61	-1.06437	0.0797733	-13.3424	1.31095e-40	2.34434e-37	MED12	Teff	Resting	ARL4C
ENSG00000184182.19	81.9839	-0.694051	0.159163	-4.36063	1.2969e-05	0.000318324	MED12	Teff	Resting	UBE2F
ENSG00000132330.18	21.8634	0.964494	0.274973	3.5076	0.000452173	0.00662024	MED12	Teff	Resting	SCLY
ENSG00000122085.17	65.1801	-0.829827	0.174477	-4.75609	1.97383e-06	6.10083e-05	MED12	Teff	Resting	MTERF4
ENSG00000115687.14	50.2508	-1.07549	0.195103	-5.51242	3.53943e-08	1.80108e-06	MED12	Teff	Resting	PASK
ENSG00000150995.21	57.3584	0.904976	0.179842	5.03206	4.85246e-07	1.8407e-05	MED12	Teff	Resting	ITPR1
ENSG00000235831.8	9.31322	-1.43621	0.517842	-2.77345	0.00554652	0.0484012	MED12	Teff	Resting	BHLHE40-AS1
ENSG00000114026.22	41.8334	0.585785	0.203776	2.87465	0.00404479	0.0376451	MED12	Teff	Resting	OGG1
ENSG00000134072.11	12.3469	0.987303	0.346881	2.84623	0.00442402	0.0402178	MED12	Teff	Resting	CAMK1
ENSG00000144713.13	1285.02	-0.576604	0.0602675	-9.56741	1.09613e-21	4.03569e-19	MED12	Teff	Resting	RPL32
ENSG00000131374.15	112.607	0.477827	0.125611	3.80403	0.000142363	0.00249361	MED12	Teff	Resting	TBC1D5
ENSG00000170142.12	224.961	0.462984	0.10294	4.4976	6.87244e-06	0.000180227	MED12	Teff	Resting	UBE2E1
ENSG00000174748.22	1042.14	-0.415159	0.0704946	-5.88923	3.88005e-09	2.52971e-07	MED12	Teff	Resting	RPL15
ENSG00000077097.17	629.039	0.231037	0.0662178	3.48905	0.000484739	0.00699908	MED12	Teff	Resting	TOP2B
ENSG00000033867.17	567.789	-0.447067	0.0864019	-5.17427	2.28807e-07	9.64378e-06	MED12	Teff	Resting	SLC4A7
ENSG00000163508.13	25.4812	-1.0788	0.335375	-3.21671	0.00129668	0.0152412	MED12	Teff	Resting	EOMES
ENSG00000163512.14	147.473	0.374863	0.118348	3.16747	0.00153769	0.0175628	MED12	Teff	Resting	AZI2
ENSG00000144642.22	3.76314	2.62482	0.676207	3.88168	0.000103738	0.00189853	MED12	Teff	Resting	RBMS3
ENSG00000091317.8	532.258	0.228192	0.0744098	3.06669	0.00216446	0.0231381	MED12	Teff	Resting	CMTM6
ENSG00000183813.7	27.8829	-1.04284	0.264797	-3.93829	8.20658e-05	0.00157557	MED12	Teff	Resting	CCR4
ENSG00000144655.15	37.7318	0.720321	0.212992	3.38192	0.000719805	0.0095148	MED12	Teff	Resting	CSRNP1
ENSG00000168329.14	20.0607	-2.14411	0.403428	-5.31471	1.06825e-07	4.87753e-06	MED12	Teff	Resting	CX3CR1
ENSG00000168028.15	283.678	-0.483451	0.11506	-4.20171	2.64902e-05	0.000591094	MED12	Teff	Resting	RPSA
ENSG00000188846.14	680.001	-0.329368	0.0763178	-4.31574	1.5907e-05	0.000378655	MED12	Teff	Resting	RPL14
ENSG00000163818.20	28.3225	-1.57111	0.29454	-5.33409	9.60223e-08	4.46843e-06	MED12	Teff	Resting	LZTFL1
ENSG00000172215.6	19.1923	-3.10641	0.459733	-6.75698	1.40893e-11	1.42234e-09	MED12	Teff	Resting	CXCR6
ENSG00000183625.16	3.55278	-2.84849	0.941516	-3.02543	0.00248283	0.0259336	MED12	Teff	Resting	CCR3
ENSG00000121807.7	74.4279	-2.00968	0.220648	-9.10811	8.38296e-20	2.55946e-17	MED12	Teff	Resting	CCR2
ENSG00000160791.14	56.5902	-1.52091	0.222385	-6.83909	7.9697e-12	8.75129e-10	MED12	Teff	Resting	CCR5
ENSG00000173473.11	500.222	-0.230798	0.0791728	-2.91512	0.00355549	0.0343565	MED12	Teff	Resting	SMARCC1
ENSG00000172053.18	88.2655	-0.437707	0.147368	-2.97017	0.00297637	0.0295935	MED12	Teff	Resting	QARS1
ENSG00000114737.16	118.016	-0.674465	0.171274	-3.93792	8.21893e-05	0.00157557	MED12	Teff	Resting	CISH
ENSG00000162244.12	163.08	-0.668379	0.125907	-5.30852	1.10517e-07	5.0125e-06	MED12	Teff	Resting	RPL29
ENSG00000164086.10	47.32	-0.787738	0.233652	-3.37142	0.00074781	0.00981246	MED12	Teff	Resting	DUSP7
ENSG00000247596.10	153.057	-0.397257	0.123641	-3.213	0.00131356	0.0153819	MED12	Teff	Resting	TWF2
ENSG00000164091.12	510.491	-0.212256	0.0752352	-2.82124	0.00478389	0.0428054	MED12	Teff	Resting	WDR82
ENSG00000163938.17	143.95	-0.586455	0.125931	-4.65697	3.20896e-06	9.32013e-05	MED12	Teff	Resting	GNL3
ENSG00000056736.10	3.15469	-3.9615	1.32313	-2.99403	0.00275317	0.0279515	MED12	Teff	Resting	IL17RB
ENSG00000180376.17	121.153	-0.888246	0.143586	-6.18617	6.16417e-10	4.51246e-08	MED12	Teff	Resting	CCDC66
ENSG00000157500.12	390.778	0.215246	0.0771389	2.79036	0.00526489	0.0463799	MED12	Teff	Resting	APPL1
ENSG00000144741.19	53.0505	-0.526658	0.189058	-2.7857	0.00534121	0.0469531	MED12	Teff	Resting	SLC25A26
ENSG00000114861.24	474.073	0.294918	0.0820803	3.59304	0.000326838	0.00505066	MED12	Teff	Resting	FOXP1
ENSG00000270562.1	3.30199	2.05163	0.740763	2.76962	0.00561214	0.0488206	MED12	Teff	Resting	ENSG00000270562
ENSG00000163602.12	269.362	0.541494	0.0949402	5.70353	1.17351e-08	6.89673e-07	MED12	Teff	Resting	RYBP
ENSG00000114480.13	34.7973	1.07093	0.219908	4.86993	1.1164e-06	3.74142e-05	MED12	Teff	Resting	GBE1
ENSG00000175105.8	103.263	0.390861	0.134781	2.89996	0.00373211	0.0353231	MED12	Teff	Resting	ZNF654
ENSG00000080200.10	68.4892	0.4957	0.170887	2.90075	0.00372273	0.0353231	MED12	Teff	Resting	CRYBG3
ENSG00000154165.5	77.6476	-1.58659	0.20206	-7.85209	4.0915e-15	7.31676e-13	MED12	Teff	Resting	GPR15
ENSG00000168386.19	9.09551	2.38596	0.477931	4.99227	5.96745e-07	2.17786e-05	MED12	Teff	Resting	FILIP1L
ENSG00000114354.15	163.216	0.545865	0.115355	4.73205	2.22259e-06	6.753e-05	MED12	Teff	Resting	TFG
ENSG00000174173.7	65.6198	-0.535366	0.17795	-3.00851	0.0026253	0.0270037	MED12	Teff	Resting	TRMT10C
ENSG00000114391.13	840.474	-0.307059	0.074276	-4.13403	3.5646e-05	0.00076407	MED12	Teff	Resting	RPL24
ENSG00000144802.11	58.3545	0.548156	0.193231	2.83679	0.00455702	0.0410691	MED12	Teff	Resting	NFKBIZ
ENSG00000170017.12	56.2625	0.53238	0.177584	2.9979	0.00271846	0.0277115	MED12	Teff	Resting	ALCAM
ENSG00000114439.19	381.362	0.571295	0.088664	6.44337	1.16846e-10	9.55999e-09	MED12	Teff	Resting	BBX
ENSG00000114455.15	4.25397	2.93082	0.717369	4.08552	4.3978e-05	0.000908444	MED12	Teff	Resting	HHLA2
ENSG00000198919.13	103.633	0.56179	0.138392	4.05942	4.9194e-05	0.00100132	MED12	Teff	Resting	DZIP3
ENSG00000153283.13	423.535	0.455035	0.0957719	4.75124	2.02177e-06	6.18791e-05	MED12	Teff	Resting	CD96
ENSG00000181722.17	98.8745	0.521492	0.15542	3.35536	0.000792608	0.0102711	MED12	Teff	Resting	ZBTB20
ENSG00000173230.17	828.331	0.244778	0.0751688	3.25638	0.00112843	0.0136349	MED12	Teff	Resting	GOLGB1
ENSG00000114023.16	169.743	0.459152	0.147195	3.11936	0.00181247	0.0201675	MED12	Teff	Resting	FAM162A
ENSG00000138496.17	274.992	0.507152	0.0899816	5.63618	1.73866e-08	9.75986e-07	MED12	Teff	Resting	PARP9
ENSG00000163840.10	433.547	0.442613	0.0930348	4.7575	1.96005e-06	6.07325e-05	MED12	Teff	Resting	DTX3L
ENSG00000173193.15	556.566	0.280006	0.0835939	3.3496	0.00080929	0.0103798	MED12	Teff	Resting	PARP14
ENSG00000173706.14	35.0994	0.835898	0.227836	3.66886	0.000243632	0.00399187	MED12	Teff	Resting	HEG1
ENSG00000058262.11	66.3149	-0.545533	0.18112	-3.012	0.00259529	0.026761	MED12	Teff	Resting	SEC61A1
ENSG00000175792.12	66.59	-0.930337	0.180384	-5.15754	2.5021e-07	1.04057e-05	MED12	Teff	Resting	RUVBL1
ENSG00000184897.6	141.446	-0.480784	0.134634	-3.57105	0.000355548	0.00541793	MED12	Teff	Resting	H1-10
ENSG00000017260.20	66.9537	0.508624	0.171016	2.97413	0.00293819	0.0293772	MED12	Teff	Resting	ATP2C1
ENSG00000114686.9	102.804	-0.584301	0.146809	-3.98002	6.89102e-05	0.00135207	MED12	Teff	Resting	MRPL3
ENSG00000144867.13	89.2572	-0.846851	0.165616	-5.11333	3.16528e-07	1.28646e-05	MED12	Teff	Resting	SRPRB
ENSG00000114107.9	29.1004	0.717886	0.2334	3.07578	0.00209951	0.0226371	MED12	Teff	Resting	CEP70
ENSG00000051382.9	55.5505	0.624493	0.177828	3.51178	0.000445115	0.00652453	MED12	Teff	Resting	PIK3CB
ENSG00000114120.14	216.816	0.369171	0.100854	3.66045	0.000251768	0.00409835	MED12	Teff	Resting	SLC25A36
ENSG00000175066.16	27.9533	-1.09009	0.279099	-3.90573	9.39398e-05	0.00176039	MED12	Teff	Resting	GK5
ENSG00000114127.11	552.472	0.240981	0.0830861	2.90038	0.00372715	0.0353231	MED12	Teff	Resting	XRN1
ENSG00000181804.15	35.8756	0.92617	0.214705	4.31368	1.60556e-05	0.000381375	MED12	Teff	Resting	SLC9A9
ENSG00000188313.13	72.7248	1.08243	0.162006	6.68139	2.36684e-11	2.27909e-09	MED12	Teff	Resting	PLSCR1
ENSG00000071794.16	97.9298	0.473153	0.148732	3.18125	0.00146641	0.0168873	MED12	Teff	Resting	HLTF
ENSG00000018408.15	8.1953	2.10502	0.481985	4.36738	1.25743e-05	0.000310464	MED12	Teff	Resting	WWTR1
ENSG00000174944.9	10.9164	1.10233	0.375476	2.93583	0.00332656	0.0324566	MED12	Teff	Resting	P2RY14
ENSG00000152601.18	1186.78	0.227372	0.0581522	3.90994	9.23186e-05	0.00173781	MED12	Teff	Resting	MBNL1
ENSG00000181467.5	163.584	-0.494233	0.115379	-4.28356	1.83925e-05	0.000431965	MED12	Teff	Resting	RAP2B
ENSG00000114850.7	299.365	-0.272981	0.0910139	-2.99933	0.0027057	0.027649	MED12	Teff	Resting	SSR3
ENSG00000075420.13	24.9846	1.00577	0.258944	3.88414	0.000102691	0.00188487	MED12	Teff	Resting	FNDC3B
ENSG00000121858.11	199.434	0.348039	0.117224	2.96902	0.00298755	0.0296575	MED12	Teff	Resting	TNFSF10
ENSG00000171121.17	2.63164	2.54335	0.835644	3.04358	0.00233781	0.0247168	MED12	Teff	Resting	KCNMB3
ENSG00000114450.11	12.0655	1.27204	0.387234	3.28492	0.0010201	0.0125239	MED12	Teff	Resting	GNB4
ENSG00000114770.17	25.4981	-0.943485	0.274652	-3.4352	0.000592109	0.00812722	MED12	Teff	Resting	ABCC5
ENSG00000214160.10	11.3685	-1.47179	0.522623	-2.81616	0.0048602	0.0433952	MED12	Teff	Resting	ALG3
ENSG00000177383.5	37.6177	0.96339	0.211042	4.56491	4.99706e-06	0.000138392	MED12	Teff	Resting	MAGEF1
ENSG00000073803.14	46.263	-0.598621	0.20541	-2.91428	0.0035651	0.0343726	MED12	Teff	Resting	MAP3K13
ENSG00000113916.18	44.7428	0.772963	0.201352	3.83886	0.000123607	0.00220729	MED12	Teff	Resting	BCL6
ENSG00000145012.14	131.854	0.829477	0.131996	6.28412	3.29711e-10	2.5321e-08	MED12	Teff	Resting	LPP
ENSG00000152492.15	129.311	0.895534	0.117984	7.59031	3.19139e-14	4.99372e-12	MED12	Teff	Resting	CCDC50
ENSG00000072274.14	186.17	-0.412953	0.132592	-3.11445	0.00184286	0.0204511	MED12	Teff	Resting	TFRC
ENSG00000174004.6	22.3942	-0.885504	0.297902	-2.97246	0.0029542	0.0294863	MED12	Teff	Resting	NRROS
ENSG00000182899.17	1385.4	-0.399349	0.0847766	-4.7106	2.46984e-06	7.35342e-05	MED12	Teff	Resting	RPL35A
ENSG00000244459.4	5.06946	-2.32982	0.765404	-3.04391	0.00233527	0.0247156	MED12	Teff	Resting	ENSG00000244459
ENSG00000163950.13	138.149	-0.444942	0.158246	-2.81171	0.00492786	0.0438741	MED12	Teff	Resting	SLBP
ENSG00000168924.15	34.5048	-0.930908	0.266402	-3.49438	0.000475167	0.00690469	MED12	Teff	Resting	LETM1
ENSG00000087269.16	172.464	-0.593354	0.117514	-5.04921	4.43643e-07	1.70878e-05	MED12	Teff	Resting	NOP14
ENSG00000145220.14	110.829	-1.42524	0.175079	-8.14055	3.93487e-16	8.34858e-14	MED12	Teff	Resting	LYAR
ENSG00000168824.15	5.24665	-2.02293	0.71307	-2.83693	0.00455497	0.0410691	MED12	Teff	Resting	NSG1
ENSG00000152969.21	23.8397	-0.851746	0.29464	-2.8908	0.00384264	0.0360856	MED12	Teff	Resting	JAKMIP1
ENSG00000163993.7	4.44689	-3.37408	0.985793	-3.4227	0.000620017	0.00843628	MED12	Teff	Resting	S100P
ENSG00000125089.18	5.29148	1.72496	0.521547	3.30739	0.000941704	0.0116947	MED12	Teff	Resting	SH3TC1
ENSG00000004468.13	207.545	0.573671	0.0979208	5.85852	4.67014e-09	3.01345e-07	MED12	Teff	Resting	CD38
ENSG00000109689.20	296.673	0.272178	0.0871928	3.12157	0.00179888	0.020052	MED12	Teff	Resting	STIM2
ENSG00000047365.13	275.768	0.44294	0.0996614	4.44445	8.81162e-06	0.000227431	MED12	Teff	Resting	ARAP2
ENSG00000109787.13	111.681	-0.748702	0.147877	-5.063	4.12712e-07	1.60445e-05	MED12	Teff	Resting	KLF3
ENSG00000174125.8	16.9783	1.05522	0.317988	3.31844	0.000905218	0.0113315	MED12	Teff	Resting	TLR1
ENSG00000109790.18	260.597	0.795457	0.0936948	8.48987	2.06869e-17	4.88601e-15	MED12	Teff	Resting	KLHL5
ENSG00000163682.17	1327.23	-0.381406	0.0638551	-5.973	2.32931e-09	1.58469e-07	MED12	Teff	Resting	RPL9
ENSG00000163683.12	81.4088	1.20385	0.145223	8.28961	1.13619e-16	2.58598e-14	MED12	Teff	Resting	SMIM14
ENSG00000078177.14	245.602	0.295031	0.0990766	2.97781	0.00290317	0.0291067	MED12	Teff	Resting	N4BP2
ENSG00000014824.14	108.458	0.399413	0.132724	3.00935	0.00261804	0.0269511	MED12	Teff	Resting	SLC30A9
ENSG00000163069.13	25.2889	1.23685	0.272371	4.54106	5.59731e-06	0.000151333	MED12	Teff	Resting	SGCB
ENSG00000109189.13	29.0347	-1.02234	0.267173	-3.82649	0.000129981	0.00231452	MED12	Teff	Resting	USP46
ENSG00000226950.8	33.853	-0.783929	0.236605	-3.31323	0.000922248	0.0115217	MED12	Teff	Resting	DANCR
ENSG00000157404.17	5.85305	-2.55312	0.715989	-3.56587	0.000362656	0.0055027	MED12	Teff	Resting	KIT
ENSG00000134852.15	90.8375	0.630301	0.145247	4.33951	1.42802e-05	0.000345097	MED12	Teff	Resting	CLOCK
ENSG00000171476.22	167.02	-1.27334	0.240357	-5.2977	1.17269e-07	5.29955e-06	MED12	Teff	Resting	HOPX
ENSG00000128040.12	11.8184	3.67651	0.429219	8.56556	1.07547e-17	2.69256e-15	MED12	Teff	Resting	SPINK2
ENSG00000035720.8	42.2587	0.720488	0.197244	3.65277	0.000259423	0.00417948	MED12	Teff	Resting	STAP1
ENSG00000173597.9	11.6925	-1.69364	0.445126	-3.80485	0.000141888	0.0024911	MED12	Teff	Resting	SULT1B1
ENSG00000018189.13	71.1584	1.65842	0.177457	9.34549	9.14607e-21	3.01291e-18	MED12	Teff	Resting	RUFY3
ENSG00000174792.11	4.60803	2.29367	0.711217	3.225	0.00125974	0.0149191	MED12	Teff	Resting	ODAPH
ENSG00000138760.11	30.7819	1.63985	0.238198	6.8844	5.80318e-12	6.48609e-10	MED12	Teff	Resting	SCARB2
ENSG00000138758.12	105.009	1.3914	0.143133	9.72102	2.45313e-22	9.59632e-20	MED12	Teff	Resting	SEPTIN11
ENSG00000138756.19	26.5388	1.02441	0.262086	3.90869	9.27961e-05	0.00174156	MED12	Teff	Resting	BMP2K
ENSG00000163297.18	126.864	0.509818	0.123776	4.11889	3.80706e-05	0.000803656	MED12	Teff	Resting	ANTXR2
ENSG00000152784.16	45.2393	1.27904	0.195614	6.53859	6.21016e-11	5.43627e-09	MED12	Teff	Resting	PRDM8
ENSG00000138674.17	218.963	0.349315	0.107254	3.2569	0.00112635	0.0136349	MED12	Teff	Resting	SEC31A
ENSG00000118762.8	38.5312	0.758335	0.212024	3.57665	0.000348031	0.00531948	MED12	Teff	Resting	PKD2
ENSG00000138698.15	103.916	0.961286	0.126918	7.57407	3.61723e-14	5.59018e-12	MED12	Teff	Resting	RAP1GDS1
ENSG00000168785.8	71.6509	0.573454	0.164853	3.47858	0.000504074	0.00722636	MED12	Teff	Resting	TSPAN5
ENSG00000260641.2	3.95623	2.00609	0.642081	3.12435	0.00178199	0.0199428	MED12	Teff	Resting	TSPAN5-DT
ENSG00000070190.13	177.188	0.639109	0.116815	5.47111	4.47214e-08	2.22486e-06	MED12	Teff	Resting	DAPP1
ENSG00000138814.17	558.859	0.352136	0.0771711	4.56305	5.04161e-06	0.000139318	MED12	Teff	Resting	PPP3CA
ENSG00000168769.14	138.341	0.367412	0.127395	2.88404	0.00392603	0.036731	MED12	Teff	Resting	TET2
ENSG00000109475.17	2118.26	-0.371733	0.0895643	-4.15046	3.3181e-05	0.000724887	MED12	Teff	Resting	RPL34
ENSG00000005059.16	416.173	-0.319076	0.0820798	-3.88738	0.00010133	0.00186537	MED12	Teff	Resting	MCUB
ENSG00000109534.17	82.058	-0.557016	0.161373	-3.45173	0.000557014	0.00779944	MED12	Teff	Resting	GAR1
ENSG00000174749.6	53.2643	1.62406	0.201509	8.05949	7.66149e-16	1.49854e-13	MED12	Teff	Resting	FAM241A
ENSG00000138660.12	118.447	0.860176	0.12612	6.82028	9.08644e-12	9.72171e-10	MED12	Teff	Resting	AP1AR
ENSG00000145365.11	99.1651	0.408041	0.143318	2.8471	0.00441194	0.0401371	MED12	Teff	Resting	TIFA
ENSG00000073331.18	52.376	1.21935	0.216686	5.62726	1.83099e-08	1.01417e-06	MED12	Teff	Resting	ALPK1
ENSG00000145349.19	194.398	0.697002	0.109333	6.37504	1.82917e-10	1.44921e-08	MED12	Teff	Resting	CAMK2D
ENSG00000269893.10	212.412	-0.8701	0.109353	-7.95682	1.76513e-15	3.27409e-13	MED12	Teff	Resting	SNHG8
ENSG00000164056.11	5.17483	2.37262	0.591785	4.00925	6.09108e-05	0.00122192	MED12	Teff	Resting	SPRY1
ENSG00000077684.16	123.428	0.472412	0.124191	3.80391	0.00014243	0.00249361	MED12	Teff	Resting	JADE1
ENSG00000151012.13	11.1455	1.37113	0.405726	3.37944	0.00072634	0.00957087	MED12	Teff	Resting	SLC7A11
ENSG00000145391.14	36.4793	0.728577	0.220898	3.29826	0.000972866	0.012022	MED12	Teff	Resting	SETD7
ENSG00000085871.9	40.3965	1.00261	0.258194	3.88314	0.000103114	0.00188987	MED12	Teff	Resting	MGST2
ENSG00000196782.13	7.39677	2.20394	0.502498	4.38597	1.15472e-05	0.000289095	MED12	Teff	Resting	MAML3
ENSG00000153130.18	134.836	0.374947	0.123555	3.03466	0.00240809	0.025289	MED12	Teff	Resting	SCOC
ENSG00000164163.11	214.527	-0.339768	0.10787	-3.14979	0.0016339	0.0184762	MED12	Teff	Resting	ABCE1
ENSG00000170365.10	6.89387	2.8589	0.541307	5.28147	1.28149e-07	5.70878e-06	MED12	Teff	Resting	SMAD1
ENSG00000151612.18	194.383	0.990068	0.108553	9.12057	7.47312e-20	2.33871e-17	MED12	Teff	Resting	ZNF827
ENSG00000145425.10	455.027	-0.423229	0.0866781	-4.88276	1.0461e-06	3.54879e-05	MED12	Teff	Resting	RPS3A
ENSG00000245954.10	7.00315	-1.89085	0.660659	-2.86206	0.00420892	0.0387692	MED12	Teff	Resting	LINC02273
ENSG00000121210.16	162.555	0.352234	0.116377	3.02666	0.00247275	0.0258812	MED12	Teff	Resting	TMEM131L
ENSG00000052795.13	90.1119	0.734547	0.141557	5.18906	2.11361e-07	9.061e-06	MED12	Teff	Resting	FNIP2
ENSG00000109466.14	62.6353	0.566292	0.181988	3.11171	0.0018601	0.0205877	MED12	Teff	Resting	KLHL2
ENSG00000137628.18	76.2459	0.897686	0.178235	5.03654	4.74031e-07	1.80682e-05	MED12	Teff	Resting	DDX60
ENSG00000129116.19	30.4523	1.98944	0.245524	8.10284	5.36896e-16	1.08401e-13	MED12	Teff	Resting	PALLD
ENSG00000137601.18	160.022	0.611378	0.114306	5.34863	8.8623e-08	4.17061e-06	MED12	Teff	Resting	NEK1
ENSG00000164120.14	23.7997	-1.29507	0.331975	-3.90111	9.57511e-05	0.00178631	MED12	Teff	Resting	HPGD
ENSG00000129128.13	469.92	-0.27656	0.0803946	-3.44004	0.000581638	0.00803636	MED12	Teff	Resting	SPCS3
ENSG00000186352.9	28.7494	1.29146	0.224941	5.74132	9.39419e-09	5.65368e-07	MED12	Teff	Resting	ANKRD37
ENSG00000164151.12	294.405	-0.245767	0.0888809	-2.76513	0.00569005	0.0493953	MED12	Teff	Resting	ICE1
ENSG00000250337.9	5.68818	-1.99201	0.697787	-2.85475	0.0043071	0.0394702	MED12	Teff	Resting	PURPL
ENSG00000168685.15	1283.04	-1.86948	0.0943168	-19.8212	1.95242e-87	2.44404e-83	MED12	Teff	Resting	IL7R
ENSG00000197603.16	77.4289	0.532866	0.155479	3.42725	0.000609735	0.00831445	MED12	Teff	Resting	CPLANE1
ENSG00000145592.14	2442.87	-0.340506	0.0825565	-4.12452	3.71501e-05	0.000791987	MED12	Teff	Resting	RPL37
ENSG00000213949.10	37.8986	1.06662	0.235868	4.52211	6.12258e-06	0.000162035	MED12	Teff	Resting	ITGA1
ENSG00000164171.11	25.685	1.19082	0.272852	4.36435	1.27504e-05	0.000313575	MED12	Teff	Resting	ITGA2
ENSG00000178996.14	146.27	-0.578217	0.122016	-4.73885	2.14936e-06	6.5464e-05	MED12	Teff	Resting	SNX18
ENSG00000113088.6	21.6454	-1.02829	0.3129	-3.28631	0.00101508	0.0124821	MED12	Teff	Resting	GZMK
ENSG00000067113.17	25.9307	1.31658	0.260267	5.05856	4.22427e-07	1.63713e-05	MED12	Teff	Resting	PLPP1
ENSG00000134352.21	219.11	0.34765	0.105328	3.30063	0.000964667	0.0119443	MED12	Teff	Resting	IL6ST
ENSG00000095015.6	450.668	-0.892899	0.0844896	-10.5682	4.18635e-26	2.49546e-23	MED12	Teff	Resting	MAP3K1
ENSG00000112851.16	542.26	0.487184	0.0741459	6.57061	5.01087e-11	4.48044e-09	MED12	Teff	Resting	ERBIN
ENSG00000145741.17	413.683	-0.407117	0.0945061	-4.30783	1.64861e-05	0.000390119	MED12	Teff	Resting	BTF3
ENSG00000171617.15	7.02639	2.61678	0.560187	4.67126	2.99355e-06	8.75543e-05	MED12	Teff	Resting	ENC1
ENSG00000164346.10	619.795	-0.243481	0.0718712	-3.38774	0.000704699	0.00940071	MED12	Teff	Resting	NSA2
ENSG00000176928.7	16.5044	-1.17681	0.393744	-2.98876	0.00280109	0.0282775	MED12	Teff	Resting	GCNT4
ENSG00000181104.7	59.6734	0.838363	0.18952	4.4236	9.70688e-06	0.000248488	MED12	Teff	Resting	F2R
ENSG00000171643.14	8.12438	1.98539	0.459041	4.32507	1.52483e-05	0.000366368	MED12	Teff	Resting	S100Z
ENSG00000164253.14	27.9715	0.925521	0.257452	3.59493	0.000324477	0.00502698	MED12	Teff	Resting	WDR41
ENSG00000186468.13	917.811	-0.34726	0.110568	-3.14069	0.00168549	0.0190081	MED12	Teff	Resting	RPS23
ENSG00000145715.15	117.811	0.878762	0.122812	7.15536	8.34541e-13	1.066e-10	MED12	Teff	Resting	RASA1
ENSG00000153140.9	310.396	0.369959	0.0967995	3.82191	0.000132423	0.00234797	MED12	Teff	Resting	CETN3
ENSG00000248323.8	14.2299	1.903	0.354587	5.36681	8.01429e-08	3.78577e-06	MED12	Teff	Resting	LUCAT1
ENSG00000164292.13	27.2243	3.08437	0.303115	10.1756	2.54951e-24	1.22749e-21	MED12	Teff	Resting	RHOBTB3
ENSG00000118985.16	82.7298	0.76654	0.150095	5.10702	3.27283e-07	1.31312e-05	MED12	Teff	Resting	ELL2
ENSG00000164307.13	180.927	0.380128	0.105037	3.61899	0.000295754	0.00465692	MED12	Teff	Resting	ERAP1
ENSG00000113532.13	198.915	0.294024	0.103555	2.83932	0.00452099	0.0408915	MED12	Teff	Resting	ST8SIA4
ENSG00000145730.21	16.506	0.922958	0.303343	3.04262	0.00234531	0.0247752	MED12	Teff	Resting	PAM
ENSG00000198961.10	394.955	0.521887	0.0885634	5.89281	3.79677e-09	2.50147e-07	MED12	Teff	Resting	PJA2
ENSG00000164211.13	44.8934	0.856123	0.248391	3.44667	0.000567536	0.0079202	MED12	Teff	Resting	STARD4
ENSG00000134986.14	13.0262	1.31291	0.402231	3.26406	0.00109827	0.0133478	MED12	Teff	Resting	NREP
ENSG00000249249.2	4.014	1.7703	0.627188	2.8226	0.00476353	0.0426842	MED12	Teff	Resting	TICAM2-AS1
ENSG00000172869.15	153.145	0.530224	0.116802	4.5395	5.63882e-06	0.000152092	MED12	Teff	Resting	DMXL1
ENSG00000145779.8	614.291	-0.375178	0.0760816	-4.93126	8.17004e-07	2.87283e-05	MED12	Teff	Resting	TNFAIP8
ENSG00000133835.18	38.3296	0.60201	0.210458	2.86047	0.00423009	0.0388783	MED12	Teff	Resting	HSD17B4
ENSG00000125347.15	294.774	-0.497406	0.106879	-4.65394	3.25659e-06	9.43279e-05	MED12	Teff	Resting	IRF1
ENSG00000164403.15	2.74929	3.67813	0.967122	3.80317	0.000142858	0.00249763	MED12	Teff	Resting	SHROOM1
ENSG00000081059.20	193.488	-0.917054	0.137152	-6.68642	2.28698e-11	2.21925e-09	MED12	Teff	Resting	TCF7
ENSG00000113658.18	85.5232	0.489757	0.1546	3.16789	0.00153548	0.0175535	MED12	Teff	Resting	SMAD5
ENSG00000113013.16	288.333	-0.423847	0.103809	-4.08296	4.4465e-05	0.00091699	MED12	Teff	Resting	HSPA9
ENSG00000044115.21	42.2757	0.668111	0.201869	3.30963	0.000934181	0.0116128	MED12	Teff	Resting	CTNNA1
ENSG00000281398.4	18.9403	-1.14581	0.355956	-3.21897	0.00128651	0.015193	MED12	Teff	Resting	SNHG4
ENSG00000178913.9	259.02	-0.342803	0.103138	-3.32373	0.000888227	0.0112085	MED12	Teff	Resting	TAF7
ENSG00000113580.15	331.339	0.260208	0.0913563	2.84827	0.00439573	0.0400188	MED12	Teff	Resting	NR3C1
ENSG00000169252.6	18.3076	-1.53717	0.36542	-4.20659	2.59255e-05	0.000580563	MED12	Teff	Resting	ADRB2
ENSG00000155846.17	5.0319	-2.18867	0.755475	-2.89708	0.00376649	0.0355304	MED12	Teff	Resting	PPARGC1B
ENSG00000070814.22	42.6277	-0.749005	0.241091	-3.10674	0.00189164	0.0208447	MED12	Teff	Resting	TCOF1
ENSG00000019582.17	381.455	0.849597	0.0824515	10.3042	6.74525e-25	3.51821e-22	MED12	Teff	Resting	CD74
ENSG00000164587.13	2137.66	-0.448298	0.0895537	-5.00591	5.55984e-07	2.06522e-05	MED12	Teff	Resting	RPS14
ENSG00000132912.13	63.8478	0.517488	0.156882	3.29858	0.000971752	0.0120202	MED12	Teff	Resting	DCTN4
ENSG00000256235.3	95.6414	0.583474	0.146342	3.98705	6.6901e-05	0.00132721	MED12	Teff	Resting	SMIM3
ENSG00000145907.16	388.614	-0.310346	0.0838422	-3.70155	0.000214284	0.00357177	MED12	Teff	Resting	G3BP1
ENSG00000113272.14	34.4456	0.695419	0.221657	3.13736	0.00170474	0.0192079	MED12	Teff	Resting	THG1L
ENSG00000145860.12	299.976	0.380777	0.0865299	4.40052	1.0799e-05	0.000271451	MED12	Teff	Resting	RNF145
ENSG00000164611.13	232.192	0.488965	0.11588	4.21958	2.44753e-05	0.000552039	MED12	Teff	Resting	PTTG1
ENSG00000120137.7	153.764	0.317216	0.114352	2.77404	0.00553653	0.0483644	MED12	Teff	Resting	PANK3
ENSG00000181163.14	995.298	-0.182716	0.0614789	-2.97201	0.00295852	0.0294863	MED12	Teff	Resting	NPM1
ENSG00000072786.13	196.503	-0.311348	0.105064	-2.96342	0.00304244	0.0300831	MED12	Teff	Resting	STK10
ENSG00000113739.11	8.87462	1.82401	0.500552	3.64401	0.000268427	0.00430239	MED12	Teff	Resting	STC2
ENSG00000048162.22	40.3912	-1.30861	0.256675	-5.09834	3.42652e-07	1.36169e-05	MED12	Teff	Resting	NOP16
ENSG00000146083.12	279.018	-0.359315	0.104544	-3.43697	0.000588253	0.00810986	MED12	Teff	Resting	RNF44
ENSG00000048140.18	25.4513	0.728155	0.260775	2.79228	0.00523387	0.0461717	MED12	Teff	Resting	TSPAN17
ENSG00000197451.12	162.976	-0.464596	0.139711	-3.32541	0.000882874	0.0111522	MED12	Teff	Resting	HNRNPAB
ENSG00000204628.12	812.977	-0.484305	0.0850349	-5.69536	1.23108e-08	7.16777e-07	MED12	Teff	Resting	RACK1
ENSG00000112679.15	76.695	0.593054	0.156545	3.7884	0.000151618	0.00263604	MED12	Teff	Resting	DUSP22
ENSG00000137265.16	101.621	0.46346	0.158861	2.91739	0.0035297	0.0342518	MED12	Teff	Resting	IRF4
ENSG00000124785.9	11.2654	1.04631	0.371067	2.81974	0.00480621	0.0429437	MED12	Teff	Resting	NRN1
ENSG00000124802.12	53.7613	-0.789791	0.218152	-3.62038	0.000294175	0.00463788	MED12	Teff	Resting	EEF1E1
ENSG00000111846.20	8.3231	1.30919	0.4545	2.8805	0.00397046	0.0370912	MED12	Teff	Resting	GCNT2
ENSG00000111845.5	37.902	-0.751035	0.257355	-2.91829	0.00351962	0.034207	MED12	Teff	Resting	PAK1IP1
ENSG00000111859.17	137.039	0.48438	0.129638	3.73641	0.000186665	0.00317482	MED12	Teff	Resting	NEDD9
ENSG00000095951.17	78.2795	0.937418	0.162643	5.76366	8.23081e-09	5.05065e-07	MED12	Teff	Resting	HIVEP1
ENSG00000145990.11	11.7249	1.53214	0.370549	4.13478	3.55297e-05	0.000762882	MED12	Teff	Resting	GFOD1
ENSG00000124788.19	217.528	0.367475	0.10049	3.65683	0.000255354	0.00414058	MED12	Teff	Resting	ATXN1
ENSG00000172197.11	83.3495	0.615532	0.148687	4.13978	3.47644e-05	0.000752	MED12	Teff	Resting	MBOAT1
ENSG00000112294.14	24.1779	-1.10987	0.29067	-3.8183	0.000134373	0.00237248	MED12	Teff	Resting	ALDH5A1
ENSG00000112308.13	442.124	0.253477	0.076756	3.30237	0.000958714	0.0118824	MED12	Teff	Resting	C6orf62
ENSG00000111913.20	885.254	-0.906985	0.0821715	-11.0377	2.51345e-28	1.65597e-25	MED12	Teff	Resting	RIPOR2
ENSG00000287252.3	26.489	0.809114	0.261104	3.09882	0.00194292	0.0213282	MED12	Teff	Resting	ENSG00000287252
ENSG00000204642.14	173.317	0.393433	0.122603	3.20899	0.00133202	0.0155543	MED12	Teff	Resting	HLA-F
ENSG00000146112.12	400.097	-0.310708	0.0952066	-3.26351	0.0011004	0.0133607	MED12	Teff	Resting	PPP1R18
ENSG00000137312.15	57.2777	0.684329	0.173592	3.94217	8.07488e-05	0.0015551	MED12	Teff	Resting	FLOT1
ENSG00000226979.9	55.827	1.28288	0.19431	6.60226	4.04949e-11	3.72732e-09	MED12	Teff	Resting	LTA
ENSG00000227507.3	2704.34	-1.24144	0.0945817	-13.1256	2.34955e-39	3.67646e-36	MED12	Teff	Resting	LTB
ENSG00000204287.14	340.469	0.975714	0.108314	9.00818	2.09508e-19	5.93956e-17	MED12	Teff	Resting	HLA-DRA
ENSG00000196126.12	175.766	0.739431	0.129032	5.7306	1.00075e-08	5.99399e-07	MED12	Teff	Resting	HLA-DRB1
ENSG00000179344.17	91.5179	0.691213	0.163708	4.22222	2.4191e-05	0.000546613	MED12	Teff	Resting	HLA-DQB1
ENSG00000237541.4	22.0511	1.06527	0.33637	3.16696	0.00154043	0.017578	MED12	Teff	Resting	HLA-DQA2
ENSG00000204267.18	247.239	-0.459445	0.119619	-3.8409	0.000122586	0.00219846	MED12	Teff	Resting	TAP2
ENSG00000242574.9	30.2413	1.14867	0.243685	4.71376	2.43181e-06	7.30011e-05	MED12	Teff	Resting	HLA-DMB
ENSG00000231389.8	182.076	0.752922	0.122821	6.13024	8.77472e-10	6.24102e-08	MED12	Teff	Resting	HLA-DPA1
ENSG00000223865.11	119.285	0.778062	0.142634	5.45495	4.89868e-08	2.40477e-06	MED12	Teff	Resting	HLA-DPB1
ENSG00000231500.7	1615.61	-0.627742	0.178617	-3.51445	0.00044066	0.00647439	MED12	Teff	Resting	RPS18
ENSG00000227057.10	22.5604	-0.997098	0.305679	-3.26191	0.00110663	0.0134232	MED12	Teff	Resting	WDR46
ENSG00000137309.20	183.188	-0.446132	0.105192	-4.2411	2.22425e-05	0.000511823	MED12	Teff	Resting	HMGA1
ENSG00000272325.2	132.164	-0.469025	0.126638	-3.70368	0.000212497	0.00355669	MED12	Teff	Resting	NUDT3
ENSG00000124614.16	352.544	-0.301864	0.0948084	-3.18394	0.00145284	0.0167619	MED12	Teff	Resting	RPS10
ENSG00000198755.11	1108.39	-0.422206	0.0734598	-5.74745	9.06017e-09	5.51311e-07	MED12	Teff	Resting	RPL10A
ENSG00000112079.9	276.99	-1.07092	0.104182	-10.2794	8.72867e-25	4.37062e-22	MED12	Teff	Resting	STK38
ENSG00000198663.17	226.689	0.381998	0.0984373	3.88062	0.000104189	0.00190399	MED12	Teff	Resting	C6orf89
ENSG00000137409.21	213.846	0.328297	0.096929	3.38698	0.000706662	0.00941064	MED12	Teff	Resting	MTCH1
ENSG00000112576.13	191.099	-0.473697	0.129186	-3.66678	0.00024562	0.0040087	MED12	Teff	Resting	CCND3
ENSG00000171453.20	15.2401	-1.19621	0.364382	-3.28285	0.00102762	0.0125992	MED12	Teff	Resting	POLR1C
ENSG00000096384.20	1227.9	-0.417884	0.101887	-4.10145	4.10574e-05	0.000856595	MED12	Teff	Resting	HSP90AB1
ENSG00000124813.23	62.8804	-0.837238	0.18356	-4.56111	5.08849e-06	0.000140303	MED12	Teff	Resting	RUNX2
ENSG00000271857.1	3.35966	-3.88899	1.31057	-2.9674	0.00300327	0.0297429	MED12	Teff	Resting	ENSG00000271857
ENSG00000198087.7	163.256	0.393284	0.114314	3.44038	0.000580891	0.00803491	MED12	Teff	Resting	CD2AP
ENSG00000170915.9	63.9093	0.69109	0.16766	4.12198	3.75634e-05	0.000796774	MED12	Teff	Resting	PAQR8
ENSG00000151914.22	21.784	1.65826	0.265654	6.2422	4.3147e-10	3.23422e-08	MED12	Teff	Resting	DST
ENSG00000185760.18	4.1861	1.92833	0.69374	2.77962	0.00544226	0.0476085	MED12	Teff	Resting	KCNQ5
ENSG00000290002.1	9.71998	-1.59898	0.495205	-3.22892	0.00124257	0.0147717	MED12	Teff	Resting	ENSG00000290002
ENSG00000156535.15	45.3979	1.20642	0.198803	6.06842	1.29176e-09	9.03365e-08	MED12	Teff	Resting	CD109
ENSG00000146243.14	17.3641	-1.04821	0.338542	-3.09626	0.00195976	0.0214443	MED12	Teff	Resting	IRAK1BP1
ENSG00000118418.14	172.082	0.627082	0.106477	5.88938	3.87659e-09	2.52971e-07	MED12	Teff	Resting	HMGN3
ENSG00000005700.15	447.346	-0.27167	0.078226	-3.47288	0.0005149	0.00732555	MED12	Teff	Resting	IBTK
ENSG00000135318.12	8.0093	-2.76119	0.653495	-4.22526	2.38662e-05	0.000541227	MED12	Teff	Resting	NT5E
ENSG00000203875.13	542.83	-0.56171	0.117235	-4.79132	1.65684e-06	5.27745e-05	MED12	Teff	Resting	SNHG5
ENSG00000188994.14	528.325	0.467099	0.0896554	5.20993	1.88907e-07	8.18249e-06	MED12	Teff	Resting	ZNF292
ENSG00000198833.7	188.609	0.438623	0.110424	3.97218	7.12175e-05	0.00138863	MED12	Teff	Resting	UBE2J1
ENSG00000025039.15	38.1423	1.24251	0.21747	5.71346	1.10699e-08	6.56745e-07	MED12	Teff	Resting	RRAGD
ENSG00000112159.13	162.226	-0.550127	0.133135	-4.13209	3.59476e-05	0.000769216	MED12	Teff	Resting	MDN1
ENSG00000123545.6	19.7096	-0.949984	0.325759	-2.91622	0.00354301	0.0343277	MED12	Teff	Resting	NDUFAF4
ENSG00000112249.14	199.454	-0.585589	0.122924	-4.76383	1.89949e-06	5.92531e-05	MED12	Teff	Resting	ASCC3
ENSG00000112297.18	374.899	0.43582	0.0855261	5.09576	3.47353e-07	1.376e-05	MED12	Teff	Resting	CRYBG1
ENSG00000112335.15	156.837	0.340361	0.113834	2.98997	0.00279002	0.0282112	MED12	Teff	Resting	SNX3
ENSG00000155111.15	126.172	0.448782	0.122782	3.6551	0.00025708	0.00415778	MED12	Teff	Resting	CDK19
ENSG00000155115.7	124.084	-0.470057	0.141241	-3.32805	0.000874568	0.0110584	MED12	Teff	Resting	GTF3C6
ENSG00000188820.13	5.30115	1.6062	0.575306	2.79191	0.00523973	0.0461908	MED12	Teff	Resting	CALHM6
ENSG00000164465.19	48.1189	0.837731	0.191041	4.38509	1.15938e-05	0.000289105	MED12	Teff	Resting	DCBLD1
ENSG00000111860.14	270.787	0.267612	0.0936426	2.8578	0.00426589	0.0391498	MED12	Teff	Resting	CEP85L
ENSG00000146376.11	112.11	1.32816	0.146889	9.04189	1.5398e-19	4.4826e-17	MED12	Teff	Resting	ARHGAP18
ENSG00000164483.17	155.824	-1.86064	0.273294	-6.80821	9.88191e-12	1.03951e-09	MED12	Teff	Resting	SAMD3
ENSG00000118507.18	34.7894	0.63295	0.212097	2.98426	0.00284268	0.0286051	MED12	Teff	Resting	AKAP7
ENSG00000079950.14	88.2735	0.389459	0.137884	2.82454	0.00473483	0.0424575	MED12	Teff	Resting	STX7
ENSG00000112303.14	86.4404	1.05046	0.143308	7.33012	2.29954e-13	3.16326e-11	MED12	Teff	Resting	VNN2
ENSG00000112306.8	3860.25	-0.236438	0.0500434	-4.72466	2.30505e-06	6.96972e-05	MED12	Teff	Resting	RPS12
ENSG00000112378.12	73.5862	-0.51285	0.162252	-3.16083	0.00157321	0.0178707	MED12	Teff	Resting	PERP
ENSG00000112419.15	322.505	0.377822	0.0861577	4.38525	1.15855e-05	0.000289105	MED12	Teff	Resting	PHACTR2
ENSG00000135604.11	31.489	0.863835	0.279085	3.09524	0.00196651	0.0214914	MED12	Teff	Resting	STX11
ENSG00000152818.19	661.397	0.410407	0.084353	4.86535	1.14254e-06	3.81394e-05	MED12	Teff	Resting	UTRN
ENSG00000120278.17	8.76837	1.92403	0.430386	4.47048	7.80455e-06	0.000203113	MED12	Teff	Resting	PLEKHG1
ENSG00000074706.14	179.324	0.601497	0.115212	5.22079	1.78165e-07	7.79816e-06	MED12	Teff	Resting	IPCEF1
ENSG00000130340.17	61.6811	0.563708	0.173697	3.24535	0.00117305	0.014072	MED12	Teff	Resting	SNX9
ENSG00000078269.15	111.726	-0.598021	0.147394	-4.05729	4.96452e-05	0.00100886	MED12	Teff	Resting	SYNJ2
ENSG00000164674.17	82.4232	0.728304	0.162747	4.47508	7.63818e-06	0.000199197	MED12	Teff	Resting	SYTL3
ENSG00000130396.22	91.0464	1.14698	0.154678	7.41527	1.21377e-13	1.78753e-11	MED12	Teff	Resting	AFDN
ENSG00000106263.19	68.399	-0.567333	0.186937	-3.0349	0.00240619	0.025289	MED12	Teff	Resting	EIF3B
ENSG00000136213.10	76.6665	0.506047	0.15136	3.34333	0.000827793	0.0105529	MED12	Teff	Resting	CHST12
ENSG00000136238.19	304.025	0.420436	0.0909326	4.6236	3.77144e-06	0.000107054	MED12	Teff	Resting	RAC1
ENSG00000106415.13	200.868	0.433832	0.11021	3.93641	8.27098e-05	0.0015807	MED12	Teff	Resting	GLCCI1
ENSG00000106546.14	25.121	1.02869	0.294975	3.48737	0.000487799	0.00703488	MED12	Teff	Resting	AHR
ENSG00000105866.15	131.782	-0.51399	0.127703	-4.02488	5.70042e-05	0.00114908	MED12	Teff	Resting	SP4
ENSG00000136231.14	2.18522	2.7725	0.877989	3.15778	0.00158974	0.0180154	MED12	Teff	Resting	IGF2BP3
ENSG00000105928.16	3.83975	2.87167	0.729339	3.93736	8.2382e-05	0.00157685	MED12	Teff	Resting	GSDME
ENSG00000172115.9	155.9	-0.394805	0.132587	-2.9777	0.00290416	0.0291067	MED12	Teff	Resting	CYCS
ENSG00000050344.9	72.3489	0.615009	0.167274	3.67666	0.000236312	0.00388719	MED12	Teff	Resting	NFE2L3
ENSG00000086300.17	133.272	0.850804	0.125567	6.77569	1.23817e-11	1.26011e-09	MED12	Teff	Resting	SNX10
ENSG00000260997.1	29.9588	-0.919169	0.270462	-3.39851	0.000677535	0.00911977	MED12	Teff	Resting	ENSG00000260997
ENSG00000185811.21	746.804	-0.515561	0.0662444	-7.78272	7.09839e-15	1.20078e-12	MED12	Teff	Resting	IKZF1
ENSG00000132436.12	77.9967	0.460975	0.160281	2.87603	0.00402706	0.037536	MED12	Teff	Resting	FIGNL1
ENSG00000158321.19	66.5336	-0.883131	0.193231	-4.57034	4.86923e-06	0.000135753	MED12	Teff	Resting	AUTS2
ENSG00000170027.7	196.259	0.353934	0.121455	2.91413	0.00356686	0.0343726	MED12	Teff	Resting	YWHAG
ENSG00000127951.8	38.8221	0.977278	0.237109	4.12165	3.76173e-05	0.000796774	MED12	Teff	Resting	FGL2
ENSG00000186088.16	33.6116	0.845276	0.23295	3.62858	0.000284989	0.00452154	MED12	Teff	Resting	GSAP
ENSG00000085563.15	68.6252	0.660336	0.1767	3.73704	0.000186201	0.00317124	MED12	Teff	Resting	ABCB1
ENSG00000157259.8	80.3579	0.616908	0.146515	4.21054	2.54755e-05	0.00057151	MED12	Teff	Resting	GATAD1
ENSG00000105810.10	538.898	0.323334	0.0731185	4.42205	9.77696e-06	0.000249263	MED12	Teff	Resting	CDK6
ENSG00000205413.8	361.829	-0.239056	0.0849411	-2.81438	0.0048872	0.043574	MED12	Teff	Resting	SAMD9
ENSG00000105854.13	17.498	1.24389	0.297397	4.1826	2.88198e-05	0.000635152	MED12	Teff	Resting	PON2
ENSG00000205356.10	94.0559	-0.758772	0.155797	-4.87027	1.11448e-06	3.74142e-05	MED12	Teff	Resting	TECPR1
ENSG00000166508.18	68.4165	-0.682694	0.178606	-3.82236	0.000132183	0.00234704	MED12	Teff	Resting	MCM7
ENSG00000066923.18	9.23193	1.6204	0.409673	3.95536	7.64201e-05	0.00148085	MED12	Teff	Resting	STAG3
ENSG00000213413.3	112.549	-0.42857	0.146142	-2.93256	0.00336178	0.0327747	MED12	Teff	Resting	PVRIG
ENSG00000105821.15	235.286	-0.384627	0.105728	-3.63791	0.000274865	0.00437199	MED12	Teff	Resting	DNAJC2
ENSG00000008282.9	85.2268	0.724293	0.159046	4.55399	5.26371e-06	0.000144182	MED12	Teff	Resting	SYPL1
ENSG00000105835.13	130.881	0.627319	0.144242	4.34906	1.36722e-05	0.000332081	MED12	Teff	Resting	NAMPT
ENSG00000253276.5	60.1311	0.607497	0.177233	3.42768	0.000608766	0.00831028	MED12	Teff	Resting	CCDC71L
ENSG00000105851.11	206.907	0.545825	0.115878	4.71034	2.47307e-06	7.35342e-05	MED12	Teff	Resting	PIK3CG
ENSG00000105879.13	131.561	-0.892161	0.137009	-6.51171	7.43019e-11	6.37062e-09	MED12	Teff	Resting	CBLL1
ENSG00000173114.13	553.498	-1.27723	0.0796191	-16.0418	6.52248e-58	4.08242e-54	MED12	Teff	Resting	LRRN3
ENSG00000164603.12	58.2921	0.537508	0.174231	3.08503	0.00203532	0.0220972	MED12	Teff	Resting	BMT2
ENSG00000196937.11	69.24	0.649154	0.167116	3.88445	0.000102561	0.00188487	MED12	Teff	Resting	FAM3C
ENSG00000135245.10	44.4135	1.5415	0.260272	5.92263	3.16829e-09	2.13229e-07	MED12	Teff	Resting	HILPDA
ENSG00000128578.10	8.11721	1.38276	0.45374	3.04746	0.00230781	0.0244616	MED12	Teff	Resting	STRIP2
ENSG00000128585.18	186.113	0.341554	0.105836	3.22722	0.00125001	0.014846	MED12	Teff	Resting	MKLN1
ENSG00000146859.6	16.0716	0.898384	0.316691	2.83678	0.00455704	0.0410691	MED12	Teff	Resting	TMEM140
ENSG00000182158.16	101.024	0.493063	0.131137	3.75989	0.000169986	0.00291492	MED12	Teff	Resting	CREB3L2
ENSG00000105939.14	701.054	-0.272961	0.0735086	-3.71332	0.000204555	0.00345097	MED12	Teff	Resting	ZC3HAV1
ENSG00000064393.16	295.92	0.424027	0.0879669	4.8203	1.43341e-06	4.68495e-05	MED12	Teff	Resting	HIPK2
ENSG00000257093.7	147.571	0.394375	0.113033	3.48904	0.000484752	0.00699908	MED12	Teff	Resting	DENND11
ENSG00000211753.4	92.296	-1.2714	0.189939	-6.69375	2.17517e-11	2.14399e-09	MED12	Teff	Resting	TRBV28
ENSG00000211751.9	295.827	-1.62673	0.13497	-12.0525	1.88233e-33	1.47269e-30	MED12	Teff	Resting	TRBC1
ENSG00000211772.11	551.406	-1.0202	0.119327	-8.54962	1.23497e-17	3.03126e-15	MED12	Teff	Resting	TRBC2
ENSG00000197448.14	189.563	-0.341696	0.117767	-2.90145	0.00371441	0.0353231	MED12	Teff	Resting	GSTK1
ENSG00000171115.4	97.5066	-0.961494	0.148975	-6.45406	1.08896e-10	9.04205e-09	MED12	Teff	Resting	GIMAP8
ENSG00000179144.5	654.95	-1.45127	0.0908345	-15.9771	1.84562e-57	7.70118e-54	MED12	Teff	Resting	GIMAP7
ENSG00000133574.10	451.074	-0.957477	0.0842438	-11.3655	6.20765e-30	4.31708e-27	MED12	Teff	Resting	GIMAP4
ENSG00000133561.15	125.197	-0.506122	0.154934	-3.2667	0.00108808	0.0132496	MED12	Teff	Resting	GIMAP6
ENSG00000213203.3	156.367	-1.22045	0.130325	-9.36467	7.62884e-21	2.58102e-18	MED12	Teff	Resting	GIMAP1
ENSG00000243836.7	11.3721	-2.70484	0.54958	-4.92165	8.58172e-07	2.98405e-05	MED12	Teff	Resting	WDR86-AS1
ENSG00000155093.19	24.4872	0.961973	0.240281	4.00354	6.24026e-05	0.00124586	MED12	Teff	Resting	PTPRN2
ENSG00000147324.11	479.287	0.270552	0.0823643	3.28482	0.00102048	0.0125239	MED12	Teff	Resting	MFHAS1
ENSG00000173281.5	18.0408	1.36403	0.295079	4.62261	3.78942e-06	0.000107321	MED12	Teff	Resting	PPP1R3B
ENSG00000164733.22	150.841	0.341946	0.118126	2.89477	0.00379442	0.0357401	MED12	Teff	Resting	CTSB
ENSG00000129422.15	25.5453	1.33743	0.268951	4.97277	6.60031e-07	2.38106e-05	MED12	Teff	Resting	MTUS1
ENSG00000078674.19	679.381	0.329169	0.0685973	4.79857	1.598e-06	5.12917e-05	MED12	Teff	Resting	PCM1
ENSG00000173530.6	15.2275	2.05076	0.358452	5.72115	1.05804e-08	6.30694e-07	MED12	Teff	Resting	TNFRSF10D
ENSG00000104689.10	90.6365	0.599198	0.158451	3.78159	0.000155831	0.00269806	MED12	Teff	Resting	TNFRSF10A
ENSG00000104756.16	97.4194	0.556396	0.142931	3.89277	9.91058e-05	0.00183251	MED12	Teff	Resting	KCTD9
ENSG00000104765.16	243.173	1.13795	0.109565	10.386	2.871e-25	1.56257e-22	MED12	Teff	Resting	BNIP3L
ENSG00000092964.18	88.0962	0.586725	0.161181	3.64016	0.000272469	0.00434493	MED12	Teff	Resting	DPYSL2
ENSG00000120885.22	48.2494	2.32243	0.230297	10.0845	6.46916e-24	2.89218e-21	MED12	Teff	Resting	CLU
ENSG00000186918.14	203.494	0.889817	0.112811	7.88765	3.07934e-15	5.58654e-13	MED12	Teff	Resting	ZNF395
ENSG00000197892.13	62.614	1.01531	0.171956	5.9045	3.5372e-09	2.35525e-07	MED12	Teff	Resting	KIF13B
ENSG00000120875.9	62.407	-0.888785	0.209911	-4.2341	2.29465e-05	0.000524169	MED12	Teff	Resting	DUSP4
ENSG00000104660.19	383.668	-0.468432	0.0921805	-5.08168	3.7411e-07	1.46806e-05	MED12	Teff	Resting	LEPROTL1
ENSG00000147475.17	28.9306	0.754671	0.234831	3.21368	0.00131046	0.0153598	MED12	Teff	Resting	ERLIN2
ENSG00000156675.16	350.975	0.566488	0.0820272	6.9061	4.98156e-12	5.66902e-10	MED12	Teff	Resting	RAB11FIP1
ENSG00000085788.14	75.9215	0.776067	0.170512	4.55138	5.32954e-06	0.000145666	MED12	Teff	Resting	DDHD2
ENSG00000147526.20	377.372	0.264525	0.0796973	3.31912	0.000903031	0.0113155	MED12	Teff	Resting	TACC1
ENSG00000147533.19	227.336	-0.51766	0.118295	-4.376	1.20874e-05	0.000300633	MED12	Teff	Resting	GOLGA7
ENSG00000147434.9	8.10476	1.86119	0.410843	4.53017	5.89367e-06	0.000157534	MED12	Teff	Resting	CHRNA6
ENSG00000168172.9	209.191	0.38663	0.107121	3.60926	0.000307067	0.00480483	MED12	Teff	Resting	HOOK3
ENSG00000168300.14	165.902	0.329427	0.115225	2.85899	0.00424995	0.0390322	MED12	Teff	Resting	PCMTD1
ENSG00000254087.8	18.4345	0.915777	0.298763	3.06523	0.00217503	0.0232312	MED12	Teff	Resting	LYN
ENSG00000008988.11	1355.28	-0.33874	0.0756472	-4.47789	7.5383e-06	0.000197003	MED12	Teff	Resting	RPS20
ENSG00000104331.9	128.57	0.343642	0.121656	2.82469	0.00473257	0.0424575	MED12	Teff	Resting	BPNT2
ENSG00000198846.6	27.8869	1.09777	0.253435	4.33155	1.4806e-05	0.000356426	MED12	Teff	Resting	TOX
ENSG00000198363.18	22.0928	0.723155	0.25986	2.78287	0.00538804	0.0472984	MED12	Teff	Resting	ASPH
ENSG00000205268.11	188.754	-0.581066	0.112513	-5.16442	2.4118e-07	1.00973e-05	MED12	Teff	Resting	PDE7A
ENSG00000179041.4	44.3512	-1.01035	0.232329	-4.3488	1.36886e-05	0.000332081	MED12	Teff	Resting	RRS1
ENSG00000140396.13	128.143	0.444112	0.124849	3.55719	0.00037484	0.00566013	MED12	Teff	Resting	NCOA2
ENSG00000147604.14	817.192	-0.474978	0.0747696	-6.35256	2.11764e-10	1.66721e-08	MED12	Teff	Resting	RPL7
ENSG00000040341.18	58.4967	0.686638	0.182666	3.75898	0.000170607	0.00292156	MED12	Teff	Resting	STAU2
ENSG00000104343.21	72.7101	0.799894	0.159362	5.01936	5.18437e-07	1.94889e-05	MED12	Teff	Resting	UBE2W
ENSG00000104427.12	100.125	0.967423	0.139025	6.95861	3.43652e-12	4.13638e-10	MED12	Teff	Resting	ZC2HC1A
ENSG00000205189.12	27.6417	1.15998	0.255554	4.53909	5.64968e-06	0.000152092	MED12	Teff	Resting	ZBTB10
ENSG00000076641.4	572.507	-0.405506	0.0838235	-4.83762	1.31402e-06	4.32865e-05	MED12	Teff	Resting	PAG1
ENSG00000133739.16	76.9794	0.595421	0.198142	3.00502	0.00265566	0.0272488	MED12	Teff	Resting	LRRCC1
ENSG00000085719.13	225.192	0.349523	0.0993296	3.51882	0.000433471	0.00639881	MED12	Teff	Resting	CPNE3
ENSG00000104320.15	130.086	0.554489	0.121208	4.57469	4.76931e-06	0.000133264	MED12	Teff	Resting	NBN
ENSG00000180694.14	38.9714	0.637494	0.21633	2.94685	0.00321024	0.0315022	MED12	Teff	Resting	TMEM64
ENSG00000155099.8	29.1451	1.07722	0.261802	4.11464	3.8779e-05	0.000815857	MED12	Teff	Resting	PIP4P2
ENSG00000164951.16	87.1929	-0.660723	0.148052	-4.46278	8.09028e-06	0.000210112	MED12	Teff	Resting	PDP1
ENSG00000265817.4	41.0242	0.731271	0.203981	3.585	0.000337076	0.00516465	MED12	Teff	Resting	FSBP
ENSG00000164938.14	88.1944	0.605886	0.14318	4.23165	2.31988e-05	0.000528503	MED12	Teff	Resting	TP53INP1
ENSG00000104375.17	6.86582	1.4418	0.497374	2.89881	0.00374576	0.0353883	MED12	Teff	Resting	STK3
ENSG00000104450.13	20.6141	1.08138	0.27365	3.95168	7.76034e-05	0.00149914	MED12	Teff	Resting	SPAG1
ENSG00000070756.17	3159.42	-0.341726	0.053332	-6.40754	1.47891e-10	1.20214e-08	MED12	Teff	Resting	PABPC1
ENSG00000048392.13	66.5989	0.528199	0.164867	3.20378	0.00135635	0.0157648	MED12	Teff	Resting	RRM2B
ENSG00000155090.15	54.4694	0.794002	0.244215	3.25124	0.00114903	0.0138304	MED12	Teff	Resting	KLF10
ENSG00000147650.12	25.3147	0.905618	0.251877	3.59548	0.000323798	0.00502267	MED12	Teff	Resting	LRP12
ENSG00000104447.13	74.8706	1.0881	0.165388	6.57905	4.73465e-11	4.26391e-09	MED12	Teff	Resting	TRPS1
ENSG00000147677.12	298.757	-0.337455	0.100201	-3.36776	0.000757808	0.00990688	MED12	Teff	Resting	EIF3H
ENSG00000147679.12	69.5926	-0.498238	0.174051	-2.86261	0.00420171	0.0387313	MED12	Teff	Resting	UTP23
ENSG00000136960.13	4.52767	1.98425	0.592565	3.34857	0.0008123	0.0104077	MED12	Teff	Resting	ENPP2
ENSG00000172164.15	42.6188	0.837586	0.235025	3.56381	0.000365512	0.00553263	MED12	Teff	Resting	SNTB1
ENSG00000147684.10	206.158	-0.605553	0.117708	-5.14454	2.68182e-07	1.11162e-05	MED12	Teff	Resting	NDUFB9
ENSG00000245164.10	109.574	-1.07925	0.170583	-6.32684	2.50232e-10	1.95776e-08	MED12	Teff	Resting	LINC00861
ENSG00000168672.4	10.4196	-1.60786	0.453541	-3.54513	0.000392423	0.005869	MED12	Teff	Resting	LRATD2
ENSG00000136997.21	30.7159	-2.5148	0.36136	-6.95927	3.42043e-12	4.13638e-10	MED12	Teff	Resting	MYC
ENSG00000104419.17	25.3848	0.792313	0.268148	2.95476	0.0031291	0.0308183	MED12	Teff	Resting	NDRG1
ENSG00000104529.19	494.568	-0.329944	0.0807152	-4.08775	4.35568e-05	0.000901231	MED12	Teff	Resting	EEF1D
ENSG00000179091.5	28.209	-0.955169	0.309584	-3.08533	0.00203326	0.0220941	MED12	Teff	Resting	CYC1
ENSG00000161016.18	593.458	-0.564326	0.0977586	-5.77264	7.80372e-09	4.83599e-07	MED12	Teff	Resting	RPL8
ENSG00000080503.24	638.189	0.33266	0.0693587	4.79623	1.61677e-06	5.17614e-05	MED12	Teff	Resting	SMARCA2
ENSG00000147852.17	6.51828	2.75067	0.550239	4.99905	5.76147e-07	2.11502e-05	MED12	Teff	Resting	VLDLR
ENSG00000147853.17	307.055	0.661387	0.0984566	6.71755	1.84804e-11	1.83601e-09	MED12	Teff	Resting	AK3
ENSG00000183354.12	207.327	0.336989	0.101161	3.33121	0.000864705	0.0109448	MED12	Teff	Resting	KIAA2026
ENSG00000164985.15	757.363	0.353592	0.076353	4.63102	3.63871e-06	0.000103994	MED12	Teff	Resting	PSIP1
ENSG00000147872.10	191.086	0.46247	0.108048	4.28024	1.86695e-05	0.000436831	MED12	Teff	Resting	PLIN2
ENSG00000137154.13	3318.18	-0.509547	0.0518049	-9.8359	7.8858e-23	3.18434e-20	MED12	Teff	Resting	RPS6
ENSG00000171843.17	99.2544	0.699024	0.151949	4.60038	4.21729e-06	0.000118769	MED12	Teff	Resting	MLLT3
ENSG00000086065.14	225.524	0.683791	0.139774	4.89211	9.97622e-07	3.41208e-05	MED12	Teff	Resting	CHMP5
ENSG00000165272.16	107.239	-1.33422	0.447927	-2.97866	0.00289508	0.0290752	MED12	Teff	Resting	AQP3
ENSG00000147955.18	28.6738	-0.848446	0.277237	-3.06036	0.00221071	0.0235721	MED12	Teff	Resting	SIGMAR1
ENSG00000137070.19	86.405	-0.620249	0.184324	-3.365	0.000765428	0.00999127	MED12	Teff	Resting	IL11RA
ENSG00000137076.21	371.635	0.464954	0.0818356	5.68156	1.33471e-08	7.66418e-07	MED12	Teff	Resting	TLN1
ENSG00000122694.16	69.0967	0.746431	0.17606	4.23965	2.23872e-05	0.000513266	MED12	Teff	Resting	GLIPR2
ENSG00000122741.16	86.1584	0.434852	0.143777	3.0245	0.00249048	0.0259799	MED12	Teff	Resting	DCAF10
ENSG00000135046.14	221.458	0.841443	0.130379	6.45381	1.09071e-10	9.04205e-09	MED12	Teff	Resting	ANXA1
ENSG00000148019.14	101.148	-0.601567	0.155093	-3.87875	0.000104996	0.00191595	MED12	Teff	Resting	CEP78
ENSG00000187764.12	283.952	-0.515349	0.0941778	-5.47209	4.44767e-08	2.22486e-06	MED12	Teff	Resting	SEMA4D
ENSG00000127084.19	121.954	-0.557964	0.165899	-3.36328	0.000770212	0.0100432	MED12	Teff	Resting	FGD3
ENSG00000095383.20	5.25464	-3.12831	0.938605	-3.33293	0.000859358	0.0108881	MED12	Teff	Resting	TBC1D2
ENSG00000106799.14	126.91	0.635137	0.119011	5.33679	9.46039e-08	4.41885e-06	MED12	Teff	Resting	TGFBR1
ENSG00000136874.11	126.515	0.608367	0.131452	4.62804	3.69142e-06	0.00010526	MED12	Teff	Resting	STX17
ENSG00000070214.17	81.5257	1.6157	0.177616	9.09659	9.32155e-20	2.77827e-17	MED12	Teff	Resting	SLC44A1
ENSG00000106771.13	259.893	0.584464	0.105034	5.56455	2.62836e-08	1.38826e-06	MED12	Teff	Resting	TMEM245
ENSG00000157654.19	429.39	0.456484	0.0857755	5.32184	1.02721e-07	4.71014e-06	MED12	Teff	Resting	PALM2AKAP2
ENSG00000148154.10	197.622	0.395211	0.114389	3.45496	0.00055037	0.00772369	MED12	Teff	Resting	UGCG
ENSG00000119314.16	767.759	0.238561	0.0710131	3.3594	0.000781122	0.0101432	MED12	Teff	Resting	PTBP3
ENSG00000119471.15	74.0517	0.563784	0.16848	3.3463	0.000818971	0.0104718	MED12	Teff	Resting	HSDL2
ENSG00000119411.11	11.5098	1.79537	0.380405	4.71964	2.36265e-06	7.10953e-05	MED12	Teff	Resting	BSPRY
ENSG00000148229.13	222.633	-0.483296	0.123787	-3.90426	9.45123e-05	0.00176847	MED12	Teff	Resting	POLE3
ENSG00000138835.24	11.9944	1.10043	0.391727	2.80917	0.004967	0.0441911	MED12	Teff	Resting	RGS3
ENSG00000106948.17	326.658	-0.321663	0.0971887	-3.30968	0.000934033	0.0116128	MED12	Teff	Resting	AKNA
ENSG00000056558.11	80.867	-0.493124	0.16556	-2.97853	0.00289637	0.0290752	MED12	Teff	Resting	TRAF1
ENSG00000056586.16	238.941	0.377527	0.103626	3.64316	0.000269313	0.00431108	MED12	Teff	Resting	RC3H2
ENSG00000136942.15	472.684	-0.322418	0.0809961	-3.98066	6.87229e-05	0.00135051	MED12	Teff	Resting	RPL35
ENSG00000167081.18	38.2251	0.825015	0.211684	3.89738	9.72386e-05	0.00180331	MED12	Teff	Resting	PBX3
ENSG00000197958.13	746.325	-0.354469	0.0717541	-4.94004	7.81058e-07	2.78406e-05	MED12	Teff	Resting	RPL12
ENSG00000167106.12	564.384	-1.15384	0.110654	-10.4275	1.85702e-25	1.05664e-22	MED12	Teff	Resting	FAM102A
ENSG00000167114.13	3.01014	-3.66484	1.30325	-2.81208	0.00492221	0.043855	MED12	Teff	Resting	SLC27A4
ENSG00000119335.18	801.928	-0.219725	0.064561	-3.40337	0.000665596	0.00899777	MED12	Teff	Resting	SET
ENSG00000136802.12	47.8572	-0.780897	0.21861	-3.57211	0.00035412	0.00540595	MED12	Teff	Resting	LRRC8A
ENSG00000136819.15	252.449	-0.471476	0.108718	-4.33669	1.44643e-05	0.00034887	MED12	Teff	Resting	C9orf78
ENSG00000126882.13	34.6421	-0.724946	0.248682	-2.91515	0.00355518	0.0343565	MED12	Teff	Resting	FAM78A
ENSG00000148303.17	1522.05	-0.360136	0.0818094	-4.40213	1.07193e-05	0.000269988	MED12	Teff	Resting	RPL7A
ENSG00000122140.13	23.4792	-0.827889	0.283974	-2.91537	0.0035527	0.0343565	MED12	Teff	Resting	MRPS2
ENSG00000159069.14	39.1405	-0.64608	0.225314	-2.86747	0.00413774	0.0381696	MED12	Teff	Resting	FBXW5
ENSG00000182154.8	40.0592	-0.697215	0.22633	-3.08052	0.00206637	0.0223375	MED12	Teff	Resting	MRPL41
ENSG00000067057.19	46.9348	0.854769	0.188108	4.54403	5.51891e-06	0.000149536	MED12	Teff	Resting	PFKP
ENSG00000134460.19	343.166	0.326283	0.111794	2.9186	0.00351603	0.0341987	MED12	Teff	Resting	IL2RA
ENSG00000107485.18	642.088	-0.297742	0.0758535	-3.92523	8.66477e-05	0.00164342	MED12	Teff	Resting	GATA3
ENSG00000148429.15	6.25907	2.20844	0.511026	4.32157	1.54922e-05	0.000370805	MED12	Teff	Resting	USP6NL
ENSG00000148450.13	14.4025	1.56263	0.335127	4.66281	3.11926e-06	9.10183e-05	MED12	Teff	Resting	MSRB2
ENSG00000120549.19	4.4495	2.90997	0.607439	4.79056	1.66315e-06	5.2841e-05	MED12	Teff	Resting	KIAA1217
ENSG00000107863.20	64.3833	0.517352	0.179795	2.87745	0.00400898	0.0373953	MED12	Teff	Resting	ARHGAP21
ENSG00000107890.17	192.849	0.346913	0.102941	3.37003	0.000751609	0.00985198	MED12	Teff	Resting	ANKRD26
ENSG00000150054.19	38.3383	0.560027	0.198963	2.81472	0.00488192	0.043558	MED12	Teff	Resting	MPP7
ENSG00000197321.16	17.5588	-1.41495	0.368167	-3.84324	0.00012142	0.00218362	MED12	Teff	Resting	SVIL
ENSG00000107968.10	29.957	0.940128	0.253862	3.7033	0.00021281	0.00355669	MED12	Teff	Resting	MAP3K8
ENSG00000148516.23	187.681	0.545682	0.114166	4.77973	1.75534e-06	5.53486e-05	MED12	Teff	Resting	ZEB1
ENSG00000165322.18	100.547	0.834673	0.151209	5.52001	3.38983e-08	1.73909e-06	MED12	Teff	Resting	ARHGAP12
ENSG00000170759.11	763.205	0.36027	0.0675907	5.33017	9.81232e-08	4.53249e-06	MED12	Teff	Resting	KIF5B
ENSG00000198964.14	48.2471	0.627405	0.187049	3.35422	0.000795882	0.0102922	MED12	Teff	Resting	SGMS1
ENSG00000108091.11	106.909	0.447467	0.141322	3.16629	0.00154395	0.0176022	MED12	Teff	Resting	CCDC6
ENSG00000171988.20	273.115	0.498117	0.0917521	5.42894	5.66888e-08	2.77199e-06	MED12	Teff	Resting	JMJD1C
ENSG00000165476.14	154.415	0.436444	0.121479	3.59274	0.000327216	0.00505066	MED12	Teff	Resting	REEP3
ENSG00000165732.14	749.195	-0.652662	0.0952065	-6.85523	7.11993e-12	7.88737e-10	MED12	Teff	Resting	DDX21
ENSG00000198954.9	75.171	0.643272	0.153556	4.18916	2.79988e-05	0.000618146	MED12	Teff	Resting	KIFBP
ENSG00000122862.5	911.759	0.410345	0.0999533	4.10537	4.03676e-05	0.000845019	MED12	Teff	Resting	SRGN
ENSG00000107738.20	37.4159	-0.99108	0.248187	-3.99327	6.51674e-05	0.00129693	MED12	Teff	Resting	VSIR
ENSG00000166295.9	155.545	0.336779	0.116117	2.90035	0.00372748	0.0353231	MED12	Teff	Resting	ANAPC16
ENSG00000122884.13	96.9428	0.879795	0.130441	6.7448	1.53242e-11	1.53463e-09	MED12	Teff	Resting	P4HA1
ENSG00000213551.7	150.194	-0.446637	0.130343	-3.42662	0.000611152	0.0083247	MED12	Teff	Resting	DNAJC9
ENSG00000196968.11	3.0843	2.14947	0.747479	2.87563	0.00403225	0.0375563	MED12	Teff	Resting	FUT11
ENSG00000035403.18	95.3938	-0.730328	0.161323	-4.52711	5.97962e-06	0.000158923	MED12	Teff	Resting	VCL
ENSG00000138326.21	2801	-0.309451	0.0615837	-5.02488	5.03735e-07	1.9036e-05	MED12	Teff	Resting	RPS24
ENSG00000108219.16	181.304	-0.332369	0.11571	-2.87243	0.00407329	0.0377641	MED12	Teff	Resting	TSPAN14
ENSG00000122376.12	93.0787	-0.435961	0.148375	-2.93824	0.00330082	0.0322558	MED12	Teff	Resting	SHLD2
ENSG00000026103.25	152.868	0.498285	0.12082	4.12421	3.72015e-05	0.000791987	MED12	Teff	Resting	FAS
ENSG00000119917.15	12.963	1.53011	0.371849	4.11488	3.87376e-05	0.000815857	MED12	Teff	Resting	IFIT3
ENSG00000152778.10	47.3556	0.720896	0.204703	3.52166	0.000428846	0.0063455	MED12	Teff	Resting	IFIT5
ENSG00000173145.11	87.7503	-0.426794	0.149443	-2.8559	0.00429148	0.0393558	MED12	Teff	Resting	NOC3L
ENSG00000119977.22	23.8564	-0.781726	0.283052	-2.76178	0.00574875	0.0498358	MED12	Teff	Resting	TCTN3
ENSG00000138185.20	29.6627	-1.21514	0.264741	-4.58993	4.43387e-06	0.000124447	MED12	Teff	Resting	ENTPD1
ENSG00000107566.14	36.2945	0.631869	0.220262	2.86871	0.00412148	0.0380477	MED12	Teff	Resting	ERLIN1
ENSG00000099194.6	82.8374	1.13757	0.154037	7.38506	1.52388e-13	2.14336e-11	MED12	Teff	Resting	SCD
ENSG00000107815.10	21.7723	-1.28191	0.326572	-3.92535	8.66031e-05	0.00164342	MED12	Teff	Resting	TWNK
ENSG00000107833.11	32.8798	-1.20658	0.276453	-4.3645	1.27415e-05	0.000313575	MED12	Teff	Resting	NPM3
ENSG00000166197.17	129.863	-0.697219	0.138275	-5.04227	4.60039e-07	1.76167e-05	MED12	Teff	Resting	NOLC1
ENSG00000138175.9	53.4232	0.634445	0.190913	3.32322	0.000889845	0.0112149	MED12	Teff	Resting	ARL3
ENSG00000076685.19	100.968	0.414454	0.1453	2.85239	0.00433913	0.0397056	MED12	Teff	Resting	NT5C2
ENSG00000148843.15	61.4598	-0.67086	0.193085	-3.47442	0.000511955	0.00729915	MED12	Teff	Resting	PDCD11
ENSG00000107957.17	42.8228	0.799909	0.200804	3.98352	6.79008e-05	0.00134067	MED12	Teff	Resting	SH3PXD2A
ENSG00000148834.13	126.336	0.441259	0.120456	3.66323	0.000249057	0.0040595	MED12	Teff	Resting	GSTO1
ENSG00000108039.18	43.2516	0.660435	0.214788	3.07483	0.00210626	0.0226903	MED12	Teff	Resting	XPNPEP1
ENSG00000148700.15	1132.67	-0.289016	0.0693033	-4.17031	3.04185e-05	0.000669207	MED12	Teff	Resting	ADD3
ENSG00000119950.21	108.476	0.729579	0.146433	4.98236	6.28148e-07	2.27259e-05	MED12	Teff	Resting	MXI1
ENSG00000150593.18	472.576	-0.271709	0.0914429	-2.97135	0.00296496	0.0295269	MED12	Teff	Resting	PDCD4
ENSG00000196865.4	85.3167	0.776053	0.141141	5.49841	3.8323e-08	1.93438e-06	MED12	Teff	Resting	NHLRC2
ENSG00000165650.12	84.6333	0.504315	0.150472	3.35156	0.00080359	0.0103598	MED12	Teff	Resting	PDZD8
ENSG00000107581.13	1441.28	-0.218496	0.0633642	-3.44826	0.000564218	0.00788267	MED12	Teff	Resting	EIF3A
ENSG00000120008.16	72.8918	0.521227	0.15959	3.26604	0.00109063	0.0132678	MED12	Teff	Resting	WDR11
ENSG00000148848.15	7.34235	-1.58729	0.531453	-2.9867	0.00282011	0.0284007	MED12	Teff	Resting	ADAM12
ENSG00000176171.12	62.5481	0.923408	0.173341	5.32712	9.97797e-08	4.59207e-06	MED12	Teff	Resting	BNIP3
ENSG00000177700.6	69.968	-0.621112	0.18857	-3.2938	0.000988421	0.0121782	MED12	Teff	Resting	POLR2L
ENSG00000110665.12	19.5325	-1.7362	0.365197	-4.75415	1.99283e-06	6.12931e-05	MED12	Teff	Resting	C11orf21
ENSG00000064201.16	9.50109	-1.46582	0.442569	-3.31207	0.000926078	0.0115465	MED12	Teff	Resting	TSPAN32
ENSG00000181649.8	14.0854	3.53928	0.507403	6.97528	3.0526e-12	3.78342e-10	MED12	Teff	Resting	PHLDA2
ENSG00000167325.15	552.198	-0.389368	0.110736	-3.51618	0.000437808	0.00644763	MED12	Teff	Resting	RRM1
ENSG00000166441.13	2890.01	-0.21459	0.0535668	-4.00602	6.17509e-05	0.0012368	MED12	Teff	Resting	RPL27A
ENSG00000166452.12	58.6904	0.578985	0.181954	3.18203	0.00146245	0.0168572	MED12	Teff	Resting	AKIP1
ENSG00000184014.9	20.7983	1.45162	0.280593	5.1734	2.29877e-07	9.65638e-06	MED12	Teff	Resting	DENND5A
ENSG00000148926.10	2.86229	2.79245	0.776918	3.59426	0.000325317	0.00503377	MED12	Teff	Resting	ADM
ENSG00000133805.16	31.1534	1.07839	0.232215	4.64391	3.41869e-06	9.83798e-05	MED12	Teff	Resting	AMPD3
ENSG00000262655.4	9.96528	-2.15804	0.488508	-4.41762	9.97946e-06	0.000253393	MED12	Teff	Resting	SPON1
ENSG00000133818.14	59.1478	0.543277	0.183249	2.9647	0.00302981	0.0299819	MED12	Teff	Resting	RRAS2
ENSG00000152270.9	423.311	-0.711095	0.0793332	-8.9634	3.14818e-19	8.56716e-17	MED12	Teff	Resting	PDE3B
ENSG00000110700.7	768.617	-0.62458	0.0780841	-7.99881	1.25625e-15	2.41935e-13	MED12	Teff	Resting	RPS13
ENSG00000070081.18	467.755	1.08536	0.108715	9.98354	1.79923e-23	7.76646e-21	MED12	Teff	Resting	NUCB2
ENSG00000060749.16	104.912	0.541626	0.129937	4.16839	3.06765e-05	0.000673699	MED12	Teff	Resting	QSER1
ENSG00000110422.12	176.261	0.440921	0.107041	4.11916	3.80257e-05	0.000803656	MED12	Teff	Resting	HIPK3
ENSG00000085063.17	169.239	0.433319	0.116689	3.71345	0.000204454	0.00345097	MED12	Teff	Resting	CD59
ENSG00000135372.10	130.618	-0.401032	0.139554	-2.87368	0.00405721	0.0377047	MED12	Teff	Resting	NAT10
ENSG00000121691.7	84.9883	0.52278	0.154173	3.39086	0.00069674	0.00932812	MED12	Teff	Resting	CAT
ENSG00000026508.21	621.074	-0.301812	0.0832698	-3.6245	0.000289516	0.00457597	MED12	Teff	Resting	CD44
ENSG00000149084.13	58.2394	0.656388	0.176855	3.71144	0.00020608	0.00346736	MED12	Teff	Resting	HSD17B12
ENSG00000085117.12	218.119	0.690779	0.104498	6.61047	3.83102e-11	3.55235e-09	MED12	Teff	Resting	CD82
ENSG00000157570.12	12.5073	-3.27961	0.621554	-5.27647	1.31697e-07	5.84604e-06	MED12	Teff	Resting	TSPAN18
ENSG00000135365.17	81.6387	0.538907	0.151847	3.54901	0.000386689	0.00580404	MED12	Teff	Resting	PHF21A
ENSG00000149177.15	73.6652	-0.65448	0.184072	-3.55555	0.000377182	0.00568863	MED12	Teff	Resting	PTPRJ
ENSG00000134802.18	103.876	0.481931	0.143812	3.35111	0.000804891	0.0103598	MED12	Teff	Resting	SLC43A3
ENSG00000166900.17	65.7574	0.76197	0.198716	3.83446	0.000125842	0.00224401	MED12	Teff	Resting	STX3
ENSG00000166902.5	129.212	-0.439054	0.137858	-3.18484	0.00144836	0.0167256	MED12	Teff	Resting	MRPL16
ENSG00000013725.14	186.152	-0.575261	0.11745	-4.89791	9.68604e-07	3.32191e-05	MED12	Teff	Resting	CD6
ENSG00000149485.19	24.534	1.71764	0.326574	5.25958	1.44382e-07	6.38648e-06	MED12	Teff	Resting	FADS1
ENSG00000124942.14	395.601	-0.532588	0.0938214	-5.67662	1.37383e-08	7.8171e-07	MED12	Teff	Resting	AHNAK
ENSG00000255717.9	117.473	-0.495596	0.138788	-3.57089	0.000355771	0.00541793	MED12	Teff	Resting	SNHG1
ENSG00000176485.13	43.0432	0.800649	0.224622	3.56443	0.000364643	0.00552616	MED12	Teff	Resting	PLAAT3
ENSG00000068831.19	127.731	-1.73533	0.159565	-10.8754	1.51068e-27	9.45533e-25	MED12	Teff	Resting	RASGRP2
ENSG00000168066.21	237.065	-0.305629	0.102294	-2.98775	0.00281042	0.028326	MED12	Teff	Resting	SF1
ENSG00000133895.18	52.6292	-0.535949	0.19117	-2.80352	0.00505476	0.044781	MED12	Teff	Resting	MEN1
ENSG00000149806.11	1315.79	-0.295601	0.0799329	-3.69811	0.000217209	0.00360613	MED12	Teff	Resting	FAU
ENSG00000245532.11	1101.57	-0.551532	0.101065	-5.45721	4.83676e-08	2.38372e-06	MED12	Teff	Resting	NEAT1
ENSG00000251562.10	12600.7	-0.223814	0.07787	-2.87421	0.00405046	0.0376698	MED12	Teff	Resting	MALAT1
ENSG00000175463.12	131.198	-0.427234	0.122827	-3.47833	0.00050454	0.00722636	MED12	Teff	Resting	TBC1D10C
ENSG00000084207.18	288.874	0.424963	0.10043	4.23143	2.32208e-05	0.000528503	MED12	Teff	Resting	GSTP1
ENSG00000167792.13	45.0549	-0.746551	0.219624	-3.39923	0.000675766	0.00910575	MED12	Teff	Resting	NDUFV1
ENSG00000165458.15	91.0684	0.443319	0.147092	3.0139	0.00257915	0.0266165	MED12	Teff	Resting	INPPL1
ENSG00000175567.11	157.528	-0.383425	0.132011	-2.90449	0.00367853	0.0351242	MED12	Teff	Resting	UCP2
ENSG00000214517.10	52.2245	0.725584	0.206159	3.51954	0.000432289	0.00638889	MED12	Teff	Resting	PPME1
ENSG00000165434.8	79.6792	-1.42343	0.175283	-8.12075	4.63311e-16	9.66621e-14	MED12	Teff	Resting	PGM2L1
ENSG00000149273.15	1762.07	-0.352087	0.0703195	-5.00696	5.52963e-07	2.06012e-05	MED12	Teff	Resting	RPS3
ENSG00000149257.16	8.02306	1.64073	0.434243	3.77837	0.000157859	0.00272562	MED12	Teff	Resting	SERPINH1
ENSG00000048649.14	452.488	0.273314	0.0805024	3.3951	0.000686026	0.00920436	MED12	Teff	Resting	RSF1
ENSG00000137501.18	146.81	-0.439532	0.11872	-3.70225	0.000213697	0.00356675	MED12	Teff	Resting	SYTL2
ENSG00000123892.12	2.32049	3.95669	1.07339	3.68615	0.000227671	0.00375988	MED12	Teff	Resting	RAB38
ENSG00000166004.15	142.694	0.466097	0.135266	3.44579	0.000569388	0.00793719	MED12	Teff	Resting	CEP295
ENSG00000254911.3	58.1458	-0.610807	0.214391	-2.84903	0.00438524	0.0399523	MED12	Teff	Resting	SCARNA9
ENSG00000149218.5	35.289	0.750394	0.238709	3.14356	0.00166908	0.018857	MED12	Teff	Resting	ENDOD1
ENSG00000149212.12	355.993	-0.360965	0.106702	-3.38293	0.000717168	0.00950001	MED12	Teff	Resting	SESN3
ENSG00000184384.14	110.446	0.643283	0.13023	4.93959	7.82863e-07	2.78406e-05	MED12	Teff	Resting	MAML2
ENSG00000235505.9	19.9497	0.754365	0.271033	2.78329	0.00538102	0.0472699	MED12	Teff	Resting	CASP4LP
ENSG00000137752.25	66.2945	0.513786	0.173086	2.96838	0.00299373	0.0296953	MED12	Teff	Resting	CASP1
ENSG00000137710.17	288.951	0.63695	0.0934585	6.81533	9.40483e-12	9.97709e-10	MED12	Teff	Resting	RDX
ENSG00000109906.15	19.6299	-1.09733	0.340244	-3.22513	0.00125915	0.0149191	MED12	Teff	Resting	ZBTB16
ENSG00000110274.16	41.7402	-0.744323	0.220652	-3.37328	0.000742772	0.00975657	MED12	Teff	Resting	CEP164
ENSG00000110324.12	332.683	-0.945374	0.10497	-9.0061	2.13517e-19	5.93956e-17	MED12	Teff	Resting	IL10RA
ENSG00000149573.9	14.3669	1.05178	0.342563	3.07033	0.00213821	0.0229555	MED12	Teff	Resting	MPZL2
ENSG00000167283.9	1466.18	-0.201821	0.0593239	-3.40202	0.000668885	0.00902275	MED12	Teff	Resting	ATP5MG
ENSG00000118058.24	382.302	0.456286	0.0911862	5.0039	5.61826e-07	2.08075e-05	MED12	Teff	Resting	KMT2A
ENSG00000186174.13	147.948	-0.641799	0.130881	-4.90369	9.40519e-07	3.23446e-05	MED12	Teff	Resting	BCL9L
ENSG00000137642.13	463.477	-0.61199	0.0948185	-6.45433	1.08697e-10	9.04205e-09	MED12	Teff	Resting	SORL1
ENSG00000109971.14	235.028	-0.32065	0.110233	-2.90885	0.00362759	0.0347971	MED12	Teff	Resting	HSPA8
ENSG00000023171.20	34.4048	0.847339	0.213649	3.96604	7.30779e-05	0.00142048	MED12	Teff	Resting	GRAMD1B
ENSG00000154144.13	148.251	-0.402554	0.132526	-3.03755	0.00238511	0.0251108	MED12	Teff	Resting	TBRG1
ENSG00000134954.14	763.763	-0.967989	0.0755281	-12.8163	1.32944e-37	1.5129e-34	MED12	Teff	Resting	ETS1
ENSG00000151702.18	233.516	-0.364299	0.0996913	-3.65427	0.000257911	0.00416454	MED12	Teff	Resting	FLI1
ENSG00000080854.16	20.7072	-1.27373	0.340486	-3.74093	0.000183343	0.00312683	MED12	Teff	Resting	IGSF9B
ENSG00000171840.13	17.3884	0.993977	0.312845	3.17722	0.00148693	0.0170765	MED12	Teff	Resting	NINJ2
ENSG00000177406.5	13.571	1.15582	0.382574	3.02117	0.002518	0.026093	MED12	Teff	Resting	NINJ2-AS1
ENSG00000060237.19	622.364	0.412761	0.0734691	5.61816	1.93e-08	1.05814e-06	MED12	Teff	Resting	WNK1
ENSG00000118971.9	724.732	-0.525194	0.0813661	-6.4547	1.08436e-10	9.04205e-09	MED12	Teff	Resting	CCND2
ENSG00000078237.7	36.2957	-0.882323	0.273555	-3.22539	0.00125801	0.0149191	MED12	Teff	Resting	TIGAR
ENSG00000159335.18	29.697	1.42429	0.254337	5.60001	2.14339e-08	1.15651e-06	MED12	Teff	Resting	PTMS
ENSG00000089692.9	12.1693	1.46453	0.421251	3.47662	0.000507775	0.00726437	MED12	Teff	Resting	LAG3
ENSG00000111669.15	256.651	0.557562	0.12797	4.35698	1.31871e-05	0.000321786	MED12	Teff	Resting	TPI1
ENSG00000215021.10	199.069	-0.477973	0.117714	-4.06047	4.89739e-05	0.000998461	MED12	Teff	Resting	PHB2
ENSG00000171860.5	13.2639	1.04832	0.360111	2.9111	0.00360157	0.0346537	MED12	Teff	Resting	C3AR1
ENSG00000139187.10	57.2906	-1.07507	0.213213	-5.04221	4.60191e-07	1.76167e-05	MED12	Teff	Resting	KLRG1
ENSG00000111796.4	91.3165	-1.84446	0.216613	-8.515	1.66588e-17	4.01028e-15	MED12	Teff	Resting	KLRB1
ENSG00000069493.15	777.091	-0.938483	0.0815212	-11.5121	1.14599e-30	8.43853e-28	MED12	Teff	Resting	CLEC2D
ENSG00000110852.5	139.486	0.532423	0.15514	3.43189	0.000599389	0.00820017	MED12	Teff	Resting	CLEC2B
ENSG00000172322.14	5.07563	5.10535	0.830339	6.14852	7.82116e-10	5.62674e-08	MED12	Teff	Resting	CLEC12A
ENSG00000139112.11	14.0124	1.09498	0.344248	3.18079	0.00146875	0.0168877	MED12	Teff	Resting	GABARAPL1
ENSG00000111261.14	5.05005	1.8883	0.614758	3.07162	0.00212903	0.0228918	MED12	Teff	Resting	MANSC1
ENSG00000111266.9	230.446	-0.646119	0.114757	-5.63033	1.79862e-08	1.00514e-06	MED12	Teff	Resting	DUSP16
ENSG00000290048.1	19.226	-1.04378	0.330149	-3.16153	0.00156943	0.0178439	MED12	Teff	Resting	ENSG00000290048
ENSG00000111276.12	308.024	-0.369059	0.0939938	-3.92642	8.62207e-05	0.00164279	MED12	Teff	Resting	CDKN1B
ENSG00000134531.10	8.47039	1.57238	0.524659	2.99695	0.00272692	0.0277525	MED12	Teff	Resting	EMP1
ENSG00000171681.13	366.617	0.329854	0.0928621	3.55208	0.000382192	0.00575033	MED12	Teff	Resting	ATF7IP
ENSG00000052126.16	70.5309	0.538786	0.177491	3.03557	0.0024008	0.0252548	MED12	Teff	Resting	PLEKHA5
ENSG00000111716.14	684.209	-0.271897	0.0726068	-3.74478	0.00018055	0.0030834	MED12	Teff	Resting	LDHB
ENSG00000060982.15	97.009	1.66643	0.164089	10.1557	3.1266e-24	1.44959e-21	MED12	Teff	Resting	BCAT1
ENSG00000118308.16	131.134	0.641228	0.125632	5.10401	3.32536e-07	1.32993e-05	MED12	Teff	Resting	IRAG2
ENSG00000133703.14	328.315	0.263242	0.0923155	2.85155	0.00435071	0.0397824	MED12	Teff	Resting	KRAS
ENSG00000111790.14	329.613	0.457062	0.0883058	5.1759	2.26811e-07	9.59197e-06	MED12	Teff	Resting	FGFR1OP2
ENSG00000029153.15	18.761	0.93798	0.326945	2.86892	0.00411872	0.0380477	MED12	Teff	Resting	ARNTL2
ENSG00000110841.14	18.4376	2.449	0.365941	6.69233	2.19641e-11	2.14802e-09	MED12	Teff	Resting	PPFIBP1
ENSG00000087448.11	100.693	0.629084	0.137667	4.5696	4.88667e-06	0.000135936	MED12	Teff	Resting	KLHL42
ENSG00000174718.12	610.452	-0.594365	0.0701207	-8.47631	2.32442e-17	5.38836e-15	MED12	Teff	Resting	RESF1
ENSG00000184613.11	40.7808	-1.73559	0.266072	-6.52301	6.89083e-11	5.94893e-09	MED12	Teff	Resting	NELL2
ENSG00000111371.16	642.275	-0.192357	0.0647183	-2.97222	0.00295654	0.0294863	MED12	Teff	Resting	SLC38A1
ENSG00000111424.12	73.4823	0.524428	0.167905	3.12336	0.00178801	0.0199842	MED12	Teff	Resting	VDR
ENSG00000139537.11	9.96894	-2.0743	0.520591	-3.98451	6.76186e-05	0.00133932	MED12	Teff	Resting	CCDC65
ENSG00000134285.11	23.8841	-1.23081	0.309744	-3.97364	7.0783e-05	0.00138664	MED12	Teff	Resting	FKBP11
ENSG00000167553.17	362.989	-0.385289	0.111005	-3.47092	0.000518681	0.00736986	MED12	Teff	Resting	TUBA1C
ENSG00000161791.14	33.0521	0.7184	0.231966	3.097	0.00195491	0.0214099	MED12	Teff	Resting	FMNL3
ENSG00000050405.14	303.631	0.78235	0.101574	7.70228	1.33657e-14	2.20147e-12	MED12	Teff	Resting	LIMA1
ENSG00000185432.12	24.1218	1.08794	0.249582	4.35906	1.30621e-05	0.000319984	MED12	Teff	Resting	METTL7A
ENSG00000110911.17	63.5052	0.656497	0.171968	3.81755	0.000134786	0.0023764	MED12	Teff	Resting	SLC11A2
ENSG00000110934.13	230.131	-0.491202	0.107192	-4.58245	4.59566e-06	0.000128699	MED12	Teff	Resting	BIN2
ENSG00000167768.4	2.72258	-3.38794	1.18878	-2.84993	0.00437287	0.0399267	MED12	Teff	Resting	KRT1
ENSG00000063046.18	222.155	-0.311989	0.11147	-2.79888	0.00512809	0.0453023	MED12	Teff	Resting	EIF4B
ENSG00000135404.12	300.05	0.587687	0.0942132	6.23785	4.43634e-10	3.28604e-08	MED12	Teff	Resting	CD63
ENSG00000258056.3	3.29476	2.382	0.760577	3.13184	0.00173717	0.0194855	MED12	Teff	Resting	CD63-AS1
ENSG00000065357.20	142.189	-0.638259	0.133432	-4.78341	1.72347e-06	5.46189e-05	MED12	Teff	Resting	DGKA
ENSG00000170515.14	288.271	-0.470132	0.100582	-4.67411	2.95233e-06	8.65509e-05	MED12	Teff	Resting	PA2G4
ENSG00000229117.9	407.216	-0.343957	0.098658	-3.48635	0.000489652	0.00705347	MED12	Teff	Resting	RPL41
ENSG00000092841.19	692.307	0.638894	0.0787478	8.11316	4.93187e-16	1.01209e-13	MED12	Teff	Resting	MYL6
ENSG00000076108.12	210.15	0.50551	0.10728	4.71205	2.45234e-06	7.32657e-05	MED12	Teff	Resting	BAZ2A
ENSG00000196531.14	1010.15	-0.268284	0.0704437	-3.80848	0.000139823	0.00245829	MED12	Teff	Resting	NACA
ENSG00000198056.15	134.741	-0.418382	0.13693	-3.05543	0.00224734	0.0239016	MED12	Teff	Resting	PRIM1
ENSG00000135439.12	59.9181	-0.680544	0.196691	-3.45996	0.000540261	0.00763818	MED12	Teff	Resting	AGAP2
ENSG00000118596.12	165.565	0.577042	0.113853	5.06833	4.01329e-07	1.56995e-05	MED12	Teff	Resting	SLC16A7
ENSG00000153179.13	201.315	-0.714171	0.215092	-3.3203	0.000899207	0.0112788	MED12	Teff	Resting	RASSF3
ENSG00000155957.19	125.166	0.332254	0.119095	2.78983	0.00527356	0.046391	MED12	Teff	Resting	TMBIM4
ENSG00000090376.11	14.8194	2.48592	0.353214	7.03801	1.95003e-12	2.44104e-10	MED12	Teff	Resting	IRAK3
ENSG00000127334.11	376.321	-0.385976	0.0914099	-4.22247	2.41636e-05	0.000546613	MED12	Teff	Resting	DYRK2
ENSG00000127337.7	196.533	-0.381003	0.118817	-3.20662	0.00134302	0.0156682	MED12	Teff	Resting	YEATS4
ENSG00000166226.13	267.059	-0.512365	0.10137	-5.05439	4.31778e-07	1.66821e-05	MED12	Teff	Resting	CCT2
ENSG00000139289.14	75.2652	0.602573	0.165783	3.6347	0.000278306	0.00442112	MED12	Teff	Resting	PHLDA1
ENSG00000058272.19	725.492	0.225552	0.0747771	3.01633	0.00255858	0.0264478	MED12	Teff	Resting	PPP1R12A
ENSG00000139318.8	169.919	-0.437615	0.136865	-3.19741	0.00138667	0.0160875	MED12	Teff	Resting	DUSP6
ENSG00000070961.16	331.368	-0.684464	0.0875717	-7.81605	5.45083e-15	9.47688e-13	MED12	Teff	Resting	ATP2B1
ENSG00000133639.6	1338.34	-0.239434	0.0660802	-3.62339	0.000290771	0.00459	MED12	Teff	Resting	BTG1
ENSG00000102189.17	186.918	0.369407	0.104435	3.5372	0.000404389	0.00601919	MED12	Teff	Resting	EEA1
ENSG00000120833.14	14.4061	1.20057	0.36691	3.27212	0.00106743	0.0130362	MED12	Teff	Resting	SOCS2
ENSG00000136040.9	105.793	1.30175	0.139733	9.31599	1.20815e-20	3.87785e-18	MED12	Teff	Resting	PLXNC1
ENSG00000111145.8	149.353	0.48341	0.115086	4.20042	2.66418e-05	0.00059342	MED12	Teff	Resting	ELK3
ENSG00000120800.5	55.1119	-0.627808	0.215854	-2.90849	0.0036318	0.0348108	MED12	Teff	Resting	UTP20
ENSG00000120805.14	116.632	0.379734	0.136103	2.79005	0.00526995	0.046391	MED12	Teff	Resting	ARL1
ENSG00000111670.16	152.888	0.759003	0.114342	6.63802	3.17922e-11	3.01496e-09	MED12	Teff	Resting	GNPTAB
ENSG00000183395.5	8.50323	2.43725	0.436863	5.57898	2.41936e-08	1.29425e-06	MED12	Teff	Resting	PMCH
ENSG00000017427.17	6.18388	4.48971	0.62283	7.20855	5.65488e-13	7.45134e-11	MED12	Teff	Resting	IGF1
ENSG00000166598.16	681.98	0.264685	0.075037	3.52739	0.000419675	0.00622452	MED12	Teff	Resting	HSP90B1
ENSG00000136052.10	9.60116	1.25907	0.431964	2.91475	0.00355971	0.0343565	MED12	Teff	Resting	SLC41A2
ENSG00000136051.15	156.29	0.336687	0.117345	2.86919	0.0041152	0.0380459	MED12	Teff	Resting	WASHC4
ENSG00000136045.12	246.096	-0.438846	0.0992513	-4.42157	9.7988e-06	0.000249312	MED12	Teff	Resting	PWP1
ENSG00000110876.10	148.529	-0.529029	0.161257	-3.28065	0.00103568	0.0126855	MED12	Teff	Resting	SELPLG
ENSG00000110880.11	26.9561	1.57219	0.249408	6.30368	2.90661e-10	2.24598e-08	MED12	Teff	Resting	CORO1C
ENSG00000084112.15	53.4547	0.560268	0.186482	3.0044	0.00266101	0.0272813	MED12	Teff	Resting	SSH1
ENSG00000076513.17	196.795	0.311041	0.10834	2.87097	0.00409215	0.0378607	MED12	Teff	Resting	ANKRD13A
ENSG00000204842.18	134.289	0.404048	0.128253	3.15039	0.00163055	0.018455	MED12	Teff	Resting	ATXN2
ENSG00000234608.9	29.3353	-0.849722	0.270925	-3.13638	0.0017105	0.0192381	MED12	Teff	Resting	MAPKAPK5-AS1
ENSG00000089009.16	409.119	-0.625821	0.100779	-6.20984	5.30402e-10	3.90563e-08	MED12	Teff	Resting	RPL6
ENSG00000111331.14	71.1658	0.938243	0.166722	5.62758	1.82759e-08	1.01417e-06	MED12	Teff	Resting	OAS3
ENSG00000186815.13	25.0586	1.05578	0.274964	3.83969	0.000123189	0.00220397	MED12	Teff	Resting	TPCN1
ENSG00000123066.9	222.682	0.393714	0.112843	3.48904	0.000484758	0.00699908	MED12	Teff	Resting	MED13L
ENSG00000089157.16	1030.39	-0.477369	0.0846489	-5.6394	1.70647e-08	9.64871e-07	MED12	Teff	Resting	RPLP0
ENSG00000089159.17	159.462	-0.806462	0.141728	-5.69022	1.26875e-08	7.31897e-07	MED12	Teff	Resting	PXN
ENSG00000089053.13	204.212	-0.378205	0.108098	-3.49871	0.000467517	0.00682095	MED12	Teff	Resting	ANAPC5
ENSG00000175727.14	67.231	0.484498	0.167664	2.8897	0.00385604	0.0361573	MED12	Teff	Resting	MLXIP
ENSG00000130779.22	490.01	0.358689	0.0777156	4.61541	3.92326e-06	0.000110861	MED12	Teff	Resting	CLIP1
ENSG00000111328.7	34.9154	0.870016	0.238098	3.65402	0.000258163	0.00416454	MED12	Teff	Resting	CDK2AP1
ENSG00000196498.14	92.9032	0.42372	0.137445	3.08283	0.00205044	0.0221844	MED12	Teff	Resting	NCOR2
ENSG00000081760.17	20.1273	0.833913	0.275424	3.02775	0.00246386	0.0258097	MED12	Teff	Resting	AACS
ENSG00000132341.12	749.585	-0.266417	0.0758607	-3.51193	0.000444872	0.00652453	MED12	Teff	Resting	RAN
ENSG00000121741.17	112.788	0.495624	0.128642	3.85275	0.0001168	0.00210678	MED12	Teff	Resting	ZMYM2
ENSG00000224429.10	9.63331	1.87329	0.440425	4.25337	2.1058e-05	0.000488155	MED12	Teff	Resting	LINC00539
ENSG00000139496.18	137.158	0.572847	0.126663	4.5226	6.10857e-06	0.000162007	MED12	Teff	Resting	NUP58
ENSG00000152484.14	93.998	0.573743	0.151521	3.78656	0.000152748	0.00265202	MED12	Teff	Resting	USP12
ENSG00000122026.11	707.061	-0.505618	0.0806101	-6.27239	3.55537e-10	2.71379e-08	MED12	Teff	Resting	RPL21
ENSG00000122034.17	263.473	-0.343398	0.0988139	-3.47519	0.000510483	0.00729477	MED12	Teff	Resting	GTF3A
ENSG00000122042.10	188.858	-0.481617	0.113395	-4.24725	2.16407e-05	0.000499754	MED12	Teff	Resting	UBL3
ENSG00000132965.10	168.188	0.382571	0.133188	2.87242	0.00407346	0.0377641	MED12	Teff	Resting	ALOX5AP
ENSG00000139597.18	90.2968	0.504828	0.137356	3.67532	0.00023755	0.00390242	MED12	Teff	Resting	N4BP2L1
ENSG00000133104.14	102.311	0.677972	0.145502	4.65952	3.1694e-06	9.22664e-05	MED12	Teff	Resting	SPART
ENSG00000102780.17	127.388	0.669016	0.125893	5.31416	1.07151e-07	4.87753e-06	MED12	Teff	Resting	DGKH
ENSG00000023516.9	251.36	0.370914	0.114247	3.24659	0.00116799	0.0140315	MED12	Teff	Resting	AKAP11
ENSG00000133106.15	171.682	0.969608	0.131356	7.38155	1.56456e-13	2.17613e-11	MED12	Teff	Resting	EPSTI1
ENSG00000136141.15	51.9361	0.592568	0.189949	3.11961	0.00181091	0.0201675	MED12	Teff	Resting	LRCH1
ENSG00000136156.15	534.68	0.261353	0.0884913	2.95344	0.00314258	0.0309268	MED12	Teff	Resting	ITM2B
ENSG00000139679.16	139.254	0.71644	0.148706	4.81782	1.45134e-06	4.72809e-05	MED12	Teff	Resting	LPAR6
ENSG00000136161.13	42.7827	1.09852	0.198436	5.53589	3.09651e-08	1.60174e-06	MED12	Teff	Resting	RCBTB2
ENSG00000152207.8	14.4005	1.12064	0.360403	3.1094	0.00187465	0.0206757	MED12	Teff	Resting	CYSLTR2
ENSG00000102531.16	83.7404	0.5764	0.147916	3.89682	9.74658e-05	0.00180485	MED12	Teff	Resting	FNDC3A
ENSG00000204899.6	70.2135	0.589446	0.20032	2.94252	0.00325557	0.0318633	MED12	Teff	Resting	MZT1
ENSG00000136111.14	98.8702	0.455899	0.14309	3.18609	0.00144209	0.0166686	MED12	Teff	Resting	TBC1D4
ENSG00000136153.20	57.0045	0.88762	0.17666	5.02445	5.0487e-07	1.9036e-05	MED12	Teff	Resting	LMO7
ENSG00000139737.22	42.598	0.714364	0.209264	3.4137	0.00064088	0.00868239	MED12	Teff	Resting	SLAIN1
ENSG00000139746.16	473.445	0.326194	0.0694002	4.70019	2.59925e-06	7.67393e-05	MED12	Teff	Resting	RBM26
ENSG00000102471.16	60.1877	1.22507	0.185719	6.59637	4.21358e-11	3.85005e-09	MED12	Teff	Resting	NDFIP2
ENSG00000134900.13	216.386	-0.537199	0.110822	-4.84739	1.25095e-06	4.13176e-05	MED12	Teff	Resting	TPP2
ENSG00000139826.6	75.2369	-0.459633	0.162076	-2.83591	0.00456952	0.041152	MED12	Teff	Resting	ABHD13
ENSG00000126226.22	101.921	-0.48055	0.156547	-3.06969	0.00214283	0.0229657	MED12	Teff	Resting	PCID2
ENSG00000185989.11	138.561	-0.912766	0.123507	-7.3904	1.46388e-13	2.08237e-11	MED12	Teff	Resting	RASA3
ENSG00000100823.12	166.552	-0.393249	0.125464	-3.13436	0.00172228	0.0193358	MED12	Teff	Resting	APEX1
ENSG00000169413.3	6.70898	1.53181	0.517552	2.95973	0.00307913	0.0303739	MED12	Teff	Resting	RNASE6
ENSG00000211797.2	29.9164	-0.818693	0.281994	-2.90323	0.00369334	0.0352119	MED12	Teff	Resting	TRAV17
ENSG00000277734.8	1479.48	-0.959529	0.066786	-14.3672	8.31039e-47	2.60074e-43	MED12	Teff	Resting	TRAC
ENSG00000172590.18	55.3525	-0.57117	0.201592	-2.8333	0.00460702	0.0414301	MED12	Teff	Resting	MRPL52
ENSG00000100453.14	23.6132	-1.18257	0.338435	-3.49421	0.000475463	0.00690469	MED12	Teff	Resting	GZMB
ENSG00000196792.12	169.028	0.688512	0.123573	5.57172	2.52234e-08	1.34231e-06	MED12	Teff	Resting	STRN3
ENSG00000092148.14	396.559	0.23923	0.0791211	3.0236	0.0024979	0.0260237	MED12	Teff	Resting	HECTD1
ENSG00000100852.14	184.884	0.732561	0.126929	5.77144	7.8595e-09	4.84656e-07	MED12	Teff	Resting	ARHGAP5
ENSG00000151327.14	104.182	0.382733	0.134319	2.84944	0.00437959	0.0399523	MED12	Teff	Resting	FAM177A1
ENSG00000100906.12	384.059	0.503848	0.0907913	5.54952	2.86458e-08	1.50037e-06	MED12	Teff	Resting	NFKBIA
ENSG00000100442.11	408.352	0.268464	0.0807923	3.32289	0.000890902	0.0112149	MED12	Teff	Resting	FKBP3
ENSG00000129534.14	450.482	0.243816	0.0707676	3.44531	0.000570407	0.00794015	MED12	Teff	Resting	MIS18BP1
ENSG00000100485.12	136.212	0.652423	0.123266	5.2928	1.20459e-07	5.40299e-06	MED12	Teff	Resting	SOS2
ENSG00000012983.12	126.046	0.621077	0.121946	5.09307	3.5231e-07	1.38686e-05	MED12	Teff	Resting	MAP4K5
ENSG00000151748.15	28.8205	0.98231	0.24004	4.09227	4.27173e-05	0.000888265	MED12	Teff	Resting	SAV1
ENSG00000100503.26	494.13	0.224662	0.0800799	2.80548	0.00502418	0.0445416	MED12	Teff	Resting	NIN
ENSG00000197930.13	391.04	0.338634	0.110859	3.05463	0.00225336	0.0239453	MED12	Teff	Resting	ERO1A
ENSG00000100523.16	305.624	0.31149	0.0962743	3.23545	0.00121452	0.0144794	MED12	Teff	Resting	DDHD1
ENSG00000020577.14	2.68085	4.09222	0.976472	4.19083	2.77939e-05	0.000614707	MED12	Teff	Resting	SAMD4A
ENSG00000131981.16	76.8325	0.618069	0.163514	3.77992	0.000156882	0.00271249	MED12	Teff	Resting	LGALS3
ENSG00000070367.16	208.999	0.287734	0.100178	2.87224	0.00407568	0.0377641	MED12	Teff	Resting	EXOC5
ENSG00000100592.16	104.838	-0.825542	0.135918	-6.07383	1.24896e-09	8.78341e-08	MED12	Teff	Resting	DAAM1
ENSG00000126773.13	173.449	0.363995	0.117283	3.10356	0.00191207	0.0210512	MED12	Teff	Resting	PCNX4
ENSG00000027075.17	218.451	-0.404815	0.105432	-3.83958	0.000123245	0.00220397	MED12	Teff	Resting	PRKCH
ENSG00000247287.3	69.055	-1.01101	0.201783	-5.01036	5.43279e-07	2.03616e-05	MED12	Teff	Resting	PRKCH-AS1
ENSG00000100644.17	369.108	0.328817	0.0800019	4.11011	3.95474e-05	0.000830628	MED12	Teff	Resting	HIF1A
ENSG00000023608.5	54.9514	0.639667	0.196709	3.25184	0.0011466	0.0138277	MED12	Teff	Resting	SNAPC1
ENSG00000054654.20	1394.19	0.410412	0.0835674	4.91116	9.0541e-07	3.12229e-05	MED12	Teff	Resting	SYNE2
ENSG00000179841.8	11.0964	1.66168	0.384941	4.31671	1.58374e-05	0.000378345	MED12	Teff	Resting	AKAP5
ENSG00000126822.18	39.5558	-2.34976	0.305069	-7.7024	1.33536e-14	2.20147e-12	MED12	Teff	Resting	PLEKHG3
ENSG00000125952.20	329.542	-0.261416	0.0943176	-2.77166	0.00557714	0.0485499	MED12	Teff	Resting	MAX
ENSG00000072415.10	46.4629	0.556785	0.193049	2.88416	0.00392459	0.036731	MED12	Teff	Resting	PALS1
ENSG00000072042.13	160.955	0.501902	0.126009	3.98308	6.80287e-05	0.00134107	MED12	Teff	Resting	RDH11
ENSG00000072110.16	117.821	1.19674	0.145004	8.2531	1.54343e-16	3.45011e-14	MED12	Teff	Resting	ACTN1
ENSG00000100647.8	121.06	0.499289	0.135282	3.69072	0.000223617	0.00370269	MED12	Teff	Resting	SUSD6
ENSG00000100731.16	145.488	0.416098	0.120432	3.45506	0.000550169	0.00772369	MED12	Teff	Resting	PCNX1
ENSG00000156127.8	43.2813	0.925854	0.204446	4.52859	5.93786e-06	0.000158149	MED12	Teff	Resting	BATF
ENSG00000089916.18	264.706	0.349744	0.100181	3.49112	0.000481	0.00696894	MED12	Teff	Resting	GPATCH2L
ENSG00000100580.8	155.156	0.454217	0.120594	3.76651	0.000165548	0.0028427	MED12	Teff	Resting	TMED8
ENSG00000100591.8	94.5681	-0.496077	0.167415	-2.96315	0.00304507	0.0300854	MED12	Teff	Resting	AHSA1
ENSG00000100596.8	218.303	0.481472	0.104098	4.62517	3.7429e-06	0.000106485	MED12	Teff	Resting	SPTLC2
ENSG00000100629.17	67.9378	0.510948	0.170568	2.99556	0.00273943	0.0278345	MED12	Teff	Resting	CEP128
ENSG00000165417.12	245.622	0.543038	0.121768	4.4596	8.21131e-06	0.000212814	MED12	Teff	Resting	GTF2A1
ENSG00000053254.16	340.171	0.341012	0.0852465	4.00031	6.32602e-05	0.00126097	MED12	Teff	Resting	FOXN3
ENSG00000198668.14	2072.86	-0.422161	0.0717576	-5.88315	4.02541e-09	2.61089e-07	MED12	Teff	Resting	CALM1
ENSG00000100784.12	232.399	-0.400182	0.100303	-3.98972	6.61508e-05	0.00131441	MED12	Teff	Resting	RPS6KA5
ENSG00000260711.2	45.2299	-0.99952	0.221142	-4.51982	6.18937e-06	0.000163457	MED12	Teff	Resting	ENSG00000260711
ENSG00000165929.13	554.601	-0.468413	0.0898703	-5.2121	1.86717e-07	8.1157e-06	MED12	Teff	Resting	TC2N
ENSG00000165949.13	3.03422	2.37229	0.733334	3.23494	0.00121669	0.0144915	MED12	Teff	Resting	IFI27
ENSG00000127152.18	1149.15	-0.271215	0.0667869	-4.0609	4.88838e-05	0.000998251	MED12	Teff	Resting	BCL11B
ENSG00000078304.20	654.545	-0.355557	0.069563	-5.11129	3.19973e-07	1.29625e-05	MED12	Teff	Resting	PPP2R5C
ENSG00000213145.10	54.3115	-0.944527	0.206812	-4.56709	4.94552e-06	0.000137268	MED12	Teff	Resting	CRIP1
ENSG00000169926.11	308.165	-0.386274	0.0999591	-3.86432	0.000111399	0.00201809	MED12	Teff	Resting	KLF13
ENSG00000172575.14	618.407	-0.369035	0.0787151	-4.68823	2.75579e-06	8.11694e-05	MED12	Teff	Resting	RASGRP1
ENSG00000128829.12	73.8328	0.613743	0.165898	3.69953	0.000216002	0.00359086	MED12	Teff	Resting	EIF2AK4
ENSG00000104081.14	20.3381	1.46348	0.30053	4.86967	1.11782e-06	3.74142e-05	MED12	Teff	Resting	BMF
ENSG00000166133.18	49.105	-0.546526	0.197175	-2.77178	0.00557505	0.0485499	MED12	Teff	Resting	RPUSD2
ENSG00000167004.14	460.423	0.341795	0.0826152	4.13719	3.51584e-05	0.000758815	MED12	Teff	Resting	PDIA3
ENSG00000242028.8	48.5389	-0.692848	0.209575	-3.30596	0.00094651	0.0117427	MED12	Teff	Resting	HYPK
ENSG00000104133.16	102.836	0.359002	0.129136	2.78004	0.00543525	0.0476085	MED12	Teff	Resting	SPG11
ENSG00000104177.19	41.7549	0.598915	0.210204	2.8492	0.00438286	0.0399523	MED12	Teff	Resting	MYEF2
ENSG00000255302.5	683.146	0.240957	0.0819397	2.94066	0.00327513	0.0320297	MED12	Teff	Resting	EID1
ENSG00000104043.15	10.3672	1.46346	0.399894	3.65962	0.000252593	0.00410645	MED12	Teff	Resting	ATP8B4
ENSG00000140284.11	40.1801	-0.732262	0.228537	-3.20412	0.00135474	0.0157609	MED12	Teff	Resting	SLC27A2
ENSG00000244879.10	502.321	-0.691186	0.105833	-6.53091	6.53734e-11	5.68295e-09	MED12	Teff	Resting	GABPB1-AS1
ENSG00000138600.11	166.062	0.391826	0.110653	3.54105	0.000398534	0.0059391	MED12	Teff	Resting	SPPL2A
ENSG00000069956.14	83.2798	0.565911	0.157656	3.58953	0.00033127	0.00508192	MED12	Teff	Resting	MAPK6
ENSG00000128989.11	300.601	0.325017	0.090698	3.58351	0.000339005	0.00518785	MED12	Teff	Resting	ARPP19
ENSG00000069974.17	306.207	0.701609	0.0928754	7.55431	4.21086e-14	6.27518e-12	MED12	Teff	Resting	RAB27A
ENSG00000137871.21	43.7181	0.610181	0.196143	3.11091	0.00186515	0.0206072	MED12	Teff	Resting	ZNF280D
ENSG00000157483.9	14.5442	1.32266	0.345745	3.82555	0.000130482	0.00232013	MED12	Teff	Resting	MYO1E
ENSG00000182718.18	126.661	-0.659116	0.158723	-4.15262	3.28693e-05	0.000719332	MED12	Teff	Resting	ANXA2
ENSG00000140455.17	155.117	-0.397797	0.125385	-3.1726	0.0015108	0.0173189	MED12	Teff	Resting	USP3
ENSG00000166803.14	361.336	-0.432325	0.125613	-3.44173	0.000578017	0.00800401	MED12	Teff	Resting	PCLAF
ENSG00000180357.10	123.621	0.596527	0.139341	4.28107	1.85997e-05	0.000436012	MED12	Teff	Resting	ZNF609
ENSG00000174485.16	169.643	0.416839	0.105012	3.96944	7.20431e-05	0.00140254	MED12	Teff	Resting	DENND4A
ENSG00000103769.10	216.67	0.336552	0.10823	3.1096	0.00187344	0.0206757	MED12	Teff	Resting	RAB11A
ENSG00000174444.15	488.249	-0.597574	0.103976	-5.74721	9.07254e-09	5.51311e-07	MED12	Teff	Resting	RPL4
ENSG00000137818.12	2602.32	-0.365133	0.0846595	-4.31296	1.61082e-05	0.000381898	MED12	Teff	Resting	RPLP1
ENSG00000137831.15	2.46666	2.56598	0.848178	3.02529	0.00248397	0.0259336	MED12	Teff	Resting	UACA
ENSG00000067225.21	231.329	0.710776	0.127236	5.58628	2.31988e-08	1.24636e-06	MED12	Teff	Resting	PKM
ENSG00000103653.17	38.8145	-0.724896	0.226085	-3.2063	0.00134454	0.0156713	MED12	Teff	Resting	CSK
ENSG00000140474.14	86.6937	-0.736831	0.158855	-4.63839	3.51133e-06	0.000100814	MED12	Teff	Resting	ULK3
ENSG00000166557.14	47.4706	-0.699237	0.206477	-3.38651	0.000707871	0.00941671	MED12	Teff	Resting	TMED3
ENSG00000172349.18	298.738	-0.469054	0.103464	-4.5335	5.8013e-06	0.000155505	MED12	Teff	Resting	IL16
ENSG00000166503.9	122.402	1.35998	0.140838	9.6563	4.62262e-22	1.75352e-19	MED12	Teff	Resting	HDGFL3
ENSG00000181026.15	43.8804	-0.745963	0.249294	-2.9923	0.00276884	0.0280423	MED12	Teff	Resting	AEN
ENSG00000140545.16	13.4782	-1.36342	0.373859	-3.64689	0.000265439	0.00425995	MED12	Teff	Resting	MFGE8
ENSG00000140564.13	171.459	-0.377146	0.130021	-2.90066	0.00372381	0.0353231	MED12	Teff	Resting	FURIN
ENSG00000140563.16	34.1185	0.830816	0.219626	3.78286	0.000155034	0.00268796	MED12	Teff	Resting	MCTP2
ENSG00000270127.2	27.2523	-1.12051	0.310734	-3.60602	0.000310929	0.00484709	MED12	Teff	Resting	ENSG00000270127
ENSG00000185418.16	54.4971	0.903395	0.194131	4.65354	3.26282e-06	9.43279e-05	MED12	Teff	Resting	TARS3
ENSG00000129925.11	56.7244	-0.67657	0.196874	-3.43657	0.00058913	0.00811302	MED12	Teff	Resting	PGAP6
ENSG00000127585.12	25.9893	-1.64123	0.316924	-5.17863	2.23521e-07	9.51714e-06	MED12	Teff	Resting	FBXL16
ENSG00000131634.14	198.307	-0.56862	0.11541	-4.92696	8.3517e-07	2.92586e-05	MED12	Teff	Resting	TMEM204
ENSG00000140988.16	565.283	-0.701746	0.191797	-3.6588	0.000253398	0.00411418	MED12	Teff	Resting	RPS2
ENSG00000260260.3	32.8234	-1.14458	0.273115	-4.19084	2.77929e-05	0.000614707	MED12	Teff	Resting	SNHG19
ENSG00000162078.12	9.97455	1.63655	0.402315	4.06783	4.74538e-05	0.000973814	MED12	Teff	Resting	ZG16B
ENSG00000008517.19	244.41	-0.930115	0.144299	-6.44574	1.15038e-10	9.47397e-09	MED12	Teff	Resting	IL32
ENSG00000140650.13	51.1415	-0.707579	0.204676	-3.45706	0.000546102	0.00769832	MED12	Teff	Resting	PMM2
ENSG00000179583.21	25.889	0.836634	0.281269	2.9745	0.00293467	0.0293655	MED12	Teff	Resting	CIITA
ENSG00000189067.14	416.153	-0.661794	0.0956525	-6.91873	4.55723e-12	5.28216e-10	MED12	Teff	Resting	LITAF
ENSG00000171490.13	495.489	-0.435876	0.0882874	-4.93701	7.93279e-07	2.79726e-05	MED12	Teff	Resting	RSL1D1
ENSG00000103381.12	37.2088	0.864053	0.207322	4.16769	3.07708e-05	0.000674586	MED12	Teff	Resting	CPPED1
ENSG00000133393.13	123.945	0.515131	0.136507	3.77367	0.000160866	0.00277372	MED12	Teff	Resting	CEP20
ENSG00000205730.7	107.418	1.38809	0.140131	9.9057	3.93213e-23	1.64075e-20	MED12	Teff	Resting	ITPRIPL2
ENSG00000103550.14	61.5564	-0.726167	0.208435	-3.4839	0.000494163	0.00711027	MED12	Teff	Resting	KNOP1
ENSG00000196678.14	20.4087	1.07227	0.296467	3.61684	0.000298225	0.00467817	MED12	Teff	Resting	ERI2
ENSG00000005189.20	9.4221	1.40585	0.415184	3.38608	0.00070898	0.00942146	MED12	Teff	Resting	REXO5
ENSG00000197006.15	165.684	0.332203	0.111833	2.97053	0.00297289	0.0295824	MED12	Teff	Resting	METTL9
ENSG00000248124.10	17.065	-1.08938	0.358154	-3.04165	0.00235289	0.0248342	MED12	Teff	Resting	RRN3P1
ENSG00000103365.15	95.1655	0.477361	0.151174	3.15769	0.00159027	0.0180154	MED12	Teff	Resting	GGA2
ENSG00000166501.14	417.578	0.339069	0.0819075	4.13966	3.47826e-05	0.000752	MED12	Teff	Resting	PRKCB
ENSG00000077238.14	155.558	-0.399398	0.127839	-3.12423	0.00178272	0.0199428	MED12	Teff	Resting	IL4R
ENSG00000103522.17	87.0972	-0.53058	0.154488	-3.43444	0.000593781	0.00814124	MED12	Teff	Resting	IL21R
ENSG00000188322.8	10.7181	-2.37123	0.55917	-4.24063	2.22894e-05	0.000511961	MED12	Teff	Resting	SBK1
ENSG00000178952.11	66.0748	-0.836421	0.20834	-4.01469	5.95242e-05	0.00119603	MED12	Teff	Resting	TUFM
ENSG00000197471.12	1186.62	-0.353802	0.0638508	-5.54108	3.00613e-08	1.56144e-06	MED12	Teff	Resting	SPN
ENSG00000103485.19	6.01949	1.78659	0.510948	3.49662	0.000471192	0.00686657	MED12	Teff	Resting	QPRT
ENSG00000185905.4	95.8532	-0.50754	0.148976	-3.40685	0.000657172	0.00889349	MED12	Teff	Resting	C16orf54
ENSG00000169896.18	28.3428	-0.829228	0.285473	-2.90475	0.0036755	0.0351242	MED12	Teff	Resting	ITGAM
ENSG00000155330.10	83.1297	0.581586	0.150529	3.86361	0.000111723	0.00202103	MED12	Teff	Resting	C16orf87
ENSG00000167207.15	19.208	0.926457	0.323877	2.86053	0.0042294	0.0388783	MED12	Teff	Resting	NOD2
ENSG00000177200.18	176.427	0.425512	0.104935	4.05499	5.01371e-05	0.00101721	MED12	Teff	Resting	CHD9
ENSG00000103479.17	527.9	-0.464407	0.0794481	-5.84542	5.05287e-09	3.22713e-07	MED12	Teff	Resting	RBL2
ENSG00000087253.13	3.6504	2.41949	0.734458	3.29425	0.00098683	0.0121706	MED12	Teff	Resting	LPCAT2
ENSG00000087250.9	2.26684	3.56898	0.963071	3.70583	0.000210697	0.00353554	MED12	Teff	Resting	MT3
ENSG00000198417.7	21.3293	-1.09839	0.324532	-3.38452	0.00071303	0.0094552	MED12	Teff	Resting	MT1F
ENSG00000187193.9	8.16639	-1.84673	0.635423	-2.90631	0.0036572	0.0350007	MED12	Teff	Resting	MT1X
ENSG00000166548.17	24.8467	1.40465	0.277255	5.06627	4.05691e-07	1.58207e-05	MED12	Teff	Resting	TK2
ENSG00000135720.13	222.692	0.403135	0.109773	3.67244	0.000240245	0.00394152	MED12	Teff	Resting	DYNC1LI2
ENSG00000172840.7	55.7776	0.644798	0.193407	3.33389	0.000856409	0.0108728	MED12	Teff	Resting	PDP2
ENSG00000102871.16	33.0274	-0.741945	0.24275	-3.05641	0.00224004	0.0238442	MED12	Teff	Resting	TRADD
ENSG00000140939.14	5.63291	2.18982	0.529594	4.1349	3.55115e-05	0.000762882	MED12	Teff	Resting	NOL3
ENSG00000072736.19	113.082	-1.06914	0.141235	-7.56991	3.73471e-14	5.70135e-12	MED12	Teff	Resting	NFATC3
ENSG00000103064.15	60.1152	-0.637443	0.184282	-3.45907	0.000542048	0.00764978	MED12	Teff	Resting	SLC7A6
ENSG00000039068.20	10.2811	1.78772	0.37012	4.8301	1.36461e-06	4.48352e-05	MED12	Teff	Resting	CDH1
ENSG00000168807.17	76.4231	0.451982	0.161103	2.80554	0.00502318	0.0445416	MED12	Teff	Resting	SNTB2
ENSG00000141101.13	106.868	-0.575065	0.147333	-3.90315	9.49486e-05	0.00177398	MED12	Teff	Resting	NOB1
ENSG00000168872.17	57.465	-0.674359	0.190748	-3.53533	0.00040726	0.00605472	MED12	Teff	Resting	DDX19A
ENSG00000090863.12	355.447	-0.275216	0.0824422	-3.33829	0.000842953	0.0107128	MED12	Teff	Resting	GLG1
ENSG00000034713.8	200.129	0.431431	0.132955	3.24495	0.00117473	0.014072	MED12	Teff	Resting	GABARAPL2
ENSG00000178573.7	365.977	-0.620092	0.120219	-5.15803	2.49557e-07	1.04057e-05	MED12	Teff	Resting	MAF
ENSG00000166446.15	65.7924	0.729725	0.165352	4.41316	1.01873e-05	0.000258147	MED12	Teff	Resting	CDYL2
ENSG00000103187.8	596.207	-0.302463	0.0881415	-3.43157	0.000600106	0.00820101	MED12	Teff	Resting	COTL1
ENSG00000103194.16	146.689	0.345382	0.115884	2.98041	0.00287864	0.0289436	MED12	Teff	Resting	USP10
ENSG00000154102.11	4.4363	-2.34375	0.745932	-3.14204	0.00167773	0.0189376	MED12	Teff	Resting	C16orf74
ENSG00000131143.10	321.386	-0.300608	0.0958238	-3.13709	0.00170636	0.0192088	MED12	Teff	Resting	COX4I1
ENSG00000140968.12	4.71525	2.37295	0.640741	3.70345	0.000212689	0.00355669	MED12	Teff	Resting	IRF8
ENSG00000158545.16	139.75	-0.398825	0.13619	-2.92844	0.0034067	0.033161	MED12	Teff	Resting	ZC3H18
ENSG00000158717.11	81.937	-0.471811	0.155184	-3.04033	0.0023632	0.0249221	MED12	Teff	Resting	RNF166
ENSG00000167526.14	1309.02	-0.558472	0.0843029	-6.62459	3.48203e-11	3.2773e-09	MED12	Teff	Resting	RPL13
ENSG00000183688.4	342.278	0.275437	0.0861676	3.19653	0.00139092	0.0161218	MED12	Teff	Resting	RFLNB
ENSG00000108953.17	520.102	0.503081	0.0865918	5.8098	6.25477e-09	3.93454e-07	MED12	Teff	Resting	YWHAE
ENSG00000132361.18	35.4731	-0.850366	0.265277	-3.20558	0.00134792	0.0156961	MED12	Teff	Resting	CLUH
ENSG00000132359.16	21.9438	-1.77199	0.357608	-4.95514	7.228e-07	2.59255e-05	MED12	Teff	Resting	RAP1GAP2
ENSG00000108405.4	2.99997	5.62831	1.02539	5.48893	4.04378e-08	2.03293e-06	MED12	Teff	Resting	P2RX1
ENSG00000185722.18	158.238	-0.446661	0.122166	-3.65619	0.000255993	0.00414557	MED12	Teff	Resting	ANKFY1
ENSG00000132382.15	29.2837	-0.781394	0.282824	-2.76282	0.00573041	0.0497112	MED12	Teff	Resting	MYBBP1A
ENSG00000141480.18	172.864	-0.545236	0.122794	-4.44026	8.98506e-06	0.000230482	MED12	Teff	Resting	ARRB2
ENSG00000091592.17	131.911	-0.360975	0.12042	-2.99764	0.00272076	0.0277123	MED12	Teff	Resting	NLRP1
ENSG00000132530.17	214.211	0.590172	0.118032	5.0001	5.73012e-07	2.1097e-05	MED12	Teff	Resting	XAF1
ENSG00000175826.12	216.265	-0.396183	0.114436	-3.46206	0.000536055	0.00759088	MED12	Teff	Resting	CTDNEP1
ENSG00000132507.18	36.7867	-0.78613	0.251415	-3.12683	0.00176702	0.0198027	MED12	Teff	Resting	EIF5A
ENSG00000161970.15	1445.53	-0.385699	0.0815588	-4.72909	2.25534e-06	6.83591e-05	MED12	Teff	Resting	RPL26
ENSG00000187824.9	2.80755	2.81314	0.782163	3.59661	0.000322388	0.00500702	MED12	Teff	Resting	TMEM220
ENSG00000065559.15	74.8656	0.63063	0.153735	4.10206	4.09486e-05	0.00085575	MED12	Teff	Resting	MAP2K4
ENSG00000125430.9	42.2681	-1.41065	0.245692	-5.74156	9.38089e-09	5.65368e-07	MED12	Teff	Resting	HS3ST3B1
ENSG00000266378.1	6.07752	-2.06307	0.723712	-2.85068	0.00436259	0.039862	MED12	Teff	Resting	ENSG00000266378
ENSG00000175061.20	459.892	-0.37282	0.0838979	-4.44373	8.84112e-06	0.000227722	MED12	Teff	Resting	SNHG29
ENSG00000179598.6	17.8039	-1.1493	0.368036	-3.12278	0.0017915	0.0199876	MED12	Teff	Resting	PLD6
ENSG00000215030.5	81.0964	-0.58322	0.165323	-3.52776	0.000419099	0.00622335	MED12	Teff	Resting	RPL13P12
ENSG00000109046.15	385.352	0.714044	0.104447	6.83644	8.1185e-12	8.83716e-10	MED12	Teff	Resting	WSB1
ENSG00000141068.15	21.7606	0.929149	0.298362	3.11416	0.00184467	0.0204531	MED12	Teff	Resting	KSR1
ENSG00000109103.12	42.519	0.819777	0.193031	4.24687	2.16781e-05	0.000499754	MED12	Teff	Resting	UNC119
ENSG00000109107.14	19.6098	1.24509	0.276852	4.49731	6.88195e-06	0.000180227	MED12	Teff	Resting	ALDOC
ENSG00000160551.12	462.621	0.25003	0.0725081	3.44831	0.000564108	0.00788267	MED12	Teff	Resting	TAOK1
ENSG00000108262.16	57.1614	-0.618226	0.198618	-3.11263	0.00185427	0.0205414	MED12	Teff	Resting	GIT1
ENSG00000108582.12	62.9831	0.811317	0.164777	4.92372	8.4916e-07	2.96094e-05	MED12	Teff	Resting	CPD
ENSG00000166750.10	2078.99	-0.858824	0.06871	-12.4993	7.53415e-36	6.7366e-33	MED12	Teff	Resting	SLFN5
ENSG00000172716.17	53.4972	0.534842	0.190938	2.80113	0.00509242	0.045019	MED12	Teff	Resting	SLFN11
ENSG00000172123.13	55.3226	1.05524	0.195836	5.38842	7.10799e-08	3.37037e-06	MED12	Teff	Resting	SLFN12
ENSG00000006125.18	214.364	-0.322973	0.113562	-2.84403	0.00445472	0.0403796	MED12	Teff	Resting	AP2B1
ENSG00000271503.6	240.029	-1.00802	0.239838	-4.20293	2.63482e-05	0.000588977	MED12	Teff	Resting	CCL5
ENSG00000277632.2	22.7857	-1.5337	0.3366	-4.55646	5.20226e-06	0.000142811	MED12	Teff	Resting	CCL3
ENSG00000275302.2	27.0987	-1.57521	0.330684	-4.76348	1.90284e-06	5.92531e-05	MED12	Teff	Resting	CCL4
ENSG00000275700.6	58.1899	-0.555925	0.188628	-2.9472	0.00320665	0.0315022	MED12	Teff	Resting	AATF
ENSG00000125691.14	1441.33	-0.437966	0.0881367	-4.96917	6.72413e-07	2.41876e-05	MED12	Teff	Resting	RPL23
ENSG00000108298.12	1007.3	-0.466767	0.084234	-5.54131	3.00209e-08	1.56144e-06	MED12	Teff	Resting	RPL19
ENSG00000126353.3	99.364	-1.36464	0.196183	-6.95595	3.50206e-12	4.17512e-10	MED12	Teff	Resting	CCR7
ENSG00000168610.16	174.848	0.467206	0.143515	3.25545	0.00113213	0.0136664	MED12	Teff	Resting	STAT3
ENSG00000131469.15	1041.93	-0.520588	0.0913015	-5.70186	1.1851e-08	6.9323e-07	MED12	Teff	Resting	RPL27
ENSG00000005102.14	4.18026	3.12761	0.66821	4.68059	2.86056e-06	8.40574e-05	MED12	Teff	Resting	MEOX1
ENSG00000108312.15	187.393	-0.47332	0.114116	-4.14772	3.35809e-05	0.000731169	MED12	Teff	Resting	UBTF
ENSG00000108424.11	724.273	0.207379	0.0716104	2.89593	0.00378034	0.0356343	MED12	Teff	Resting	KPNB1
ENSG00000159111.13	30.4163	-0.801014	0.270371	-2.96265	0.00305003	0.0301106	MED12	Teff	Resting	MRPL10
ENSG00000230148.8	16.3654	1.07368	0.347653	3.08838	0.00201253	0.021945	MED12	Teff	Resting	HOXB-AS1
ENSG00000136436.15	249.329	0.440851	0.0925794	4.76187	1.9181e-06	5.95802e-05	MED12	Teff	Resting	CALCOCO2
ENSG00000141232.5	104.272	-0.624985	0.156072	-4.00446	6.21603e-05	0.00124301	MED12	Teff	Resting	TOB1
ENSG00000008294.22	212.959	0.421209	0.0989463	4.25695	2.07239e-05	0.000482196	MED12	Teff	Resting	SPAG9
ENSG00000239672.8	43.2805	-0.808271	0.235008	-3.43933	0.000583146	0.00804832	MED12	Teff	Resting	NME1
ENSG00000141179.14	19.4945	1.07792	0.279665	3.85435	0.00011604	0.00209608	MED12	Teff	Resting	PCTP
ENSG00000121057.13	34.7255	-0.85525	0.245675	-3.48123	0.000499117	0.00717057	MED12	Teff	Resting	AKAP1
ENSG00000153944.12	141.558	0.36219	0.120526	3.00508	0.00265514	0.0272488	MED12	Teff	Resting	MSI2
ENSG00000279207.1	13.5278	-1.35184	0.464223	-2.91205	0.00359071	0.0345757	MED12	Teff	Resting	ENSG00000279207
ENSG00000265206.6	49.1606	-0.737286	0.219918	-3.35256	0.000800689	0.0103437	MED12	Teff	Resting	MIR142HG
ENSG00000062716.13	332.026	-0.416434	0.101419	-4.10605	4.02475e-05	0.000843917	MED12	Teff	Resting	VMP1
ENSG00000108510.10	251.227	0.359641	0.0895498	4.01611	5.91676e-05	0.00119077	MED12	Teff	Resting	MED13
ENSG00000136490.9	144.286	-0.859777	0.152869	-5.62427	1.86289e-08	1.0273e-06	MED12	Teff	Resting	LIMD2
ENSG00000279369.1	29.2246	-0.817749	0.266823	-3.06476	0.00217845	0.0232479	MED12	Teff	Resting	ENSG00000279369
ENSG00000178607.17	143.272	-0.82516	0.127292	-6.48243	9.02564e-11	7.68592e-09	MED12	Teff	Resting	ERN1
ENSG00000266402.5	86.9299	-0.82819	0.152936	-5.41526	6.11995e-08	2.93523e-06	MED12	Teff	Resting	SNHG25
ENSG00000108854.16	69.1574	0.526029	0.166354	3.1621	0.00156634	0.0178249	MED12	Teff	Resting	SMURF2
ENSG00000108370.17	21.7891	1.5306	0.279847	5.46941	4.5153e-08	2.23409e-06	MED12	Teff	Resting	RGS9
ENSG00000130935.10	141.279	-0.403363	0.129167	-3.12279	0.00179146	0.0199876	MED12	Teff	Resting	NOL11
ENSG00000108946.16	601.543	0.370111	0.0749491	4.93817	7.88607e-07	2.7961e-05	MED12	Teff	Resting	PRKAR1A
ENSG00000172809.13	1222.38	-0.421495	0.0779976	-5.40394	6.51923e-08	3.10611e-06	MED12	Teff	Resting	RPL38
ENSG00000141540.11	11.9605	-2.0227	0.475389	-4.25483	2.09204e-05	0.000485865	MED12	Teff	Resting	TTYH2
ENSG00000109062.12	124.138	-0.554282	0.15009	-3.693	0.000221627	0.0036746	MED12	Teff	Resting	SLC9A3R1
ENSG00000073350.14	13.1837	-1.96533	0.462709	-4.24744	2.16232e-05	0.000499754	MED12	Teff	Resting	LLGL2
ENSG00000163597.17	109.272	-0.960211	0.170928	-5.61765	1.93573e-08	1.05814e-06	MED12	Teff	Resting	SNHG16
ENSG00000184640.20	539.87	-0.47989	0.082725	-5.80103	6.59089e-09	4.12524e-07	MED12	Teff	Resting	SEPTIN9
ENSG00000141524.19	134.522	-0.643745	0.133988	-4.80449	1.55145e-06	5.00543e-05	MED12	Teff	Resting	TMC6
ENSG00000167895.16	97.2418	-0.477539	0.141275	-3.38021	0.00072431	0.00956426	MED12	Teff	Resting	TMC8
ENSG00000087157.19	42.609	0.566779	0.204367	2.77334	0.00554847	0.0484012	MED12	Teff	Resting	PGS1
ENSG00000108669.17	417.44	-0.361072	0.09066	-3.9827	6.81355e-05	0.00134107	MED12	Teff	Resting	CYTH1
ENSG00000108679.13	16.8106	1.01766	0.301424	3.37616	0.000735049	0.00966528	MED12	Teff	Resting	LGALS3BP
ENSG00000141543.12	180.049	-0.505269	0.142129	-3.55501	0.000377972	0.00569368	MED12	Teff	Resting	EIF4A3
ENSG00000184009.13	3003.36	-0.43427	0.0844655	-5.14139	2.72712e-07	1.12667e-05	MED12	Teff	Resting	ACTG1
ENSG00000183010.17	8.75555	-1.90268	0.573712	-3.31643	0.00091175	0.0114019	MED12	Teff	Resting	PYCR1
ENSG00000169710.9	58.086	-0.541808	0.18725	-2.89351	0.00380968	0.0358568	MED12	Teff	Resting	FASN
ENSG00000173762.8	39.3772	0.857969	0.207452	4.13575	3.53801e-05	0.000762286	MED12	Teff	Resting	CD7
ENSG00000141574.8	5.7866	2.49953	0.637245	3.9224	8.76707e-05	0.0016603	MED12	Teff	Resting	SECTM1
ENSG00000141580.16	114.454	0.468903	0.133867	3.50275	0.000460489	0.00672855	MED12	Teff	Resting	WDR45B
ENSG00000176105.14	38.8314	1.06626	0.229393	4.64818	3.34883e-06	9.65915e-05	MED12	Teff	Resting	YES1
ENSG00000264635.1	9.60051	1.24899	0.423895	2.94645	0.00321445	0.0315102	MED12	Teff	Resting	ENSG00000264635
ENSG00000101596.17	970.577	-0.398069	0.07105	-5.60266	2.11087e-08	1.14389e-06	MED12	Teff	Resting	SMCHD1
ENSG00000101745.17	1637.06	0.219276	0.0680517	3.22219	0.00127213	0.0150515	MED12	Teff	Resting	ANKRD12
ENSG00000128791.12	15.9414	1.02741	0.322288	3.18787	0.00143327	0.016582	MED12	Teff	Resting	TWSG1
ENSG00000175354.20	194.29	0.290189	0.100049	2.90047	0.00372601	0.0353231	MED12	Teff	Resting	PTPN2
ENSG00000168675.19	112.7	0.611653	0.160367	3.81408	0.000136689	0.00240657	MED12	Teff	Resting	LDLRAD4
ENSG00000101752.13	432.951	0.726368	0.0882266	8.23298	1.8261e-16	4.01036e-14	MED12	Teff	Resting	MIB1
ENSG00000141469.18	16.1044	1.44749	0.297182	4.87073	1.11187e-06	3.74142e-05	MED12	Teff	Resting	SLC14A1
ENSG00000152229.18	65.0347	1.22927	0.171872	7.15227	8.5352e-13	1.07923e-10	MED12	Teff	Resting	PSTPIP2
ENSG00000141622.14	4.62758	1.66767	0.578937	2.88057	0.00396956	0.0370912	MED12	Teff	Resting	RNF165
ENSG00000041353.10	10.9198	1.86334	0.429212	4.3413	1.41644e-05	0.000342959	MED12	Teff	Resting	RAB27B
ENSG00000196628.20	8.82223	1.34821	0.449662	2.99826	0.00271526	0.0277115	MED12	Teff	Resting	TCF4
ENSG00000172175.16	212.06	0.510906	0.104884	4.87114	1.10958e-06	3.74142e-05	MED12	Teff	Resting	MALT1
ENSG00000074695.6	304.513	0.366629	0.118912	3.08321	0.00204781	0.0221839	MED12	Teff	Resting	LMAN1
ENSG00000141682.12	103.347	0.933226	0.16751	5.57115	2.53064e-08	1.34231e-06	MED12	Teff	Resting	PMAIP1
ENSG00000141664.10	177.134	0.349385	0.113166	3.08736	0.00201943	0.0219819	MED12	Teff	Resting	ZCCHC2
ENSG00000150637.9	310.228	0.323586	0.0925899	3.49483	0.000474358	0.00690467	MED12	Teff	Resting	CD226
ENSG00000198858.10	76.8715	-0.61959	0.16692	-3.71189	0.000205719	0.00346594	MED12	Teff	Resting	R3HDM4
ENSG00000116014.10	6.14021	1.70159	0.522521	3.2565	0.00112796	0.0136349	MED12	Teff	Resting	KISS1R
ENSG00000064666.15	177.547	-0.341786	0.118966	-2.87297	0.00406634	0.0377615	MED12	Teff	Resting	CNN2
ENSG00000180448.11	276.772	-0.620831	0.0984521	-6.30592	2.86495e-10	2.22754e-08	MED12	Teff	Resting	ARHGAP45
ENSG00000118046.17	57.7548	0.51508	0.178443	2.88653	0.00389513	0.0364964	MED12	Teff	Resting	STK11
ENSG00000071626.17	180.12	-0.432864	0.118964	-3.63861	0.000274113	0.00436558	MED12	Teff	Resting	DAZAP1
ENSG00000115268.10	535.491	-0.408731	0.112763	-3.62469	0.000289311	0.00457597	MED12	Teff	Resting	RPS15
ENSG00000133275.16	199.853	-0.325659	0.110893	-2.9367	0.00331729	0.0323915	MED12	Teff	Resting	CSNK1G2
ENSG00000099800.8	71.5938	-0.767713	0.197339	-3.89032	0.000100112	0.00184839	MED12	Teff	Resting	TIMM13
ENSG00000099860.9	60.4926	0.617191	0.179638	3.43575	0.000590916	0.00811974	MED12	Teff	Resting	GADD45B
ENSG00000104964.15	557.157	-0.359643	0.0748841	-4.80266	1.56575e-06	5.03857e-05	MED12	Teff	Resting	TLE5
ENSG00000060558.4	15.9665	0.996333	0.343579	2.89987	0.00373323	0.0353231	MED12	Teff	Resting	GNA15
ENSG00000125910.6	111.17	-0.932864	0.153911	-6.06107	1.35221e-09	9.40388e-08	MED12	Teff	Resting	S1PR4
ENSG00000125912.11	16.957	-1.21516	0.36456	-3.33323	0.000858441	0.0108875	MED12	Teff	Resting	NCLN
ENSG00000167658.16	1133.93	-0.55065	0.0624692	-8.81475	1.19948e-18	3.12815e-16	MED12	Teff	Resting	EEF2
ENSG00000105355.9	114.791	0.678915	0.131122	5.17771	2.24621e-07	9.53154e-06	MED12	Teff	Resting	PLIN3
ENSG00000130255.13	696.683	-0.348294	0.0900039	-3.86976	0.000108941	0.00198215	MED12	Teff	Resting	RPL36
ENSG00000125735.11	46.1905	0.764944	0.19676	3.88771	0.000101195	0.00186537	MED12	Teff	Resting	TNFSF14
ENSG00000104880.19	59.2582	-0.801221	0.198784	-4.03062	5.56308e-05	0.00112502	MED12	Teff	Resting	ARHGEF18
ENSG00000233927.5	251.696	-0.444344	0.123745	-3.59081	0.000329647	0.00507127	MED12	Teff	Resting	RPS28
ENSG00000142347.19	135.015	-0.622085	0.136799	-4.54745	5.43007e-06	0.000147448	MED12	Teff	Resting	MYO1F
ENSG00000130816.17	361.513	-0.332118	0.105156	-3.15833	0.00158674	0.018008	MED12	Teff	Resting	DNMT1
ENSG00000129355.7	215.484	0.322145	0.101569	3.1717	0.0015155	0.0173569	MED12	Teff	Resting	CDKN2D
ENSG00000160888.7	233.443	-0.844368	0.121784	-6.93333	4.11052e-12	4.80892e-10	MED12	Teff	Resting	IER2
ENSG00000104998.4	114.652	-0.568572	0.134906	-4.21457	2.5026e-05	0.000563444	MED12	Teff	Resting	IL27RA
ENSG00000132002.9	149.294	-0.497948	0.127374	-3.90934	9.25492e-05	0.00173954	MED12	Teff	Resting	DNAJB1
ENSG00000105127.10	86.0624	-0.534102	0.163366	-3.26937	0.00107788	0.0131382	MED12	Teff	Resting	AKAP8
ENSG00000167460.17	995.63	0.638165	0.0730521	8.73575	2.42054e-18	6.18373e-16	MED12	Teff	Resting	TPM4
ENSG00000127528.6	305.563	-2.37767	0.184748	-12.8698	6.65782e-38	8.33426e-35	MED12	Teff	Resting	KLF2
ENSG00000290070.1	7.04205	-1.98773	0.573227	-3.46762	0.000525093	0.00744407	MED12	Teff	Resting	ENSG00000290070
ENSG00000130303.14	97.4077	0.763691	0.143203	5.33291	9.66536e-08	4.48115e-06	MED12	Teff	Resting	BST2
ENSG00000105640.13	68.0588	-0.944964	0.318408	-2.96777	0.00299964	0.0297304	MED12	Teff	Resting	RPL18A
ENSG00000130511.16	42.9587	-0.645352	0.21297	-3.03025	0.0024435	0.0256394	MED12	Teff	Resting	SSBP4
ENSG00000221983.8	635.597	-0.421078	0.0894808	-4.70579	2.52879e-06	7.48354e-05	MED12	Teff	Resting	UBA52
ENSG00000181035.14	54.5933	-0.628241	0.202498	-3.10246	0.0019192	0.0210926	MED12	Teff	Resting	SLC25A42
ENSG00000181896.12	222.343	-0.630237	0.106867	-5.89738	3.69329e-09	2.44617e-07	MED12	Teff	Resting	ZNF101
ENSG00000288920.1	126.864	-0.461333	0.153398	-3.00743	0.0026347	0.0270781	MED12	Teff	Resting	RPSAP58
ENSG00000271109.2	18.8792	-1.60271	0.366622	-4.37157	1.23358e-05	0.000305781	MED12	Teff	Resting	ENSG00000271109
ENSG00000120784.17	47.8851	0.54584	0.194723	2.80316	0.00506042	0.0447994	MED12	Teff	Resting	ZFP30
ENSG00000178982.10	278.487	-0.503178	0.0927172	-5.42702	5.73019e-08	2.79107e-06	MED12	Teff	Resting	EIF3K
ENSG00000105193.9	1491.04	-0.53487	0.0987147	-5.41834	6.01552e-08	2.89624e-06	MED12	Teff	Resting	RPS16
ENSG00000105202.9	406.349	-0.486188	0.100923	-4.81743	1.45416e-06	4.72809e-05	MED12	Teff	Resting	FBL
ENSG00000105372.8	1811.43	-0.37236	0.0784561	-4.74609	2.07385e-06	6.33181e-05	MED12	Teff	Resting	RPS19
ENSG00000076928.19	33.9491	-0.806194	0.238554	-3.3795	0.000726172	0.00957087	MED12	Teff	Resting	ARHGEF1
ENSG00000079385.23	13.5293	1.3703	0.384772	3.56134	0.00036896	0.00557807	MED12	Teff	Resting	CEACAM1
ENSG00000267680.6	28.6119	0.697042	0.252025	2.76576	0.00567899	0.0493335	MED12	Teff	Resting	ZNF224
ENSG00000167380.17	62.4184	0.743299	0.177091	4.19728	2.70146e-05	0.000599589	MED12	Teff	Resting	ZNF226
ENSG00000104856.15	67.5146	0.592195	0.193104	3.06672	0.0021642	0.0231381	MED12	Teff	Resting	RELB
ENSG00000105287.13	29.1409	-0.767185	0.275749	-2.78218	0.00539945	0.0473654	MED12	Teff	Resting	PRKD2
ENSG00000105327.18	185.871	-0.375026	0.121037	-3.09845	0.00194533	0.0213282	MED12	Teff	Resting	BBC3
ENSG00000105373.19	426.903	-0.34274	0.0941348	-3.64095	0.000271637	0.00434272	MED12	Teff	Resting	NOP53
ENSG00000142227.11	42.6615	-0.709803	0.248678	-2.8543	0.00431312	0.0394964	MED12	Teff	Resting	EMP3
ENSG00000063177.13	829.713	-0.623969	0.0906329	-6.88458	5.79582e-12	6.48609e-10	MED12	Teff	Resting	RPL18
ENSG00000142541.18	2028.52	-0.377929	0.0741951	-5.09373	3.51096e-07	1.38644e-05	MED12	Teff	Resting	RPL13A
ENSG00000104870.13	5.80415	-1.61958	0.583669	-2.77482	0.00552326	0.0482823	MED12	Teff	Resting	FCGRT
ENSG00000142546.14	72.002	-1.4081	0.179938	-7.82546	5.05815e-15	8.91802e-13	MED12	Teff	Resting	NOSIP
ENSG00000105383.15	3.53704	2.14325	0.715359	2.99605	0.00273505	0.0278126	MED12	Teff	Resting	CD33
ENSG00000170949.18	48.293	0.58805	0.195053	3.01482	0.00257129	0.0265573	MED12	Teff	Resting	ZNF160
ENSG00000170889.14	350.723	-0.408893	0.089877	-4.54947	5.37817e-06	0.000146356	MED12	Teff	Resting	RPS9
ENSG00000108107.15	359.995	-0.408917	0.106408	-3.84291	0.000121584	0.00218362	MED12	Teff	Resting	RPL28
ENSG00000083845.9	359.233	-0.641027	0.120105	-5.33724	9.43734e-08	4.41885e-06	MED12	Teff	Resting	RPS5
ENSG00000130726.12	19.2755	-1.25002	0.361687	-3.45607	0.000548112	0.00770929	MED12	Teff	Resting	TRIM28
ENSG00000125835.20	108.021	-0.508202	0.142443	-3.56775	0.000360066	0.00547094	MED12	Teff	Resting	SNRPB
ENSG00000101361.17	166.766	-0.659978	0.138008	-4.78216	1.73417e-06	5.48192e-05	MED12	Teff	Resting	NOP56
ENSG00000215251.5	105.738	-0.528226	0.146579	-3.60371	0.000313712	0.00488438	MED12	Teff	Resting	FASTKD5
ENSG00000125877.13	83.3179	-0.61654	0.184027	-3.35027	0.000807323	0.0103758	MED12	Teff	Resting	ITPA
ENSG00000101224.18	316.542	-1.53233	0.109722	-13.9655	2.53e-44	5.27843e-41	MED12	Teff	Resting	CDC25B
ENSG00000125864.14	8.69264	-1.82312	0.526946	-3.45978	0.000540616	0.00763818	MED12	Teff	Resting	BFSP1
ENSG00000125868.16	325.224	-0.339107	0.0914126	-3.70963	0.000207562	0.0034876	MED12	Teff	Resting	DSTN
ENSG00000125810.10	14.5553	1.96057	0.37582	5.21677	1.8207e-07	7.94128e-06	MED12	Teff	Resting	CD93
ENSG00000101347.11	387.904	-0.622403	0.0941115	-6.61347	3.75424e-11	3.50713e-09	MED12	Teff	Resting	SAMHD1
ENSG00000174306.22	7.51789	-1.479	0.520996	-2.83879	0.00452855	0.0409007	MED12	Teff	Resting	ZHX3
ENSG00000124191.18	43.6829	1.00359	0.212969	4.71239	2.44831e-06	7.32657e-05	MED12	Teff	Resting	TOX2
ENSG00000166913.13	1693.5	-0.180509	0.0597158	-3.0228	0.0025045	0.0260537	MED12	Teff	Resting	YWHAB
ENSG00000124151.19	327.818	0.236018	0.0845215	2.79241	0.00523177	0.0461717	MED12	Teff	Resting	NCOA3
ENSG00000124126.14	213.672	-0.434566	0.11226	-3.87108	0.000108354	0.00197435	MED12	Teff	Resting	PREX1
ENSG00000124214.21	233.832	0.446128	0.1002	4.45239	8.49215e-06	0.000219638	MED12	Teff	Resting	STAU1
ENSG00000124201.15	235.859	-0.381706	0.111764	-3.41527	0.000637186	0.0086417	MED12	Teff	Resting	ZNFX1
ENSG00000177410.13	295.28	-0.333956	0.117473	-2.84284	0.00447135	0.0404717	MED12	Teff	Resting	ZFAS1
ENSG00000158470.5	84.3867	0.66023	0.161848	4.07931	4.51702e-05	0.000930001	MED12	Teff	Resting	B4GALT5
ENSG00000087460.29	413.249	0.300291	0.10006	3.0011	0.00269005	0.027534	MED12	Teff	Resting	GNAS
ENSG00000132825.7	45.2218	0.619721	0.199192	3.11117	0.00186346	0.0206067	MED12	Teff	Resting	PPP1R3D
ENSG00000171858.18	1654.81	-0.466706	0.0888392	-5.25338	1.49335e-07	6.58229e-06	MED12	Teff	Resting	RPS21
ENSG00000197457.10	43.7265	-0.642887	0.221665	-2.90027	0.00372845	0.0353231	MED12	Teff	Resting	STMN3
ENSG00000101152.11	134.052	-0.646745	0.13489	-4.7946	1.63002e-06	5.20525e-05	MED12	Teff	Resting	DNAJC5
ENSG00000203880.13	144.795	-0.443128	0.12342	-3.5904	0.000330171	0.00507127	MED12	Teff	Resting	PCMTD2
ENSG00000155307.19	221.286	0.545742	0.110775	4.92659	8.36761e-07	2.92586e-05	MED12	Teff	Resting	SAMSN1
ENSG00000180530.11	75.5322	0.530868	0.154509	3.43585	0.000590703	0.00811974	MED12	Teff	Resting	NRIP1
ENSG00000234883.7	62.8663	0.9215	0.188641	4.88494	1.03462e-06	3.51941e-05	MED12	Teff	Resting	MIR155HG
ENSG00000159110.22	270.655	0.318941	0.105518	3.02263	0.00250589	0.0260537	MED12	Teff	Resting	IFNAR2
ENSG00000159131.17	100.11	-0.632959	0.150237	-4.21306	2.51935e-05	0.000566198	MED12	Teff	Resting	GART
ENSG00000159200.18	20.0251	-1.17088	0.347685	-3.36763	0.000758171	0.00990688	MED12	Teff	Resting	RCAN1
ENSG00000157557.13	59.2793	0.597977	0.182677	3.27342	0.00106255	0.0129893	MED12	Teff	Resting	ETS2
ENSG00000183486.14	32.604	0.721282	0.221304	3.25924	0.00111713	0.0135375	MED12	Teff	Resting	MX2
ENSG00000157601.15	91.4477	0.847641	0.153689	5.51532	3.48155e-08	1.77886e-06	MED12	Teff	Resting	MX1
ENSG00000160191.18	9.39389	1.59574	0.407739	3.91364	9.09147e-05	0.00171655	MED12	Teff	Resting	PDE9A
ENSG00000160208.13	164.232	-0.35789	0.119678	-2.99044	0.00278574	0.0281907	MED12	Teff	Resting	RRP1B
ENSG00000183255.12	123.246	0.432102	0.124131	3.48102	0.0004995	0.00717057	MED12	Teff	Resting	PTTG1IP
ENSG00000227039.8	36.8467	0.695432	0.20693	3.36071	0.000777423	0.0101162	MED12	Teff	Resting	ITGB2-AS1
ENSG00000215424.10	5.89544	-2.09854	0.685993	-3.05913	0.0022198	0.0236489	MED12	Teff	Resting	MCM3AP-AS1
ENSG00000093072.19	115.975	1.02482	0.1602	6.39715	1.583e-10	1.27845e-08	MED12	Teff	Resting	ADA2
ENSG00000131100.13	133.477	0.409089	0.123118	3.32273	0.00089142	0.0112149	MED12	Teff	Resting	ATP6V1E1
ENSG00000099901.17	86.0391	-0.540632	0.175519	-3.08019	0.00206867	0.022343	MED12	Teff	Resting	RANBP1
ENSG00000128228.5	56.9114	-0.618516	0.222407	-2.78101	0.00541896	0.0475032	MED12	Teff	Resting	SDF2L1
ENSG00000274422.1	210.455	0.730002	0.134633	5.42218	5.88765e-08	2.85665e-06	MED12	Teff	Resting	ENSG00000274422
ENSG00000186716.21	24.8198	-0.855106	0.287993	-2.96919	0.00298585	0.0296575	MED12	Teff	Resting	BCR
ENSG00000250479.9	30.7044	-0.86109	0.254587	-3.3823	0.000718804	0.00951161	MED12	Teff	Resting	CHCHD10
ENSG00000225783.9	160.079	-0.54348	0.123431	-4.40312	1.06705e-05	0.000269301	MED12	Teff	Resting	MIAT
ENSG00000133422.14	37.3817	-1.0489	0.237164	-4.42268	9.74832e-06	0.00024904	MED12	Teff	Resting	MORC2
ENSG00000100342.22	96.3995	0.555978	0.147435	3.771	0.000162593	0.00279664	MED12	Teff	Resting	APOL1
ENSG00000100353.18	395.173	-0.352159	0.084905	-4.14768	3.35854e-05	0.000731169	MED12	Teff	Resting	EIF3D
ENSG00000100365.16	56.4682	0.684313	0.177775	3.84933	0.000118441	0.00213331	MED12	Teff	Resting	NCF4
ENSG00000100060.18	128.432	-0.857577	0.137479	-6.23787	4.4358e-10	3.28604e-08	MED12	Teff	Resting	MFNG
ENSG00000100092.24	58.0786	-0.568415	0.183455	-3.09839	0.00194574	0.0213282	MED12	Teff	Resting	SH3BP1
ENSG00000100097.12	184.327	0.378765	0.123388	3.06971	0.00214264	0.0229657	MED12	Teff	Resting	LGALS1
ENSG00000100242.16	643.706	-0.439981	0.158289	-2.77961	0.00544239	0.0476085	MED12	Teff	Resting	SUN2
ENSG00000100298.16	64.4722	0.471042	0.165918	2.839	0.00452554	0.0409007	MED12	Teff	Resting	APOBEC3H
ENSG00000100316.16	502.929	-0.319272	0.106425	-2.99996	0.00270014	0.0276146	MED12	Teff	Resting	RPL3
ENSG00000100354.21	555.251	0.381798	0.082997	4.60014	4.22209e-06	0.000118769	MED12	Teff	Resting	TNRC6B
ENSG00000100393.14	304.797	0.291643	0.0980063	2.97576	0.00292263	0.0292684	MED12	Teff	Resting	EP300
ENSG00000100138.15	196.614	-0.325813	0.108852	-2.99316	0.00276101	0.0279953	MED12	Teff	Resting	SNU13
ENSG00000100304.13	12.9801	-1.34645	0.442352	-3.04385	0.00233573	0.0247156	MED12	Teff	Resting	TTLL12
ENSG00000006756.16	16.3206	1.71277	0.327494	5.22995	1.69559e-07	7.44749e-06	MED12	Teff	Resting	ARSD
ENSG00000183943.6	352.187	-0.308558	0.0845539	-3.64924	0.000263014	0.00423189	MED12	Teff	Resting	PRKX
ENSG00000130021.15	53.3297	-0.548368	0.189723	-2.89036	0.00384806	0.0361095	MED12	Teff	Resting	PUDP
ENSG00000047644.20	105.352	0.761981	0.13728	5.55055	2.84766e-08	1.49777e-06	MED12	Teff	Resting	WWC3
ENSG00000087842.11	2.71441	2.96859	0.922535	3.21787	0.00129148	0.015223	MED12	Teff	Resting	PIR
ENSG00000169239.13	81.0735	-0.590718	0.159638	-3.70037	0.000215283	0.00358367	MED12	Teff	Resting	CA5B
ENSG00000177189.14	420.366	-0.457208	0.0914088	-5.00179	5.67992e-07	2.09738e-05	MED12	Teff	Resting	RPS6KA3
ENSG00000102172.16	175.944	0.413252	0.114562	3.60725	0.000309455	0.00483012	MED12	Teff	Resting	SMS
ENSG00000102174.10	10.9553	1.0789	0.369857	2.91707	0.00353336	0.0342608	MED12	Teff	Resting	PHEX
ENSG00000130741.11	458.135	-0.307162	0.0775614	-3.96024	7.48741e-05	0.00145314	MED12	Teff	Resting	EIF2S3
ENSG00000067992.17	100.206	0.408089	0.13826	2.95161	0.00316121	0.0310856	MED12	Teff	Resting	PDK3
ENSG00000165169.11	60.6587	0.755041	0.172082	4.38769	1.14558e-05	0.000287383	MED12	Teff	Resting	DYNLT3
ENSG00000124486.14	281.256	0.301996	0.0918837	3.28672	0.00101362	0.0124764	MED12	Teff	Resting	USP9X
ENSG00000065923.10	33.0077	1.23618	0.217142	5.69295	1.24863e-08	7.23628e-07	MED12	Teff	Resting	SLC9A7
ENSG00000102218.6	45.6259	0.729172	0.213094	3.42184	0.000621987	0.00845389	MED12	Teff	Resting	RP2
ENSG00000102265.12	33.7438	0.817482	0.232487	3.51624	0.000437699	0.00644763	MED12	Teff	Resting	TIMP1
ENSG00000017483.16	9.18715	-2.00061	0.560755	-3.5677	0.000360126	0.00547094	MED12	Teff	Resting	SLC38A5
ENSG00000147155.11	85.6824	-0.496945	0.175482	-2.83188	0.00462751	0.0415845	MED12	Teff	Resting	EBP
ENSG00000102317.18	844.449	-0.403693	0.0849447	-4.75242	2.01001e-06	6.16698e-05	MED12	Teff	Resting	RBM3
ENSG00000102096.9	407.773	-0.715394	0.112148	-6.37901	1.78236e-10	1.42112e-08	MED12	Teff	Resting	PIM2
ENSG00000243279.4	18.0572	-1.21386	0.355219	-3.41722	0.000632633	0.00858926	MED12	Teff	Resting	PRAF2
ENSG00000068394.11	20.3713	-0.996231	0.321901	-3.09484	0.00196921	0.0214914	MED12	Teff	Resting	GPKOW
ENSG00000130119.17	154.405	-0.383538	0.128143	-2.99306	0.00276196	0.0279953	MED12	Teff	Resting	GNL3L
ENSG00000147065.18	941.024	-0.267073	0.0806207	-3.31271	0.000923952	0.0115314	MED12	Teff	Resting	MSN
ENSG00000204131.10	15.7024	-1.86284	0.411235	-4.52986	5.90217e-06	0.000157534	MED12	Teff	Resting	NHSL2
ENSG00000198034.11	1758.14	-0.443118	0.0586339	-7.55736	4.11332e-14	6.20367e-12	MED12	Teff	Resting	RPS4X
ENSG00000230590.13	126.429	0.460398	0.149791	3.07361	0.00211488	0.0227636	MED12	Teff	Resting	FTX
ENSG00000085224.23	1018.28	0.260186	0.0684804	3.79942	0.000145034	0.00253213	MED12	Teff	Resting	ATRX
ENSG00000165240.22	54.0297	0.598967	0.187879	3.18805	0.00143235	0.016582	MED12	Teff	Resting	ATP7A
ENSG00000102144.15	792.921	0.482304	0.0911349	5.2922	1.20853e-07	5.40299e-06	MED12	Teff	Resting	PGK1
ENSG00000078589.13	127.537	-0.419289	0.13596	-3.08392	0.00204296	0.022161	MED12	Teff	Resting	P2RY10
ENSG00000165288.11	161.363	0.345716	0.11488	3.00936	0.00261797	0.0269511	MED12	Teff	Resting	BRWD3
ENSG00000131171.13	215.19	0.496823	0.114189	4.35089	1.35587e-05	0.00033021	MED12	Teff	Resting	SH3BGRL
ENSG00000102401.20	146.683	0.372526	0.127089	2.93122	0.00337631	0.0328908	MED12	Teff	Resting	ARMCX3
ENSG00000166681.14	44.2774	-0.605559	0.202573	-2.98933	0.00279587	0.0282476	MED12	Teff	Resting	BEX3
ENSG00000123562.18	144.55	0.363678	0.12502	2.90895	0.00362643	0.0347971	MED12	Teff	Resting	MORF4L2
ENSG00000101842.14	15.7265	-2.27438	0.411098	-5.53245	3.15796e-08	1.62681e-06	MED12	Teff	Resting	VSIG1
ENSG00000102024.19	4.82101	2.35851	0.632168	3.73083	0.000190849	0.0032372	MED12	Teff	Resting	PLS3
ENSG00000147251.16	233.753	-0.288873	0.0981408	-2.94346	0.00324568	0.0317914	MED12	Teff	Resting	DOCK11
ENSG00000125354.24	742.218	0.278531	0.0729003	3.8207	0.000133071	0.00235612	MED12	Teff	Resting	SEPTIN6
ENSG00000198918.8	414.071	-0.328758	0.0970486	-3.38756	0.000705166	0.00940071	MED12	Teff	Resting	RPL39
ENSG00000005893.16	283.705	0.56265	0.0963124	5.84192	5.16016e-09	3.26237e-07	MED12	Teff	Resting	LAMP2
ENSG00000125676.20	523.937	0.211736	0.0753866	2.80867	0.00497465	0.0442277	MED12	Teff	Resting	THOC2
ENSG00000101972.20	752.118	0.307126	0.0652269	4.70858	2.49444e-06	7.39939e-05	MED12	Teff	Resting	STAG2
ENSG00000009694.14	39.7249	-1.03383	0.252318	-4.09732	4.17952e-05	0.000870537	MED12	Teff	Resting	TENM1
ENSG00000156697.13	43.8154	-0.600629	0.213983	-2.8069	0.00500205	0.0444251	MED12	Teff	Resting	UTP14A
ENSG00000134602.16	144.067	0.464079	0.114155	4.06533	4.7965e-05	0.000981087	MED12	Teff	Resting	STK26
ENSG00000156531.18	201.448	0.315101	0.108498	2.90421	0.00368185	0.0351291	MED12	Teff	Resting	PHF6
ENSG00000022267.19	8.26706	1.47313	0.439791	3.34961	0.000809241	0.0103798	MED12	Teff	Resting	FHL1
ENSG00000102245.9	159.761	-0.859753	0.129486	-6.63972	3.14274e-11	3.00312e-09	MED12	Teff	Resting	CD40LG
ENSG00000101974.15	93.3871	0.438936	0.140802	3.1174	0.00182451	0.0202835	MED12	Teff	Resting	ATP11C
ENSG00000029993.15	60.5183	0.632004	0.175971	3.59153	0.000328738	0.00506791	MED12	Teff	Resting	HMGB3
ENSG00000198883.12	5.01737	-2.77693	0.855711	-3.24517	0.00117379	0.014072	MED12	Teff	Resting	PNMA5
ENSG00000262919.8	30.2217	-0.770744	0.252529	-3.0521	0.0022725	0.0241078	MED12	Teff	Resting	CCNQ
ENSG00000260081.2	2.6788	-3.781	1.32163	-2.86086	0.00422489	0.0388783	MED12	Teff	Resting	MRFAP1P1
ENSG00000184216.15	70.5949	-0.541032	0.163402	-3.31105	0.000929457	0.0115771	MED12	Teff	Resting	IRAK1
ENSG00000196924.19	637.237	-0.441053	0.0858632	-5.1367	2.79606e-07	1.14758e-05	MED12	Teff	Resting	FLNA
ENSG00000147403.18	395.134	-0.658931	0.126926	-5.19148	2.0863e-07	8.97469e-06	MED12	Teff	Resting	RPL10
ENSG00000102178.13	48.6679	-0.719238	0.203932	-3.52686	0.000420524	0.00622973	MED12	Teff	Resting	UBL4A
ENSG00000130830.15	38.3241	1.03737	0.214819	4.82902	1.37206e-06	4.49618e-05	MED12	Teff	Resting	MPP1
ENSG00000289707.1	10.4982	-2.16714	0.660647	-3.28032	0.00103688	0.0126878	MED12	Teff	Resting	ENSG00000289707
ENSG00000210049.1	117.633	-0.461984	0.153121	-3.01712	0.00255188	0.0264004	MED12	Teff	Resting	MT-TF
ENSG00000211459.2	6119.81	-0.323125	0.0568973	-5.67909	1.3541e-08	7.73999e-07	MED12	Teff	Resting	MT-RNR1
ENSG00000210082.2	37454.9	-0.17408	0.0432332	-4.02653	5.6607e-05	0.00114291	MED12	Teff	Resting	MT-RNR2
ENSG00000198888.2	892.419	-0.430143	0.0904711	-4.75448	1.98959e-06	6.12931e-05	MED12	Teff	Resting	MT-ND1
ENSG00000198763.3	2393.56	-0.361351	0.0696617	-5.18723	2.13441e-07	9.11896e-06	MED12	Teff	Resting	MT-ND2
ENSG00000198804.2	1812.22	-0.296192	0.0690771	-4.28784	1.8042e-05	0.000424529	MED12	Teff	Resting	MT-CO1
ENSG00000198712.1	2736.41	-0.305755	0.0821161	-3.72345	0.000196522	0.00332442	MED12	Teff	Resting	MT-CO2
ENSG00000228253.1	2482.66	-0.274537	0.0671514	-4.08832	4.34504e-05	0.000900518	MED12	Teff	Resting	MT-ATP8
ENSG00000198899.2	3077.85	-0.363467	0.0602739	-6.03026	1.637e-09	1.13215e-07	MED12	Teff	Resting	MT-ATP6
ENSG00000198938.2	5036.2	-0.293146	0.064428	-4.54997	5.36533e-06	0.000146325	MED12	Teff	Resting	MT-CO3
ENSG00000198840.2	2807.83	-0.281336	0.0595912	-4.7211	2.34574e-06	7.07567e-05	MED12	Teff	Resting	MT-ND3
ENSG00000198886.2	3615.64	-0.257146	0.0673358	-3.81886	0.000134072	0.0023705	MED12	Teff	Resting	MT-ND4
ENSG00000198786.2	2364.65	-0.265932	0.0820423	-3.2414	0.00118944	0.014221	MED12	Teff	Resting	MT-ND5
ENSG00000198727.2	3254.47	-0.451708	0.0706628	-6.39245	1.6325e-10	1.30998e-08	MED12	Teff	Resting	MT-CYB
ENSG00000248527.1	127.405	-0.528629	0.126934	-4.1646	3.11903e-05	0.000462384	MED12	Treg	Resting	MTATP6P1
ENSG00000187608.10	68.6933	0.555482	0.162251	3.42359	0.000617996	0.00623048	MED12	Treg	Resting	ISG15
ENSG00000186827.12	11.9178	1.32586	0.443182	2.99169	0.00277441	0.0218461	MED12	Treg	Resting	TNFRSF4
ENSG00000189339.12	148.089	-0.341882	0.11384	-3.00318	0.00267176	0.0212608	MED12	Treg	Resting	SLC35E2B
ENSG00000078369.18	481.992	0.220103	0.067845	3.24421	0.00117777	0.0107782	MED12	Treg	Resting	GNB1
ENSG00000272449.3	15.9474	-1.45338	0.415451	-3.49831	0.000468222	0.00493509	MED12	Treg	Resting	ENSG00000272449
ENSG00000157873.18	123.729	-0.325111	0.120941	-2.68817	0.00718447	0.0469067	MED12	Treg	Resting	TNFRSF14
ENSG00000157870.17	33.9462	-0.789058	0.245798	-3.21019	0.00132649	0.0118401	MED12	Treg	Resting	PRXL2B
ENSG00000169598.17	24.5204	-0.881201	0.298461	-2.95249	0.00315224	0.0241073	MED12	Treg	Resting	DFFB
ENSG00000116251.11	354.021	-0.752849	0.0770969	-9.76497	1.59156e-22	1.97229e-20	MED12	Treg	Resting	RPL22
ENSG00000215788.11	51.8528	-0.633685	0.19051	-3.32626	0.000880192	0.0084169	MED12	Treg	Resting	TNFRSF25
ENSG00000162408.11	144.35	-0.3251	0.122091	-2.66277	0.00775009	0.0496099	MED12	Treg	Resting	NOL9
ENSG00000142599.19	240.192	0.449018	0.0913933	4.91303	8.96813e-07	1.80836e-05	MED12	Treg	Resting	RERE
ENSG00000131686.15	42.8336	-2.5736	0.281052	-9.157	5.33583e-20	4.93525e-18	MED12	Treg	Resting	CA6
ENSG00000290109.1	5.26369	-2.21337	0.781886	-2.83081	0.00464305	0.0331825	MED12	Treg	Resting	ENSG00000290109
ENSG00000180758.12	25.616	1.15701	0.264373	4.37642	1.20642e-05	0.000194183	MED12	Treg	Resting	GPR157
ENSG00000228526.8	37.6049	-1.57319	0.280817	-5.60221	2.11637e-08	5.84705e-07	MED12	Treg	Resting	MIR34AHG
ENSG00000049239.13	55.4117	0.787176	0.167407	4.70217	2.57408e-06	4.75478e-05	MED12	Treg	Resting	H6PD
ENSG00000171608.18	329.215	-0.225637	0.0814372	-2.77069	0.00559382	0.0384489	MED12	Treg	Resting	PIK3CD
ENSG00000171603.18	224.782	0.43514	0.0908704	4.78858	1.67962e-06	3.23359e-05	MED12	Treg	Resting	CLSTN1
ENSG00000054523.20	71.9589	0.792547	0.163851	4.83699	1.31819e-06	2.58059e-05	MED12	Treg	Resting	KIF1B
ENSG00000120942.14	77.2687	-0.453728	0.153519	-2.95552	0.00312141	0.0239555	MED12	Treg	Resting	UBIAD1
ENSG00000028137.19	1378	-1.16639	0.0630593	-18.4967	2.19432e-76	5.60167e-73	MED12	Treg	Resting	TNFRSF1B
ENSG00000142634.13	61.1514	0.640356	0.174312	3.67362	0.000239138	0.0027952	MED12	Treg	Resting	EFHD2
ENSG00000116771.6	86.1505	-0.707737	0.150151	-4.7135	2.43502e-06	4.53071e-05	MED12	Treg	Resting	AGMAT
ENSG00000197312.12	117.595	-0.533029	0.129073	-4.12967	3.63281e-05	0.000528164	MED12	Treg	Resting	DDI2
ENSG00000055070.17	111.278	0.461561	0.129017	3.57752	0.000346868	0.00382334	MED12	Treg	Resting	SZRD1
ENSG00000173436.15	62.202	0.495033	0.170387	2.90535	0.00366839	0.0273981	MED12	Treg	Resting	MICOS10
ENSG00000127483.19	370.479	0.198848	0.0718088	2.76913	0.00562055	0.0386118	MED12	Treg	Resting	HP1BP3
ENSG00000117298.16	178.154	0.326783	0.0994683	3.2853	0.00101875	0.00954021	MED12	Treg	Resting	ECE1
ENSG00000117318.9	81.8463	-0.857451	0.167003	-5.13435	2.83127e-07	6.35121e-06	MED12	Treg	Resting	ID3
ENSG00000142676.14	1548.52	-0.619421	0.0527884	-11.734	8.52944e-32	2.1347e-29	MED12	Treg	Resting	RPL11
ENSG00000185436.12	6.87721	1.75432	0.552987	3.17245	0.00151157	0.0131608	MED12	Treg	Resting	IFNLR1
ENSG00000117602.13	626.097	-0.318977	0.0633151	-5.03793	4.70591e-07	1.01463e-05	MED12	Treg	Resting	RCAN3
ENSG00000117614.10	455.421	-0.287515	0.0672987	-4.27223	1.93529e-05	0.000297974	MED12	Treg	Resting	SYF2
ENSG00000157978.12	72.9292	-0.936883	0.162254	-5.77418	7.73304e-09	2.28483e-07	MED12	Treg	Resting	LDLRAP1
ENSG00000117632.23	926.38	0.297323	0.101162	2.93908	0.00329188	0.0249745	MED12	Treg	Resting	STMN1
ENSG00000169442.9	1247.78	-0.615796	0.0586734	-10.4953	9.07688e-26	1.39587e-23	MED12	Treg	Resting	CD52
ENSG00000130770.18	492.88	0.358389	0.0694186	5.16272	2.43384e-07	5.5974e-06	MED12	Treg	Resting	ATP5IF1
ENSG00000242125.3	34.1746	-0.701063	0.236998	-2.9581	0.00309541	0.0238154	MED12	Treg	Resting	SNHG3
ENSG00000120656.14	98.2453	-0.464066	0.14399	-3.2229	0.00126901	0.0114714	MED12	Treg	Resting	TAF12
ENSG00000159023.22	629.385	-0.475161	0.0604989	-7.85405	4.02811e-15	2.34771e-13	MED12	Treg	Resting	EPB41
ENSG00000162511.8	684.913	-0.286431	0.0671046	-4.26842	1.96862e-05	0.00030274	MED12	Treg	Resting	LAPTM5
ENSG00000134644.16	421.503	-0.214339	0.0714508	-2.99981	0.00270148	0.0214483	MED12	Treg	Resting	PUM1
ENSG00000184007.22	1167.24	0.143578	0.0492141	2.91742	0.00352945	0.0265	MED12	Treg	Resting	PTP4A2
ENSG00000116478.12	216.709	0.300357	0.101529	2.95835	0.00309294	0.0238108	MED12	Treg	Resting	HDAC1
ENSG00000134698.11	55.4354	0.693998	0.172486	4.02349	5.73419e-05	0.000805184	MED12	Treg	Resting	AGO4
ENSG00000134690.11	137.23	0.604447	0.144476	4.18373	2.86766e-05	0.000428327	MED12	Treg	Resting	CDCA8
ENSG00000127603.32	920.506	0.191177	0.0661795	2.88876	0.00386765	0.0286018	MED12	Treg	Resting	MACF1
ENSG00000090621.15	311.871	-0.466611	0.0798608	-5.84281	5.13285e-09	1.55251e-07	MED12	Treg	Resting	PABPC4
ENSG00000116983.13	18.1895	-3.12054	0.469976	-6.63979	3.14132e-11	1.25692e-09	MED12	Treg	Resting	HPCAL4
ENSG00000131236.18	941.772	0.208014	0.0576253	3.60977	0.000306465	0.00347329	MED12	Treg	Resting	CAP1
ENSG00000259943.2	20.3	-0.87017	0.305967	-2.844	0.00445505	0.0321973	MED12	Treg	Resting	ZMPSTE24-DT
ENSG00000049089.15	10.514	1.75014	0.443901	3.94264	8.05894e-05	0.00107937	MED12	Treg	Resting	COL9A2
ENSG00000178922.18	10.4251	1.85204	0.400901	4.61969	3.84321e-06	6.80371e-05	MED12	Treg	Resting	HYI
ENSG00000142945.13	55.3865	0.690313	0.187174	3.68808	0.000225953	0.00265323	MED12	Treg	Resting	KIF2C
ENSG00000142937.12	3327.38	-0.575912	0.0448134	-12.8513	8.45396e-38	2.91639e-35	MED12	Treg	Resting	RPS8
ENSG00000117450.15	375.756	-0.210408	0.0759157	-2.77161	0.00557804	0.0384149	MED12	Treg	Resting	PRDX1
ENSG00000132780.17	299.287	0.361331	0.0833566	4.33476	1.45916e-05	0.000233101	MED12	Treg	Resting	NASP
ENSG00000173660.12	420.358	-0.314397	0.0732014	-4.29496	1.74726e-05	0.000272254	MED12	Treg	Resting	UQCRH
ENSG00000123473.17	58.1596	0.508049	0.169364	2.99975	0.00270204	0.0214483	MED12	Treg	Resting	STIL
ENSG00000123080.12	31.5252	0.691106	0.229674	3.00908	0.00262041	0.0210226	MED12	Treg	Resting	CDKN2C
ENSG00000123091.5	119.074	0.327635	0.121877	2.68825	0.00718278	0.0469067	MED12	Treg	Resting	RNF11
ENSG00000173406.16	3.61325	-3.75529	1.12474	-3.33879	0.000841432	0.00811181	MED12	Treg	Resting	DAB1
ENSG00000134709.13	29.4198	-0.84745	0.253004	-3.34955	0.00080942	0.0078566	MED12	Treg	Resting	HOOK1
ENSG00000116641.18	7.61679	1.32367	0.463049	2.8586	0.0042551	0.031071	MED12	Treg	Resting	DOCK7
ENSG00000079739.17	36.241	0.821003	0.208808	3.93185	8.42929e-05	0.00112074	MED12	Treg	Resting	PGM1
ENSG00000162433.15	10.1273	2.4962	0.457143	5.46044	4.74947e-08	1.24737e-06	MED12	Treg	Resting	AK4
ENSG00000213625.9	136.941	0.551477	0.123644	4.4602	8.18821e-06	0.000136978	MED12	Treg	Resting	LEPROT
ENSG00000184588.18	203.031	-0.376467	0.106377	-3.53898	0.000401678	0.0043266	MED12	Treg	Resting	PDE4B
ENSG00000198160.15	504.906	0.239184	0.0686537	3.48393	0.000494113	0.0051611	MED12	Treg	Resting	MIER1
ENSG00000081985.14	91.977	0.626418	0.159882	3.91799	8.92895e-05	0.00117615	MED12	Treg	Resting	IL12RB2
ENSG00000116717.13	155.338	-0.493464	0.128597	-3.83729	0.000124399	0.00157522	MED12	Treg	Resting	GADD45A
ENSG00000024526.17	36.9625	0.964761	0.224341	4.30042	1.70476e-05	0.000267316	MED12	Treg	Resting	DEPDC1
ENSG00000137959.17	36.8999	4.60022	0.393573	11.6884	1.46196e-31	3.58855e-29	MED12	Treg	Resting	IFI44L
ENSG00000137965.11	33.5747	2.15281	0.242124	8.89137	6.03581e-19	5.03536e-17	MED12	Treg	Resting	IFI44
ENSG00000142875.20	355.928	0.356601	0.0734887	4.85246	1.21938e-06	2.40932e-05	MED12	Treg	Resting	PRKACB
ENSG00000143013.13	71.315	0.646037	0.195517	3.30425	0.000952319	0.00898647	MED12	Treg	Resting	LMO4
ENSG00000117228.11	677.856	0.681271	0.173212	3.93316	8.38356e-05	0.00111583	MED12	Treg	Resting	GBP1
ENSG00000154451.15	1184.77	-0.798442	0.0745784	-10.7061	9.53266e-27	1.60098e-24	MED12	Treg	Resting	GBP5
ENSG00000225492.6	5.3208	1.91313	0.527544	3.62649	0.000287304	0.00328303	MED12	Treg	Resting	GBP1P1
ENSG00000162664.17	198.649	0.266969	0.0965452	2.76522	0.00568844	0.0390571	MED12	Treg	Resting	ZNF326
ENSG00000069702.11	44.5229	0.768008	0.212825	3.60863	0.000307816	0.00348004	MED12	Treg	Resting	TGFBR3
ENSG00000162676.13	101.692	0.550013	0.138034	3.98461	6.75924e-05	0.000932702	MED12	Treg	Resting	GFI1
ENSG00000067208.16	34.7968	0.73099	0.206221	3.5447	0.000393063	0.00426567	MED12	Treg	Resting	EVI5
ENSG00000122406.14	1825.55	-0.730322	0.0515564	-14.1655	1.49842e-45	7.08365e-43	MED12	Treg	Resting	RPL5
ENSG00000122483.18	163.686	0.306071	0.107137	2.85681	0.00427925	0.0311675	MED12	Treg	Resting	CCDC18
ENSG00000223745.8	176.309	-0.302417	0.105852	-2.85697	0.00427712	0.0311675	MED12	Treg	Resting	CCDC18-AS1
ENSG00000156876.10	83.8658	0.378073	0.14051	2.69071	0.00712994	0.0466715	MED12	Treg	Resting	SASS6
ENSG00000122435.11	79.1262	-0.480349	0.153577	-3.12775	0.00176149	0.0150594	MED12	Treg	Resting	TRMT13
ENSG00000162694.14	25.8884	1.04329	0.263763	3.95541	7.64044e-05	0.00102872	MED12	Treg	Resting	EXTL2
ENSG00000117543.22	120.215	-1.27644	0.133041	-9.59436	8.44426e-22	9.88831e-20	MED12	Treg	Resting	DPH5
ENSG00000233184.9	50.9819	-1.45302	0.203704	-7.13303	9.81855e-13	4.54072e-11	MED12	Treg	Resting	DPH5-DT
ENSG00000225938.3	27.1347	-1.33051	0.273738	-4.8605	1.17091e-06	2.32433e-05	MED12	Treg	Resting	S1PR1-DT
ENSG00000170989.10	278.528	-0.752962	0.0896036	-8.40326	4.34256e-17	3.09656e-15	MED12	Treg	Resting	S1PR1
ENSG00000134215.16	34.268	0.697264	0.22333	3.12212	0.00179552	0.0153298	MED12	Treg	Resting	VAV3
ENSG00000085491.17	169.59	0.634897	0.100539	6.31494	2.70263e-10	9.74313e-09	MED12	Treg	Resting	SLC25A24
ENSG00000121940.17	56.1299	0.488768	0.174274	2.8046	0.00503787	0.0355857	MED12	Treg	Resting	CLCC1
ENSG00000134222.16	9.89487	1.69976	0.393362	4.3211	1.55251e-05	0.000245858	MED12	Treg	Resting	PSRC1
ENSG00000162777.17	82.6003	-0.559323	0.159918	-3.49757	0.000469522	0.00494062	MED12	Treg	Resting	DENND2D
ENSG00000155366.17	16.7976	1.22118	0.345146	3.53815	0.000402936	0.00433649	MED12	Treg	Resting	RHOC
ENSG00000116793.16	55.4931	0.903947	0.176778	5.11347	3.16287e-07	7.02103e-06	MED12	Treg	Resting	PHTF1
ENSG00000188761.13	6.44892	1.61254	0.512708	3.14515	0.00166004	0.0142589	MED12	Treg	Resting	BCL2L15
ENSG00000009307.17	1490.48	-0.133822	0.0425391	-3.14587	0.00165593	0.0142473	MED12	Treg	Resting	CSDE1
ENSG00000134198.10	10.4989	2.33896	0.48029	4.86989	1.11661e-06	2.22346e-05	MED12	Treg	Resting	TSPAN2
ENSG00000116815.16	71.5617	0.482519	0.155891	3.09523	0.00196663	0.0164914	MED12	Treg	Resting	CD58
ENSG00000116824.5	1256	-0.360619	0.055609	-6.4849	8.87927e-11	3.35311e-09	MED12	Treg	Resting	CD2
ENSG00000198162.12	795.877	-0.272162	0.0629967	-4.32025	1.55849e-05	0.000246501	MED12	Treg	Resting	MAN1A2
ENSG00000183508.5	94.7835	0.901312	0.134518	6.7003	2.07992e-11	8.42798e-10	MED12	Treg	Resting	TENT5C
ENSG00000134250.21	88.1952	0.442133	0.154531	2.86112	0.00422143	0.0308959	MED12	Treg	Resting	NOTCH2
ENSG00000171943.12	32.6983	0.709483	0.222044	3.19524	0.00139714	0.0122987	MED12	Treg	Resting	SRGAP2C
ENSG00000131788.16	14.6684	1.00016	0.328989	3.04011	0.00236492	0.0192919	MED12	Treg	Resting	PIAS3
ENSG00000265972.6	2384.91	-0.851278	0.0638362	-13.3353	1.442e-40	5.41345e-38	MED12	Treg	Resting	TXNIP
ENSG00000180867.11	7.03357	1.35643	0.49451	2.74298	0.00608835	0.0412483	MED12	Treg	Resting	PDIA3P1
ENSG00000269713.9	21.5904	-1.155	0.307229	-3.75942	0.000170308	0.0020822	MED12	Treg	Resting	NBPF9
ENSG00000136631.16	53.5442	0.779131	0.188684	4.1293	3.63875e-05	0.000528385	MED12	Treg	Resting	VPS45
ENSG00000023902.14	182.919	0.696894	0.110241	6.32156	2.58937e-10	9.36283e-09	MED12	Treg	Resting	PLEKHO1
ENSG00000143401.15	514.304	0.18746	0.0637025	2.94275	0.00325313	0.0247422	MED12	Treg	Resting	ANP32E
ENSG00000143384.14	1078.95	-0.617341	0.0661316	-9.33504	1.00955e-20	1.01464e-18	MED12	Treg	Resting	MCL1
ENSG00000197622.13	630.921	-0.299377	0.0639305	-4.68285	2.82907e-06	5.17339e-05	MED12	Treg	Resting	CDC42SE1
ENSG00000143442.23	108.249	0.447079	0.128557	3.47767	0.000505789	0.00525297	MED12	Treg	Resting	POGZ
ENSG00000159445.13	136.212	-0.82358	0.1224	-6.72857	1.71338e-11	7.03204e-10	MED12	Treg	Resting	THEM4
ENSG00000197747.9	318.667	-0.254975	0.0848084	-3.00648	0.0026429	0.0211498	MED12	Treg	Resting	S100A10
ENSG00000163191.6	168.835	0.614893	0.110476	5.56585	2.60872e-08	7.14542e-07	MED12	Treg	Resting	S100A11
ENSG00000196154.12	874.529	0.207727	0.0586727	3.54043	0.000399476	0.0043138	MED12	Treg	Resting	S100A4
ENSG00000143554.14	13.0155	1.55862	0.373627	4.1716	3.02465e-05	0.00044996	MED12	Treg	Resting	SLC27A3
ENSG00000177954.14	948.442	-0.456945	0.0764142	-5.97985	2.23348e-09	7.09157e-08	MED12	Treg	Resting	RPS27
ENSG00000143515.20	156.445	-0.786267	0.11682	-6.73058	1.68983e-11	6.95774e-10	MED12	Treg	Resting	ATP8B2
ENSG00000160712.13	210.591	-0.771539	0.101297	-7.61662	2.60406e-14	1.38493e-12	MED12	Treg	Resting	IL6R
ENSG00000160710.18	361.007	0.220304	0.0707671	3.11308	0.00185145	0.0157336	MED12	Treg	Resting	ADAR
ENSG00000173207.13	90.6893	0.444781	0.140005	3.17689	0.00148862	0.0130053	MED12	Treg	Resting	CKS1B
ENSG00000143537.14	27.1336	-0.762635	0.259869	-2.93469	0.00333881	0.0252917	MED12	Treg	Resting	ADAM15
ENSG00000185499.17	9.01321	1.58936	0.425581	3.73457	0.000188037	0.00225785	MED12	Treg	Resting	MUC1
ENSG00000132676.16	220.646	-0.456293	0.0969254	-4.70768	2.50554e-06	4.65513e-05	MED12	Treg	Resting	DAP3
ENSG00000198715.13	35.9256	-0.777126	0.230144	-3.3767	0.000733621	0.00724203	MED12	Treg	Resting	GLMP
ENSG00000160818.17	115.028	-0.826587	0.151343	-5.46166	4.71691e-08	1.24138e-06	MED12	Treg	Resting	GPATCH4
ENSG00000143319.17	118.914	-0.380616	0.141897	-2.68234	0.00731086	0.0473925	MED12	Treg	Resting	ISG20L2
ENSG00000143321.19	441.306	0.204382	0.0685779	2.9803	0.00287971	0.0225639	MED12	Treg	Resting	HDGF
ENSG00000163564.15	274.197	-0.395847	0.0913428	-4.33364	1.46666e-05	0.000234006	MED12	Treg	Resting	PYHIN1
ENSG00000163565.20	1099.01	0.259012	0.0602866	4.29634	1.73641e-05	0.000271611	MED12	Treg	Resting	IFI16
ENSG00000163568.16	43.3568	0.710353	0.2303	3.08446	0.0020392	0.0170231	MED12	Treg	Resting	AIM2
ENSG00000158710.15	654.24	0.318064	0.0618887	5.13929	2.75783e-07	6.23026e-06	MED12	Treg	Resting	TAGLN2
ENSG00000162734.13	65.2055	0.561122	0.153517	3.6551	0.00025708	0.00297765	MED12	Treg	Resting	PEA15
ENSG00000117090.16	143.137	-0.526832	0.11886	-4.43238	9.31972e-06	0.000154892	MED12	Treg	Resting	SLAMF1
ENSG00000117091.10	435.165	-0.356306	0.0776065	-4.59119	4.40727e-06	7.70609e-05	MED12	Treg	Resting	CD48
ENSG00000026751.17	10.9159	2.60293	0.46034	5.65436	1.56427e-08	4.41733e-07	MED12	Treg	Resting	SLAMF7
ENSG00000122224.18	16.7076	1.25774	0.327588	3.83941	0.000123331	0.00156326	MED12	Treg	Resting	LY9
ENSG00000186517.14	443.861	-0.257409	0.0685226	-3.75656	0.000172264	0.00209807	MED12	Treg	Resting	ARHGAP30
ENSG00000158850.15	111.166	-0.362399	0.125397	-2.89002	0.00385216	0.0285038	MED12	Treg	Resting	B4GALT3
ENSG00000158859.10	6.14676	-1.76673	0.577013	-3.06186	0.00219964	0.0181136	MED12	Treg	Resting	ADAMTS4
ENSG00000158869.11	55.9066	-0.743407	0.172213	-4.3168	1.58309e-05	0.000249464	MED12	Treg	Resting	FCER1G
ENSG00000143228.13	163.516	0.419811	0.108828	3.85755	0.000114527	0.00146329	MED12	Treg	Resting	NUF2
ENSG00000143167.12	10.6372	-1.30656	0.446133	-2.92864	0.00340451	0.0257131	MED12	Treg	Resting	GPA33
ENSG00000143162.9	8.05709	1.32687	0.472037	2.81095	0.00493954	0.0350231	MED12	Treg	Resting	CREG1
ENSG00000198771.11	534.213	-0.281587	0.068011	-4.14031	3.4684e-05	0.000507691	MED12	Treg	Resting	RCSD1
ENSG00000188404.10	1063.23	-0.42735	0.0670238	-6.3761	1.81654e-10	6.66272e-09	MED12	Treg	Resting	SELL
ENSG00000117533.15	151.111	-0.373124	0.115609	-3.22746	0.00124896	0.0113222	MED12	Treg	Resting	VAMP4
ENSG00000234741.10	198.334	-0.866602	0.113853	-7.61156	2.70803e-14	1.42832e-12	MED12	Treg	Resting	GAS5
ENSG00000116161.18	394.794	-0.210173	0.0695384	-3.0224	0.00250782	0.0202722	MED12	Treg	Resting	CACYBP
ENSG00000162783.11	405.262	-0.21856	0.0779544	-2.8037	0.00505206	0.0356465	MED12	Treg	Resting	IER5
ENSG00000116701.16	47.8735	0.494292	0.185196	2.66902	0.00760739	0.0488926	MED12	Treg	Resting	NCF2
ENSG00000162704.16	879.638	0.645637	0.0595899	10.8347	2.35805e-27	4.18029e-25	MED12	Treg	Resting	ARPC5
ENSG00000143344.16	16.2881	2.28237	0.354331	6.44135	1.18419e-10	4.40669e-09	MED12	Treg	Resting	RGL1
ENSG00000116679.16	341.782	-0.478331	0.0800838	-5.97288	2.33098e-09	7.32825e-08	MED12	Treg	Resting	IVNS1ABP
ENSG00000116690.13	12.0295	-1.81321	0.427681	-4.23963	2.23888e-05	0.000341015	MED12	Treg	Resting	PRG4
ENSG00000047410.14	1510.14	-0.148163	0.0506166	-2.92717	0.00342064	0.0258197	MED12	Treg	Resting	TPR
ENSG00000090104.12	208.952	-0.596983	0.121523	-4.91252	8.9913e-07	1.81017e-05	MED12	Treg	Resting	RGS1
ENSG00000066279.19	656.388	0.369561	0.0842871	4.38455	1.16226e-05	0.000188502	MED12	Treg	Resting	ASPM
ENSG00000213047.13	166.299	0.446753	0.108129	4.13167	3.60132e-05	0.000525339	MED12	Treg	Resting	DENND1B
ENSG00000151414.15	125.586	0.394738	0.122803	3.21441	0.00130712	0.0117082	MED12	Treg	Resting	NEK7
ENSG00000081237.21	3169.11	-0.113091	0.0406868	-2.77955	0.0054435	0.0376822	MED12	Treg	Resting	PTPRC
ENSG00000118193.12	160.341	0.459989	0.111444	4.12752	3.6669e-05	0.000531867	MED12	Treg	Resting	KIF14
ENSG00000174307.7	12.7227	-1.65574	0.523736	-3.16141	0.00157009	0.0136145	MED12	Treg	Resting	PHLDA3
ENSG00000159388.6	209.942	-0.492638	0.109774	-4.48774	7.19838e-06	0.000121696	MED12	Treg	Resting	BTG2
ENSG00000069275.13	1591.74	0.419527	0.048771	8.60197	7.83586e-18	5.84894e-16	MED12	Treg	Resting	NUCKS1
ENSG00000117280.13	190.051	-0.559663	0.10502	-5.32912	9.86907e-08	2.42248e-06	MED12	Treg	Resting	RAB29
ENSG00000266094.8	986.899	-0.332657	0.0587927	-5.65813	1.53027e-08	4.35019e-07	MED12	Treg	Resting	RASSF5
ENSG00000162894.12	661.926	-1.11244	0.0753329	-14.767	2.38999e-49	1.52529e-46	MED12	Treg	Resting	FCMR
ENSG00000123843.13	4.16954	1.85989	0.596957	3.11561	0.00183564	0.0156097	MED12	Treg	Resting	C4BPB
ENSG00000196352.18	82.6907	-0.599942	0.155231	-3.86483	0.000111169	0.00142752	MED12	Treg	Resting	CD55
ENSG00000123684.13	157.129	0.929122	0.107856	8.6145	7.02453e-18	5.27418e-16	MED12	Treg	Resting	LPGAT1
ENSG00000066027.12	271.821	-0.328892	0.088983	-3.69612	0.000218922	0.00258017	MED12	Treg	Resting	PPP2R5A
ENSG00000143499.14	78.7716	0.491271	0.150853	3.25662	0.00112748	0.0103757	MED12	Treg	Resting	SMYD2
ENSG00000117724.14	780.168	0.58564	0.133372	4.39102	1.12819e-05	0.000183676	MED12	Treg	Resting	CENPF
ENSG00000136636.13	24.9146	1.33494	0.254114	5.25329	1.4941e-07	3.58471e-06	MED12	Treg	Resting	KCTD3
ENSG00000136628.18	431.961	-0.257604	0.0732973	-3.51452	0.000440557	0.00468996	MED12	Treg	Resting	EPRS1
ENSG00000162819.12	274.926	0.251393	0.0813067	3.09191	0.00198875	0.0166455	MED12	Treg	Resting	BROX
ENSG00000143753.13	115.786	0.406651	0.126844	3.20592	0.00134633	0.0120004	MED12	Treg	Resting	DEGS1
ENSG00000162923.17	200.08	0.278649	0.0997791	2.79266	0.0052277	0.0366226	MED12	Treg	Resting	WDR26
ENSG00000143815.15	600.696	-0.212665	0.061536	-3.45594	0.000548374	0.00563563	MED12	Treg	Resting	LBR
ENSG00000116574.6	21.6874	2.33404	0.289318	8.06741	7.18078e-16	4.4278e-14	MED12	Treg	Resting	RHOU
ENSG00000154429.11	33.4332	0.634351	0.226794	2.79704	0.00515734	0.0361694	MED12	Treg	Resting	CCSAP
ENSG00000143641.10	81.6038	0.531382	0.161972	3.28071	0.00103546	0.00967537	MED12	Treg	Resting	GALNT2
ENSG00000135750.15	12.5267	1.17985	0.379711	3.10723	0.00188852	0.0159954	MED12	Treg	Resting	KCNK1
ENSG00000183780.13	43.2843	0.918904	0.209707	4.38185	1.17678e-05	0.000190132	MED12	Treg	Resting	SLC35F3
ENSG00000227630.4	4.38155	2.31971	0.635642	3.6494	0.000262852	0.00302529	MED12	Treg	Resting	LINC01132
ENSG00000173726.11	195.82	-0.265687	0.0952342	-2.78983	0.0052736	0.0368632	MED12	Treg	Resting	TOMM20
ENSG00000116977.19	291.142	0.292725	0.0827111	3.53913	0.000401454	0.0043266	MED12	Treg	Resting	LGALS8
ENSG00000233355.7	35.2396	1.20668	0.238389	5.0618	4.15306e-07	9.04603e-06	MED12	Treg	Resting	CHRM3-AS2
ENSG00000143702.16	97.0572	0.378223	0.130508	2.89808	0.00375456	0.0279399	MED12	Treg	Resting	CEP170
ENSG00000117020.19	78.7765	0.770822	0.143895	5.35683	8.46931e-08	2.11965e-06	MED12	Treg	Resting	AKT3
ENSG00000162852.14	79.5525	-0.50818	0.158982	-3.19647	0.0013912	0.0122758	MED12	Treg	Resting	CNST
ENSG00000143653.10	21.9667	1.26615	0.273657	4.62676	3.71425e-06	6.58454e-05	MED12	Treg	Resting	SCCPDH
ENSG00000035115.22	47.2307	-1.09507	0.208235	-5.25885	1.44962e-07	3.49773e-06	MED12	Treg	Resting	SH3YL1
ENSG00000143727.16	195.185	-0.510149	0.101108	-5.04556	4.52196e-07	9.76622e-06	MED12	Treg	Resting	ACP1
ENSG00000171863.15	706.292	-0.759604	0.0662893	-11.4589	2.12135e-30	4.66843e-28	MED12	Treg	Resting	RPS7
ENSG00000134326.12	42.239	2.20739	0.22711	9.71945	2.49129e-22	2.99989e-20	MED12	Treg	Resting	CMPK2
ENSG00000134321.13	14.919	3.39565	0.399234	8.50542	1.80932e-17	1.31217e-15	MED12	Treg	Resting	RSAD2
ENSG00000115738.10	95.8419	0.881971	0.157403	5.60327	2.10347e-08	5.824e-07	MED12	Treg	Resting	ID2
ENSG00000134330.19	127.133	0.429682	0.119706	3.58947	0.000331348	0.00369696	MED12	Treg	Resting	IAH1
ENSG00000134308.14	223.771	0.311366	0.0905469	3.43873	0.00058446	0.005949	MED12	Treg	Resting	YWHAQ
ENSG00000115756.13	191.824	0.286679	0.099824	2.87185	0.00408081	0.0299871	MED12	Treg	Resting	HPCAL1
ENSG00000115758.14	95.9644	-0.716982	0.145777	-4.91834	8.72814e-07	1.76555e-05	MED12	Treg	Resting	ODC1
ENSG00000143870.13	529.68	0.625443	0.0736977	8.48659	2.12785e-17	1.53446e-15	MED12	Treg	Resting	PDIA6
ENSG00000134318.16	210.199	0.394783	0.0880281	4.48474	7.30039e-06	0.000123094	MED12	Treg	Resting	ROCK2
ENSG00000071575.12	217.65	-1.38268	0.101047	-13.6836	1.27264e-42	5.80142e-40	MED12	Treg	Resting	TRIB2
ENSG00000198399.16	314.463	-0.250716	0.086469	-2.89949	0.00373765	0.0278424	MED12	Treg	Resting	ITSN2
ENSG00000084676.16	142.943	0.392186	0.126879	3.09102	0.00199468	0.0166842	MED12	Treg	Resting	NCOA1
ENSG00000143970.18	257.292	0.275195	0.0886808	3.10321	0.00191433	0.0161178	MED12	Treg	Resting	ASXL2
ENSG00000115204.15	41.58	-0.620774	0.226704	-2.73826	0.00617662	0.0415595	MED12	Treg	Resting	MPV17
ENSG00000115241.11	357.449	-0.720501	0.0984761	-7.3165	2.54517e-13	1.22591e-11	MED12	Treg	Resting	PPM1G
ENSG00000075426.12	71.8261	-0.90362	0.164516	-5.49258	3.96097e-08	1.05991e-06	MED12	Treg	Resting	FOSL2
ENSG00000163811.12	285.117	-0.437759	0.0944311	-4.63575	3.55638e-06	6.33105e-05	MED12	Treg	Resting	WDR43
ENSG00000115295.21	81.3489	0.409227	0.145357	2.81533	0.00487274	0.0345916	MED12	Treg	Resting	CLIP4
ENSG00000152689.18	20.2582	1.02645	0.288702	3.55539	0.000377423	0.00411746	MED12	Treg	Resting	RASGRP3
ENSG00000171055.15	69.178	0.593875	0.149802	3.96439	7.35843e-05	0.00100238	MED12	Treg	Resting	FEZ2
ENSG00000055332.19	284.374	0.763166	0.0857747	8.89733	5.72048e-19	4.82478e-17	MED12	Treg	Resting	EIF2AK2
ENSG00000138061.12	221.327	1.24583	0.103417	12.0467	2.01883e-33	5.48263e-31	MED12	Treg	Resting	CYP1B1
ENSG00000115904.15	896.79	-0.352788	0.102667	-3.43624	0.000589853	0.00599283	MED12	Treg	Resting	SOS1
ENSG00000143924.19	449.049	-0.237693	0.0678566	-3.50287	0.000460268	0.00486732	MED12	Treg	Resting	EML4
ENSG00000115944.15	174.353	-0.392409	0.112675	-3.48266	0.000496454	0.00517707	MED12	Treg	Resting	COX7A2L
ENSG00000152518.8	320.113	-0.753617	0.0908815	-8.29231	1.1107e-16	7.66323e-15	MED12	Treg	Resting	ZFP36L2
ENSG00000143933.20	713.959	0.21704	0.0602978	3.59947	0.000318868	0.00359226	MED12	Treg	Resting	CALM2
ENSG00000115310.19	571.112	0.199783	0.0627781	3.18237	0.00146077	0.0127882	MED12	Treg	Resting	RTN4
ENSG00000143947.15	2994.7	-0.478017	0.0499307	-9.5736	1.0325e-21	1.19807e-19	MED12	Treg	Resting	RPS27A
ENSG00000085760.15	209.891	-0.406256	0.099453	-4.0849	4.40949e-05	0.000631681	MED12	Treg	Resting	MTIF2
ENSG00000115355.18	87.9104	1.24719	0.152322	8.18788	2.65868e-16	1.74028e-14	MED12	Treg	Resting	CCDC88A
ENSG00000028116.18	55.9696	0.851816	0.167713	5.07902	3.79394e-07	8.30632e-06	MED12	Treg	Resting	VRK2
ENSG00000115392.13	57.7611	1.03286	0.165933	6.22455	4.82955e-10	1.66606e-08	MED12	Treg	Resting	FANCL
ENSG00000115464.15	504.264	-0.171265	0.0639429	-2.67841	0.00739731	0.0478314	MED12	Treg	Resting	USP34
ENSG00000082898.19	223.596	0.467384	0.0868889	5.3791	7.48576e-08	1.89204e-06	MED12	Treg	Resting	XPO1
ENSG00000115484.15	263.364	-0.294572	0.0921384	-3.19705	0.00138839	0.0122697	MED12	Treg	Resting	CCT4
ENSG00000225889.10	18.8933	-1.48618	0.337758	-4.40012	1.0819e-05	0.000177043	MED12	Treg	Resting	ENSG00000225889
ENSG00000179833.4	94.1853	1.07354	0.136642	7.85663	3.946e-15	2.3104e-13	MED12	Treg	Resting	SERTAD2
ENSG00000198369.10	7.16932	2.74808	0.54256	5.06503	4.08335e-07	8.92464e-06	MED12	Treg	Resting	SPRED2
ENSG00000163219.12	247.992	-0.33708	0.101961	-3.30599	0.000946429	0.00895494	MED12	Treg	Resting	ARHGAP25
ENSG00000198380.13	97.933	0.42943	0.135854	3.16096	0.00157253	0.0136185	MED12	Treg	Resting	GFPT1
ENSG00000087338.5	169.3	-0.502872	0.108233	-4.64619	3.38127e-06	6.06159e-05	MED12	Treg	Resting	GMCL1
ENSG00000169564.7	903.664	-0.312431	0.06573	-4.75325	2.00171e-06	3.7964e-05	MED12	Treg	Resting	PCBP1
ENSG00000163017.14	2.39413	4.02534	1.04396	3.85584	0.000115335	0.00147117	MED12	Treg	Resting	ACTG2
ENSG00000187605.16	54.2605	0.725555	0.183072	3.96322	7.39459e-05	0.00100623	MED12	Treg	Resting	TET3
ENSG00000152291.15	688.224	0.321963	0.0589874	5.45817	4.81066e-08	1.25826e-06	MED12	Treg	Resting	TGOLN2
ENSG00000042493.16	54.9616	1.47625	0.170141	8.67663	4.07656e-18	3.13453e-16	MED12	Treg	Resting	CAPG
ENSG00000118640.11	155.609	-0.394326	0.11018	-3.57891	0.000345025	0.0038096	MED12	Treg	Resting	VAMP8
ENSG00000168899.5	28.2672	0.661772	0.236485	2.79836	0.00513622	0.0360991	MED12	Treg	Resting	VAMP5
ENSG00000132300.19	236.182	-0.292993	0.105176	-2.78575	0.00534041	0.037208	MED12	Treg	Resting	PTCD3
ENSG00000153561.13	139.644	0.330888	0.110409	2.99694	0.00272703	0.0215774	MED12	Treg	Resting	RMND5A
ENSG00000273445.1	41.4916	-2.08403	0.268296	-7.76766	7.99471e-15	4.49535e-13	MED12	Treg	Resting	ENSG00000273445
ENSG00000172005.11	173.349	-0.310497	0.109145	-2.8448	0.00444391	0.0321918	MED12	Treg	Resting	MAL
ENSG00000071073.13	148.966	-0.653549	0.126125	-5.18174	2.19824e-07	5.1015e-06	MED12	Treg	Resting	MGAT4A
ENSG00000273045.7	5.86961	-2.15688	0.653394	-3.30104	0.000963284	0.0090654	MED12	Treg	Resting	C2orf15
ENSG00000185414.20	110.346	-0.467266	0.130165	-3.58979	0.000330949	0.00369696	MED12	Treg	Resting	MRPL30
ENSG00000158417.11	1012.36	-0.335896	0.0639605	-5.25163	1.50762e-07	3.59687e-06	MED12	Treg	Resting	EIF5B
ENSG00000071082.11	2366.1	-0.469269	0.0537302	-8.73379	2.4628e-18	1.9647e-16	MED12	Treg	Resting	RPL31
ENSG00000175874.10	11.1076	-1.99452	0.442105	-4.51141	6.43985e-06	0.000109891	MED12	Treg	Resting	CREG2
ENSG00000115590.14	23.0593	-1.26311	0.31144	-4.05569	4.99867e-05	0.000708923	MED12	Treg	Resting	IL1R2
ENSG00000115594.12	103.059	-0.655425	0.159309	-4.11418	3.88555e-05	0.000560398	MED12	Treg	Resting	IL1R1
ENSG00000115604.12	103.086	0.44235	0.130996	3.37683	0.000733267	0.00724203	MED12	Treg	Resting	IL18R1
ENSG00000135968.22	789.875	-0.304826	0.0657838	-4.63375	3.591e-06	6.38379e-05	MED12	Treg	Resting	GCC2
ENSG00000169756.17	320.659	-0.238289	0.0840847	-2.83392	0.00459806	0.0329162	MED12	Treg	Resting	LIMS1
ENSG00000169679.15	112.892	0.693629	0.137266	5.05318	4.34524e-07	9.40046e-06	MED12	Treg	Resting	BUB1
ENSG00000153094.24	109.564	0.447236	0.137484	3.253	0.00114195	0.0104868	MED12	Treg	Resting	BCL2L11
ENSG00000240350.3	33.9719	0.593254	0.215225	2.75644	0.00584341	0.0397788	MED12	Treg	Resting	SOCAR
ENSG00000153214.11	165.794	0.2721	0.101163	2.68973	0.00715102	0.0467361	MED12	Treg	Resting	TMEM87B
ENSG00000144161.14	110.89	-0.686098	0.144393	-4.75159	2.01821e-06	3.81637e-05	MED12	Treg	Resting	ZC3H8
ENSG00000125630.16	70.0644	-0.549606	0.16689	-3.29323	0.000990422	0.00928857	MED12	Treg	Resting	POLR1B
ENSG00000169607.13	114.973	0.41396	0.145706	2.84106	0.00449636	0.0324063	MED12	Treg	Resting	CKAP2L
ENSG00000144118.14	205.52	0.347311	0.102897	3.37531	0.000737322	0.00727293	MED12	Treg	Resting	RALB
ENSG00000155438.12	190.834	-0.439611	0.125412	-3.50535	0.000456013	0.00483033	MED12	Treg	Resting	NIFK
ENSG00000136732.16	279.655	-0.425287	0.0909834	-4.67433	2.94915e-06	5.36989e-05	MED12	Treg	Resting	GYPC
ENSG00000136717.15	119.354	-0.685398	0.13561	-5.05417	4.32264e-07	9.36743e-06	MED12	Treg	Resting	BIN1
ENSG00000072163.20	22.4225	-0.802446	0.279947	-2.86642	0.00415146	0.0304711	MED12	Treg	Resting	LIMS2
ENSG00000152082.15	164.6	0.278168	0.104129	2.67139	0.00755385	0.0485974	MED12	Treg	Resting	MZT2B
ENSG00000115762.17	163.092	-0.367002	0.112872	-3.25149	0.00114802	0.0105344	MED12	Treg	Resting	PLEKHB2
ENSG00000173272.16	79.135	0.560925	0.141028	3.97741	6.96693e-05	0.000955165	MED12	Treg	Resting	MZT2A
ENSG00000115839.19	187.972	0.376764	0.0956108	3.9406	8.12773e-05	0.00108631	MED12	Treg	Resting	RAB3GAP1
ENSG00000226806.1	3.58126	2.46707	0.796734	3.09648	0.00195835	0.0164341	MED12	Treg	Resting	LCT-AS1
ENSG00000121966.8	579.167	-0.761006	0.0853331	-8.91806	4.74518e-19	4.06493e-17	MED12	Treg	Resting	CXCR4
ENSG00000168288.13	182.533	-0.28785	0.0956503	-3.0094	0.00261764	0.0210136	MED12	Treg	Resting	MMADHC
ENSG00000123609.11	227.865	0.387052	0.0932953	4.14867	3.34408e-05	0.000494026	MED12	Treg	Resting	NMI
ENSG00000115159.16	79.5992	1.14316	0.150544	7.59351	3.11359e-14	1.62877e-12	MED12	Treg	Resting	GPD2
ENSG00000115165.10	485.085	-0.652143	0.0696242	-9.36662	7.48899e-21	7.64716e-19	MED12	Treg	Resting	CYTIP
ENSG00000153250.21	337.403	0.740996	0.0787556	9.40881	5.01802e-21	5.25e-19	MED12	Treg	Resting	RBMS1
ENSG00000136560.14	160.068	0.396895	0.102327	3.8787	0.000105015	0.00136221	MED12	Treg	Resting	TANK
ENSG00000115267.10	103.929	0.40671	0.124597	3.26421	0.00109769	0.0101596	MED12	Treg	Resting	IFIH1
ENSG00000198648.12	221.7	0.496284	0.0911417	5.44518	5.17517e-08	1.3451e-06	MED12	Treg	Resting	STK39
ENSG00000172292.15	59.8727	0.572432	0.168491	3.39741	0.000680269	0.00677827	MED12	Treg	Resting	CERS6
ENSG00000232788.1	8.50257	-1.54278	0.471259	-3.27374	0.00106134	0.00986668	MED12	Treg	Resting	ITGA6-AS1
ENSG00000152256.14	159.656	-1.1579	0.116126	-9.9711	2.03967e-23	2.65656e-21	MED12	Treg	Resting	PDK1
ENSG00000091436.17	76.9284	1.53397	0.16081	9.53902	1.44184e-21	1.61436e-19	MED12	Treg	Resting	MAP3K20
ENSG00000144354.15	125.265	0.469308	0.122372	3.83508	0.000125521	0.00158786	MED12	Treg	Resting	CDCA7
ENSG00000163328.14	349.541	-0.275481	0.0861043	-3.19939	0.00137721	0.0122074	MED12	Treg	Resting	GPR155
ENSG00000223960.9	45.7096	0.789133	0.207304	3.80665	0.000140861	0.00176097	MED12	Treg	Resting	CHROMR
ENSG00000187231.14	60.8603	0.564137	0.165744	3.40366	0.000664901	0.00664068	MED12	Treg	Resting	SESTD1
ENSG00000234663.7	16.1579	1.08798	0.317339	3.42845	0.000607046	0.00613001	MED12	Treg	Resting	LINC01934
ENSG00000115232.14	606.843	-0.383979	0.0611329	-6.28106	3.36271e-10	1.18568e-08	MED12	Treg	Resting	ITGA4
ENSG00000138434.17	49.7879	0.603583	0.190665	3.16567	0.00154726	0.0134348	MED12	Treg	Resting	ITPRID2
ENSG00000138448.13	37.9896	0.580413	0.211824	2.74007	0.00614252	0.0414832	MED12	Treg	Resting	ITGAV
ENSG00000128699.14	215.442	-0.32574	0.101876	-3.19742	0.00138663	0.0122697	MED12	Treg	Resting	ORMDL1
ENSG00000151690.15	170.294	0.339943	0.102688	3.31043	0.000931517	0.0088335	MED12	Treg	Resting	MFSD6
ENSG00000138378.19	42.4905	0.639223	0.2032	3.14578	0.00165645	0.0142473	MED12	Treg	Resting	STAT4
ENSG00000196950.14	158.779	-0.450282	0.102006	-4.41428	1.01346e-05	0.00016713	MED12	Treg	Resting	SLC39A10
ENSG00000081320.11	1135.61	-0.453812	0.0617934	-7.34403	2.07263e-13	1.00973e-11	MED12	Treg	Resting	STK17B
ENSG00000065413.20	539.115	-0.173614	0.0651983	-2.66287	0.00774782	0.0496099	MED12	Treg	Resting	ANKRD44
ENSG00000144381.18	480.052	-0.245942	0.0826903	-2.97426	0.00293698	0.0228444	MED12	Treg	Resting	HSPD1
ENSG00000115541.11	167.052	-0.417035	0.107872	-3.86602	0.000110625	0.0014238	MED12	Treg	Resting	HSPE1
ENSG00000162971.11	73.4323	0.510064	0.160727	3.17349	0.00150619	0.0131319	MED12	Treg	Resting	TYW5
ENSG00000196141.14	134.474	1.26719	0.120713	10.4975	8.86523e-26	1.37995e-23	MED12	Treg	Resting	SPATS2L
ENSG00000163535.18	223.155	0.297074	0.10118	2.9361	0.00332367	0.025192	MED12	Treg	Resting	SGO2
ENSG00000155744.10	124.828	-0.359109	0.129971	-2.763	0.00572727	0.0392604	MED12	Treg	Resting	FAM126B
ENSG00000003402.21	594.018	-0.330698	0.0660626	-5.00583	5.56228e-07	1.17935e-05	MED12	Treg	Resting	CFLAR
ENSG00000064012.24	277.603	-0.643276	0.217418	-2.9587	0.00308938	0.0237978	MED12	Treg	Resting	CASP8
ENSG00000115993.13	259.673	-0.458277	0.095909	-4.77825	1.76829e-06	3.37882e-05	MED12	Treg	Resting	TRAK2
ENSG00000204217.16	153.76	0.386108	0.116158	3.32399	0.000887382	0.00847161	MED12	Treg	Resting	BMPR2
ENSG00000138442.11	123.598	-0.525907	0.127013	-4.14057	3.46444e-05	0.000507691	MED12	Treg	Resting	WDR12
ENSG00000138443.17	76.1844	0.456862	0.152352	2.99872	0.00271118	0.0215075	MED12	Treg	Resting	ABI2
ENSG00000178562.18	272.18	-0.724605	0.0977695	-7.41136	1.25011e-13	6.30687e-12	MED12	Treg	Resting	CD28
ENSG00000163599.18	172.32	-0.828201	0.119743	-6.9165	4.62924e-12	2.0305e-10	MED12	Treg	Resting	CTLA4
ENSG00000114942.14	806.286	-0.939756	0.0605531	-15.5195	2.55959e-54	2.97005e-51	MED12	Treg	Resting	EEF1B2
ENSG00000204186.10	118.53	0.400917	0.133957	2.99288	0.00276359	0.0217744	MED12	Treg	Resting	ZDBF2
ENSG00000118263.15	147.7	-0.429415	0.115959	-3.70317	0.000212919	0.00251639	MED12	Treg	Resting	KLF7
ENSG00000163249.13	53.6458	0.513049	0.173272	2.96094	0.00306699	0.0236824	MED12	Treg	Resting	CCNYL1
ENSG00000030419.17	749.48	-0.292766	0.0746993	-3.91926	8.88195e-05	0.00117117	MED12	Treg	Resting	IKZF2
ENSG00000138376.11	121.665	0.58497	0.123249	4.74626	2.0721e-06	3.90669e-05	MED12	Treg	Resting	BARD1
ENSG00000115414.21	2.38155	3.86532	0.927926	4.16555	3.10599e-05	0.000461523	MED12	Treg	Resting	FN1
ENSG00000163449.11	40.9741	-0.618291	0.221564	-2.79057	0.00526146	0.0368187	MED12	Treg	Resting	TMEM169
ENSG00000197756.10	2843.16	-0.527856	0.0541668	-9.745	1.93782e-22	2.3783e-20	MED12	Treg	Resting	RPL37A
ENSG00000163466.16	2033.39	0.347672	0.0427099	8.14031	3.94268e-16	2.51622e-14	MED12	Treg	Resting	ARPC2
ENSG00000144567.11	99.3848	-0.410417	0.141852	-2.89328	0.00381243	0.0282688	MED12	Treg	Resting	RETREG2
ENSG00000127824.15	290.957	0.269506	0.0876093	3.07623	0.00209639	0.0174094	MED12	Treg	Resting	TUBA4A
ENSG00000116106.12	19.9996	-0.948459	0.309578	-3.06372	0.00218605	0.0180134	MED12	Treg	Resting	EPHA4
ENSG00000123983.15	159.012	0.56857	0.113467	5.01089	5.41775e-07	1.15062e-05	MED12	Treg	Resting	ACSL3
ENSG00000085449.15	186.936	0.535213	0.0995286	5.37748	7.55364e-08	1.90543e-06	MED12	Treg	Resting	WDFY1
ENSG00000135905.21	414.265	0.459204	0.0693615	6.62045	3.58103e-11	1.42838e-09	MED12	Treg	Resting	DOCK10
ENSG00000173744.18	190.619	0.31403	0.0972984	3.22749	0.00124881	0.0113222	MED12	Treg	Resting	AGFG1
ENSG00000153827.14	556.256	0.252615	0.0648447	3.89569	9.7921e-05	0.00127929	MED12	Treg	Resting	TRIP12
ENSG00000135916.16	42.1153	0.774055	0.209185	3.70033	0.000215321	0.00254243	MED12	Treg	Resting	ITM2C
ENSG00000187514.17	2331.5	-0.211697	0.0530923	-3.98733	6.68202e-05	0.000925047	MED12	Treg	Resting	PTMA
ENSG00000204120.16	377.769	0.288182	0.0740043	3.89413	9.8552e-05	0.00128621	MED12	Treg	Resting	GIGYF2
ENSG00000168918.14	372.722	-0.228445	0.0800694	-2.85308	0.00432974	0.0314899	MED12	Treg	Resting	INPP5D
ENSG00000077044.11	81.8661	-0.628311	0.14028	-4.47898	7.50016e-06	0.000126129	MED12	Treg	Resting	DGKD
ENSG00000085982.15	57.9784	0.632347	0.17254	3.66494	0.000247399	0.00287073	MED12	Treg	Resting	USP40
ENSG00000123485.12	70.796	0.511539	0.171003	2.9914	0.00277701	0.0218531	MED12	Treg	Resting	HJURP
ENSG00000231682.1	13.353	-1.14708	0.383238	-2.99312	0.00276141	0.0217706	MED12	Treg	Resting	LINC01891
ENSG00000188042.8	1900.57	-1.09088	0.0519872	-20.9837	9.25057e-98	5.90371e-94	MED12	Treg	Resting	ARL4C
ENSG00000184182.19	133.619	-0.593911	0.124979	-4.75208	2.01339e-06	3.81289e-05	MED12	Treg	Resting	UBE2F
ENSG00000132330.18	34.3167	0.684898	0.213772	3.20387	0.00135595	0.0120604	MED12	Treg	Resting	SCLY
ENSG00000122085.17	79.8338	-0.67756	0.149197	-4.54138	5.58871e-06	9.61378e-05	MED12	Treg	Resting	MTERF4
ENSG00000115687.14	57.4744	-0.707977	0.181836	-3.8935	9.88094e-05	0.00128826	MED12	Treg	Resting	PASK
ENSG00000168385.18	307.493	0.385255	0.0849218	4.53658	5.71737e-06	9.82188e-05	MED12	Treg	Resting	SEPTIN2
ENSG00000196220.17	14.8963	1.43023	0.351017	4.07453	4.61075e-05	0.000659032	MED12	Treg	Resting	SRGAP3
ENSG00000134072.11	10.9316	1.46234	0.394693	3.70501	0.000211383	0.00250287	MED12	Treg	Resting	CAMK1
ENSG00000241553.13	333.026	0.294872	0.0745007	3.95798	7.55868e-05	0.00102167	MED12	Treg	Resting	ARPC4
ENSG00000144560.16	44.0196	0.746834	0.192399	3.8817	0.000103729	0.00134827	MED12	Treg	Resting	VGLL4
ENSG00000144713.13	1319.12	-0.725184	0.0598199	-12.1228	7.99879e-34	2.32038e-31	MED12	Treg	Resting	RPL32
ENSG00000154767.15	268.263	-0.409964	0.0965593	-4.24572	2.17897e-05	0.000333482	MED12	Treg	Resting	XPC
ENSG00000131370.16	207.002	-0.521939	0.100622	-5.18712	2.13577e-07	4.97462e-06	MED12	Treg	Resting	SH3BP5
ENSG00000154814.14	108.256	0.584571	0.138537	4.21962	2.44719e-05	0.000369173	MED12	Treg	Resting	OXNAD1
ENSG00000131374.15	169.046	0.348559	0.0994068	3.50639	0.000454228	0.00481542	MED12	Treg	Resting	TBC1D5
ENSG00000182568.18	1152.72	-0.530636	0.0664324	-7.98761	1.37577e-15	8.32241e-14	MED12	Treg	Resting	SATB1
ENSG00000129810.15	57.8199	0.536065	0.185287	2.89317	0.00381376	0.0282688	MED12	Treg	Resting	SGO1
ENSG00000132967.10	21.0266	0.815271	0.266283	3.06167	0.00220105	0.0181136	MED12	Treg	Resting	HMGB1P5
ENSG00000170142.12	275.979	0.347399	0.08924	3.89286	9.90677e-05	0.00129031	MED12	Treg	Resting	UBE2E1
ENSG00000174748.22	1194.87	-0.580185	0.0542294	-10.6987	1.03198e-26	1.71068e-24	MED12	Treg	Resting	RPL15
ENSG00000077097.17	614.662	0.299768	0.0678217	4.41995	9.87258e-06	0.00016323	MED12	Treg	Resting	TOP2B
ENSG00000033867.17	356.937	-0.212699	0.0767664	-2.77074	0.00559296	0.0384489	MED12	Treg	Resting	SLC4A7
ENSG00000271943.4	7.04004	1.62825	0.499141	3.2621	0.0011059	0.0102214	MED12	Treg	Resting	ENSG00000271943
ENSG00000187118.14	45.4431	0.556735	0.195792	2.8435	0.0044621	0.032214	MED12	Treg	Resting	CMC1
ENSG00000144642.22	111.937	1.13106	0.13706	8.25228	1.55406e-16	1.0551e-14	MED12	Treg	Resting	RBMS3
ENSG00000163513.19	80.8752	0.569661	0.148275	3.84192	0.000122075	0.00155196	MED12	Treg	Resting	TGFBR2
ENSG00000183813.7	56.5181	-1.08265	0.19912	-5.43715	5.41407e-08	1.39606e-06	MED12	Treg	Resting	CCR4
ENSG00000168016.15	72.4629	0.793653	0.176717	4.49109	7.08609e-06	0.000120115	MED12	Treg	Resting	TRANK1
ENSG00000144674.18	688.012	-0.20823	0.0754151	-2.76112	0.00576029	0.0394547	MED12	Treg	Resting	GOLGA4
ENSG00000157036.13	39.4048	0.749816	0.211335	3.548	0.000388167	0.00422024	MED12	Treg	Resting	EXOG
ENSG00000114745.15	24.8059	0.794015	0.247567	3.20727	0.00134002	0.0119525	MED12	Treg	Resting	GORASP1
ENSG00000144655.15	66.0091	0.507169	0.15917	3.18633	0.00144092	0.0126404	MED12	Treg	Resting	CSRNP1
ENSG00000168028.15	298.663	-0.65277	0.0869327	-7.50891	5.96233e-14	3.04413e-12	MED12	Treg	Resting	RPSA
ENSG00000188846.14	779.347	-0.533146	0.0653458	-8.15884	3.38264e-16	2.20286e-14	MED12	Treg	Resting	RPL14
ENSG00000168036.18	220.804	0.46353	0.0894763	5.18048	2.21316e-07	5.12681e-06	MED12	Treg	Resting	CTNNB1
ENSG00000011198.10	87.4962	-0.505647	0.150108	-3.36856	0.000755606	0.00741889	MED12	Treg	Resting	ABHD5
ENSG00000163808.17	124.632	0.471925	0.126025	3.7447	0.000180608	0.00218925	MED12	Treg	Resting	KIF15
ENSG00000163818.20	18.7542	-1.37993	0.360624	-3.8265	0.000129979	0.00163938	MED12	Treg	Resting	LZTFL1
ENSG00000172215.6	21.3301	-1.91723	0.375218	-5.10965	3.22756e-07	7.13573e-06	MED12	Treg	Resting	CXCR6
ENSG00000163823.4	14.8774	2.45369	0.37705	6.5076	7.6362e-11	2.90085e-09	MED12	Treg	Resting	CCR1
ENSG00000173473.11	537.716	-0.206205	0.0629439	-3.27602	0.00105281	0.0098088	MED12	Treg	Resting	SMARCC1
ENSG00000047849.22	139.761	0.372938	0.112047	3.32841	0.000873437	0.0083635	MED12	Treg	Resting	MAP4
ENSG00000178035.13	59.577	-0.867085	0.181532	-4.77649	1.78377e-06	3.4033e-05	MED12	Treg	Resting	IMPDH2
ENSG00000172053.18	116.394	-0.692824	0.129362	-5.35569	8.52323e-08	2.12897e-06	MED12	Treg	Resting	QARS1
ENSG00000114383.10	117.382	-0.516107	0.12691	-4.06674	4.76763e-05	0.000677662	MED12	Treg	Resting	TUSC2
ENSG00000114735.10	48.1832	-0.753069	0.206776	-3.64196	0.000270571	0.00310853	MED12	Treg	Resting	HEMK1
ENSG00000114737.16	502.787	-1.41521	0.088061	-16.0708	4.09032e-58	7.45841e-55	MED12	Treg	Resting	CISH
ENSG00000162244.12	179.926	-0.709144	0.117869	-6.01636	1.78384e-09	5.73524e-08	MED12	Treg	Resting	RPL29
ENSG00000164091.12	586.264	-0.200208	0.061546	-3.25298	0.00114201	0.0104868	MED12	Treg	Resting	WDR82
ENSG00000163939.18	363.633	0.214336	0.0786945	2.72364	0.00645665	0.0430543	MED12	Treg	Resting	PBRM1
ENSG00000163938.17	129.731	-0.394646	0.131807	-2.99411	0.00275246	0.0217134	MED12	Treg	Resting	GNL3
ENSG00000213533.13	68.7218	0.428112	0.157263	2.72226	0.00648364	0.0431702	MED12	Treg	Resting	STIMATE
ENSG00000163931.17	324.476	-0.271968	0.0805995	-3.37431	0.000739996	0.00729042	MED12	Treg	Resting	TKT
ENSG00000056736.10	15.9146	-1.63363	0.418138	-3.90693	9.34773e-05	0.00122625	MED12	Treg	Resting	IL17RB
ENSG00000180376.17	128.198	-0.748546	0.133866	-5.59177	2.24769e-08	6.1831e-07	MED12	Treg	Resting	CCDC66
ENSG00000163947.12	586.982	-0.499931	0.0629284	-7.94443	1.9508e-15	1.15814e-13	MED12	Treg	Resting	ARHGEF3
ENSG00000157500.12	340.772	0.270401	0.0753294	3.58958	0.00033121	0.00369696	MED12	Treg	Resting	APPL1
ENSG00000168374.11	193.909	0.294518	0.110514	2.66498	0.00769923	0.0494082	MED12	Treg	Resting	ARF4
ENSG00000136068.16	92.106	-0.457646	0.132956	-3.4421	0.000577217	0.00589408	MED12	Treg	Resting	FLNB
ENSG00000189283.10	11.2874	-1.49127	0.428559	-3.47973	0.000501918	0.00522551	MED12	Treg	Resting	FHIT
ENSG00000163635.20	247.291	0.390262	0.082577	4.72604	2.2894e-06	4.27847e-05	MED12	Treg	Resting	ATXN7
ENSG00000144747.17	495.865	-0.36373	0.12102	-3.00554	0.00265112	0.0211702	MED12	Treg	Resting	TMF1
ENSG00000114541.15	223.782	0.536096	0.101507	5.28135	1.28234e-07	3.10585e-06	MED12	Treg	Resting	FRMD4B
ENSG00000114861.24	866.813	-0.239666	0.0521388	-4.59669	4.29252e-06	7.52607e-05	MED12	Treg	Resting	FOXP1
ENSG00000163602.12	432.245	0.410426	0.0703227	5.83633	5.33631e-09	1.60265e-07	MED12	Treg	Resting	RYBP
ENSG00000163320.12	271.232	0.334044	0.0809655	4.12576	3.69512e-05	0.000535352	MED12	Treg	Resting	CGGBP1
ENSG00000169379.17	42.2239	0.661349	0.204196	3.2388	0.00120034	0.0109479	MED12	Treg	Resting	ARL13B
ENSG00000080822.17	182.593	-0.34248	0.116129	-2.94914	0.00318657	0.0243117	MED12	Treg	Resting	CLDND1
ENSG00000154165.5	116.356	-1.86925	0.162887	-11.4758	1.74633e-30	3.91055e-28	MED12	Treg	Resting	GPR15
ENSG00000080819.9	73.8656	-0.80311	0.16613	-4.83423	1.33663e-06	2.61268e-05	MED12	Treg	Resting	CPOX
ENSG00000114391.13	929.983	-0.403505	0.052482	-7.68843	1.48946e-14	8.12455e-13	MED12	Treg	Resting	RPL24
ENSG00000144802.11	244.008	-0.363214	0.0934657	-3.88607	0.000101881	0.0013256	MED12	Treg	Resting	NFKBIZ
ENSG00000114439.19	493.422	0.448943	0.069439	6.46528	1.01108e-10	3.78459e-09	MED12	Treg	Resting	BBX
ENSG00000114446.5	69.5415	0.612794	0.162932	3.76103	0.000169212	0.00207277	MED12	Treg	Resting	IFT57
ENSG00000163507.15	135.955	0.411068	0.115021	3.57386	0.000351752	0.00386715	MED12	Treg	Resting	CIP2A
ENSG00000153283.13	351.851	0.744202	0.0975537	7.62864	2.37248e-14	1.26704e-12	MED12	Treg	Resting	CD96
ENSG00000186265.10	32.7307	1.5357	0.238786	6.43129	1.26526e-10	4.69469e-09	MED12	Treg	Resting	BTLA
ENSG00000163606.11	6.32774	1.85435	0.544151	3.40779	0.000654909	0.00655628	MED12	Treg	Resting	CD200R1
ENSG00000163607.18	70.7637	0.447095	0.150764	2.96554	0.00302155	0.0234023	MED12	Treg	Resting	GTPBP8
ENSG00000184307.17	44.9189	-0.603079	0.216622	-2.78401	0.00536911	0.0373527	MED12	Treg	Resting	ZDHHC23
ENSG00000181847.12	690.325	-0.348622	0.0644077	-5.41274	6.20688e-08	1.59085e-06	MED12	Treg	Resting	TIGIT
ENSG00000031081.11	16.6514	1.10055	0.314232	3.50236	0.000461152	0.00487264	MED12	Treg	Resting	ARHGAP31
ENSG00000163389.12	109.548	-0.357247	0.131344	-2.71993	0.00652958	0.0433855	MED12	Treg	Resting	POGLUT1
ENSG00000144843.12	25.46	0.721756	0.256508	2.81377	0.00489636	0.0347399	MED12	Treg	Resting	ADPRH
ENSG00000051341.15	40.2797	0.532361	0.199204	2.67244	0.00753015	0.0484694	MED12	Treg	Resting	POLQ
ENSG00000173230.17	852.544	0.296854	0.0659419	4.50176	6.73943e-06	0.000114543	MED12	Treg	Resting	GOLGB1
ENSG00000114023.16	186.619	-0.388001	0.103829	-3.73691	0.000186293	0.00224749	MED12	Treg	Resting	FAM162A
ENSG00000138496.17	344.491	0.52272	0.0958832	5.45164	4.99083e-08	1.30272e-06	MED12	Treg	Resting	PARP9
ENSG00000163840.10	459.639	0.433492	0.0833045	5.20371	1.95353e-07	4.57521e-06	MED12	Treg	Resting	DTX3L
ENSG00000173193.15	643.76	0.197008	0.0600968	3.27818	0.00104478	0.00974109	MED12	Treg	Resting	PARP14
ENSG00000273033.2	13.7701	-0.999235	0.366436	-2.7269	0.00639318	0.0426791	MED12	Treg	Resting	LINC02035
ENSG00000175792.12	81.4614	-0.50273	0.156226	-3.21797	0.00129099	0.0116044	MED12	Treg	Resting	RUVBL1
ENSG00000169714.17	457.397	-0.23492	0.0667495	-3.51942	0.000432494	0.00461954	MED12	Treg	Resting	CNBP
ENSG00000114686.9	112.458	-0.438695	0.135964	-3.22656	0.00125289	0.0113498	MED12	Treg	Resting	MRPL3
ENSG00000144867.13	86.5802	-0.526467	0.156339	-3.36747	0.0007586	0.00744256	MED12	Treg	Resting	SRPRB
ENSG00000118007.13	183.35	0.348932	0.098409	3.54573	0.000391528	0.00425316	MED12	Treg	Resting	STAG1
ENSG00000114107.9	50.2103	0.991002	0.193721	5.11561	3.1273e-07	6.96629e-06	MED12	Treg	Resting	CEP70
ENSG00000051382.9	61.9356	0.662273	0.165977	3.99016	6.60287e-05	0.000916076	MED12	Treg	Resting	PIK3CB
ENSG00000184432.11	341.541	0.214355	0.0779918	2.74843	0.00598814	0.040634	MED12	Treg	Resting	COPB2
ENSG00000155893.13	18.6736	-0.927301	0.322307	-2.87707	0.00401389	0.0295633	MED12	Treg	Resting	PXYLP1
ENSG00000181804.15	31.22	1.4683	0.235063	6.2464	4.2002e-10	1.47284e-08	MED12	Treg	Resting	SLC9A9
ENSG00000188313.13	69.5696	1.65072	0.174779	9.44461	3.56716e-21	3.76291e-19	MED12	Treg	Resting	PLSCR1
ENSG00000018408.15	8.09572	1.65367	0.495897	3.33469	0.000853934	0.00821992	MED12	Treg	Resting	WWTR1
ENSG00000144895.12	179.565	-0.303576	0.101976	-2.97693	0.00291153	0.0227156	MED12	Treg	Resting	EIF2A
ENSG00000174953.14	414.373	-0.272658	0.0743659	-3.66644	0.000245949	0.00286056	MED12	Treg	Resting	DHX36
ENSG00000163659.13	198.472	-0.34563	0.105995	-3.26081	0.00111096	0.0102533	MED12	Treg	Resting	TIPARP
ENSG00000230457.3	60.5391	-0.683187	0.18789	-3.63609	0.000276805	0.00317442	MED12	Treg	Resting	PA2G4P4
ENSG00000163660.12	442.439	-0.194236	0.0679369	-2.85907	0.00424886	0.031061	MED12	Treg	Resting	CCNL1
ENSG00000113810.16	1292.49	0.359789	0.0605991	5.9372	2.89927e-09	9.04799e-08	MED12	Treg	Resting	SMC4
ENSG00000169255.15	3.26614	1.77656	0.648553	2.73927	0.00615763	0.0415412	MED12	Treg	Resting	B3GALNT1
ENSG00000234851.4	45.8982	-0.914643	0.236207	-3.87222	0.00010785	0.00139474	MED12	Treg	Resting	RPL23AP42
ENSG00000121858.11	172.484	0.603846	0.110176	5.48074	4.23544e-08	1.12393e-06	MED12	Treg	Resting	TNFSF10
ENSG00000114346.14	67.1504	0.739117	0.160061	4.61771	3.87999e-06	6.84981e-05	MED12	Treg	Resting	ECT2
ENSG00000172667.11	478.14	-0.803906	0.092233	-8.71604	2.88114e-18	2.25612e-16	MED12	Treg	Resting	ZMAT3
ENSG00000114450.11	7.8262	1.35234	0.419336	3.22495	0.00125994	0.0114056	MED12	Treg	Resting	GNB4
ENSG00000136518.17	110.548	0.482439	0.125923	3.83121	0.000127516	0.0016115	MED12	Treg	Resting	ACTL6A
ENSG00000058056.10	20.195	1.13144	0.2737	4.13385	3.56736e-05	0.000520982	MED12	Treg	Resting	USP13
ENSG00000240024.7	30.6427	1.21606	0.245004	4.96341	6.92648e-07	1.43522e-05	MED12	Treg	Resting	LINC00888
ENSG00000114796.16	177.881	-0.389751	0.115986	-3.36032	0.000778535	0.00761472	MED12	Treg	Resting	KLHL24
ENSG00000163872.16	64.0576	0.479545	0.165618	2.89549	0.00378566	0.0281095	MED12	Treg	Resting	YEATS2
ENSG00000114770.17	41.5316	-1.00421	0.216381	-4.64091	3.46883e-06	6.19247e-05	MED12	Treg	Resting	ABCC5
ENSG00000145191.15	65.7126	-0.498392	0.172987	-2.8811	0.00396292	0.0292216	MED12	Treg	Resting	EIF2B5
ENSG00000161202.20	38.9544	0.830812	0.212863	3.90304	9.49936e-05	0.00124487	MED12	Treg	Resting	DVL3
ENSG00000073803.14	53.101	-0.503213	0.176073	-2.85799	0.0042634	0.0311138	MED12	Treg	Resting	MAP3K13
ENSG00000090520.12	130.938	0.386253	0.113274	3.40991	0.000649832	0.00651568	MED12	Treg	Resting	DNAJB11
ENSG00000073849.16	389.554	-0.23224	0.0727447	-3.19254	0.0014103	0.0123889	MED12	Treg	Resting	ST6GAL1
ENSG00000113916.18	60.3174	0.728689	0.191242	3.8103	0.000138797	0.00173857	MED12	Treg	Resting	BCL6
ENSG00000145012.14	190.279	0.300542	0.107955	2.78396	0.00536996	0.0373527	MED12	Treg	Resting	LPP
ENSG00000152492.15	123.594	1.08719	0.130924	8.30393	1.00721e-16	6.98698e-15	MED12	Treg	Resting	CCDC50
ENSG00000180611.7	25.8312	-0.864724	0.292176	-2.9596	0.00308041	0.0237573	MED12	Treg	Resting	MB21D2
ENSG00000114315.4	34.6481	-2.37965	0.461945	-5.15137	2.58596e-07	5.9259e-06	MED12	Treg	Resting	HES1
ENSG00000133657.17	247.756	-0.430794	0.090541	-4.758	1.95519e-06	3.71369e-05	MED12	Treg	Resting	ATP13A3
ENSG00000233058.3	32.8276	-0.825083	0.229976	-3.58769	0.000333615	0.00371253	MED12	Treg	Resting	ATP13A3-DT
ENSG00000185112.6	37.125	-0.772794	0.255858	-3.02041	0.00252435	0.02038	MED12	Treg	Resting	FAM43A
ENSG00000270170.2	92.9048	-0.392189	0.141841	-2.76499	0.00569253	0.0390642	MED12	Treg	Resting	NCBP2AS2
ENSG00000234742.1	235.657	-0.422877	0.111618	-3.78861	0.000151494	0.00187918	MED12	Treg	Resting	ENSG00000234742
ENSG00000182899.17	1454.83	-0.548472	0.0613442	-8.9409	3.86017e-19	3.32914e-17	MED12	Treg	Resting	RPL35A
ENSG00000182903.16	104.232	-0.460785	0.133466	-3.45245	0.000555523	0.0057045	MED12	Treg	Resting	ZNF721
ENSG00000109685.19	241.807	0.317108	0.0933562	3.39675	0.00068191	0.00678931	MED12	Treg	Resting	NSD2
ENSG00000087269.16	184.951	-0.30368	0.103692	-2.92868	0.00340406	0.0257131	MED12	Treg	Resting	NOP14
ENSG00000145220.14	67.8447	-0.565266	0.16427	-3.44107	0.000579421	0.00590714	MED12	Treg	Resting	LYAR
ENSG00000152969.21	42.4844	-0.807472	0.221325	-3.64835	0.000263935	0.00303501	MED12	Treg	Resting	JAKMIP1
ENSG00000163993.7	3.42145	-2.35709	0.840495	-2.80441	0.0050409	0.0355874	MED12	Treg	Resting	S100P
ENSG00000287104.2	7.32289	-1.65315	0.594799	-2.77935	0.00544685	0.0376822	MED12	Treg	Resting	ENSG00000287104
ENSG00000109684.16	45.9988	-0.949767	0.24583	-3.86351	0.000111771	0.00143238	MED12	Treg	Resting	CLNK
ENSG00000004468.13	144.595	0.831158	0.12754	6.51686	7.17944e-11	2.7519e-09	MED12	Treg	Resting	CD38
ENSG00000002549.13	70.2087	0.591539	0.154626	3.8256	0.000130454	0.00164375	MED12	Treg	Resting	LAP3
ENSG00000109805.10	133.648	0.4596	0.132655	3.46461	0.000530995	0.00548795	MED12	Treg	Resting	NCAPG
ENSG00000047365.13	249.882	0.593966	0.088783	6.69009	2.23027e-11	9.00858e-10	MED12	Treg	Resting	ARAP2
ENSG00000181826.10	51.2767	0.558525	0.183003	3.052	0.00227325	0.0186597	MED12	Treg	Resting	RELL1
ENSG00000249667.2	2.58744	-2.82712	1.05219	-2.68689	0.007212	0.0469601	MED12	Treg	Resting	LINC01259
ENSG00000109787.13	205.628	-1.18496	0.102936	-11.5116	1.15358e-30	2.67713e-28	MED12	Treg	Resting	KLF3
ENSG00000174130.13	24.2632	0.964397	0.255094	3.78055	0.000156481	0.00192791	MED12	Treg	Resting	TLR6
ENSG00000109790.18	240.816	0.709832	0.0980025	7.243	4.38865e-13	2.09018e-11	MED12	Treg	Resting	KLHL5
ENSG00000163682.17	1404.03	-0.545307	0.0497338	-10.9645	5.66015e-28	1.0783e-25	MED12	Treg	Resting	RPL9
ENSG00000121897.15	25.9545	-0.838402	0.279057	-3.00442	0.00266092	0.0212142	MED12	Treg	Resting	LIAS
ENSG00000109814.12	47.5834	0.624913	0.18157	3.44173	0.000578016	0.00589752	MED12	Treg	Resting	UGDH
ENSG00000163683.12	92.1201	1.32191	0.142686	9.26446	1.96062e-20	1.88161e-18	MED12	Treg	Resting	SMIM14
ENSG00000168421.14	292.994	-0.391988	0.0877291	-4.46816	7.88965e-06	0.000132157	MED12	Treg	Resting	RHOH
ENSG00000145246.14	14.1281	1.03259	0.360331	2.86566	0.00416136	0.0305262	MED12	Treg	Resting	ATP10D
ENSG00000074966.11	123.385	-0.344805	0.128749	-2.67813	0.00740356	0.0478476	MED12	Treg	Resting	TXK
ENSG00000145247.12	155.617	-0.384114	0.108403	-3.54338	0.000395028	0.00427662	MED12	Treg	Resting	OCIAD2
ENSG00000163069.13	28.3392	1.19942	0.255224	4.69947	2.60836e-06	4.80419e-05	MED12	Treg	Resting	SGCB
ENSG00000226950.8	35.0428	-0.670929	0.226653	-2.96015	0.00307485	0.0237288	MED12	Treg	Resting	DANCR
ENSG00000157404.17	3.45822	2.03112	0.710835	2.85737	0.00427165	0.0311562	MED12	Treg	Resting	KIT
ENSG00000134851.13	87.0364	0.6774	0.141581	4.78454	1.71383e-06	3.28459e-05	MED12	Treg	Resting	TMEM165
ENSG00000134852.15	120.093	0.585076	0.120527	4.85429	1.20817e-06	2.39087e-05	MED12	Treg	Resting	CLOCK
ENSG00000174780.17	565.59	-0.199412	0.0646766	-3.08321	0.00204781	0.0170727	MED12	Treg	Resting	SRP72
ENSG00000171476.22	4.77786	-2.05319	0.755588	-2.71734	0.00658088	0.043678	MED12	Treg	Resting	HOPX
ENSG00000084092.7	78.2224	-0.784918	0.16522	-4.75074	2.02676e-06	3.82686e-05	MED12	Treg	Resting	NOA1
ENSG00000035720.8	26.4398	1.13329	0.241062	4.70125	2.58576e-06	4.76945e-05	MED12	Treg	Resting	STAP1
ENSG00000173597.9	25.09	-1.17268	0.266224	-4.40487	1.05847e-05	0.000173877	MED12	Treg	Resting	SULT1B1
ENSG00000018189.13	48.9971	2.22582	0.191689	11.6116	3.59733e-31	8.50303e-29	MED12	Treg	Resting	RUFY3
ENSG00000173542.9	59.7766	0.464063	0.17089	2.71556	0.00661633	0.0438706	MED12	Treg	Resting	MOB1B
ENSG00000198301.12	233.438	-0.287857	0.0971117	-2.96419	0.00303485	0.0234626	MED12	Treg	Resting	SDAD1
ENSG00000138760.11	42.3226	1.21672	0.193493	6.28818	3.21205e-10	1.13885e-08	MED12	Treg	Resting	SCARB2
ENSG00000138758.12	109.464	1.69188	0.141815	11.9301	8.2441e-33	2.18086e-30	MED12	Treg	Resting	SEPTIN11
ENSG00000118816.11	1441.33	-0.256115	0.0523082	-4.89627	9.76751e-07	1.95718e-05	MED12	Treg	Resting	CCNI
ENSG00000138764.15	147.923	-0.646088	0.128546	-5.02612	5.00492e-07	1.07006e-05	MED12	Treg	Resting	CCNG2
ENSG00000169288.18	157.806	-0.41331	0.109641	-3.76969	0.000163453	0.002008	MED12	Treg	Resting	MRPL1
ENSG00000163297.18	158.927	0.439372	0.111516	3.93997	8.14907e-05	0.00108802	MED12	Treg	Resting	ANTXR2
ENSG00000152784.16	85.8889	0.933422	0.134049	6.9633	3.3239e-12	1.48864e-10	MED12	Treg	Resting	PRDM8
ENSG00000138668.19	850.874	0.175938	0.0508962	3.45681	0.000546618	0.0056221	MED12	Treg	Resting	HNRNPD
ENSG00000138674.17	261.011	0.377688	0.0850642	4.44003	8.99459e-06	0.000150074	MED12	Treg	Resting	SEC31A
ENSG00000173085.15	33.672	0.584345	0.206803	2.82561	0.00471906	0.0336503	MED12	Treg	Resting	COQ2
ENSG00000163322.14	53.9623	-0.859626	0.197242	-4.35824	1.31113e-05	0.000210506	MED12	Treg	Resting	ABRAXAS1
ENSG00000145332.14	57.5799	-0.486152	0.174751	-2.78197	0.00540298	0.0375006	MED12	Treg	Resting	KLHL8
ENSG00000138646.9	75.3076	-0.697286	0.167406	-4.16524	3.11029e-05	0.000461625	MED12	Treg	Resting	HERC5
ENSG00000138640.15	64.0124	-1.99347	0.233404	-8.54085	1.33239e-17	9.83042e-16	MED12	Treg	Resting	FAM13A
ENSG00000185477.5	441.711	0.240346	0.0715531	3.35899	0.000782285	0.00764555	MED12	Treg	Resting	GPRIN3
ENSG00000138698.15	207.949	0.389737	0.104988	3.71219	0.000205471	0.00243739	MED12	Treg	Resting	RAP1GDS1
ENSG00000070190.13	192.341	0.630273	0.101117	6.23313	4.57204e-10	1.59012e-08	MED12	Treg	Resting	DAPP1
ENSG00000164032.12	1023.66	0.297568	0.0578877	5.14043	2.74113e-07	6.23026e-06	MED12	Treg	Resting	H2AZ1
ENSG00000138814.17	508.571	0.722814	0.0673787	10.7276	7.5499e-27	1.28489e-24	MED12	Treg	Resting	PPP3CA
ENSG00000138821.14	65.9207	0.523819	0.163898	3.19601	0.00139343	0.0122758	MED12	Treg	Resting	SLC39A8
ENSG00000145354.12	118.634	0.369821	0.128228	2.88409	0.00392547	0.0289958	MED12	Treg	Resting	CISD2
ENSG00000138778.14	482.038	0.374285	0.0868984	4.30715	1.65372e-05	0.000259951	MED12	Treg	Resting	CENPE
ENSG00000138795.10	483.569	-0.293149	0.0668711	-4.38379	1.16632e-05	0.00018892	MED12	Treg	Resting	LEF1
ENSG00000109475.17	2325.43	-0.568314	0.0566924	-10.0245	1.18931e-23	1.56499e-21	MED12	Treg	Resting	RPL34
ENSG00000138794.10	84.2224	0.630446	0.143825	4.38342	1.1683e-05	0.000189002	MED12	Treg	Resting	CASP6
ENSG00000123739.11	36.9748	-0.753106	0.226873	-3.31951	0.000901771	0.0085833	MED12	Treg	Resting	PLA2G12A
[truncated: 31,910 more rows]
