# Supplementary material for: Central control of dynamic gene circuits governs T cell rest and activation
Source: Nature. 2024 Dec 11;637(8047):930–9. doi: 10.1038/s41586-024-08314-y (PMC11754113; doi:10.1038/s41586-024-08314-y)
Supplement: Supplementary file 3 — Supplementary Tables 1–12 [file 41586_2024_8314_MOESM3_ESM.zip › 2023-10-17819C-s3/2023-10-17819C-S4_MED12_IP-MS_SAINT_results.xlsx]

## Sheet: S15_MED12_IP-MS_SAINT_results
Bait	Prey	PreyGene	Spec	SpecSum	AvgSpec	NumReplicates	ctrlCounts	AvgP	MaxP	TopoAvgP	TopoMaxP	SaintScore	logOddsScore	FoldChange	BFDR	boosted_by	control	Condition
R_MED12	A0A075B6H7	IGKV3-7	2|2|2	6	2	3	2|2|2	0	0	0	0	0	-4.2	1	0.55	NA	IgG_R	Resting
R_MED12	A0JLT2	MED19	17|15|14	46	15.33	3	0|0|0	1	1	1	1	1	23.32	153.33	0	NA	IgG_R	Resting
R_MED12	A1L390	PLEKHG3	1|4|2	7	2.33	3	1|0|0	0.62	1	0.62	1	0.62	0.1	7	0.13	NA	IgG_R	Resting
R_MED12	A6NHR9	SMCHD1	131|100|111	342	114	3	1|0|0	1	1	1	1	1	472.61	342	0	NA	IgG_R	Resting
R_MED12	A6NI79	CCDC69	2|2|0	4	1.33	3	2|0|0	0.44	0.66	0.44	0.66	0.44	-2.66	2	0.18	NA	IgG_R	Resting
R_MED12	A8CG34	POM121C	30|19|27	76	25.33	3	0|0|0	1	1	1	1	1	30.77	253.33	0	NA	IgG_R	Resting
R_MED12	A8MW92	PHF20L1	15|4|7	26	8.67	3	0|0|0	1	1	1	1	1	7.63	86.67	0	NA	IgG_R	Resting
R_MED12	B0I1T2	MYO1G	303|421|381	1105	368.33	3	370|205|188	0	0	0	0	0	-459.27	1.45	0.55	NA	IgG_R	Resting
R_MED12	O00139	KIF2A	16|44|21	81	27	3	19|5|7	0.33	0.99	0.33	0.99	0.33	-13.32	2.61	0.26	NA	IgG_R	Resting
R_MED12	O00148	DDX39A	15|25|23	63	21	3	8|5|5	0.81	1	0.81	1	0.81	-0.27	3.5	0.02	NA	IgG_R	Resting
R_MED12	O00159	MYO1C	26|64|20	110	36.67	3	56|15|5	0	0	0	0	0	-59.21	1.45	0.5	NA	IgG_R	Resting
R_MED12	O00160	MYO1F	24|67|67	158	52.67	3	27|9|22	0.59	0.89	0.59	0.89	0.59	-33.02	2.72	0.15	NA	IgG_R	Resting
R_MED12	O00170	AIP	2|0|0	2	0.67	3	0|0|0	0.33	0.98	0.33	0.98	0.33	-0.49	6.67	0.26	NA	IgG_R	Resting
R_MED12	O00182	LGALS9	1|10|17	28	9.33	3	4|0|4	0.64	1	0.64	1	0.64	-8.12	3.5	0.13	NA	IgG_R	Resting
R_MED12	O00214	LGALS8	3|10|7	20	6.67	3	9|0|1	0.28	0.66	0.28	0.66	0.28	-6.63	2	0.32	NA	IgG_R	Resting
R_MED12	O00231	PSMD11	2|3|1	6	2	3	0|0|0	0.66	1	0.66	1	0.66	2.01	20	0.1	NA	IgG_R	Resting
R_MED12	O00232	PSMD12	1|5|5	11	3.67	3	0|0|0	0.67	1	0.67	1	0.67	2.01	36.67	0.07	NA	IgG_R	Resting
R_MED12	O00299	CLIC1	9|16|17	42	14	3	16|4|5	0	0	0	0	0	-15.62	1.68	0.45	NA	IgG_R	Resting
R_MED12	O00303	EIF3F	1|2|1	4	1.33	3	1|0|0	0.29	0.87	0.29	0.87	0.29	0.1	4	0.31	NA	IgG_R	Resting
R_MED12	O00410	IPO5	1|3|1	5	1.67	3	1|2|0	0.22	0.66	0.22	0.66	0.22	-2.12	1.67	0.33	NA	IgG_R	Resting
R_MED12	O00422	SAP18	2|7|5	14	4.67	3	0|1|0	0.96	1	0.96	1	0.96	1.9	14	0.01	NA	IgG_R	Resting
R_MED12	O00483	NDUFA4	2|5|6	13	4.33	3	5|2|1	0.12	0.26	0.12	0.26	0.12	-6.49	1.62	0.36	NA	IgG_R	Resting
R_MED12	O00487	PSMD14	1|1|0	2	0.67	3	0|0|0	0	0	0	0	0	-0.49	6.67	0.55	NA	IgG_R	Resting
R_MED12	O00567	NOP56	8|11|7	26	8.67	3	1|0|0	1	1	1	1	1	15.22	26	0	NA	IgG_R	Resting
R_MED12	O00571	DDX3X	29|43|39	111	37	3	28|11|13	0	0	0	0	0	-20.66	2.13	0.47	NA	IgG_R	Resting
R_MED12	O00743	PPP6C	1|6|2	9	3	3	1|0|0	0.62	1	0.62	1	0.62	0.1	9	0.13	NA	IgG_R	Resting
R_MED12	O14639	ABLIM1	2|5|3	10	3.33	3	5|2|2	0.01	0.03	0.01	0.03	0.01	-7.71	1.11	0.42	NA	IgG_R	Resting
R_MED12	O14745	NHERF1	1|2|0	3	1	3	0|0|0	0.33	0.98	0.33	0.98	0.33	-0.49	10	0.26	NA	IgG_R	Resting
R_MED12	O14950	MYL12B	7|6|6	19	6.33	3	3|2|2	0.62	0.8	0.62	0.8	0.62	0.14	2.71	0.13	NA	IgG_R	Resting
R_MED12	O14974	PPP1R12A	48|106|82	236	78.67	3	60|25|34	0	0	0	0	0	-69.86	1.98	0.51	NA	IgG_R	Resting
R_MED12	O15047	SETD1A	101|104|95	300	100	3	0|0|0	1	1	1	1	1	139.72	1000	0	NA	IgG_R	Resting
R_MED12	O15143	ARPC1B	31|43|40	114	38	3	32|14|24	0	0	0	0	0	-37.48	1.63	0.53	NA	IgG_R	Resting
R_MED12	O15144	ARPC2	40|51|50	141	47	3	41|10|24	0	0	0	0	0	-32.12	1.88	0.52	NA	IgG_R	Resting
R_MED12	O15145	ARPC3	22|23|24	69	23	3	21|8|14	0	0	0	0	0	-19.2	1.6	0.51	NA	IgG_R	Resting
R_MED12	O15260	SURF4	2|4|6	12	4	3	5|0|0	0.49	0.83	0.49	0.83	0.49	-2.25	2.4	0.17	NA	IgG_R	Resting
R_MED12	O15294	OGT	36|20|30	86	28.67	3	0|0|0	1	1	1	1	1	32.24	286.67	0	NA	IgG_R	Resting
R_MED12	O15371	EIF3D	2|2|6	10	3.33	3	1|0|0	0.91	1	0.91	1	0.91	1.9	10	0.01	NA	IgG_R	Resting
R_MED12	O15511	ARPC5	8|13|16	37	12.33	3	11|3|7	0.01	0.03	0.01	0.03	0.01	-12.8	1.76	0.42	NA	IgG_R	Resting
R_MED12	O15533	TAPBP	6|14|12	32	10.67	3	5|0|3	0.74	0.99	0.74	0.99	0.74	-1.02	4	0.04	NA	IgG_R	Resting
R_MED12	O43143	DHX15	8|14|9	31	10.33	3	6|1|2	0.72	0.98	0.72	0.98	0.72	-0.03	3.44	0.04	NA	IgG_R	Resting
R_MED12	O43166	SIPA1L1	1|1|1	3	1	3	4|0|0	0	0	0	0	0	-2.87	0.75	0.55	NA	IgG_R	Resting
R_MED12	O43175	PHGDH	6|10|4	20	6.67	3	6|0|0	0.66	0.93	0.66	0.93	0.66	-0.7	3.33	0.09	NA	IgG_R	Resting
R_MED12	O43242	PSMD3	4|5|5	14	4.67	3	2|1|1	0.82	0.88	0.82	0.88	0.82	0.83	3.5	0.02	NA	IgG_R	Resting
R_MED12	O43290	SART1	1|0|0	1	0.33	3	1|1|0	0	0	0	0	0	-2.53	0.5	0.55	NA	IgG_R	Resting
R_MED12	O43390	HNRNPR	7|17|14	38	12.67	3	5|3|2	0.71	1	0.71	1	0.71	-1.85	3.8	0.04	NA	IgG_R	Resting
R_MED12	O43513	MED7	21|20|12	53	17.67	3	0|0|0	1	1	1	1	1	20.3	176.67	0	NA	IgG_R	Resting
R_MED12	O43592	XPOT	1|1|2	4	1.33	3	0|0|0	0.33	0.98	0.33	0.98	0.33	2.01	13.33	0.26	NA	IgG_R	Resting
R_MED12	O43670	ZNF207	8|5|4	17	5.67	3	0|0|0	1	1	1	1	1	7.63	56.67	0	NA	IgG_R	Resting
R_MED12	O43684	BUB3	22|18|18	58	19.33	3	0|0|0	1	1	1	1	1	29.29	193.33	0	NA	IgG_R	Resting
R_MED12	O43707	ACTN4	58|105|68	231	77	3	80|49|31	0	0	0	0	0	-102.9	1.44	0.54	NA	IgG_R	Resting
R_MED12	O60234	GMFG	5|6|7	18	6	3	2|1|0	0.98	1	0.98	1	0.98	2.97	6	0	NA	IgG_R	Resting
R_MED12	O60244	MED14	152|129|134	415	138.33	3	0|0|0	1	1	1	1	1	187.86	1383.33	0	NA	IgG_R	Resting
R_MED12	O60496	DOK2	2|6|4	12	4	3	2|0|0	0.85	0.98	0.85	0.98	0.85	0.68	6	0.02	NA	IgG_R	Resting
R_MED12	O60506	SYNCRIP	17|18|16	51	17	3	5|4|6	0.99	1	0.99	1	0.99	4.08	3.4	0	NA	IgG_R	Resting
R_MED12	O60814	H2BC12	32|25|36	93	31	3	27|10|14	0	0	0	0	0	-24.1	1.82	0.49	NA	IgG_R	Resting
R_MED12	O60832	DKC1	3|1|3	7	2.33	3	0|0|0	0.66	1	0.66	1	0.66	2.01	23.33	0.09	NA	IgG_R	Resting
R_MED12	O60884	DNAJA2	4|10|9	23	7.67	3	9|0|1	0.39	0.66	0.39	0.66	0.39	-5.05	2.3	0.2	NA	IgG_R	Resting
R_MED12	O75083	WDR1	8|28|15	51	17	3	11|1|1	0.61	0.98	0.61	0.98	0.61	-3.45	3.92	0.14	NA	IgG_R	Resting
R_MED12	O75340	PDCD6	2|0|0	2	0.67	3	2|4|1	0	0	0	0	0	-9.22	0.29	0.55	NA	IgG_R	Resting
R_MED12	O75367	MACROH2A1	1|0|0	1	0.33	3	0|0|0	0	0	0	0	0	-0.49	3.33	0.55	NA	IgG_R	Resting
R_MED12	O75390	CS	10|12|8	30	10	3	1|0|0	1	1	1	1	1	18.4	30	0	NA	IgG_R	Resting
R_MED12	O75448	MED24	22|10|12	44	14.67	3	0|0|0	1	1	1	1	1	17.24	146.67	0	NA	IgG_R	Resting
R_MED12	O75586	MED6	21|29|32	82	27.33	3	0|0|0	1	1	1	1	1	33.72	273.33	0	NA	IgG_R	Resting
R_MED12	O75955	FLOT1	40|52|38	130	43.33	3	50|17|18	0	0	0	0	0	-44.76	1.53	0.53	NA	IgG_R	Resting
R_MED12	O94832	MYO1D	1|11|4	16	5.33	3	8|0|0	0.32	0.9	0.32	0.9	0.32	-7.57	2	0.3	NA	IgG_R	Resting
R_MED12	O95236	APOL3	1|1|1	3	1	3	0|0|0	0	0	0	0	0	2.01	10	0.55	NA	IgG_R	Resting
R_MED12	O95425	SVIL	11|30|17	58	19.33	3	30|1|1	0.03	0.08	0.03	0.08	0.03	-20.14	1.81	0.4	NA	IgG_R	Resting
R_MED12	O95466	FMNL1	5|15|12	32	10.67	3	7|1|1	0.64	0.96	0.64	0.96	0.64	-2.93	3.56	0.13	NA	IgG_R	Resting
R_MED12	O95816	BAG2	6|6|2	14	4.67	3	2|0|1	0.77	0.98	0.77	0.98	0.77	-0.67	4.67	0.03	NA	IgG_R	Resting
R_MED12	O95831	AIFM1	1|0|1	2	0.67	3	0|0|0	0	0	0	0	0	-0.49	6.67	0.55	NA	IgG_R	Resting
R_MED12	O96019	ACTL6A	2|1|0	3	1	3	0|0|0	0.33	0.98	0.33	0.98	0.33	-0.49	10	0.26	NA	IgG_R	Resting
R_MED12	P00338	LDHA	2|4|3	9	3	3	3|3|1	0.03	0.08	0.03	0.08	0.03	-5.39	1.29	0.4	NA	IgG_R	Resting
R_MED12	P00403	MT-CO2	1|2|1	4	1.33	3	0|0|0	0.33	0.98	0.33	0.98	0.33	2.01	13.33	0.26	NA	IgG_R	Resting
R_MED12	P00558	PGK1	19|40|30	89	29.67	3	19|6|11	0.29	0.85	0.29	0.85	0.29	-15.27	2.47	0.32	NA	IgG_R	Resting
R_MED12	P01730	CD4	1|4|2	7	2.33	3	3|0|1	0.28	0.68	0.28	0.68	0.28	-3.2	1.75	0.32	NA	IgG_R	Resting
R_MED12	P01857	IGHG1	30|23|31	84	28	3	17|18|15	0	0	0	0	0	-25.59	1.68	0.5	NA	IgG_R	Resting
R_MED12	P02533	KRT14	12|6|8	26	8.67	3	6|5|12	0	0	0	0	0	-18.27	1.13	0.48	NA	IgG_R	Resting
R_MED12	P02649	APOE	2|5|2	9	3	3	2|0|0	0.76	0.96	0.76	0.96	0.76	0.68	4.5	0.03	NA	IgG_R	Resting
R_MED12	P03928	MT-ATP8	1|3|2	6	2	3	0|0|0	0.66	1	0.66	1	0.66	2.01	20	0.1	NA	IgG_R	Resting
R_MED12	P04004	VTN	4|9|5	18	6	3	4|1|2	0.43	0.98	0.43	0.98	0.43	-2.51	2.57	0.19	NA	IgG_R	Resting
R_MED12	P04234	CD3D	10|9|6	25	8.33	3	10|14|10	0	0	0	0	0	-32.43	0.74	0.55	NA	IgG_R	Resting
R_MED12	P04264	KRT1	104|97|109	310	103.33	3	82|64|83	0	0	0	0	0	-129.09	1.35	0.55	NA	IgG_R	Resting
R_MED12	P04406	GAPDH	43|91|73	207	69	3	41|27|38	0.01	0.02	0.01	0.02	0.01	-62.33	1.95	0.43	NA	IgG_R	Resting
R_MED12	P04439	HLA-A	9|12|9	30	10	3	8|4|3	0.09	0.25	0.09	0.25	0.09	-4.83	2	0.38	NA	IgG_R	Resting
R_MED12	P04899	GNAI2	54|74|62	190	63.33	3	61|35|33	0	0	0	0	0	-73.44	1.47	0.54	NA	IgG_R	Resting
R_MED12	P05141	SLC25A5	27|35|34	96	32	3	23|16|15	0	0	0	0	0	-24.45	1.78	0.49	NA	IgG_R	Resting
R_MED12	P05161	ISG15	8|10|15	33	11	3	8|5|9	0	0.01	0	0.01	0	-14.29	1.5	0.44	NA	IgG_R	Resting
R_MED12	P05386	RPLP1	4|10|7	21	7	3	3|0|2	0.8	1	0.8	1	0.8	-0.25	4.2	0.03	NA	IgG_R	Resting
R_MED12	P05387	RPLP2	7|19|17	43	14.33	3	12|3|6	0.1	0.25	0.1	0.25	0.1	-14.12	2.05	0.37	NA	IgG_R	Resting
R_MED12	P05388	RPLP0	16|20|21	57	19	3	18|9|12	0	0	0	0	0	-22.6	1.46	0.51	NA	IgG_R	Resting
R_MED12	P06239	LCK	20|31|22	73	24.33	3	26|7|9	0	0	0	0	0	-20.2	1.74	0.48	NA	IgG_R	Resting
R_MED12	P06241	FYN	11|18|6	35	11.67	3	19|4|1	0	0.01	0	0.01	0	-18.53	1.46	0.43	NA	IgG_R	Resting
R_MED12	P06312	IGKV4-1	4|5|5	14	4.67	3	5|3|4	0	0	0	0	0	-8.35	1.17	0.45	NA	IgG_R	Resting
R_MED12	P06396	GSN	10|28|25	63	21	3	19|6|5	0.04	0.1	0.04	0.1	0.04	-19.99	2.1	0.4	NA	IgG_R	Resting
R_MED12	P06576	ATP5F1B	29|48|45	122	40.67	3	17|11|13	0.67	1	0.67	1	0.67	-7.3	2.98	0.05	NA	IgG_R	Resting
R_MED12	P06703	S100A6	1|3|4	8	2.67	3	3|1|2	0.09	0.2	0.09	0.2	0.09	-5.62	1.33	0.38	NA	IgG_R	Resting
R_MED12	P06729	CD2	17|19|13	49	16.33	3	12|12|10	0	0	0	0	0	-21.15	1.44	0.49	NA	IgG_R	Resting
R_MED12	P06733	ENO1	9|36|31	76	25.33	3	11|8|6	0.67	1	0.67	1	0.67	-16.37	3.04	0.07	NA	IgG_R	Resting
R_MED12	P06748	NPM1	24|38|26	88	29.33	3	23|15|10	0	0	0	0	0	-22.16	1.83	0.47	NA	IgG_R	Resting
R_MED12	P06753	TPM3	21|34|34	89	29.67	3	22|14|16	0	0	0	0	0	-30.78	1.71	0.49	NA	IgG_R	Resting
R_MED12	P06899	H2BC11	6|6|6	18	6	3	3|2|2	0.54	0.54	0.54	0.54	0.54	0.14	2.57	0.16	NA	IgG_R	Resting
R_MED12	P07355	ANXA2	19|28|26	73	24.33	3	12|4|9	0.64	0.98	0.64	0.98	0.64	-3.96	2.92	0.13	NA	IgG_R	Resting
R_MED12	P07437	TUBB	120|139|137	396	132	3	114|70|60	0	0	0	0	0	-118.38	1.62	0.55	NA	IgG_R	Resting
R_MED12	P07737	PFN1	29|40|39	108	36	3	22|14|18	0	0	0	0	0	-21.89	2	0.46	NA	IgG_R	Resting
R_MED12	P07741	APRT	1|3|3	7	2.33	3	0|0|0	0.66	1	0.66	1	0.66	2.01	23.33	0.09	NA	IgG_R	Resting
R_MED12	P07766	CD3E	10|10|9	29	9.67	3	9|10|6	0	0	0	0	0	-16.37	1.16	0.5	NA	IgG_R	Resting
R_MED12	P07900	HSP90AA1	19|33|25	77	25.67	3	23|9|8	0	0	0	0	0	-19.4	1.93	0.45	NA	IgG_R	Resting
R_MED12	P07910	HNRNPC	35|38|35	108	36	3	21|13|15	0.02	0.06	0.02	0.06	0.02	-7.12	2.2	0.41	NA	IgG_R	Resting
R_MED12	P08238	HSP90AB1	48|78|67	193	64.33	3	44|24|36	0	0	0	0	0	-53.54	1.86	0.52	NA	IgG_R	Resting
R_MED12	P08559	PDHA1	2|2|3	7	2.33	3	0|0|0	0.99	1	0.99	1	0.99	4.05	23.33	0	NA	IgG_R	Resting
R_MED12	P08574	CYC1	2|2|4	8	2.67	3	2|1|0	0.51	0.86	0.51	0.86	0.51	-0.67	2.67	0.16	NA	IgG_R	Resting
R_MED12	P08575	PTPRC	3|13|3	19	6.33	3	1|2|0	0.77	1	0.77	1	0.77	0.65	6.33	0.03	NA	IgG_R	Resting
R_MED12	P08621	SNRNP70	1|2|2	5	1.67	3	0|0|0	0.66	0.98	0.66	0.98	0.66	2.01	16.67	0.11	NA	IgG_R	Resting
R_MED12	P08670	VIM	61|88|77	226	75.33	3	69|44|51	0	0	0	0	0	-103.98	1.38	0.54	NA	IgG_R	Resting
R_MED12	P08708	RPS17	12|14|14	40	13.33	3	9|6|8	0	0	0	0	0	-9.81	1.74	0.45	NA	IgG_R	Resting
R_MED12	P08727	KRT19	2|2|1	5	1.67	3	0|1|0	0.58	0.87	0.58	0.87	0.58	0.1	5	0.15	NA	IgG_R	Resting
R_MED12	P08754	GNAI3	6|10|12	28	9.33	3	7|3|2	0.38	0.78	0.38	0.78	0.38	-5.35	2.33	0.2	NA	IgG_R	Resting
R_MED12	P08865	RPSA	5|9|9	23	7.67	3	2|2|2	0.82	0.99	0.82	0.99	0.82	-0.05	3.83	0.02	NA	IgG_R	Resting
R_MED12	P09211	GSTP1	1|2|2	5	1.67	3	1|0|0	0.58	0.87	0.58	0.87	0.58	0.1	5	0.15	NA	IgG_R	Resting
R_MED12	P09326	CD48	14|23|14	51	17	3	12|8|6	0.3	0.91	0.3	0.91	0.3	-10.41	1.96	0.31	NA	IgG_R	Resting
R_MED12	P09382	LGALS1	18|27|24	69	23	3	15|12|14	0	0	0	0	0	-22.2	1.68	0.48	NA	IgG_R	Resting
R_MED12	P09429	HMGB1	2|9|8	19	6.33	3	2|2|2	0.65	0.99	0.65	0.99	0.65	-4.2	3.17	0.12	NA	IgG_R	Resting
R_MED12	P09493	TPM1	2|2|0	4	1.33	3	2|0|0	0.44	0.66	0.44	0.66	0.44	-2.66	2	0.18	NA	IgG_R	Resting
R_MED12	P09496	CLTA	5|2|2	9	3	3	0|0|0	0.99	1	0.99	1	0.99	4.05	30	0	NA	IgG_R	Resting
R_MED12	P09651	HNRNPA1	14|15|18	47	15.67	3	13|4|6	0.01	0.03	0.01	0.03	0.01	-7.46	2.04	0.42	NA	IgG_R	Resting
R_MED12	P09874	PARP1	1|4|2	7	2.33	3	0|0|0	0.66	1	0.66	1	0.66	2.01	23.33	0.1	NA	IgG_R	Resting
R_MED12	P0C0S5	H2AZ1	4|5|3	12	4	3	1|0|0	0.99	1	0.99	1	0.99	4.09	12	0	NA	IgG_R	Resting
R_MED12	P0DMV8	HSPA1A	18|22|14	54	18	3	1|0|0	1	1	1	1	1	39.58	54	0	NA	IgG_R	Resting
R_MED12	P0DP23	CALM1	12|27|23	62	20.67	3	18|12|10	0	0	0	0	0	-29.63	1.55	0.47	NA	IgG_R	Resting
R_MED12	P10321	HLA-C	6|12|4	22	7.33	3	5|3|1	0.37	0.99	0.37	0.99	0.37	-4.78	2.44	0.2	NA	IgG_R	Resting
R_MED12	P10412	H1-4	21|20|13	54	18	3	16|13|12	0	0	0	0	0	-29.37	1.32	0.51	NA	IgG_R	Resting
R_MED12	P10599	TXN	3|7|5	15	5	3	2|1|1	0.75	0.99	0.75	0.99	0.75	-0.45	3.75	0.03	NA	IgG_R	Resting
R_MED12	P10747	CD28	10|12|6	28	9.33	3	11|9|6	0	0	0	0	0	-22.17	1.08	0.5	NA	IgG_R	Resting
R_MED12	P10809	HSPD1	31|41|42	114	38	3	22|13|12	0.07	0.15	0.07	0.15	0.07	-12.8	2.43	0.38	NA	IgG_R	Resting
R_MED12	P11021	HSPA5	15|28|27	70	23.33	3	1|1|5	1	1	1	1	1	5.25	10	0	NA	IgG_R	Resting
R_MED12	P11142	HSPA8	76|89|83	248	82.67	3	48|35|28	0	0	0	0	0	-29.86	2.23	0.52	NA	IgG_R	Resting
R_MED12	P11387	TOP1	6|2|1	9	3	3	0|0|1	0.62	1	0.62	1	0.62	0.1	9	0.13	NA	IgG_R	Resting
R_MED12	P11586	MTHFD1	1|22|13	36	12	3	7|2|3	0.63	1	0.63	1	0.63	-13.43	3	0.13	NA	IgG_R	Resting
R_MED12	P11940	PABPC1	13|30|26	69	23	3	14|2|4	0.63	0.97	0.63	0.97	0.63	-5.4	3.45	0.13	NA	IgG_R	Resting
R_MED12	P12004	PCNA	6|15|13	34	11.33	3	7|1|5	0.55	0.92	0.55	0.92	0.55	-6.39	2.62	0.16	NA	IgG_R	Resting
R_MED12	P12236	SLC25A6	4|6|7	17	5.67	3	2|2|2	0.63	0.92	0.63	0.92	0.63	-1.37	2.83	0.13	NA	IgG_R	Resting
R_MED12	P12259	F5	3|4|2	9	3	3	9|1|1	0	0	0	0	0	-9.63	0.82	0.45	NA	IgG_R	Resting
R_MED12	P12268	IMPDH2	3|9|3	15	5	3	3|2|2	0.34	0.98	0.34	0.98	0.34	-3.92	2.14	0.21	NA	IgG_R	Resting
R_MED12	P12956	XRCC6	5|17|17	39	13	3	5|1|1	0.75	1	0.75	1	0.75	-1.09	5.57	0.03	NA	IgG_R	Resting
R_MED12	P13010	XRCC5	10|15|15	40	13.33	3	7|1|2	0.86	0.96	0.86	0.96	0.86	0.66	4	0.02	NA	IgG_R	Resting
R_MED12	P13489	RNH1	2|4|2	8	2.67	3	1|0|0	0.91	1	0.91	1	0.91	1.9	8	0.01	NA	IgG_R	Resting
R_MED12	P13639	EEF2	38|76|73	187	62.33	3	34|13|25	0.08	0.19	0.08	0.19	0.08	-31.29	2.6	0.38	NA	IgG_R	Resting
R_MED12	P13645	KRT10	80|84|105	269	89.67	3	77|65|74	0	0	0	0	0	-137.85	1.25	0.55	NA	IgG_R	Resting
R_MED12	P13647	KRT5	16|14|26	56	18.67	3	13|7|18	0	0	0	0	0	-24.06	1.47	0.48	NA	IgG_R	Resting
R_MED12	P13693	TPT1	3|2|3	8	2.67	3	0|1|0	0.95	0.98	0.95	0.98	0.95	1.9	8	0.01	NA	IgG_R	Resting
R_MED12	P13796	LCP1	25|40|38	103	34.33	3	31|8|15	0	0	0	0	0	-27.13	1.91	0.49	NA	IgG_R	Resting
R_MED12	P13804	ETFA	1|2|0	3	1	3	0|0|0	0.33	0.98	0.33	0.98	0.33	-0.49	10	0.26	NA	IgG_R	Resting
R_MED12	P13987	CD59	6|12|10	28	9.33	3	7|5|6	0.01	0.02	0.01	0.02	0.01	-12.49	1.56	0.43	NA	IgG_R	Resting
R_MED12	P14317	HCLS1	26|28|31	85	28.33	3	36|5|9	0	0	0	0	0	-21.46	1.7	0.51	NA	IgG_R	Resting
R_MED12	P14618	PKM	53|87|66	206	68.67	3	50|25|28	0	0	0	0	0	-46.68	2	0.51	NA	IgG_R	Resting
R_MED12	P14649	MYL6B	6|7|10	23	7.67	3	6|0|1	0.71	0.91	0.71	0.91	0.71	0.06	3.29	0.04	NA	IgG_R	Resting
R_MED12	P14678	SNRPB	3|3|2	8	2.67	3	3|1|1	0.13	0.17	0.13	0.17	0.13	-3.01	1.6	0.36	NA	IgG_R	Resting
R_MED12	P14866	HNRNPL	21|29|28	78	26	3	18|4|7	0.16	0.29	0.16	0.29	0.16	-6.47	2.69	0.35	NA	IgG_R	Resting
R_MED12	P14868	DARS1	4|12|9	25	8.33	3	8|0|2	0.45	0.84	0.45	0.84	0.45	-5.23	2.5	0.18	NA	IgG_R	Resting
R_MED12	P15153	RAC2	15|25|16	56	18.67	3	14|9|8	0.06	0.17	0.06	0.17	0.06	-14.84	1.81	0.39	NA	IgG_R	Resting
R_MED12	P15498	VAV1	1|0|1	2	0.67	3	0|0|0	0	0	0	0	0	-0.49	6.67	0.55	NA	IgG_R	Resting
R_MED12	P15880	RPS2	21|31|24	76	25.33	3	18|9|8	0.02	0.07	0.02	0.07	0.02	-11.98	2.17	0.4	NA	IgG_R	Resting
R_MED12	P16070	CD44	10|19|15	44	14.67	3	8|4|5	0.56	1	0.56	1	0.56	-5.7	2.59	0.15	NA	IgG_R	Resting
R_MED12	P16104	H2AX	2|3|0	5	1.67	3	0|0|0	0.66	1	0.66	1	0.66	-0.49	16.67	0.1	NA	IgG_R	Resting
R_MED12	P16401	H1-5	20|12|8	40	13.33	3	10|8|5	0.22	0.67	0.22	0.67	0.22	-15.47	1.74	0.33	NA	IgG_R	Resting
R_MED12	P16403	H1-2	5|5|6	16	5.33	3	2|2|3	0.34	0.54	0.34	0.54	0.34	-1.15	2.29	0.21	NA	IgG_R	Resting
R_MED12	P16615	ATP2A2	4|4|5	13	4.33	3	4|1|1	0.3	0.47	0.3	0.47	0.3	-1.32	2.17	0.31	NA	IgG_R	Resting
R_MED12	P17612	PRKACA	1|2|1	4	1.33	3	1|0|0	0.29	0.87	0.29	0.87	0.29	0.1	4	0.31	NA	IgG_R	Resting
R_MED12	P17844	DDX5	19|31|20	70	23.33	3	18|7|10	0.02	0.06	0.02	0.06	0.02	-14.24	2	0.41	NA	IgG_R	Resting
R_MED12	P17858	PFKL	2|17|11	30	10	3	3|0|0	0.82	1	0.82	1	0.82	-0.16	10	0.02	NA	IgG_R	Resting
R_MED12	P17980	PSMC3	1|3|3	7	2.33	3	0|0|0	0.66	1	0.66	1	0.66	2.01	23.33	0.09	NA	IgG_R	Resting
R_MED12	P17987	TCP1	9|26|14	49	16.33	3	5|0|1	0.97	1	0.97	1	0.97	2.42	8.17	0	NA	IgG_R	Resting
R_MED12	P18077	RPL35A	11|14|14	39	13	3	8|6|5	0.05	0.07	0.05	0.07	0.05	-6.62	2.05	0.39	NA	IgG_R	Resting
R_MED12	P18124	RPL7	19|27|24	70	23.33	3	20|10|12	0	0	0	0	0	-21.9	1.67	0.49	NA	IgG_R	Resting
R_MED12	P18583	SON	7|6|7	20	6.67	3	2|1|1	0.98	0.99	0.98	0.99	0.98	3.17	5	0	NA	IgG_R	Resting
R_MED12	P18621	RPL17	12|18|18	48	16	3	8|5|10	0.09	0.14	0.09	0.14	0.09	-9.81	2.09	0.37	NA	IgG_R	Resting
R_MED12	P19105	MYL12A	87|163|130	380	126.67	3	111|72|66	0	0	0	0	0	-165.56	1.53	0.55	NA	IgG_R	Resting
R_MED12	P19338	NCL	22|44|34	100	33.33	3	23|10|12	0.07	0.2	0.07	0.2	0.07	-21.33	2.22	0.38	NA	IgG_R	Resting
R_MED12	P19474	TRIM21	48|44|51	143	47.67	3	43|35|34	0	0	0	0	0	-67.9	1.28	0.54	NA	IgG_R	Resting
R_MED12	P20591	MX1	2|4|32	38	12.67	3	5|0|10	0.33	0.99	0.33	0.99	0.33	-14.75	2.53	0.25	NA	IgG_R	Resting
R_MED12	P20592	MX2	25|68|91	184	61.33	3	38|23|45	0	0	0	0	0	-89.21	1.74	0.5	NA	IgG_R	Resting
R_MED12	P20671	H2AC7	26|19|27	72	24	3	16|6|7	0.1	0.2	0.1	0.2	0.1	-8.2	2.48	0.37	NA	IgG_R	Resting
R_MED12	P20700	LMNB1	31|40|39	110	36.67	3	34|8|5	0	0	0	0	0	-13.77	2.34	0.46	NA	IgG_R	Resting
R_MED12	P20963	CD247	1|1|1	3	1	3	0|0|0	0	0	0	0	0	2.01	10	0.55	NA	IgG_R	Resting
R_MED12	P21333	FLNA	36|98|72	206	68.67	3	66|13|19	0	0	0	0	0	-61.53	2.1	0.48	NA	IgG_R	Resting
R_MED12	P21796	VDAC1	2|3|2	7	2.33	3	2|1|0	0.44	0.66	0.44	0.66	0.44	-0.67	2.33	0.18	NA	IgG_R	Resting
R_MED12	P22061	PCMT1	3|12|9	24	8	3	5|5|4	0.19	0.56	0.19	0.56	0.19	-12.3	1.71	0.34	NA	IgG_R	Resting
R_MED12	P22087	FBL	16|19|17	52	17.33	3	10|3|4	0.68	0.89	0.68	0.89	0.68	-0.04	3.06	0.05	NA	IgG_R	Resting
R_MED12	P22102	GART	3|4|1	8	2.67	3	1|0|0	0.66	1	0.66	1	0.66	0.1	8	0.1	NA	IgG_R	Resting
R_MED12	P22234	PAICS	1|4|2	7	2.33	3	0|0|0	0.66	1	0.66	1	0.66	2.01	23.33	0.1	NA	IgG_R	Resting
R_MED12	P22314	UBA1	4|13|7	24	8	3	3|0|0	0.93	1	0.93	1	0.93	1.6	8	0.01	NA	IgG_R	Resting
R_MED12	P22626	HNRNPA2B1	42|50|47	139	46.33	3	31|18|24	0	0	0	0	0	-26.87	1.9	0.51	NA	IgG_R	Resting
R_MED12	P22695	UQCRC2	1|1|1	3	1	3	0|0|0	0	0	0	0	0	2.01	10	0.55	NA	IgG_R	Resting
R_MED12	P23246	SFPQ	10|18|22	50	16.67	3	10|4|6	0.56	0.99	0.56	0.99	0.56	-9.12	2.5	0.15	NA	IgG_R	Resting
R_MED12	P23381	WARS1	5|15|14	34	11.33	3	11|0|1	0.56	0.87	0.56	0.87	0.56	-5.84	2.83	0.15	NA	IgG_R	Resting
R_MED12	P23396	RPS3	26|37|39	102	34	3	22|9|15	0	0.01	0	0.01	0	-17.73	2.22	0.44	NA	IgG_R	Resting
R_MED12	P23526	AHCY	1|1|2	4	1.33	3	0|0|0	0.33	0.98	0.33	0.98	0.33	2.01	13.33	0.26	NA	IgG_R	Resting
R_MED12	P23528	CFL1	33|51|40	124	41.33	3	30|13|17	0	0	0	0	0	-24.46	2.07	0.47	NA	IgG_R	Resting
R_MED12	P23743	DGKA	2|3|2	7	2.33	3	3|0|0	0.54	0.71	0.54	0.71	0.54	-0.16	2.33	0.16	NA	IgG_R	Resting
R_MED12	P24539	ATP5PB	4|5|5	14	4.67	3	0|1|1	0.97	0.99	0.97	0.99	0.97	2.95	7	0	NA	IgG_R	Resting
R_MED12	P24844	MYL9	1|1|1	3	1	3	0|0|0	0	0	0	0	0	2.01	10	0.55	NA	IgG_R	Resting
R_MED12	P24863	CCNC	26|26|27	79	26.33	3	0|0|0	1	1	1	1	1	41.04	263.33	0	NA	IgG_R	Resting
R_MED12	P25205	MCM3	7|17|16	40	13.33	3	9|0|1	0.69	0.95	0.69	0.95	0.69	-1.55	4	0.04	NA	IgG_R	Resting
R_MED12	P25398	RPS12	10|13|15	38	12.67	3	11|8|7	0	0	0	0	0	-16.1	1.46	0.47	NA	IgG_R	Resting
R_MED12	P25705	ATP5F1A	35|49|46	130	43.33	3	41|16|23	0	0	0	0	0	-43.27	1.62	0.53	NA	IgG_R	Resting
R_MED12	P26232	CTNNA2	1|2|2	5	1.67	3	1|0|1	0.41	0.61	0.41	0.61	0.41	-0.92	2.5	0.19	NA	IgG_R	Resting
R_MED12	P26373	RPL13	17|21|18	56	18.67	3	15|8|8	0	0	0	0	0	-12.25	1.81	0.46	NA	IgG_R	Resting
R_MED12	P26447	S100A4	7|11|11	29	9.67	3	7|7|7	0	0	0	0	0	-14.57	1.38	0.47	NA	IgG_R	Resting
R_MED12	P26583	HMGB2	1|12|4	17	5.67	3	1|0|0	0.67	1	0.67	1	0.67	0.1	17	0.08	NA	IgG_R	Resting
R_MED12	P26599	PTBP1	9|17|16	42	14	3	5|0|2	0.96	1	0.96	1	0.96	2.09	6	0	NA	IgG_R	Resting
R_MED12	P26641	EEF1G	4|14|10	28	9.33	3	7|1|4	0.4	0.91	0.4	0.91	0.4	-8.05	2.33	0.2	NA	IgG_R	Resting
R_MED12	P27348	YWHAQ	12|19|16	47	15.67	3	9|4|8	0.31	0.83	0.31	0.83	0.31	-7.53	2.24	0.31	NA	IgG_R	Resting
R_MED12	P27635	RPL10	19|21|24	64	21.33	3	18|8|12	0	0	0	0	0	-17.46	1.68	0.49	NA	IgG_R	Resting
R_MED12	P27708	CAD	1|1|1	3	1	3	1|0|0	0	0	0	0	0	0.1	3	0.55	NA	IgG_R	Resting
R_MED12	P27797	CALR	1|12|13	26	8.67	3	2|0|0	0.67	1	0.67	1	0.67	-0.62	13	0.07	NA	IgG_R	Resting
R_MED12	P29590	PML	1|3|6	10	3.33	3	0|0|3	0.55	0.93	0.55	0.93	0.55	-1.68	3.33	0.16	NA	IgG_R	Resting
R_MED12	P29728	OAS2	20|34|43	97	32.33	3	14|6|12	0.66	1	0.66	1	0.66	-9.64	3.03	0.09	NA	IgG_R	Resting
R_MED12	P30050	RPL12	12|12|13	37	12.33	3	10|4|5	0.01	0.01	0.01	0.01	0.01	-5.48	1.95	0.42	NA	IgG_R	Resting
R_MED12	P30153	PPP2R1A	5|12|6	23	7.67	3	2|0|0	0.98	1	0.98	1	0.98	3.09	11.5	0	NA	IgG_R	Resting
R_MED12	P31040	SDHA	4|8|6	18	6	3	1|1|0	0.98	1	0.98	1	0.98	2.95	9	0	NA	IgG_R	Resting
R_MED12	P31146	CORO1A	49|61|56	166	55.33	3	32|20|27	0	0	0	0	0	-23.8	2.1	0.47	NA	IgG_R	Resting
R_MED12	P31689	DNAJA1	2|4|5	11	3.67	3	2|0|0	0.84	0.96	0.84	0.96	0.84	0.68	5.5	0.02	NA	IgG_R	Resting
R_MED12	P31942	HNRNPH3	2|3|6	11	3.67	3	4|0|0	0.55	0.89	0.55	0.89	0.55	-1.16	2.75	0.16	NA	IgG_R	Resting
R_MED12	P31943	HNRNPH1	19|30|26	75	25	3	20|3|3	0.33	0.71	0.33	0.71	0.33	-5.42	2.88	0.21	NA	IgG_R	Resting
R_MED12	P31946	YWHAB	2|5|5	12	4	3	3|0|1	0.61	0.84	0.61	0.84	0.61	-1.63	3	0.14	NA	IgG_R	Resting
R_MED12	P31949	S100A11	4|11|14	29	9.67	3	6|4|7	0.13	0.39	0.13	0.39	0.13	-14.34	1.71	0.36	NA	IgG_R	Resting
R_MED12	P32119	PRDX2	5|5|5	15	5	3	4|1|1	0.47	0.47	0.47	0.47	0.47	-0.12	2.5	0.18	NA	IgG_R	Resting
R_MED12	P32969	RPL9	8|17|16	41	13.67	3	6|2|4	0.69	1	0.69	1	0.69	-2.76	3.42	0.05	NA	IgG_R	Resting
R_MED12	P33241	LSP1	59|87|63	209	69.67	3	70|42|24	0	0	0	0	0	-74.62	1.54	0.54	NA	IgG_R	Resting
R_MED12	P33991	MCM4	3|7|11	21	7	3	3|0|0	0.88	0.99	0.88	0.99	0.88	0.88	7	0.01	NA	IgG_R	Resting
R_MED12	P33992	MCM5	6|9|17	32	10.67	3	7|0|0	0.8	0.98	0.8	0.98	0.8	0.25	4.57	0.02	NA	IgG_R	Resting
R_MED12	P33993	MCM7	3|8|22	33	11	3	6|0|0	0.67	0.99	0.67	0.99	0.67	-1.89	5.5	0.05	NA	IgG_R	Resting
R_MED12	P34897	SHMT2	9|16|10	35	11.67	3	3|1|1	1	1	1	1	1	5.58	7	0	NA	IgG_R	Resting
R_MED12	P35232	PHB1	3|5|9	17	5.67	3	5|8|8	0	0	0	0	0	-21.35	0.81	0.49	NA	IgG_R	Resting
R_MED12	P35268	RPL22	7|9|7	23	7.67	3	5|5|4	0.01	0.02	0.01	0.02	0.01	-6.4	1.64	0.42	NA	IgG_R	Resting
R_MED12	P35527	KRT9	54|46|72	172	57.33	3	58|36|36	0	0	0	0	0	-85.54	1.32	0.54	NA	IgG_R	Resting
R_MED12	P35579	MYH9	1168|1957|1534	4659	1553	3	1353|781|747	0	0	0	0	0	#NAME?	1.62	0.55	NA	IgG_R	Resting
R_MED12	P35580	MYH10	37|130|57	224	74.67	3	77|18|13	0.02	0.07	0.02	0.07	0.02	-71.58	2.07	0.4	NA	IgG_R	Resting
R_MED12	P35606	COPB2	1|0|1	2	0.67	3	0|0|0	0	0	0	0	0	-0.49	6.67	0.55	NA	IgG_R	Resting
R_MED12	P35658	NUP214	31|17|14	62	20.67	3	0|0|0	1	1	1	1	1	23.32	206.67	0	NA	IgG_R	Resting
R_MED12	P35659	DEK	5|1|1	7	2.33	3	0|0|0	0.33	1	0.33	1	0.33	2.01	23.33	0.22	NA	IgG_R	Resting
R_MED12	P35749	MYH11	1|3|1	5	1.67	3	1|1|1	0.22	0.66	0.22	0.66	0.22	-2.12	1.67	0.33	NA	IgG_R	Resting
R_MED12	P35908	KRT2	61|60|75	196	65.33	3	39|52|58	0	0	0	0	0	-88.28	1.32	0.54	NA	IgG_R	Resting
R_MED12	P35998	PSMC2	1|5|4	10	3.33	3	1|0|0	0.67	1	0.67	1	0.67	0.1	10	0.08	NA	IgG_R	Resting
R_MED12	P36542	ATP5F1C	21|21|22	64	21.33	3	13|8|11	0	0	0	0	0	-7.84	2	0.45	NA	IgG_R	Resting
R_MED12	P36578	RPL4	32|41|36	109	36.33	3	27|12|14	0	0	0	0	0	-18.48	2.06	0.48	NA	IgG_R	Resting
R_MED12	P36873	PPP1CC	2|6|3	11	3.67	3	3|1|0	0.5	0.92	0.5	0.92	0.5	-1.63	2.75	0.17	NA	IgG_R	Resting
R_MED12	P36957	DLST	1|12|5	18	6	3	8|7|6	0	0	0	0	0	-26.27	0.86	0.46	NA	IgG_R	Resting
R_MED12	P37108	SRP14	11|10|9	30	10	3	6|2|3	0.69	0.91	0.69	0.91	0.69	-0.28	2.73	0.04	NA	IgG_R	Resting
R_MED12	P37198	NUP62	10|7|6	23	7.67	3	0|0|0	1	1	1	1	1	10.95	76.67	0	NA	IgG_R	Resting
R_MED12	P37802	TAGLN2	10|23|20	53	17.67	3	9|5|8	0.62	1	0.62	1	0.62	-11.44	2.41	0.14	NA	IgG_R	Resting
R_MED12	P38159	RBMX	18|17|15	50	16.67	3	10|4|3	0.59	0.81	0.59	0.81	0.59	-0.86	2.94	0.15	NA	IgG_R	Resting
R_MED12	P38646	HSPA9	37|55|43	135	45	3	14|9|11	1	1	1	1	1	9.99	3.97	0	NA	IgG_R	Resting
R_MED12	P38919	EIF4A3	20|18|25	63	21	3	5|1|2	1	1	1	1	1	8.8	7.88	0	NA	IgG_R	Resting
R_MED12	P39019	RPS19	7|16|15	38	12.67	3	15|5|8	0	0	0	0	0	-22.56	1.36	0.48	NA	IgG_R	Resting
R_MED12	P39023	RPL3	25|43|41	109	36.33	3	21|7|10	0.48	0.82	0.48	0.82	0.48	-11.02	2.87	0.18	NA	IgG_R	Resting
R_MED12	P39748	FEN1	2|4|3	9	3	3	3|1|1	0.22	0.44	0.22	0.44	0.22	-3.01	1.8	0.34	NA	IgG_R	Resting
R_MED12	P40227	CCT6A	10|19|20	49	16.33	3	12|1|1	0.64	0.93	0.64	0.93	0.64	-2.47	3.5	0.13	NA	IgG_R	Resting
R_MED12	P40429	RPL13A	9|12|9	30	10	3	8|5|6	0	0.01	0	0.01	0	-9.37	1.58	0.44	NA	IgG_R	Resting
R_MED12	P40939	HADHA	19|23|16	58	19.33	3	7|1|4	0.99	1	0.99	1	0.99	3.62	4.83	0	NA	IgG_R	Resting
R_MED12	P41240	CSK	25|39|26	90	30	3	34|11|10	0	0	0	0	0	-28.1	1.64	0.5	NA	IgG_R	Resting
R_MED12	P41250	GARS1	7|9|8	24	8	3	2|0|2	1	1	1	1	1	5.76	6	0	NA	IgG_R	Resting
R_MED12	P42167	TMPO	6|7|8	21	7	3	2|1|0	0.99	1	0.99	1	0.99	4.18	7	0	NA	IgG_R	Resting
R_MED12	P42224	STAT1	38|53|55	146	48.67	3	36|7|13	0	0.01	0	0.01	0	-15.9	2.61	0.43	NA	IgG_R	Resting
R_MED12	P42229	STAT5A	1|2|0	3	1	3	0|0|0	0.33	0.98	0.33	0.98	0.33	-0.49	10	0.26	NA	IgG_R	Resting
R_MED12	P42677	RPS27	4|4|4	12	4	3	4|3|3	0	0	0	0	0	-5.99	1.2	0.44	NA	IgG_R	Resting
R_MED12	P42766	RPL35	10|10|8	28	9.33	3	10|7|5	0	0	0	0	0	-14.29	1.27	0.48	NA	IgG_R	Resting
R_MED12	P43243	MATR3	14|23|20	57	19	3	22|5|6	0	0	0	0	0	-17.73	1.73	0.47	NA	IgG_R	Resting
R_MED12	P43403	ZAP70	7|11|14	32	10.67	3	9|6|0	0.16	0.41	0.16	0.41	0.16	-7	2.13	0.35	NA	IgG_R	Resting
R_MED12	P43487	RANBP1	2|5|5	12	4	3	0|0|0	0.99	1	0.99	1	0.99	4.05	40	0	NA	IgG_R	Resting
R_MED12	P45880	VDAC2	12|18|20	50	16.67	3	7|5|4	0.71	1	0.71	1	0.71	-1.94	3.13	0.04	NA	IgG_R	Resting
R_MED12	P46063	RECQL	1|6|3	10	3.33	3	4|0|1	0.35	0.82	0.35	0.82	0.35	-4.34	2	0.21	NA	IgG_R	Resting
R_MED12	P46776	RPL27A	10|10|10	30	10	3	7|6|6	0	0	0	0	0	-7.98	1.58	0.46	NA	IgG_R	Resting
R_MED12	P46777	RPL5	10|23|18	51	17	3	12|4|4	0.38	0.89	0.38	0.89	0.38	-8.87	2.55	0.2	NA	IgG_R	Resting
R_MED12	P46778	RPL21	9|16|16	41	13.67	3	7|3|3	0.69	1	0.69	1	0.69	-2.55	3.15	0.04	NA	IgG_R	Resting
R_MED12	P46779	RPL28	12|12|14	38	12.67	3	15|5|5	0	0	0	0	0	-11.77	1.52	0.48	NA	IgG_R	Resting
R_MED12	P46781	RPS9	14|19|26	59	19.67	3	18|9|11	0	0	0	0	0	-24.22	1.55	0.47	NA	IgG_R	Resting
R_MED12	P46782	RPS5	15|17|16	48	16	3	13|4|6	0.01	0.01	0.01	0.01	0.01	-6.41	2.09	0.43	NA	IgG_R	Resting
R_MED12	P46783	RPS10	6|8|8	22	7.33	3	4|0|1	0.89	0.93	0.89	0.93	0.89	1.53	4.4	0.01	NA	IgG_R	Resting
R_MED12	P46940	IQGAP1	13|47|29	89	29.67	3	32|7|2	0.16	0.48	0.16	0.48	0.16	-28.05	2.17	0.35	NA	IgG_R	Resting
R_MED12	P47755	CAPZA2	8|13|9	30	10	3	6|2|3	0.53	0.99	0.53	0.99	0.53	-1.61	2.73	0.16	NA	IgG_R	Resting
R_MED12	P47756	CAPZB	64|81|77	222	74	3	60|31|31	0	0	0	0	0	-54.18	1.82	0.54	NA	IgG_R	Resting
R_MED12	P47914	RPL29	3|5|4	12	4	3	6|1|2	0.02	0.04	0.02	0.04	0.02	-5.95	1.33	0.41	NA	IgG_R	Resting
R_MED12	P48047	ATP5PO	16|22|19	57	19	3	14|7|7	0.01	0.03	0.01	0.03	0.01	-10.28	2.04	0.42	NA	IgG_R	Resting
R_MED12	P48643	CCT5	10|32|18	60	20	3	19|2|5	0.28	0.84	0.28	0.84	0.28	-15.06	2.31	0.32	NA	IgG_R	Resting
R_MED12	P48735	IDH2	16|22|26	64	21.33	3	7|1|1	0.99	1	0.99	1	0.99	3.48	7.11	0	NA	IgG_R	Resting
R_MED12	P49207	RPL34	9|10|8	27	9	3	7|4|3	0.04	0.09	0.04	0.09	0.04	-5.02	1.93	0.39	NA	IgG_R	Resting
R_MED12	P49321	NASP	1|1|4	6	2	3	0|0|0	0.33	1	0.33	1	0.33	2.01	20	0.23	NA	IgG_R	Resting
R_MED12	P49327	FASN	1|16|7	24	8	3	5|3|0	0.49	0.99	0.49	0.99	0.49	-8.06	3	0.17	NA	IgG_R	Resting
R_MED12	P49336	CDK8	47|40|51	138	46	3	0|0|0	1	1	1	1	1	61.3	460	0	NA	IgG_R	Resting
R_MED12	P49368	CCT3	10|20|15	45	15	3	15|2|1	0.28	0.71	0.28	0.71	0.28	-6.25	2.5	0.32	NA	IgG_R	Resting
R_MED12	P49411	TUFM	23|36|39	98	32.67	3	22|9|12	0.01	0.03	0.01	0.03	0.01	-18.03	2.28	0.41	NA	IgG_R	Resting
R_MED12	P49458	SRP9	7|9|8	24	8	3	5|4|3	0.09	0.19	0.09	0.19	0.09	-4.1	2	0.38	NA	IgG_R	Resting
R_MED12	P49795	RGS19	7|20|15	42	14	3	17|4|3	0.01	0.04	0.01	0.04	0.01	-17.17	1.75	0.41	NA	IgG_R	Resting
R_MED12	P50213	IDH3A	2|4|6	12	4	3	0|0|0	0.99	1	0.99	1	0.99	4.05	40	0	NA	IgG_R	Resting
R_MED12	P50402	EMD	1|6|2	9	3	3	0|0|0	0.66	1	0.66	1	0.66	2.01	30	0.1	NA	IgG_R	Resting
R_MED12	P50552	VASP	12|24|10	46	15.33	3	12|1|0	0.54	0.97	0.54	0.97	0.54	-1.52	3.54	0.16	NA	IgG_R	Resting
R_MED12	P50914	RPL14	9|14|15	38	12.67	3	7|5|7	0.09	0.21	0.09	0.21	0.09	-9.37	2	0.38	NA	IgG_R	Resting
R_MED12	P50990	CCT8	16|38|32	86	28.67	3	18|6|5	0.54	0.96	0.54	0.96	0.54	-11.27	2.97	0.16	NA	IgG_R	Resting
R_MED12	P50991	CCT4	7|26|19	52	17.33	3	11|2|1	0.63	0.98	0.63	0.98	0.63	-5.68	3.71	0.13	NA	IgG_R	Resting
R_MED12	P51114	FXR1	2|0|1	3	1	3	0|0|0	0.33	0.98	0.33	0.98	0.33	-0.49	10	0.26	NA	IgG_R	Resting
R_MED12	P51149	RAB7A	1|4|5	10	3.33	3	1|2|2	0.39	0.74	0.39	0.74	0.39	-4.52	2	0.2	NA	IgG_R	Resting
R_MED12	P51159	RAB27A	2|0|0	2	0.67	3	1|0|0	0.29	0.87	0.29	0.87	0.29	-1.3	2	0.31	NA	IgG_R	Resting
R_MED12	P51610	HCFC1	346|315|329	990	330	3	0|0|0	1	1	1	1	1	450.08	3300	0	NA	IgG_R	Resting
R_MED12	P51991	HNRNPA3	14|21|15	50	16.67	3	9|3|3	0.73	0.99	0.73	0.99	0.73	0.02	3.33	0.04	NA	IgG_R	Resting
R_MED12	P52272	HNRNPM	82|100|98	280	93.33	3	64|39|38	0	0	0	0	0	-54.09	1.99	0.54	NA	IgG_R	Resting
R_MED12	P52565	ARHGDIA	1|3|2	6	2	3	0|0|0	0.66	1	0.66	1	0.66	2.01	20	0.1	NA	IgG_R	Resting
R_MED12	P52566	ARHGDIB	7|10|8	25	8.33	3	4|3|2	0.63	0.95	0.63	0.95	0.63	-0.75	2.78	0.13	NA	IgG_R	Resting
R_MED12	P52597	HNRNPF	22|39|38	99	33	3	24|8|15	0	0	0	0	0	-23.43	2.11	0.46	NA	IgG_R	Resting
R_MED12	P52701	MSH6	1|1|1	3	1	3	1|0|0	0	0	0	0	0	0.1	3	0.55	NA	IgG_R	Resting
R_MED12	P52907	CAPZA1	49|69|52	170	56.67	3	52|29|27	0	0	0	0	0	-56.64	1.57	0.54	NA	IgG_R	Resting
R_MED12	P52948	NUP98	28|22|16	66	22	3	1|0|0	1	1	1	1	1	47.25	66	0	NA	IgG_R	Resting
R_MED12	P53007	SLC25A1	1|7|5	13	4.33	3	0|0|0	0.67	1	0.67	1	0.67	2.01	43.33	0.07	NA	IgG_R	Resting
R_MED12	P53396	ACLY	1|9|7	17	5.67	3	0|0|0	0.67	1	0.67	1	0.67	2.01	56.67	0.06	NA	IgG_R	Resting
R_MED12	P53621	COPA	7|19|9	35	11.67	3	6|0|0	0.91	0.99	0.91	0.99	0.91	1.55	5.83	0.01	NA	IgG_R	Resting
R_MED12	P55072	VCP	1|4|2	7	2.33	3	2|1|0	0.4	0.86	0.4	0.86	0.4	-2.12	2.33	0.2	NA	IgG_R	Resting
R_MED12	P55084	HADHB	9|9|8	26	8.67	3	3|0|0	0.98	0.98	0.98	0.98	0.98	3.5	8.67	0	NA	IgG_R	Resting
R_MED12	P55209	NAP1L1	3|3|2	8	2.67	3	3|2|1	0.04	0.06	0.04	0.06	0.04	-4.2	1.33	0.39	NA	IgG_R	Resting
R_MED12	P55769	SNU13	2|4|4	10	3.33	3	1|1|1	0.69	0.86	0.69	0.86	0.69	-0.67	3.33	0.05	NA	IgG_R	Resting
R_MED12	P56134	ATP5MF	1|4|2	7	2.33	3	1|0|0	0.62	1	0.62	1	0.62	0.1	7	0.13	NA	IgG_R	Resting
R_MED12	P57075	UBASH3A	1|7|0	8	2.67	3	7|5|0	0.01	0.02	0.01	0.02	0.01	-15.91	0.67	0.42	NA	IgG_R	Resting
R_MED12	P57737	CORO7	1|9|4	14	4.67	3	4|0|1	0.48	0.96	0.48	0.96	0.48	-4.34	2.8	0.18	NA	IgG_R	Resting
R_MED12	P57740	NUP107	6|5|3	14	4.67	3	1|0|0	0.99	1	0.99	1	0.99	4.09	14	0	NA	IgG_R	Resting
R_MED12	P57764	GSDMD	1|1|0	2	0.67	3	1|0|0	0	0	0	0	0	-1.3	2	0.55	NA	IgG_R	Resting
R_MED12	P59768	GNG2	2|5|4	11	3.67	3	4|3|1	0.04	0.09	0.04	0.09	0.04	-6.58	1.38	0.4	NA	IgG_R	Resting
R_MED12	P59998	ARPC4	16|21|19	56	18.67	3	17|12|15	0	0	0	0	0	-28.54	1.27	0.52	NA	IgG_R	Resting
R_MED12	P60228	EIF3E	1|0|3	4	1.33	3	0|0|0	0.33	1	0.33	1	0.33	-0.49	13.33	0.24	NA	IgG_R	Resting
R_MED12	P60468	SEC61B	4|2|3	9	3	3	4|2|1	0.03	0.08	0.03	0.08	0.03	-5.39	1.29	0.4	NA	IgG_R	Resting
R_MED12	P60660	MYL6	106|141|124	371	123.67	3	99|66|58	0	0	0	0	0	-112.18	1.66	0.55	NA	IgG_R	Resting
R_MED12	P60709	ACTB	536|979|630	2145	715	3	693|318|255	0	0	0	0	0	#NAME?	1.69	0.55	NA	IgG_R	Resting
R_MED12	P60842	EIF4A1	23|30|32	85	28.33	3	17|9|10	0.18	0.45	0.18	0.45	0.18	-10.23	2.36	0.34	NA	IgG_R	Resting
R_MED12	P60866	RPS20	5|9|7	21	7	3	4|4|6	0.01	0.02	0.01	0.02	0.01	-9.24	1.5	0.42	NA	IgG_R	Resting
R_MED12	P60891	PRPS1	1|2|3	6	2	3	1|0|0	0.62	0.98	0.62	0.98	0.62	0.1	6	0.14	NA	IgG_R	Resting
R_MED12	P60953	CDC42	4|8|7	19	6.33	3	2|1|2	0.8	0.99	0.8	0.99	0.8	-0.25	3.8	0.03	NA	IgG_R	Resting
R_MED12	P61006	RAB8A	1|1|1	3	1	3	1|0|0	0	0	0	0	0	0.1	3	0.55	NA	IgG_R	Resting
R_MED12	P61026	RAB10	3|3|6	12	4	3	2|1|0	0.77	0.98	0.77	0.98	0.77	0.65	4	0.03	NA	IgG_R	Resting
R_MED12	P61158	ACTR3	43|53|57	153	51	3	45|17|33	0	0	0	0	0	-49.8	1.61	0.54	NA	IgG_R	Resting
R_MED12	P61160	ACTR2	27|29|29	85	28.33	3	28|12|20	0	0	0	0	0	-31.52	1.42	0.53	NA	IgG_R	Resting
R_MED12	P61204	ARF3	6|11|11	28	9.33	3	5|2|3	0.65	0.96	0.65	0.96	0.65	-3.19	2.8	0.12	NA	IgG_R	Resting
R_MED12	P61247	RPS3A	17|32|28	77	25.67	3	25|13|12	0	0	0	0	0	-33.66	1.54	0.51	NA	IgG_R	Resting
R_MED12	P61254	RPL26	13|22|16	51	17	3	9|5|6	0.41	1	0.41	1	0.41	-5.06	2.55	0.19	NA	IgG_R	Resting
R_MED12	P61313	RPL15	13|15|20	48	16	3	12|7|11	0	0	0	0	0	-16.49	1.6	0.46	NA	IgG_R	Resting
R_MED12	P61326	MAGOH	1|0|2	3	1	3	0|0|0	0.33	0.98	0.33	0.98	0.33	-0.49	10	0.26	NA	IgG_R	Resting
R_MED12	P61353	RPL27	11|20|16	47	15.67	3	7|4|6	0.63	1	0.63	1	0.63	-4.36	2.76	0.13	NA	IgG_R	Resting
R_MED12	P61513	RPL37A	17|15|16	48	16	3	11|9|10	0	0	0	0	0	-13.69	1.6	0.48	NA	IgG_R	Resting
R_MED12	P61586	RHOA	6|10|8	24	8	3	7|5|3	0.01	0.03	0.01	0.03	0.01	-8.97	1.6	0.42	NA	IgG_R	Resting
R_MED12	P61769	B2M	6|4|3	13	4.33	3	3|0|0	0.82	0.93	0.82	0.93	0.82	0.88	4.33	0.02	NA	IgG_R	Resting
R_MED12	P61927	RPL37	5|5|5	15	5	3	4|1|2	0.24	0.24	0.24	0.24	0.24	-1.15	2.14	0.33	NA	IgG_R	Resting
R_MED12	P61964	WDR5	29|32|33	94	31.33	3	0|0|0	1	1	1	1	1	45.4	313.33	0	NA	IgG_R	Resting
R_MED12	P61978	HNRNPK	29|36|41	106	35.33	3	27|22|18	0	0	0	0	0	-36.84	1.58	0.52	NA	IgG_R	Resting
R_MED12	P61981	YWHAG	7|10|6	23	7.67	3	6|2|3	0.27	0.74	0.27	0.74	0.27	-4.34	2.09	0.32	NA	IgG_R	Resting
R_MED12	P62081	RPS7	23|24|20	67	22.33	3	15|8|10	0	0.01	0	0.01	0	-10.2	2.03	0.44	NA	IgG_R	Resting
R_MED12	P62136	PPP1CA	41|77|47	165	55	3	56|28|26	0	0	0	0	0	-69.04	1.5	0.53	NA	IgG_R	Resting
R_MED12	P62140	PPP1CB	3|14|9	26	8.67	3	8|2|4	0.26	0.75	0.26	0.75	0.26	-12.1	1.86	0.32	NA	IgG_R	Resting
R_MED12	P62191	PSMC1	2|3|3	8	2.67	3	1|0|0	0.95	0.98	0.95	0.98	0.95	1.9	8	0.01	NA	IgG_R	Resting
R_MED12	P62195	PSMC5	2|7|6	15	5	3	3|1|0	0.68	0.96	0.68	0.96	0.68	-1.63	3.75	0.05	NA	IgG_R	Resting
R_MED12	P62241	RPS8	15|18|17	50	16.67	3	14|4|10	0	0	0	0	0	-11.52	1.79	0.47	NA	IgG_R	Resting
R_MED12	P62244	RPS15A	8|15|12	35	11.67	3	11|7|9	0	0	0	0	0	-20.16	1.3	0.48	NA	IgG_R	Resting
R_MED12	P62249	RPS16	12|24|26	62	20.67	3	15|11|11	0	0	0	0	0	-26.11	1.68	0.46	NA	IgG_R	Resting
R_MED12	P62258	YWHAE	6|8|3	17	5.67	3	1|0|1	0.95	1	0.95	1	0.95	1.67	8.5	0.01	NA	IgG_R	Resting
R_MED12	P62263	RPS14	15|18|19	52	17.33	3	14|10|10	0	0	0	0	0	-18.31	1.53	0.49	NA	IgG_R	Resting
R_MED12	P62266	RPS23	17|18|14	49	16.33	3	14|10|14	0	0	0	0	0	-24.39	1.29	0.52	NA	IgG_R	Resting
R_MED12	P62269	RPS18	15|19|19	53	17.67	3	10|6|8	0.11	0.16	0.11	0.16	0.11	-6.87	2.21	0.37	NA	IgG_R	Resting
R_MED12	P62273	RPS29	6|6|4	16	5.33	3	5|3|5	0	0	0	0	0	-9.53	1.23	0.45	NA	IgG_R	Resting
R_MED12	P62277	RPS13	14|21|12	47	15.67	3	13|6|10	0	0.01	0	0.01	0	-16.73	1.62	0.44	NA	IgG_R	Resting
R_MED12	P62280	RPS11	25|29|33	87	29	3	19|10|15	0	0	0	0	0	-16.17	1.98	0.45	NA	IgG_R	Resting
R_MED12	P62306	SNRPF	2|2|4	8	2.67	3	2|0|1	0.51	0.86	0.51	0.86	0.51	-0.67	2.67	0.16	NA	IgG_R	Resting
R_MED12	P62314	SNRPD1	2|3|4	9	3	3	2|0|0	0.8	0.91	0.8	0.91	0.8	0.68	4.5	0.02	NA	IgG_R	Resting
R_MED12	P62316	SNRPD2	5|6|8	19	6.33	3	4|1|2	0.57	0.93	0.57	0.93	0.57	-1.15	2.71	0.15	NA	IgG_R	Resting
R_MED12	P62318	SNRPD3	5|4|4	13	4.33	3	2|1|2	0.54	0.74	0.54	0.74	0.54	-0.25	2.6	0.16	NA	IgG_R	Resting
R_MED12	P62333	PSMC6	2|5|3	10	3.33	3	0|0|0	0.99	1	0.99	1	0.99	4.05	33.33	0	NA	IgG_R	Resting
R_MED12	P62424	RPL7A	22|33|30	85	28.33	3	16|7|10	0.42	0.89	0.42	0.89	0.42	-8.59	2.58	0.19	NA	IgG_R	Resting
R_MED12	P62491	RAB11A	2|6|7	15	5	3	0|2|1	0.77	1	0.77	1	0.77	-0.67	5	0.03	NA	IgG_R	Resting
R_MED12	P62701	RPS4X	24|35|27	86	28.67	3	29|14|13	0	0	0	0	0	-30.8	1.54	0.52	NA	IgG_R	Resting
R_MED12	P62750	RPL23A	8|18|16	42	14	3	8|3|5	0.65	1	0.65	1	0.65	-7.32	2.62	0.12	NA	IgG_R	Resting
R_MED12	P62753	RPS6	11|9|8	28	9.33	3	6|3|5	0.1	0.26	0.1	0.26	0.1	-5.02	2	0.37	NA	IgG_R	Resting
R_MED12	P62805	H4C1	36|31|35	102	34	3	21|12|18	0	0	0	0	0	-15.79	2	0.47	NA	IgG_R	Resting
R_MED12	P62826	RAN	10|21|18	49	16.33	3	10|6|8	0.25	0.71	0.25	0.71	0.25	-13.76	2.04	0.32	NA	IgG_R	Resting
R_MED12	P62829	RPL23	20|17|15	52	17.33	3	13|7|13	0	0	0	0	0	-17.16	1.58	0.48	NA	IgG_R	Resting
R_MED12	P62834	RAP1A	11|14|11	36	12	3	11|7|5	0	0	0	0	0	-11.2	1.57	0.46	NA	IgG_R	Resting
R_MED12	P62841	RPS15	4|9|7	20	6.67	3	3|3|2	0.52	0.94	0.52	0.94	0.52	-3.66	2.5	0.16	NA	IgG_R	Resting
R_MED12	P62847	RPS24	11|15|12	38	12.67	3	11|8|8	0	0	0	0	0	-15.84	1.41	0.48	NA	IgG_R	Resting
R_MED12	P62851	RPS25	7|11|7	25	8.33	3	9|5|3	0	0.01	0	0.01	0	-9.74	1.47	0.43	NA	IgG_R	Resting
R_MED12	P62854	RPS26	8|8|10	26	8.67	3	5|6|9	0	0	0	0	0	-11.95	1.3	0.47	NA	IgG_R	Resting
R_MED12	P62857	RPS28	6|6|6	18	6	3	5|2|3	0.04	0.04	0.04	0.04	0.04	-3.19	1.8	0.4	NA	IgG_R	Resting
R_MED12	P62861	FAU	18|16|24	58	19.33	3	16|14|14	0	0	0	0	0	-28.54	1.32	0.51	NA	IgG_R	Resting
R_MED12	P62873	GNB1	11|23|15	49	16.33	3	22|10|6	0	0	0	0	0	-28.08	1.29	0.5	NA	IgG_R	Resting
R_MED12	P62879	GNB2	2|2|2	6	2	3	2|1|0	0.34	0.34	0.34	0.34	0.34	-0.67	2	0.21	NA	IgG_R	Resting
R_MED12	P62888	RPL30	12|17|18	47	15.67	3	11|6|4	0.12	0.25	0.12	0.25	0.12	-7.65	2.24	0.36	NA	IgG_R	Resting
R_MED12	P62891	RPL39	12|14|12	38	12.67	3	10|10|10	0	0	0	0	0	-17.91	1.27	0.51	NA	IgG_R	Resting
R_MED12	P62899	RPL31	9|10|15	34	11.33	3	7|5|6	0.15	0.43	0.15	0.43	0.15	-8.22	1.89	0.35	NA	IgG_R	Resting
R_MED12	P62906	RPL10A	13|20|19	52	17.33	3	11|4|4	0.49	0.8	0.49	0.8	0.49	-4.54	2.74	0.17	NA	IgG_R	Resting
R_MED12	P62910	RPL32	7|21|14	42	14	3	10|2|5	0.36	0.95	0.36	0.95	0.36	-9.45	2.47	0.2	NA	IgG_R	Resting
R_MED12	P62913	RPL11	12|12|13	37	12.33	3	8|3|5	0.21	0.37	0.21	0.37	0.21	-1.86	2.31	0.34	NA	IgG_R	Resting
R_MED12	P62917	RPL8	10|16|16	42	14	3	6|2|1	0.94	0.99	0.94	0.99	0.94	1.57	4.67	0.01	NA	IgG_R	Resting
R_MED12	P62937	PPIA	19|35|24	78	26	3	16|11|14	0.2	0.59	0.2	0.59	0.2	-20.79	1.9	0.34	NA	IgG_R	Resting
R_MED12	P62979	RPS27A	14|18|16	48	16	3	12|10|8	0	0	0	0	0	-15.08	1.6	0.48	NA	IgG_R	Resting
R_MED12	P62987	UBA52	1|3|5	9	3	3	2|0|1	0.54	0.95	0.54	0.95	0.54	-2.12	3	0.16	NA	IgG_R	Resting
R_MED12	P62993	GRB2	8|17|9	34	11.33	3	10|2|2	0.3	0.87	0.3	0.87	0.3	-4.69	2.43	0.31	NA	IgG_R	Resting
R_MED12	P62995	TRA2B	3|3|2	8	2.67	3	1|1|0	0.77	0.84	0.77	0.84	0.77	0.46	4	0.03	NA	IgG_R	Resting
R_MED12	P63104	YWHAZ	13|20|17	50	16.67	3	19|7|9	0	0	0	0	0	-21.79	1.43	0.5	NA	IgG_R	Resting
R_MED12	P63151	PPP2R2A	1|2|1	4	1.33	3	1|0|0	0.29	0.87	0.29	0.87	0.29	0.1	4	0.31	NA	IgG_R	Resting
R_MED12	P63173	RPL38	5|11|8	24	8	3	7|5|7	0	0	0	0	0	-15.17	1.26	0.46	NA	IgG_R	Resting
R_MED12	P63208	SKP1	1|4|0	5	1.67	3	1|0|0	0.33	1	0.33	1	0.33	-1.3	5	0.24	NA	IgG_R	Resting
R_MED12	P63218	GNG5	4|5|4	13	4.33	3	4|4|1	0.02	0.03	0.02	0.03	0.02	-4.82	1.44	0.41	NA	IgG_R	Resting
R_MED12	P63241	EIF5A	7|12|11	30	10	3	7|1|4	0.41	0.71	0.41	0.71	0.41	-4.01	2.5	0.19	NA	IgG_R	Resting
R_MED12	P63244	RACK1	10|29|18	57	19	3	7|3|5	0.68	1	0.68	1	0.68	-3.45	3.8	0.05	NA	IgG_R	Resting
R_MED12	P63261	ACTG1	21|33|17	71	23.67	3	16|11|5	0.24	0.71	0.24	0.71	0.24	-13.4	2.22	0.33	NA	IgG_R	Resting
R_MED12	P67809	YBX1	6|5|5	16	5.33	3	1|0|0	1	1	1	1	1	9.29	16	0	NA	IgG_R	Resting
R_MED12	P67936	TPM4	66|96|75	237	79	3	64|47|38	0	0	0	0	0	-80.44	1.59	0.54	NA	IgG_R	Resting
R_MED12	P68104	EEF1A1	51|72|64	187	62.33	3	61|25|25	0	0	0	0	0	-57.24	1.68	0.54	NA	IgG_R	Resting
R_MED12	P68133	ACTA1	35|41|36	112	37.33	3	31|20|15	0	0	0	0	0	-28.35	1.7	0.52	NA	IgG_R	Resting
R_MED12	P68366	TUBA4A	88|108|83	279	93	3	65|53|48	0	0	0	0	0	-76.18	1.68	0.54	NA	IgG_R	Resting
R_MED12	P68371	TUBB4B	7|10|8	25	8.33	3	5|2|2	0.63	0.95	0.63	0.95	0.63	-0.75	2.78	0.13	NA	IgG_R	Resting
R_MED12	P68431	H3C1	1|3|5	9	3	3	2|1|2	0.3	0.74	0.3	0.74	0.3	-4.52	1.8	0.31	NA	IgG_R	Resting
R_MED12	P68871	HBB	14|18|7	39	13	3	12|10|6	0	0	0	0	0	-22.96	1.39	0.46	NA	IgG_R	Resting
R_MED12	P69905	HBA2	15|34|22	71	23.67	3	21|11|14	0	0	0	0	0	-32.17	1.54	0.47	NA	IgG_R	Resting
R_MED12	P78356	PIP4K2B	1|0|0	1	0.33	3	0|0|0	0	0	0	0	0	-0.49	3.33	0.55	NA	IgG_R	Resting
R_MED12	P78371	CCT2	17|37|21	75	25	3	17|7|6	0.32	0.97	0.32	0.97	0.32	-11.29	2.5	0.3	NA	IgG_R	Resting
R_MED12	P78406	RAE1	13|8|8	29	9.67	3	0|0|0	1	1	1	1	1	14.13	96.67	0	NA	IgG_R	Resting
R_MED12	P78527	PRKDC	65|142|79	286	95.33	3	102|20|16	0	0	0	0	0	-69.04	2.07	0.49	NA	IgG_R	Resting
R_MED12	P83731	RPL24	11|17|13	41	13.67	3	14|9|10	0	0	0	0	0	-22.86	1.24	0.5	NA	IgG_R	Resting
R_MED12	P83881	RPL36A	3|2|3	8	2.67	3	3|0|1	0.33	0.42	0.33	0.42	0.33	-1.63	2	0.25	NA	IgG_R	Resting
R_MED12	P84085	ARF5	1|1|1	3	1	3	0|0|0	0	0	0	0	0	2.01	10	0.55	NA	IgG_R	Resting
R_MED12	P84090	ERH	8|9|7	24	8	3	4|0|1	0.93	0.96	0.93	0.96	0.93	2.13	4.8	0.01	NA	IgG_R	Resting
R_MED12	P84098	RPL19	9|14|10	33	11	3	5|3|5	0.42	0.98	0.42	0.98	0.42	-2.55	2.54	0.19	NA	IgG_R	Resting
R_MED12	P84103	SRSF3	5|8|7	20	6.67	3	7|1|2	0.14	0.28	0.14	0.28	0.14	-4.15	2	0.36	NA	IgG_R	Resting
R_MED12	P84243	H3-3A	1|0|0	1	0.33	3	0|0|0	0	0	0	0	0	-0.49	3.33	0.55	NA	IgG_R	Resting
R_MED12	P85037	FOXK1	2|0|1	3	1	3	0|0|0	0.33	0.98	0.33	0.98	0.33	-0.49	10	0.26	NA	IgG_R	Resting
R_MED12	Q00325	SLC25A3	5|10|10	25	8.33	3	6|1|2	0.57	0.83	0.57	0.83	0.57	-3.18	2.78	0.15	NA	IgG_R	Resting
R_MED12	Q00610	CLTC	63|84|83	230	76.67	3	31|14|10	0.86	1	0.86	1	0.86	0.36	4.18	0.02	NA	IgG_R	Resting
R_MED12	Q00839	HNRNPU	47|59|54	160	53.33	3	31|15|12	0.02	0.07	0.02	0.07	0.02	-10.21	2.76	0.4	NA	IgG_R	Resting
R_MED12	Q01081	U2AF1	3|7|7	17	5.67	3	4|5|4	0	0.01	0	0.01	0	-11.04	1.31	0.43	NA	IgG_R	Resting
R_MED12	Q01082	SPTBN1	79|102|18	199	66.33	3	176|16|5	0	0	0	0	0	-225.86	1.01	0.55	NA	IgG_R	Resting
R_MED12	Q01518	CAP1	1|3|1	5	1.67	3	0|0|0	0.33	1	0.33	1	0.33	2.01	16.67	0.24	NA	IgG_R	Resting
R_MED12	Q01813	PFKP	11|23|22	56	18.67	3	11|0|4	0.66	0.96	0.66	0.96	0.66	-2.62	3.73	0.1	NA	IgG_R	Resting
R_MED12	Q02218	OGDH	2|3|2	7	2.33	3	1|3|1	0.09	0.17	0.09	0.17	0.09	-3.01	1.4	0.38	NA	IgG_R	Resting
R_MED12	Q02543	RPL18A	11|15|13	39	13	3	8|7|2	0.17	0.41	0.17	0.41	0.17	-4.6	2.29	0.35	NA	IgG_R	Resting
R_MED12	Q02878	RPL6	25|36|31	92	30.67	3	21|10|14	0	0	0	0	0	-17.69	2.04	0.45	NA	IgG_R	Resting
R_MED12	Q03252	LMNB2	1|0|0	1	0.33	3	0|0|0	0	0	0	0	0	-0.49	3.33	0.55	NA	IgG_R	Resting
R_MED12	Q03518	TAP1	3|9|4	16	5.33	3	2|0|0	0.91	1	0.91	1	0.91	1.55	8	0.01	NA	IgG_R	Resting
R_MED12	Q03519	TAP2	5|5|11	21	7	3	1|0|1	0.99	1	0.99	1	0.99	4.28	10.5	0	NA	IgG_R	Resting
R_MED12	Q04759	PRKCQ	1|0|0	1	0.33	3	0|0|0	0	0	0	0	0	-0.49	3.33	0.55	NA	IgG_R	Resting
R_MED12	Q04837	SSBP1	1|2|1	4	1.33	3	1|1|0	0.2	0.61	0.2	0.61	0.2	-0.92	2	0.34	NA	IgG_R	Resting
R_MED12	Q06323	PSME1	1|2|0	3	1	3	0|0|1	0.29	0.87	0.29	0.87	0.29	-1.3	3	0.31	NA	IgG_R	Resting
R_MED12	Q06830	PRDX1	19|21|18	58	19.33	3	15|16|13	0	0	0	0	0	-25.68	1.32	0.52	NA	IgG_R	Resting
R_MED12	Q07020	RPL18	13|17|16	46	15.33	3	16|7|8	0	0	0	0	0	-17.39	1.48	0.49	NA	IgG_R	Resting
R_MED12	Q07021	C1QBP	4|5|7	16	5.33	3	2|0|0	0.95	0.99	0.95	0.99	0.95	2.34	8	0.01	NA	IgG_R	Resting
R_MED12	Q07666	KHDRBS1	8|11|7	26	8.67	3	4|0|0	0.95	0.98	0.95	0.98	0.95	2.45	6.5	0.01	NA	IgG_R	Resting
R_MED12	Q07955	SRSF1	1|3|1	5	1.67	3	1|0|0	0.33	0.98	0.33	0.98	0.33	0.1	5	0.26	NA	IgG_R	Resting
R_MED12	Q08211	DHX9	19|41|32	92	30.67	3	24|6|15	0	0.01	0	0.01	0	-24.88	2.04	0.43	NA	IgG_R	Resting
R_MED12	Q08AF3	SLFN5	2|4|13	19	6.33	3	0|0|0	0.99	1	0.99	1	0.99	4.05	63.33	0	NA	IgG_R	Resting
R_MED12	Q09028	RBBP4	2|5|4	11	3.67	3	2|1|0	0.72	0.95	0.72	0.95	0.72	-0.67	3.67	0.04	NA	IgG_R	Resting
R_MED12	Q09666	AHNAK	17|19|22	58	19.33	3	0|0|0	1	1	1	1	1	27.8	193.33	0	NA	IgG_R	Resting
R_MED12	Q10589	BST2	6|7|6	19	6.33	3	5|2|4	0.02	0.05	0.02	0.05	0.02	-4.33	1.73	0.4	NA	IgG_R	Resting
R_MED12	Q12769	NUP160	13|13|11	37	12.33	3	5|0|0	0.97	0.98	0.97	0.98	0.97	3.21	7.4	0	NA	IgG_R	Resting
R_MED12	Q12792	TWF1	1|0|0	1	0.33	3	1|0|0	0	0	0	0	0	-1.3	1	0.55	NA	IgG_R	Resting
R_MED12	Q13045	FLII	25|40|35	100	33.33	3	42|9|15	0	0	0	0	0	-40.2	1.52	0.53	NA	IgG_R	Resting
R_MED12	Q13094	LCP2	1|2|2	5	1.67	3	1|0|0	0.58	0.87	0.58	0.87	0.58	0.1	5	0.15	NA	IgG_R	Resting
R_MED12	Q13148	TARDBP	4|5|9	18	6	3	3|0|3	0.55	0.98	0.55	0.98	0.55	-1.32	3	0.15	NA	IgG_R	Resting
R_MED12	Q13151	HNRNPA0	2|2|4	8	2.67	3	0|0|0	0.99	1	0.99	1	0.99	4.05	26.67	0	NA	IgG_R	Resting
R_MED12	Q13185	CBX3	4|6|4	14	4.67	3	0|0|1	1	1	1	1	1	6.58	14	0	NA	IgG_R	Resting
R_MED12	Q13200	PSMD2	1|9|7	17	5.67	3	1|0|0	0.67	1	0.67	1	0.67	0.1	17	0.06	NA	IgG_R	Resting
R_MED12	Q13247	SRSF6	3|2|2	7	2.33	3	1|0|1	0.69	0.84	0.69	0.84	0.69	0.46	3.5	0.04	NA	IgG_R	Resting
R_MED12	Q13263	TRIM28	12|10|14	36	12	3	7|0|1	0.91	0.95	0.91	0.95	0.91	1.83	4.5	0.01	NA	IgG_R	Resting
R_MED12	Q13423	NNT	1|0|5	6	2	3	0|0|0	0.33	1	0.33	1	0.33	-0.49	20	0.22	NA	IgG_R	Resting
R_MED12	Q13428	TCOF1	26|5|9	40	13.33	3	3|2|3	0.68	1	0.68	1	0.68	-2.28	5	0.05	NA	IgG_R	Resting
R_MED12	Q13503	MED21	23|23|21	67	22.33	3	0|0|0	1	1	1	1	1	33.72	223.33	0	NA	IgG_R	Resting
R_MED12	Q13523	PRPF4B	6|5|6	17	5.67	3	5|6|6	0	0	0	0	0	-12.78	1	0.48	NA	IgG_R	Resting
R_MED12	Q13547	HDAC1	2|6|10	18	6	3	1|0|0	0.96	1	0.96	1	0.96	1.9	18	0.01	NA	IgG_R	Resting
R_MED12	Q13555	CAMK2G	1|7|2	10	3.33	3	4|0|0	0.39	0.92	0.39	0.92	0.39	-2.87	2.5	0.2	NA	IgG_R	Resting
R_MED12	Q13557	CAMK2D	8|21|12	41	13.67	3	14|2|2	0.27	0.79	0.27	0.79	0.27	-8.73	2.28	0.32	NA	IgG_R	Resting
R_MED12	Q13588	GRAP	3|6|1	10	3.33	3	7|0|0	0.2	0.56	0.2	0.56	0.2	-6.19	1.43	0.34	NA	IgG_R	Resting
R_MED12	Q13813	SPTAN1	85|98|20	203	67.67	3	184|17|3	0	0	0	0	0	-230.34	1	0.55	NA	IgG_R	Resting
R_MED12	Q13838	DDX39B	1|1|2	4	1.33	3	0|0|0	0.33	0.98	0.33	0.98	0.33	2.01	13.33	0.26	NA	IgG_R	Resting
R_MED12	Q14005	IL16	3|17|7	27	9	3	13|9|2	0	0	0	0	0	-24.81	1.12	0.44	NA	IgG_R	Resting
R_MED12	Q14019	COTL1	3|9|9	21	7	3	5|1|1	0.61	0.9	0.61	0.9	0.61	-3.58	3	0.14	NA	IgG_R	Resting
R_MED12	Q14103	HNRNPD	8|15|21	44	14.67	3	10|7|11	0.01	0.03	0.01	0.03	0.01	-21.37	1.57	0.42	NA	IgG_R	Resting
R_MED12	Q14141	SEPTIN6	1|2|1	4	1.33	3	0|0|0	0.33	0.98	0.33	0.98	0.33	2.01	13.33	0.26	NA	IgG_R	Resting
R_MED12	Q14254	FLOT2	36|50|36	122	40.67	3	41|24|16	0	0	0	0	0	-43.14	1.51	0.53	NA	IgG_R	Resting
R_MED12	Q14257	RCN2	2|14|2	18	6	3	6|0|0	0.32	0.97	0.32	0.97	0.32	-3.41	3	0.3	NA	IgG_R	Resting
R_MED12	Q14498	RBM39	5|11|11	27	9	3	10|8|8	0	0	0	0	0	-23.96	1.04	0.5	NA	IgG_R	Resting
R_MED12	Q14699	RFTN1	3|5|3	11	3.67	3	8|0|0	0.07	0.18	0.07	0.18	0.07	-4.11	1.38	0.38	NA	IgG_R	Resting
R_MED12	Q14739	LBR	9|12|10	31	10.33	3	8|1|2	0.5	0.76	0.5	0.76	0.5	-0.92	2.82	0.17	NA	IgG_R	Resting
R_MED12	Q14974	KPNB1	15|30|25	70	23.33	3	21|8|6	0	0.01	0	0.01	0	-18.86	2	0.43	NA	IgG_R	Resting
R_MED12	Q15020	SART3	1|0|1	2	0.67	3	0|0|0	0	0	0	0	0	-0.49	6.67	0.55	NA	IgG_R	Resting
R_MED12	Q15029	EFTUD2	1|1|0	2	0.67	3	0|0|0	0	0	0	0	0	-0.49	6.67	0.55	NA	IgG_R	Resting
R_MED12	Q15149	PLEC	3|4|3	10	3.33	3	17|1|1	0	0	0	0	0	-17.56	0.53	0.55	NA	IgG_R	Resting
R_MED12	Q15154	PCM1	2|4|1	7	2.33	3	6|0|0	0.11	0.33	0.11	0.33	0.11	-4.83	1.17	0.37	NA	IgG_R	Resting
R_MED12	Q15181	PPA1	1|3|0	4	1.33	3	0|0|0	0.33	1	0.33	1	0.33	-0.49	13.33	0.24	NA	IgG_R	Resting
R_MED12	Q15185	PTGES3	3|11|6	20	6.67	3	1|0|0	0.99	1	0.99	1	0.99	4.09	20	0	NA	IgG_R	Resting
R_MED12	Q15233	NONO	9|16|13	38	12.67	3	6|1|3	0.83	0.99	0.83	0.99	0.83	0.12	3.8	0.02	NA	IgG_R	Resting
R_MED12	Q15291	RBBP5	45|39|41	125	41.67	3	0|0|0	1	1	1	1	1	59.86	416.67	0	NA	IgG_R	Resting
R_MED12	Q15365	PCBP1	8|14|11	33	11	3	5|2|2	0.87	1	0.87	1	0.87	0.53	3.67	0.01	NA	IgG_R	Resting
R_MED12	Q15366	PCBP2	11|18|13	42	14	3	12|3|5	0.08	0.24	0.08	0.24	0.08	-7.68	2.1	0.38	NA	IgG_R	Resting
R_MED12	Q15424	SAFB	3|1|0	4	1.33	3	1|0|0	0.33	0.98	0.33	0.98	0.33	-1.3	4	0.26	NA	IgG_R	Resting
R_MED12	Q15436	SEC23A	1|0|0	1	0.33	3	0|0|0	0	0	0	0	0	-0.49	3.33	0.55	NA	IgG_R	Resting
R_MED12	Q15528	MED22	19|20|21	60	20	3	0|0|0	1	1	1	1	1	30.77	200	0	NA	IgG_R	Resting
R_MED12	Q15648	MED1	75|64|70	209	69.67	3	0|0|0	1	1	1	1	1	95.66	696.67	0	NA	IgG_R	Resting
R_MED12	Q15669	RHOH	1|0|0	1	0.33	3	0|0|0	0	0	0	0	0	-0.49	3.33	0.55	NA	IgG_R	Resting
R_MED12	Q15717	ELAVL1	1|1|0	2	0.67	3	2|0|0	0	0	0	0	0	-2.66	1	0.55	NA	IgG_R	Resting
R_MED12	Q16643	DBN1	12|8|3	23	7.67	3	20|1|0	0	0	0	0	0	-20	1.1	0.46	NA	IgG_R	Resting
R_MED12	Q16666	IFI16	21|24|24	69	23	3	9|2|6	0.99	1	0.99	1	0.99	3.89	4.06	0	NA	IgG_R	Resting
R_MED12	Q16740	CLPP	2|1|2	5	1.67	3	1|0|1	0.41	0.61	0.41	0.61	0.41	-0.92	2.5	0.19	NA	IgG_R	Resting
R_MED12	Q16891	IMMT	10|14|17	41	13.67	3	9|6|7	0.04	0.12	0.04	0.12	0.04	-11.44	1.86	0.4	NA	IgG_R	Resting
R_MED12	Q1KMD3	HNRNPUL2	12|15|13	40	13.33	3	6|3|0	0.95	0.98	0.95	0.98	0.95	2.5	4.44	0.01	NA	IgG_R	Resting
R_MED12	Q3KQU3	MAP7D1	1|3|2	6	2	3	3|0|0	0.39	0.71	0.39	0.71	0.39	-1.68	2	0.2	NA	IgG_R	Resting
R_MED12	Q52LJ0	FAM98B	2|2|2	6	2	3	0|0|0	0.98	0.98	0.98	0.98	0.98	4.05	20	0	NA	IgG_R	Resting
R_MED12	Q53H12	AGK	46|44|49	139	46.33	3	0|0|0	1	1	1	1	1	67.05	463.33	0	NA	IgG_R	Resting
R_MED12	Q5SSJ5	HP1BP3	3|5|5	13	4.33	3	2|0|0	0.91	0.96	0.91	0.96	0.91	1.55	6.5	0.01	NA	IgG_R	Resting
R_MED12	Q5T749	KPRP	1|0|1	2	0.67	3	0|0|0	0	0	0	0	0	-0.49	6.67	0.55	NA	IgG_R	Resting
R_MED12	Q5T9A4	ATAD3B	2|5|4	11	3.67	3	4|1|2	0.11	0.24	0.11	0.24	0.11	-5.39	1.57	0.37	NA	IgG_R	Resting
R_MED12	Q5TEC6	H3-7	8|3|6	17	5.67	3	4|4|2	0.14	0.37	0.14	0.37	0.14	-7.46	1.7	0.36	NA	IgG_R	Resting
R_MED12	Q63HN8	RNF213	21|70|53	144	48	3	24|3|7	0.66	1	0.66	1	0.66	-10.9	4.24	0.11	NA	IgG_R	Resting
R_MED12	Q68DL7	C18orf63	1|3|3	7	2.33	3	1|0|2	0.44	0.66	0.44	0.66	0.44	-2.12	2.33	0.19	NA	IgG_R	Resting
R_MED12	Q68E01	INTS3	1|1|2	4	1.33	3	1|2|1	0.05	0.14	0.05	0.14	0.05	-3.32	1	0.39	NA	IgG_R	Resting
R_MED12	Q69YN4	VIRMA	1|6|1	8	2.67	3	3|0|1	0.31	0.92	0.31	0.92	0.31	-3.2	2	0.31	NA	IgG_R	Resting
R_MED12	Q6IBS0	TWF2	5|9|7	21	7	3	11|0|2	0.03	0.08	0.03	0.08	0.03	-7.09	1.62	0.4	NA	IgG_R	Resting
R_MED12	Q6NYC8	PPP1R18	17|33|13	63	21	3	21|9|2	0.09	0.28	0.09	0.28	0.09	-17.89	1.97	0.37	NA	IgG_R	Resting
R_MED12	Q6P2C8	MED27	39|39|37	115	38.33	3	0|0|0	1	1	1	1	1	56.98	383.33	0	NA	IgG_R	Resting
R_MED12	Q6P2Q9	PRPF8	5|9|6	20	6.67	3	3|0|0	0.93	0.98	0.93	0.98	0.93	2.09	6.67	0.01	NA	IgG_R	Resting
R_MED12	Q6PK04	CCDC137	4|3|3	10	3.33	3	6|3|2	0	0	0	0	0	-8.66	0.91	0.46	NA	IgG_R	Resting
R_MED12	Q6UXN9	WDR82	19|19|21	59	19.67	3	0|0|0	1	1	1	1	1	30.77	196.67	0	NA	IgG_R	Resting
R_MED12	Q71F56	MED13L	80|60|81	221	73.67	3	0|0|0	1	1	1	1	1	89.95	736.67	0	NA	IgG_R	Resting
R_MED12	Q76L83	ASXL2	12|4|6	22	7.33	3	0|0|0	1	1	1	1	1	7.63	73.33	0	NA	IgG_R	Resting
R_MED12	Q7KZF4	SND1	3|7|4	14	4.67	3	1|0|0	0.99	1	0.99	1	0.99	4.09	14	0	NA	IgG_R	Resting
R_MED12	Q7L576	CYFIP1	1|3|1	5	1.67	3	0|0|0	0.33	1	0.33	1	0.33	2.01	16.67	0.24	NA	IgG_R	Resting
R_MED12	Q7Z3B3	KANSL1	26|12|17	55	18.33	3	0|0|0	1	1	1	1	1	20.3	183.33	0	NA	IgG_R	Resting
R_MED12	Q7Z406	MYH14	4|5|6	15	5	3	4|2|2	0.13	0.28	0.13	0.28	0.13	-3.66	1.88	0.36	NA	IgG_R	Resting
R_MED12	Q7Z4W1	DCXR	16|9|12	37	12.33	3	0|0|0	1	1	1	1	1	15.7	123.33	0	NA	IgG_R	Resting
R_MED12	Q7Z591	AKNA	6|22|8	36	12	3	15|2|3	0.23	0.68	0.23	0.68	0.23	-14.01	1.8	0.33	NA	IgG_R	Resting
R_MED12	Q7Z6B0	CCDC91	10|7|7	24	8	3	0|0|0	1	1	1	1	1	12.55	80	0	NA	IgG_R	Resting
R_MED12	Q7Z7A1	CNTRL	5|14|0	19	6.33	3	11|1|0	0.27	0.82	0.27	0.82	0.27	-15.39	1.58	0.32	NA	IgG_R	Resting
R_MED12	Q86UX7	FERMT3	3|11|9	23	7.67	3	5|0|1	0.66	0.96	0.66	0.96	0.66	-2.18	3.83	0.11	NA	IgG_R	Resting
R_MED12	Q86V81	ALYREF	3|4|3	10	3.33	3	3|0|0	0.75	0.83	0.75	0.83	0.75	0.88	3.33	0.03	NA	IgG_R	Resting
R_MED12	Q86VP6	CAND1	3|7|4	14	4.67	3	6|0|0	0.43	0.83	0.43	0.83	0.43	-1.89	2.33	0.19	NA	IgG_R	Resting
R_MED12	Q86YV0	RASAL3	1|6|5	12	4	3	2|0|1	0.65	0.98	0.65	0.98	0.65	-2.12	4	0.13	NA	IgG_R	Resting
R_MED12	Q86YZ3	HRNR	2|3|10	15	5	3	7|3|2	0.11	0.34	0.11	0.34	0.11	-11.32	1.25	0.36	NA	IgG_R	Resting
R_MED12	Q8IUE6	H2AC21	4|5|4	13	4.33	3	1|1|1	0.89	0.95	0.89	0.95	0.89	1.86	4.33	0.01	NA	IgG_R	Resting
R_MED12	Q8IXJ9	ASXL1	3|1|2	6	2	3	0|0|0	0.66	1	0.66	1	0.66	2.01	20	0.1	NA	IgG_R	Resting
R_MED12	Q8IYB3	SRRM1	1|1|5	7	2.33	3	3|8|5	0	0	0	0	0	-19.23	0.44	0.55	NA	IgG_R	Resting
R_MED12	Q8IZD2	KMT2E	10|3|5	18	6	3	0|0|0	1	1	1	1	1	5.89	60	0	NA	IgG_R	Resting
R_MED12	Q8N163	CCAR2	1|3|4	8	2.67	3	3|0|0	0.51	0.83	0.51	0.83	0.51	-1.68	2.67	0.17	NA	IgG_R	Resting
R_MED12	Q8N1F7	NUP93	21|13|6	40	13.33	3	0|0|0	1	1	1	1	1	10.95	133.33	0	NA	IgG_R	Resting
R_MED12	Q8N8A2	ANKRD44	13|36|24	73	24.33	3	26|5|8	0.01	0.02	0.01	0.02	0.01	-25.97	1.87	0.42	NA	IgG_R	Resting
R_MED12	Q8N9Q2	SREK1IP1	5|0|4	9	3	3	8|4|7	0	0	0	0	0	-26.7	0.47	0.55	NA	IgG_R	Resting
R_MED12	Q8NAB2	KBTBD3	3|2|4	9	3	3	3|3|4	0	0	0	0	0	-8.99	0.9	0.45	NA	IgG_R	Resting
R_MED12	Q8NDX1	PSD4	12|10|17	39	13	3	22|0|0	0.01	0.03	0.01	0.03	0.01	-10.11	1.77	0.42	NA	IgG_R	Resting
R_MED12	Q8NF50	DOCK8	5|17|4	26	8.67	3	17|0|1	0.13	0.38	0.13	0.38	0.13	-14.3	1.44	0.36	NA	IgG_R	Resting
R_MED12	Q8NFH5	NUP35	8|6|7	21	7	3	0|0|0	1	1	1	1	1	10.95	70	0	NA	IgG_R	Resting
R_MED12	Q8TEM1	NUP210	98|100|73	271	90.33	3	8|1|0	1	1	1	1	1	11.39	30.11	0	NA	IgG_R	Resting
R_MED12	Q8TEW0	PARD3	1|0|0	1	0.33	3	0|0|0	0	0	0	0	0	-0.49	3.33	0.55	NA	IgG_R	Resting
R_MED12	Q8WTV1	THAP3	1|0|0	1	0.33	3	0|0|0	0	0	0	0	0	-0.49	3.33	0.55	NA	IgG_R	Resting
R_MED12	Q8WUM0	NUP133	10|13|3	26	8.67	3	0|0|0	1	1	1	1	1	5.89	86.67	0	NA	IgG_R	Resting
R_MED12	Q8WWP7	GIMAP1	3|5|11	19	6.33	3	2|0|1	0.87	1	0.87	1	0.87	0.65	6.33	0.01	NA	IgG_R	Resting
R_MED12	Q92499	DDX1	3|5|1	9	3	3	0|0|0	0.67	1	0.67	1	0.67	2.01	30	0.08	NA	IgG_R	Resting
R_MED12	Q92522	H1-10	14|20|22	56	18.67	3	19|6|3	0	0.01	0	0.01	0	-12.32	2	0.44	NA	IgG_R	Resting
R_MED12	Q92556	ELMO1	2|6|6	14	4.67	3	6|0|0	0.48	0.73	0.48	0.73	0.48	-3.41	2.33	0.17	NA	IgG_R	Resting
R_MED12	Q92560	BAP1	31|25|29	85	28.33	3	0|0|0	1	1	1	1	1	39.58	283.33	0	NA	IgG_R	Resting
R_MED12	Q92563	SPOCK2	2|0|0	2	0.67	3	2|2|3	0	0	0	0	0	-9.22	0.29	0.55	NA	IgG_R	Resting
R_MED12	Q92608	DOCK2	10|21|15	46	15.33	3	10|4|2	0.47	0.96	0.47	0.96	0.47	-4.69	2.88	0.18	NA	IgG_R	Resting
R_MED12	Q92614	MYO18A	168|245|192	605	201.67	3	190|90|95	0	0	0	0	0	-201.42	1.61	0.55	NA	IgG_R	Resting
R_MED12	Q92621	NUP205	22|18|9	49	16.33	3	0|0|0	1	1	1	1	1	15.7	163.33	0	NA	IgG_R	Resting
R_MED12	Q92734	TFG	38|50|41	129	43	3	0|0|0	1	1	1	1	1	58.42	430	0	NA	IgG_R	Resting
R_MED12	Q92804	TAF15	10|12|9	31	10.33	3	9|3|5	0.01	0.03	0.01	0.03	0.01	-7.04	1.82	0.42	NA	IgG_R	Resting
R_MED12	Q92835	INPP5D	3|11|2	16	5.33	3	7|0|0	0.33	0.93	0.33	0.93	0.33	-4.61	2.29	0.3	NA	IgG_R	Resting
R_MED12	Q92841	DDX17	13|21|21	55	18.33	3	8|3|6	0.73	1	0.73	1	0.73	-1.48	3.24	0.04	NA	IgG_R	Resting
R_MED12	Q92888	ARHGEF1	13|28|19	60	20	3	24|4|5	0	0.01	0	0.01	0	-18.88	1.82	0.43	NA	IgG_R	Resting
R_MED12	Q93009	USP7	1|2|2	5	1.67	3	0|0|0	0.66	0.98	0.66	0.98	0.66	2.01	16.67	0.11	NA	IgG_R	Resting
R_MED12	Q93074	MED12	246|236|253	735	245	3	0|0|0	1	1	1	1	1	338.84	2450	0	NA	IgG_R	Resting
R_MED12	Q969Q0	RPL36AL	11|8|13	32	10.67	3	11|6|5	0	0	0	0	0	-14.22	1.45	0.46	NA	IgG_R	Resting
R_MED12	Q96AG4	LRRC59	1|0|0	1	0.33	3	0|0|0	0	0	0	0	0	-0.49	3.33	0.55	NA	IgG_R	Resting
R_MED12	Q96AZ6	ISG20	2|1|1	4	1.33	3	0|0|0	0.33	0.98	0.33	0.98	0.33	2.01	13.33	0.26	NA	IgG_R	Resting
R_MED12	Q96CN4	EVI5L	1|1|0	2	0.67	3	1|0|0	0	0	0	0	0	-1.3	2	0.55	NA	IgG_R	Resting
R_MED12	Q96EK4	THAP11	25|21|22	68	22.67	3	0|0|0	1	1	1	1	1	33.72	226.67	0	NA	IgG_R	Resting
R_MED12	Q96EZ8	MCRS1	12|5|6	23	7.67	3	0|0|0	1	1	1	1	1	9.31	76.67	0	NA	IgG_R	Resting
R_MED12	Q96FJ2	DYNLL2	4|7|4	15	5	3	4|2|3	0.11	0.32	0.11	0.32	0.11	-4.82	1.67	0.37	NA	IgG_R	Resting
R_MED12	Q96FS4	SIPA1	2|10|1	13	4.33	3	8|2|1	0.16	0.47	0.16	0.47	0.16	-11.83	1.18	0.35	NA	IgG_R	Resting
R_MED12	Q96G25	MED8	32|28|36	96	32	3	0|0|0	1	1	1	1	1	43.95	320	0	NA	IgG_R	Resting
R_MED12	Q96HR3	MED30	16|15|18	49	16.33	3	0|0|0	1	1	1	1	1	24.82	163.33	0	NA	IgG_R	Resting
R_MED12	Q96HS1	PGAM5	3|10|4	17	5.67	3	1|0|0	0.99	1	0.99	1	0.99	4.09	17	0	NA	IgG_R	Resting
R_MED12	Q96HU8	DIRAS2	2|0|2	4	1.33	3	2|2|2	0	0	0	0	0	-7.72	0.67	0.55	NA	IgG_R	Resting
R_MED12	Q96I99	SUCLG2	1|2|0	3	1	3	0|0|0	0.33	0.98	0.33	0.98	0.33	-0.49	10	0.26	NA	IgG_R	Resting
R_MED12	Q96PK6	RBM14	17|24|23	64	21.33	3	17|2|2	0.48	0.73	0.48	0.73	0.48	-2.82	3.05	0.18	NA	IgG_R	Resting
R_MED12	Q96PP8	GBP5	1|4|8	13	4.33	3	1|0|0	0.67	1	0.67	1	0.67	0.1	13	0.08	NA	IgG_R	Resting
R_MED12	Q96QD9	FYTTD1	1|0|0	1	0.33	3	0|0|0	0	0	0	0	0	-0.49	3.33	0.55	NA	IgG_R	Resting
R_MED12	Q96RN5	MED15	13|8|9	30	10	3	0|0|0	1	1	1	1	1	14.13	100	0	NA	IgG_R	Resting
R_MED12	Q96S97	MYADM	8|7|5	20	6.67	3	6|4|1	0.06	0.14	0.06	0.14	0.06	-5.57	1.82	0.38	NA	IgG_R	Resting
R_MED12	Q96SB3	PPP1R9B	56|86|69	211	70.33	3	65|28|37	0	0	0	0	0	-71.88	1.62	0.54	NA	IgG_R	Resting
R_MED12	Q96T76	MMS19	2|1|0	3	1	3	2|0|0	0.22	0.66	0.22	0.66	0.22	-2.66	1.5	0.33	NA	IgG_R	Resting
R_MED12	Q99439	CNN2	1|3|3	7	2.33	3	2|0|1	0.44	0.66	0.44	0.66	0.44	-2.12	2.33	0.19	NA	IgG_R	Resting
R_MED12	Q99567	NUP88	11|6|6	23	7.67	3	0|0|0	1	1	1	1	1	10.95	76.67	0	NA	IgG_R	Resting
R_MED12	Q99623	PHB2	4|7|11	22	7.33	3	6|7|11	0	0	0	0	0	-23.27	0.92	0.49	NA	IgG_R	Resting
R_MED12	Q99714	HSD17B10	12|15|16	43	14.33	3	0|0|0	1	1	1	1	1	20.3	143.33	0	NA	IgG_R	Resting
R_MED12	Q99733	NAP1L4	5|11|10	26	8.67	3	4|5|5	0.12	0.26	0.12	0.26	0.12	-9.24	1.86	0.36	NA	IgG_R	Resting
R_MED12	Q99832	CCT7	7|18|11	36	12	3	14|3|3	0.06	0.19	0.06	0.19	0.06	-12.58	1.8	0.38	NA	IgG_R	Resting
R_MED12	Q99880	H2BC13	1|2|2	5	1.67	3	1|0|1	0.41	0.61	0.41	0.61	0.41	-0.92	2.5	0.19	NA	IgG_R	Resting
R_MED12	Q9BPX5	ARPC5L	3|6|7	16	5.33	3	6|1|2	0.13	0.28	0.13	0.28	0.13	-5.95	1.78	0.36	NA	IgG_R	Resting
R_MED12	Q9BQE3	TUBA1C	18|30|28	76	25.33	3	18|12|17	0	0	0	0	0	-29.18	1.62	0.49	NA	IgG_R	Resting
R_MED12	Q9BSJ8	ESYT1	1|5|5	11	3.67	3	3|1|2	0.32	0.49	0.32	0.49	0.32	-5.62	1.83	0.3	NA	IgG_R	Resting
R_MED12	Q9BTC0	DIDO1	90|67|73	230	76.67	3	0|0|0	1	1	1	1	1	99.93	766.67	0	NA	IgG_R	Resting
R_MED12	Q9BTT0	ANP32E	1|6|3	10	3.33	3	2|0|0	0.6	0.98	0.6	0.98	0.6	-0.62	5	0.14	NA	IgG_R	Resting
R_MED12	Q9BTT4	MED10	19|23|23	65	21.67	3	0|0|0	1	1	1	1	1	30.77	216.67	0	NA	IgG_R	Resting
R_MED12	Q9BU76	MMTAG2	2|2|2	6	2	3	5|5|5	0	0	0	0	0	-15.45	0.4	0.55	NA	IgG_R	Resting
R_MED12	Q9BUE0	MED18	12|11|14	37	12.33	3	0|0|0	1	1	1	1	1	18.78	123.33	0	NA	IgG_R	Resting
R_MED12	Q9BUJ2	HNRNPUL1	13|39|32	84	28	3	21|7|7	0.23	0.66	0.23	0.66	0.23	-21.56	2.4	0.33	NA	IgG_R	Resting
R_MED12	Q9BW27	NUP85	4|1|0	5	1.67	3	0|0|0	0.33	1	0.33	1	0.33	-0.49	16.67	0.23	NA	IgG_R	Resting
R_MED12	Q9BWU1	CDK19	20|16|19	55	18.33	3	0|0|0	1	1	1	1	1	26.32	183.33	0	NA	IgG_R	Resting
R_MED12	Q9BZH6	WDR11	1|1|0	2	0.67	3	0|0|0	0	0	0	0	0	-0.49	6.67	0.55	NA	IgG_R	Resting
R_MED12	Q9C005	DPY30	16|11|19	46	15.33	3	0|0|0	1	1	1	1	1	18.78	153.33	0	NA	IgG_R	Resting
R_MED12	Q9GZR7	DDX24	4|9|6	19	6.33	3	0|0|0	1	1	1	1	1	7.63	63.33	0	NA	IgG_R	Resting
R_MED12	Q9H0A0	NAT10	2|1|0	3	1	3	0|0|0	0.33	0.98	0.33	0.98	0.33	-0.49	10	0.26	NA	IgG_R	Resting
R_MED12	Q9H0U4	RAB1B	10|12|15	37	12.33	3	10|5|4	0.04	0.12	0.04	0.12	0.04	-7.97	1.95	0.39	NA	IgG_R	Resting
R_MED12	Q9H1K1	ISCU	2|1|2	5	1.67	3	2|2|1	0.03	0.05	0.03	0.05	0.03	-4.52	1	0.4	NA	IgG_R	Resting
R_MED12	Q9H204	MED28	21|19|20	60	20	3	0|0|0	1	1	1	1	1	30.77	200	0	NA	IgG_R	Resting
R_MED12	Q9H400	LIME1	7|13|9	29	9.67	3	7|3|0	0.51	0.91	0.51	0.91	0.51	-1.83	2.9	0.17	NA	IgG_R	Resting
R_MED12	Q9H4B7	TUBB1	1|2|0	3	1	3	0|0|0	0.33	0.98	0.33	0.98	0.33	-0.49	10	0.26	NA	IgG_R	Resting
R_MED12	Q9H4E7	DEF6	2|1|1	4	1.33	3	2|0|0	0.22	0.66	0.22	0.66	0.22	-0.62	2	0.33	NA	IgG_R	Resting
R_MED12	Q9H4G4	GLIPR2	4|5|2	11	3.67	3	3|1|0	0.56	0.84	0.56	0.84	0.56	-1.63	2.75	0.15	NA	IgG_R	Resting
R_MED12	Q9H7Z6	KAT8	11|2|5	18	6	3	0|0|0	0.99	1	0.99	1	0.99	4.05	60	0	NA	IgG_R	Resting
R_MED12	Q9H944	MED20	19|16|19	54	18	3	0|0|0	1	1	1	1	1	26.32	180	0	NA	IgG_R	Resting
R_MED12	Q9H9B4	SFXN1	1|4|4	9	3	3	0|0|0	0.67	1	0.67	1	0.67	2.01	30	0.08	NA	IgG_R	Resting
R_MED12	Q9H9H4	VPS37B	1|0|0	1	0.33	3	0|0|0	0	0	0	0	0	-0.49	3.33	0.55	NA	IgG_R	Resting
R_MED12	Q9H9L4	KANSL2	16|5|11	32	10.67	3	0|0|0	1	1	1	1	1	9.31	106.67	0	NA	IgG_R	Resting
R_MED12	Q9NP64	ZCCHC17	2|1|3	6	2	3	6|6|3	0	0	0	0	0	-17.77	0.4	0.55	NA	IgG_R	Resting
R_MED12	Q9NPJ6	MED4	41|43|41	125	41.67	3	0|0|0	1	1	1	1	1	62.74	416.67	0	NA	IgG_R	Resting
R_MED12	Q9NR30	DDX21	1|0|0	1	0.33	3	0|0|0	0	0	0	0	0	-0.49	3.33	0.55	NA	IgG_R	Resting
R_MED12	Q9NR31	SAR1A	2|3|4	9	3	3	0|0|0	0.99	1	0.99	1	0.99	4.05	30	0	NA	IgG_R	Resting
R_MED12	Q9NRG9	AAAS	4|0|0	4	1.33	3	0|0|0	0.33	1	0.33	1	0.33	-0.49	13.33	0.23	NA	IgG_R	Resting
R_MED12	Q9NVC6	MED17	51|44|54	149	49.67	3	0|0|0	1	1	1	1	1	67.05	496.67	0	NA	IgG_R	Resting
R_MED12	Q9NVI7	ATAD3A	40|45|44	129	43	3	39|16|18	0	0	0	0	0	-30.16	1.77	0.53	NA	IgG_R	Resting
R_MED12	Q9NWA0	MED9	16|14|18	48	16	3	0|0|0	1	1	1	1	1	23.32	160	0	NA	IgG_R	Resting
R_MED12	Q9NWB6	ARGLU1	10|12|12	34	11.33	3	11|6|5	0	0	0	0	0	-11.4	1.55	0.47	NA	IgG_R	Resting
R_MED12	Q9NX24	NHP2	2|3|2	7	2.33	3	0|0|0	0.99	1	0.99	1	0.99	4.05	23.33	0	NA	IgG_R	Resting
R_MED12	Q9NX63	CHCHD3	4|12|9	25	8.33	3	5|0|1	0.72	0.97	0.72	0.97	0.72	-0.98	4.17	0.04	NA	IgG_R	Resting
R_MED12	Q9NX70	MED29	10|7|7	24	8	3	0|0|0	1	1	1	1	1	12.55	80	0	NA	IgG_R	Resting
R_MED12	Q9NY12	GAR1	1|2|0	3	1	3	0|0|0	0.33	0.98	0.33	0.98	0.33	-0.49	10	0.26	NA	IgG_R	Resting
R_MED12	Q9NYF8	BCLAF1	1|0|0	1	0.33	3	1|0|0	0	0	0	0	0	-1.3	1	0.55	NA	IgG_R	Resting
R_MED12	Q9NYL9	TMOD3	55|75|65	195	65	3	65|38|39	0	0	0	0	0	-86.79	1.37	0.54	NA	IgG_R	Resting
R_MED12	Q9NZ01	TECR	3|3|2	8	2.67	3	2|0|0	0.77	0.83	0.77	0.83	0.77	0.68	4	0.03	NA	IgG_R	Resting
R_MED12	Q9NZB2	FAM120A	21|20|22	63	21	3	0|0|0	1	1	1	1	1	32.24	210	0	NA	IgG_R	Resting
R_MED12	Q9P086	MED11	17|15|13	45	15	3	0|0|0	1	1	1	1	1	21.81	150	0	NA	IgG_R	Resting
R_MED12	Q9P0J6	MRPL36	2|3|1	6	2	3	1|1|0	0.49	0.84	0.49	0.84	0.49	-0.92	3	0.17	NA	IgG_R	Resting
R_MED12	Q9P0U4	CXXC1	57|45|49	151	50.33	3	0|0|0	1	1	1	1	1	68.49	503.33	0	NA	IgG_R	Resting
R_MED12	Q9P2N6	KANSL3	38|17|27	82	27.33	3	0|0|0	1	1	1	1	1	27.8	273.33	0	NA	IgG_R	Resting
R_MED12	Q9UBL3	ASH2L	40|39|33	112	37.33	3	0|0|0	1	1	1	1	1	51.2	373.33	0	NA	IgG_R	Resting
R_MED12	Q9UBU9	NXF1	6|3|5	14	4.67	3	0|0|0	1	1	1	1	1	5.89	46.67	0	NA	IgG_R	Resting
R_MED12	Q9UDW1	UQCR10	1|0|0	1	0.33	3	0|2|0	0	0	0	0	0	-2.66	0.5	0.55	NA	IgG_R	Resting
R_MED12	Q9UGI8	TES	3|12|4	19	6.33	3	13|2|2	0.01	0.03	0.01	0.03	0.01	-15.33	1.12	0.42	NA	IgG_R	Resting
R_MED12	Q9UH99	SUN2	1|3|4	8	2.67	3	3|1|1	0.2	0.44	0.2	0.44	0.2	-4.52	1.6	0.34	NA	IgG_R	Resting
R_MED12	Q9UHB6	LIMA1	22|47|23	92	30.67	3	39|13|12	0	0	0	0	0	-42.22	1.44	0.51	NA	IgG_R	Resting
R_MED12	Q9UHD8	SEPTIN9	1|2|4	7	2.33	3	2|0|0	0.53	0.91	0.53	0.91	0.53	-0.62	3.5	0.16	NA	IgG_R	Resting
R_MED12	Q9UHV7	MED13	121|116|137	374	124.67	3	0|0|0	1	1	1	1	1	169.47	1246.67	0	NA	IgG_R	Resting
R_MED12	Q9UI08	EVL	34|60|38	132	44	3	36|14|14	0	0	0	0	0	-27.42	2.06	0.46	NA	IgG_R	Resting
R_MED12	Q9UKM9	RALY	10|14|14	38	12.67	3	9|0|3	0.64	0.82	0.64	0.82	0.64	-0.91	3.17	0.13	NA	IgG_R	Resting
R_MED12	Q9UL46	PSME2	3|4|4	11	3.67	3	1|1|1	0.8	0.86	0.8	0.86	0.8	0.65	3.67	0.03	NA	IgG_R	Resting
R_MED12	Q9ULK4	MED23	8|1|3	12	4	3	0|0|0	0.67	1	0.67	1	0.67	2.01	40	0.08	NA	IgG_R	Resting
R_MED12	Q9ULV4	CORO1C	27|47|37	111	37	3	32|13|13	0	0	0	0	0	-29.13	1.91	0.48	NA	IgG_R	Resting
R_MED12	Q9UMS4	PRPF19	6|10|9	25	8.33	3	4|0|3	0.79	0.96	0.79	0.96	0.79	-0.06	3.57	0.03	NA	IgG_R	Resting
R_MED12	Q9UNM6	PSMD13	4|5|2	11	3.67	3	0|0|0	0.99	1	0.99	1	0.99	4.05	36.67	0	NA	IgG_R	Resting
R_MED12	Q9UPN7	PPP6R1	4|8|3	15	5	3	8|0|1	0.18	0.52	0.18	0.52	0.18	-5.45	1.67	0.34	NA	IgG_R	Resting
R_MED12	Q9UQ80	PA2G4	2|21|15	38	12.67	3	4|0|0	0.74	1	0.74	1	0.74	-1.16	9.5	0.04	NA	IgG_R	Resting
R_MED12	Q9Y228	TRAF3IP3	5|6|5	16	5.33	3	4|0|2	0.54	0.7	0.54	0.7	0.54	-0.13	2.67	0.16	NA	IgG_R	Resting
R_MED12	Q9Y230	RUVBL2	25|30|22	77	25.67	3	8|6|4	1	1	1	1	1	8.14	4.28	0	NA	IgG_R	Resting
R_MED12	Q9Y265	RUVBL1	31|27|24	82	27.33	3	15|6|2	0.77	0.95	0.77	0.95	0.77	0.1	3.57	0.03	NA	IgG_R	Resting
R_MED12	Q9Y277	VDAC3	7|11|12	30	10	3	2|1|3	0.97	1	0.97	1	0.97	2.41	5	0	NA	IgG_R	Resting
R_MED12	Q9Y2Q3	GSTK1	4|3|7	14	4.67	3	1|1|1	0.84	1	0.84	1	0.84	0.65	4.67	0.02	NA	IgG_R	Resting
R_MED12	Q9Y2W1	THRAP3	1|3|6	10	3.33	3	2|0|0	0.6	0.98	0.6	0.98	0.6	-0.62	5	0.14	NA	IgG_R	Resting
R_MED12	Q9Y2X0	MED16	17|6|13	36	12	3	0|0|0	1	1	1	1	1	10.95	120	0	NA	IgG_R	Resting
R_MED12	Q9Y2X3	NOP58	13|10|8	31	10.33	3	2|0|0	1	1	1	1	1	5.19	15.5	0	NA	IgG_R	Resting
R_MED12	Q9Y324	FCF1	3|0|1	4	1.33	3	4|2|2	0	0.01	0	0.01	0	-10.67	0.5	0.44	NA	IgG_R	Resting
R_MED12	Q9Y3C7	MED31	19|15|20	54	18	3	0|0|0	1	1	1	1	1	24.82	180	0	NA	IgG_R	Resting
R_MED12	Q9Y3U8	RPL36	5|8|8	21	7	3	4|2|5	0.11	0.16	0.11	0.16	0.11	-5.73	1.91	0.37	NA	IgG_R	Resting
R_MED12	Q9Y3Y2	CHTOP	5|5|3	13	4.33	3	2|0|0	0.91	0.96	0.91	0.96	0.91	1.55	6.5	0.01	NA	IgG_R	Resting
R_MED12	Q9Y3Z3	SAMHD1	50|81|65	196	65.33	3	49|26|25	0	0	0	0	0	-46.93	1.96	0.52	NA	IgG_R	Resting
R_MED12	Q9Y490	TLN1	2|11|12	25	8.33	3	5|0|1	0.64	0.97	0.64	0.97	0.64	-3.68	4.17	0.13	NA	IgG_R	Resting
R_MED12	Q9Y4F9	RIPOR2	2|6|4	12	4	3	2|0|0	0.85	0.98	0.85	0.98	0.85	0.68	6	0.02	NA	IgG_R	Resting
R_MED12	Q9Y4H4	GPSM3	3|10|5	18	6	3	5|6|1	0.11	0.34	0.11	0.34	0.11	-9.61	1.5	0.36	NA	IgG_R	Resting
R_MED12	Q9Y4I1	MYO5A	5|55|18	78	26	3	6|2|1	0.68	1	0.68	1	0.68	-3.18	8.67	0.05	NA	IgG_R	Resting
R_MED12	Q9Y5S9	RBM8A	4|2|3	9	3	3	0|0|0	0.99	1	0.99	1	0.99	4.05	30	0	NA	IgG_R	Resting
R_MED12	Q9Y608	LRRFIP2	3|9|4	16	5.33	3	8|1|0	0.23	0.68	0.23	0.68	0.23	-5.45	1.78	0.33	NA	IgG_R	Resting
R_MED12	Q9Y6C9	MTCH2	1|0|3	4	1.33	3	0|0|0	0.33	1	0.33	1	0.33	-0.49	13.33	0.24	NA	IgG_R	Resting
R_MED12	Q9Y6N5	SQOR	21|30|28	79	26.33	3	8|3|6	1	1	1	1	1	9.25	4.65	0	NA	IgG_R	Resting
R_MED12	O14773	TPP1	0|2|1	3	1	3	0|1|0	0.29	0.87	0.29	0.87	0.29	-1.3	3	0.31	NA	IgG_R	Resting
R_MED12	O14933	UBE2L6	0|1|0	1	0.33	3	0|0|0	0	0	0	0	0	-0.49	3.33	0.55	NA	IgG_R	Resting
R_MED12	O14980	XPO1	0|2|0	2	0.67	3	0|0|0	0.33	0.98	0.33	0.98	0.33	-0.49	6.67	0.26	NA	IgG_R	Resting
R_MED12	O15027	SEC16A	0|3|0	3	1	3	0|0|0	0.33	1	0.33	1	0.33	-0.49	10	0.24	NA	IgG_R	Resting
R_MED12	O43633	CHMP2A	0|1|0	1	0.33	3	0|0|0	0	0	0	0	0	-0.49	3.33	0.55	NA	IgG_R	Resting
R_MED12	O60610	DIAPH1	0|7|1	8	2.67	3	3|1|0	0.32	0.96	0.32	0.96	0.32	-4.89	2	0.3	NA	IgG_R	Resting
R_MED12	O60880	SH2D1A	0|2|1	3	1	3	2|1|1	0.05	0.14	0.05	0.14	0.05	-5.02	0.75	0.39	NA	IgG_R	Resting
R_MED12	O75131	CPNE3	0|1|2	3	1	3	1|0|0	0.29	0.87	0.29	0.87	0.29	-1.3	3	0.31	NA	IgG_R	Resting
R_MED12	O75643	SNRNP200	0|1|0	1	0.33	3	1|0|0	0	0	0	0	0	-1.3	1	0.55	NA	IgG_R	Resting
R_MED12	O75791	GRAP2	0|2|1	3	1	3	1|0|0	0.29	0.87	0.29	0.87	0.29	-1.3	3	0.31	NA	IgG_R	Resting
R_MED12	O75832	PSMD10	0|1|1	2	0.67	3	0|0|0	0	0	0	0	0	-0.49	6.67	0.55	NA	IgG_R	Resting
R_MED12	O75947	ATP5PD	0|1|0	1	0.33	3	0|0|0	0	0	0	0	0	-0.49	3.33	0.55	NA	IgG_R	Resting
R_MED12	O76021	RSL1D1	0|1|0	1	0.33	3	1|0|0	0	0	0	0	0	-1.3	1	0.55	NA	IgG_R	Resting
R_MED12	O76094	SRP72	0|2|0	2	0.67	3	0|0|0	0.33	0.98	0.33	0.98	0.33	-0.49	6.67	0.26	NA	IgG_R	Resting
R_MED12	O94761	RECQL4	0|4|1	5	1.67	3	0|0|0	0.33	1	0.33	1	0.33	-0.49	16.67	0.23	NA	IgG_R	Resting
R_MED12	O94776	MTA2	0|2|2	4	1.33	3	1|0|1	0.41	0.61	0.41	0.61	0.41	-2.53	2	0.19	NA	IgG_R	Resting
R_MED12	O95299	NDUFA10	0|2|0	2	0.67	3	2|0|0	0.22	0.66	0.22	0.66	0.22	-2.66	1	0.33	NA	IgG_R	Resting
R_MED12	O95373	IPO7	0|1|1	2	0.67	3	1|0|0	0	0	0	0	0	-1.3	2	0.55	NA	IgG_R	Resting
R_MED12	O95379	TNFAIP8	0|1|0	1	0.33	3	0|0|0	0	0	0	0	0	-0.49	3.33	0.55	NA	IgG_R	Resting
R_MED12	P00387	CYB5R3	0|1|0	1	0.33	3	0|0|0	0	0	0	0	0	-0.49	3.33	0.55	NA	IgG_R	Resting
R_MED12	P01889	HLA-B	0|1|0	1	0.33	3	0|0|0	0	0	0	0	0	-0.49	3.33	0.55	NA	IgG_R	Resting
R_MED12	P04156	PRNP	0|1|0	1	0.33	3	0|0|0	0	0	0	0	0	-0.49	3.33	0.55	NA	IgG_R	Resting
R_MED12	P04843	RPN1	0|4|3	7	2.33	3	0|0|0	0.67	1	0.67	1	0.67	-0.49	23.33	0.09	NA	IgG_R	Resting
R_MED12	P07814	EPRS1	0|2|3	5	1.67	3	1|0|0	0.62	0.98	0.62	0.98	0.62	-1.3	5	0.14	NA	IgG_R	Resting
R_MED12	P07919	UQCRH	0|1|0	1	0.33	3	1|0|0	0	0	0	0	0	-1.3	1	0.55	NA	IgG_R	Resting
R_MED12	P08237	PFKM	0|1|0	1	0.33	3	0|0|0	0	0	0	0	0	-0.49	3.33	0.55	NA	IgG_R	Resting
R_MED12	P0C0L4	C4A	0|2|0	2	0.67	3	1|3|4	0	0	0	0	0	-10.67	0.25	0.55	NA	IgG_R	Resting
R_MED12	P10644	PRKAR1A	0|2|0	2	0.67	3	3|0|0	0.15	0.46	0.15	0.46	0.15	-3.08	0.67	0.35	NA	IgG_R	Resting
R_MED12	P12814	ACTN1	0|2|0	2	0.67	3	6|0|0	0	0	0	0	0	-6.93	0.33	0.55	NA	IgG_R	Resting
R_MED12	P14406	COX7A2	0|1|0	1	0.33	3	0|0|0	0	0	0	0	0	-0.49	3.33	0.55	NA	IgG_R	Resting
R_MED12	P14625	HSP90B1	0|11|8	19	6.33	3	1|0|0	0.67	1	0.67	1	0.67	-1.3	19	0.06	NA	IgG_R	Resting
R_MED12	P15170	GSPT1	0|2|3	5	1.67	3	1|0|0	0.62	0.98	0.62	0.98	0.62	-1.3	5	0.14	NA	IgG_R	Resting
R_MED12	P17480	UBTF	0|1|1	2	0.67	3	0|0|0	0	0	0	0	0	-0.49	6.67	0.55	NA	IgG_R	Resting
R_MED12	P18085	ARF4	0|1|1	2	0.67	3	0|0|0	0	0	0	0	0	-0.49	6.67	0.55	NA	IgG_R	Resting
R_MED12	P18669	PGAM1	0|3|3	6	2	3	2|0|0	0.55	0.83	0.55	0.83	0.55	-2.66	3	0.16	NA	IgG_R	Resting
R_MED12	P19525	EIF2AK2	0|2|2	4	1.33	3	1|0|1	0.41	0.61	0.41	0.61	0.41	-2.53	2	0.19	NA	IgG_R	Resting
R_MED12	P20339	RAB5A	0|2|2	4	1.33	3	0|1|3	0.11	0.16	0.11	0.16	0.11	-4.89	1	0.37	NA	IgG_R	Resting
R_MED12	P20930	FLG	0|1|0	1	0.33	3	0|0|0	0	0	0	0	0	-0.49	3.33	0.55	NA	IgG_R	Resting
R_MED12	P21589	NT5E	0|5|0	5	1.67	3	2|0|0	0.32	0.96	0.32	0.96	0.32	-2.66	2.5	0.3	NA	IgG_R	Resting
R_MED12	P23258	TUBG1	0|1|0	1	0.33	3	0|0|0	0	0	0	0	0	-0.49	3.33	0.55	NA	IgG_R	Resting
R_MED12	P23458	JAK1	0|2|0	2	0.67	3	0|0|0	0.33	0.98	0.33	0.98	0.33	-0.49	6.67	0.26	NA	IgG_R	Resting
R_MED12	P24534	EEF1B2	0|3|2	5	1.67	3	1|0|0	0.62	0.98	0.62	0.98	0.62	-1.3	5	0.14	NA	IgG_R	Resting
R_MED12	P24666	ACP1	0|2|2	4	1.33	3	2|0|0	0.44	0.66	0.44	0.66	0.44	-2.66	2	0.18	NA	IgG_R	Resting
R_MED12	P24752	ACAT1	0|2|1	3	1	3	0|0|0	0.33	0.98	0.33	0.98	0.33	-0.49	10	0.26	NA	IgG_R	Resting
R_MED12	P26639	TARS1	0|1|1	2	0.67	3	0|0|0	0	0	0	0	0	-0.49	6.67	0.55	NA	IgG_R	Resting
R_MED12	P27105	STOM	0|2|0	2	0.67	3	0|0|0	0.33	0.98	0.33	0.98	0.33	-0.49	6.67	0.26	NA	IgG_R	Resting
R_MED12	P27824	CANX	0|6|7	13	4.33	3	1|0|3	0.63	0.96	0.63	0.96	0.63	-4.89	3.25	0.13	NA	IgG_R	Resting
R_MED12	P27986	PIK3R1	0|2|0	2	0.67	3	1|0|0	0.29	0.87	0.29	0.87	0.29	-1.3	2	0.31	NA	IgG_R	Resting
R_MED12	P28838	LAP3	0|1|6	7	2.33	3	0|0|0	0.33	1	0.33	1	0.33	-0.49	23.33	0.22	NA	IgG_R	Resting
R_MED12	P29350	PTPN6	0|6|3	9	3	3	2|0|0	0.6	0.98	0.6	0.98	0.6	-2.66	4.5	0.14	NA	IgG_R	Resting
R_MED12	P30044	PRDX5	0|1|2	3	1	3	0|0|0	0.33	0.98	0.33	0.98	0.33	-0.49	10	0.26	NA	IgG_R	Resting
R_MED12	P30049	ATP5F1D	0|2|2	4	1.33	3	0|0|0	0.66	0.98	0.66	0.98	0.66	-0.49	13.33	0.11	NA	IgG_R	Resting
R_MED12	P30101	PDIA3	0|4|0	4	1.33	3	0|0|0	0.33	1	0.33	1	0.33	-0.49	13.33	0.23	NA	IgG_R	Resting
R_MED12	P30203	CD6	0|1|0	1	0.33	3	0|0|0	0	0	0	0	0	-0.49	3.33	0.55	NA	IgG_R	Resting
R_MED12	P31939	ATIC	0|3|2	5	1.67	3	0|0|0	0.66	1	0.66	1	0.66	-0.49	16.67	0.1	NA	IgG_R	Resting
R_MED12	P31948	STIP1	0|5|2	7	2.33	3	0|0|0	0.66	1	0.66	1	0.66	-0.49	23.33	0.1	NA	IgG_R	Resting
R_MED12	P38117	ETFB	0|2|0	2	0.67	3	0|0|0	0.33	0.98	0.33	0.98	0.33	-0.49	6.67	0.26	NA	IgG_R	Resting
R_MED12	P40121	CAPG	0|1|0	1	0.33	3	0|0|0	0	0	0	0	0	-0.49	3.33	0.55	NA	IgG_R	Resting
R_MED12	P41252	IARS1	0|1|1	2	0.67	3	0|0|0	0	0	0	0	0	-0.49	6.67	0.55	NA	IgG_R	Resting
R_MED12	P42704	LRPPRC	0|2|6	8	2.67	3	0|0|0	0.66	1	0.66	1	0.66	-0.49	26.67	0.1	NA	IgG_R	Resting
R_MED12	P46977	STT3A	0|1|0	1	0.33	3	0|0|0	0	0	0	0	0	-0.49	3.33	0.55	NA	IgG_R	Resting
R_MED12	P47897	QARS1	0|1|0	1	0.33	3	0|0|0	0	0	0	0	0	-0.49	3.33	0.55	NA	IgG_R	Resting
R_MED12	P48444	ARCN1	0|2|1	3	1	3	0|0|0	0.33	0.98	0.33	0.98	0.33	-0.49	10	0.26	NA	IgG_R	Resting
R_MED12	P49736	MCM2	0|4|4	8	2.67	3	0|0|0	0.67	1	0.67	1	0.67	-0.49	26.67	0.08	NA	IgG_R	Resting
R_MED12	P49790	NUP153	0|3|1	4	1.33	3	0|0|0	0.33	1	0.33	1	0.33	-0.49	13.33	0.24	NA	IgG_R	Resting
R_MED12	P49792	RANBP2	0|1|1	2	0.67	3	2|0|0	0	0	0	0	0	-2.66	1	0.55	NA	IgG_R	Resting
R_MED12	P50570	DNM2	0|1|1	2	0.67	3	0|0|0	0	0	0	0	0	-0.49	6.67	0.55	NA	IgG_R	Resting
R_MED12	P53618	COPB1	0|2|1	3	1	3	0|0|0	0.33	0.98	0.33	0.98	0.33	-0.49	10	0.26	NA	IgG_R	Resting
R_MED12	P55265	ADAR	0|2|5	7	2.33	3	4|0|0	0.36	0.83	0.36	0.83	0.36	-4.56	1.75	0.21	NA	IgG_R	Resting
R_MED12	P55735	SEC13	0|3|1	4	1.33	3	0|0|0	0.33	1	0.33	1	0.33	-0.49	13.33	0.24	NA	IgG_R	Resting
R_MED12	P55795	HNRNPH2	0|3|0	3	1	3	1|0|0	0.33	0.98	0.33	0.98	0.33	-1.3	3	0.26	NA	IgG_R	Resting
R_MED12	P55884	EIF3B	0|1|2	3	1	3	0|0|0	0.33	0.98	0.33	0.98	0.33	-0.49	10	0.26	NA	IgG_R	Resting
R_MED12	P60174	TPI1	0|1|1	2	0.67	3	0|0|0	0	0	0	0	0	-0.49	6.67	0.55	NA	IgG_R	Resting
R_MED12	P60903	S100A10	0|2|2	4	1.33	3	0|0|0	0.66	0.98	0.66	0.98	0.66	-0.49	13.33	0.11	NA	IgG_R	Resting
R_MED12	P60981	DSTN	0|8|3	11	3.67	3	1|0|0	0.66	1	0.66	1	0.66	-1.3	11	0.09	NA	IgG_R	Resting
R_MED12	P61077	UBE2D3	0|1|1	2	0.67	3	2|1|0	0	0	0	0	0	-3.53	0.67	0.55	NA	IgG_R	Resting
R_MED12	P61619	SEC61A1	0|3|0	3	1	3	2|0|0	0.28	0.83	0.28	0.83	0.28	-2.66	1.5	0.32	NA	IgG_R	Resting
R_MED12	P62304	SNRPE	0|1|2	3	1	3	1|0|0	0.29	0.87	0.29	0.87	0.29	-1.3	3	0.31	NA	IgG_R	Resting
R_MED12	P62330	ARF6	0|1|0	1	0.33	3	0|0|0	0	0	0	0	0	-0.49	3.33	0.55	NA	IgG_R	Resting
R_MED12	P63010	AP2B1	0|1|1	2	0.67	3	0|0|0	0	0	0	0	0	-0.49	6.67	0.55	NA	IgG_R	Resting
R_MED12	P67775	PPP2CA	0|2|2	4	1.33	3	1|0|0	0.58	0.87	0.58	0.87	0.58	-1.3	4	0.15	NA	IgG_R	Resting
R_MED12	P84095	RHOG	0|3|3	6	2	3	4|1|1	0.04	0.07	0.04	0.07	0.04	-7.62	1	0.39	NA	IgG_R	Resting
R_MED12	P98171	ARHGAP4	0|1|0	1	0.33	3	0|0|0	0	0	0	0	0	-0.49	3.33	0.55	NA	IgG_R	Resting
R_MED12	Q02978	SLC25A11	0|2|3	5	1.67	3	0|1|0	0.62	0.98	0.62	0.98	0.62	-1.3	5	0.14	NA	IgG_R	Resting
R_MED12	Q04917	YWHAH	0|5|4	9	3	3	0|0|0	0.67	1	0.67	1	0.67	-0.49	30	0.07	NA	IgG_R	Resting
R_MED12	Q08722	CD47	0|1|0	1	0.33	3	1|0|0	0	0	0	0	0	-1.3	1	0.55	NA	IgG_R	Resting
R_MED12	Q12905	ILF2	0|3|7	10	3.33	3	1|0|0	0.66	1	0.66	1	0.66	-1.3	10	0.09	NA	IgG_R	Resting
R_MED12	Q12906	ILF3	0|4|5	9	3	3	3|0|2	0.38	0.71	0.38	0.71	0.38	-6.41	1.8	0.2	NA	IgG_R	Resting
R_MED12	Q13043	STK4	0|3|1	4	1.33	3	2|0|1	0.22	0.66	0.22	0.66	0.22	-3.53	1.33	0.33	NA	IgG_R	Resting
R_MED12	Q13077	TRAF1	0|1|0	1	0.33	3	0|0|0	0	0	0	0	0	-0.49	3.33	0.55	NA	IgG_R	Resting
R_MED12	Q13303	KCNAB2	0|2|0	2	0.67	3	0|0|0	0.33	0.98	0.33	0.98	0.33	-0.49	6.67	0.26	NA	IgG_R	Resting
R_MED12	Q13310	PABPC4	0|1|0	1	0.33	3	0|0|0	0	0	0	0	0	-0.49	3.33	0.55	NA	IgG_R	Resting
R_MED12	Q13422	IKZF1	0|5|4	9	3	3	1|0|0	0.67	1	0.67	1	0.67	-1.3	9	0.08	NA	IgG_R	Resting
R_MED12	Q14152	EIF3A	0|2|1	3	1	3	0|0|0	0.33	0.98	0.33	0.98	0.33	-0.49	10	0.26	NA	IgG_R	Resting
R_MED12	Q14156	EFR3A	0|2|0	2	0.67	3	2|0|0	0.22	0.66	0.22	0.66	0.22	-2.66	1	0.33	NA	IgG_R	Resting
R_MED12	Q14204	DYNC1H1	0|1|5	6	2	3	0|0|0	0.33	1	0.33	1	0.33	-0.49	20	0.22	NA	IgG_R	Resting
R_MED12	Q14566	MCM6	0|6|8	14	4.67	3	1|0|0	0.67	1	0.67	1	0.67	-1.3	14	0.07	NA	IgG_R	Resting
R_MED12	Q14683	SMC1A	0|1|0	1	0.33	3	0|0|0	0	0	0	0	0	-0.49	3.33	0.55	NA	IgG_R	Resting
R_MED12	Q14697	GANAB	0|2|2	4	1.33	3	0|0|0	0.66	0.98	0.66	0.98	0.66	-0.49	13.33	0.11	NA	IgG_R	Resting
R_MED12	Q15286	RAB35	0|1|0	1	0.33	3	0|0|0	0	0	0	0	0	-0.49	3.33	0.55	NA	IgG_R	Resting
R_MED12	Q16576	RBBP7	0|2|0	2	0.67	3	0|0|0	0.33	0.98	0.33	0.98	0.33	-0.49	6.67	0.26	NA	IgG_R	Resting
R_MED12	Q16629	SRSF7	0|2|2	4	1.33	3	0|0|0	0.66	0.98	0.66	0.98	0.66	-0.49	13.33	0.11	NA	IgG_R	Resting
R_MED12	Q16698	DECR1	0|1|1	2	0.67	3	0|0|0	0	0	0	0	0	-0.49	6.67	0.55	NA	IgG_R	Resting
R_MED12	Q16822	PCK2	0|2|1	3	1	3	0|0|0	0.33	0.98	0.33	0.98	0.33	-0.49	10	0.26	NA	IgG_R	Resting
R_MED12	Q53EL6	PDCD4	0|2|0	2	0.67	3	1|0|0	0.29	0.87	0.29	0.87	0.29	-1.3	2	0.31	NA	IgG_R	Resting
R_MED12	Q562R1	ACTBL2	0|2|0	2	0.67	3	5|1|1	0	0	0	0	0	-8.95	0.29	0.55	NA	IgG_R	Resting
R_MED12	Q5H9R7	PPP6R3	0|3|2	5	1.67	3	2|0|0	0.5	0.83	0.5	0.83	0.5	-2.66	2.5	0.17	NA	IgG_R	Resting
R_MED12	Q6F5E8	CARMIL2	0|1|0	1	0.33	3	0|0|0	0	0	0	0	0	-0.49	3.33	0.55	NA	IgG_R	Resting
R_MED12	Q7Z2W4	ZC3HAV1	0|1|1	2	0.67	3	1|0|0	0	0	0	0	0	-1.3	2	0.55	NA	IgG_R	Resting
R_MED12	Q7Z6E9	RBBP6	0|1|0	1	0.33	3	0|0|0	0	0	0	0	0	-0.49	3.33	0.55	NA	IgG_R	Resting
R_MED12	Q86WV1	SKAP1	0|1|1	2	0.67	3	1|0|0	0	0	0	0	0	-1.3	2	0.55	NA	IgG_R	Resting
R_MED12	Q8IY81	FTSJ3	0|1|2	3	1	3	1|0|1	0.2	0.61	0.2	0.61	0.2	-2.53	1.5	0.34	NA	IgG_R	Resting
R_MED12	Q8NC51	SERBP1	0|3|0	3	1	3	0|0|0	0.33	1	0.33	1	0.33	-0.49	10	0.24	NA	IgG_R	Resting
R_MED12	Q8NHV1	GIMAP7	0|5|4	9	3	3	1|0|0	0.67	1	0.67	1	0.67	-1.3	9	0.08	NA	IgG_R	Resting
R_MED12	Q8TAD7	OCC1	0|13|6	19	6.33	3	3|0|1	0.64	1	0.64	1	0.64	-4.89	4.75	0.13	NA	IgG_R	Resting
R_MED12	Q8WYJ6	SEPTIN1	0|8|2	10	3.33	3	0|0|0	0.66	1	0.66	1	0.66	-0.49	33.33	0.1	NA	IgG_R	Resting
R_MED12	Q92598	HSPH1	0|1|0	1	0.33	3	0|0|0	0	0	0	0	0	-0.49	3.33	0.55	NA	IgG_R	Resting
R_MED12	Q92619	ARHGAP45	0|2|3	5	1.67	3	1|0|0	0.62	0.98	0.62	0.98	0.62	-1.3	5	0.14	NA	IgG_R	Resting
R_MED12	Q92839	HAS1	0|1|0	1	0.33	3	0|0|0	0	0	0	0	0	-0.49	3.33	0.55	NA	IgG_R	Resting
R_MED12	Q92973	TNPO1	0|1|0	1	0.33	3	0|0|0	0	0	0	0	0	-0.49	3.33	0.55	NA	IgG_R	Resting
R_MED12	Q93084	ATP2A3	0|2|0	2	0.67	3	0|0|0	0.33	0.98	0.33	0.98	0.33	-0.49	6.67	0.26	NA	IgG_R	Resting
R_MED12	Q96C19	EFHD2	0|2|0	2	0.67	3	0|0|0	0.33	0.98	0.33	0.98	0.33	-0.49	6.67	0.26	NA	IgG_R	Resting
R_MED12	Q96F15	GIMAP5	0|1|0	1	0.33	3	0|0|0	0	0	0	0	0	-0.49	3.33	0.55	NA	IgG_R	Resting
R_MED12	Q96P70	IPO9	0|1|0	1	0.33	3	1|0|0	0	0	0	0	0	-1.3	1	0.55	NA	IgG_R	Resting
R_MED12	Q96RQ9	IL4I1	0|5|0	5	1.67	3	0|0|0	0.33	1	0.33	1	0.33	-0.49	16.67	0.22	NA	IgG_R	Resting
R_MED12	Q96RU3	FNBP1	0|3|1	4	1.33	3	0|0|0	0.33	1	0.33	1	0.33	-0.49	13.33	0.24	NA	IgG_R	Resting
R_MED12	Q9BQ61	TRIR	0|1|0	1	0.33	3	0|0|0	0	0	0	0	0	-0.49	3.33	0.55	NA	IgG_R	Resting
R_MED12	Q9BUL8	PDCD10	0|1|1	2	0.67	3	2|0|0	0	0	0	0	0	-2.66	1	0.55	NA	IgG_R	Resting
R_MED12	Q9BYG3	NIFK	0|1|1	2	0.67	3	0|0|1	0	0	0	0	0	-1.3	2	0.55	NA	IgG_R	Resting
R_MED12	Q9GZT3	SLIRP	0|1|0	1	0.33	3	0|0|0	0	0	0	0	0	-0.49	3.33	0.55	NA	IgG_R	Resting
R_MED12	Q9H444	CHMP4B	0|1|1	2	0.67	3	0|0|0	0	0	0	0	0	-0.49	6.67	0.55	NA	IgG_R	Resting
R_MED12	Q9H4M9	EHD1	0|8|4	12	4	3	3|0|0	0.6	0.97	0.6	0.97	0.6	-3.08	4	0.14	NA	IgG_R	Resting
R_MED12	Q9NPE3	NOP10	0|1|1	2	0.67	3	0|0|0	0	0	0	0	0	-0.49	6.67	0.55	NA	IgG_R	Resting
R_MED12	Q9NRR3	CDC42SE2	0|1|0	1	0.33	3	0|0|0	0	0	0	0	0	-0.49	3.33	0.55	NA	IgG_R	Resting
R_MED12	Q9NTJ3	SMC4	0|1|0	1	0.33	3	0|0|1	0	0	0	0	0	-1.3	1	0.55	NA	IgG_R	Resting
R_MED12	Q9NUV9	GIMAP4	0|3|2	5	1.67	3	1|0|0	0.62	0.98	0.62	0.98	0.62	-1.3	5	0.14	NA	IgG_R	Resting
R_MED12	Q9NVP1	DDX18	0|1|1	2	0.67	3	1|0|0	0	0	0	0	0	-1.3	2	0.55	NA	IgG_R	Resting
R_MED12	Q9NWQ8	PAG1	0|4|2	6	2	3	3|0|0	0.43	0.83	0.43	0.83	0.43	-3.08	2	0.19	NA	IgG_R	Resting
R_MED12	Q9NZR1	TMOD2	0|3|1	4	1.33	3	0|0|0	0.33	1	0.33	1	0.33	-0.49	13.33	0.24	NA	IgG_R	Resting
R_MED12	Q9P1F3	ABRACL	0|2|1	3	1	3	0|0|0	0.33	0.98	0.33	0.98	0.33	-0.49	10	0.26	NA	IgG_R	Resting
R_MED12	Q9P258	RCC2	0|5|2	7	2.33	3	2|0|0	0.54	0.96	0.54	0.96	0.54	-2.66	3.5	0.16	NA	IgG_R	Resting
R_MED12	Q9P289	STK26	0|3|0	3	1	3	1|0|0	0.33	0.98	0.33	0.98	0.33	-1.3	3	0.26	NA	IgG_R	Resting
R_MED12	Q9UEW8	STK39	0|1|0	1	0.33	3	0|0|0	0	0	0	0	0	-0.49	3.33	0.55	NA	IgG_R	Resting
R_MED12	Q9UJU6	DBNL	0|2|2	4	1.33	3	1|0|0	0.58	0.87	0.58	0.87	0.58	-1.3	4	0.15	NA	IgG_R	Resting
R_MED12	Q9UKB1	FBXW11	0|1|0	1	0.33	3	1|0|0	0	0	0	0	0	-1.3	1	0.55	NA	IgG_R	Resting
R_MED12	Q9UNQ2	DIMT1	0|1|1	2	0.67	3	0|0|0	0	0	0	0	0	-0.49	6.67	0.55	NA	IgG_R	Resting
R_MED12	Q9Y285	FARSA	0|2|0	2	0.67	3	0|0|0	0.33	0.98	0.33	0.98	0.33	-0.49	6.67	0.26	NA	IgG_R	Resting
R_MED12	Q9Y2D5	PALM2AKAP2	0|1|0	1	0.33	3	1|0|0	0	0	0	0	0	-1.3	1	0.55	NA	IgG_R	Resting
R_MED12	Q9Y3F4	STRAP	0|1|0	1	0.33	3	0|0|0	0	0	0	0	0	-0.49	3.33	0.55	NA	IgG_R	Resting
R_MED12	Q9Y3I0	RTCB	0|2|1	3	1	3	1|0|0	0.29	0.87	0.29	0.87	0.29	-1.3	3	0.31	NA	IgG_R	Resting
R_MED12	Q9Y5B9	SUPT16H	0|1|1	2	0.67	3	0|0|0	0	0	0	0	0	-0.49	6.67	0.55	NA	IgG_R	Resting
R_MED12	Q9Y678	COPG1	0|3|1	4	1.33	3	0|0|0	0.33	1	0.33	1	0.33	-0.49	13.33	0.24	NA	IgG_R	Resting
R_MED12	A0FGR8	ESYT2	0|0|2	2	0.67	3	0|0|0	0.33	0.98	0.33	0.98	0.33	-0.49	6.67	0.26	NA	IgG_R	Resting
R_MED12	O43772	SLC25A20	0|0|1	1	0.33	3	0|0|0	0	0	0	0	0	-0.49	3.33	0.55	NA	IgG_R	Resting
R_MED12	O95347	SMC2	0|0|1	1	0.33	3	0|0|0	0	0	0	0	0	-0.49	3.33	0.55	NA	IgG_R	Resting
R_MED12	P06493	CDK1	0|0|1	1	0.33	3	0|0|0	0	0	0	0	0	-0.49	3.33	0.55	NA	IgG_R	Resting
R_MED12	P07195	LDHB	0|0|3	3	1	3	3|1|0	0.14	0.42	0.14	0.42	0.14	-4.89	0.75	0.36	NA	IgG_R	Resting
R_MED12	P08779	KRT16	0|0|1	1	0.33	3	0|0|0	0	0	0	0	0	-0.49	3.33	0.55	NA	IgG_R	Resting
R_MED12	P10515	DLAT	0|0|1	1	0.33	3	1|0|0	0	0	0	0	0	-1.3	1	0.55	NA	IgG_R	Resting
R_MED12	P24928	POLR2A	0|0|1	1	0.33	3	0|0|0	0	0	0	0	0	-0.49	3.33	0.55	NA	IgG_R	Resting
R_MED12	P26640	VARS1	0|0|1	1	0.33	3	0|0|0	0	0	0	0	0	-0.49	3.33	0.55	NA	IgG_R	Resting
R_MED12	P43686	PSMC4	0|0|3	3	1	3	0|0|0	0.33	1	0.33	1	0.33	-0.49	10	0.24	NA	IgG_R	Resting
R_MED12	P53597	SUCLG1	0|0|2	2	0.67	3	0|0|0	0.33	0.98	0.33	0.98	0.33	-0.49	6.67	0.26	NA	IgG_R	Resting
R_MED12	P57678	GEMIN4	0|0|1	1	0.33	3	0|0|0	0	0	0	0	0	-0.49	3.33	0.55	NA	IgG_R	Resting
R_MED12	Q01826	SATB1	0|0|1	1	0.33	3	0|0|0	0	0	0	0	0	-0.49	3.33	0.55	NA	IgG_R	Resting
R_MED12	Q13636	RAB31	0|0|1	1	0.33	3	0|0|0	0	0	0	0	0	-0.49	3.33	0.55	NA	IgG_R	Resting
R_MED12	Q16637	SMN1	0|0|1	1	0.33	3	1|0|0	0	0	0	0	0	-1.3	1	0.55	NA	IgG_R	Resting
R_MED12	Q5M9Q1	NKAPL	0|0|1	1	0.33	3	0|2|2	0	0	0	0	0	-5.09	0.25	0.55	NA	IgG_R	Resting
R_MED12	Q6WCQ1	MPRIP	0|0|1	1	0.33	3	0|0|0	0	0	0	0	0	-0.49	3.33	0.55	NA	IgG_R	Resting
R_MED12	Q8TEX9	IPO4	0|0|1	1	0.33	3	0|0|0	0	0	0	0	0	-0.49	3.33	0.55	NA	IgG_R	Resting
R_MED12	Q92878	RAD50	0|0|1	1	0.33	3	0|0|0	0	0	0	0	0	-0.49	3.33	0.55	NA	IgG_R	Resting
R_MED12	Q96BM9	ARL8A	0|0|1	1	0.33	3	0|0|0	0	0	0	0	0	-0.49	3.33	0.55	NA	IgG_R	Resting
R_MED12	Q9BY77	POLDIP3	0|0|1	1	0.33	3	0|0|0	0	0	0	0	0	-0.49	3.33	0.55	NA	IgG_R	Resting
R_MED12	Q9HCG8	CWC22	0|0|1	1	0.33	3	0|0|0	0	0	0	0	0	-0.49	3.33	0.55	NA	IgG_R	Resting
R_MED12	Q9P1W8	SIRPG	0|0|1	1	0.33	3	3|0|0	0	0	0	0	0	-3.08	0.33	0.55	NA	IgG_R	Resting
R_MED12	Q9UGY1	NOL12	0|0|1	1	0.33	3	1|2|3	0	0	0	0	0	-7.72	0.17	0.55	NA	IgG_R	Resting
S_MED12	A0A075B6H7	IGKV3-7	3|2|4	9	3	3	6|5|5	0	0	0	0	0	-17.99	0.56	0.74	NA	IgG_S	Stimulated
S_MED12	A0JLT2	MED19	15|9|10	34	11.33	3	0|0|0	1	1	1	1	1	14.52	113.33	0	NA	IgG_S	Stimulated
S_MED12	A6NHL2	TUBAL3	2|2|0	4	1.33	3	2|2|1	0.01	0.01	0.01	0.01	0.01	-7.62	0.8	0.53	NA	IgG_S	Stimulated
S_MED12	A6NHR9	SMCHD1	12|11|31	54	18	3	0|0|0	1	1	1	1	1	17.6	180	0	NA	IgG_S	Stimulated
S_MED12	A6NI79	CCDC69	8|8|1	17	5.67	3	2|5|0	0.38	0.58	0.38	0.58	0.38	-7.8	2.43	0.18	NA	IgG_S	Stimulated
S_MED12	A8CG34	POM121C	21|17|41	79	26.33	3	0|0|0	1	1	1	1	1	26.63	263.33	0	NA	IgG_S	Stimulated
S_MED12	B0I1T2	MYO1G	709|600|450	1759	586.33	3	384|459|411	0	0	0	0	0	#NAME?	1.4	0.74	NA	IgG_S	Stimulated
S_MED12	O00139	KIF2A	40|48|6	94	31.33	3	38|11|22	0	0	0	0	0	-83.45	1.32	0.69	NA	IgG_S	Stimulated
S_MED12	O00148	DDX39A	10|11|6	27	9	3	7|1|7	0.01	0.02	0.01	0.02	0.01	-9.81	1.8	0.53	NA	IgG_S	Stimulated
S_MED12	O00159	MYO1C	189|177|139	505	168.33	3	112|167|129	0	0	0	0	0	-278.18	1.24	0.74	NA	IgG_S	Stimulated
S_MED12	O00160	MYO1F	38|70|37	145	48.33	3	15|34|34	0	0	0	0	0	-45.37	1.75	0.66	NA	IgG_S	Stimulated
S_MED12	O00161	SNAP23	47|46|23	116	38.67	3	30|29|23	0	0	0	0	0	-64.45	1.41	0.7	NA	IgG_S	Stimulated
S_MED12	O00182	LGALS9	20|10|17	47	15.67	3	15|6|17	0	0	0	0	0	-31.18	1.24	0.67	NA	IgG_S	Stimulated
S_MED12	O00214	LGALS8	42|33|25	100	33.33	3	21|30|24	0	0	0	0	0	-53.08	1.33	0.7	NA	IgG_S	Stimulated
S_MED12	O00232	PSMD12	2|2|1	5	1.67	3	1|0|1	0.22	0.33	0.22	0.33	0.22	-2.1	2.5	0.38	NA	IgG_S	Stimulated
S_MED12	O00299	CLIC1	5|4|6	15	5	3	5|1|8	0	0	0	0	0	-11.57	1.07	0.61	NA	IgG_S	Stimulated
S_MED12	O00303	EIF3F	1|2|0	3	1	3	1|0|0	0.22	0.67	0.22	0.67	0.22	-2.48	3	0.37	NA	IgG_S	Stimulated
S_MED12	O00410	IPO5	6|5|9	20	6.67	3	15|5|11	0	0	0	0	0	-31.34	0.65	0.74	NA	IgG_S	Stimulated
S_MED12	O00422	SAP18	4|3|0	7	2.33	3	2|1|2	0.08	0.19	0.08	0.19	0.08	-7.62	1.4	0.44	NA	IgG_S	Stimulated
S_MED12	O00483	NDUFA4	2|2|4	8	2.67	3	1|3|2	0.02	0.07	0.02	0.07	0.02	-5.38	1.33	0.49	NA	IgG_S	Stimulated
S_MED12	O00560	SDCBP	4|3|5	12	4	3	4|4|6	0	0	0	0	0	-13.48	0.86	0.63	NA	IgG_S	Stimulated
S_MED12	O00567	NOP56	5|3|0	8	2.67	3	2|0|1	0.41	0.86	0.41	0.86	0.41	-4.71	2.67	0.17	NA	IgG_S	Stimulated
S_MED12	O00571	DDX3X	67|62|49	178	59.33	3	45|42|48	0	0	0	0	0	-88.78	1.32	0.72	NA	IgG_S	Stimulated
S_MED12	O00743	PPP6C	1|0|0	1	0.33	3	0|0|1	0	0	0	0	0	-2.48	1	0.74	NA	IgG_S	Stimulated
S_MED12	O14933	UBE2L6	1|1|1	3	1	3	0|0|0	0	0	0	0	0	0.84	10	0.74	NA	IgG_S	Stimulated
S_MED12	O14950	MYL12B	7|5|8	20	6.67	3	2|5|6	0	0.01	0	0.01	0	-9.25	1.54	0.56	NA	IgG_S	Stimulated
S_MED12	O14965	AURKA	3|2|0	5	1.67	3	5|0|0	0.05	0.11	0.05	0.11	0.05	-7.22	1	0.46	NA	IgG_S	Stimulated
S_MED12	O14974	PPP1R12A	43|46|66	155	51.67	3	14|42|59	0	0	0	0	0	-72.94	1.35	0.72	NA	IgG_S	Stimulated
S_MED12	O14980	XPO1	6|3|4	13	4.33	3	19|5|7	0	0	0	0	0	-35.45	0.42	0.74	NA	IgG_S	Stimulated
S_MED12	O15047	SETD1A	86|74|98	258	86	3	0|0|0	1	1	1	1	1	108.72	860	0	NA	IgG_S	Stimulated
S_MED12	O15143	ARPC1B	56|45|57	158	52.67	3	30|44|40	0	0	0	0	0	-69.97	1.39	0.72	NA	IgG_S	Stimulated
S_MED12	O15144	ARPC2	60|50|60	170	56.67	3	32|44|54	0	0	0	0	0	-81.28	1.31	0.72	NA	IgG_S	Stimulated
S_MED12	O15145	ARPC3	27|29|29	85	28.33	3	23|28|33	0	0	0	0	0	-60.74	1.01	0.72	NA	IgG_S	Stimulated
S_MED12	O15182	CETN3	11|9|0	20	6.67	3	8|0|3	0.15	0.35	0.15	0.35	0.15	-15.65	1.82	0.41	NA	IgG_S	Stimulated
S_MED12	O15260	SURF4	3|6|4	13	4.33	3	6|4|7	0	0	0	0	0	-17.3	0.76	0.65	NA	IgG_S	Stimulated
S_MED12	O15294	OGT	63|71|87	221	73.67	3	0|0|0	1	1	1	1	1	93.05	736.67	0	NA	IgG_S	Stimulated
S_MED12	O15371	EIF3D	3|5|4	12	4	3	2|0|1	0.63	0.86	0.63	0.86	0.63	-0.53	4	0.12	NA	IgG_S	Stimulated
S_MED12	O15511	ARPC5	11|13|19	43	14.33	3	7|12|12	0	0	0	0	0	-21.69	1.39	0.63	NA	IgG_S	Stimulated
S_MED12	O15533	TAPBP	13|13|15	41	13.67	3	17|13|16	0	0	0	0	0	-36.51	0.89	0.74	NA	IgG_S	Stimulated
S_MED12	O43143	DHX15	7|9|6	22	7.33	3	7|1|5	0.01	0.02	0.01	0.02	0.01	-7.57	1.69	0.54	NA	IgG_S	Stimulated
S_MED12	O43166	SIPA1L1	5|15|7	27	9	3	0|17|11	0	0	0	0	0	-26.82	0.96	0.65	NA	IgG_S	Stimulated
S_MED12	O43175	PHGDH	10|2|2	14	4.67	3	8|3|3	0.01	0.02	0.01	0.02	0.01	-15.19	1	0.54	NA	IgG_S	Stimulated
S_MED12	O43242	PSMD3	2|2|1	5	1.67	3	1|2|2	0.01	0.01	0.01	0.01	0.01	-5.7	1	0.53	NA	IgG_S	Stimulated
S_MED12	O43390	HNRNPR	3|7|1	11	3.67	3	4|0|4	0.08	0.23	0.08	0.23	0.08	-9.3	1.38	0.44	NA	IgG_S	Stimulated
S_MED12	O43513	MED7	17|10|19	46	15.33	3	0|0|0	1	1	1	1	1	16.07	153.33	0	NA	IgG_S	Stimulated
S_MED12	O43561	LAT	8|10|0	18	6	3	2|3|1	0.64	0.99	0.64	0.99	0.64	-8.9	3	0.1	NA	IgG_S	Stimulated
S_MED12	O43586	PSTPIP1	9|4|1	14	4.67	3	8|4|1	0.01	0.02	0.01	0.02	0.01	-15.81	1.08	0.54	NA	IgG_S	Stimulated
S_MED12	O43592	XPOT	3|0|2	5	1.67	3	3|2|3	0	0	0	0	0	-11.85	0.63	0.59	NA	IgG_S	Stimulated
S_MED12	O43633	CHMP2A	1|1|4	6	2	3	2|5|6	0	0	0	0	0	-16.2	0.46	0.74	NA	IgG_S	Stimulated
S_MED12	O43670	ZNF207	3|2|3	8	2.67	3	0|0|0	0.98	0.99	0.98	0.99	0.98	2.87	26.67	0	NA	IgG_S	Stimulated
S_MED12	O43684	BUB3	20|17|23	60	20	3	0|0|0	1	1	1	1	1	26.63	200	0	NA	IgG_S	Stimulated
S_MED12	O43707	ACTN4	119|128|122	369	123	3	65|119|117	0	0	0	0	0	-182.56	1.23	0.73	NA	IgG_S	Stimulated
S_MED12	O43795	MYO1B	92|81|58	231	77	3	35|86|57	0	0	0	0	0	-125.13	1.3	0.73	NA	IgG_S	Stimulated
S_MED12	O60234	GMFG	4|5|2	11	3.67	3	1|2|1	0.39	0.7	0.39	0.7	0.39	-3.01	2.75	0.18	NA	IgG_S	Stimulated
S_MED12	O60244	MED14	108|91|127	326	108.67	3	0|0|0	1	1	1	1	1	132.87	1086.67	0	NA	IgG_S	Stimulated
S_MED12	O60488	ACSL4	3|2|3	8	2.67	3	3|2|3	0	0	0	0	0	-7.76	1	0.58	NA	IgG_S	Stimulated
S_MED12	O60506	SYNCRIP	16|15|9	40	13.33	3	10|5|10	0	0	0	0	0	-17.54	1.6	0.6	NA	IgG_S	Stimulated
S_MED12	O60610	DIAPH1	6|7|15	28	9.33	3	13|21|19	0	0	0	0	0	-59.25	0.53	0.74	NA	IgG_S	Stimulated
S_MED12	O60762	DPM1	1|0|0	1	0.33	3	0|0|0	0	0	0	0	0	-1.67	3.33	0.74	NA	IgG_S	Stimulated
S_MED12	O60814	H2BC12	34|23|20	77	25.67	3	26|17|24	0	0	0	0	0	-51.1	1.15	0.71	NA	IgG_S	Stimulated
S_MED12	O60832	DKC1	1|0|0	1	0.33	3	0|0|0	0	0	0	0	0	-1.67	3.33	0.74	NA	IgG_S	Stimulated
S_MED12	O60880	SH2D1A	2|1|1	4	1.33	3	2|2|6	0	0	0	0	0	-11.98	0.4	0.74	NA	IgG_S	Stimulated
S_MED12	O60884	DNAJA2	11|9|9	29	9.67	3	5|3|8	0	0.01	0	0.01	0	-7.1	1.81	0.55	NA	IgG_S	Stimulated
S_MED12	O75044	SRGAP2	1|0|0	1	0.33	3	0|0|0	0	0	0	0	0	-1.67	3.33	0.74	NA	IgG_S	Stimulated
S_MED12	O75083	WDR1	7|10|4	21	7	3	2|7|4	0.02	0.07	0.02	0.07	0.02	-10.63	1.62	0.5	NA	IgG_S	Stimulated
S_MED12	O75340	PDCD6	4|2|9	15	5	3	9|7|10	0	0	0	0	0	-31.78	0.58	0.68	NA	IgG_S	Stimulated
S_MED12	O75390	CS	3|2|0	5	1.67	3	0|0|0	0.65	0.99	0.65	0.99	0.65	-1.67	16.67	0.09	NA	IgG_S	Stimulated
S_MED12	O75427	LRCH4	68|65|43	176	58.67	3	21|47|39	0	0	0	0	0	-64.32	1.64	0.71	NA	IgG_S	Stimulated
S_MED12	O75448	MED24	14|4|22	40	13.33	3	0|0|0	1	1	1	1	1	6.45	133.33	0	NA	IgG_S	Stimulated
S_MED12	O75506	HSBP1	1|1|0	2	0.67	3	1|0|0	0	0	0	0	0	-2.48	2	0.74	NA	IgG_S	Stimulated
S_MED12	O75531	BANF1	8|0|0	8	2.67	3	2|0|0	0.33	0.98	0.33	0.98	0.33	-3.84	4	0.26	NA	IgG_S	Stimulated
S_MED12	O75558	STX11	7|10|0	17	5.67	3	0|4|0	0.56	0.91	0.56	0.91	0.56	-5.74	4.25	0.13	NA	IgG_S	Stimulated
S_MED12	O75586	MED6	21|18|28	67	22.33	3	0|0|0	1	1	1	1	1	28.11	223.33	0	NA	IgG_S	Stimulated
S_MED12	O75643	SNRNP200	3|0|2	5	1.67	3	0|0|0	0.65	0.99	0.65	0.99	0.65	-1.67	16.67	0.09	NA	IgG_S	Stimulated
S_MED12	O75665	OFD1	3|6|0	9	3	3	7|0|0	0.1	0.28	0.1	0.28	0.1	-9.62	1.29	0.44	NA	IgG_S	Stimulated
S_MED12	O75695	RP2	4|3|1	8	2.67	3	1|1|0	0.49	0.85	0.49	0.85	0.49	-2.1	4	0.15	NA	IgG_S	Stimulated
S_MED12	O75791	GRAP2	2|0|1	3	1	3	4|1|1	0	0	0	0	0	-8.8	0.5	0.74	NA	IgG_S	Stimulated
S_MED12	O75832	PSMD10	2|1|1	4	1.33	3	3|1|2	0	0	0	0	0	-6.8	0.67	0.74	NA	IgG_S	Stimulated
S_MED12	O75955	FLOT1	113|118|70	301	100.33	3	75|88|66	0	0	0	0	0	-168.79	1.31	0.73	NA	IgG_S	Stimulated
S_MED12	O76094	SRP72	1|0|0	1	0.33	3	2|0|0	0	0	0	0	0	-3.84	0.5	0.74	NA	IgG_S	Stimulated
S_MED12	O94832	MYO1D	130|109|95	334	111.33	3	73|95|90	0	0	0	0	0	-166.57	1.29	0.73	NA	IgG_S	Stimulated
S_MED12	O94905	ERLIN2	4|0|5	9	3	3	9|5|9	0	0	0	0	0	-33.79	0.39	0.74	NA	IgG_S	Stimulated
S_MED12	O94927	HAUS5	1|0|0	1	0.33	3	0|0|0	0	0	0	0	0	-1.67	3.33	0.74	NA	IgG_S	Stimulated
S_MED12	O94986	CEP152	79|69|0	148	49.33	3	78|0|0	0	0	0	0	0	-113.58	1.9	0.6	NA	IgG_S	Stimulated
S_MED12	O95347	SMC2	2|1|1	4	1.33	3	0|0|1	0.22	0.67	0.22	0.67	0.22	-1.07	4	0.37	NA	IgG_S	Stimulated
S_MED12	O95373	IPO7	1|0|2	3	1	3	1|1|2	0.02	0.05	0.02	0.05	0.02	-6.19	0.75	0.51	NA	IgG_S	Stimulated
S_MED12	O95379	TNFAIP8	1|0|0	1	0.33	3	1|0|0	0	0	0	0	0	-2.48	1	0.74	NA	IgG_S	Stimulated
S_MED12	O95425	SVIL	84|98|62	244	81.33	3	37|94|57	0	0	0	0	0	-130.98	1.3	0.73	NA	IgG_S	Stimulated
S_MED12	O95452	GJB6	1|1|2	4	1.33	3	1|0|2	0.05	0.14	0.05	0.14	0.05	-3.3	1.33	0.46	NA	IgG_S	Stimulated
S_MED12	O95466	FMNL1	42|51|25	118	39.33	3	20|31|25	0	0	0	0	0	-54.27	1.55	0.68	NA	IgG_S	Stimulated
S_MED12	O95613	PCNT	79|88|0	167	55.67	3	113|0|2	0	0	0	0	0	-168.73	1.45	0.7	NA	IgG_S	Stimulated
S_MED12	O95684	CEP43	6|5|0	11	3.67	3	7|0|0	0.14	0.28	0.14	0.28	0.14	-9.62	1.57	0.41	NA	IgG_S	Stimulated
S_MED12	O95816	BAG2	26|21|11	58	19.33	3	24|4|9	0	0	0	0	0	-27.8	1.57	0.63	NA	IgG_S	Stimulated
S_MED12	P00338	LDHA	15|13|20	48	16	3	13|8|12	0	0	0	0	0	-21.16	1.45	0.64	NA	IgG_S	Stimulated
S_MED12	P00403	MT-CO2	1|1|0	2	0.67	3	1|0|0	0	0	0	0	0	-2.48	2	0.74	NA	IgG_S	Stimulated
S_MED12	P00558	PGK1	10|15|7	32	10.67	3	4|8|9	0	0.01	0	0.01	0	-15.75	1.52	0.56	NA	IgG_S	Stimulated
S_MED12	P01730	CD4	14|19|7	40	13.33	3	9|13|10	0	0	0	0	0	-29.16	1.25	0.64	NA	IgG_S	Stimulated
S_MED12	P01848	TRAC	2|2|4	8	2.67	3	3|2|4	0	0	0	0	0	-8.88	0.89	0.58	NA	IgG_S	Stimulated
S_MED12	P01857	IGHG1	18|26|21	65	21.67	3	14|12|9	0	0	0	0	0	-16.46	1.86	0.58	NA	IgG_S	Stimulated
S_MED12	P01889	HLA-B	1|3|5	9	3	3	4|4|1	0	0.01	0	0.01	0	-10.71	1	0.56	NA	IgG_S	Stimulated
S_MED12	P01893	HLA-H	3|4|4	11	3.67	3	3|5|3	0	0	0	0	0	-9.82	1	0.6	NA	IgG_S	Stimulated
S_MED12	P02649	APOE	1|1|0	2	0.67	3	0|1|0	0	0	0	0	0	-2.48	2	0.74	NA	IgG_S	Stimulated
S_MED12	P04004	VTN	6|7|2	15	5	3	2|1|3	0.43	0.77	0.43	0.77	0.43	-5.38	2.5	0.17	NA	IgG_S	Stimulated
S_MED12	P04156	PRNP	6|8|2	16	5.33	3	1|5|2	0.19	0.48	0.19	0.48	0.19	-7.67	2	0.4	NA	IgG_S	Stimulated
S_MED12	P04216	THY1	9|6|1	16	5.33	3	3|4|0	0.34	0.8	0.34	0.8	0.34	-7.97	2.29	0.2	NA	IgG_S	Stimulated
S_MED12	P04234	CD3D	30|31|32	93	31	3	35|35|31	0	0	0	0	0	-76.51	0.92	0.74	NA	IgG_S	Stimulated
S_MED12	P04264	KRT1	70|64|101	235	78.33	3	89|118|89	0	0	0	0	0	-262.11	0.79	0.74	NA	IgG_S	Stimulated
S_MED12	P04350	TUBB4A	1|0|0	1	0.33	3	1|0|0	0	0	0	0	0	-2.48	1	0.74	NA	IgG_S	Stimulated
S_MED12	P04406	GAPDH	52|64|44	160	53.33	3	42|29|45	0	0	0	0	0	-73.61	1.38	0.72	NA	IgG_S	Stimulated
S_MED12	P04439	HLA-A	39|42|41	122	40.67	3	41|35|45	0	0	0	0	0	-86.82	1.01	0.73	NA	IgG_S	Stimulated
S_MED12	P04843	RPN1	8|7|3	18	6	3	5|1|1	0.34	0.6	0.34	0.6	0.34	-4.76	2.57	0.2	NA	IgG_S	Stimulated
S_MED12	P04844	RPN2	1|2|0	3	1	3	3|0|1	0.02	0.06	0.02	0.06	0.02	-6.07	0.75	0.5	NA	IgG_S	Stimulated
S_MED12	P04899	GNAI2	132|117|73	322	107.33	3	80|104|92	0	0	0	0	0	-221.33	1.17	0.73	NA	IgG_S	Stimulated
S_MED12	P05023	ATP1A1	4|2|5	11	3.67	3	9|3|5	0	0	0	0	0	-19.23	0.65	0.74	NA	IgG_S	Stimulated
S_MED12	P05141	SLC25A5	31|22|30	83	27.67	3	28|21|27	0	0	0	0	0	-58.75	1.09	0.72	NA	IgG_S	Stimulated
S_MED12	P05161	ISG15	9|8|10	27	9	3	5|7|9	0	0	0	0	0	-14.3	1.29	0.64	NA	IgG_S	Stimulated
S_MED12	P05386	RPLP1	11|10|6	27	9	3	4|3|7	0.04	0.1	0.04	0.1	0.04	-8.98	1.93	0.47	NA	IgG_S	Stimulated
S_MED12	P05387	RPLP2	14|14|17	45	15	3	14|19|14	0	0	0	0	0	-36.18	0.96	0.71	NA	IgG_S	Stimulated
S_MED12	P05388	RPLP0	24|22|21	67	22.33	3	20|21|23	0	0	0	0	0	-45.96	1.05	0.71	NA	IgG_S	Stimulated
S_MED12	P06239	LCK	49|45|43	137	45.67	3	40|41|45	0	0	0	0	0	-86.89	1.09	0.73	NA	IgG_S	Stimulated
S_MED12	P06241	FYN	59|45|28	132	44	3	24|33|31	0	0	0	0	0	-64	1.5	0.68	NA	IgG_S	Stimulated
S_MED12	P06312	IGKV4-1	20|11|20	51	17	3	22|19|16	0	0	0	0	0	-53.85	0.89	0.71	NA	IgG_S	Stimulated
S_MED12	P06396	GSN	6|11|4	21	7	3	0|15|9	0	0	0	0	0	-23.57	0.88	0.65	NA	IgG_S	Stimulated
S_MED12	P06576	ATP5F1B	30|29|20	79	26.33	3	26|11|20	0	0	0	0	0	-38.74	1.39	0.69	NA	IgG_S	Stimulated
S_MED12	P06703	S100A6	5|2|2	9	3	3	1|4|1	0.07	0.22	0.07	0.22	0.07	-5.28	1.5	0.45	NA	IgG_S	Stimulated
S_MED12	P06729	CD2	80|69|78	227	75.67	3	72|75|77	0	0	0	0	0	-164.46	1.01	0.73	NA	IgG_S	Stimulated
S_MED12	P06733	ENO1	23|25|5	53	17.67	3	3|4|4	0.67	1	0.67	1	0.67	-6.91	4.82	0.04	NA	IgG_S	Stimulated
S_MED12	P06748	NPM1	39|41|34	114	38	3	25|29|36	0	0	0	0	0	-57.74	1.27	0.72	NA	IgG_S	Stimulated
S_MED12	P06753	TPM3	31|38|40	109	36.33	3	22|30|31	0	0	0	0	0	-53.8	1.31	0.71	NA	IgG_S	Stimulated
S_MED12	P06899	H2BC11	5|5|1	11	3.67	3	5|1|5	0	0	0	0	0	-13.41	1	0.59	NA	IgG_S	Stimulated
S_MED12	P07195	LDHB	4|2|4	10	3.33	3	5|3|2	0	0	0	0	0	-10.17	1	0.59	NA	IgG_S	Stimulated
S_MED12	P07355	ANXA2	4|9|2	15	5	3	0|1|1	0.73	1	0.73	1	0.73	-0.72	7.5	0.03	NA	IgG_S	Stimulated
S_MED12	P07437	TUBB	229|170|144	543	181	3	184|138|151	0	0	0	0	0	-348.02	1.15	0.74	NA	IgG_S	Stimulated
S_MED12	P07737	PFN1	28|24|32	84	28	3	20|26|28	0	0	0	0	0	-53.35	1.14	0.71	NA	IgG_S	Stimulated
S_MED12	P07766	CD3E	37|37|40	114	38	3	41|42|39	0	0	0	0	0	-91	0.93	0.74	NA	IgG_S	Stimulated
S_MED12	P07814	EPRS1	10|4|8	22	7.33	3	20|9|5	0	0	0	0	0	-37.19	0.65	0.74	NA	IgG_S	Stimulated
S_MED12	P07900	HSP90AA1	22|24|20	66	22	3	18|13|13	0	0	0	0	0	-24.04	1.5	0.68	NA	IgG_S	Stimulated
S_MED12	P07910	HNRNPC	30|24|25	79	26.33	3	29|21|25	0	0	0	0	0	-54.52	1.05	0.72	NA	IgG_S	Stimulated
S_MED12	P07919	UQCRH	11|8|15	34	11.33	3	13|7|11	0	0	0	0	0	-26.2	1.1	0.67	NA	IgG_S	Stimulated
S_MED12	P07948	LYN	16|7|1	24	8	3	3|2|3	0.43	1	0.43	1	0.43	-9.46	3	0.17	NA	IgG_S	Stimulated
S_MED12	P08174	CD55	12|10|4	26	8.67	3	6|7|5	0	0	0	0	0	-16.73	1.44	0.57	NA	IgG_S	Stimulated
S_MED12	P08238	HSP90AB1	86|75|78	239	79.67	3	67|68|58	0	0	0	0	0	-119.32	1.24	0.73	NA	IgG_S	Stimulated
S_MED12	P08574	CYC1	23|14|24	61	20.33	3	21|23|27	0	0	0	0	0	-66.28	0.86	0.72	NA	IgG_S	Stimulated
S_MED12	P08575	PTPRC	9|9|4	22	7.33	3	7|4|3	0.01	0.01	0.01	0.01	0.01	-11.89	1.57	0.55	NA	IgG_S	Stimulated
S_MED12	P08621	SNRNP70	2|3|5	10	3.33	3	3|4|5	0	0	0	0	0	-12.67	0.83	0.61	NA	IgG_S	Stimulated
S_MED12	P08670	VIM	70|62|69	201	67	3	65|76|68	0	0	0	0	0	-157.18	0.96	0.73	NA	IgG_S	Stimulated
S_MED12	P08708	RPS17	15|14|12	41	13.67	3	10|14|15	0	0	0	0	0	-29.63	1.05	0.69	NA	IgG_S	Stimulated
S_MED12	P08727	KRT19	2|0|3	5	1.67	3	0|2|2	0.07	0.16	0.07	0.16	0.07	-6.27	1.25	0.45	NA	IgG_S	Stimulated
S_MED12	P08754	GNAI3	53|48|24	125	41.67	3	21|30|26	0	0	0	0	0	-56.9	1.62	0.67	NA	IgG_S	Stimulated
S_MED12	P08865	RPSA	2|7|1	10	3.33	3	4|1|3	0.1	0.3	0.1	0.3	0.1	-9.46	1.25	0.44	NA	IgG_S	Stimulated
S_MED12	P09211	GSTP1	1|0|0	1	0.33	3	0|0|0	0	0	0	0	0	-1.67	3.33	0.74	NA	IgG_S	Stimulated
S_MED12	P09326	CD48	43|35|25	103	34.33	3	20|33|23	0	0	0	0	0	-54.06	1.36	0.7	NA	IgG_S	Stimulated
S_MED12	P09382	LGALS1	39|32|20	91	30.33	3	22|24|34	0	0	0	0	0	-66.81	1.14	0.71	NA	IgG_S	Stimulated
S_MED12	P09493	TPM1	2|2|1	5	1.67	3	2|3|3	0	0	0	0	0	-9.46	0.63	0.74	NA	IgG_S	Stimulated
S_MED12	P09496	CLTA	7|5|8	20	6.67	3	7|4|5	0	0	0	0	0	-12.78	1.25	0.61	NA	IgG_S	Stimulated
S_MED12	P09651	HNRNPA1	14|23|11	48	16	3	5|5|11	0.31	0.93	0.31	0.93	0.31	-10.08	2.29	0.33	NA	IgG_S	Stimulated
S_MED12	P09693	CD3G	13|8|16	37	12.33	3	16|12|15	0	0	0	0	0	-41.45	0.86	0.7	NA	IgG_S	Stimulated
S_MED12	P0C0L4	C4A	2|1|6	9	3	3	5|3|7	0	0	0	0	0	-18.95	0.6	0.63	NA	IgG_S	Stimulated
S_MED12	P0C0S5	H2AZ1	5|2|1	8	2.67	3	2|2|3	0.03	0.09	0.03	0.09	0.03	-8.14	1.14	0.49	NA	IgG_S	Stimulated
S_MED12	P0DMV8	HSPA1A	10|13|14	37	12.33	3	1|2|0	1	1	1	1	1	8.18	12.33	0	NA	IgG_S	Stimulated
S_MED12	P0DP23	CALM1	115|110|67	292	97.33	3	44|79|70	0	0	0	0	0	-130.1	1.51	0.73	NA	IgG_S	Stimulated
S_MED12	P0DTU4	TRB	9|10|9	28	9.33	3	11|8|9	0	0	0	0	0	-21.07	1	0.68	NA	IgG_S	Stimulated
S_MED12	P10321	HLA-C	23|23|8	54	18	3	29|24|12	0	0	0	0	0	-70.46	0.83	0.72	NA	IgG_S	Stimulated
S_MED12	P10412	H1-4	17|15|18	50	16.67	3	14|16|15	0	0	0	0	0	-32.34	1.11	0.7	NA	IgG_S	Stimulated
S_MED12	P10599	TXN	6|8|6	20	6.67	3	3|4|5	0.01	0.02	0.01	0.02	0.01	-6.66	1.67	0.53	NA	IgG_S	Stimulated
S_MED12	P10747	CD28	27|22|31	80	26.67	3	28|31|36	0	0	0	0	0	-82.31	0.84	0.74	NA	IgG_S	Stimulated
S_MED12	P10809	HSPD1	42|40|36	118	39.33	3	42|34|40	0	0	0	0	0	-85.34	1.02	0.73	NA	IgG_S	Stimulated
S_MED12	P11021	HSPA5	32|32|24	88	29.33	3	10|13|14	0.28	0.42	0.28	0.42	0.28	-10.61	2.38	0.35	NA	IgG_S	Stimulated
S_MED12	P11142	HSPA8	112|95|87	294	98	3	77|69|78	0	0	0	0	0	-138.36	1.31	0.73	NA	IgG_S	Stimulated
S_MED12	P11233	RALA	1|1|0	2	0.67	3	0|0|0	0	0	0	0	0	-1.67	6.67	0.74	NA	IgG_S	Stimulated
S_MED12	P11234	RALB	8|11|0	19	6.33	3	1|4|0	0.58	0.94	0.58	0.94	0.58	-7.43	3.8	0.13	NA	IgG_S	Stimulated
S_MED12	P11586	MTHFD1	9|5|2	16	5.33	3	3|3|4	0.13	0.39	0.13	0.39	0.13	-10.17	1.6	0.42	NA	IgG_S	Stimulated
S_MED12	P11940	PABPC1	35|35|29	99	33	3	28|18|27	0	0	0	0	0	-44.99	1.36	0.71	NA	IgG_S	Stimulated
S_MED12	P12004	PCNA	21|16|17	54	18	3	16|11|18	0	0	0	0	0	-30.89	1.2	0.69	NA	IgG_S	Stimulated
S_MED12	P12236	SLC25A6	5|5|4	14	4.67	3	6|4|7	0	0	0	0	0	-15.52	0.82	0.74	NA	IgG_S	Stimulated
S_MED12	P12268	IMPDH2	5|5|3	13	4.33	3	5|4|3	0	0	0	0	0	-10.96	1.08	0.6	NA	IgG_S	Stimulated
S_MED12	P12814	ACTN1	8|5|5	18	6	3	1|5|2	0.18	0.48	0.18	0.48	0.18	-3.41	2.25	0.4	NA	IgG_S	Stimulated
S_MED12	P12956	XRCC6	11|8|4	23	7.67	3	4|0|5	0.33	0.75	0.33	0.75	0.33	-5.67	2.56	0.27	NA	IgG_S	Stimulated
S_MED12	P13010	XRCC5	8|8|3	19	6.33	3	4|1|5	0.1	0.14	0.1	0.14	0.1	-8.61	1.9	0.44	NA	IgG_S	Stimulated
S_MED12	P13639	EEF2	56|64|55	175	58.33	3	35|26|45	0	0	0	0	0	-48.31	1.65	0.71	NA	IgG_S	Stimulated
S_MED12	P13645	KRT10	75|64|94	233	77.67	3	82|101|71	0	0	0	0	0	-208.86	0.92	0.73	NA	IgG_S	Stimulated
S_MED12	P13647	KRT5	2|0|17	19	6.33	3	13|23|8	0	0	0	0	0	-64.4	0.43	0.7	NA	IgG_S	Stimulated
S_MED12	P13747	HLA-E	3|6|4	13	4.33	3	4|3|2	0.01	0.04	0.01	0.04	0.01	-7.45	1.44	0.52	NA	IgG_S	Stimulated
S_MED12	P13796	LCP1	37|39|31	107	35.67	3	13|32|30	0	0	0	0	0	-44.14	1.43	0.71	NA	IgG_S	Stimulated
S_MED12	P13987	CD59	15|12|13	40	13.33	3	9|13|10	0	0	0	0	0	-21.42	1.25	0.67	NA	IgG_S	Stimulated
S_MED12	P14317	HCLS1	40|23|43	106	35.33	3	8|12|33	0	0	0	0	0	-29.54	2	0.63	NA	IgG_S	Stimulated
S_MED12	P14384	CPM	8|0|0	8	2.67	3	0|0|0	0.33	1	0.33	1	0.33	-1.67	26.67	0.21	NA	IgG_S	Stimulated
S_MED12	P14618	PKM	58|75|42	175	58.33	3	47|39|48	0	0	0	0	0	-97.78	1.31	0.72	NA	IgG_S	Stimulated
S_MED12	P14625	HSP90B1	4|11|1	16	5.33	3	6|3|6	0.01	0.03	0.01	0.03	0.01	-18.95	1.07	0.52	NA	IgG_S	Stimulated
S_MED12	P14649	MYL6B	13|13|11	37	12.33	3	7|14|13	0	0	0	0	0	-25.21	1.09	0.69	NA	IgG_S	Stimulated
S_MED12	P14678	SNRPB	3|2|4	9	3	3	2|3|3	0	0.01	0	0.01	0	-7.76	1.12	0.56	NA	IgG_S	Stimulated
S_MED12	P14866	HNRNPL	19|21|13	53	17.67	3	13|7|13	0	0	0	0	0	-21.21	1.61	0.63	NA	IgG_S	Stimulated
S_MED12	P14868	DARS1	13|8|8	29	9.67	3	22|15|13	0	0	0	0	0	-50.64	0.58	0.74	NA	IgG_S	Stimulated
S_MED12	P15153	RAC2	14|16|14	44	14.67	3	13|14|12	0	0	0	0	0	-26.74	1.13	0.69	NA	IgG_S	Stimulated
S_MED12	P15170	GSPT1	1|0|1	2	0.67	3	0|0|1	0	0	0	0	0	-2.48	2	0.74	NA	IgG_S	Stimulated
S_MED12	P15498	VAV1	1|0|1	2	0.67	3	1|1|1	0	0	0	0	0	-4.71	0.67	0.74	NA	IgG_S	Stimulated
S_MED12	P15880	RPS2	23|28|22	73	24.33	3	20|17|19	0	0	0	0	0	-35.15	1.3	0.7	NA	IgG_S	Stimulated
S_MED12	P15927	RPA2	1|0|0	1	0.33	3	0|0|0	0	0	0	0	0	-1.67	3.33	0.74	NA	IgG_S	Stimulated
S_MED12	P16070	CD44	22|17|17	56	18.67	3	14|19|14	0	0	0	0	0	-31.79	1.19	0.69	NA	IgG_S	Stimulated
S_MED12	P16401	H1-5	15|8|7	30	10	3	9|4|7	0.01	0.03	0.01	0.03	0.01	-14.57	1.5	0.53	NA	IgG_S	Stimulated
S_MED12	P16403	H1-2	7|3|2	12	4	3	4|4|4	0	0.01	0	0.01	0	-12.67	1	0.57	NA	IgG_S	Stimulated
S_MED12	P16615	ATP2A2	9|5|9	23	7.67	3	11|5|11	0	0	0	0	0	-26.37	0.85	0.74	NA	IgG_S	Stimulated
S_MED12	P17812	CTPS1	2|1|0	3	1	3	0|0|0	0.32	0.95	0.32	0.95	0.32	-1.67	10	0.29	NA	IgG_S	Stimulated
S_MED12	P17844	DDX5	44|53|39	136	45.33	3	31|23|41	0	0	0	0	0	-56.3	1.43	0.71	NA	IgG_S	Stimulated
S_MED12	P17858	PFKL	12|6|5	23	7.67	3	3|1|5	0.34	0.97	0.34	0.97	0.34	-4.58	2.56	0.2	NA	IgG_S	Stimulated
S_MED12	P17931	LGALS3	8|6|1	15	5	3	3|2|0	0.54	0.94	0.54	0.94	0.54	-5.68	3	0.14	NA	IgG_S	Stimulated
S_MED12	P17980	PSMC3	2|1|3	6	2	3	0|0|2	0.32	0.59	0.32	0.59	0.32	-1.8	3	0.27	NA	IgG_S	Stimulated
S_MED12	P17987	TCP1	5|2|2	9	3	3	1|1|1	0.38	0.86	0.38	0.86	0.38	-1.85	3	0.19	NA	IgG_S	Stimulated
S_MED12	P18077	RPL35A	15|14|12	41	13.67	3	9|12|12	0	0	0	0	0	-22.59	1.24	0.68	NA	IgG_S	Stimulated
S_MED12	P18085	ARF4	1|1|2	4	1.33	3	1|2|2	0	0.01	0	0.01	0	-5.7	0.8	0.55	NA	IgG_S	Stimulated
S_MED12	P18124	RPL7	24|25|23	72	24	3	14|18|15	0	0	0	0	0	-23.31	1.53	0.68	NA	IgG_S	Stimulated
S_MED12	P18583	SON	8|8|10	26	8.67	3	4|2|5	0.18	0.43	0.18	0.43	0.18	-2.82	2.36	0.4	NA	IgG_S	Stimulated
S_MED12	P18621	RPL17	18|19|15	52	17.33	3	10|11|16	0	0	0	0	0	-22.97	1.41	0.67	NA	IgG_S	Stimulated
S_MED12	P18669	PGAM1	2|3|0	5	1.67	3	0|1|0	0.54	0.95	0.54	0.95	0.54	-2.48	5	0.14	NA	IgG_S	Stimulated
S_MED12	P19105	MYL12A	145|216|161	522	174	3	85|167|159	0	0	0	0	0	-272.69	1.27	0.73	NA	IgG_S	Stimulated
S_MED12	P19256	CD58	2|0|0	2	0.67	3	0|0|0	0.32	0.95	0.32	0.95	0.32	-1.67	6.67	0.29	NA	IgG_S	Stimulated
S_MED12	P19338	NCL	39|45|30	114	38	3	26|22|34	0	0	0	0	0	-54.02	1.39	0.71	NA	IgG_S	Stimulated
S_MED12	P19474	TRIM21	68|56|68	192	64	3	66|75|78	0	0	0	0	0	-179.17	0.88	0.74	NA	IgG_S	Stimulated
S_MED12	P19525	EIF2AK2	2|4|1	7	2.33	3	0|0|3	0.27	0.6	0.27	0.6	0.27	-2.86	2.33	0.35	NA	IgG_S	Stimulated
S_MED12	P20591	MX1	4|0|11	15	5	3	2|0|15	0	0	0	0	0	-23.92	0.88	0.57	NA	IgG_S	Stimulated
S_MED12	P20592	MX2	1|6|23	30	10	3	1|8|31	0	0	0	0	0	-53.67	0.75	0.67	NA	IgG_S	Stimulated
S_MED12	P20671	H2AC7	33|29|15	77	25.67	3	17|12|20	0	0	0	0	0	-37.15	1.57	0.63	NA	IgG_S	Stimulated
S_MED12	P20700	LMNB1	109|99|36	244	81.33	3	90|33|48	0	0	0	0	0	-152.64	1.43	0.72	NA	IgG_S	Stimulated
S_MED12	P21333	FLNA	18|27|35	80	26.67	3	0|13|27	0	0	0	0	0	-21.36	2	0.59	NA	IgG_S	Stimulated
S_MED12	P21580	TNFAIP3	33|28|36	97	32.33	3	46|29|41	0	0	0	0	0	-98.04	0.84	0.74	NA	IgG_S	Stimulated
S_MED12	P21589	NT5E	1|15|1	17	5.67	3	0|4|2	0.33	0.99	0.33	0.99	0.33	-6.56	2.83	0.24	NA	IgG_S	Stimulated
S_MED12	P21796	VDAC1	2|5|1	8	2.67	3	4|0|2	0.07	0.21	0.07	0.21	0.07	-6.56	1.33	0.45	NA	IgG_S	Stimulated
S_MED12	P22061	PCMT1	6|10|7	23	7.67	3	8|8|8	0	0	0	0	0	-20.83	0.96	0.66	NA	IgG_S	Stimulated
S_MED12	P22087	FBL	18|15|14	47	15.67	3	16|9|14	0	0	0	0	0	-26.74	1.21	0.68	NA	IgG_S	Stimulated
S_MED12	P22102	GART	4|3|0	7	2.33	3	0|0|0	0.66	1	0.66	1	0.66	-1.67	23.33	0.06	NA	IgG_S	Stimulated
S_MED12	P22234	PAICS	2|0|0	2	0.67	3	1|2|1	0.02	0.05	0.02	0.05	0.02	-6.19	0.5	0.51	NA	IgG_S	Stimulated
S_MED12	P22314	UBA1	1|0|0	1	0.33	3	0|0|0	0	0	0	0	0	-1.67	3.33	0.74	NA	IgG_S	Stimulated
S_MED12	P22626	HNRNPA2B1	37|37|21	95	31.67	3	23|12|31	0	0	0	0	0	-47.7	1.44	0.7	NA	IgG_S	Stimulated
S_MED12	P22695	UQCRC2	1|0|0	1	0.33	3	0|0|0	0	0	0	0	0	-1.67	3.33	0.74	NA	IgG_S	Stimulated
S_MED12	P23246	SFPQ	11|10|6	27	9	3	5|6|5	0.01	0.01	0.01	0.01	0.01	-11.32	1.69	0.55	NA	IgG_S	Stimulated
S_MED12	P23381	WARS1	11|11|5	27	9	3	10|9|7	0	0	0	0	0	-25.14	1.04	0.66	NA	IgG_S	Stimulated
S_MED12	P23396	RPS3	25|27|22	74	24.67	3	25|24|26	0	0	0	0	0	-57.53	0.99	0.72	NA	IgG_S	Stimulated
S_MED12	P23528	CFL1	33|28|23	84	28	3	13|25|24	0	0	0	0	0	-40.47	1.35	0.7	NA	IgG_S	Stimulated
S_MED12	P24539	ATP5PB	1|0|0	1	0.33	3	1|0|0	0	0	0	0	0	-2.48	1	0.74	NA	IgG_S	Stimulated
S_MED12	P24666	ACP1	2|1|0	3	1	3	0|1|1	0.11	0.33	0.11	0.33	0.11	-3.71	1.5	0.43	NA	IgG_S	Stimulated
S_MED12	P24844	MYL9	1|3|1	5	1.67	3	0|0|1	0.32	0.95	0.32	0.95	0.32	-1.07	5	0.28	NA	IgG_S	Stimulated
S_MED12	P24863	CCNC	26|21|27	74	24.67	3	0|0|0	1	1	1	1	1	32.54	246.67	0	NA	IgG_S	Stimulated
S_MED12	P25205	MCM3	12|8|5	25	8.33	3	7|1|7	0.02	0.05	0.02	0.05	0.02	-11.27	1.67	0.5	NA	IgG_S	Stimulated
S_MED12	P25398	RPS12	11|15|8	34	11.33	3	13|5|14	0	0	0	0	0	-27.15	1.06	0.67	NA	IgG_S	Stimulated
S_MED12	P25705	ATP5F1A	35|36|30	101	33.67	3	36|30|32	0	0	0	0	0	-72.91	1.03	0.72	NA	IgG_S	Stimulated
S_MED12	P26196	DDX6	1|1|0	2	0.67	3	1|0|0	0	0	0	0	0	-2.48	2	0.74	NA	IgG_S	Stimulated
S_MED12	P26232	CTNNA2	1|5|1	7	2.33	3	2|2|0	0.27	0.8	0.27	0.8	0.27	-4.57	1.75	0.36	NA	IgG_S	Stimulated
S_MED12	P26373	RPL13	17|24|17	58	19.33	3	13|16|17	0	0	0	0	0	-30.62	1.26	0.68	NA	IgG_S	Stimulated
S_MED12	P26447	S100A4	3|2|2	7	2.33	3	2|2|4	0	0	0	0	0	-7.76	0.88	0.59	NA	IgG_S	Stimulated
S_MED12	P26599	PTBP1	11|13|11	35	11.67	3	11|2|10	0	0	0	0	0	-12.09	1.52	0.62	NA	IgG_S	Stimulated
S_MED12	P26641	EEF1G	9|14|7	30	10	3	7|5|7	0.01	0.02	0.01	0.02	0.01	-13.39	1.58	0.53	NA	IgG_S	Stimulated
S_MED12	P27105	STOM	7|8|1	16	5.33	3	4|5|0	0.11	0.23	0.11	0.23	0.11	-10.39	1.78	0.43	NA	IgG_S	Stimulated
S_MED12	P27348	YWHAQ	15|14|16	45	15	3	11|14|14	0	0	0	0	0	-26.74	1.15	0.69	NA	IgG_S	Stimulated
S_MED12	P27635	RPL10	25|28|19	72	24	3	18|13|21	0	0	0	0	0	-34.77	1.38	0.69	NA	IgG_S	Stimulated
S_MED12	P27708	CAD	7|7|6	20	6.67	3	3|4|12	0	0	0	0	0	-14.31	1.05	0.65	NA	IgG_S	Stimulated
S_MED12	P27797	CALR	3|6|0	9	3	3	3|4|2	0.01	0.04	0.01	0.04	0.01	-13.21	1	0.52	NA	IgG_S	Stimulated
S_MED12	P27824	CANX	6|10|4	20	6.67	3	9|6|4	0	0	0	0	0	-18.01	1.05	0.62	NA	IgG_S	Stimulated
S_MED12	P27986	PIK3R1	2|0|3	5	1.67	3	1|2|4	0	0.01	0	0.01	0	-10.39	0.71	0.57	NA	IgG_S	Stimulated
S_MED12	P29350	PTPN6	1|4|0	5	1.67	3	4|3|3	0	0	0	0	0	-14.71	0.5	0.6	NA	IgG_S	Stimulated
S_MED12	P29692	EEF1D	1|0|0	1	0.33	3	0|0|1	0	0	0	0	0	-2.48	1	0.74	NA	IgG_S	Stimulated
S_MED12	P29728	OAS2	41|34|45	120	40	3	25|26|40	0	0	0	0	0	-58.59	1.32	0.72	NA	IgG_S	Stimulated
S_MED12	P30050	RPL12	11|13|8	32	10.67	3	8|4|13	0	0	0	0	0	-18.67	1.28	0.64	NA	IgG_S	Stimulated
S_MED12	P30101	PDIA3	8|8|1	17	5.67	3	12|6|6	0	0	0	0	0	-31.66	0.71	0.74	NA	IgG_S	Stimulated
S_MED12	P30153	PPP2R1A	11|9|4	24	8	3	10|1|8	0	0	0	0	0	-17.51	1.26	0.6	NA	IgG_S	Stimulated
S_MED12	P30203	CD6	3|0|3	6	2	3	3|3|4	0	0	0	0	0	-14.71	0.6	0.74	NA	IgG_S	Stimulated
S_MED12	P30679	GNA15	1|5|0	6	2	3	0|3|0	0.24	0.71	0.24	0.71	0.24	-4.26	2	0.37	NA	IgG_S	Stimulated
S_MED12	P30876	POLR2B	1|0|0	1	0.33	3	0|0|0	0	0	0	0	0	-1.67	3.33	0.74	NA	IgG_S	Stimulated
S_MED12	P31146	CORO1A	42|45|33	120	40	3	24|31|40	0	0	0	0	0	-64.73	1.26	0.72	NA	IgG_S	Stimulated
S_MED12	P31689	DNAJA1	21|10|15	46	15.33	3	10|9|13	0	0	0	0	0	-24.32	1.44	0.62	NA	IgG_S	Stimulated
S_MED12	P31943	HNRNPH1	23|24|17	64	21.33	3	14|15|18	0	0	0	0	0	-31.79	1.36	0.69	NA	IgG_S	Stimulated
S_MED12	P31946	YWHAB	4|2|2	8	2.67	3	3|4|3	0	0	0	0	0	-10.17	0.8	0.6	NA	IgG_S	Stimulated
S_MED12	P31949	S100A11	3|6|5	14	4.67	3	4|2|5	0	0	0	0	0	-9.82	1.27	0.57	NA	IgG_S	Stimulated
S_MED12	P32119	PRDX2	1|2|1	4	1.33	3	2|2|1	0	0.01	0	0.01	0	-5.7	0.8	0.55	NA	IgG_S	Stimulated
S_MED12	P32969	RPL9	15|16|2	33	11	3	4|1|10	0.24	0.43	0.24	0.43	0.24	-16.01	2.2	0.37	NA	IgG_S	Stimulated
S_MED12	P33241	LSP1	54|44|44	142	47.33	3	26|30|36	0	0	0	0	0	-45.91	1.54	0.71	NA	IgG_S	Stimulated
S_MED12	P33991	MCM4	5|3|0	8	2.67	3	3|0|1	0.27	0.62	0.27	0.62	0.27	-6.07	2	0.35	NA	IgG_S	Stimulated
S_MED12	P33992	MCM5	11|9|2	22	7.33	3	2|2|5	0.53	0.95	0.53	0.95	0.53	-8.88	2.44	0.15	NA	IgG_S	Stimulated
S_MED12	P33993	MCM7	27|12|6	45	15	3	16|3|6	0.11	0.33	0.11	0.33	0.11	-21.36	1.8	0.43	NA	IgG_S	Stimulated
S_MED12	P34897	SHMT2	4|1|0	5	1.67	3	3|0|0	0.2	0.6	0.2	0.6	0.2	-4.26	1.67	0.39	NA	IgG_S	Stimulated
S_MED12	P35232	PHB1	1|1|0	2	0.67	3	7|3|2	0	0	0	0	0	-17.4	0.17	0.74	NA	IgG_S	Stimulated
S_MED12	P35268	RPL22	5|7|5	17	5.67	3	5|4|6	0	0	0	0	0	-11.6	1.13	0.61	NA	IgG_S	Stimulated
S_MED12	P35527	KRT9	36|22|52	110	36.67	3	48|55|50	0	0	0	0	0	-158.7	0.72	0.73	NA	IgG_S	Stimulated
S_MED12	P35579	MYH9	1618|2212|1753	5583	1861	3	959|1842|1695	0	0	0	0	0	#NAME?	1.24	0.74	NA	IgG_S	Stimulated
S_MED12	P35580	MYH10	286|324|242	852	284	3	150|310|229	0	0	0	0	0	-458.39	1.24	0.74	NA	IgG_S	Stimulated
S_MED12	P35606	COPB2	2|2|3	7	2.33	3	1|2|2	0.03	0.06	0.03	0.06	0.03	-4.19	1.4	0.49	NA	IgG_S	Stimulated
S_MED12	P35658	NUP214	10|10|10	30	10	3	0|0|0	1	1	1	1	1	16.07	100	0	NA	IgG_S	Stimulated
S_MED12	P35749	MYH11	1|3|2	6	2	3	1|2|3	0.01	0.02	0.01	0.02	0.01	-6.8	1	0.54	NA	IgG_S	Stimulated
S_MED12	P35908	KRT2	30|44|63	137	45.67	3	55|78|55	0	0	0	0	0	-187.91	0.73	0.73	NA	IgG_S	Stimulated
S_MED12	P35998	PSMC2	3|1|5	9	3	3	4|2|4	0	0	0	0	0	-12.1	0.9	0.58	NA	IgG_S	Stimulated
S_MED12	P36542	ATP5F1C	14|15|16	45	15	3	17|13|15	0	0	0	0	0	-33.78	1	0.71	NA	IgG_S	Stimulated
S_MED12	P36578	RPL4	33|36|35	104	34.67	3	21|28|30	0	0	0	0	0	-46.29	1.32	0.71	NA	IgG_S	Stimulated
S_MED12	P36873	PPP1CC	6|7|7	20	6.67	3	4|6|6	0	0	0	0	0	-11.32	1.25	0.62	NA	IgG_S	Stimulated
S_MED12	P36957	DLST	19|19|9	47	15.67	3	12|20|14	0	0	0	0	0	-43.46	1.02	0.7	NA	IgG_S	Stimulated
S_MED12	P37108	SRP14	11|12|6	29	9.67	3	3|3|9	0.02	0.05	0.02	0.05	0.02	-9.81	1.93	0.5	NA	IgG_S	Stimulated
S_MED12	P37198	NUP62	6|4|6	16	5.33	3	0|0|0	1	1	1	1	1	6.45	53.33	0	NA	IgG_S	Stimulated
S_MED12	P37235	HPCAL1	9|7|0	16	5.33	3	0|2|0	0.65	0.99	0.65	0.99	0.65	-3.84	8	0.08	NA	IgG_S	Stimulated
S_MED12	P37802	TAGLN2	8|6|10	24	8	3	4|4|11	0	0	0	0	0	-14.5	1.26	0.62	NA	IgG_S	Stimulated
S_MED12	P38117	ETFB	2|0|0	2	0.67	3	0|0|0	0.32	0.95	0.32	0.95	0.32	-1.67	6.67	0.29	NA	IgG_S	Stimulated
S_MED12	P38159	RBMX	24|22|15	61	20.33	3	18|10|15	0	0	0	0	0	-30.03	1.42	0.67	NA	IgG_S	Stimulated
S_MED12	P38646	HSPA9	50|55|45	150	50	3	31|24|30	0	0	0	0	0	-36.51	1.76	0.69	NA	IgG_S	Stimulated
S_MED12	P38919	EIF4A3	21|12|16	49	16.33	3	6|3|6	0.69	1	0.69	1	0.69	-2.03	3.27	0.04	NA	IgG_S	Stimulated
S_MED12	P39019	RPS19	10|13|8	31	10.33	3	5|7|15	0	0	0	0	0	-20.87	1.15	0.66	NA	IgG_S	Stimulated
S_MED12	P39023	RPL3	37|35|34	106	35.33	3	17|22|22	0	0	0	0	0	-24.21	1.74	0.68	NA	IgG_S	Stimulated
S_MED12	P39748	FEN1	2|2|0	4	1.33	3	0|1|1	0.22	0.33	0.22	0.33	0.22	-3.71	2	0.38	NA	IgG_S	Stimulated
S_MED12	P40227	CCT6A	2|4|0	6	2	3	1|0|1	0.39	0.85	0.39	0.85	0.39	-3.71	3	0.18	NA	IgG_S	Stimulated
S_MED12	P40429	RPL13A	11|11|12	34	11.33	3	10|8|11	0	0	0	0	0	-19.35	1.17	0.67	NA	IgG_S	Stimulated
S_MED12	P40939	HADHA	11|3|1	15	5	3	8|2|2	0.07	0.21	0.07	0.21	0.07	-14.34	1.25	0.45	NA	IgG_S	Stimulated
S_MED12	P41208	CETN2	6|2|0	8	2.67	3	5|0|0	0.21	0.6	0.21	0.6	0.21	-7.22	1.6	0.39	NA	IgG_S	Stimulated
S_MED12	P41240	CSK	31|33|25	89	29.67	3	19|27|25	0	0	0	0	0	-48.38	1.25	0.71	NA	IgG_S	Stimulated
S_MED12	P41250	GARS1	3|5|1	9	3	3	2|1|1	0.29	0.7	0.29	0.7	0.29	-4.5	2.25	0.34	NA	IgG_S	Stimulated
S_MED12	P41252	IARS1	2|2|0	4	1.33	3	6|1|2	0	0	0	0	0	-12.89	0.44	0.74	NA	IgG_S	Stimulated
S_MED12	P42167	TMPO	15|14|11	40	13.33	3	4|5|7	0.35	0.66	0.35	0.66	0.35	-4.42	2.5	0.2	NA	IgG_S	Stimulated
S_MED12	P42224	STAT1	38|31|21	90	30	3	16|9|24	0	0	0	0	0	-28.13	1.84	0.63	NA	IgG_S	Stimulated
S_MED12	P42677	RPS27	3|5|4	12	4	3	8|4|3	0	0	0	0	0	-14.63	0.8	0.74	NA	IgG_S	Stimulated
S_MED12	P42704	LRPPRC	4|4|0	8	2.67	3	4|0|0	0.3	0.44	0.3	0.44	0.3	-5.74	2	0.34	NA	IgG_S	Stimulated
S_MED12	P42766	RPL35	10|9|10	29	9.67	3	7|10|7	0	0	0	0	0	-16.37	1.21	0.66	NA	IgG_S	Stimulated
S_MED12	P43243	MATR3	14|8|15	37	12.33	3	15|9|13	0	0	0	0	0	-33.71	1	0.69	NA	IgG_S	Stimulated
S_MED12	P43403	ZAP70	67|53|81	201	67	3	89|73|92	0	0	0	0	0	-229.01	0.79	0.74	NA	IgG_S	Stimulated
S_MED12	P43487	RANBP1	1|3|0	4	1.33	3	1|0|0	0.32	0.95	0.32	0.95	0.32	-2.48	4	0.28	NA	IgG_S	Stimulated
S_MED12	P43490	NAMPT	4|2|2	8	2.67	3	4|2|2	0	0.01	0	0.01	0	-7.76	1	0.56	NA	IgG_S	Stimulated
S_MED12	P43686	PSMC4	1|0|4	5	1.67	3	6|2|5	0	0	0	0	0	-19.07	0.38	0.74	NA	IgG_S	Stimulated
S_MED12	P45880	VDAC2	7|8|9	24	8	3	8|6|9	0	0	0	0	0	-18.1	1.04	0.66	NA	IgG_S	Stimulated
S_MED12	P46013	MKI67	2|0|0	2	0.67	3	0|0|0	0.32	0.95	0.32	0.95	0.32	-1.67	6.67	0.29	NA	IgG_S	Stimulated
S_MED12	P46734	MAP2K3	1|0|0	1	0.33	3	0|0|1	0	0	0	0	0	-2.48	1	0.74	NA	IgG_S	Stimulated
S_MED12	P46776	RPL27A	7|8|8	23	7.67	3	6|6|11	0	0	0	0	0	-18.16	1	0.67	NA	IgG_S	Stimulated
S_MED12	P46777	RPL5	11|20|7	38	12.67	3	7|5|12	0.02	0.06	0.02	0.06	0.02	-19.12	1.58	0.5	NA	IgG_S	Stimulated
S_MED12	P46778	RPL21	11|11|13	35	11.67	3	11|8|13	0	0	0	0	0	-22.87	1.09	0.68	NA	IgG_S	Stimulated
S_MED12	P46779	RPL28	17|18|12	47	15.67	3	13|12|15	0	0	0	0	0	-30.83	1.17	0.69	NA	IgG_S	Stimulated
S_MED12	P46781	RPS9	27|23|18	68	22.67	3	11|17|16	0	0	0	0	0	-26.86	1.55	0.66	NA	IgG_S	Stimulated
S_MED12	P46782	RPS5	12|13|6	31	10.33	3	6|5|9	0	0	0	0	0	-16.03	1.55	0.58	NA	IgG_S	Stimulated
S_MED12	P46783	RPS10	8|8|7	23	7.67	3	6|5|7	0	0	0	0	0	-12.22	1.28	0.63	NA	IgG_S	Stimulated
S_MED12	P46940	IQGAP1	79|63|66	208	69.33	3	32|51|66	0	0	0	0	0	-85.33	1.4	0.72	NA	IgG_S	Stimulated
S_MED12	P47755	CAPZA2	38|27|25	90	30	3	14|22|28	0	0	0	0	0	-39.96	1.41	0.69	NA	IgG_S	Stimulated
S_MED12	P47756	CAPZB	111|103|101	315	105	3	63|84|89	0	0	0	0	0	-133.26	1.33	0.73	NA	IgG_S	Stimulated
S_MED12	P47914	RPL29	4|6|6	16	5.33	3	5|4|4	0	0	0	0	0	-10.71	1.23	0.6	NA	IgG_S	Stimulated
S_MED12	P48047	ATP5PO	10|8|11	29	9.67	3	12|3|10	0	0	0	0	0	-18.62	1.16	0.66	NA	IgG_S	Stimulated
S_MED12	P48643	CCT5	11|12|4	27	9	3	6|1|7	0.06	0.12	0.06	0.12	0.06	-11.65	1.93	0.46	NA	IgG_S	Stimulated
S_MED12	P48735	IDH2	4|4|0	8	2.67	3	3|0|0	0.4	0.6	0.4	0.6	0.4	-4.26	2.67	0.18	NA	IgG_S	Stimulated
S_MED12	P49006	MARCKSL1	1|1|0	2	0.67	3	0|0|0	0	0	0	0	0	-1.67	6.67	0.74	NA	IgG_S	Stimulated
S_MED12	P49207	RPL34	9|11|7	27	9	3	7|6|8	0	0	0	0	0	-15.75	1.29	0.63	NA	IgG_S	Stimulated
S_MED12	P49327	FASN	12|6|5	23	7.67	3	3|1|6	0.28	0.82	0.28	0.82	0.28	-5.56	2.3	0.35	NA	IgG_S	Stimulated
S_MED12	P49336	CDK8	53|38|58	149	49.67	3	0|0|0	1	1	1	1	1	57.24	496.67	0	NA	IgG_S	Stimulated
S_MED12	P49368	CCT3	4|4|0	8	2.67	3	1|3|5	0	0	0	0	0	-13.17	0.89	0.57	NA	IgG_S	Stimulated
S_MED12	P49411	TUFM	25|27|13	65	21.67	3	9|7|11	0.6	0.98	0.6	0.98	0.6	-14.2	2.41	0.12	NA	IgG_S	Stimulated
S_MED12	P49458	SRP9	10|9|8	27	9	3	5|2|3	0.41	0.68	0.41	0.68	0.41	-1.73	2.7	0.18	NA	IgG_S	Stimulated
S_MED12	P49790	NUP153	2|2|5	9	3	3	0|1|0	0.78	1	0.78	1	0.78	0.72	9	0.02	NA	IgG_S	Stimulated
S_MED12	P49795	RGS19	22|24|14	60	20	3	14|18|13	0	0	0	0	0	-33.78	1.33	0.68	NA	IgG_S	Stimulated
S_MED12	P50151	GNG10	7|11|2	20	6.67	3	1|3|1	0.64	1	0.64	1	0.64	-4.19	4	0.1	NA	IgG_S	Stimulated
S_MED12	P50213	IDH3A	1|2|0	3	1	3	1|0|1	0.11	0.33	0.11	0.33	0.11	-3.71	1.5	0.43	NA	IgG_S	Stimulated
S_MED12	P50402	EMD	7|8|14	29	9.67	3	8|8|8	0	0	0	0	0	-19.26	1.21	0.62	NA	IgG_S	Stimulated
S_MED12	P50570	DNM2	2|0|1	3	1	3	0|1|0	0.22	0.67	0.22	0.67	0.22	-2.48	3	0.37	NA	IgG_S	Stimulated
S_MED12	P50914	RPL14	11|14|15	40	13.33	3	9|6|12	0	0	0	0	0	-17.01	1.48	0.64	NA	IgG_S	Stimulated
S_MED12	P50990	CCT8	18|17|11	46	15.33	3	16|7|17	0	0	0	0	0	-32.08	1.15	0.69	NA	IgG_S	Stimulated
S_MED12	P50991	CCT4	6|4|2	12	4	3	0|4|5	0.01	0.04	0.01	0.04	0.01	-8.57	1.33	0.52	NA	IgG_S	Stimulated
S_MED12	P51114	FXR1	1|7|3	11	3.67	3	0|2|7	0.04	0.12	0.04	0.12	0.04	-10.08	1.22	0.48	NA	IgG_S	Stimulated
S_MED12	P51159	RAB27A	3|2|1	6	2	3	4|0|3	0	0.01	0	0.01	0	-7.97	0.86	0.56	NA	IgG_S	Stimulated
S_MED12	P51610	HCFC1	279|227|293	799	266.33	3	0|1|0	1	1	1	1	1	Inf	799	0	NA	IgG_S	Stimulated
S_MED12	P51991	HNRNPA3	13|17|9	39	13	3	7|2|6	0.4	0.96	0.4	0.96	0.4	-6.01	2.6	0.18	NA	IgG_S	Stimulated
S_MED12	P52272	HNRNPM	106|85|95	286	95.33	3	72|60|78	0	0	0	0	0	-124.88	1.36	0.73	NA	IgG_S	Stimulated
S_MED12	P52333	JAK3	2|1|2	5	1.67	3	1|2|1	0.03	0.05	0.03	0.05	0.03	-4.5	1.25	0.48	NA	IgG_S	Stimulated
S_MED12	P52434	POLR2H	1|0|1	2	0.67	3	0|2|0	0	0	0	0	0	-3.84	1	0.74	NA	IgG_S	Stimulated
S_MED12	P52566	ARHGDIB	3|6|4	13	4.33	3	0|2|3	0.32	0.69	0.32	0.69	0.32	-2.71	2.6	0.29	NA	IgG_S	Stimulated
S_MED12	P52597	HNRNPF	36|34|25	95	31.67	3	26|21|22	0	0	0	0	0	-46.04	1.38	0.7	NA	IgG_S	Stimulated
S_MED12	P52701	MSH6	3|1|5	9	3	3	2|1|4	0.03	0.09	0.03	0.09	0.03	-8.14	1.29	0.48	NA	IgG_S	Stimulated
S_MED12	P52907	CAPZA1	86|78|78	242	80.67	3	58|80|78	0	0	0	0	0	-141.7	1.12	0.73	NA	IgG_S	Stimulated
S_MED12	P52948	NUP98	9|5|13	27	9	3	0|2|0	0.95	1	0.95	1	0.95	1.92	13.5	0	NA	IgG_S	Stimulated
S_MED12	P53007	SLC25A1	1|0|0	1	0.33	3	1|0|0	0	0	0	0	0	-2.48	1	0.74	NA	IgG_S	Stimulated
S_MED12	P53396	ACLY	1|1|0	2	0.67	3	0|0|0	0	0	0	0	0	-1.67	6.67	0.74	NA	IgG_S	Stimulated
S_MED12	P53618	COPB1	2|2|3	7	2.33	3	1|1|3	0.03	0.06	0.03	0.06	0.03	-4.19	1.4	0.49	NA	IgG_S	Stimulated
S_MED12	P53621	COPA	11|13|18	42	14	3	14|11|10	0	0	0	0	0	-26.4	1.2	0.67	NA	IgG_S	Stimulated
S_MED12	P55072	VCP	4|3|1	8	2.67	3	1|2|3	0.03	0.07	0.03	0.07	0.03	-6.8	1.33	0.49	NA	IgG_S	Stimulated
S_MED12	P55084	HADHB	2|1|0	3	1	3	2|0|0	0.13	0.38	0.13	0.38	0.13	-3.84	1.5	0.42	NA	IgG_S	Stimulated
S_MED12	P55209	NAP1L1	3|3|3	9	3	3	1|3|3	0.01	0.01	0.01	0.01	0.01	-5.09	1.29	0.54	NA	IgG_S	Stimulated
S_MED12	P55265	ADAR	2|2|3	7	2.33	3	3|0|2	0.03	0.06	0.03	0.06	0.03	-4.12	1.4	0.48	NA	IgG_S	Stimulated
S_MED12	P55735	SEC13	1|2|2	5	1.67	3	0|0|0	0.63	0.95	0.63	0.95	0.63	0.84	16.67	0.11	NA	IgG_S	Stimulated
S_MED12	P55769	SNU13	4|2|0	6	2	3	2|0|2	0.17	0.46	0.17	0.46	0.17	-6.27	1.5	0.41	NA	IgG_S	Stimulated
S_MED12	P56134	ATP5MF	1|2|3	6	2	3	1|0|2	0.17	0.37	0.17	0.37	0.17	-3.3	2	0.4	NA	IgG_S	Stimulated
S_MED12	P56192	MARS1	1|2|0	3	1	3	6|3|0	0	0	0	0	0	-12.77	0.33	0.74	NA	IgG_S	Stimulated
S_MED12	P57075	UBASH3A	54|31|35	120	40	3	59|40|46	0	0	0	0	0	-129.54	0.83	0.73	NA	IgG_S	Stimulated
S_MED12	P57678	GEMIN4	4|3|9	16	5.33	3	12|4|16	0	0	0	0	0	-37.1	0.5	0.74	NA	IgG_S	Stimulated
S_MED12	P57740	NUP107	2|2|5	9	3	3	2|1|1	0.27	0.7	0.27	0.7	0.27	-3.01	2.25	0.35	NA	IgG_S	Stimulated
S_MED12	P57764	GSDMD	7|1|0	8	2.67	3	3|1|0	0.29	0.88	0.29	0.88	0.29	-6.07	2	0.34	NA	IgG_S	Stimulated
S_MED12	P58511	SMIM11	2|3|2	7	2.33	3	3|3|2	0	0	0	0	0	-7.76	0.88	0.59	NA	IgG_S	Stimulated
S_MED12	P59768	GNG2	15|15|9	39	13	3	7|8|8	0	0	0	0	0	-15.2	1.7	0.59	NA	IgG_S	Stimulated
S_MED12	P59998	ARPC4	24|27|22	73	24.33	3	19|20|28	0	0	0	0	0	-48.09	1.09	0.71	NA	IgG_S	Stimulated
S_MED12	P60468	SEC61B	5|5|4	14	4.67	3	3|4|6	0	0	0	0	0	-10.71	1.08	0.61	NA	IgG_S	Stimulated
S_MED12	P60660	MYL6	136|153|126	415	138.33	3	73|136|122	0	0	0	0	0	-207.15	1.25	0.73	NA	IgG_S	Stimulated
S_MED12	P60709	ACTB	925|873|803	2601	867	3	445|653|693	0	0	0	0	0	#NAME?	1.45	0.74	NA	IgG_S	Stimulated
S_MED12	P60842	EIF4A1	32|29|31	92	30.67	3	25|20|37	0	0	0	0	0	-55.1	1.12	0.72	NA	IgG_S	Stimulated
S_MED12	P60866	RPS20	6|9|5	20	6.67	3	7|5|5	0	0	0	0	0	-13.96	1.18	0.61	NA	IgG_S	Stimulated
S_MED12	P60891	PRPS1	1|0|0	1	0.33	3	0|0|0	0	0	0	0	0	-1.67	3.33	0.74	NA	IgG_S	Stimulated
S_MED12	P60953	CDC42	4|8|6	18	6	3	2|5|5	0.01	0.02	0.01	0.02	0.01	-9.52	1.5	0.54	NA	IgG_S	Stimulated
S_MED12	P61006	RAB8A	2|5|2	9	3	3	0|0|0	0.96	1	0.96	1	0.96	2.87	30	0	NA	IgG_S	Stimulated
S_MED12	P61026	RAB10	2|3|3	8	2.67	3	2|2|3	0	0.01	0	0.01	0	-6.56	1.14	0.55	NA	IgG_S	Stimulated
S_MED12	P61077	UBE2D3	2|1|0	3	1	3	1|2|1	0.02	0.05	0.02	0.05	0.02	-6.19	0.75	0.51	NA	IgG_S	Stimulated
S_MED12	P61158	ACTR3	64|72|78	214	71.33	3	37|50|65	0	0	0	0	0	-87.47	1.41	0.72	NA	IgG_S	Stimulated
S_MED12	P61160	ACTR2	46|43|51	140	46.67	3	19|30|41	0	0	0	0	0	-45.66	1.56	0.71	NA	IgG_S	Stimulated
S_MED12	P61204	ARF3	8|11|4	23	7.67	3	4|4|5	0.08	0.24	0.08	0.24	0.08	-10.71	1.77	0.44	NA	IgG_S	Stimulated
S_MED12	P61225	RAP2B	10|14|1	25	8.33	3	3|8|6	0.07	0.22	0.07	0.22	0.07	-21.85	1.47	0.45	NA	IgG_S	Stimulated
S_MED12	P61247	RPS3A	20|25|21	66	22	3	27|24|19	0	0	0	0	0	-54.61	0.94	0.72	NA	IgG_S	Stimulated
S_MED12	P61254	RPL26	16|16|16	48	16	3	10|8|12	0	0	0	0	0	-13.49	1.6	0.65	NA	IgG_S	Stimulated
S_MED12	P61313	RPL15	21|24|24	69	23	3	16|10|17	0	0	0	0	0	-21.49	1.6	0.67	NA	IgG_S	Stimulated
S_MED12	P61326	MAGOH	3|1|1	5	1.67	3	1|0|0	0.32	0.95	0.32	0.95	0.32	-1.07	5	0.28	NA	IgG_S	Stimulated
S_MED12	P61353	RPL27	14|13|10	37	12.33	3	7|8|10	0	0	0	0	0	-16.11	1.48	0.63	NA	IgG_S	Stimulated
S_MED12	P61513	RPL37A	14|11|15	40	13.33	3	15|14|13	0	0	0	0	0	-34.82	0.95	0.7	NA	IgG_S	Stimulated
S_MED12	P61586	RHOA	3|8|2	13	4.33	3	4|5|8	0	0	0	0	0	-19.35	0.76	0.62	NA	IgG_S	Stimulated
S_MED12	P61619	SEC61A1	7|6|3	16	5.33	3	4|4|2	0.02	0.05	0.02	0.05	0.02	-8.63	1.6	0.5	NA	IgG_S	Stimulated
S_MED12	P61769	B2M	11|12|9	32	10.67	3	9|7|9	0	0	0	0	0	-17.54	1.28	0.65	NA	IgG_S	Stimulated
S_MED12	P61927	RPL37	5|5|5	15	5	3	2|5|5	0	0	0	0	0	-8.08	1.25	0.59	NA	IgG_S	Stimulated
S_MED12	P61964	WDR5	32|22|33	87	29	3	0|0|0	1	1	1	1	1	34.01	290	0	NA	IgG_S	Stimulated
S_MED12	P61978	HNRNPK	32|32|30	94	31.33	3	27|25|29	0	0	0	0	0	-52.9	1.16	0.72	NA	IgG_S	Stimulated
S_MED12	P61981	YWHAG	10|9|9	28	9.33	3	5|8|9	0	0	0	0	0	-14.03	1.27	0.65	NA	IgG_S	Stimulated
S_MED12	P62070	RRAS2	12|14|5	31	10.33	3	6|8|7	0	0	0	0	0	-18.78	1.48	0.58	NA	IgG_S	Stimulated
S_MED12	P62081	RPS7	18|24|17	59	19.67	3	13|22|18	0	0	0	0	0	-38.87	1.11	0.7	NA	IgG_S	Stimulated
S_MED12	P62136	PPP1CA	56|58|60	174	58	3	39|59|55	0	0	0	0	0	-99.56	1.14	0.73	NA	IgG_S	Stimulated
S_MED12	P62140	PPP1CB	8|8|8	24	8	3	4|5|10	0	0	0	0	0	-11.83	1.26	0.63	NA	IgG_S	Stimulated
S_MED12	P62191	PSMC1	3|4|3	10	3.33	3	2|4|3	0	0	0	0	0	-7.45	1.11	0.58	NA	IgG_S	Stimulated
S_MED12	P62195	PSMC5	6|5|10	21	7	3	7|5|6	0	0	0	0	0	-15.11	1.17	0.61	NA	IgG_S	Stimulated
S_MED12	P62241	RPS8	18|16|13	47	15.67	3	11|11|17	0	0	0	0	0	-28.19	1.21	0.68	NA	IgG_S	Stimulated
S_MED12	P62244	RPS15A	12|12|11	35	11.67	3	9|11|12	0	0	0	0	0	-22.87	1.09	0.68	NA	IgG_S	Stimulated
S_MED12	P62249	RPS16	25|19|20	64	21.33	3	20|15|20	0	0	0	0	0	-38.28	1.16	0.7	NA	IgG_S	Stimulated
S_MED12	P62258	YWHAE	8|3|2	13	4.33	3	4|4|4	0.01	0.02	0.01	0.02	0.01	-12.67	1.08	0.54	NA	IgG_S	Stimulated
S_MED12	P62263	RPS14	13|12|11	36	12	3	12|8|12	0	0	0	0	0	-22.87	1.12	0.68	NA	IgG_S	Stimulated
S_MED12	P62266	RPS23	19|17|18	54	18	3	19|19|17	0	0	0	0	0	-41.2	0.98	0.71	NA	IgG_S	Stimulated
S_MED12	P62269	RPS18	18|16|13	47	15.67	3	15|17|13	0	0	0	0	0	-35.29	1.04	0.7	NA	IgG_S	Stimulated
S_MED12	P62273	RPS29	7|8|8	23	7.67	3	5|4|8	0	0	0	0	0	-11.05	1.35	0.62	NA	IgG_S	Stimulated
S_MED12	P62277	RPS13	12|11|13	36	12	3	11|11|11	0	0	0	0	0	-24.04	1.09	0.68	NA	IgG_S	Stimulated
S_MED12	P62280	RPS11	31|33|26	90	30	3	23|24|27	0	0	0	0	0	-50.46	1.22	0.71	NA	IgG_S	Stimulated
S_MED12	P62304	SNRPE	2|2|2	6	2	3	1|1|3	0.01	0.01	0.01	0.01	0.01	-4.19	1.2	0.51	NA	IgG_S	Stimulated
S_MED12	P62306	SNRPF	3|2|2	7	2.33	3	2|2|2	0.01	0.02	0.01	0.02	0.01	-5.38	1.17	0.54	NA	IgG_S	Stimulated
S_MED12	P62314	SNRPD1	4|2|2	8	2.67	3	2|2|4	0	0.01	0	0.01	0	-7.76	1	0.56	NA	IgG_S	Stimulated
S_MED12	P62316	SNRPD2	6|5|8	19	6.33	3	7|4|6	0	0	0	0	0	-13.96	1.12	0.62	NA	IgG_S	Stimulated
S_MED12	P62318	SNRPD3	3|4|4	11	3.67	3	4|3|5	0	0	0	0	0	-10.96	0.92	0.74	NA	IgG_S	Stimulated
S_MED12	P62330	ARF6	1|0|0	1	0.33	3	0|0|0	0	0	0	0	0	-1.67	3.33	0.74	NA	IgG_S	Stimulated
S_MED12	P62333	PSMC6	2|2|1	5	1.67	3	4|2|5	0	0	0	0	0	-13.47	0.45	0.74	NA	IgG_S	Stimulated
S_MED12	P62424	RPL7A	26|30|22	78	26	3	15|16|22	0	0	0	0	0	-31.65	1.47	0.68	NA	IgG_S	Stimulated
S_MED12	P62491	RAB11A	1|1|0	2	0.67	3	3|0|0	0	0	0	0	0	-4.26	0.67	0.74	NA	IgG_S	Stimulated
S_MED12	P62701	RPS4X	35|29|26	90	30	3	25|20|30	0	0	0	0	0	-51.63	1.2	0.71	NA	IgG_S	Stimulated
S_MED12	P62750	RPL23A	11|10|10	31	10.33	3	7|8|10	0	0	0	0	0	-16.11	1.24	0.66	NA	IgG_S	Stimulated
S_MED12	P62753	RPS6	9|10|10	29	9.67	3	10|7|7	0	0	0	0	0	-16.37	1.21	0.66	NA	IgG_S	Stimulated
S_MED12	P62805	H4C1	44|37|22	103	34.33	3	32|19|28	0	0	0	0	0	-62.24	1.3	0.71	NA	IgG_S	Stimulated
S_MED12	P62826	RAN	15|13|8	36	12	3	10|9|11	0	0	0	0	0	-24.96	1.2	0.66	NA	IgG_S	Stimulated
S_MED12	P62829	RPL23	17|20|13	50	16.67	3	15|15|15	0	0	0	0	0	-35.29	1.11	0.69	NA	IgG_S	Stimulated
S_MED12	P62834	RAP1A	29|29|21	79	26.33	3	21|24|21	0	0	0	0	0	-48.3	1.2	0.71	NA	IgG_S	Stimulated
S_MED12	P62841	RPS15	12|9|10	31	10.33	3	11|8|9	0	0	0	0	0	-21.07	1.11	0.67	NA	IgG_S	Stimulated
S_MED12	P62847	RPS24	10|6|11	27	9	3	11|11|10	0	0	0	0	0	-31.01	0.84	0.69	NA	IgG_S	Stimulated
S_MED12	P62851	RPS25	7|11|8	26	8.67	3	5|7|7	0	0	0	0	0	-13.39	1.37	0.6	NA	IgG_S	Stimulated
S_MED12	P62854	RPS26	6|6|8	20	6.67	3	7|8|8	0	0	0	0	0	-19.63	0.87	0.67	NA	IgG_S	Stimulated
S_MED12	P62857	RPS28	4|6|6	16	5.33	3	4|5|5	0	0	0	0	0	-11.89	1.14	0.61	NA	IgG_S	Stimulated
S_MED12	P62861	FAU	15|11|14	40	13.33	3	22|18|17	0	0	0	0	0	-53.85	0.7	0.74	NA	IgG_S	Stimulated
S_MED12	P62873	GNB1	64|70|44	178	59.33	3	31|49|45	0	0	0	0	0	-84	1.42	0.72	NA	IgG_S	Stimulated
S_MED12	P62879	GNB2	31|29|11	71	23.67	3	7|14|13	0.35	0.79	0.35	0.79	0.35	-25.21	2.09	0.19	NA	IgG_S	Stimulated
S_MED12	P62888	RPL30	19|17|16	52	17.33	3	13|14|17	0	0	0	0	0	-29.72	1.18	0.69	NA	IgG_S	Stimulated
S_MED12	P62891	RPL39	9|8|12	29	9.67	3	11|11|10	0	0	0	0	0	-27.44	0.91	0.69	NA	IgG_S	Stimulated
S_MED12	P62899	RPL31	14|11|10	35	11.67	3	7|10|10	0	0	0	0	0	-18.45	1.3	0.65	NA	IgG_S	Stimulated
S_MED12	P62906	RPL10A	17|17|14	48	16	3	9|8|11	0	0	0	0	0	-13.96	1.71	0.62	NA	IgG_S	Stimulated
S_MED12	P62910	RPL32	13|15|16	44	14.67	3	10|6|14	0	0	0	0	0	-17.58	1.47	0.66	NA	IgG_S	Stimulated
S_MED12	P62913	RPL11	8|10|11	29	9.67	3	6|8|9	0	0	0	0	0	-16.64	1.26	0.65	NA	IgG_S	Stimulated
S_MED12	P62917	RPL8	13|15|12	40	13.33	3	10|7|13	0	0	0	0	0	-19.09	1.33	0.66	NA	IgG_S	Stimulated
S_MED12	P62937	PPIA	24|19|17	60	20	3	18|17|17	0	0	0	0	0	-37.66	1.15	0.7	NA	IgG_S	Stimulated
S_MED12	P62979	RPS27A	21|18|19	58	19.33	3	17|16|22	0	0	0	0	0	-39.73	1.05	0.71	NA	IgG_S	Stimulated
S_MED12	P62987	UBA52	3|1|3	7	2.33	3	0|2|3	0.04	0.06	0.04	0.06	0.04	-5.68	1.4	0.47	NA	IgG_S	Stimulated
S_MED12	P62993	GRB2	7|4|8	19	6.33	3	7|9|8	0	0	0	0	0	-24.45	0.79	0.74	NA	IgG_S	Stimulated
S_MED12	P62995	TRA2B	4|1|2	7	2.33	3	1|0|2	0.27	0.66	0.27	0.66	0.27	-3.3	2.33	0.35	NA	IgG_S	Stimulated
S_MED12	P63092	GNAS	19|25|11	55	18.33	3	10|14|7	0.02	0.07	0.02	0.07	0.02	-21.71	1.77	0.49	NA	IgG_S	Stimulated
S_MED12	P63104	YWHAZ	16|14|11	41	13.67	3	10|11|11	0	0	0	0	0	-22.87	1.28	0.67	NA	IgG_S	Stimulated
S_MED12	P63151	PPP2R2A	1|0|1	2	0.67	3	0|0|0	0	0	0	0	0	-1.67	6.67	0.74	NA	IgG_S	Stimulated
S_MED12	P63173	RPL38	8|9|4	21	7	3	7|4|8	0	0	0	0	0	-18.01	1.11	0.63	NA	IgG_S	Stimulated
S_MED12	P63208	SKP1	7|6|8	21	7	3	1|3|7	0.02	0.05	0.02	0.05	0.02	-5.27	1.91	0.5	NA	IgG_S	Stimulated
S_MED12	P63218	GNG5	12|13|12	37	12.33	3	6|9|8	0	0	0	0	0	-10.99	1.61	0.62	NA	IgG_S	Stimulated
S_MED12	P63241	EIF5A	7|9|4	20	6.67	3	5|4|8	0	0	0	0	0	-15.52	1.18	0.61	NA	IgG_S	Stimulated
S_MED12	P63244	RACK1	9|10|8	27	9	3	6|2|9	0	0	0	0	0	-9.43	1.59	0.59	NA	IgG_S	Stimulated
S_MED12	P63261	ACTG1	33|31|30	94	31.33	3	14|20|25	0	0	0	0	0	-27.65	1.59	0.69	NA	IgG_S	Stimulated
S_MED12	P67775	PPP2CA	1|3|1	5	1.67	3	0|0|1	0.32	0.95	0.32	0.95	0.32	-1.07	5	0.28	NA	IgG_S	Stimulated
S_MED12	P67809	YBX1	8|9|6	23	7.67	3	7|6|5	0	0	0	0	0	-13.67	1.28	0.62	NA	IgG_S	Stimulated
S_MED12	P67936	TPM4	101|105|91	297	99	3	61|99|96	0	0	0	0	0	-169.39	1.16	0.73	NA	IgG_S	Stimulated
S_MED12	P68104	EEF1A1	70|70|57	197	65.67	3	44|56|61	0	0	0	0	0	-107.65	1.22	0.73	NA	IgG_S	Stimulated
S_MED12	P68133	ACTA1	44|38|35	117	39	3	17|32|43	0	0	0	0	0	-57.96	1.27	0.72	NA	IgG_S	Stimulated
S_MED12	P68366	TUBA4A	140|126|103	369	123	3	122|93|91	0	0	0	0	0	-210.89	1.21	0.73	NA	IgG_S	Stimulated
S_MED12	P68371	TUBB4B	20|15|11	46	15.33	3	17|11|13	0	0	0	0	0	-33.61	1.12	0.68	NA	IgG_S	Stimulated
S_MED12	P68431	H3C1	7|3|1	11	3.67	3	2|1|2	0.32	0.9	0.32	0.9	0.32	-5.7	2.2	0.27	NA	IgG_S	Stimulated
S_MED12	P68871	HBB	7|7|4	18	6	3	5|7|6	0	0	0	0	0	-16.73	1	0.64	NA	IgG_S	Stimulated
S_MED12	P69905	HBA2	21|16|13	50	16.67	3	20|15|13	0	0	0	0	0	-38.94	1.04	0.7	NA	IgG_S	Stimulated
S_MED12	P78344	EIF4G2	1|0|0	1	0.33	3	1|0|1	0	0	0	0	0	-3.71	0.5	0.74	NA	IgG_S	Stimulated
S_MED12	P78371	CCT2	5|9|3	17	5.67	3	6|2|4	0.02	0.07	0.02	0.07	0.02	-10.96	1.42	0.5	NA	IgG_S	Stimulated
S_MED12	P78406	RAE1	3|4|4	11	3.67	3	0|0|0	1	1	1	1	1	4.71	36.67	0	NA	IgG_S	Stimulated
S_MED12	P78527	PRKDC	98|67|64	229	76.33	3	130|54|83	0	0	0	0	0	-224.28	0.86	0.73	NA	IgG_S	Stimulated
S_MED12	P82909	MRPS36	6|3|1	10	3.33	3	1|1|0	0.54	0.99	0.54	0.99	0.54	-2.1	5	0.14	NA	IgG_S	Stimulated
S_MED12	P83731	RPL24	14|12|13	39	13	3	9|9|10	0	0	0	0	0	-16.76	1.39	0.66	NA	IgG_S	Stimulated
S_MED12	P83881	RPL36A	3|2|1	6	2	3	2|2|3	0	0.01	0	0.01	0	-8.14	0.86	0.57	NA	IgG_S	Stimulated
S_MED12	P84090	ERH	7|4|4	15	5	3	2|3|2	0.2	0.55	0.2	0.55	0.2	-3.68	2.14	0.4	NA	IgG_S	Stimulated
S_MED12	P84095	RHOG	3|6|7	16	5.33	3	4|8|6	0	0	0	0	0	-18.56	0.89	0.65	NA	IgG_S	Stimulated
S_MED12	P84098	RPL19	12|17|11	40	13.33	3	4|7|10	0.03	0.09	0.03	0.09	0.03	-10.08	1.9	0.48	NA	IgG_S	Stimulated
S_MED12	P84103	SRSF3	8|9|5	22	7.33	3	8|4|6	0	0	0	0	0	-15.11	1.22	0.62	NA	IgG_S	Stimulated
S_MED12	P85037	FOXK1	9|6|9	24	8	3	0|0|0	1	1	1	1	1	9.77	80	0	NA	IgG_S	Stimulated
S_MED12	Q00325	SLC25A3	12|9|12	33	11	3	12|12|12	0	0	0	0	0	-30.71	0.92	0.74	NA	IgG_S	Stimulated
S_MED12	Q00610	CLTC	94|90|91	275	91.67	3	114|67|92	0	0	0	0	0	-190.61	1.01	0.73	NA	IgG_S	Stimulated
S_MED12	Q00839	HNRNPU	44|39|37	120	40	3	36|24|39	0	0	0	0	0	-63.73	1.21	0.72	NA	IgG_S	Stimulated
S_MED12	Q01081	U2AF1	7|5|5	17	5.67	3	2|4|5	0.01	0.02	0.01	0.02	0.01	-6.91	1.55	0.54	NA	IgG_S	Stimulated
S_MED12	Q01082	SPTBN1	15|1|1	17	5.67	3	0|3|0	0.33	0.99	0.33	0.99	0.33	-2.86	5.67	0.24	NA	IgG_S	Stimulated
S_MED12	Q01813	PFKP	23|21|18	62	20.67	3	20|15|19	0	0	0	0	0	-38.56	1.15	0.71	NA	IgG_S	Stimulated
S_MED12	Q02218	OGDH	46|41|6	93	31	3	13|15|10	0.67	1	0.67	1	0.67	-38.9	2.45	0.04	NA	IgG_S	Stimulated
S_MED12	Q02543	RPL18A	13|13|17	43	14.33	3	12|10|11	0	0	0	0	0	-21.16	1.3	0.67	NA	IgG_S	Stimulated
S_MED12	Q02878	RPL6	38|35|34	107	35.67	3	24|24|34	0	0	0	0	0	-48.36	1.3	0.72	NA	IgG_S	Stimulated
S_MED12	Q02978	SLC25A11	3|3|4	10	3.33	3	3|0|3	0.04	0.08	0.04	0.08	0.04	-3.82	1.67	0.47	NA	IgG_S	Stimulated
S_MED12	Q03252	LMNB2	33|31|2	66	22	3	20|0|2	0.56	0.86	0.56	0.86	0.56	-24.93	3	0.13	NA	IgG_S	Stimulated
S_MED12	Q03405	PLAUR	2|0|0	2	0.67	3	0|1|0	0.22	0.67	0.22	0.67	0.22	-2.48	2	0.37	NA	IgG_S	Stimulated
S_MED12	Q03518	TAP1	4|3|2	9	3	3	3|1|2	0.03	0.07	0.03	0.07	0.03	-5.38	1.5	0.49	NA	IgG_S	Stimulated
S_MED12	Q03519	TAP2	1|5|2	8	2.67	3	2|0|7	0.01	0.02	0.01	0.02	0.01	-10.08	0.89	0.55	NA	IgG_S	Stimulated
S_MED12	Q04837	SSBP1	3|0|0	3	1	3	2|0|2	0.05	0.16	0.05	0.16	0.05	-6.27	0.75	0.46	NA	IgG_S	Stimulated
S_MED12	Q06323	PSME1	1|4|1	6	2	3	2|0|1	0.22	0.66	0.22	0.66	0.22	-3.3	2	0.38	NA	IgG_S	Stimulated
S_MED12	Q06830	PRDX1	17|15|16	48	16	3	18|15|20	0	0	0	0	0	-41.86	0.91	0.74	NA	IgG_S	Stimulated
S_MED12	Q07020	RPL18	12|18|15	45	15	3	11|11|14	0	0	0	0	0	-26.12	1.25	0.67	NA	IgG_S	Stimulated
S_MED12	Q07021	C1QBP	4|2|4	10	3.33	3	2|0|2	0.32	0.46	0.32	0.46	0.32	-3.14	2.5	0.27	NA	IgG_S	Stimulated
S_MED12	Q07666	KHDRBS1	11|13|10	34	11.33	3	5|4|2	0.71	0.97	0.71	0.97	0.71	-0.27	3.09	0.03	NA	IgG_S	Stimulated
S_MED12	Q07955	SRSF1	1|1|0	2	0.67	3	0|0|0	0	0	0	0	0	-1.67	6.67	0.74	NA	IgG_S	Stimulated
S_MED12	Q08211	DHX9	18|14|10	42	14	3	19|9|18	0	0	0	0	0	-41.33	0.91	0.7	NA	IgG_S	Stimulated
S_MED12	Q09028	RBBP4	7|1|4	12	4	3	2|1|2	0.36	0.9	0.36	0.9	0.36	-5.7	2.4	0.19	NA	IgG_S	Stimulated
S_MED12	Q10589	BST2	20|12|7	39	13	3	6|11|11	0	0	0	0	0	-24.14	1.39	0.58	NA	IgG_S	Stimulated
S_MED12	Q12769	NUP160	12|9|23	44	14.67	3	18|14|18	0	0	0	0	0	-48.64	0.88	0.7	NA	IgG_S	Stimulated
S_MED12	Q12792	TWF1	1|3|4	8	2.67	3	0|2|8	0	0	0	0	0	-11.44	0.8	0.59	NA	IgG_S	Stimulated
S_MED12	Q12873	CHD3	1|1|0	2	0.67	3	0|0|0	0	0	0	0	0	-1.67	6.67	0.74	NA	IgG_S	Stimulated
S_MED12	Q12906	ILF3	1|3|1	5	1.67	3	5|1|5	0	0	0	0	0	-13.41	0.45	0.74	NA	IgG_S	Stimulated
S_MED12	Q13045	FLII	69|72|68	209	69.67	3	32|50|57	0	0	0	0	0	-68.35	1.5	0.72	NA	IgG_S	Stimulated
S_MED12	Q13077	TRAF1	2|0|2	4	1.33	3	3|3|4	0	0	0	0	0	-14.71	0.4	0.74	NA	IgG_S	Stimulated
S_MED12	Q13094	LCP2	1|1|2	4	1.33	3	2|2|2	0	0	0	0	0	-6.8	0.67	0.74	NA	IgG_S	Stimulated
S_MED12	Q13137	CALCOCO2	23|15|3	41	13.67	3	4|10|5	0.34	0.99	0.34	0.99	0.34	-19.77	2.16	0.2	NA	IgG_S	Stimulated
S_MED12	Q13148	TARDBP	6|4|4	14	4.67	3	3|4|6	0	0	0	0	0	-10.71	1.08	0.6	NA	IgG_S	Stimulated
S_MED12	Q13151	HNRNPA0	2|6|2	10	3.33	3	2|0|1	0.41	0.95	0.41	0.95	0.41	-1.85	3.33	0.18	NA	IgG_S	Stimulated
S_MED12	Q13185	CBX3	4|0|0	4	1.33	3	0|0|0	0.33	1	0.33	1	0.33	-1.67	13.33	0.23	NA	IgG_S	Stimulated
S_MED12	Q13191	CBLB	12|2|15	29	9.67	3	33|12|14	0	0	0	0	0	-78.4	0.49	0.74	NA	IgG_S	Stimulated
S_MED12	Q13200	PSMD2	4|6|8	18	6	3	7|4|8	0	0	0	0	0	-18.01	0.95	0.65	NA	IgG_S	Stimulated
S_MED12	Q13247	SRSF6	5|3|2	10	3.33	3	3|1|3	0.03	0.09	0.03	0.09	0.03	-6.56	1.43	0.48	NA	IgG_S	Stimulated
S_MED12	Q13263	TRIM28	5|1|0	6	2	3	2|0|1	0.29	0.86	0.29	0.86	0.29	-4.71	2	0.34	NA	IgG_S	Stimulated
S_MED12	Q13291	SLAMF1	1|1|3	5	1.67	3	3|1|2	0.01	0.02	0.01	0.02	0.01	-6.8	0.83	0.54	NA	IgG_S	Stimulated
S_MED12	Q13422	IKZF1	4|2|1	7	2.33	3	1|1|1	0.27	0.66	0.27	0.66	0.27	-3.3	2.33	0.35	NA	IgG_S	Stimulated
S_MED12	Q13428	TCOF1	4|5|8	17	5.67	3	0|0|0	1	1	1	1	1	6.45	56.67	0	NA	IgG_S	Stimulated
S_MED12	Q13501	SQSTM1	1|2|0	3	1	3	0|0|0	0.32	0.95	0.32	0.95	0.32	-1.67	10	0.29	NA	IgG_S	Stimulated
S_MED12	Q13503	MED21	15|16|19	50	16.67	3	0|0|0	1	1	1	1	1	23.64	166.67	0	NA	IgG_S	Stimulated
S_MED12	Q13547	HDAC1	3|1|1	5	1.67	3	1|0|0	0.32	0.95	0.32	0.95	0.32	-1.07	5	0.28	NA	IgG_S	Stimulated
S_MED12	Q13571	LAPTM5	1|1|1	3	1	3	4|0|3	0	0	0	0	0	-7.97	0.43	0.74	NA	IgG_S	Stimulated
S_MED12	Q13761	RUNX3	1|1|0	2	0.67	3	0|0|1	0	0	0	0	0	-2.48	2	0.74	NA	IgG_S	Stimulated
S_MED12	Q13813	SPTAN1	10|2|1	13	4.33	3	1|4|0	0.31	0.91	0.31	0.91	0.31	-5.52	2.6	0.33	NA	IgG_S	Stimulated
S_MED12	Q14019	COTL1	1|0|0	1	0.33	3	0|0|1	0	0	0	0	0	-2.48	1	0.74	NA	IgG_S	Stimulated
S_MED12	Q14103	HNRNPD	8|10|7	25	8.33	3	7|3|10	0	0	0	0	0	-14.36	1.25	0.63	NA	IgG_S	Stimulated
S_MED12	Q14156	EFR3A	42|34|9	85	28.33	3	8|14|9	0.67	1	0.67	1	0.67	-24.62	2.74	0.05	NA	IgG_S	Stimulated
S_MED12	Q14160	SCRIB	1|0|0	1	0.33	3	0|0|0	0	0	0	0	0	-1.67	3.33	0.74	NA	IgG_S	Stimulated
S_MED12	Q14254	FLOT2	85|77|68	230	76.67	3	58|71|58	0	0	0	0	0	-122.33	1.23	0.73	NA	IgG_S	Stimulated
S_MED12	Q14257	RCN2	6|4|5	15	5	3	3|1|3	0.13	0.26	0.13	0.26	0.13	-3.68	2.14	0.42	NA	IgG_S	Stimulated
S_MED12	Q14344	GNA13	1|0|0	1	0.33	3	0|2|1	0	0	0	0	0	-4.71	0.33	0.74	NA	IgG_S	Stimulated
S_MED12	Q14444	CAPRIN1	4|2|2	8	2.67	3	2|1|1	0.17	0.42	0.17	0.42	0.17	-3.01	2	0.4	NA	IgG_S	Stimulated
S_MED12	Q14498	RBM39	14|11|13	38	12.67	3	11|9|9	0	0	0	0	0	-19.35	1.31	0.66	NA	IgG_S	Stimulated
S_MED12	Q14699	RFTN1	64|73|42	179	59.67	3	33|54|38	0	0	0	0	0	-86.73	1.43	0.72	NA	IgG_S	Stimulated
S_MED12	Q14739	LBR	6|7|5	18	6	3	7|3|4	0	0	0	0	0	-10.42	1.29	0.6	NA	IgG_S	Stimulated
S_MED12	Q14974	KPNB1	37|31|41	109	36.33	3	36|32|36	0	0	0	0	0	-78.57	1.05	0.72	NA	IgG_S	Stimulated
S_MED12	Q15003	NCAPH	1|0|1	2	0.67	3	0|0|0	0	0	0	0	0	-1.67	6.67	0.74	NA	IgG_S	Stimulated
S_MED12	Q15025	TNIP1	8|3|5	16	5.33	3	10|7|14	0	0	0	0	0	-36.2	0.52	0.74	NA	IgG_S	Stimulated
S_MED12	Q15149	PLEC	1|0|0	1	0.33	3	0|1|0	0	0	0	0	0	-2.48	1	0.74	NA	IgG_S	Stimulated
S_MED12	Q15154	PCM1	1|9|0	10	3.33	3	19|17|15	0	0	0	0	0	-75.37	0.2	0.74	NA	IgG_S	Stimulated
S_MED12	Q15185	PTGES3	1|3|0	4	1.33	3	0|0|2	0.2	0.59	0.2	0.59	0.2	-3.84	2	0.4	NA	IgG_S	Stimulated
S_MED12	Q15233	NONO	11|6|5	22	7.33	3	4|4|6	0.03	0.1	0.03	0.1	0.03	-10.42	1.57	0.48	NA	IgG_S	Stimulated
S_MED12	Q15286	RAB35	5|8|2	15	5	3	1|1|2	0.58	0.99	0.58	0.99	0.58	-3.01	3.75	0.13	NA	IgG_S	Stimulated
S_MED12	Q15291	RBBP5	34|28|33	95	31.67	3	0|0|0	1	1	1	1	1	42.77	316.67	0	NA	IgG_S	Stimulated
S_MED12	Q15306	IRF4	2|2|1	5	1.67	3	4|0|1	0.01	0.02	0.01	0.02	0.01	-5.52	1	0.51	NA	IgG_S	Stimulated
S_MED12	Q15365	PCBP1	17|13|15	45	15	3	6|6|14	0	0	0	0	0	-12.98	1.73	0.61	NA	IgG_S	Stimulated
S_MED12	Q15366	PCBP2	23|26|21	70	23.33	3	9|10|18	0	0	0	0	0	-15.1	1.89	0.62	NA	IgG_S	Stimulated
S_MED12	Q15424	SAFB	2|1|0	3	1	3	0|1|0	0.22	0.67	0.22	0.67	0.22	-2.48	3	0.37	NA	IgG_S	Stimulated
S_MED12	Q15436	SEC23A	1|2|0	3	1	3	0|0|0	0.32	0.95	0.32	0.95	0.32	-1.67	10	0.29	NA	IgG_S	Stimulated
S_MED12	Q15528	MED22	18|13|25	56	18.67	3	0|0|0	1	1	1	1	1	20.64	186.67	0	NA	IgG_S	Stimulated
S_MED12	Q15648	MED1	54|40|81	175	58.33	3	0|0|0	1	1	1	1	1	60.12	583.33	0	NA	IgG_S	Stimulated
S_MED12	Q15669	RHOH	7|3|8	18	6	3	6|8|6	0	0	0	0	0	-21.23	0.9	0.65	NA	IgG_S	Stimulated
S_MED12	Q15717	ELAVL1	5|4|1	10	3.33	3	2|0|0	0.54	0.87	0.54	0.87	0.54	-1.8	5	0.14	NA	IgG_S	Stimulated
S_MED12	Q15833	STXBP2	7|12|2	21	7	3	2|4|1	0.52	1	0.52	1	0.52	-6.56	3	0.15	NA	IgG_S	Stimulated
S_MED12	Q16576	RBBP7	1|0|0	1	0.33	3	0|0|0	0	0	0	0	0	-1.67	3.33	0.74	NA	IgG_S	Stimulated
S_MED12	Q16629	SRSF7	3|7|0	10	3.33	3	2|0|1	0.45	0.99	0.45	0.99	0.45	-4.71	3.33	0.16	NA	IgG_S	Stimulated
S_MED12	Q16637	SMN1	8|1|11	20	6.67	3	7|7|11	0	0	0	0	0	-33.21	0.8	0.66	NA	IgG_S	Stimulated
S_MED12	Q16643	DBN1	76|42|40	158	52.67	3	36|34|33	0	0	0	0	0	-64.28	1.53	0.66	NA	IgG_S	Stimulated
S_MED12	Q16666	IFI16	3|6|2	11	3.67	3	0|0|0	0.98	1	0.98	1	0.98	2.87	36.67	0	NA	IgG_S	Stimulated
S_MED12	Q16822	PCK2	1|0|0	1	0.33	3	0|0|0	0	0	0	0	0	-1.67	3.33	0.74	NA	IgG_S	Stimulated
S_MED12	Q16891	IMMT	19|13|20	52	17.33	3	30|23|33	0	0	0	0	0	-88.17	0.6	0.74	NA	IgG_S	Stimulated
S_MED12	Q1KMD3	HNRNPUL2	1|2|3	6	2	3	1|1|0	0.32	0.62	0.32	0.62	0.32	-2.1	3	0.28	NA	IgG_S	Stimulated
S_MED12	Q32MZ4	LRRFIP1	6|5|6	17	5.67	3	1|2|5	0.08	0.1	0.08	0.1	0.08	-3.41	2.13	0.45	NA	IgG_S	Stimulated
S_MED12	Q3KQU3	MAP7D1	1|0|2	3	1	3	1|0|2	0.05	0.14	0.05	0.14	0.05	-4.71	1	0.46	NA	IgG_S	Stimulated
S_MED12	Q4AC94	C2CD3	1|1|0	2	0.67	3	0|0|0	0	0	0	0	0	-1.67	6.67	0.74	NA	IgG_S	Stimulated
S_MED12	Q4KMQ1	TPRN	1|0|0	1	0.33	3	0|0|1	0	0	0	0	0	-2.48	1	0.74	NA	IgG_S	Stimulated
S_MED12	Q52LJ0	FAM98B	1|0|0	1	0.33	3	0|0|0	0	0	0	0	0	-1.67	3.33	0.74	NA	IgG_S	Stimulated
S_MED12	Q53EZ4	CEP55	3|8|9	20	6.67	3	7|6|15	0	0	0	0	0	-31.68	0.71	0.74	NA	IgG_S	Stimulated
S_MED12	Q53H12	AGK	34|19|36	89	29.67	3	2|0|3	1	1	1	1	1	13.49	17.8	0	NA	IgG_S	Stimulated
S_MED12	Q562R1	ACTBL2	4|2|2	8	2.67	3	3|3|0	0.03	0.08	0.03	0.08	0.03	-5.28	1.33	0.49	NA	IgG_S	Stimulated
S_MED12	Q5BJF6	ODF2	41|45|0	86	28.67	3	35|0|3	0.16	0.36	0.16	0.36	0.16	-54.49	2.26	0.41	NA	IgG_S	Stimulated
S_MED12	Q5H9R7	PPP6R3	1|0|0	1	0.33	3	0|0|0	0	0	0	0	0	-1.67	3.33	0.74	NA	IgG_S	Stimulated
S_MED12	Q5JTW2	CEP78	3|2|0	5	1.67	3	3|0|0	0.21	0.43	0.21	0.43	0.21	-4.26	1.67	0.39	NA	IgG_S	Stimulated
S_MED12	Q5JXC2	MIIP	1|0|0	1	0.33	3	2|0|0	0	0	0	0	0	-3.84	0.5	0.74	NA	IgG_S	Stimulated
S_MED12	Q5M9Q1	NKAPL	1|1|0	2	0.67	3	0|2|0	0	0	0	0	0	-3.84	1	0.74	NA	IgG_S	Stimulated
S_MED12	Q5T9A4	ATAD3B	22|26|19	67	22.33	3	13|26|19	0	0	0	0	0	-41.53	1.16	0.71	NA	IgG_S	Stimulated
S_MED12	Q5TEC6	H3-7	8|5|3	16	5.33	3	5|4|6	0	0	0	0	0	-14.69	1.07	0.6	NA	IgG_S	Stimulated
S_MED12	Q5VT06	CEP350	34|25|0	59	19.67	3	41|0|0	0	0	0	0	0	-58.79	1.44	0.6	NA	IgG_S	Stimulated
S_MED12	Q63HN8	RNF213	57|54|58	169	56.33	3	69|72|69	0	0	0	0	0	-171.34	0.8	0.74	NA	IgG_S	Stimulated
S_MED12	Q66GS9	CEP135	42|57|0	99	33	3	61|0|2	0	0	0	0	0	-91.34	1.57	0.62	NA	IgG_S	Stimulated
S_MED12	Q68DL7	C18orf63	1|2|2	5	1.67	3	2|2|2	0	0	0	0	0	-6.8	0.83	0.74	NA	IgG_S	Stimulated
S_MED12	Q68E01	INTS3	3|7|2	12	4	3	1|3|2	0.26	0.77	0.26	0.77	0.26	-5.38	2	0.36	NA	IgG_S	Stimulated
S_MED12	Q69YQ0	SPECC1L	30|24|40	94	31.33	3	4|28|46	0	0	0	0	0	-56.77	1.21	0.71	NA	IgG_S	Stimulated
S_MED12	Q6F5E8	CARMIL2	22|23|35	80	26.67	3	37|42|44	0	0	0	0	0	-118.56	0.65	0.74	NA	IgG_S	Stimulated
S_MED12	Q6IBS0	TWF2	8|6|11	25	8.33	3	4|12|15	0	0	0	0	0	-29.25	0.81	0.69	NA	IgG_S	Stimulated
S_MED12	Q6IQ19	CCSAP	6|6|0	12	4	3	2|0|0	0.62	0.93	0.62	0.93	0.62	-3.84	6	0.12	NA	IgG_S	Stimulated
S_MED12	Q6NYC8	PPP1R18	33|33|46	112	37.33	3	11|32|35	0	0	0	0	0	-44.74	1.44	0.7	NA	IgG_S	Stimulated
S_MED12	Q6P2C8	MED27	22|22|36	80	26.67	3	0|0|0	1	1	1	1	1	34.01	266.67	0	NA	IgG_S	Stimulated
S_MED12	Q6P2E9	EDC4	6|6|1	13	4.33	3	8|0|1	0.04	0.06	0.04	0.06	0.04	-9.89	1.44	0.48	NA	IgG_S	Stimulated
S_MED12	Q6P2Q9	PRPF8	6|0|1	7	2.33	3	2|1|0	0.32	0.95	0.32	0.95	0.32	-4.71	2.33	0.28	NA	IgG_S	Stimulated
S_MED12	Q6P4F7	ARHGAP11A	37|30|22	89	29.67	3	3|13|17	0.17	0.48	0.17	0.48	0.17	-10.36	2.7	0.41	NA	IgG_S	Stimulated
S_MED12	Q6PK04	CCDC137	3|2|1	6	2	3	0|2|3	0.03	0.06	0.03	0.06	0.03	-5.68	1.2	0.49	NA	IgG_S	Stimulated
S_MED12	Q6UXN9	WDR82	18|14|22	54	18	3	0|0|0	1	1	1	1	1	22.14	180	0	NA	IgG_S	Stimulated
S_MED12	Q6WCQ1	MPRIP	14|13|16	43	14.33	3	3|20|14	0	0	0	0	0	-25.03	1.16	0.68	NA	IgG_S	Stimulated
S_MED12	Q6YHK3	CD109	28|18|1	47	15.67	3	4|5|0	0.66	1	0.66	1	0.66	-10.39	5.22	0.07	NA	IgG_S	Stimulated
S_MED12	Q6ZU80	CEP128	50|48|0	98	32.67	3	58|0|2	0	0	0	0	0	-86.89	1.63	0.64	NA	IgG_S	Stimulated
S_MED12	Q71DI3	H3C15	3|0|0	3	1	3	0|0|0	0.33	0.99	0.33	0.99	0.33	-1.67	10	0.24	NA	IgG_S	Stimulated
S_MED12	Q71F56	MED13L	44|27|67	138	46	3	0|0|0	1	1	1	1	1	41.32	460	0	NA	IgG_S	Stimulated
S_MED12	Q71U36	TUBA1A	2|2|0	4	1.33	3	2|0|0	0.25	0.38	0.25	0.38	0.25	-3.84	2	0.36	NA	IgG_S	Stimulated
S_MED12	Q76L83	ASXL2	6|0|14	20	6.67	3	0|0|0	0.67	1	0.67	1	0.67	-1.67	66.67	0.04	NA	IgG_S	Stimulated
S_MED12	Q7KZF4	SND1	1|1|0	2	0.67	3	0|0|1	0	0	0	0	0	-2.48	2	0.74	NA	IgG_S	Stimulated
S_MED12	Q7L7X3	TAOK1	5|1|0	6	2	3	2|0|0	0.29	0.87	0.29	0.87	0.29	-3.84	3	0.34	NA	IgG_S	Stimulated
S_MED12	Q7Z2W4	ZC3HAV1	1|1|2	4	1.33	3	0|1|2	0.05	0.14	0.05	0.14	0.05	-3.3	1.33	0.46	NA	IgG_S	Stimulated
S_MED12	Q7Z3B3	KANSL1	4|2|9	15	5	3	0|0|0	0.98	1	0.98	1	0.98	2.87	50	0	NA	IgG_S	Stimulated
S_MED12	Q7Z403	TMC6	1|0|1	2	0.67	3	0|2|0	0	0	0	0	0	-3.84	1	0.74	NA	IgG_S	Stimulated
S_MED12	Q7Z406	MYH14	4|6|2	12	4	3	4|5|7	0	0	0	0	0	-17.99	0.75	0.64	NA	IgG_S	Stimulated
S_MED12	Q7Z4W1	DCXR	3|1|1	5	1.67	3	0|0|0	0.33	0.99	0.33	0.99	0.33	0.84	16.67	0.24	NA	IgG_S	Stimulated
S_MED12	Q7Z591	AKNA	21|41|0	62	20.67	3	32|0|8	0.01	0.04	0.01	0.04	0.01	-57.61	1.55	0.52	NA	IgG_S	Stimulated
S_MED12	Q7Z6B0	CCDC91	1|2|2	5	1.67	3	0|0|0	0.63	0.95	0.63	0.95	0.63	0.84	16.67	0.11	NA	IgG_S	Stimulated
S_MED12	Q7Z7A1	CNTRL	57|80|1	138	46	3	85|0|9	0	0	0	0	0	-132.71	1.47	0.67	NA	IgG_S	Stimulated
S_MED12	Q86UX7	FERMT3	1|3|0	4	1.33	3	0|1|3	0.06	0.18	0.06	0.18	0.06	-6.07	1	0.45	NA	IgG_S	Stimulated
S_MED12	Q86VP6	CAND1	8|7|12	27	9	3	26|10|21	0	0	0	0	0	-61.82	0.47	0.74	NA	IgG_S	Stimulated
S_MED12	Q86XR8	CEP57	47|44|0	91	30.33	3	40|0|6	0.01	0.02	0.01	0.02	0.01	-66.34	1.98	0.53	NA	IgG_S	Stimulated
S_MED12	Q86YV0	RASAL3	6|11|18	35	11.67	3	5|14|19	0	0	0	0	0	-38.34	0.92	0.68	NA	IgG_S	Stimulated
S_MED12	Q86YW9	MED12L	1|0|0	1	0.33	3	0|0|0	0	0	0	0	0	-1.67	3.33	0.74	NA	IgG_S	Stimulated
S_MED12	Q8IUE6	H2AC21	10|7|1	18	6	3	4|0|4	0.34	0.78	0.34	0.78	0.34	-9.3	2.25	0.2	NA	IgG_S	Stimulated
S_MED12	Q8IWE4	DCUN1D3	3|3|2	8	2.67	3	0|3|1	0.14	0.18	0.14	0.18	0.14	-2.81	2	0.42	NA	IgG_S	Stimulated
S_MED12	Q8IXJ9	ASXL1	3|1|4	8	2.67	3	0|0|0	0.66	1	0.66	1	0.66	0.84	26.67	0.06	NA	IgG_S	Stimulated
S_MED12	Q8N0Z3	SPICE1	15|25|0	40	13.33	3	23|0|2	0.04	0.13	0.04	0.13	0.04	-35.39	1.6	0.47	NA	IgG_S	Stimulated
S_MED12	Q8N137	CNTROB	42|53|0	95	31.67	3	43|0|2	0.09	0.27	0.09	0.27	0.09	-64.7	2.11	0.44	NA	IgG_S	Stimulated
S_MED12	Q8N163	CCAR2	1|0|1	2	0.67	3	0|0|0	0	0	0	0	0	-1.67	6.67	0.74	NA	IgG_S	Stimulated
S_MED12	Q8N1F7	NUP93	1|0|6	7	2.33	3	2|0|1	0.32	0.95	0.32	0.95	0.32	-4.71	2.33	0.28	NA	IgG_S	Stimulated
S_MED12	Q8N8A2	ANKRD44	8|6|14	28	9.33	3	13|10|11	0	0	0	0	0	-33.61	0.82	0.68	NA	IgG_S	Stimulated
S_MED12	Q8N960	CEP120	28|33|0	61	20.33	3	33|0|0	0.02	0.06	0.02	0.06	0.02	-46.94	1.85	0.5	NA	IgG_S	Stimulated
S_MED12	Q8N9Q2	SREK1IP1	6|3|8	17	5.67	3	8|11|11	0	0	0	0	0	-34.79	0.57	0.74	NA	IgG_S	Stimulated
S_MED12	Q8NA72	POC5	13|13|0	26	8.67	3	19|0|0	0	0.01	0	0.01	0	-26.55	1.37	0.56	NA	IgG_S	Stimulated
S_MED12	Q8NAB2	KBTBD3	4|3|1	8	2.67	3	2|0|3	0.09	0.19	0.09	0.19	0.09	-5.68	1.6	0.44	NA	IgG_S	Stimulated
S_MED12	Q8NBT0	POC1A	2|2|0	4	1.33	3	1|0|0	0.45	0.67	0.45	0.67	0.45	-2.48	4	0.16	NA	IgG_S	Stimulated
S_MED12	Q8NC51	SERBP1	7|6|5	18	6	3	1|2|9	0	0.01	0	0.01	0	-7.37	1.5	0.56	NA	IgG_S	Stimulated
S_MED12	Q8ND76	CCNY	10|4|0	14	4.67	3	1|1|0	0.62	1	0.62	1	0.62	-3.71	7	0.12	NA	IgG_S	Stimulated
S_MED12	Q8NDX1	PSD4	4|0|2	6	2	3	0|0|2	0.38	0.76	0.38	0.76	0.38	-3.84	3	0.19	NA	IgG_S	Stimulated
S_MED12	Q8NF50	DOCK8	178|167|141	486	162	3	91|145|116	0	0	0	0	0	-211.19	1.38	0.73	NA	IgG_S	Stimulated
S_MED12	Q8NHS0	DNAJB8	1|1|0	2	0.67	3	0|0|0	0	0	0	0	0	-1.67	6.67	0.74	NA	IgG_S	Stimulated
S_MED12	Q8NHV4	NEDD1	4|1|0	5	1.67	3	3|0|0	0.2	0.6	0.2	0.6	0.2	-4.26	1.67	0.39	NA	IgG_S	Stimulated
S_MED12	Q8TAD7	OCC1	12|14|8	34	11.33	3	10|6|10	0	0	0	0	0	-20.18	1.31	0.64	NA	IgG_S	Stimulated
S_MED12	Q8TBC3	SHKBP1	4|4|0	8	2.67	3	3|2|2	0.02	0.02	0.02	0.02	0.02	-10.39	1.14	0.51	NA	IgG_S	Stimulated
S_MED12	Q8TC05	MDM1	21|18|0	39	13	3	26|0|0	0	0.01	0	0.01	0	-36.78	1.5	0.56	NA	IgG_S	Stimulated
S_MED12	Q8TC44	POC1B	6|9|0	15	5	3	13|0|1	0	0.01	0	0.01	0	-19.57	1.07	0.56	NA	IgG_S	Stimulated
S_MED12	Q8TDN6	BRIX1	1|1|0	2	0.67	3	0|1|0	0	0	0	0	0	-2.48	2	0.74	NA	IgG_S	Stimulated
S_MED12	Q8TEM1	NUP210	32|37|22	91	30.33	3	4|1|1	1	1	1	1	1	13.72	15.17	0	NA	IgG_S	Stimulated
S_MED12	Q8TEP8	CEP192	35|35|0	70	23.33	3	45|0|0	0	0	0	0	0	-64.63	1.56	0.62	NA	IgG_S	Stimulated
S_MED12	Q8TF42	UBASH3B	1|0|1	2	0.67	3	4|0|1	0	0	0	0	0	-7.43	0.4	0.74	NA	IgG_S	Stimulated
S_MED12	Q8WUM0	NUP133	3|1|5	9	3	3	3|0|2	0.17	0.44	0.17	0.44	0.17	-5.68	1.8	0.41	NA	IgG_S	Stimulated
S_MED12	Q8WUM4	PDCD6IP	6|3|13	22	7.33	3	23|16|16	0	0	0	0	0	-70.18	0.4	0.74	NA	IgG_S	Stimulated
S_MED12	Q8WW22	DNAJA4	1|0|0	1	0.33	3	0|0|0	0	0	0	0	0	-1.67	3.33	0.74	NA	IgG_S	Stimulated
S_MED12	Q8WWI1	LMO7	39|9|1	49	16.33	3	5|18|4	0.31	0.92	0.31	0.92	0.31	-35.23	1.81	0.34	NA	IgG_S	Stimulated
S_MED12	Q8WWP7	GIMAP1	1|0|0	1	0.33	3	0|0|1	0	0	0	0	0	-2.48	1	0.74	NA	IgG_S	Stimulated
S_MED12	Q8WXW3	PIBF1	1|0|0	1	0.33	3	2|0|0	0	0	0	0	0	-3.84	0.5	0.74	NA	IgG_S	Stimulated
S_MED12	Q8WYJ6	SEPTIN1	1|1|0	2	0.67	3	0|0|0	0	0	0	0	0	-1.67	6.67	0.74	NA	IgG_S	Stimulated
S_MED12	Q8WYL5	SSH1	8|4|5	17	5.67	3	0|4|3	0.25	0.64	0.25	0.64	0.25	-3.52	2.43	0.36	NA	IgG_S	Stimulated
S_MED12	Q92499	DDX1	2|1|0	3	1	3	1|0|2	0.05	0.14	0.05	0.14	0.05	-4.71	1	0.46	NA	IgG_S	Stimulated
S_MED12	Q92522	H1-10	1|3|3	7	2.33	3	0|1|0	0.63	0.95	0.63	0.95	0.63	-1.07	7	0.11	NA	IgG_S	Stimulated
S_MED12	Q92556	ELMO1	8|1|0	9	3	3	0|0|2	0.33	0.98	0.33	0.98	0.33	-3.84	4.5	0.26	NA	IgG_S	Stimulated
S_MED12	Q92560	BAP1	31|14|38	83	27.67	3	0|0|0	1	1	1	1	1	22.14	276.67	0	NA	IgG_S	Stimulated
S_MED12	Q92598	HSPH1	5|5|3	13	4.33	3	0|0|0	1	1	1	1	1	4.71	43.33	0	NA	IgG_S	Stimulated
S_MED12	Q92608	DOCK2	18|10|13	41	13.67	3	24|15|19	0	0	0	0	0	-57.23	0.71	0.74	NA	IgG_S	Stimulated
S_MED12	Q92614	MYO18A	245|267|222	734	244.67	3	142|241|196	0	0	0	0	0	-360.08	1.27	0.74	NA	IgG_S	Stimulated
S_MED12	Q92616	GCN1	1|1|1	3	1	3	7|1|2	0	0	0	0	0	-11.68	0.3	0.74	NA	IgG_S	Stimulated
S_MED12	Q92619	ARHGAP45	62|62|7	131	43.67	3	11|46|8	0	0	0	0	0	-72	2.02	0.6	NA	IgG_S	Stimulated
S_MED12	Q92621	NUP205	3|3|7	13	4.33	3	1|4|1	0.25	0.69	0.25	0.69	0.25	-3.82	2.17	0.36	NA	IgG_S	Stimulated
S_MED12	Q92734	TFG	17|24|18	59	19.67	3	0|0|0	1	1	1	1	1	26.63	196.67	0	NA	IgG_S	Stimulated
S_MED12	Q92804	TAF15	16|11|0	27	9	3	9|0|8	0.05	0.16	0.05	0.16	0.05	-24.4	1.59	0.46	NA	IgG_S	Stimulated
S_MED12	Q92835	INPP5D	1|1|0	2	0.67	3	0|1|1	0	0	0	0	0	-3.71	1	0.74	NA	IgG_S	Stimulated
S_MED12	Q92841	DDX17	15|9|2	26	8.67	3	7|4|4	0.28	0.85	0.28	0.85	0.28	-16.62	1.73	0.35	NA	IgG_S	Stimulated
S_MED12	Q92888	ARHGEF1	8|3|8	19	6.33	3	5|6|8	0	0	0	0	0	-19.9	1	0.64	NA	IgG_S	Stimulated
S_MED12	Q92973	TNPO1	2|0|2	4	1.33	3	4|2|4	0	0	0	0	0	-14.71	0.4	0.74	NA	IgG_S	Stimulated
S_MED12	Q92974	ARHGEF2	4|1|0	5	1.67	3	0|1|1	0.28	0.85	0.28	0.85	0.28	-3.71	2.5	0.35	NA	IgG_S	Stimulated
S_MED12	Q93074	MED12	238|185|244	667	222.33	3	0|0|0	1	1	1	1	1	265.77	2223.33	0	NA	IgG_S	Stimulated
S_MED12	Q969Q0	RPL36AL	10|6|6	22	7.33	3	5|6|7	0	0	0	0	0	-13.67	1.22	0.61	NA	IgG_S	Stimulated
S_MED12	Q96C19	EFHD2	3|2|3	8	2.67	3	1|1|2	0.12	0.16	0.12	0.16	0.12	-3.01	2	0.42	NA	IgG_S	Stimulated
S_MED12	Q96CN4	EVI5L	1|2|1	4	1.33	3	0|0|0	0.32	0.95	0.32	0.95	0.32	0.84	13.33	0.29	NA	IgG_S	Stimulated
S_MED12	Q96DN5	TBC1D31	10|11|1	22	7.33	3	25|0|0	0	0	0	0	0	-31.74	0.88	0.65	NA	IgG_S	Stimulated
S_MED12	Q96EK4	THAP11	15|12|17	44	14.67	3	0|0|0	1	1	1	1	1	19.12	146.67	0	NA	IgG_S	Stimulated
S_MED12	Q96ER3	SAAL1	1|0|2	3	1	3	1|0|2	0.05	0.14	0.05	0.14	0.05	-4.71	1	0.46	NA	IgG_S	Stimulated
S_MED12	Q96EZ8	MCRS1	3|1|6	10	3.33	3	0|0|0	0.66	1	0.66	1	0.66	0.84	33.33	0.06	NA	IgG_S	Stimulated
S_MED12	Q96FJ2	DYNLL2	9|8|3	20	6.67	3	7|4|4	0	0	0	0	0	-14.69	1.33	0.58	NA	IgG_S	Stimulated
S_MED12	Q96FS4	SIPA1	5|3|7	15	5	3	0|5|14	0	0	0	0	0	-19	0.79	0.65	NA	IgG_S	Stimulated
S_MED12	Q96G25	MED8	36|29|34	99	33	3	0|0|0	1	1	1	1	1	44.23	330	0	NA	IgG_S	Stimulated
S_MED12	Q96GD4	AURKB	4|4|2	10	3.33	3	2|1|4	0.02	0.02	0.02	0.02	0.02	-6.56	1.43	0.51	NA	IgG_S	Stimulated
S_MED12	Q96HR3	MED30	16|15|21	52	17.33	3	0|0|0	1	1	1	1	1	23.64	173.33	0	NA	IgG_S	Stimulated
S_MED12	Q96HS1	PGAM5	12|13|7	32	10.67	3	3|3|1	0.85	1	0.85	1	0.85	0.22	4.57	0.01	NA	IgG_S	Stimulated
S_MED12	Q96II8	LRCH3	19|13|7	39	13	3	2|8|5	0.38	0.97	0.38	0.97	0.38	-8.58	2.6	0.19	NA	IgG_S	Stimulated
S_MED12	Q96MT8	CEP63	45|31|0	76	25.33	3	40|0|3	0.02	0.05	0.02	0.05	0.02	-61.81	1.77	0.51	NA	IgG_S	Stimulated
S_MED12	Q96PK6	RBM14	37|31|25	93	31	3	27|20|23	0	0	0	0	0	-47.21	1.33	0.7	NA	IgG_S	Stimulated
S_MED12	Q96PP8	GBP5	3|3|3	9	3	3	5|1|6	0	0	0	0	0	-10.79	0.75	0.74	NA	IgG_S	Stimulated
S_MED12	Q96RN5	MED15	16|6|19	41	13.67	3	0|0|0	1	1	1	1	1	9.77	136.67	0	NA	IgG_S	Stimulated
S_MED12	Q96RU3	FNBP1	2|0|1	3	1	3	1|1|1	0.05	0.14	0.05	0.14	0.05	-4.71	1	0.46	NA	IgG_S	Stimulated
S_MED12	Q96S97	MYADM	11|6|3	20	6.67	3	4|7|5	0	0.01	0	0.01	0	-16	1.25	0.56	NA	IgG_S	Stimulated
S_MED12	Q96SB3	PPP1R9B	102|84|103	289	96.33	3	55|81|82	0	0	0	0	0	-135.54	1.33	0.73	NA	IgG_S	Stimulated
S_MED12	Q96SN8	CDK5RAP2	28|32|0	60	20	3	45|0|1	0	0	0	0	0	-66.17	1.3	0.65	NA	IgG_S	Stimulated
S_MED12	Q96T76	MMS19	1|0|0	1	0.33	3	1|0|2	0	0	0	0	0	-4.71	0.33	0.74	NA	IgG_S	Stimulated
S_MED12	Q99439	CNN2	1|0|1	2	0.67	3	0|0|0	0	0	0	0	0	-1.67	6.67	0.74	NA	IgG_S	Stimulated
S_MED12	Q99567	NUP88	2|2|5	9	3	3	0|0|0	0.96	1	0.96	1	0.96	2.87	30	0	NA	IgG_S	Stimulated
S_MED12	Q99623	PHB2	3|7|1	11	3.67	3	7|3|5	0	0	0	0	0	-18.95	0.73	0.61	NA	IgG_S	Stimulated
S_MED12	Q99661	KIF2C	2|0|0	2	0.67	3	0|0|0	0.32	0.95	0.32	0.95	0.32	-1.67	6.67	0.29	NA	IgG_S	Stimulated
S_MED12	Q99714	HSD17B10	5|7|3	15	5	3	0|0|0	1	1	1	1	1	4.71	50	0	NA	IgG_S	Stimulated
S_MED12	Q99733	NAP1L4	4|2|2	8	2.67	3	1|1|3	0.07	0.19	0.07	0.19	0.07	-4.19	1.6	0.45	NA	IgG_S	Stimulated
S_MED12	Q99816	TSG101	6|8|12	26	8.67	3	8|8|9	0	0	0	0	0	-22.09	1.04	0.65	NA	IgG_S	Stimulated
S_MED12	Q99832	CCT7	3|2|0	5	1.67	3	1|0|2	0.17	0.37	0.17	0.37	0.17	-4.71	1.67	0.4	NA	IgG_S	Stimulated
S_MED12	Q99880	H2BC13	2|0|1	3	1	3	1|1|2	0.02	0.05	0.02	0.05	0.02	-6.19	0.75	0.51	NA	IgG_S	Stimulated
S_MED12	Q9BPX5	ARPC5L	15|12|10	37	12.33	3	7|12|11	0	0	0	0	0	-21.97	1.23	0.66	NA	IgG_S	Stimulated
S_MED12	Q9BQ61	TRIR	6|3|3	12	4	3	2|4|2	0.04	0.11	0.04	0.11	0.04	-6.27	1.5	0.48	NA	IgG_S	Stimulated
S_MED12	Q9BQE3	TUBA1C	43|30|27	100	33.33	3	30|29|31	0	0	0	0	0	-67.88	1.11	0.72	NA	IgG_S	Stimulated
S_MED12	Q9BR77	CCDC77	10|6|0	16	5.33	3	13|0|0	0.02	0.07	0.02	0.07	0.02	-17.95	1.23	0.5	NA	IgG_S	Stimulated
S_MED12	Q9BT92	TCHP	1|3|0	4	1.33	3	4|0|0	0.08	0.25	0.08	0.25	0.08	-5.74	1	0.44	NA	IgG_S	Stimulated
S_MED12	Q9BTC0	DIDO1	38|28|54	120	40	3	0|1|0	1	1	1	1	1	96.48	120	0	NA	IgG_S	Stimulated
S_MED12	Q9BTT4	MED10	20|15|28	63	21	3	0|0|0	1	1	1	1	1	23.64	210	0	NA	IgG_S	Stimulated
S_MED12	Q9BU76	MMTAG2	1|0|1	2	0.67	3	2|2|2	0	0	0	0	0	-8.9	0.33	0.74	NA	IgG_S	Stimulated
S_MED12	Q9BUE0	MED18	10|11|13	34	11.33	3	0|0|0	1	1	1	1	1	16.07	113.33	0	NA	IgG_S	Stimulated
S_MED12	Q9BUJ2	HNRNPUL1	17|16|5	38	12.67	3	10|11|14	0	0	0	0	0	-37.02	1.09	0.67	NA	IgG_S	Stimulated
S_MED12	Q9BV73	CEP250	22|30|0	52	17.33	3	31|0|0	0.02	0.05	0.02	0.05	0.02	-44.04	1.68	0.51	NA	IgG_S	Stimulated
S_MED12	Q9BW27	NUP85	5|2|7	14	4.67	3	9|3|4	0	0	0	0	0	-17.78	0.88	0.62	NA	IgG_S	Stimulated
S_MED12	Q9BWU1	CDK19	5|0|5	10	3.33	3	0|0|0	0.67	1	0.67	1	0.67	-1.67	33.33	0.05	NA	IgG_S	Stimulated
S_MED12	Q9BXS6	NUSAP1	4|8|0	12	4	3	2|0|0	0.58	0.98	0.58	0.98	0.58	-3.84	6	0.13	NA	IgG_S	Stimulated
S_MED12	Q9BY77	POLDIP3	10|4|2	16	5.33	3	2|1|1	0.49	1	0.49	1	0.49	-3.01	4	0.15	NA	IgG_S	Stimulated
S_MED12	Q9C005	DPY30	14|11|17	42	14	3	0|0|0	1	1	1	1	1	17.6	140	0	NA	IgG_S	Stimulated
S_MED12	Q9C0D2	CEP295	1|3|0	4	1.33	3	3|0|0	0.14	0.43	0.14	0.43	0.14	-4.26	1.33	0.42	NA	IgG_S	Stimulated
S_MED12	Q9GZR7	DDX24	1|0|0	1	0.33	3	0|0|0	0	0	0	0	0	-1.67	3.33	0.74	NA	IgG_S	Stimulated
S_MED12	Q9GZY6	LAT2	3|2|0	5	1.67	3	0|2|0	0.32	0.59	0.32	0.59	0.32	-3.84	2.5	0.27	NA	IgG_S	Stimulated
S_MED12	Q9H0U4	RAB1B	10|11|8	29	9.67	3	10|7|10	0	0	0	0	0	-21.34	1.07	0.67	NA	IgG_S	Stimulated
S_MED12	Q9H204	MED28	15|15|17	47	15.67	3	0|0|0	1	1	1	1	1	23.64	156.67	0	NA	IgG_S	Stimulated
S_MED12	Q9H3U1	UNC45A	8|5|1	14	4.67	3	0|1|1	0.65	1	0.65	1	0.65	-2.1	7	0.08	NA	IgG_S	Stimulated
S_MED12	Q9H400	LIME1	7|6|0	13	4.33	3	0|5|0	0.43	0.7	0.43	0.7	0.43	-7.22	2.6	0.17	NA	IgG_S	Stimulated
S_MED12	Q9H444	CHMP4B	3|3|3	9	3	3	6|4|4	0	0	0	0	0	-13.48	0.64	0.74	NA	IgG_S	Stimulated
S_MED12	Q9H4A6	GOLPH3	6|1|1	8	2.67	3	1|0|3	0.26	0.78	0.26	0.78	0.26	-4.38	2	0.36	NA	IgG_S	Stimulated
S_MED12	Q9H4E7	DEF6	1|2|2	5	1.67	3	1|1|1	0.09	0.14	0.09	0.14	0.09	-3.3	1.67	0.44	NA	IgG_S	Stimulated
S_MED12	Q9H4G4	GLIPR2	32|33|17	82	27.33	3	17|16|13	0	0	0	0	0	-30.62	1.78	0.61	NA	IgG_S	Stimulated
S_MED12	Q9H7Z6	KAT8	1|0|2	3	1	3	0|0|0	0.32	0.95	0.32	0.95	0.32	-1.67	10	0.29	NA	IgG_S	Stimulated
S_MED12	Q9H944	MED20	20|19|19	58	19.33	3	0|0|0	1	1	1	1	1	29.59	193.33	0	NA	IgG_S	Stimulated
S_MED12	Q9H9B4	SFXN1	4|2|0	6	2	3	8|0|1	0	0.01	0	0.01	0	-12.39	0.67	0.57	NA	IgG_S	Stimulated
S_MED12	Q9H9L4	KANSL2	3|0|2	5	1.67	3	0|0|0	0.65	0.99	0.65	0.99	0.65	-1.67	16.67	0.09	NA	IgG_S	Stimulated
S_MED12	Q9HC77	CENPJ	1|0|0	1	0.33	3	0|0|0	0	0	0	0	0	-1.67	3.33	0.74	NA	IgG_S	Stimulated
S_MED12	Q9NP31	SH2D2A	2|3|3	8	2.67	3	3|2|2	0	0.01	0	0.01	0	-6.56	1.14	0.55	NA	IgG_S	Stimulated
S_MED12	Q9NP64	ZCCHC17	1|1|1	3	1	3	3|3|0	0	0	0	0	0	-6.7	0.5	0.74	NA	IgG_S	Stimulated
S_MED12	Q9NPJ6	MED4	37|34|47	118	39.33	3	0|0|0	1	1	1	1	1	51.47	393.33	0	NA	IgG_S	Stimulated
S_MED12	Q9NQS7	INCENP	4|0|0	4	1.33	3	0|0|0	0.33	1	0.33	1	0.33	-1.67	13.33	0.23	NA	IgG_S	Stimulated
S_MED12	Q9NQX4	MYO5C	1|0|0	1	0.33	3	0|0|0	0	0	0	0	0	-1.67	3.33	0.74	NA	IgG_S	Stimulated
S_MED12	Q9NR30	DDX21	13|17|9	39	13	3	5|2|10	0.12	0.34	0.12	0.34	0.12	-8.06	2.29	0.43	NA	IgG_S	Stimulated
S_MED12	Q9NR31	SAR1A	3|2|0	5	1.67	3	1|0|1	0.32	0.62	0.32	0.62	0.32	-3.71	2.5	0.28	NA	IgG_S	Stimulated
S_MED12	Q9NRR3	CDC42SE2	2|2|1	5	1.67	3	0|0|1	0.45	0.67	0.45	0.67	0.45	-1.07	5	0.16	NA	IgG_S	Stimulated
S_MED12	Q9NTJ3	SMC4	3|1|0	4	1.33	3	0|1|0	0.32	0.95	0.32	0.95	0.32	-2.48	4	0.28	NA	IgG_S	Stimulated
S_MED12	Q9NVC6	MED17	37|39|47	123	41	3	0|0|0	1	1	1	1	1	55.8	410	0	NA	IgG_S	Stimulated
S_MED12	Q9NVI7	ATAD3A	87|84|62	233	77.67	3	52|67|55	0	0	0	0	0	-115.79	1.34	0.73	NA	IgG_S	Stimulated
S_MED12	Q9NVP1	DDX18	2|2|0	4	1.33	3	0|0|1	0.45	0.67	0.45	0.67	0.45	-2.48	4	0.16	NA	IgG_S	Stimulated
S_MED12	Q9NWA0	MED9	15|10|16	41	13.67	3	0|0|0	1	1	1	1	1	16.07	136.67	0	NA	IgG_S	Stimulated
S_MED12	Q9NWB6	ARGLU1	12|12|13	37	12.33	3	9|9|9	0	0	0	0	0	-15.6	1.37	0.66	NA	IgG_S	Stimulated
S_MED12	Q9NWQ8	PAG1	8|13|5	26	8.67	3	3|5|4	0.31	0.91	0.31	0.91	0.31	-8.08	2.17	0.33	NA	IgG_S	Stimulated
S_MED12	Q9NX63	CHCHD3	8|9|9	26	8.67	3	8|6|6	0	0	0	0	0	-13.13	1.3	0.64	NA	IgG_S	Stimulated
S_MED12	Q9NX70	MED29	4|3|8	15	5	3	0|0|0	1	1	1	1	1	4.71	50	0	NA	IgG_S	Stimulated
S_MED12	Q9NYF8	BCLAF1	7|4|1	12	4	3	1|0|1	0.62	1	0.62	1	0.62	-2.1	6	0.12	NA	IgG_S	Stimulated
S_MED12	Q9NYL9	TMOD3	108|96|98	302	100.67	3	57|90|90	0	0	0	0	0	-140.98	1.27	0.73	NA	IgG_S	Stimulated
S_MED12	Q9NZ01	TECR	3|1|2	6	2	3	2|0|1	0.17	0.37	0.17	0.37	0.17	-3.3	2	0.4	NA	IgG_S	Stimulated
S_MED12	Q9NZB2	FAM120A	6|6|9	21	7	3	0|0|0	1	1	1	1	1	9.77	70	0	NA	IgG_S	Stimulated
S_MED12	Q9NZZ3	CHMP5	1|0|3	4	1.33	3	1|2|1	0.05	0.16	0.05	0.16	0.05	-6.19	1	0.46	NA	IgG_S	Stimulated
S_MED12	Q9P086	MED11	19|16|20	55	18.33	3	0|0|0	1	1	1	1	1	25.14	183.33	0	NA	IgG_S	Stimulated
S_MED12	Q9P0J6	MRPL36	2|0|3	5	1.67	3	0|0|1	0.54	0.95	0.54	0.95	0.54	-2.48	5	0.14	NA	IgG_S	Stimulated
S_MED12	Q9P0L0	VAPA	1|1|1	3	1	3	1|2|1	0	0	0	0	0	-4.5	0.75	0.74	NA	IgG_S	Stimulated
S_MED12	Q9P0U4	CXXC1	37|25|42	104	34.67	3	0|0|0	1	1	1	1	1	38.4	346.67	0	NA	IgG_S	Stimulated
S_MED12	Q9P1W8	SIRPG	22|4|2	28	9.33	3	8|0|1	0.32	0.95	0.32	0.95	0.32	-8.07	3.11	0.28	NA	IgG_S	Stimulated
S_MED12	Q9P258	RCC2	5|2|3	10	3.33	3	0|2|3	0.17	0.44	0.17	0.44	0.17	-4.12	2	0.4	NA	IgG_S	Stimulated
S_MED12	Q9P2G1	ANKIB1	1|0|0	1	0.33	3	0|0|0	0	0	0	0	0	-1.67	3.33	0.74	NA	IgG_S	Stimulated
S_MED12	Q9P2N6	KANSL3	12|10|19	41	13.67	3	0|0|0	1	1	1	1	1	16.07	136.67	0	NA	IgG_S	Stimulated
S_MED12	Q9P2S5	WRAP73	2|2|0	4	1.33	3	3|0|0	0.14	0.21	0.14	0.21	0.14	-4.26	1.33	0.42	NA	IgG_S	Stimulated
S_MED12	Q9UBL3	ASH2L	35|27|36	98	32.67	3	0|0|0	1	1	1	1	1	41.32	326.67	0	NA	IgG_S	Stimulated
S_MED12	Q9UDW1	UQCR10	4|5|8	17	5.67	3	5|7|6	0	0	0	0	0	-16.73	0.94	0.64	NA	IgG_S	Stimulated
S_MED12	Q9UGI8	TES	3|0|0	3	1	3	0|0|0	0.33	0.99	0.33	0.99	0.33	-1.67	10	0.24	NA	IgG_S	Stimulated
S_MED12	Q9UHB6	LIMA1	209|166|199	574	191.33	3	101|145|165	0	0	0	0	0	-244.73	1.4	0.74	NA	IgG_S	Stimulated
S_MED12	Q9UHD2	TBK1	1|1|0	2	0.67	3	1|1|1	0	0	0	0	0	-4.71	0.67	0.74	NA	IgG_S	Stimulated
S_MED12	Q9UHI6	DDX20	13|3|18	34	11.33	3	26|16|30	0	0	0	0	0	-94.45	0.47	0.74	NA	IgG_S	Stimulated
S_MED12	Q9UHV7	MED13	96|75|127	298	99.33	3	0|0|0	1	1	1	1	1	110.14	993.33	0	NA	IgG_S	Stimulated
S_MED12	Q9UK41	VPS28	1|0|2	3	1	3	3|1|4	0	0	0	0	0	-11.85	0.38	0.74	NA	IgG_S	Stimulated
S_MED12	Q9UKB1	FBXW11	10|2|9	21	7	3	1|1|3	0.67	1	0.67	1	0.67	-4.19	4.2	0.05	NA	IgG_S	Stimulated
S_MED12	Q9UKM9	RALY	2|4|2	8	2.67	3	0|1|2	0.31	0.66	0.31	0.66	0.31	-1.85	2.67	0.33	NA	IgG_S	Stimulated
S_MED12	Q9UL46	PSME2	8|7|7	22	7.33	3	10|7|8	0	0	0	0	0	-20.48	0.88	0.74	NA	IgG_S	Stimulated
S_MED12	Q9ULK4	MED23	1|0|4	5	1.67	3	0|0|0	0.33	1	0.33	1	0.33	-1.67	16.67	0.23	NA	IgG_S	Stimulated
S_MED12	Q9ULV4	CORO1C	55|55|54	164	54.67	3	39|61|57	0	0	0	0	0	-106.98	1.04	0.73	NA	IgG_S	Stimulated
S_MED12	Q9UM54	MYO6	1|5|0	6	2	3	0|2|0	0.29	0.87	0.29	0.87	0.29	-3.84	3	0.34	NA	IgG_S	Stimulated
S_MED12	Q9UMS4	PRPF19	2|2|0	4	1.33	3	2|1|3	0	0	0	0	0	-8.9	0.67	0.74	NA	IgG_S	Stimulated
S_MED12	Q9UNM6	PSMD13	1|1|0	2	0.67	3	0|0|0	0	0	0	0	0	-1.67	6.67	0.74	NA	IgG_S	Stimulated
S_MED12	Q9UNQ2	DIMT1	1|0|0	1	0.33	3	0|0|1	0	0	0	0	0	-2.48	1	0.74	NA	IgG_S	Stimulated
S_MED12	Q9UPN7	PPP6R1	2|1|3	6	2	3	4|1|3	0	0	0	0	0	-9.46	0.75	0.59	NA	IgG_S	Stimulated
S_MED12	Q9Y228	TRAF3IP3	1|3|2	6	2	3	3|2|2	0	0.01	0	0.01	0	-8.14	0.86	0.57	NA	IgG_S	Stimulated
S_MED12	Q9Y230	RUVBL2	23|9|16	48	16	3	1|0|3	0.99	1	0.99	1	0.99	3.42	12	0	NA	IgG_S	Stimulated
S_MED12	Q9Y265	RUVBL1	27|23|20	70	23.33	3	4|1|4	1	1	1	1	1	12.94	7.78	0	NA	IgG_S	Stimulated
S_MED12	Q9Y277	VDAC3	5|7|3	15	5	3	5|2|0	0.17	0.4	0.17	0.4	0.17	-4.66	2.14	0.4	NA	IgG_S	Stimulated
S_MED12	Q9Y285	FARSA	2|1|1	4	1.33	3	1|0|2	0.05	0.14	0.05	0.14	0.05	-3.3	1.33	0.46	NA	IgG_S	Stimulated
S_MED12	Q9Y2D5	PALM2AKAP2	4|1|0	5	1.67	3	0|0|0	0.33	1	0.33	1	0.33	-1.67	16.67	0.23	NA	IgG_S	Stimulated
S_MED12	Q9Y2Q3	GSTK1	4|3|0	7	2.33	3	0|0|0	0.66	1	0.66	1	0.66	-1.67	23.33	0.06	NA	IgG_S	Stimulated
S_MED12	Q9Y2W1	THRAP3	7|7|4	18	6	3	5|2|4	0.01	0.02	0.01	0.02	0.01	-8.35	1.64	0.52	NA	IgG_S	Stimulated
S_MED12	Q9Y2X0	MED16	9|7|14	30	10	3	0|0|0	1	1	1	1	1	11.38	100	0	NA	IgG_S	Stimulated
S_MED12	Q9Y2X3	NOP58	5|1|0	6	2	3	1|0|1	0.32	0.96	0.32	0.96	0.32	-3.71	3	0.27	NA	IgG_S	Stimulated
S_MED12	Q9Y3C7	MED31	16|14|16	46	15.33	3	0|0|0	1	1	1	1	1	22.14	153.33	0	NA	IgG_S	Stimulated
S_MED12	Q9Y3D8	AK6	1|0|0	1	0.33	3	0|0|0	0	0	0	0	0	-1.67	3.33	0.74	NA	IgG_S	Stimulated
S_MED12	Q9Y3I0	RTCB	4|1|1	6	2	3	1|0|1	0.28	0.85	0.28	0.85	0.28	-2.1	3	0.35	NA	IgG_S	Stimulated
S_MED12	Q9Y3L5	RAP2C	1|3|2	6	2	3	3|3|3	0	0	0	0	0	-10.71	0.67	0.74	NA	IgG_S	Stimulated
S_MED12	Q9Y3U8	RPL36	7|7|6	20	6.67	3	6|5|6	0	0	0	0	0	-12.49	1.18	0.63	NA	IgG_S	Stimulated
S_MED12	Q9Y3Y2	CHTOP	1|1|0	2	0.67	3	0|0|0	0	0	0	0	0	-1.67	6.67	0.74	NA	IgG_S	Stimulated
S_MED12	Q9Y3Z3	SAMHD1	16|20|15	51	17	3	15|16|17	0	0	0	0	0	-35.86	1.06	0.7	NA	IgG_S	Stimulated
S_MED12	Q9Y490	TLN1	2|1|0	3	1	3	1|0|0	0.22	0.67	0.22	0.67	0.22	-2.48	3	0.37	NA	IgG_S	Stimulated
S_MED12	Q9Y4H4	GPSM3	15|12|7	34	11.33	3	3|10|6	0.01	0.03	0.01	0.03	0.01	-13.16	1.79	0.53	NA	IgG_S	Stimulated
S_MED12	Q9Y4I1	MYO5A	4|30|24	58	19.33	3	0|13|25	0	0	0	0	0	-42.31	1.53	0.61	NA	IgG_S	Stimulated
S_MED12	Q9Y5B8	NME7	3|2|0	5	1.67	3	3|0|0	0.21	0.43	0.21	0.43	0.21	-4.26	1.67	0.39	NA	IgG_S	Stimulated
S_MED12	Q9Y5S9	RBM8A	1|3|1	5	1.67	3	0|0|0	0.33	0.99	0.33	0.99	0.33	0.84	16.67	0.24	NA	IgG_S	Stimulated
S_MED12	Q9Y5Y2	NUBP2	1|1|0	2	0.67	3	1|0|0	0	0	0	0	0	-2.48	2	0.74	NA	IgG_S	Stimulated
S_MED12	Q9Y608	LRRFIP2	28|32|25	85	28.33	3	11|27|21	0	0	0	0	0	-34.14	1.44	0.69	NA	IgG_S	Stimulated
S_MED12	Q9Y678	COPG1	2|2|1	5	1.67	3	0|0|0	0.63	0.95	0.63	0.95	0.63	0.84	16.67	0.11	NA	IgG_S	Stimulated
S_MED12	Q9Y6M4	CSNK1G3	11|13|2	26	8.67	3	4|11|5	0	0	0	0	0	-23.2	1.3	0.59	NA	IgG_S	Stimulated
S_MED12	Q9Y6N5	SQOR	5|8|7	20	6.67	3	4|0|10	0	0	0	0	0	-9.65	1.43	0.58	NA	IgG_S	Stimulated
S_MED12	Q9Y6R9	CCDC61	4|4|0	8	2.67	3	7|0|0	0.04	0.06	0.04	0.06	0.04	-9.62	1.14	0.48	NA	IgG_S	Stimulated
S_MED12	Q9Y6V7	DDX49	2|2|0	4	1.33	3	0|0|0	0.63	0.95	0.63	0.95	0.63	-1.67	13.33	0.11	NA	IgG_S	Stimulated
S_MED12	Q9Y6W8	ICOS	1|0|2	3	1	3	0|1|1	0.11	0.33	0.11	0.33	0.11	-3.71	1.5	0.43	NA	IgG_S	Stimulated
S_MED12	O14639	ABLIM1	0|2|1	3	1	3	0|4|0	0.03	0.09	0.03	0.09	0.03	-5.74	0.75	0.49	NA	IgG_S	Stimulated
S_MED12	O14773	TPP1	0|1|0	1	0.33	3	0|0|0	0	0	0	0	0	-1.67	3.33	0.74	NA	IgG_S	Stimulated
S_MED12	O43303	CCP110	0|2|0	2	0.67	3	0|0|0	0.32	0.95	0.32	0.95	0.32	-1.67	6.67	0.29	NA	IgG_S	Stimulated
S_MED12	O75607	NPM3	0|1|0	1	0.33	3	0|0|0	0	0	0	0	0	-1.67	3.33	0.74	NA	IgG_S	Stimulated
S_MED12	O76021	RSL1D1	0|1|0	1	0.33	3	0|0|0	0	0	0	0	0	-1.67	3.33	0.74	NA	IgG_S	Stimulated
S_MED12	O94761	RECQL4	0|2|3	5	1.67	3	0|1|1	0.32	0.62	0.32	0.62	0.32	-3.71	2.5	0.28	NA	IgG_S	Stimulated
S_MED12	O95071	UBR5	0|2|0	2	0.67	3	0|0|0	0.32	0.95	0.32	0.95	0.32	-1.67	6.67	0.29	NA	IgG_S	Stimulated
S_MED12	O95433	AHSA1	0|1|0	1	0.33	3	0|0|1	0	0	0	0	0	-2.48	1	0.74	NA	IgG_S	Stimulated
S_MED12	P00813	ADA	0|3|0	3	1	3	0|0|0	0.33	0.99	0.33	0.99	0.33	-1.67	10	0.24	NA	IgG_S	Stimulated
S_MED12	P02786	TFRC	0|3|3	6	2	3	2|1|0	0.25	0.37	0.25	0.37	0.25	-4.71	2	0.36	NA	IgG_S	Stimulated
S_MED12	P06493	CDK1	0|1|0	1	0.33	3	0|0|5	0	0	0	0	0	-7.22	0.2	0.74	NA	IgG_S	Stimulated
S_MED12	P08237	PFKM	0|1|0	1	0.33	3	0|0|0	0	0	0	0	0	-1.67	3.33	0.74	NA	IgG_S	Stimulated
S_MED12	P09429	HMGB1	0|1|0	1	0.33	3	0|0|0	0	0	0	0	0	-1.67	3.33	0.74	NA	IgG_S	Stimulated
S_MED12	P09543	CNP	0|1|2	3	1	3	1|2|2	0	0.01	0	0.01	0	-7.62	0.6	0.55	NA	IgG_S	Stimulated
S_MED12	P09874	PARP1	0|1|0	1	0.33	3	0|0|0	0	0	0	0	0	-1.67	3.33	0.74	NA	IgG_S	Stimulated
S_MED12	P16104	H2AX	0|1|1	2	0.67	3	0|0|0	0	0	0	0	0	-1.67	6.67	0.74	NA	IgG_S	Stimulated
S_MED12	P16520	GNB3	0|1|0	1	0.33	3	0|0|0	0	0	0	0	0	-1.67	3.33	0.74	NA	IgG_S	Stimulated
S_MED12	P18627	LAG3	0|1|0	1	0.33	3	4|4|3	0	0	0	0	0	-16.18	0.09	0.74	NA	IgG_S	Stimulated
S_MED12	P23258	TUBG1	0|1|0	1	0.33	3	0|0|1	0	0	0	0	0	-2.48	1	0.74	NA	IgG_S	Stimulated
S_MED12	P23743	DGKA	0|1|0	1	0.33	3	0|0|0	0	0	0	0	0	-1.67	3.33	0.74	NA	IgG_S	Stimulated
S_MED12	P24534	EEF1B2	0|1|1	2	0.67	3	1|0|0	0	0	0	0	0	-2.48	2	0.74	NA	IgG_S	Stimulated
S_MED12	P28838	LAP3	0|1|0	1	0.33	3	0|0|0	0	0	0	0	0	-1.67	3.33	0.74	NA	IgG_S	Stimulated
S_MED12	P31040	SDHA	0|1|0	1	0.33	3	0|0|1	0	0	0	0	0	-2.48	1	0.74	NA	IgG_S	Stimulated
S_MED12	P31942	HNRNPH3	0|1|0	1	0.33	3	0|0|0	0	0	0	0	0	-1.67	3.33	0.74	NA	IgG_S	Stimulated
S_MED12	P46977	STT3A	0|2|1	3	1	3	0|0|0	0.32	0.95	0.32	0.95	0.32	-1.67	10	0.29	NA	IgG_S	Stimulated
S_MED12	P48444	ARCN1	0|1|1	2	0.67	3	0|1|0	0	0	0	0	0	-2.48	2	0.74	NA	IgG_S	Stimulated
S_MED12	P51149	RAB7A	0|2|0	2	0.67	3	0|0|2	0.13	0.38	0.13	0.38	0.13	-3.84	1	0.42	NA	IgG_S	Stimulated
S_MED12	P55795	HNRNPH2	0|2|0	2	0.67	3	0|0|0	0.32	0.95	0.32	0.95	0.32	-1.67	6.67	0.29	NA	IgG_S	Stimulated
S_MED12	P57737	CORO7	0|3|3	6	2	3	0|0|3	0.28	0.43	0.28	0.43	0.28	-4.26	2	0.35	NA	IgG_S	Stimulated
S_MED12	P60174	TPI1	0|2|0	2	0.67	3	1|0|0	0.22	0.67	0.22	0.67	0.22	-2.48	2	0.37	NA	IgG_S	Stimulated
S_MED12	P60228	EIF3E	0|1|1	2	0.67	3	1|0|1	0	0	0	0	0	-3.71	1	0.74	NA	IgG_S	Stimulated
S_MED12	P61601	NCALD	0|1|0	1	0.33	3	0|1|0	0	0	0	0	0	-2.48	1	0.74	NA	IgG_S	Stimulated
S_MED12	P84085	ARF5	0|1|0	1	0.33	3	0|0|0	0	0	0	0	0	-1.67	3.33	0.74	NA	IgG_S	Stimulated
S_MED12	Q01449	MYL7	0|3|2	5	1.67	3	0|0|0	0.65	0.99	0.65	0.99	0.65	-1.67	16.67	0.09	NA	IgG_S	Stimulated
S_MED12	Q04759	PRKCQ	0|1|0	1	0.33	3	0|1|6	0	0	0	0	0	-9.83	0.14	0.74	NA	IgG_S	Stimulated
S_MED12	Q04917	YWHAH	0|2|0	2	0.67	3	0|0|1	0.22	0.67	0.22	0.67	0.22	-2.48	2	0.37	NA	IgG_S	Stimulated
S_MED12	Q08722	CD47	0|1|0	1	0.33	3	0|0|0	0	0	0	0	0	-1.67	3.33	0.74	NA	IgG_S	Stimulated
S_MED12	Q12905	ILF2	0|2|1	3	1	3	3|0|1	0.02	0.06	0.02	0.06	0.02	-6.07	0.75	0.5	NA	IgG_S	Stimulated
S_MED12	Q12933	TRAF2	0|1|0	1	0.33	3	1|1|1	0	0	0	0	0	-4.71	0.33	0.74	NA	IgG_S	Stimulated
S_MED12	Q13310	PABPC4	0|2|0	2	0.67	3	0|0|1	0.22	0.67	0.22	0.67	0.22	-2.48	2	0.37	NA	IgG_S	Stimulated
S_MED12	Q13523	PRPF4B	0|2|2	4	1.33	3	6|7|1	0	0	0	0	0	-20.31	0.29	0.74	NA	IgG_S	Stimulated
S_MED12	Q13557	CAMK2D	0|1|0	1	0.33	3	0|0|0	0	0	0	0	0	-1.67	3.33	0.74	NA	IgG_S	Stimulated
S_MED12	Q13636	RAB31	0|1|0	1	0.33	3	0|0|0	0	0	0	0	0	-1.67	3.33	0.74	NA	IgG_S	Stimulated
S_MED12	Q14152	EIF3A	0|1|0	1	0.33	3	0|0|0	0	0	0	0	0	-1.67	3.33	0.74	NA	IgG_S	Stimulated
S_MED12	Q14566	MCM6	0|1|0	1	0.33	3	1|0|1	0	0	0	0	0	-3.71	0.5	0.74	NA	IgG_S	Stimulated
S_MED12	Q15029	EFTUD2	0|2|1	3	1	3	1|0|0	0.22	0.67	0.22	0.67	0.22	-2.48	3	0.37	NA	IgG_S	Stimulated
S_MED12	Q15363	TMED2	0|1|0	1	0.33	3	0|0|0	0	0	0	0	0	-1.67	3.33	0.74	NA	IgG_S	Stimulated
S_MED12	Q16531	DDB1	0|1|1	2	0.67	3	1|1|0	0	0	0	0	0	-3.71	1	0.74	NA	IgG_S	Stimulated
S_MED12	Q58FF6	HSP90AB4P	0|1|0	1	0.33	3	0|0|0	0	0	0	0	0	-1.67	3.33	0.74	NA	IgG_S	Stimulated
S_MED12	Q6IAA8	LAMTOR1	0|1|0	1	0.33	3	1|0|0	0	0	0	0	0	-2.48	1	0.74	NA	IgG_S	Stimulated
S_MED12	Q6PIZ9	TRAT1	0|1|1	2	0.67	3	0|2|1	0	0	0	0	0	-4.71	0.67	0.74	NA	IgG_S	Stimulated
S_MED12	Q7L576	CYFIP1	0|2|1	3	1	3	0|1|1	0.11	0.33	0.11	0.33	0.11	-3.71	1.5	0.43	NA	IgG_S	Stimulated
S_MED12	Q7Z6A9	BTLA	0|1|2	3	1	3	1|0|2	0.05	0.14	0.05	0.14	0.05	-4.71	1	0.46	NA	IgG_S	Stimulated
S_MED12	Q92878	RAD50	0|1|0	1	0.33	3	0|0|0	0	0	0	0	0	-1.67	3.33	0.74	NA	IgG_S	Stimulated
S_MED12	Q93009	USP7	0|1|1	2	0.67	3	0|0|0	0	0	0	0	0	-1.67	6.67	0.74	NA	IgG_S	Stimulated
S_MED12	Q96RQ9	IL4I1	0|2|0	2	0.67	3	0|4|0	0.03	0.09	0.03	0.09	0.03	-5.74	0.5	0.49	NA	IgG_S	Stimulated
S_MED12	Q9BSJ8	ESYT1	0|1|0	1	0.33	3	0|0|2	0	0	0	0	0	-3.84	0.5	0.74	NA	IgG_S	Stimulated
S_MED12	Q9BYG3	NIFK	0|1|0	1	0.33	3	0|0|0	0	0	0	0	0	-1.67	3.33	0.74	NA	IgG_S	Stimulated
S_MED12	Q9H0A0	NAT10	0|2|0	2	0.67	3	0|0|1	0.22	0.67	0.22	0.67	0.22	-2.48	2	0.37	NA	IgG_S	Stimulated
S_MED12	Q9NX58	LYAR	0|2|0	2	0.67	3	0|0|0	0.32	0.95	0.32	0.95	0.32	-1.67	6.67	0.29	NA	IgG_S	Stimulated
S_MED12	Q9NY12	GAR1	0|1|0	1	0.33	3	0|0|0	0	0	0	0	0	-1.67	3.33	0.74	NA	IgG_S	Stimulated
S_MED12	Q9NZR1	TMOD2	0|1|0	1	0.33	3	0|0|0	0	0	0	0	0	-1.67	3.33	0.74	NA	IgG_S	Stimulated
S_MED12	Q9UBU9	NXF1	0|1|3	4	1.33	3	0|0|1	0.32	0.95	0.32	0.95	0.32	-2.48	4	0.28	NA	IgG_S	Stimulated
S_MED12	Q9UEW8	STK39	0|1|0	1	0.33	3	1|0|1	0	0	0	0	0	-3.71	0.5	0.74	NA	IgG_S	Stimulated
S_MED12	Q9UI08	EVL	0|1|0	1	0.33	3	0|2|1	0	0	0	0	0	-4.71	0.33	0.74	NA	IgG_S	Stimulated
S_MED12	Q9UQ80	PA2G4	0|2|0	2	0.67	3	0|0|0	0.32	0.95	0.32	0.95	0.32	-1.67	6.67	0.29	NA	IgG_S	Stimulated
S_MED12	Q9Y224	RTRAF	0|2|0	2	0.67	3	1|0|2	0.05	0.14	0.05	0.14	0.05	-4.71	0.67	0.46	NA	IgG_S	Stimulated
S_MED12	Q9Y3F4	STRAP	0|1|0	1	0.33	3	0|1|1	0	0	0	0	0	-3.71	0.5	0.74	NA	IgG_S	Stimulated
S_MED12	A6NCW0	USP17L3	0|0|1	1	0.33	3	0|0|0	0	0	0	0	0	-1.67	3.33	0.74	NA	IgG_S	Stimulated
S_MED12	A8MW92	PHF20L1	0|0|1	1	0.33	3	0|0|0	0	0	0	0	0	-1.67	3.33	0.74	NA	IgG_S	Stimulated
S_MED12	O00170	AIP	0|0|1	1	0.33	3	0|0|0	0	0	0	0	0	-1.67	3.33	0.74	NA	IgG_S	Stimulated
S_MED12	O43324	EEF1E1	0|0|2	2	0.67	3	0|1|0	0.22	0.67	0.22	0.67	0.22	-2.48	2	0.37	NA	IgG_S	Stimulated
S_MED12	O75477	ERLIN1	0|0|2	2	0.67	3	1|1|1	0.05	0.14	0.05	0.14	0.05	-4.71	0.67	0.46	NA	IgG_S	Stimulated
S_MED12	O94973	AP2A2	0|0|1	1	0.33	3	2|0|1	0	0	0	0	0	-4.71	0.33	0.74	NA	IgG_S	Stimulated
S_MED12	P01859	IGHG2	0|0|1	1	0.33	3	1|1|2	0	0	0	0	0	-6.19	0.25	0.74	NA	IgG_S	Stimulated
S_MED12	P02533	KRT14	0|0|5	5	1.67	3	14|13|2	0	0	0	0	0	-42.06	0.17	0.74	NA	IgG_S	Stimulated
S_MED12	P08559	PDHA1	0|0|1	1	0.33	3	0|0|0	0	0	0	0	0	-1.67	3.33	0.74	NA	IgG_S	Stimulated
S_MED12	P13693	TPT1	0|0|1	1	0.33	3	0|1|1	0	0	0	0	0	-3.71	0.5	0.74	NA	IgG_S	Stimulated
S_MED12	P49792	RANBP2	0|0|1	1	0.33	3	2|0|2	0	0	0	0	0	-6.27	0.25	0.74	NA	IgG_S	Stimulated
S_MED12	P63010	AP2B1	0|0|1	1	0.33	3	0|0|0	0	0	0	0	0	-1.67	3.33	0.74	NA	IgG_S	Stimulated
S_MED12	Q09666	AHNAK	0|0|1	1	0.33	3	0|0|0	0	0	0	0	0	-1.67	3.33	0.74	NA	IgG_S	Stimulated
S_MED12	Q15020	SART3	0|0|1	1	0.33	3	0|0|0	0	0	0	0	0	-1.67	3.33	0.74	NA	IgG_S	Stimulated
S_MED12	Q702N8	XIRP1	0|0|2	2	0.67	3	0|0|0	0.32	0.95	0.32	0.95	0.32	-1.67	6.67	0.29	NA	IgG_S	Stimulated
S_MED12	Q7LBR1	CHMP1B	0|0|2	2	0.67	3	2|3|1	0	0	0	0	0	-8.9	0.33	0.74	NA	IgG_S	Stimulated
S_MED12	Q86V81	ALYREF	0|0|2	2	0.67	3	2|3|0	0.01	0.02	0.01	0.02	0.01	-7.59	0.4	0.55	NA	IgG_S	Stimulated
S_MED12	Q86YZ3	HRNR	0|0|6	6	2	3	7|5|3	0	0	0	0	0	-21.97	0.4	0.63	NA	IgG_S	Stimulated
S_MED12	Q8IYB3	SRRM1	0|0|1	1	0.33	3	1|0|1	0	0	0	0	0	-3.71	0.5	0.74	NA	IgG_S	Stimulated
S_MED12	Q8NFH5	NUP35	0|0|1	1	0.33	3	0|0|0	0	0	0	0	0	-1.67	3.33	0.74	NA	IgG_S	Stimulated
S_MED12	Q8TA86	RP9	0|0|1	1	0.33	3	0|0|0	0	0	0	0	0	-1.67	3.33	0.74	NA	IgG_S	Stimulated
S_MED12	Q8TEX9	IPO4	0|0|1	1	0.33	3	1|0|3	0	0	0	0	0	-6.07	0.25	0.74	NA	IgG_S	Stimulated
S_MED12	Q8WWM7	ATXN2L	0|0|1	1	0.33	3	0|0|0	0	0	0	0	0	-1.67	3.33	0.74	NA	IgG_S	Stimulated
S_MED12	Q93084	ATP2A3	0|0|1	1	0.33	3	0|0|0	0	0	0	0	0	-1.67	3.33	0.74	NA	IgG_S	Stimulated
S_MED12	Q96P70	IPO9	0|0|1	1	0.33	3	0|0|2	0	0	0	0	0	-3.84	0.5	0.74	NA	IgG_S	Stimulated
S_MED12	Q9BQE5	APOL2	0|0|1	1	0.33	3	0|0|1	0	0	0	0	0	-2.48	1	0.74	NA	IgG_S	Stimulated
S_MED12	Q9BXL7	CARD11	0|0|1	1	0.33	3	3|0|3	0	0	0	0	0	-8.8	0.17	0.74	NA	IgG_S	Stimulated
S_MED12	Q9H1K1	ISCU	0|0|1	1	0.33	3	1|1|2	0	0	0	0	0	-6.19	0.25	0.74	NA	IgG_S	Stimulated
S_MED12	Q9H9H4	VPS37B	0|0|1	1	0.33	3	0|0|3	0	0	0	0	0	-4.26	0.33	0.74	NA	IgG_S	Stimulated
S_MED12	Q9P289	STK26	0|0|1	1	0.33	3	0|1|1	0	0	0	0	0	-3.71	0.5	0.74	NA	IgG_S	Stimulated
S_MED12	Q9UHD8	SEPTIN9	0|0|1	1	0.33	3	1|0|0	0	0	0	0	0	-2.48	1	0.74	NA	IgG_S	Stimulated
S_MED12	Q9Y3P8	SIT1	0|0|2	2	0.67	3	1|2|1	0.02	0.05	0.02	0.05	0.02	-6.19	0.5	0.51	NA	IgG_S	Stimulated
