# Supplementary material for: Central control of dynamic gene circuits governs T cell rest and activation
Source: Nature. 2024 Dec 11;637(8047):930–9. doi: 10.1038/s41586-024-08314-y (PMC11754113; doi:10.1038/s41586-024-08314-y)
Supplement: Supplementary file 3 — Supplementary Tables 1–12 [file 41586_2024_8314_MOESM3_ESM.zip › 2023-10-17819C-s3/2023-10-17819C-S5_pathway_analysis_results.xlsx]

## Sheet: pathfindR_GO
ID	Term_Description	Fold_Enrichment	occurrence	support	lowest_p	highest_p	Up_regulated	Down_regulated	condition
hsa03010	Ribosome	7.44186	10	0.250676	2.56478e-71	8.02974e-68		MRPS2, RPS2, RPS3, RPS3A, RPS4X, RPS5, RPS6, RPS7, RPS8, RPS9, RPS10, RPS12, RPS13, RPS14, RPS15, RPS16, RPS18, RPS19, RPS20, RPS21, RPS23, RPS24, RPS27A, RPS28, FAU, RPSA, MRPL3, MRPL10, MRPL16, MRPL24, RPL3, RPL4, RPL5, RPL6, RPL7, RPL7A, RPL8, RPL9, RPL10, RPL10A, RPL11, RPL12, RPL13, RPL13A, RPL14, RPL15, RPL18, RPL18A, RPL19, RPL21, RPL22, RPL23, RPL24, RPL26, RPL27, RPL27A, RPL28, RPL29, RP…	MED12_Teff_Resting
hsa05171	Coronavirus disease - COVID-19	5.61079	10	0.307153	1.11319e-62	1.08149e-58	NFKBIA, IL6ST, STAT3, PIK3CB, PRKCB, CASP1, IFIH1, IFNAR2, OAS3, MX1, MX2, EIF2AK2, C3AR1	RPS2, RPS3, RPS3A, RPS4X, RPS5, RPS6, RPS7, RPS8, RPS9, RPS10, RPS12, RPS13, RPS14, RPS15, RPS16, RPS18, RPS19, RPS20, RPS21, RPS23, RPS24, RPS27A, RPS28, FAU, RPSA, RPL3, RPL4, RPL5, RPL6, RPL7, RPL7A, RPL8, RPL9, RPL10, RPL10A, RPL11, RPL12, RPL13, RPL13A, RPL14, RPL15, RPL18, RPL18A, RPL19, RPL21, RPL22, RPL23, RPL24, RPL26, RPL27, RPL27A, RPL28, RPL29, RPL32, RPL34, RPL35, RPL35A, RPL36, RPL3…	MED12_Teff_Resting
hsa04010	MAPK signaling pathway	2.29944	10	0.182341	3.23462e-16	3.43285e-14	PRKACB, PRKCB, PPP3CA, RASGRP3, RASA1, IGF1, SOS2, KRAS, RRAS2, IL1R1, TGFBR1, FAS, RAC1, GADD45B, STK3, MAP3K8, MAP3K2, TAOK1, MAP2K4, AKT3, RELB	RASGRP1, RASGRP2, KIT, SOS1, RPS6KA3, MYC, TRADD, IRAK1, MAP3K1, MAP3K13, FLNA, ARRB2, RPS6KA5, CDC25B, NFATC3, MAX, DUSP4, DUSP7, DUSP16, DUSP6, HSPA8	MED12_Teff_Resting
hsa05203	Viral carcinogenesis	3.18637	10	0.253128	1.10542e-14	1.9789e-14	KRAS, CREB3L2, YWHAE, YWHAG, STAT3, PIK3CB, EIF2AK2, PRKACB, EP300, CDK6, LYN, HDAC1, PKM, GTF2A1, NFKBIA, RAC1, ACTN1, IL6ST, PMAIP1, HLA-F	YWHAB, PIK3CD, TRADD, CCND2, CCND3, TRAF1, PXN, RBL2, CDKN1B, RANBP1, CCR5, CCR3, CCR4	MED12_Teff_Resting
hsa05202	Transcriptional misregulation in cancer	2.68619	10	0.0936549	8.20502e-14	3.67703e-06	HDAC1, KMT2A, MLLT3, PBX3, SMAD1, JMJD1C, BMP2K, BCL6, ZEB1, IGF1, NFKBIZ, GADD45B	ITGAM, ZBTB16, MYC, DUSP6, GZMB, RUNX2, KLF3, CDKN1B, HPGD, BCL11B, CCND2, TRAF1, MAF, MAX, MEN1, FLI1, ID2	MED12_Teff_Resting
hsa05167	Kaposi sarcoma-associated herpesvirus infection	2.97175	10	0.187653	3.65472e-12	6.19219e-12	EP300, IFNAR2, EIF2AK2, FAS, NFKBIA, CDK6, HLA-F, CLEC2B, GNB4, KRAS, HIF1A, PIK3CG, PIK3CB, AKT3, RAC1, LYN, MAP2K4, ITPR1, PPP3CA, IL6ST, STAT3	CCR3, CCR5, CCR4, CYCS, TRADD, E2F2, UBA52, RPS27A, PIK3CD, PREX1, CALM1, NFATC3, RCAN1, TCF7, MYC	MED12_Teff_Resting
hsa05169	Epstein-Barr virus infection	2.93273	10	0.129438	3.32099e-11	2.32382e-06	HLA-DMB, HLA-DPA1, HLA-DPB1, HLA-DQA2, HLA-DQB1, HLA-DRA, HLA-DRB1, NFKBIA, IFNAR2, EIF2AK2, OAS3, FAS, PDIA3, HLA-F, HDAC1, NCOR2, GADD45B, PIK3CB, AKT3, RELB, MAP2K4, STAT3, LYN, RAC1, CDK6	IRAK1, CYCS, TAP2, MYC, PIK3CD, TRADD, ENTPD1, CD44, CDKN1B, CCND2, CCND3, E2F2	MED12_Teff_Resting
hsa04662	B cell receptor signaling pathway	3.42838	10	0.0541081	3.92444e-11	5.7778e-11	LYN, DAPP1, VAV3, RAC1, PPP3CA, SOS2, RASGRP3, KRAS, PRKCB, MALT1, NFKBIA, PIK3CB, AKT3, INPPL1	NFATC3, SOS1, PIK3CD	MED12_Teff_Resting
hsa04068	FoxO signaling pathway	3.4851	10	0.112778	7.37083e-11	1.13479e-10	TGFBR1, STK11, SETD7, EP300, IGF1, PIK3CB, AKT3, STAT3, SOS2, KRAS, CDKN2D, GADD45B, TNFSF10, BCL6, BNIP3, GABARAPL1, GABARAPL2, CAT	PIK3CD, AGAP2, SOS1, CCND2, CDKN1B, RBL2, IL7R, KLF2, S1PR1, S1PR4	MED12_Teff_Resting
hsa04062	Chemokine signaling pathway	2.44457	10	0.070829	1.08706e-10	1.75035e-10	CXCR4, STAT3, PRKACB, LYN, SOS2, KRAS, PIK3CB, PIK3CG, AKT3, NFKBIA, VAV3, RAC1, GNB4, PRKCB	CCL3, CCL4, CCL5, CX3CR1, CCR4, CCR7, CCR2, CCR5, CCR3, SOS1, PIK3CD, PREX1, PXN, RASGRP2, ARRB2	MED12_Teff_Resting
hsa04110	Cell cycle	2.56966	10	0.174619	1.60993e-10	1.95377e-06	CDK6, HDAC1, CDKN2D, YWHAE, YWHAG, PTTG1, STAG2, EP300, GADD45B	CCND2, CCND3, RBL2, E2F2, MYC, CDKN1B, CDC25B, YWHAB, ANAPC5, CDC14A, MCM7	MED12_Teff_Resting
hsa05205	Proteoglycans in cancer	2.43295	10	0.177432	2.38156e-10	3.83019e-10	VAV3, KRAS, RRAS2, RAC1, PIK3CB, AKT3, PPP1R12A, ITPR1, CAMK2D, STAT3, IGF1, CD63, HIF1A, FAS, ITGA2, RDX, SOS2, PRKCB, PRKACB	CD44, ACTG1, FLNA, ARHGEF1, PIK3CD, EIF4B, RPS6, PDCD4, MYC, MSN, SOS1, PXN	MED12_Teff_Resting
hsa05160	Hepatitis C	2.58634	10	0.115245	4.77674e-10	7.33809e-10	OAS3, NFKBIA, EIF2AK2, EIF2AK4, STAT3, IFNAR2, MX1, MX2, RSAD2, SOS2, KRAS, YWHAE, YWHAG, PIK3CB, AKT3, CDK6, FAS	SOS1, YWHAB, PIK3CD, E2F2, TRADD, CFLAR, CYCS, MYC	MED12_Teff_Resting
hsa04630	JAK-STAT signaling pathway	2.6384	10	0.0589827	5.79847e-10	2.11794e-08	IL2RA, IL12RB2, IL6ST, IFNAR2, LEPR, STAT3, SOCS2, PTPN2, EP300, FHL1, SOS2, PIK3CB, AKT3	IL4R, IL7R, IL10RA, IL11RA, IL21R, IL27RA, CISH, MCL1, MYC, CCND2, CCND3, SOS1, PIK3CD	MED12_Teff_Resting
hsa05163	Human cytomegalovirus infection	2.6434	10	0.136758	6.64745e-10	1.06728e-09	PIK3CB, AKT3, SOS2, KRAS, RAC1, IL1R1, NFKBIA, GNB4, ITPR1, PPP3CA, PRKACB, GNAS, STAT3, CREB3L2, CXCR4, PRKCB, PDIA3, HLA-F, CDK6, FAS	PIK3CD, SOS1, TRADD, CCL5, CALM1, NFATC3, CCL3, CCL4, ARHGEF1, MYC, PXN, IL10RA, CCR3, CCR5, TAP2, E2F2, CYCS	MED12_Teff_Resting
hsa05161	Hepatitis B	2.17703	10	0.131899	7.46362e-10	1.1459e-09	TGFBR1, EP300, MAP2K4, PIK3CB, AKT3, NFKBIA, FAS, PRKCB, STAT3, SOS2, KRAS, CREB3L2, IFIH1	MYC, MAP3K1, YWHAB, PIK3CD, CYCS, E2F2, NFATC3, SOS1, IRAK1	MED12_Teff_Resting
hsa05220	Chronic myeloid leukemia	3.14445	10	0.141174	1.91011e-09	2.68201e-09	PIK3CB, AKT3, NFKBIA, SOS2, KRAS, CDK6, GADD45B, TGFBR1, HDAC1	BCR, PIK3CD, CDKN1B, SOS1, MYC, E2F2	MED12_Teff_Resting
hsa05215	Prostate cancer	2.79218	10	0.097619	2.49033e-09	6.48354e-07	GSTP1, ZEB1, IGF1, PIK3CB, AKT3, CREB3L2, EP300, NFKBIA, SOS2, KRAS, HSP90B1	CDKN1B, E2F2, PIK3CD, TCF7, SOS1, HSP90AB1	MED12_Teff_Resting
hsa04064	NF-kappa B signaling pathway	2.45106	10	0.0256033	2.81869e-09	1.45739e-08	LYN, PRKCB, MALT1, IL1R1, LTA, TNFSF14, NFKBIA, GADD45B, RELB	IRAK1, TRADD, CD40LG, LTB, CFLAR, TRAF1, CCL4	MED12_Teff_Resting
hsa05210	Colorectal cancer	2.96407	10	0.0516272	5.28547e-09	7.41534e-09	KRAS, PIK3CB, AKT3, RALB, RAC1, APPL1, TGFBR1, PMAIP1, GADD45B, SOS2	TCF7, MYC, PIK3CD, BBC3, CYCS, SOS1	MED12_Teff_Resting
hsa05100	Bacterial invasion of epithelial cells	2.53986	10	0.0807609	5.73174e-09	1.41662e-06	CDH1, CTNNA1, PIK3CB, RAC1, ACTR3, ARPC5, CD2AP	PIK3CD, ACTG1, PXN, VCL	MED12_Teff_Resting
hsa05162	Measles	3.1171	10	0.0940892	1.05598e-08	3.38294e-07	IFIH1, NFKBIA, IFNAR2, OAS3, MX1, MX2, EIF2AK2, EIF2AK4, FAS, CDK6, IL2RA, PIK3CB, AKT3, STAT3	MSN, SLAMF1, IRAK1, HSPA8, EIF3H, BBC3, TRADD, CYCS, CDKN1B, CCND2, CCND3, CD28, PIK3CD	MED12_Teff_Resting
hsa05417	Lipid and atherosclerosis	2.53123	10	0.142271	1.26534e-08	1.93406e-08	PIK3CB, AKT3, NCF4, RAC1, STAT3, MAP2K4, KRAS, FAS, HSP90B1, NFKBIA, MIB1, TANK, LYN, VAV3, ITPR1, CAMK2D, NFE2L2, CASP1, VLDLR, PPP3CA, TNFSF10, TNFRSF10A	ARHGEF1, PIK3CD, CD40LG, HSPA8, HSP90AB1, IRAK1, CCL5, CCL3, ERN1, NFATC3, CALM1, CYCS	MED12_Teff_Resting
hsa04370	VEGF signaling pathway	2.43028	10	0.0374266	1.83624e-08	2.46449e-08	PRKCB, KRAS, PPP3CA, PIK3CB, RAC1, AKT3	SH2D2A, PXN, PIK3CD	MED12_Teff_Resting
hsa03008	Ribosome biogenesis in eukaryotes	2.60112	10	0.0329004	3.28065e-08	1.23234e-05	XRN1	WDR43, HEATR1, MPHOSPH10, TCOF1, FBL, NOP56, SNU13, GAR1, UTP14A, NAT10, GNL3, GNL3L, MDN1, NOB1, RAN	MED12_Teff_Resting
hsa05211	Renal cell carcinoma	2.45106	10	0.065525	3.70937e-08	4.9761e-08	HIF1A, EP300, PIK3CB, AKT3, SOS2, KRAS, RAC1	PIK3CD, SOS1, ETS1	MED12_Teff_Resting
hsa05221	Acute myeloid leukemia	3.32905	10	0.0622294	4.6179e-08	6.19389e-08	PIK3CB, AKT3, SOS2, KRAS, STAT3	KIT, PIK3CD, SOS1, PIM2, ZBTB16, ITGAM, MYC, DUSP6, TCF7	MED12_Teff_Resting
hsa04664	Fc epsilon RI signaling pathway	2.57721	10	0.0347006	5.13912e-08	6.89243e-08	LYN, PIK3CB, AKT3, RAC1, MAP2K4, VAV3, SOS2, KRAS, ALOX5AP	PIK3CD, SOS1	MED12_Teff_Resting
hsa04137	Mitophagy - animal	2.27598	10	0.0180782	5.17829e-08	1.24698e-07	CALCOCO2, GABARAPL1, GABARAPL2, HIF1A, BNIP3, KRAS, RRAS2, BNIP3L	UBA52, RPS27A	MED12_Teff_Resting
hsa04350	TGF-beta signaling pathway	1.61109	10	0.0241747	6.5237e-08	4.0853e-07	GREM2, BMPR2, TGFBR1, SMAD1, SMAD5, SMURF2, EP300	ID2, MYC	MED12_Teff_Resting
hsa04670	Leukocyte transendothelial migration	2.31736	10	0.0369828	6.60601e-08	0.00150551	PIK3CB, RAC1, NCF4, CTNNA1, PRKCB, ARHGAP5, ACTN1, CXCR4, VAV3	ITGAM, ITGA4, MSN, ACTG1, PIK3CD, PXN, VCL	MED12_Teff_Resting
hsa04722	Neurotrophin signaling pathway	2.16025	10	0.0933495	6.90524e-08	9.66247e-08	SOS2, KRAS, PIK3CB, AKT3, NFKBIA, CAMK2D, RAC1, YWHAE, IRAK3	SOS1, RPS6KA3, RPS6KA5, PIK3CD, CALM1, MAP3K1, IRAK1	MED12_Teff_Resting
hsa05223	Non-small cell lung cancer	2.87659	10	0.0387958	7.75639e-08	1.03993e-07	CDK6, KRAS, PIK3CB, AKT3, SOS2, PRKCB, GADD45B, KIF5B, STAT3	E2F2, PIK3CD, SOS1, KIF5C	MED12_Teff_Resting
hsa04330	Notch signaling pathway	2.60703	10	0.0484407	9.45456e-08	0.000286243	NOTCH2, DTX3L, MAML3, MAML2, EP300, NCOR2, HDAC1, ATXN1	APH1A	MED12_Teff_Resting
hsa04218	Cellular senescence	2.46687	10	0.0936313	1.09808e-07	0.000181997	TGFBR1, CDK6, PIK3CB, HLA-F, KRAS, RRAS2, AKT3, HIPK3, HIPK1, HIPK2, GADD45B, NBN, PPP3CA, ITPR1	CCND2, CCND3, RBL2, E2F2, PIK3CD, MYC, ETS1, ZFP36L2, CALM1, NFATC3	MED12_Teff_Resting
hsa05212	Pancreatic cancer	2.30593	10	0.025487	1.14333e-07	1.53241e-07	KRAS, PIK3CB, RAC1, AKT3, RALB, STAT3, CDK6, GADD45B, TGFBR1	PIK3CD, E2F2	MED12_Teff_Resting
hsa04910	Insulin signaling pathway	1.99148	10	0.048266	2.31766e-07	2.6684e-06	PIK3CB, AKT3, PPP1R3D, PPP1R3B, PRKACB, PRKAR1A, FLOT1, SOS2, KRAS, SOCS2, INPPL1	PIK3CD, CALM1, PDE3B, FASN, RPS6, SOS1	MED12_Teff_Resting
hsa04810	Regulation of actin cytoskeleton	2.15899	10	0.0954545	3.3321e-07	4.85104e-07	CXCR4, F2R, ITGA1, ITGA2, SOS2, KRAS, RRAS2, PIK3CB, VAV3, RAC1, PPP1R12A, ABI2, ACTR3, ARPC5, RDX, SSH1, ACTN1	ITGA4, ITGA6, ITGAM, FGD3, SOS1, PIK3CD, ARHGEF1, GIT1, ACTG1, PXN, MSN, VCL	MED12_Teff_Resting
hsa05235	PD-L1 expression and PD-1 checkpoint pathway in cancer	2.14812	10	0.0406073	3.52498e-07	4.71961e-07	HIF1A, KRAS, PIK3CB, AKT3, NFKBIA, STAT3, BATF, PPP3CA	PIK3CD, NFATC3, RASGRP1, CD28	MED12_Teff_Resting
hsa04072	Phospholipase D signaling pathway	1.86787	10	0.0232042	3.59173e-07	5.0148e-07	SOS2, KRAS, RRAS2, RALB, PIK3CB, AKT3, DGKH, F2R, LPAR6, PIK3CG, GNAS	KIT, SOS1, PIK3CD, DGKD, DGKA, CYTH1	MED12_Teff_Resting
hsa05207	Chemical carcinogenesis - receptor activation	2.08816	10	0.136353	3.88033e-07	6.90007e-06	STAT3, PIK3CB, AKT3, KRAS, PRKCB, GNAS, PRKACB, CREB3L2, VDR, SOS2, PAQR8, BCL6, NOTCH2, AHR, HSP90B1, KPNB1, CYP1B1, MGST2, GSTO1	ARRB2, PIK3CD, MYC, ADRB2, RPS6KA3, CCND3, SOS1, HSP90AB1	MED12_Teff_Resting
hsa05166	Human T-cell leukemia virus 1 infection	2.61894	10	0.0774226	4.084e-07	5.94324e-07	KRAS, TLN1, PPP3CA, HLA-F, PTTG1, PIK3CB, AKT3, MAP2K4, IL1R1, NFKBIA, RELB, IL2RA, LTA, TGFBR1, PRKACB, HLA-DMB, HLA-DPA1, HLA-DPB1, HLA-DQA2, HLA-DQB1, HLA-DRA, HLA-DRB1, ETS2, CREB3L2, EP300	MYC, CCND2, RAN, NFATC3, RANBP1, ANAPC5, CCND3, E2F2, PIK3CD, MAP3K1, ETS1	MED12_Teff_Resting
hsa05132	Salmonella infection	2.19305	10	0.136685	5.0417e-07	9.60701e-06	DYNC1LI2, DYNLT3, DCTN4, KIF5B, EXOC5, RAC1, ACTR3, ARPC5, PIK3CB, PIK3CG, SNX9, NFKBIA, HSP90B1, MAP2K4, TNFSF10, TNFRSF10A, AKT3, CASP1	TUBA1C, KIF5C, FLNA, ACTG1, ANXA2, AHNAK, PIK3CD, CYTH1, SNX18, IRAK1, HSP90AB1, RPS3, TCF7, MYC, TRADD, CYCS	MED12_Teff_Resting
hsa04919	Thyroid hormone signaling pathway	2.5017	10	0.184838	5.53772e-07	2.06548e-05	PRKACB, KRAS, HDAC1, NCOA2, NCOA3, EP300, MED13L, MED13, HIF1A, NOTCH2, PRKCB, PIK3CB, AKT3, TBC1D4, PFKP	RCAN1, MYC, PIK3CD, ACTG1	MED12_Teff_Resting
hsa04933	AGE-RAGE signaling pathway in diabetic complications	1.44835	10	0.0237391	7.48812e-07	1.00178e-06	TGFBR1, PRKCB, RAC1, KRAS, PIK3CB, AKT3, STAT3	CDKN1B, PIK3CD	MED12_Teff_Resting
hsa04115	p53 signaling pathway	3.54042	10	0.018131	8.43325e-07	0.00551835	MDM4, CDK6, GADD45B, FAS, TNFRSF10A, PMAIP1, IGF1, CD82, RRM2B	CCND2, CCND3, BBC3, PERP, CYCS, RRM2, SESN3	MED12_Teff_Resting
hsa04660	T cell receptor signaling pathway	2.36612	10	0.0341615	8.62208e-07	1.1533e-06	VAV3, PPP3CA, SOS2, KRAS, MALT1, NFKBIA, PIK3CB, AKT3, MAP3K8	NFATC3, SOS1, RASGRP1, CD28, CD40LG, PIK3CD	MED12_Teff_Resting
hsa04217	Necroptosis	1.43746	10	0.0118695	1.10744e-06	3.54365e-05	CAMK2D, CASP1, CHMP5, TNFSF10, TNFRSF10A, FAS, IFNAR2, STAT3, EIF2AK2	TRADD, CFLAR, HSP90AB1	MED12_Teff_Resting
hsa04510	Focal adhesion	1.85067	10	0.0472987	1.15764e-06	1.41122e-06	ITGA1, ITGA2, IGF1, ARHGAP5, PPP1R12A, ACTN1, TLN1, AKT3, PRKCB, PIK3CB, VAV3, RAC1, SOS2	ITGA4, ITGA6, ACTG1, FLNA, PXN, VCL, PIK3CD, SOS1, CCND2, CCND3	MED12_Teff_Resting
hsa04210	Apoptosis	2.5963	10	0.0548618	1.24651e-06	2.3688e-06	TNFSF10, TNFRSF10A, FAS, ITPR1, CTSB, NFKBIA, GADD45B, PMAIP1, PIK3CB, AKT3, KRAS	TRADD, CFLAR, CYCS, GZMB, TUBA1C, MCL1, ACTG1, ERN1, TRAF1, BBC3, PIK3CD	MED12_Teff_Resting
hsa04390	Hippo signaling pathway	2.11018	10	0.0791667	1.48849e-06	6.7031e-05	WWTR1, CDH1, SAV1, STK3, TP53BP2, TGFBR1, BMPR2, SMAD1, YWHAE, YWHAG, CTNNA1	LLGL2, BBC3, ID2, YWHAB, TCF7, MYC, CCND2, CCND3, ACTG1	MED12_Teff_Resting
hsa05164	Influenza A	3.18637	10	0.0524267	2.21417e-06	0.000146223	PRKCB, OAS3, EIF2AK2, IFIH1, NFKBIA, CALCOCO2, EP300, IFNAR2, MX1, MX2, CIITA, HLA-DMB, HLA-DPA1, HLA-DPB1, HLA-DQA2, HLA-DQB1, HLA-DRA, HLA-DRB1, CASP1, PIK3CB, AKT3, CDK6, TNFSF10, TNFRSF10A, FAS, RSAD2, RAB11A	DNAJB1, CCL5, PIK3CD, CCND3, TRADD, CYCS, ACTG1	MED12_Teff_Resting
hsa04935	Growth hormone synthesis, secretion and action	2.27598	10	0.0461045	2.72378e-06	3.63808e-06	GNAS, PRKACB, CREB3L2, EP300, PRKCB, ITPR1, SOS2, KRAS, STAT3, PIK3CB, AKT3, IGF1, SOCS2, MAP2K4	SOS1, PIK3CD, MAP3K1	MED12_Teff_Resting
hsa04141	Protein processing in endoplasmic reticulum	1.57352	10	0.082181	2.97509e-06	3.62418e-06	HSP90B1, PDIA3, LMAN1, SEC31A, PDIA6, EIF2AK2, EIF2AK4, NFE2L2, UBE2J1	SEC61A1, SSR3, HSPA8, DNAJB1, DNAJC5, HSP90AB1, ERN1	MED12_Teff_Resting
hsa05230	Central carbon metabolism in cancer	2.30897	10	0.0719928	3.20128e-06	4.10242e-06	PKM, HIF1A, KRAS, PFKP, PIK3CB, AKT3	MYC, KIT, LDHB, PIK3CD	MED12_Teff_Resting
hsa04917	Prolactin signaling pathway	2.50358	10	0.0436141	3.49547e-06	4.47906e-06	PIK3CB, AKT3, SOS2, KRAS, SOCS2, STAT3	PIK3CD, SOS1, CISH, IRF1, CCND2	MED12_Teff_Resting
hsa04380	Osteoclast differentiation	1.41331	10	0.00901987	3.62929e-06	4.84559e-06	PIK3CB, AKT3, IL1R1, TGFBR1, RELB, NFKBIA, RAC1, NCF4, PPP3CA, IFNAR2	PIK3CD	MED12_Teff_Resting
hsa04012	ErbB signaling pathway	2.3034	10	0.0609648	3.77174e-06	4.37008e-06	CAMK2D, PRKCB, ABL2, MAP2K4, SOS2, KRAS, PIK3CB, AKT3	SOS1, MYC, PIK3CD, CDKN1B	MED12_Teff_Resting
hsa04650	Natural killer cell mediated cytotoxicity	1.77021	10	0.0189427	4.05696e-06	5.41572e-06	VAV3, RAC1, PIK3CB, SOS2, KRAS, PPP3CA, PRKCB, IFNAR2, TNFSF10, TNFRSF10A, FAS	PIK3CD, SOS1, GZMB	MED12_Teff_Resting
hsa04926	Relaxin signaling pathway	1.88172	10	0.0425851	4.28635e-06	5.72148e-06	GNAS, GNB4, PRKACB, CREB3L2, NFKBIA, PIK3CB, AKT3, TGFBR1, MAP2K4, KRAS, SOS2, GNA15	PIK3CD, SOS1, ARRB2	MED12_Teff_Resting
hsa04066	HIF-1 signaling pathway	2.53123	10	0.0794253	4.56235e-06	2.93899e-05	STAT3, IGF1, PIK3CB, AKT3, HIF1A, EP300, PRKCB, CAMK2D, TIMP1, PFKP, ALDOC, PGK1	PIK3CD, RPS6, TFRC, LDHB, CDKN1B	MED12_Teff_Resting
hsa04914	Progesterone-mediated oocyte maturation	2.10091	10	0.0249606	4.85109e-06	0.00592532	PIK3CB, PRKACB, IGF1, AKT3, KRAS	PIK3CD, HSP90AB1, RPS6KA3, STK10, CDC25B, PDE3B, ANAPC5	MED12_Teff_Resting
hsa04659	Th17 cell differentiation	3.3929	10	0.0737756	4.88599e-06	6.11028e-05	IL1R1, IRF4, TGFBR1, IL6ST, STAT3, HIF1A, AHR, HLA-DMB, HLA-DPA1, HLA-DPB1, HLA-DQA2, HLA-DQB1, HLA-DRA, HLA-DRB1, PPP3CA, NFKBIA, IL2RA	IL21R, HSP90AB1, NFATC3, IL4R, GATA3, IL27RA	MED12_Teff_Resting
hsa05170	Human immunodeficiency virus 1 infection	2.03053	10	0.0415434	5.28764e-06	7.34706e-06	CXCR4, PIK3CB, AKT3, KRAS, ITPR1, PPP3CA, PRKCB, GNB4, RAC1, NFKBIA, APOBEC3H, BST2, FAS, PDIA3, HLA-F	CCR5, PIK3CD, PXN, CALM1, NFATC3, TNFRSF1B, IRAK1, SAMHD1, TRADD, CYCS, TAP2	MED12_Teff_Resting
hsa04024	cAMP signaling pathway	1.35271	10	0.0120874	7.13445e-06	9.90666e-06	GNAS, CAMK2D, RRAS2, VAV3, RAC1, PIK3CB, AKT3, PRKACB, CREB3L2, EP300, NFKBIA, F2R, PPP1R12A	ADRB2, CALM1, PIK3CD, ATP2B1, PDE3B	MED12_Teff_Resting
hsa04213	Longevity regulating pathway - multiple species	2.31269	10	0.0228337	7.99914e-06	0.000105861	IGF1, KRAS, PIK3CB, AKT3, PRKACB, CAT, HDAC1	PIK3CD, HSPA8	MED12_Teff_Resting
hsa05012	Parkinson disease	1.28483	10	0.0118695	1.055e-05	0.000116152	GNAS, PRKACB, UBE2J1, CAMK2D, ITPR1, SLC11A2, KIF5B, NFE2L2	UBA52, RPS27A, CALM1, ERN1, NDUFV1, NDUFB9, CYC1, COX2, COX4I1, CYCS, KIF5C, TUBA1C	MED12_Teff_Resting
hsa04014	Ras signaling pathway	1.77021	10	0.0325381	1.13244e-05	1.57079e-05	IGF1, SOS2, RASGRP3, GNB4, PRKACB, KRAS, RRAS2, RASA1, RAC1, PIK3CB, AKT3, ETS2, KSR1, RGL1, RALB, PRKCB, ABL2	KIT, SOS1, RASGRP1, RASGRP2, CALM1, RASA3, PIK3CD, ETS1	MED12_Teff_Resting
hsa04520	Adherens junction	2.8967	10	0.0870492	1.30106e-05	0.000623326	RAC1, LMO7, ACTN1, CDH1, CTNNA1, YES1, TGFBR1, EP300	VCL, ACTG1, PTPRJ, TCF7	MED12_Teff_Resting
hsa04714	Thermogenesis	1.35912	10	0.0228337	1.76631e-05	0.0106891	GNAS, PRKACB, CREB3L2, SMARCA2, SOS2, KRAS, ACSL3	SMARCC1, ACTG1, SOS1, RPS6KA3, RPS6, NDUFV1, NDUFB9, NDUFAF4, CYC1, COX2, COX4I1	MED12_Teff_Resting
hsa00010	Glycolysis / Gluconeogenesis	1.44835	10	0.0272482	1.78938e-05	0.0013192	PFKP, ALDOC, TPI1, PGK1, PKM	LDHB	MED12_Teff_Resting
hsa05131	Shigellosis	2.139	10	0.0568281	1.82409e-05	0.000187658	RAC1, ACTR3, ARPC5, ACTN1, TLN1, PIK3CB, AKT3, ITPR1, BNIP3, NFKBIA, TIFA, IL1R1, MALT1, RRAGD, CALCOCO2, CASP1	CD44, PXN, ACTG1, VCL, PIK3CD, CYTH1, CYCS, TRADD, CCL5, RPS6KA5, UBA52, RPS27A, TECPR1	MED12_Teff_Resting
hsa04666	Fc gamma R-mediated phagocytosis	1.86437	10	0.0313631	2.084e-05	2.66538e-05	LYN, PIK3CB, AKT3, PRKCB, VAV3, ACTR3, ARPC5, RAC1, INPPL1	PIK3CD, BIN1	MED12_Teff_Resting
hsa04144	Endocytosis	1.65268	10	0.0339852	2.15324e-05	0.00509692	TGFBR1, SMURF2, CXCR4, ACTR3, ARPC5, SNX3, CHMP5, IL2RA, HLA-F, EEA1, RAB11A, RAB11FIP1, KIF5B, ARAP2	AP2B1, TFRC, BIN1, LDLRAP1, CCR5, ARRB2, HSPA8, KIF5C, GIT1, AGAP2, CYTH1	MED12_Teff_Resting
hsa05231	Choline metabolism in cancer	2.18015	10	0.025257	2.22073e-05	2.84002e-05	SOS2, KRAS, PIK3CB, AKT3, RAC1, SLC44A1, HIF1A, DGKH, PRKCB	SOS1, PIK3CD, DGKD, DGKA	MED12_Teff_Resting
hsa00190	Oxidative phosphorylation	0.961406	10	0.0148457	2.43555e-05	0.000794085	ATP6V1E1	NDUFV1, NDUFB9, CYC1, COX2, COX4I1, CYCS	MED12_Teff_Resting
hsa04915	Estrogen signaling pathway	1.86066	10	0.076505	2.52976e-05	8.79341e-05	HSP90B1, NCOA2, NCOA3, GNAS, PRKACB, CREB3L2, SOS2, KRAS, PIK3CB, AKT3, ITPR1	HSP90AB1, HSPA8, SOS1, PIK3CD, CALM1	MED12_Teff_Resting
hsa05213	Endometrial cancer	3.02156	10	0.0666364	2.7842e-05	3.14415e-05	PIK3CB, AKT3, SOS2, KRAS, CDH1, CTNNA1, GADD45B	PIK3CD, SOS1, TCF7, MYC	MED12_Teff_Resting
hsa05135	Yersinia infection	2.12425	10	0.0712334	3.16915e-05	0.000158183	RAC1, ACTR3, ARPC5, PKN2, CASP1, NFKBIA, MAP2K4, PIK3CB, AKT3, VAV3	ITGA4, ACTG1, PXN, ARHGEF1, RPS6KA3, IRAK1, PIK3CD, NFATC3	MED12_Teff_Resting
hsa04625	C-type lectin receptor signaling pathway	2.36612	10	0.0377717	3.20547e-05	4.09744e-05	KRAS, RRAS2, RELB, ITPR1, PPP3CA, CASP1, MALT1, NFKBIA, KSR1, PIK3CB, AKT3	CALM1, NFATC3, PIK3CD, IRF1	MED12_Teff_Resting
hsa05225	Hepatocellular carcinoma	1.89665	10	0.0530311	3.32454e-05	0.000138987	PRKCB, SOS2, KRAS, PIK3CB, AKT3, GADD45B, CDK6, TGFBR1, NFE2L2, MGST2, GSTO1, GSTP1, SMARCA2	SOS1, PIK3CD, MYC, E2F2, TCF7, ACTG1, SMARCC1	MED12_Teff_Resting
hsa05142	Chagas disease	2.03053	10	0.0126285	3.40004e-05	4.34581e-05	MAP2K4, NFKBIA, GNA15, GNAS, PIK3CB, AKT3, TGFBR1, FAS	IRAK1, CCL5, CCL3, PIK3CD, CFLAR	MED12_Teff_Resting
hsa05208	Chemical carcinogenesis - reactive oxygen species	1.85614	10	0.0433303	3.5553e-05	0.000118219	MGST2, GSTO1, CAT, CYP1B1, AHR, SOS2, KRAS, MAP2K4, PIK3CB, RAC1, AKT3, NFKBIA, ABL2, HIF1A, NFE2L2	NDUFV1, NDUFB9, CYC1, COX2, COX4I1, SOS1, PIK3CD, PTPRJ, PRKD2	MED12_Teff_Resting
hsa04211	Longevity regulating pathway	1.96911	10	0.0115669	5.90048e-05	0.000647465	IGF1, KRAS, PIK3CB, AKT3, PRKACB, CREB3L2, CAT, APPL1, STK11	PIK3CD, SESN3	MED12_Teff_Resting
hsa04960	Aldosterone-regulated sodium reabsorption	2.21276	10	0.0118695	6.01251e-05	0.000466408	KRAS, IGF1, PIK3CB, PRKCB	PIK3CD	MED12_Teff_Resting
hsa04140	Autophagy - animal	2.52159	10	0.0653846	8.05259e-05	0.000427767	PIK3CB, AKT3, KRAS, RRAS2, HIF1A, BNIP3, WDR41, TANK, RRAGD, STK11, PRKACB, STX17, ITPR1, EIF2AK4, GABARAPL1, GABARAPL2, LAMP2, CTSB	PIK3CD, VMP1, ERN1, CFLAR	MED12_Teff_Resting
hsa05219	Bladder cancer	1.94291	10	0.0610119	8.97057e-05	0.000133399	KRAS, CDH1	RPS6KA5, MYC, E2F2	MED12_Teff_Resting
hsa04611	Platelet activation	2.22001	10	0.0116021	9.86566e-05	0.000125901	F2R, PPP1R12A, P2RX1, ITPR1, TLN1, GNAS, PIK3CG, PRKACB, LYN, ITGA2, PIK3CB, AKT3	ARHGEF1, RASGRP1, RASGRP2, ACTG1, PIK3CD	MED12_Teff_Resting
hsa04550	Signaling pathways regulating pluripotency of stem cells	1.49003	10	0.0246328	0.000110344	0.000271373	IL6ST, STAT3, PIK3CB, AKT3, BMPR2, SMAD1, SMAD5, KRAS, IGF1	MYC, PIK3CD, ID2, TCF7	MED12_Teff_Resting
hsa05216	Thyroid cancer	3.01414	10	0.0836279	0.000111526	0.000564856	CCDC6, TFG, KRAS, GADD45B, CDH1	TCF7, MYC	MED12_Teff_Resting
hsa04921	Oxytocin signaling pathway	1.80561	10	0.0129038	0.000123437	0.0264484	KRAS, CD38, PRKCB, ITPR1, PPP3CA, CAMK1, CAMK2D, MYL6, PPP1R12A, GNAS, PRKACB, PIK3CG	EEF2, CALM1, NFATC3, RCAN1, ACTG1	MED12_Teff_Resting
hsa04668	TNF signaling pathway	2.58355	10	0.037232	0.000127	0.000340989	MAP2K4, NFKBIA, MAP3K8, CREB3L2, FAS, IL18R1, LTA, NOD2, PIK3CB, AKT3	TRADD, CFLAR, RPS6KA5, CCL5, TRAF1, TNFRSF1B, PIK3CD, IRF1	MED12_Teff_Resting
hsa05152	Tuberculosis	2.40313	10	0.0291249	0.000136569	0.00185088	AKT3, CAMK2D, CIITA, HLA-DMB, HLA-DPA1, HLA-DPB1, HLA-DQA2, HLA-DQB1, HLA-DRA, HLA-DRB1, CD74, EP300, MALT1, NOD2, TLR1, KSR1, VDR, EEA1, LAMP2, PPP3CA	TRADD, CYCS, IL10RA, HSPA9, IRAK1, ITGAM, CALM1	MED12_Teff_Resting
hsa04912	GnRH signaling pathway	2.05572	10	0.0241747	0.00014809	0.000372529	GNAS, PRKACB, ITPR1, CAMK2D, PRKCB, MAP3K2, MAP2K4, SOS2, KRAS	CALM1, MAP3K1, SOS1	MED12_Teff_Resting
hsa05214	Glioma	2.97395	10	0.0474782	0.000150938	0.00019838	IGF1, CAMK1, CAMK2D, PRKCB, SOS2, KRAS, PIK3CB, AKT3, CDK6, GADD45B	CALM1, SOS1, PIK3CD, E2F2	MED12_Teff_Resting
hsa04657	IL-17 signaling pathway	1.22553	10	0.0111142	0.000161217	0.000428814	HSP90B1, NFKBIA, MAPK6	IL17RB, TRADD, ANAPC5, HSP90AB1	MED12_Teff_Resting
hsa04260	Cardiac muscle contraction	1.1517	8	0.00640082	0.000170271	0.018098	ASPH, TPM4, SLC9A7	CYC1, COX2, COX4I1	MED12_Teff_Resting
hsa04720	Long-term potentiation	2.1401	10	0.0371549	0.000178902	0.00194666	PRKACB, CAMK2D, PPP3CA, EP300, KRAS, ITPR1, PRKCB	CALM1, RPS6KA3	MED12_Teff_Resting
hsa04150	mTOR signaling pathway	1.78185	10	0.0228337	0.000200364	0.00725044	ATP6V1E1, FNIP2, RRAGD, CLIP1, LPIN1, STK11, IGF1, SOS2, KRAS, PIK3CB, AKT3, PRKCB	EIF4B, RPS6, SOS1, RPS6KA3, PIK3CD	MED12_Teff_Resting
hsa05020	Prion disease	1.17784	10	0.0274593	0.000207418	0.00219708	PRKACB, ITPR1, PPP3CA, PIK3CB, NCF4, RAC1, CREB3L2, KIF5B	CYCS, NDUFV1, NDUFB9, CYC1, COX2, COX4I1, HSPA8, PIK3CD, CCL5, KIF5C, TUBA1C	MED12_Teff_Resting
hsa05145	Toxoplasmosis	2.70273	10	0.0301303	0.000255203	0.0263328	CIITA, HLA-DMB, HLA-DPA1, HLA-DPB1, HLA-DQA2, HLA-DQB1, HLA-DRA, HLA-DRB1, NFKBIA, PIK3CG, AKT3, STAT3	IRAK1, HSPA8, ITGA6, CYCS, CD40LG, CCR5, IL10RA	MED12_Teff_Resting
hsa04015	Rap1 signaling pathway	1.55433	10	0.0381474	0.000257627	0.000372708	F2R, GNAS, RASGRP3, IGF1, CDH1, PRKCB, RALB, RAC1, TLN1, VAV3, PIK3CB, AKT3, KRAS	CALM1, RASGRP2, KIT, PRKD2, ACTG1, ITGAM, PIK3CD	MED12_Teff_Resting
hsa00270	Cysteine and methionine metabolism	1.69488	9	0.00613497	0.000264162	0.000264162	SMS, BCAT1, TST	DNMT1, LDHB	MED12_Teff_Resting
hsa05224	Breast cancer	1.63684	10	0.0277799	0.000284065	0.000361828	NCOA3, IGF1, SOS2, KRAS, PIK3CB, AKT3, NOTCH2, GADD45B, CDK6	MYC, KIT, SOS1, PIK3CD, TCF7, E2F2	MED12_Teff_Resting
hsa05120	Epithelial cell signaling in Helicobacter pylori infection	1.82078	10	0.0120874	0.000286243	0.000374224	LYN, RAC1, MAP2K4, NFKBIA, ATP6V1E1	CSK, CCL5, GIT1	MED12_Teff_Resting
hsa05415	Diabetic cardiomyopathy	1.27796	10	0.0237567	0.000299943	0.00526466	CAMK2D, PRKCB, NCF4, RAC1, PDK3, PIK3CB, AKT3, TBC1D4, TGFBR1	PIK3CD, NDUFV1, NDUFB9, CYC1, COX2, COX4I1	MED12_Teff_Resting
hsa05226	Gastric cancer	1.60388	10	0.0432115	0.000319984	0.000407483	ABCB1, GADD45B, SOS2, KRAS, PIK3CB, AKT3, TGFBR1, CDH1, CTNNA1	TCF7, MYC, SOS1, PIK3CD, CDKN1B, E2F2	MED12_Teff_Resting
hsa04640	Hematopoietic cell lineage	4.2704	10	0.0251677	0.000327552	0.00762416	HLA-DMB, HLA-DPA1, HLA-DPB1, HLA-DQA2, HLA-DQB1, HLA-DRA, HLA-DRB1, IL2RA, CD38, CD7, CD33, IL1R1, CD59, ITGA1, ITGA2	CD44, KIT, IL7R, TFRC, CD2, IL4R, ITGAM, CD55, IL11RA, ITGA4, ITGA6	MED12_Teff_Resting
hsa04922	Glucagon signaling pathway	2.05064	10	0.0208696	0.000354864	0.0476708	AKT3, GNAS, PRKACB, CREB3L2, EP300, ITPR1, PPP3CA, CAMK2D, PFKP, PKM	PDE3B, CALM1, LDHB	MED12_Teff_Resting
hsa04932	Non-alcoholic fatty liver disease	1.46741	10	0.0243343	0.000359538	0.000720075	PIK3CB, AKT3, MLXIP, LEPR, RAC1, FAS	PIK3CD, ERN1, CYCS, NDUFV1, NDUFB9, CYC1, COX2, COX4I1	MED12_Teff_Resting
hsa05130	Pathogenic Escherichia coli infection	1.80671	10	0.0320041	0.000365438	0.00648014	RAC1, ACTR3, ARPC5, MYO1E, F2R, IL1R1, NFKBIA, TNFSF10, TNFRSF10A, FAS, CASP1	CYTH1, ACTG1, ARHGEF1, MYO1F, SLC9A3R1, TUBA1C, NCL, IRAK1, TRADD, RPS3, CYCS	MED12_Teff_Resting
hsa04114	Oocyte meiosis	1.87434	10	0.0578344	0.000468254	0.00511249	IGF1, PRKACB, YWHAE, YWHAG, PTTG1, STAG3, ITPR1, PPP3CA, CAMK2D	RPS6KA3, YWHAB, ANAPC5, PPP2R5C, CALM1	MED12_Teff_Resting
hsa04622	RIG-I-like receptor signaling pathway	1.42673	10	0.0120874	0.000575297	0.00380006	IFIH1, TANK, AZI2, NFKBIA	TRADD, MAP3K1	MED12_Teff_Resting
hsa04728	Dopaminergic synapse	1.81044	8	0.00631424	0.000580161	0.0448039	ITPR1, CAMK2D, PPP3CA, PRKCB, GNAS, PRKACB, CREB3L2, GNB4, AKT3, KIF5B, CLOCK	CALM1, ARRB2, PPP2R5C, KIF5C	MED12_Teff_Resting
hsa04929	GnRH secretion	1.99148	10	0.00901987	0.00063074	0.00479326	KISS1R, PRKCB, ITPR1, KRAS, PIK3CB, AKT3	ARRB2, PIK3CD	MED12_Teff_Resting
hsa00480	Glutathione metabolism	2.84498	3	0.00641026	0.000681478	0.000681478	MGST2, GSTO1, GSTP1, LANCL1, SMS, RRM2B	GSTK1, ODC1, RRM1, RRM2	MED12_Teff_Resting
hsa04730	Long-term depression	1.64812	5	0.00564972	0.000785349	0.00133684	KRAS, GNAS, PRKCB, LYN, ITPR1, IGF1		MED12_Teff_Resting
hsa04371	Apelin signaling pathway	1.53418	9	0.0119048	0.000819754	0.0375506	PRKACB, GNB4, ITPR1, KRAS, RRAS2, PIK3CG, AKT3, TGFBR1, CDH1	CALM1, RPS6, PDE3B, KLF2	MED12_Teff_Resting
hsa04071	Sphingolipid signaling pathway	1.77021	10	0.012385	0.000936312	0.00248771	SPTLC2, CERS6, SGMS1, AKT3, PIK3CB, KRAS, RAC1, PRKCB	TRADD, PPP2R5C, PIK3CD, S1PR1, S1PR4	MED12_Teff_Resting
hsa04060	Cytokine-cytokine receptor interaction	2.13173	10	0.012385	0.00100866	0.0128103	LTA, TNFSF14, TNFSF10, CXCR4, IL2RA, LEPR, IL6ST, IL12RB2, IFNAR2, IL1R1, IL18R1, FAS, TNFRSF10A, TNFRSF10D, TGFBR1, BMPR2	CCL3, CCL4, CCL5, IL16, IL32, LTB, CD40LG, CCR7, CCR4, CCR5, CCR3, CCR2, CX3CR1, IL4R, IL7R, IL21R, IL11RA, IL27RA, IL10RA, IL17RB, TNFRSF1B, TNFRSF25	MED12_Teff_Resting
hsa05218	Melanoma	1.99148	10	0.0206098	0.0010132	0.00765468	IGF1, KRAS, PIK3CB, AKT3, CDK6, CDH1, GADD45B	PIK3CD, E2F2	MED12_Teff_Resting
hsa04962	Vasopressin-regulated water reabsorption	2.53462	10	0.0163489	0.00106011	0.00123855	GNAS, PRKACB, CREB3L2, RAB11A, DYNC1LI2, DCTN4	AQP3	MED12_Teff_Resting
hsa04620	Toll-like receptor signaling pathway	1.99148	10	0.0180782	0.00114272	0.00139706	TLR1, RAC1, PIK3CB, AKT3, NFKBIA, MAP3K8, MAP2K4, IFNAR2	PIK3CD, IRAK1, CCL5, CCL3, CCL4	MED12_Teff_Resting
hsa04270	Vascular smooth muscle contraction	1.402	3	0.00564972	0.00114682	0.0439358	KCNMB2, MYL6, ITPR1, PRKCB, PPP1R12A, ADM, GNAS, PRKACB	CALM1, PRKCH, ARHGEF1	MED12_Teff_Resting
hsa03015	mRNA surveillance pathway	1.3559	5	0.00591716	0.00124687	0.0384993	MSI2	EIF4A3, DDX19A, WDR82, DAZAP1, PABPC1, PABPC4, PPP2R5C	MED12_Teff_Resting
hsa04931	Insulin resistance	2.25451	10	0.0118695	0.00125501	0.00153412	PPP1R3D, PPP1R3B, PIK3CB, AKT3, PRKCB, STAT3, NFKBIA, TBC1D4, MLXIP, CREB3L2	RPS6KA3, PIK3CD, SLC27A4, SLC27A2, PPARGC1B	MED12_Teff_Resting
hsa03018	RNA degradation	1.72236	3	0.00613497	0.00128918	0.0448462	XRN1, PFKP	TOB1, BTG1, PABPC1, PABPC4, PNPT1, HSPA9	MED12_Teff_Resting
hsa04613	Neutrophil extracellular trap formation	1.62269	10	0.00604368	0.00137579	0.0346655	NCF4, RAC1, PRKCB, PIK3CB, AKT3, CASP1, HDAC1	ACTG1, ITGAM, PIK3CD, SELPLG	MED12_Teff_Resting
hsa04725	Cholinergic synapse	1.84923	10	0.00631424	0.00164464	0.00200949	ITPR1, PRKCB, KCNQ5, GNB4, PIK3CG, KRAS, CHRNA6, PRKACB, CREB3L2, CAMK2D, PIK3CB, AKT3	PIK3CD	MED12_Teff_Resting
hsa05140	Leishmaniasis	2.6898	5	0.00641026	0.00193894	0.0432175	NFKBIA, PRKCB, NCF4, HLA-DMB, HLA-DPA1, HLA-DPB1, HLA-DQA2, HLA-DQB1, HLA-DRA, HLA-DRB1	IRAK1, ITGAM, ITGA4	MED12_Teff_Resting
hsa04540	Gap junction	1.66729	10	0.0120874	0.00205005	0.00857795	SOS2, KRAS, MAP3K2, GNAS, PRKACB, ITPR1, PRKCB	SOS1, TUBA1C	MED12_Teff_Resting
hsa04612	Antigen processing and presentation	3.22943	10	0.0129038	0.00209013	0.00962608	HLA-F, PDIA3, CTSB, HLA-DMB, HLA-DPA1, HLA-DPB1, HLA-DQA2, HLA-DQB1, HLA-DRA, HLA-DRB1, CD74, CIITA	HSPA8, HSP90AB1, TAP2	MED12_Teff_Resting
hsa05418	Fluid shear stress and atherosclerosis	1.84717	10	0.0347006	0.00210249	0.00554603	HSP90B1, NFE2L2, MGST2, GSTO1, GSTP1, PIK3CB, AKT3, IL1R1, MAP2K4, BMPR2, RAC1	HSP90AB1, CALM1, PIK3CD, KLF2, ACTG1	MED12_Teff_Resting
hsa04152	AMPK signaling pathway	1.62019	10	0.0146457	0.00212336	0.0245278	STK11, LEPR, PFKP, CREB3L2, SCD, IGF1, PIK3CB, AKT3	EEF2, FASN, PPP2R5C, PIK3CD	MED12_Teff_Resting
hsa04916	Melanogenesis	1.59319	10	0.00871123	0.00252848	0.0460485	GNAS, PRKACB, CREB3L2, EP300, KRAS, CAMK2D, PRKCB	TCF7, KIT, CALM1	MED12_Teff_Resting
hsa04070	Phosphatidylinositol signaling system	1.69488	10	0.0120521	0.00293834	0.0218443	PIK3CB, INPPL1, DGKH, ITPR1, PRKCB	SYNJ2, PIK3CD, DGKD, DGKA, CALM1	MED12_Teff_Resting
hsa04392	Hippo signaling pathway - multiple species	1.70699	3	0.00649351	0.00317066	0.00379696	STK3, SAV1, WWTR1		MED12_Teff_Resting
hsa04924	Renin secretion	1.93114	7	0.00591716	0.00327498	0.0466022	GNAS, PRKACB, ITPR1, PPP3CA, CTSB	ADRB2, PDE3B, CALM1	MED12_Teff_Resting
hsa04961	Endocrine and other factor-regulated calcium reabsorption	2.10421	8	0.00645188	0.00352054	0.0457737	GNAS, PRKACB, VDR, RAB11A, PRKCB	AP2B1, ATP2B1	MED12_Teff_Resting
hsa01040	Biosynthesis of unsaturated fatty acids	2.77076	8	0.00604368	0.00387036	0.018759	HSD17B12, SCD, FADS1, HSD17B4		MED12_Teff_Resting
hsa04530	Tight junction	1.58329	10	0.0113816	0.00393939	0.0168225	RAC1, RDX, ACTR3, ARPC5, PRKACB, RAB13, STK11, MYL6, ACTN1	LLGL2, MAP3K1, SLC9A3R1, MSN, ACTG1, ARHGEF18, TUBA1C	MED12_Teff_Resting
hsa04136	Autophagy - other	1.02786	5	0.00595238	0.00394652	0.0153265	GABARAPL1, GABARAPL2		MED12_Teff_Resting
hsa04621	NOD-like receptor signaling pathway	2.00286	10	0.0166268	0.00402446	0.0335644	NFKBIA, NOD2, GABARAPL1, GABARAPL2, TANK, ANTXR2, CASP1, CTSB, ITPR1, OAS3, NAMPT, NEK7, AIM2, PKN2, YWHAE, GBP1, IFNAR2	CCL5, NLRP1, TXNIP, HSP90AB1, GBP5	MED12_Teff_Resting
hsa04658	Th1 and Th2 cell differentiation	3.15136	1	0.00591716	0.00424357	0.00424357	MAML3, MAML2, IL12RB2, HLA-DMB, HLA-DPA1, HLA-DPB1, HLA-DQA2, HLA-DQB1, HLA-DRA, HLA-DRB1, PPP3CA, NFKBIA, IL2RA, NOTCH2	NFATC3, IL4R, GATA3, MAF	MED12_Teff_Resting
hsa04727	GABAergic synapse	1.29678	10	0.00604368	0.00425156	0.00526299	PRKACB, PRKCB, GABARAPL1, GABARAPL2, GNB4	SLC38A1, SLC38A5	MED12_Teff_Resting
hsa05222	Small cell lung cancer	2.42441	10	0.0371549	0.0044314	0.0111597	GADD45B, CDK6, ITGA2, PIK3CB, AKT3, NFKBIA	CYCS, MYC, MAX, CDKN1B, E2F2, ITGA6, PIK3CD, TRAF1	MED12_Teff_Resting
hsa00562	Inositol phosphate metabolism	1.32766	10	0.00604368	0.00652246	0.00765468	PIK3CB, PIK3CG, INPPL1, TPI1	SYNJ2, PIK3CD	MED12_Teff_Resting
hsa03060	Protein export	2.17253	9	0.010929	0.00710833	0.0342952		SEC61A1, SRPRB, SPCS3	MED12_Teff_Resting
hsa04971	Gastric acid secretion	1.46741	7	0.00591716	0.00750242	0.0155289	PRKCB, ITPR1, CAMK2D, GNAS, PRKACB	ACTG1, CALM1	MED12_Teff_Resting
hsa05031	Amphetamine addiction	1.84717	4	0.00633013	0.00972578	0.0402261	PRKCB, CAMK2D, GNAS, PRKACB, CREB3L2, PPP3CA, HDAC1	CALM1	MED12_Teff_Resting
hsa04145	Phagosome	2.41074	10	0.0264817	0.00977424	0.028192	STX12, STX7, HLA-F, HLA-DMB, HLA-DPA1, HLA-DPB1, HLA-DQA2, HLA-DQB1, HLA-DRA, HLA-DRB1, EEA1, ATP6V1E1, DYNC1LI2, LAMP2, ITGA2, RAC1, NCF4	ACTG1, TFRC, TUBA1C, SEC61A1, TAP2, ITGAM	MED12_Teff_Resting
hsa05133	Pertussis	1.46741	10	0.00604368	0.0110501	0.0137506	CASP1, C4BPB, IRF8	ITGAM, CALM1, IRAK1, IRF1	MED12_Teff_Resting
hsa04973	Carbohydrate digestion and absorption	1.41617	7	0.0119048	0.0111498	0.0472994	PIK3CB, AKT3, PRKCB	PIK3CD	MED12_Teff_Resting
hsa04930	Type II diabetes mellitus	1.38538	10	0.0114169	0.0119161	0.0321393	PIK3CB, SOCS2, PKM	PIK3CD	MED12_Teff_Resting
hsa03020	RNA polymerase	1.64812	1	0.00625	0.0124994	0.0124994		POLR2L, POLR1C, POLR1B	MED12_Teff_Resting
hsa00230	Purine metabolism	2.3506	9	0.00641026	0.0134617	0.0187328	NT5C2, PKM, RRM2B, PDE9A, AMPD3, ADA2, AK4, AK3	GART, ATIC, NT5E, NME1, ENTPD1, ITPA, RRM1, RRM2, PDE3B, PDE7A	MED12_Teff_Resting
hsa04928	Parathyroid hormone synthesis, secretion and action	1.82078	10	0.00604368	0.0141293	0.0243385	ITPR1, VDR, PRKCB, GNAS, PRKACB, CREB3L2	GATA3, ARRB2, SLC9A3R1, NACA, RUNX2, ARHGEF1	MED12_Teff_Resting
hsa04360	Axon guidance	1.43208	10	0.0180782	0.0154338	0.0187631	PPP3CA, RAC1, RASA1, KRAS, RGS3, CXCR4, DPYSL2, PLXNC1, CAMK2D, PIK3CB, SSH1, BMPR2	NFATC3, EPHA4, SEMA4D, PIK3CD	MED12_Teff_Resting
hsa05322	Systemic lupus erythematosus	3.24538	10	0.00604368	0.0157615	0.0193211	ACTN1, HLA-DMB, HLA-DPA1, HLA-DPB1, HLA-DQA2, HLA-DQB1, HLA-DRA, HLA-DRB1	SNRPB, CD28, CD40LG	MED12_Teff_Resting
hsa00620	Pyruvate metabolism	0.677952	9	0.00613497	0.0168519	0.0168519	PKM	LDHB	MED12_Teff_Resting
hsa04923	Regulation of lipolysis in adipocytes	2.06524	4	0.00633013	0.0193211	0.0212825	GNAS, PRKACB, PIK3CB, AKT3	ADRB2, PIK3CD, PDE3B	MED12_Teff_Resting
hsa04310	Wnt signaling pathway	1.36838	6	0.00850227	0.0194744	0.0428892	EP300, PRKACB, RAC1, CAMK2D, PPP3CA, PRKCB	TCF7, CTNNBIP1, RUVBL1, MYC, CCND2, CCND3, DAAM1, NFATC3	MED12_Teff_Resting
hsa04750	Inflammatory mediator regulation of TRP channels	1.80671	10	0.00645188	0.0210777	0.0246914	ITPR1, CAMK2D, IL1R1, PIK3CB, GNAS, PRKACB, PRKCB, IGF1	CALM1, PIK3CD, PRKCH	MED12_Teff_Resting
hsa04713	Circadian entrainment	1.34163	7	0.00591716	0.0219935	0.0450022	CAMK2D, ITPR1, GNB4, GNAS, PRKACB, PRKCB	CALM1, RPS6KA5	MED12_Teff_Resting
hsa05146	Amoebiasis	1.73515	10	0.00604368	0.0246741	0.0288959	IL1R1, GNA15, PRKCB, GNAS, PRKACB, ACTN1, PIK3CB	VCL, ITGAM, PIK3CD, PRDX1	MED12_Teff_Resting
hsa05416	Viral myocarditis	4.2485	9	0.00613497	0.0279865	0.0334719	ABL2, RAC1, SGCB, HLA-DMB, HLA-DPA1, HLA-DPB1, HLA-DQA2, HLA-DQB1, HLA-DRA, HLA-DRB1, HLA-F	CD55, ACTG1, CYCS, CD40LG, CD28	MED12_Teff_Resting
hsa04925	Aldosterone synthesis and secretion	1.6257	4	0.00578344	0.0280756	0.0456985	ITPR1, PRKCB, CREB3L2, CAMK1, CAMK2D, GNAS, PRKACB	PRKD2, CALM1, ATP2B1	MED12_Teff_Resting
hsa04927	Cortisol synthesis and secretion	0.980423	1	0.00641026	0.0336655	0.0336655	GNAS, PRKACB, CREB3L2, ITPR1		MED12_Teff_Resting
hsa04261	Adrenergic signaling in cardiomyocytes	1.30056	6	0.00633013	0.0347166	0.0427844	GNAS, PRKACB, CAMK2D, TPM4, CREB3L2, PIK3CG, AKT3	ADRB2, ATP2B1, CALM1, PPP2R5C, RPS6KA5	MED12_Teff_Resting
hsa04920	Adipocytokine signaling pathway	1.90231	9	0.00613497	0.0368507	0.0487346	NFKBIA, AKT3, ACSL3, LEPR, STAT3, STK11	TRADD, TNFRSF1B	MED12_Teff_Resting
hsa04918	Thyroid hormone synthesis	1.36559	1	0.00641026	0.0419868	0.0419868	GNAS, PRKACB, PRKCB, CREB3L2, HSP90B1, ITPR1		MED12_Teff_Resting
hsa05110	Vibrio cholerae infection	1.6257	1	0.00595238	0.0445258	0.0445258	ATP6V1E1, GNAS, PRKACB	SEC61A1, ACTG1	MED12_Teff_Resting
hsa05034	Alcoholism	1.35271	1	0.00564972	0.0448492	0.0448492	HDAC1, GNAS, GNB4, PRKACB, CREB3L2, SOS2, KRAS	SOS1, CALM1	MED12_Teff_Resting
hsa04934	Cushing syndrome	1.24144	1	0.00649351	0.0461743	0.0461743	GNAS, PRKACB, CREB3L2, KMT2A, CDK6, AHR, CAMK2D, ITPR1	MEN1, E2F2, CDKN1B, TCF7	MED12_Teff_Resting
hsa03010	Ribosome	6.37226	10	0.261095	8.78741e-84	7.31879e-77		RPS2, RPS3, RPS3A, RPS4Y1, RPS4X, RPS5, RPS6, RPS7, RPS8, RPS9, RPS10, RPS11, RPS12, RPS13, RPS14, RPS15, RPS15A, RPS16, RPS18, RPS19, RPS20, RPS21, RPS23, RPS24, RPS25, RPS27, RPS27L, RPS27A, RPS28, RPS29, FAU, RPSA, MRPL1, MRPL3, MRPL4, MRPL30, RPL3, RPL4, RPL5, RPL6, RPL7, RPL7A, RPL8, RPL9, RPL10, RPL10A, RPL11, RPL12, RPL13, RPL13A, RPL14, RPL15, RPL18, RPL18A, RPL19, RPL21, RPL22, RPL23, RP…	MED12_Treg_Resting
hsa05171	Coronavirus disease - COVID-19	4.96324	10	0.320256	7.78073e-75	8.19432e-68	TNFRSF1A, NFKBIA, STAT3, PIK3CB, PIK3R1, PRKCB, MAPK8, CASP1, ISG15, IFIH1, ADAR, OAS1, OAS3, MX1, MX2, EIF2AK2	IL6R, RPS2, RPS3, RPS3A, RPS4Y1, RPS4X, RPS5, RPS6, RPS7, RPS8, RPS9, RPS10, RPS11, RPS12, RPS13, RPS14, RPS15, RPS15A, RPS16, RPS18, RPS19, RPS20, RPS21, RPS23, RPS24, RPS25, RPS27, RPS27L, RPS27A, RPS28, RPS29, FAU, RPSA, RPL3, RPL4, RPL5, RPL6, RPL7, RPL7A, RPL8, RPL9, RPL10, RPL10A, RPL11, RPL12, RPL13, RPL13A, RPL14, RPL15, RPL18, RPL18A, RPL19, RPL21, RPL22, RPL23, RPL23A, RSL24D1, RPL24, R…	MED12_Treg_Resting
hsa04110	Cell cycle	2.51073	10	0.249965	1.16352e-17	9.26707e-11	HDAC1, CDKN2C, CDKN2D, CUL1, CCNA2, CDK1, CCNB1, YWHAQ, YWHAE, ANAPC11, PTTG1, SMC1A, STAG2, STAG1, TTK, BUB1, BUB1B, EP300	CCND2, RBL2, MYC, CDKN2A, CDKN2B, CDKN1B, CDC25B, MDM2, GADD45A	MED12_Treg_Resting
hsa05205	Proteoglycans in cancer	2.38567	10	0.36716	7.06389e-17	9.24838e-13	VAV3, KRAS, RRAS2, MAP2K1, RAC1, IQGAP1, FLNA, TIAM1, ROCK2, PIK3CB, PIK3R1, AKT3, CAMK2D, STAT3, IGF1, CD63, CTNNB1, HIF1A, CBL, ITGA2, ITGAV, FN1, FZD6, EZR, RDX, SDC4, FGFR1, SOS2, PRKCB, PRKACB	CD44, ACTG1, FLNB, PIK3CD, EIF4B, RPS6, MYC, MDM2, ITGB1, FZD3, SOS1, PXN	MED12_Treg_Resting
hsa05167	Kaposi sarcoma-associated herpesvirus infection	2.2703	10	0.245213	1.56883e-16	2.73821e-12	EP300, EIF2AK2, MAP2K6, CCR1, TNFRSF1A, NFKBIA, HLA-A, CLEC2B, UBB, GNB1, GNB4, KRAS, MAP2K1, HIF1A, PIK3CG, PIK3CB, PIK3R1, AKT3, RAC1, MAPK8, CD200R1, LYN, CALM2, PPP3CA, NFATC2, JAK2, STAT3, CTNNB1	CCR4, CASP8, CYCS, UBA52, RPS27A, PIK3CD, NFATC3, TCF7, LEF1, MYC	MED12_Treg_Resting
hsa04668	TNF signaling pathway	2.59702	10	0.0776126	3.69311e-16	3.43724e-09	TNFRSF1A, MAPK8, MAP2K6, NFKBIA, MAP3K8, MAP2K1, CREB3L2, DNM1L, IL18R1, LTA, NOD2, PIK3CB, PIK3R1, AKT3	BIRC3, TAB2, CFLAR, MAP2K3, RPS6KA5, CASP8, TNFAIP3, TRAF1, TNFRSF1B, PIK3CD, IRF1	MED12_Treg_Resting
hsa05169	Epstein-Barr virus infection	2.81098	10	0.278235	7.58905e-16	2.99365e-10	HLA-DMA, HLA-DMB, HLA-DPA1, HLA-DPB1, HLA-DQA1, HLA-DQA2, HLA-DQB1, HLA-DRA, HLA-DRB1, HLA-DRB5, NFKBIA, EIF2AK2, OAS1, OAS3, ISG15, BCL2L11, CD3E, PDIA3, CALR, HLA-A, HDAC1, NCOR2, PIK3CB, PIK3R1, AKT3, MAPK8, MAP2K6, CD58, VIM, STAT3, LYN, RAC1, CCNA2	TAB2, CASP8, BCL2, CYCS, B2M, HES1, MYC, MDM2, GADD45A, DDB2, PIK3CD, MAP2K3, CD44, TNFAIP3, CDKN1B, CCND2	MED12_Treg_Resting
hsa05215	Prostate cancer	2.85297	10	0.233296	1.01049e-15	7.75437e-09	GSTP1, IGF1, FGFR1, PIK3CB, PIK3R1, AKT3, CREB3L2, CTNNB1, EP300, NFKBIA, SOS2, KRAS, MAP2K1, HSP90B1	CDKN1B, IL1R2, PIK3CD, FOXO1, MDM2, TCF7, LEF1, BCL2, SOS1, HSP90AB1	MED12_Treg_Resting
hsa04120	Ubiquitin mediated proteolysis	2.35665	10	0.168776	2.52252e-15	1.14192e-07	UBB, SAE1, UBE2C, UBE2E1, UBE2J1, UBE2W, SMURF2, TRIP12, CBL, PIAS3, MGRN1, BRCA1, FANCL, CUL1, RHOBTB2, ANAPC11	UBA52, RPS27A, UBE2B, UBE2F, UBE2G2, NEDD4L, HERC1, MDM2, MAP3K1, BIRC3, CUL4A, DDB2	MED12_Treg_Resting
hsa04141	Protein processing in endoplasmic reticulum	2.34886	10	0.253954	3.66954e-15	2.44299e-12	CKAP4, RRBP1, HYOU1, HSPA5, DNAJB11, DNAJC3, HSP90B1, PDIA3, CALR, LMAN1, SEC31A, SEC24D, PDIA6, HSPH1, RAD23A, EIF2AK2, EIF2AK4, XBP1, MAPK8, UBE2J1, CUL1	MAN1A2, SEC31B, UBXN1, HSPA8, HSPA1L, DNAJB1, DNAJC5, HSP90AB1, UBQLN2, BCL2, ERN1, UBE2G2	MED12_Treg_Resting
hsa05203	Viral carcinogenesis	2.5158	10	0.31816	1.48411e-14	2.13555e-10	KRAS, CREB3L2, YWHAQ, YWHAE, STAT3, PIK3CB, PIK3R1, EIF2AK2, PRKACB, CDK1, EP300, CCNA2, LYN, HDAC1, HDAC8, PKM, GTF2A1, SRF, NFKBIA, RAC1, ACTN1, PMAIP1, HLA-A	PIK3CD, MDM2, CCND2, MRPS18B, TRAF1, PXN, RBL2, CDKN1B, HDAC7, CDKN2A, CDKN2B, CCR4, CASP8	MED12_Treg_Resting
hsa04064	NF-kappa B signaling pathway	2.21745	10	0.0756044	3.3416e-14	1.41254e-10	LYN, PRKCB, MALT1, TNFRSF1A, TRIM25, CD40LG, TNFRSF11A, LTA, TNFSF14, NFKBIA	IL1R1, BIRC3, EDA2R, LTB, TAB2, CFLAR, BCL2, GADD45A, TRAF1, TNFAIP3	MED12_Treg_Resting
hsa04218	Cellular senescence	2.60372	10	0.211597	1.25218e-13	2.82445e-10	TGFBR2, PIK3CB, PIK3R1, HLA-A, KRAS, RRAS2, AKT3, CCNA2, FOXM1, HIPK3, HIPK2, MAP2K1, MAP2K6, CDK1, CCNB1, NBN, CALM2, PPP3CA, NFATC2	CDKN2B, CCND2, RBL2, PIK3CD, FOXO1, MYC, CDKN2A, MDM2, RASSF5, ETS1, MAP2K3, GADD45A, ZFP36L1, ZFP36L2, NFATC3, SLC25A5	MED12_Treg_Resting
hsa04062	Chemokine signaling pathway	1.89129	10	0.0784702	1.40279e-13	4.54071e-12	CCL3, CCR1, JAK2, STAT3, PRKACB, LYN, SOS2, KRAS, MAP2K1, PIK3CB, PIK3R1, PIK3CG, AKT3, NFKBIA, VAV3, RAC1, ROCK2, GNB1, GNB4, DOCK2, TIAM1, PRKCB	CXCR4, CCR4, CCR7, SOS1, PIK3CD, ITK, RAC2, PXN, RASGRP2	MED12_Treg_Resting
hsa04217	Necroptosis	2.25413	10	0.0756453	1.49775e-13	2.58948e-08	TNFRSF1A, CAMK2D, MAPK8, DNM1L, PYCARD, CASP1, CHMP2A, VPS4B, CHMP5, HMGB1, TNFSF10, JAK2, STAT3, STAT4, EIF2AK2	BIRC3, CASP8, CFLAR, SLC25A5, GLUD1, FTL, TNFRSF10B, IFNGR2, HSP90AB1, TNFAIP3, BCL2	MED12_Treg_Resting
hsa04810	Regulation of actin cytoskeleton	2.47857	10	0.135318	1.91496e-13	2.56054e-10	F2R, FGFR1, FN1, ITGA1, ITGA2, ITGAV, SOS2, KRAS, RRAS2, PIK3CB, PIK3R1, VAV3, TIAM1, MAP2K1, ARHGAP35, RAC1, ROCK2, MYL12A, PIP4K2A, DIAPH3, CYFIP1, ABI2, ARPC2, ARPC4, ARPC5, EZR, RDX, TMSB4Y, CFL1, SSH1, IQGAP1, ACTN1	LPAR2, CXCR4, ITGA4, ITGAM, ITGAX, ITGB1, FGD3, SOS1, PIK3CD, RAC2, GIT1, ACTG1, PXN, TMSB4X	MED12_Treg_Resting
hsa05417	Lipid and atherosclerosis	2.47857	10	0.234236	4.62821e-13	1.84855e-09	ROCK2, PIK3CB, PIK3R1, AKT3, MAPK8, CD40LG, NCF2, NCF4, RAC1, JAK2, STAT3, MAP2K6, KRAS, HSP90B1, NFKBIA, MIB1, TANK, LYN, VAV3, TLR6, CCL3, HSPA5, CAMK2D, XBP1, PYCARD, CASP1, NFATC2, CALM2, PPP3CA, TNFSF10, TNFRSF1A, CASP6	PIK3CD, BCL2, POU2F2, MAP2K3, HSPD1, HSPA8, HSPA1L, HSP90AB1, TAB2, ERN1, NFATC3, TNFRSF10B, CASP8, CYCS	MED12_Treg_Resting
hsa05131	Shigellosis	2.29547	10	0.145386	7.89245e-13	8.8914e-09	RAC1, ARPC2, ARPC4, ARPC5, ROCK2, MYL12A, ACTN1, TLN1, PIK3CB, PIK3R1, AKT3, CAST, CAPNS1, TNFRSF1A, NFKBIA, MALT1, MAPK8, CUL1, CALCOCO2, UBB, WIPI1, PYCARD, CASP1	CD44, ITGB1, PXN, ACTG1, PIK3CD, CYTH1, ARF6, FOXO1, MDM2, BCL2, HKDC1, CYCS, TAB2, IL1R1, RPS6KA5, UBA52, RPS27A, WIPI2, TECPR1, FNBP1	MED12_Treg_Resting
hsa04066	HIF-1 signaling pathway	2.58634	10	0.122984	1.77665e-12	5.56544e-06	STAT3, IGF1, MAP2K1, PIK3CB, PIK3R1, AKT3, HIF1A, EP300, PRKCB, CAMK2D, TIMP1, PFKP, GAPDH, PGK1	IL6R, IFNGR2, PIK3CD, RPS6, EGLN3, PDK1, HKDC1, LDHB, BCL2, CDKN1B	MED12_Treg_Resting
hsa04068	FoxO signaling pathway	2.97277	10	0.137143	1.81877e-12	9.56215e-08	TGFBR2, EP300, MAPK8, IGF1, PIK3CB, PIK3R1, AKT3, STAT3, SOS2, KRAS, MAP2K1, CCNB1, CDKN2D, BCL2L11, TNFSF10, BCL6, CAT, FBXO32	MDM2, PIK3CD, FOXO1, SOS1, CCND2, CCNG2, CDKN2B, CDKN1B, RBL2, GADD45A, GABARAPL1, IL7R, KLF2, S1PR1, S1PR4	MED12_Treg_Resting
hsa05100	Bacterial invasion of epithelial cells	2.84091	10	0.180139	3.06122e-12	1.95409e-07	CDH1, CTNNB1, CTNNA1, ARHGAP10, PIK3R1, PIK3CB, RAC1, ARPC2, ARPC4, ARPC5, CBL, CD2AP, FN1	PIK3CD, ACTG1, PXN, ITGB1	MED12_Treg_Resting
hsa04260	Cardiac muscle contraction	1.80602	10	0.0521022	3.60806e-12	2.82001e-07	ATP2A2, TPM4, COX8A, SLC9A7	UQCRFS1, UQCRC2, UQCRH, UQCRB, COX2, COX4I1, COX5A, COX7A2L, COX7C	MED12_Treg_Resting
hsa05132	Salmonella infection	2.56758	10	0.329263	3.88591e-12	4.92782e-09	DYNLT3, TUBA1B, TUBA4A, TUBB6, TUBB, KIF5B, FLNA, ANXA2, AHNAK, ROCK2, MYL12A, RAC1, CYFIP1, ARPC2, ARPC4, ARPC5, PIK3CB, PIK3CG, SNX9, TLR6, NFKBIA, HSP90B1, MAP2K1, MAP2K6, MAPK8, CTNNB1, TNFRSF1A, GAPDH, TNFSF10, AKT3, PYCARD, CASP1	PTPRC, GCC2, FLNB, ACTG1, S100A10, PIK3CD, CYTH1, ARF6, TAB2, HSP90AB1, KPNA3, RPS3, MAP2K3, TCF7, LEF1, MYC, FBXO22, BIRC3, TNFRSF10B, CASP8, CYCS, BCL2, RHOH	MED12_Treg_Resting
hsa04919	Thyroid hormone signaling pathway	2.47768	10	0.277821	5.88315e-12	8.4761e-09	PRKACB, ITGAV, KRAS, MAP2K1, HDAC1, NCOA1, EP300, MED13L, MED13, HIF1A, ATP2A2, PLN, CTNNB1, NOTCH2, PRKCB, PIK3CB, PIK3R1, AKT3, PFKP	MED12, MYC, SLC16A10, PIK3CD, MDM2, FOXO1, ACTG1	MED12_Treg_Resting
hsa04510	Focal adhesion	2.15474	10	0.160967	6.70585e-12	2.51085e-09	COL9A2, FN1, ITGA1, ITGA2, ITGAV, IGF1, ARHGAP35, ARHGAP5, ROCK2, MYL12A, ACTN1, TLN1, FLNA, VASP, PARVG, AKT3, CTNNB1, PRKCB, PIK3CB, PIK3R1, VAV3, RAC1, RAPGEF1, MAPK8, SOS2, MAP2K1	ITGA4, ITGB1, ACTG1, FLNB, PXN, PIK3CD, RAC2, SOS1, CCND2, BIRC3, BCL2	MED12_Treg_Resting
hsa05163	Human cytomegalovirus infection	2.32683	10	0.216356	7.79388e-12	1.83525e-10	PIK3CB, PIK3R1, AKT3, SOS2, KRAS, MAP2K1, ITGAV, RAC1, TNFRSF1A, NFKBIA, GNB1, GNB4, CALM2, PPP3CA, NFATC2, PRKACB, CCL3, AKAP13, ROCK2, CTNNB1, GNAS, STAT3, MAP2K6, CREB3L2, PRKCB, CCR1, PDIA3, CALR, HLA-A	PIK3CD, SOS1, RAC2, IL1R1, NFATC3, PTGER2, MYC, IL6R, CXCR4, PXN, IL10RA, B2M, CDKN2A, MDM2, CASP8, CYCS	MED12_Treg_Resting
hsa04670	Leukocyte transendothelial migration	3.03993	10	0.108773	8.82757e-12	9.13605e-09	EZR, PIK3CB, PIK3R1, RAC1, NCF2, NCF4, CTNNB1, CTNNA1, PRKCB, ARHGAP35, ARHGAP5, ROCK2, MYL12A, VASP, ACTN1, VAV3	ITGAM, ITGA4, ITGB1, PECAM1, ACTG1, PIK3CD, PXN, CXCR4, RASSF5, ITK, TXK, RAC2, RHOH	MED12_Treg_Resting
hsa04662	B cell receptor signaling pathway	3.2111	10	0.07621	1.23969e-11	8.90818e-10	LYN, DAPP1, VAV3, RAC1, PPP3CA, NFATC2, SOS2, RASGRP3, KRAS, MAP2K1, PRKCB, MALT1, NFKBIA, PIK3R1, PIK3CB, AKT3, INPPL1	RAC2, NFATC3, SOS1, PIK3CD, INPP5D	MED12_Treg_Resting
hsa04910	Insulin signaling pathway	2.03484	10	0.0783193	2.56576e-11	2.43725e-08	PIK3R1, PIK3CB, AKT3, PPP1R3D, CALM2, PRKACB, PRKAR1A, FLOT1, CBL, RAPGEF1, SOS2, KRAS, MAP2K1, MAPK8, INPPL1	PIK3CD, PDE3B, ACACA, FASN, HKDC1, FOXO1, RPS6, SOS1, SOCS2	MED12_Treg_Resting
hsa04010	MAPK signaling pathway	1.78311	10	0.130574	3.18234e-11	1.09242e-08	PRKACB, PRKCB, PPP3CA, RASGRP3, RAPGEF2, RASA1, IGF1, FGFR1, KIT, SOS2, KRAS, RRAS2, MAP2K1, SRF, STMN1, TNFRSF1A, TGFBR2, RAC1, STK3, MAP3K8, MAP2K6, FLNA, MAPK8, AKT3, DUSP5	RASGRP1, RASGRP2, SOS1, MYC, IL1R1, RAC2, GADD45A, TAB2, MAP3K1, MAP3K13, TAOK3, MAP2K3, FLNB, RPS6KA5, CDC25B, NFATC3, DUSP4, DUSP16, HSPA8, HSPA1L	MED12_Treg_Resting
hsa04520	Adherens junction	2.97004	10	0.154987	3.38921e-11	1.83773e-07	RAC1, IQGAP1, LMO7, ACTN1, CDH1, CTNNB1, CTNNA1, FGFR1, YES1, TGFBR2, EP300	RAC2, ACTG1, ACP1, PTPRJ, TCF7, LEF1	MED12_Treg_Resting
hsa04659	Th17 cell differentiation	3.52329	10	0.0835828	9.81609e-11	1.68408e-07	IRF4, TGFBR2, JAK2, STAT3, HIF1A, AHR, HLA-DMA, HLA-DMB, HLA-DPA1, HLA-DPB1, HLA-DQA1, HLA-DQA2, HLA-DQB1, HLA-DRA, HLA-DRB1, HLA-DRB5, CD4, CD3E, PPP3CA, NFATC2, NFKBIA, MAPK8	IL1R1, IL21R, IL6R, HSP90AB1, NFATC3, GATA3, IL27RA, IFNGR2, IL2RA, IL2RB, FOXP3	MED12_Treg_Resting
hsa05210	Colorectal cancer	3.35196	10	0.192539	1.96361e-10	6.37565e-08	CTNNB1, KRAS, PIK3CB, PIK3R1, AKT3, MAP2K1, RALB, RAC1, MAPK8, APPL1, TGFBR2, PMAIP1, BCL2L11, SOS2	TCF7, LEF1, MYC, PIK3CD, RAC2, BBC3, BCL2, CYCS, GADD45A, DDB2, SOS1	MED12_Treg_Resting
hsa05170	Human immunodeficiency virus 1 infection	2.31746	10	0.208655	1.98453e-10	7.8166e-07	CD4, CUL1, PIK3CB, PIK3R1, AKT3, KRAS, MAP2K1, CALM2, PPP3CA, NFATC2, PRKCB, GNB1, GNB4, RAC1, CFL1, NFKBIA, MAPK8, BST2, TNFRSF1A, MAP2K6, CD3E, PDIA3, CALR, HLA-A, CCNB1, CDK1	CXCR4, PIK3CD, PXN, NFATC3, RAC2, TNFRSF1B, TAB2, SAMHD1, MAP2K3, CASP8, BCL2, CYCS, AP1M1, B2M, CUL4A	MED12_Treg_Resting
hsa04210	Apoptosis	2.81863	10	0.149587	2.38362e-10	5.83364e-07	TNFSF10, TNFRSF1A, CASP6, PRF1, TUBA1B, TUBA4A, LMNB1, LMNB2, CTSB, CTSZ, BCL2L11, MAPK8, NFKBIA, PMAIP1, PIK3CB, PIK3R1, AKT3, KRAS, MAP2K1	TNFRSF10B, CFLAR, CASP8, CYCS, MCL1, ACTG1, DFFB, ERN1, BIRC3, BCL2, GADD45A, TRAF1, BBC3, PIK3CD	MED12_Treg_Resting
hsa05161	Hepatitis B	2.22021	10	0.190175	3.57584e-10	2.72094e-08	TGFBR2, MAPK8, EP300, YWHAQ, PIK3CB, PIK3R1, AKT3, NFKBIA, CCNA2, PRKCB, NFATC2, JAK2, STAT3, STAT4, SOS2, KRAS, CREB3L2, MAP2K1, MAP2K6, IFIH1	MYC, DDB2, MAP3K1, PIK3CD, BCL2, CASP8, CYCS, NFATC3, SOS1, TAB2, MAP2K3	MED12_Treg_Resting
hsa05211	Renal cell carcinoma	2.48355	10	0.107369	4.59682e-10	1.43912e-07	HIF1A, EP300, PIK3CB, PIK3R1, AKT3, RAPGEF1, SOS2, KRAS, MAP2K1, RAC1	EGLN3, PIK3CD, SOS1, ETS1	MED12_Treg_Resting
hsa05166	Human T-cell leukemia virus 1 infection	2.7379	10	0.180182	4.90935e-10	3.36896e-08	KRAS, MAP2K1, CD4, TLN1, XPO1, CALR, PPP3CA, NFATC2, HLA-A, BUB1B, ANAPC11, PTTG1, CCNA2, PIK3R1, PIK3CB, AKT3, TNFRSF1A, MAPK8, CD3E, NFKBIA, LTA, TGFBR2, PRKACB, HLA-DMA, HLA-DMB, HLA-DPA1, HLA-DPB1, HLA-DQA1, HLA-DQA2, HLA-DQB1, HLA-DRA, HLA-DRB1, HLA-DRB5, SRF, ETS2, CREB3L2, EP300, CDKN2C	MYC, CCND2, NFATC3, IL2RB, B2M, SLC25A5, CDKN2B, CDKN2A, PIK3CD, MAP3K1, IL1R1, IL1R2, IL2RA, ETS1	MED12_Treg_Resting
hsa05145	Toxoplasmosis	3.19155	10	0.11976	5.30451e-10	4.82591e-07	JAK2, CIITA, HLA-DMA, HLA-DMB, HLA-DPA1, HLA-DPB1, HLA-DQA1, HLA-DQA2, HLA-DQB1, HLA-DRA, HLA-DRB1, HLA-DRB5, MAPK8, MAP2K6, NFKBIA, TNFRSF1A, PIK3CG, AKT3, CD40LG, STAT3	IFNGR2, TAB2, MAP2K3, BCL2, BIRC3, HSPA8, HSPA1L, ITGB1, CASP8, CYCS, IL10RA	MED12_Treg_Resting
hsa04664	Fc epsilon RI signaling pathway	3.05226	10	0.0926491	6.15765e-10	5.53516e-07	LYN, PIK3CB, PIK3R1, AKT3, RAC1, MAP2K6, MAPK8, VAV3, SOS2, KRAS, MAP2K1, ALOX5AP	FCER1G, INPP5D, PIK3CD, RAC2, MAP2K3, SOS1	MED12_Treg_Resting
hsa05418	Fluid shear stress and atherosclerosis	2.25602	10	0.0649854	8.75554e-10	0.000140074	HSP90B1, CALM2, SDC4, MGST2, GSTO1, GSTP1, NQO1, CTNNB1, PIK3CB, PIK3R1, AKT3, ITGAV, TNFRSF1A, MAPK8, MAP2K6, BMPR2, NCF2, RAC1	HSP90AB1, PECAM1, PIK3CD, KLF2, ACTG1, IL1R1, IL1R2, RAC2, BCL2	MED12_Treg_Resting
hsa05230	Central carbon metabolism in cancer	2.84091	10	0.140291	1.02147e-09	8.98591e-07	PKM, SLC16A3, HIF1A, KIT, FGFR1, KRAS, MAP2K1, PFKP, IDH2, PIK3CB, PIK3R1, AKT3	PDK1, MYC, HKDC1, LDHB, PIK3CD	MED12_Treg_Resting
hsa04620	Toll-like receptor signaling pathway	1.66309	10	0.0237408	1.37396e-09	0.000462911	TLR6, RAC1, PIK3CB, PIK3R1, AKT3, NFKBIA, MAP3K8, MAP2K1, MAP2K6, MAPK8, CCL3	PIK3CD, CASP8, TAB2, MAP2K3	MED12_Treg_Resting
hsa05218	Melanoma	2.08194	10	0.091969	1.44934e-09	7.63148e-05	IGF1, FGFR1, KRAS, MAP2K1, PIK3CB, PIK3R1, AKT3, CDH1	PIK3CD, CDKN2A, MDM2, GADD45A, DDB2	MED12_Treg_Resting
hsa05214	Glioma	2.76738	10	0.0830554	2.03241e-09	0.000575635	IGF1, CALM2, CAMK1D, CAMK1, CAMK2D, PRKCB, SOS2, KRAS, MAP2K1, PIK3CB, PIK3R1, AKT3	SOS1, PIK3CD, CDKN2A, MDM2, GADD45A, DDB2	MED12_Treg_Resting
hsa04935	Growth hormone synthesis, secretion and action	2.13174	10	0.0898204	2.09501e-09	3.47243e-07	GNAS, PRKACB, CREB3L2, EP300, PRKCB, JAK2, SOS2, KRAS, MAP2K1, STAT3, PIK3R1, PIK3CB, AKT3, IGF1, MAP2K6, MAPK8	SSTR3, SOS1, PIK3CD, SOCS2, MAP3K1, MAP2K3	MED12_Treg_Resting
hsa05220	Chronic myeloid leukemia	2.73097	10	0.201796	2.26761e-09	8.86302e-07	CBL, PIK3CB, PIK3R1, AKT3, NFKBIA, SOS2, KRAS, MAP2K1, TGFBR2, HDAC1	PIK3CD, MDM2, CDKN1B, SOS1, MYC, CDKN2A, GADD45A, DDB2	MED12_Treg_Resting
hsa05235	PD-L1 expression and PD-1 checkpoint pathway in cancer	2.72074	10	0.0985371	2.68465e-09	1.5987e-07	HIF1A, KRAS, MAP2K1, PIK3R1, PIK3CB, AKT3, NFKBIA, JAK2, STAT3, NFATC2, CD4, CD3E, MAP2K6, PPP3CA	EML4, PIK3CD, IFNGR2, NFATC3, MAP2K3, RASGRP1, CD28	MED12_Treg_Resting
hsa04933	AGE-RAGE signaling pathway in diabetic complications	1.86356	10	0.0823157	3.71101e-09	8.6313e-07	TGFBR2, FN1, PRKCB, MAPK8, RAC1, KRAS, PIK3CB, PIK3R1, AKT3, JAK2, STAT3	CDKN1B, PIK3CD, FOXO1, BCL2, PIM1	MED12_Treg_Resting
hsa05415	Diabetic cardiomyopathy	1.66487	10	0.0591737	4.15529e-09	3.22263e-06	GFPT1, CAMK2D, PLN, ATP2A2, PRKCB, NCF2, NCF4, RAC1, MAPK8, PIK3CB, PIK3R1, AKT3, COX8A, GAPDH, TGFBR2	RAC2, PIK3CD, UQCRFS1, UQCRC2, UQCRH, UQCRB, COX2, COX4I1, COX5A, COX7A2L, COX7C, SLC25A5	MED12_Treg_Resting
hsa00190	Oxidative phosphorylation	1.19284	10	0.0355042	4.88678e-09	1.32332e-05	COX8A	UQCRFS1, UQCRC2, UQCRH, UQCRB, COX2, COX4I1, COX5A, COX7A2L, COX7C, CYCS, PPA1	MED12_Treg_Resting
hsa05164	Influenza A	2.98443	10	0.101493	6.10427e-09	3.9633e-06	PRKCB, OAS1, OAS3, DNAJC3, EIF2AK2, TRIM25, IFIH1, NFKBIA, CALCOCO2, EP300, MX1, MX2, ADAR, JAK2, CIITA, HLA-DMA, HLA-DMB, HLA-DPA1, HLA-DPB1, HLA-DQA1, HLA-DQA2, HLA-DQB1, HLA-DRA, HLA-DRB1, HLA-DRB5, PYCARD, CASP1, PIK3R1, PIK3CB, AKT3, TNFSF10, TNFRSF1A, RSAD2, MAP2K1, RAB11A, XPO1	DNAJB1, IFNGR2, PIK3CD, TNFRSF10B, CASP8, SLC25A5, CYCS, ACTG1	MED12_Treg_Resting
hsa05213	Endometrial cancer	3.1809	10	0.176856	6.35449e-09	1.8806e-06	PIK3CB, PIK3R1, AKT3, SOS2, KRAS, MAP2K1, CDH1, CTNNB1, CTNNA1	PIK3CD, SOS1, TCF7, LEF1, MYC, GADD45A, DDB2	MED12_Treg_Resting
hsa04012	ErbB signaling pathway	1.94495	10	0.0691924	7.16645e-09	6.44444e-07	CAMK2D, PRKCB, CBL, MAPK8, SOS2, KRAS, MAP2K1, PIK3CB, PIK3R1, AKT3	SOS1, MYC, PIK3CD, CDKN1B	MED12_Treg_Resting
hsa04660	T cell receptor signaling pathway	2.73998	10	0.0705244	8.5648e-09	1.02146e-06	CD3E, CD4, VAV3, PPP3CA, NFATC2, SOS2, KRAS, MAP2K1, MALT1, MAPK8, NFKBIA, CD40LG, PIK3R1, PIK3CB, AKT3, MAP3K8	PTPRC, ITK, NFATC3, SOS1, RASGRP1, CD28, PIK3CD, CTLA4	MED12_Treg_Resting
hsa04550	Signaling pathways regulating pluripotency of stem cells	1.6591	10	0.0537318	8.5779e-09	6.64246e-05	JAK2, STAT3, MAP2K1, PIK3CB, PIK3R1, AKT3, BMPR2, SMAD5, ID2, FZD6, DVL3, CTNNB1, FGFR1, KRAS, IGF1	MYC, PIK3CD, ID3, FZD3, TCF7	MED12_Treg_Resting
hsa04914	Progesterone-mediated oocyte maturation	2.40752	10	0.0830554	9.96002e-09	2.16183e-05	PIK3R1, PIK3CB, MAPK8, PRKACB, AURKA, CDK1, CCNA2, MAP2K1, CCNB1, IGF1, AKT3, KRAS, BUB1, ANAPC11	PIK3CD, HSP90AB1, STK10, CDC25B, PDE3B	MED12_Treg_Resting
hsa05202	Transcriptional misregulation in cancer	2.14526	10	0.0877289	1.03302e-08	4.75467e-05	HDAC1, CCNA2, ETV6, ETV7, PBX3, JMJD1C, CDKN2C, FUT8, BCL6, IGF1, ID2, TGFBR2, SS18	ITGAM, MYC, MLLT3, RUNX2, KLF3, CDKN1B, HPGD, BCL11B, CCND2, BIRC3, TRAF1, MAF, IL1R2, MDM2, IL2RB, NFKBIZ, FOXO1, GADD45A, DDB2	MED12_Treg_Resting
hsa04630	JAK-STAT signaling pathway	2.20333	10	0.0959811	1.34058e-08	6.0845e-06	IL12RB2, IFNLR1, JAK2, STAT3, STAT4, EP300, PIAS3, FHL1, SOS2, PIK3CB, PIK3R1, AKT3	IL2RA, IL2RB, IL6R, IL7R, IL10RA, IL11RA, IL21R, IL27RA, IFNGR2, CISH, SOCS2, BCL2, MCL1, PIM1, MYC, CCND2, SOS1, PIK3CD	MED12_Treg_Resting
hsa05160	Hepatitis C	2.02163	10	0.133176	1.50687e-08	3.52186e-06	OAS1, OAS3, NFKBIA, EIF2AK2, EIF2AK4, STAT3, MX1, MX2, RSAD2, PPP2R2B, SOS2, KRAS, YWHAQ, YWHAE, MAP2K1, PIK3R1, PIK3CB, AKT3, CTNNB1, TNFRSF1A	EIF3E, SOS1, PIK3CD, CASP8, CFLAR, CYCS, MYC	MED12_Treg_Resting
hsa04621	NOD-like receptor signaling pathway	1.84492	10	0.0673454	1.60042e-08	1.16563e-05	NFKBIA, NOD2, MAPK8, TANK, ANTXR2, PYCARD, CASP1, CTSB, P2RX7, OAS1, OAS3, DNM1L, NEK7, AIM2, IFI16, TP53BP1, YWHAE, GBP1	TAB2, GABARAPL1, BIRC3, TNFAIP3, NLRP1, BCL2, TXNIP, HSP90AB1, CASP8, GBP5	MED12_Treg_Resting
hsa05012	Parkinson disease	1.48784	10	0.0652871	1.91443e-08	1.40414e-05	GNAS, PRKACB, UBB, UBE2J1, CALM2, CAMK2D, HSPA5, XBP1, SLC39A8, COX8A, KIF5B, TUBA1B, TUBA4A, TUBB6, TUBB, MAPK8	UBA52, RPS27A, UBE2G2, ERN1, SLC39A10, UQCRFS1, UQCRC2, UQCRH, UQCRB, COX2, COX4I1, COX5A, COX7A2L, COX7C, SLC25A5, CYCS	MED12_Treg_Resting
hsa05207	Chemical carcinogenesis - receptor activation	1.62326	10	0.097957	1.94329e-08	3.92707e-05	JAK2, STAT3, PIK3CB, PIK3R1, AKT3, KRAS, MAP2K1, PRKCB, GNAS, PRKACB, CREB3L2, VDR, SOS2, PAQR8, BCL6, NOTCH2, PTGES3, AHR, HSP90B1, CYP1B1, MGST2, GSTO1	PIK3CD, MYC, BCL2, ADRB2, SOS1, HSP90AB1, KPNA3	MED12_Treg_Resting
hsa04014	Ras signaling pathway	1.74242	10	0.0521116	2.31546e-08	4.56627e-07	IGF1, FGFR1, KIT, SOS2, RASGRP3, GNB1, GNB4, PRKACB, CALM2, KRAS, RRAS2, RASA1, TIAM1, RAC1, PIK3CB, PIK3R1, AKT3, MAP2K1, ETS2, KSR1, RGL1, RALB, MAPK8, PRKCB	SOS1, RASGRP1, RASGRP2, RASA3, RASSF5, RAC2, PIK3CD, PLA2G12A, ETS1, ARF6	MED12_Treg_Resting
hsa04114	Oocyte meiosis	2.13174	10	0.0408333	2.49617e-08	2.54249e-05	IGF1, PRKACB, AURKA, MAP2K1, YWHAQ, YWHAE, CDK1, SLK, CUL1, FBXO5, ANAPC11, PTTG1, REC8, STAG3, SMC1A, CCNB1, BUB1, CALM2, PPP3CA, CAMK2D	PPP2R5C, PPP2R5A	MED12_Treg_Resting
hsa05226	Gastric cancer	1.8573	10	0.107481	2.58963e-08	0.000160375	ABCB1, FZD6, DVL3, CTNNB1, SOS2, KRAS, MAP2K1, PIK3CB, PIK3R1, AKT3, TGFBR2, CDH1, CTNNA1	GADD45A, DDB2, FZD3, TCF7, LEF1, MYC, SOS1, PIK3CD, BCL2, CDKN1B, CDKN2B	MED12_Treg_Resting
hsa04640	Hematopoietic cell lineage	3.68509	10	0.0179647	2.66596e-08	0.0228325	HLA-DMA, HLA-DMB, HLA-DPA1, HLA-DPB1, HLA-DQA1, HLA-DQA2, HLA-DQB1, HLA-DRA, HLA-DRB1, HLA-DRB5, KIT, CD38, CD7, CD4, CD3E, CD33, CD59, ITGA1, ITGA2	CD44, IL2RA, IL7R, CD2, CD5, IL6R, ITGAM, IL1R1, IL1R2, CD55, IL11RA, ITGA4	MED12_Treg_Resting
hsa04917	Prolactin signaling pathway	2.80033	10	0.0889894	3.02973e-08	9.89012e-06	JAK2, PIK3CB, PIK3R1, AKT3, SOS2, KRAS, MAP2K1, MAPK8, STAT3, TNFRSF11A	PIK3CD, GALT, SOS1, CISH, SOCS2, IRF1, CCND2	MED12_Treg_Resting
hsa04015	Rap1 signaling pathway	1.85617	10	0.086788	3.09811e-08	6.08534e-06	CALM2, F2R, GNAS, RASGRP3, IGF1, FGFR1, KIT, RAPGEF1, CDH1, CTNNB1, RAPGEF2, PRKCB, RALB, RAC1, TLN1, VASP, VAV3, TIAM1, MAP2K1, MAP2K6, PIK3CB, PIK3R1, AKT3, KRAS	LPAR2, RASGRP2, RAC2, ACTG1, RASSF5, ITGAM, ITGB1, MAP2K3, PIK3CD	MED12_Treg_Resting
hsa04714	Thermogenesis	1.3662	10	0.0617803	4.49618e-08	1.0283e-05	GNAS, PRKACB, CREB3L2, SMARCA2, ACTL6A, FGFR1, SOS2, KRAS, ACSL3, COX8A	SMARCC1, ACTG1, MAP2K3, SOS1, RPS6, NDUFAF2, UQCRFS1, UQCRC2, UQCRH, UQCRB, COX2, COX4I1, COX5A, COX7A2L, COX7C	MED12_Treg_Resting
hsa04932	Non-alcoholic fatty liver disease	1.82065	10	0.0522094	5.60176e-08	3.3988e-05	TNFRSF1A, PIK3CB, PIK3R1, AKT3, MLXIP, RAC1, MAPK8, XBP1, BCL2L11, COX8A	IL6R, PIK3CD, ERN1, CASP8, CYCS, UQCRFS1, UQCRC2, UQCRH, UQCRB, COX2, COX4I1, COX5A, COX7A2L, COX7C	MED12_Treg_Resting
hsa05162	Measles	2.59024	10	0.103839	6.57841e-08	1.43995e-06	IFIH1, NFKBIA, MAPK8, OAS1, OAS3, ADAR, MX1, MX2, EIF2AK2, EIF2AK4, CD3E, PIK3R1, PIK3CB, AKT3, STAT3	SLAMF1, TNFAIP3, TAB2, HSPA8, HSPA1L, EIF3H, BBC3, CASP8, BCL2, CYCS, CDKN1B, CCND2, CD28, IL2RA, IL2RB, PIK3CD	MED12_Treg_Resting
hsa04931	Insulin resistance	1.84927	10	0.0310859	6.68421e-08	0.0111418	PPP1R3D, PIK3CB, PIK3R1, AKT3, PRKCB, STAT3, TNFRSF1A, MAPK8, NFKBIA, SLC27A3, MLXIP, GFPT1, CREB3L2	PIK3CD, SLC27A2, FOXO1, OGT	MED12_Treg_Resting
hsa04612	Antigen processing and presentation	3.58388	10	0.101915	8.93066e-08	6.8638e-05	HLA-A, HSPA5, PDIA3, CALR, CTSB, HLA-DMA, HLA-DMB, HLA-DPA1, HLA-DPB1, HLA-DQA1, HLA-DQA2, HLA-DQB1, HLA-DRA, HLA-DRB1, HLA-DRB5, CD74, CD4, CIITA	HSPA8, HSPA1L, HSP90AB1, B2M, LGMN	MED12_Treg_Resting
hsa05135	Yersinia infection	2.39156	10	0.136778	1.1941e-07	1.21986e-05	FN1, RAC1, ARPC2, ARPC4, ARPC5, ROCK2, PYCARD, CASP1, NFKBIA, MAP2K1, MAP2K6, MAPK8, PIK3CB, PIK3R1, AKT3, CD4, VAV3, NFATC2	ITGA4, ITGB1, RAC2, ARF6, ACTG1, PXN, TAB2, MAP2K3, PIK3CD, NFATC3	MED12_Treg_Resting
hsa04310	Wnt signaling pathway	1.62704	10	0.0764362	1.22159e-07	4.20387e-05	FZD6, DVL3, CTNNB1, EP300, PRKACB, TBL1X, CUL1, ROCK2, RAC1, MAPK8, CAMK2D, PPP3CA, PRKCB, NFATC2	FZD3, TCF7, LEF1, RUVBL1, MYC, CCND2, CACYBP, RAC2, NFATC3	MED12_Treg_Resting
hsa04666	Fc gamma R-mediated phagocytosis	2.45335	10	0.0705505	1.31235e-07	5.48243e-06	LYN, PIK3CB, PIK3R1, AKT3, MAP2K1, PRKCB, VAV3, VASP, ARPC2, ARPC4, ARPC5, RAC1, CFL1, INPPL1	PTPRC, PIK3CD, RAC2, ARF6, INPP5D, BIN1	MED12_Treg_Resting
hsa04722	Neurotrophin signaling pathway	1.95436	10	0.07621	1.39769e-07	1.31502e-06	SOS2, KRAS, MAP2K1, RAPGEF1, PIK3R1, PIK3CB, AKT3, NFKBIA, CALM2, CAMK2D, RAC1, MAPK8, YWHAE, IRAK3	SOS1, RPS6KA5, BCL2, PIK3CD, ARHGDIB, MAP3K1	MED12_Treg_Resting
hsa05208	Chemical carcinogenesis - reactive oxygen species	1.79118	10	0.0870157	1.60494e-07	3.2049e-05	MGST2, GSTO1, COX8A, CAT, CYP1B1, NQO1, AHR, NCF2, SOS2, KRAS, MAP2K1, MAPK8, PIK3R1, PIK3CB, RAC1, AKT3, NFKBIA, HIF1A	UQCRFS1, UQCRC2, UQCRH, UQCRB, COX2, COX4I1, COX5A, COX7A2L, COX7C, SLC25A5, SOS1, PIK3CD, PTPRJ, ACP1	MED12_Treg_Resting
hsa05225	Hepatocellular carcinoma	2.05906	10	0.11571	1.64271e-07	0.000155495	PRKCB, SOS2, KRAS, MAP2K1, PIK3CB, PIK3R1, AKT3, TGFBR2, FZD6, DVL3, CTNNB1, NQO1, MGST2, GSTO1, GSTP1, TXNRD1, ACTL6A, SMARCA2, PBRM1	SOS1, PIK3CD, MYC, GADD45A, DDB2, CDKN2A, FZD3, TCF7, LEF1, ACTG1, SMARCC1	MED12_Treg_Resting
hsa04072	Phospholipase D signaling pathway	1.82902	10	0.0307928	1.6953e-07	4.15833e-06	KIT, SOS2, KRAS, RRAS2, RALB, PIK3CB, PIK3R1, AKT3, AGPAT2, AGPAT3, MAP2K1, DGKH, F2R, PIK3CG, GNAS	SOS1, PIK3CD, ARF6, FCER1G, DGKD, DGKA, LPAR2, CYTH1	MED12_Treg_Resting
hsa05224	Breast cancer	1.89547	10	0.0989751	1.8024e-07	1.85246e-05	NCOA1, FGFR1, IGF1, KIT, SOS2, KRAS, MAP2K1, PIK3CB, PIK3R1, AKT3, NOTCH2, FZD6, DVL3, CTNNB1, BRCA1	MYC, SOS1, PIK3CD, HES1, FZD3, TCF7, LEF1, GADD45A, DDB2	MED12_Treg_Resting
hsa05219	Bladder cancer	1.96867	10	0.123044	2.05582e-07	2.92135e-05	KRAS, MAP2K1, CDH1	RPS6KA5, MYC, CDKN2A, MDM2	MED12_Treg_Resting
hsa04390	Hippo signaling pathway	1.98543	10	0.10437	2.11301e-07	3.44419e-06	AMOT, WWTR1, CDH1, SAV1, STK3, PPP2R2B, MOB1B, DLG3, DLG5, TGFBR2, BMPR2, ID2, FZD6, DVL3, YWHAQ, YWHAE, CTNNB1, CTNNA1	BBC3, FZD3, TCF7, LEF1, MYC, CCND2, BIRC3, ACTG1	MED12_Treg_Resting
hsa04380	Osteoclast differentiation	1.8598	10	0.0403151	2.17983e-07	0.000301509	PIK3CB, PIK3R1, AKT3, TNFRSF1A, TGFBR2, TNFRSF11A, NFKBIA, NFATC2, MAP2K1, MAP2K6, MAPK8, RAC1, NCF2, NCF4, PPP3CA	PIK3CD, IFNGR2, IL1R1, TAB2, FOSL2	MED12_Treg_Resting
hsa05130	Pathogenic Escherichia coli infection	2.08029	10	0.089214	2.619e-07	9.94345e-06	RAC1, CYFIP1, ARPC2, ARPC4, ARPC5, MYO1E, MYO5A, EZR, F2R, TUBA1B, TUBA4A, TUBB6, TUBB, ROCK2, TNFRSF1A, GAPDH, NFKBIA, MAPK8, TNFSF10, TMBIM6, PYCARD, CASP1, SEC24D	CYTH1, ARF6, ACTG1, LPAR2, BAIAP2L1, ITGB1, IL1R1, TAB2, RPS3, TNFRSF10B, CASP8, CYCS	MED12_Treg_Resting
hsa05020	Prion disease	1.39087	10	0.116886	3.07401e-07	1.90569e-05	PRKACB, HSPA5, PPP3CA, COX8A, PIK3CB, PIK3R1, NCF4, NCF2, RAC1, MAPK8, CREB3L2, KIF5B, TUBA1B, TUBA4A, TUBB6, TUBB	SLC25A5, CYCS, UQCRFS1, UQCRC2, UQCRH, UQCRB, COX2, COX4I1, COX5A, COX7A2L, COX7C, HSPA8, HSPA1L, PIK3CD, RAC2	MED12_Treg_Resting
hsa04060	Cytokine-cytokine receptor interaction	1.74585	10	0.0144987	3.43054e-07	0.0160021	CCL3, LTA, TNFSF14, TNFSF10, CD40LG, CCR1, IL12RB2, IFNLR1, IL18R1, IL17RA, CD4, TNFRSF1A, TNFRSF10D, TNFRSF11A, TNFRSF4, TGFBR2, BMPR2	IL16, IL32, LTB, CD70, TNFSF8, CCR7, CCR4, CXCR4, IL2RA, IL2RB, IL7R, IL21R, IL6R, IL11RA, IL27RA, IL10RA, IFNGR2, IL1R1, IL1R2, IL17RB, TNFRSF1B, TNFRSF14, TNFRSF25, TNFRSF10B, EDA2R, CD27	MED12_Treg_Resting
hsa05221	Acute myeloid leukemia	2.92571	10	0.0840848	4.01806e-07	1.66781e-05	KIT, PIK3CB, PIK3R1, AKT3, SOS2, KRAS, MAP2K1, STAT3, CCNA2	PIK3CD, SOS1, PIM1, PIM2, ITGAM, MYC, TCF7, LEF1	MED12_Treg_Resting
hsa04071	Sphingolipid signaling pathway	2.36528	10	0.0563579	5.20189e-07	0.000351847	SPTLC1, SPTLC2, CERS6, DEGS1, SGMS1, TNFRSF1A, MAPK8, AKT3, PPP2R2B, PIK3CB, PIK3R1, KRAS, MAP2K1, RAC1, PRKCB, ROCK2	BCL2, PPP2R5C, PPP2R5A, FCER1G, PIK3CD, S1PR1, RAC2, S1PR4	MED12_Treg_Resting
hsa04370	VEGF signaling pathway	2.34524	10	0.0493758	5.81883e-07	1.5387e-05	PRKCB, KRAS, MAP2K1, PPP3CA, NFATC2, PIK3CB, PIK3R1, RAC1, AKT3	PXN, PIK3CD, RAC2	MED12_Treg_Resting
hsa05222	Small cell lung cancer	2.50669	10	0.142445	5.86414e-07	4.15231e-05	CKS1B, FN1, ITGA2, ITGAV, PIK3CB, PIK3R1, AKT3, NFKBIA	FHIT, GADD45A, DDB2, BCL2, CYCS, MYC, CDKN2B, CDKN1B, ITGB1, PIK3CD, BIRC3, TRAF1	MED12_Treg_Resting
hsa04915	Estrogen signaling pathway	1.51499	10	0.0658683	5.97672e-07	1.49575e-05	HSP90B1, NCOA1, GNAS, PRKACB, CREB3L2, SOS2, KRAS, MAP2K1, PIK3CB, PIK3R1, AKT3, CALM2	HSP90AB1, HSPA8, HSPA1L, BCL2, SOS1, PIK3CD	MED12_Treg_Resting
hsa05231	Choline metabolism in cancer	2.30615	10	0.0463866	6.19984e-07	0.000150611	SOS2, KRAS, MAP2K1, MAPK8, PIK3CB, PIK3R1, AKT3, RAC1, SLC44A1, CHKA, HIF1A, DGKH, PRKCB	SOS1, PIK3CD, RAC2, SLC44A2, DGKD, DGKA	MED12_Treg_Resting
hsa04213	Longevity regulating pathway - multiple species	2.23176	10	0.04311	6.32912e-07	0.000221705	IGF1, KRAS, PIK3CB, PIK3R1, AKT3, PRKACB, CAT, HDAC1	PIK3CD, FOXO1, HSPA8, HSPA1L	MED12_Treg_Resting
hsa05223	Non-small cell lung cancer	2.72254	10	0.0718563	6.72581e-07	2.35192e-05	KRAS, PIK3CB, PIK3R1, AKT3, SOS2, MAP2K1, PRKCB, KIF5B, STAT3	FHIT, CDKN2A, RASSF5, PIK3CD, SOS1, GADD45A, DDB2, EML4	MED12_Treg_Resting
hsa00010	Glycolysis / Gluconeogenesis	1.57238	9	0.0119048	6.83818e-07	0.0168029	PFKP, TPI1, GAPDH, PGK1, PKM, PGM1, MINPP1	HKDC1, LDHB	MED12_Treg_Resting
hsa04622	RIG-I-like receptor signaling pathway	1.54891	10	0.017046	7.49084e-07	5.74611e-05	IFIH1, TANK, NFKBIA, MAPK8, TRIM25, ISG15	CASP8, MAP3K1, OTUD5	MED12_Treg_Resting
hsa05212	Pancreatic cancer	2.27581	10	0.0843038	9.88704e-07	2.95279e-06	KRAS, PIK3CB, PIK3R1, RAC1, AKT3, MAP2K1, MAPK8, RALB, STAT3, TGFBR2	PIK3CD, RAC2, CDKN2A, GADD45A, DDB2	MED12_Treg_Resting
hsa04625	C-type lectin receptor signaling pathway	2.28332	10	0.0626782	1.01298e-06	0.0003867	KRAS, RRAS2, CALM2, PPP3CA, NFATC2, PYCARD, CASP1, MALT1, NFKBIA, MAPK8, KSR1, PIK3CB, PIK3R1, AKT3	NFATC3, CASP8, FCER1G, PIK3CD, MDM2, IRF1	MED12_Treg_Resting
hsa04926	Relaxin signaling pathway	1.63428	10	0.0351069	1.46099e-06	3.5796e-05	GNAS, GNB1, GNB4, PRKACB, CREB3L2, NFKBIA, PIK3CB, PIK3R1, MAP2K1, AKT3, TGFBR2, MAPK8, KRAS, SOS2, GNA15	PIK3CD, ACTA2, SOS1	MED12_Treg_Resting
hsa04650	Natural killer cell mediated cytotoxicity	2.10482	10	0.046388	2.29351e-06	0.000633258	HLA-A, VAV3, RAC1, MAP2K1, PIK3CB, PIK3R1, SOS2, KRAS, HCST, PPP3CA, NFATC2, PRKCB, SH2D1A, TNFSF10, PRF1	ICAM2, RAC2, FCER1G, PIK3CD, SOS1, CD48, IFNGR2, TNFRSF10B	MED12_Treg_Resting
hsa04540	Gap junction	1.60894	10	0.0493758	2.51506e-06	4.45456e-05	SOS2, KRAS, MAP2K1, TUBA1B, TUBA4A, TUBB6, TUBB, CDK1, GNAS, PRKACB, PRKCB	SOS1	MED12_Treg_Resting
hsa04912	GnRH signaling pathway	1.61183	10	0.0356111	2.95372e-06	0.00166059	GNAS, PRKACB, CALM2, CAMK2D, PRKCB, MAP2K6, MAPK8, SOS2, KRAS, MAP2K1	MAP3K1, MAP2K3, SOS1	MED12_Treg_Resting
hsa04350	TGF-beta signaling pathway	1.55471	10	0.0366344	3.61627e-06	0.00058587	BMPR2, TGFBR2, SMAD5, SMURF2, ZFYVE16, ID2, EP300, CUL1	NOG, ID3, MYC, CDKN2B	MED12_Treg_Resting
hsa04530	Tight junction	1.93373	10	0.059702	4.65661e-06	0.000145454	AMOT, AMOTL1, RAC1, PPP2R2B, TIAM1, DLG3, MAPK8, EZR, RDX, ARPC2, ARPC4, ARPC5, VASP, PRKACB, ROCK2, MYL6, MYL12A, ACTN1, RAPGEF2, TUBA1B, TUBA4A	TJP3, NEDD4L, MAP3K1, ACTG1, ARHGEF18, ITGB1	MED12_Treg_Resting
hsa04658	Th1 and Th2 cell differentiation	3.42121	10	0.0233333	4.85109e-06	0.000722856	MAML3, JAK2, IL12RB2, STAT4, HLA-DMA, HLA-DMB, HLA-DPA1, HLA-DPB1, HLA-DQA1, HLA-DQA2, HLA-DQB1, HLA-DRA, HLA-DRB1, HLA-DRB5, CD4, CD3E, PPP3CA, NFATC2, NFKBIA, MAPK8, NOTCH2	IFNGR2, NFATC3, IL2RA, IL2RB, GATA3, MAF	MED12_Treg_Resting
hsa05216	Thyroid cancer	3.11642	10	0.162353	4.89039e-06	0.000156594	KRAS, MAP2K1, CDH1, CTNNB1	TPR, GADD45A, DDB2, TCF7, LEF1, MYC	MED12_Treg_Resting
hsa05140	Leishmaniasis	3.14475	10	0.0185974	6.24611e-06	0.000234349	NFKBIA, PRKCB, NCF2, NCF4, JAK2, HLA-DMA, HLA-DMB, HLA-DPA1, HLA-DPB1, HLA-DQA1, HLA-DQA2, HLA-DQB1, HLA-DRA, HLA-DRB1, HLA-DRB5	TAB2, ITGAM, ITGA4, ITGB1, IFNGR2, EEF1A1	MED12_Treg_Resting
hsa04657	IL-17 signaling pathway	1.1404	10	0.0321129	7.62781e-06	0.000478285	IL17RA, HSP90B1, NFKBIA, MAPK8	IL17RB, CASP8, TNFAIP3, HSP90AB1, TAB2	MED12_Treg_Resting
hsa04115	p53 signaling pathway	3.52329	10	0.0688827	9.46422e-06	3.37803e-05	CCNB1, CDK1, GTSE1, PMAIP1, AIFM2, IGF1, CD82	CDKN2A, MDM2, CCND2, GADD45A, TNFRSF10B, CASP8, BBC3, BCL2, PERP, ZMAT3, CYCS, DDB2, SESN3, CCNG1, CCNG2	MED12_Treg_Resting
hsa05142	Chagas disease	2.03484	10	0.0214697	9.69845e-06	0.000475468	TLR6, MAPK8, NFKBIA, CCL3, PPP2R2B, TNFRSF1A, CALR, GNA15, GNAS, PIK3R1, PIK3CB, AKT3, TGFBR2, CD3E	IFNGR2, PIK3CD, CASP8, CFLAR	MED12_Treg_Resting
hsa03008	Ribosome biogenesis in eukaryotes	1.41193	10	0.0116021	1.02967e-05	0.0486135	XPO1	WDR43, FBL, NOP56, GAR1, UTP14A, REXO2, XRN2, GNL3, MDN1, NOB1, SNORD3A	MED12_Treg_Resting
hsa04725	Cholinergic synapse	1.64725	10	0.0239521	1.50398e-05	0.000272182	PRKCB, GNB1, GNB4, PIK3CG, KRAS, MAP2K1, CHRNA6, PRKACB, CREB3L2, CAMK2D, JAK2, PIK3CB, PIK3R1, AKT3	PIK3CD, BCL2	MED12_Treg_Resting
hsa00480	Glutathione metabolism	1.64725	3	0.00598802	1.58466e-05	0.00503892	LAP3, MGST2, GSTO1, GSTP1, IDH2, SMS	GGCT, ODC1	MED12_Treg_Resting
hsa04215	Apoptosis - multiple species	3.45923	10	0.0469535	1.65461e-05	0.00315448	TNFRSF1A, BCL2L11, PMAIP1, MAPK8	CASP8, BBC3, BCL2, CYCS, BIRC3	MED12_Treg_Resting
hsa04211	Longevity regulating pathway	1.55471	10	0.0119404	1.69901e-05	0.00292346	IGF1, KRAS, PIK3CB, PIK3R1, AKT3, PRKACB, CREB3L2, CAT, APPL1	PIK3CD, FOXO1, SESN3	MED12_Treg_Resting
hsa04137	Mitophagy - animal	2.14143	10	0.0239521	1.76981e-05	0.0037824	MAPK8, UBB, CALCOCO2, HIF1A, KRAS, RRAS2, BNIP3L	TOMM7, UBA52, RPS27A, USP15, GABARAPL1, TBC1D15	MED12_Treg_Resting
hsa04750	Inflammatory mediator regulation of TRP channels	1.78311	7	0.0114286	1.96243e-05	0.0246914	CALM2, CAMK2D, MAP2K6, MAPK8, PIK3CB, PIK3R1, GNAS, PRKACB, PRKCB, IGF1	IL1R1, MAP2K3, PIK3CD, PTGER2, PRKCH	MED12_Treg_Resting
hsa04512	ECM-receptor interaction	1.31031	5	0.0060241	2.27094e-05	0.0102507	COL9A2, FN1, ITGA1, ITGA2, ITGAV, SDC4, HMMR	ITGA4, ITGB1, CD44	MED12_Treg_Resting
hsa04024	cAMP signaling pathway	1.57732	10	0.0271062	2.38697e-05	0.000193529	GNAS, CALM2, CAMK2D, RRAS2, MAPK8, TIAM1, VAV3, RAC1, PIK3CB, PIK3R1, AKT3, MAP2K1, PRKACB, CREB3L2, EP300, NFKBIA, F2R, ROCK2, PLN, ATP2A2, PDE4A, PDE4D	ADRB2, PTGER2, RAC2, PIK3CD, ATP2B1, PDE3B, PDE4B	MED12_Treg_Resting
hsa04922	Glucagon signaling pathway	1.59832	10	0.0180182	2.59716e-05	0.0129533	AKT3, GNAS, PRKACB, CREB3L2, EP300, PPP3CA, CAMK2D, CALM2, PFKP, PKM	PDE3B, FOXO1, ACACA, LDHB	MED12_Treg_Resting
hsa04144	Endocytosis	1.72244	10	0.0540545	2.66798e-05	0.000290184	TGFBR2, ZFYVE16, CBL, SH3KBP1, SMURF2, ARPC2, ARPC4, ARPC5, TSG101, VPS37C, CHMP2A, VPS4B, CHMP5, SNX6, HLA-A, VPS45, RAB11A, KIF5B, ARAP2, ARFGAP3, ARF3, ARF4	ARF6, BIN1, NEDD4L, MDM2, LDLRAP1, CXCR4, HSPA8, HSPA1L, SPG21, IL2RA, IL2RB, RAB11FIP4, GIT1, CYTH1	MED12_Treg_Resting
hsa03420	Nucleotide excision repair	1.75468	10	0.0205475	3.09077e-05	0.00012389	RAD23A, MNAT1	CUL4A, DDB2, XPC, ERCC6, POLE3	MED12_Treg_Resting
hsa04930	Type II diabetes mellitus	1.75468	10	0.0153111	3.39451e-05	0.00213289	PIK3R1, PIK3CB, MAPK8, PKM	PIK3CD, SOCS2, HKDC1	MED12_Treg_Resting
hsa04330	Notch signaling pathway	1.88685	10	0.017046	3.79134e-05	0.0282222	NOTCH2, DVL3, DTX3L, MAML3, EP300, NCOR2, HDAC1	LFNG, HES1	MED12_Treg_Resting
hsa04140	Autophagy - animal	2.32274	10	0.0857843	3.82122e-05	0.000445201	PIK3CB, PIK3R1, AKT3, KRAS, RRAS2, MAP2K1, HIF1A, DDIT4, WIPI1, WDR41, TANK, PRKACB, MAPK8, STX17, HMGB1, EIF2AK4, LAMP2, CTSB	PIK3CD, IGBP1, WIPI2, BCL2, VMP1, UVRAG, ERN1, CFLAR, GABARAPL1, VAMP8	MED12_Treg_Resting
hsa05152	Tuberculosis	2.31903	10	0.0360364	4.20604e-05	0.00228554	TNFRSF1A, AKT3, CAMK2D, JAK2, CIITA, HLA-DMA, HLA-DMB, HLA-DPA1, HLA-DPB1, HLA-DQA1, HLA-DQA2, HLA-DQB1, HLA-DRA, HLA-DRB1, HLA-DRB5, CD74, EP300, MALT1, NOD2, TLR6, MAPK8, KSR1, VDR, CALM2, LAMP2, PPP3CA	CASP8, CYCS, BCL2, IFNGR2, IL10RA, FCER1G, HSPD1, ITGAX, ITGAM, CORO1A	MED12_Treg_Resting
hsa04360	Axon guidance	1.74905	10	0.0331685	5.10641e-05	0.000773647	PPP3CA, NFATC2, RAC1, ROCK2, MYL12A, RASA1, KRAS, RGS3, SRGAP3, CFL1, DPYSL2, PLXNC1, CAMK2D, PIK3CB, PIK3R1, SSH1, BMPR2	NFATC3, RAC2, ABLIM1, EFNB1, EPHA4, EPHB6, CXCR4, ITGB1, FZD3, PIK3CD	MED12_Treg_Resting
hsa03020	RNA polymerase	1.19284	8	0.00593519	6.33466e-05	0.0157615		POLR1D, POLR3G, POLR1B	MED12_Treg_Resting
hsa04730	Long-term depression	1.19284	2	0.00618132	6.8228e-05	0.0280429	KRAS, MAP2K1, GNAS, PRKCB, LYN, IGF1		MED12_Treg_Resting
hsa04152	AMPK signaling pathway	1.56349	10	0.0231933	7.57816e-05	0.00234911	PFKP, CREB3L2, CCNA2, SCD, PPP2R2B, IGF1, PIK3CB, PIK3R1, AKT3	EEF2, FOXO1, FASN, ACACA, PPP2R5C, PPP2R5A, PIK3CD	MED12_Treg_Resting
hsa05134	Legionellosis	2.02294	10	0.0204647	8.40844e-05	0.00151291	NFKBIA, PYCARD, CASP1	HSPD1, ITGAM, CYCS, CASP8, EEF1A1, HSPA8, HSPA1L	MED12_Treg_Resting
hsa03040	Spliceosome	0.817784	5	0.00571429	8.98643e-05	0.0444072	SNRPD3, PRPF40B, SRSF3	RBM17, RP9, ZMAT2, HSPA8, HSPA1L, SYF2, PCBP1	MED12_Treg_Resting
hsa04130	SNARE interactions in vesicular transport	2.44592	10	0.0118704	0.000108577	0.00939973	STX3, STX11, STX7, STX17, VAMP5	VAMP8, VAMP4	MED12_Treg_Resting
hsa03018	RNA degradation	1.55821	10	0.022728	0.00012151	0.010714	PFKP	DHX36, TOB1, BTG1, BTG2, PABPC1, PABPC4, DDX6, XRN2, HSPD1	MED12_Treg_Resting
hsa05412	Arrhythmogenic right ventricular cardiomyopathy	1.82065	8	0.011364	0.00017442	0.0411048	ITGA1, ITGA2, ITGAV, SGCB, CTNNB1, ATP2A2, CTNNA1	ITGA4, ITGB1, ACTG1, TCF7, LEF1	MED12_Treg_Resting
hsa04973	Carbohydrate digestion and absorption	1.53743	7	0.0060241	0.000189291	0.0300847	PIK3R1, PIK3CB, AKT3, PRKCB	HKDC1, PIK3CD	MED12_Treg_Resting
hsa04728	Dopaminergic synapse	1.39767	9	0.00598802	0.000193163	0.0196097	CALM2, CAMK2D, PPP3CA, PRKCB, GNAS, PRKACB, CREB3L2, MAPK8, GNB1, GNB4, PPP2R2B, AKT3, KIF5B, CLOCK	PPP2R5C, PPP2R5A	MED12_Treg_Resting
hsa04960	Aldosterone-regulated sodium reabsorption	2.24209	10	0.0118347	0.000211129	0.00167342	KRAS, IGF1, PIK3R1, PIK3CB, PRKCB	NEDD4L, PIK3CD	MED12_Treg_Resting
hsa05017	Spinocerebellar ataxia	1.32728	6	0.00600606	0.000230748	0.0117481	PRKCB, MAPK8, ATP2A2, XBP1, WIPI1, PIK3CB, PIK3R1, AKT3	SLC25A5, CYCS, ERN1, PUM1, WIPI2, DAB1, PIK3CD, NOP56	MED12_Treg_Resting
hsa04611	Platelet activation	1.9848	10	0.0417914	0.000312258	0.00249874	F2R, ROCK2, MYL12A, TLN1, GNAS, PIK3CG, PRKACB, VASP, ARHGAP35, LYN, ITGA2, PIK3CB, PIK3R1, AKT3	RASGRP1, RASGRP2, ACTG1, FCER1G, ITGB1, PIK3CD, VAMP8	MED12_Treg_Resting
hsa04061	Viral protein interaction with cytokine and cytokine receptor	2.11789	9	0.0112994	0.000344686	0.0097612	CCL3, LTA, TNFSF14, TNFSF10, CCR1, IL18R1, TNFRSF1A, TNFRSF10D	CCR4, CCR7, CXCR4, IL10RA, IL6R, IL2RA, IL2RB, TNFRSF1B, TNFRSF14, TNFRSF10B	MED12_Treg_Resting
hsa04150	mTOR signaling pathway	1.44134	10	0.0127394	0.000406223	0.0127888	FNIP2, MIOS, DDIT4, FZD6, DVL3, TNFRSF1A, IGF1, SOS2, KRAS, MAP2K1, PIK3R1, PIK3CB, AKT3, PRKCB	EIF4B, RPS6, FZD3, SOS1, PIK3CD	MED12_Treg_Resting
hsa04514	Cell adhesion molecules	2.47088	9	0.00595238	0.000496955	0.0102738	CD58, HLA-DMA, HLA-DMB, HLA-DPA1, HLA-DPB1, HLA-DQA1, HLA-DQA2, HLA-DQB1, HLA-DRA, HLA-DRB1, HLA-DRB5, CD4, HLA-A, CD40LG, CD226, SDC4, ITGAV, CDH1	CD2, CD28, CTLA4, TIGIT, ICAM2, PTPRC, PECAM1, ITGAM, SELPLG, ITGA4, ITGB1, SELL	MED12_Treg_Resting
hsa00270	Cysteine and methionine metabolism	1.71735	2	0.00593519	0.000515648	0.000515648	SMS, BCAT1	AMD1, AHCY, LDHB, MDH2, PSAT1	MED12_Treg_Resting
hsa03060	Protein export	2.62063	10	0.0059702	0.00070376	0.012573	HSPA5	OXA1L, SRP72, SRP19, SRPRB	MED12_Treg_Resting
hsa00562	Inositol phosphate metabolism	1.44134	10	0.0059702	0.000823277	0.0239092	PIK3CB, PIK3CG, INPPL1, PIP4K2A, MINPP1, TPI1	PIK3CD, INPP5D, INPP5K	MED12_Treg_Resting
hsa04613	Neutrophil extracellular trap formation	2.02856	10	0.0148037	0.000842714	0.01737	MAP2K1, NCF2, NCF4, RAC1, PRKCB, PIK3CB, PIK3R1, AKT3, HMGB1, CASP1, HDAC1, HDAC8	RAC2, ACTG1, SLC25A5, ITGAM, PIK3CD, SELPLG, HDAC7	MED12_Treg_Resting
hsa04921	Oxytocin signaling pathway	1.38369	4	0.0059702	0.000864663	0.0358907	KRAS, MAP2K1, CD38, PRKCB, CALM2, PPP3CA, NFATC2, CAMK1D, CAMK1, CAMK2D, MYL6, ROCK2, GNAS, PRKACB, PIK3CG	EEF2, NFATC3, ACTG1	MED12_Treg_Resting
hsa04145	Phagosome	2.12409	10	0.0291667	0.000988179	0.00589834	STX7, HLA-A, HLA-DMA, HLA-DMB, HLA-DPA1, HLA-DPB1, HLA-DQA1, HLA-DQA2, HLA-DQB1, HLA-DRA, HLA-DRB1, HLA-DRB5, TUBA1B, TUBA4A, TUBB6, TUBB, LAMP2, CALR, ITGAV, ITGA2, TLR6, RAC1, NCF2, NCF4	ACTG1, CORO1A, ITGAM, ITGB1	MED12_Treg_Resting
hsa04929	GnRH secretion	1.26118	10	0.0119404	0.00111936	0.015937	PRKCB, KRAS, MAP2K1, PIK3R1, PIK3CB, AKT3	PIK3CD	MED12_Treg_Resting
hsa04261	Adrenergic signaling in cardiomyocytes	1.33349	9	0.00598802	0.00132909	0.0227488	GNAS, PRKACB, CALM2, CAMK2D, PPP2R2B, TPM4, PLN, ATP2A2, CREB3L2, PIK3CG, AKT3	ADRB2, ATP2B1, PPP2R5C, PPP2R5A, RPS6KA5, BCL2	MED12_Treg_Resting
hsa04920	Adipocytokine signaling pathway	1.37681	10	0.0269448	0.00159065	0.00238572	TNFRSF1A, MAPK8, NFKBIA, AKT3, ACSL3, JAK2, STAT3	TNFRSF1B	MED12_Treg_Resting
hsa05321	Inflammatory bowel disease	3.54792	3	0.00598802	0.0019112	0.00308113	NOD2, HLA-DMA, HLA-DMB, HLA-DPA1, HLA-DPB1, HLA-DQA1, HLA-DQA2, HLA-DQB1, HLA-DRA, HLA-DRB1, HLA-DRB5, IL12RB2, STAT4, IL18R1, STAT3	IFNGR2, IL21R, FOXP3, GATA3, MAF	MED12_Treg_Resting
hsa03015	mRNA surveillance pathway	0.858673	7	0.00598802	0.00243781	0.00381903	PPP2R2B	RNMT, WDR82, PABPC1, PABPC4, PPP2R5C, PPP2R5A	MED12_Treg_Resting
hsa04934	Cushing syndrome	1.198	6	0.00617661	0.00280443	0.0207715	GNAS, PRKACB, CREB3L2, CDKN2C, AHR, CAMK2D, MAP2K1, FZD6, DVL3, CTNNB1	CDKN2B, CDKN2A, CDKN1B, FZD3, TCF7, LEF1	MED12_Treg_Resting
hsa04928	Parathyroid hormone synthesis, secretion and action	1.64725	5	0.00598802	0.00302675	0.0390791	VDR, FGFR1, MAP2K1, PRKCB, GNAS, PDE4A, PDE4D, PRKACB, CREB3L2, AKAP13	GATA3, PDE4B, NACA, BCL2, RUNX2	MED12_Treg_Resting
hsa04070	Phosphatidylinositol signaling system	1.34934	10	0.00600606	0.00306809	0.0387471	PIK3CB, PIK3R1, INPPL1, PIP4K2A, DGKH, PRKCB, CALM2	PIK3CD, INPP5D, DGKD, DGKA	MED12_Treg_Resting
hsa05340	Primary immunodeficiency	1.86985	6	0.00598802	0.00318962	0.00509096	CD3E, CD4, CIITA, CD40LG	IL7R, PTPRC	MED12_Treg_Resting
hsa04392	Hippo signaling pathway - multiple species	1.64725	4	0.00591737	0.00528357	0.00661984	STK3, SAV1, MOB1B, WWTR1		MED12_Treg_Resting
hsa04916	Melanogenesis	1.84492	10	0.0234046	0.00575683	0.0257094	GNAS, PRKACB, CREB3L2, EP300, FZD6, DVL3, CTNNB1, KIT, KRAS, MAP2K1, CALM2, CAMK2D, PRKCB	FZD3, TCF7, LEF1	MED12_Treg_Resting
hsa00564	Glycerophospholipid metabolism	1.49222	4	0.00585115	0.00614982	0.0115728	GPD2, AGPAT2, AGPAT3, MBOAT1, DGKH, CHKA, LPGAT1, MBOAT7	DGKD, DGKA, PLA2G12A	MED12_Treg_Resting
hsa04710	Circadian rhythm	1.15308	8	0.0115966	0.00653178	0.0380111	CLOCK, CUL1	CRY1	MED12_Treg_Resting
hsa04720	Long-term potentiation	1.37681	8	0.00615857	0.00670939	0.0430852	PRKACB, CAMK2D, PPP3CA, CALM2, EP300, KRAS, MAP2K1, PRKCB		MED12_Treg_Resting
hsa04924	Renin secretion	1.39767	2	0.00884896	0.00905358	0.0179916	GNAS, PRKACB, CALM2, PPP3CA, CTSB	ADRB2, PTGER2, PDE3B	MED12_Treg_Resting
hsa05410	Hypertrophic cardiomyopathy	1.29559	4	0.00598824	0.011701	0.0334719	ITGA1, ITGA2, ITGAV, SGCB, TPM4, ATP2A2, IGF1	ITGA4, ITGB1, ACTG1	MED12_Treg_Resting
hsa03440	Homologous recombination	0.934926	9	0.0117647	0.0123924	0.0232072	NBN, BRCA1, BARD1		MED12_Treg_Resting
hsa04020	Calcium signaling pathway	1.11432	2	0.00583691	0.0126606	0.0339246	HRH2, GNAS, PRKACB, PLN, ATP2A2, P2RX7, CYSLTR1, CYSLTR2, F2R, GNA15, FGFR1, CD38, TPCN1, CALM2, CAMK1D, CAMK1, CAMK2D, PPP3CA, PRKCB	ATP2B1, ADRB2, CXCR4, SLC25A5	MED12_Treg_Resting
hsa05032	Morphine addiction	1.34079	1	0.00598802	0.0131552	0.0131552	GNB1, GNB4, GNAS, PRKCB, PRKACB, PDE4A, PDE4D	PDE3B, PDE4B, PDE7A	MED12_Treg_Resting
hsa04923	Regulation of lipolysis in adipocytes	1.92179	6	0.00598802	0.0138626	0.0484012	GNAS, PRKACB, PIK3CB, PIK3R1, AKT3	ADRB2, ABHD5, PIK3CD, PDE3B	MED12_Treg_Resting
hsa05414	Dilated cardiomyopathy	1.57789	4	0.00598824	0.0151159	0.0431083	ITGA1, ITGA2, ITGAV, SGCB, TPM4, GNAS, PRKACB, ATP2A2, PLN, IGF1	ITGA4, ITGB1, ACTG1	MED12_Treg_Resting
hsa04022	cGMP-PKG signaling pathway	1.21753	1	0.0060241	0.0217658	0.0217658	PPP3CA, NFATC2, SRF, PLN, ATP2A2, ROCK2, CALM2, PIK3CG, AKT3, CREB3L2, VASP, MAP2K1	NFATC3, ATP2B1, PDE3B, ADRB2, SLC25A5	MED12_Treg_Resting
hsa05120	Epithelial cell signaling in Helicobacter pylori infection	0.823625	10	0.0059702	0.0253581	0.0403873	LYN, RAC1, MAPK8, NFKBIA	GIT1	MED12_Treg_Resting
hsa04672	Intestinal immune network for IgA production	3.36314	2	0.00600606	0.026453	0.0351735	HLA-DMA, HLA-DMB, HLA-DPA1, HLA-DPB1, HLA-DQA1, HLA-DQA2, HLA-DQB1, HLA-DRA, HLA-DRB1, HLA-DRB5, CD40LG	CD28, ITGA4, CXCR4	MED12_Treg_Resting
hsa00620	Pyruvate metabolism	0.981341	4	0.0059702	0.0275718	0.0393007	PKM	ACACA, LDHB, MDH2	MED12_Treg_Resting
hsa04726	Serotonergic synapse	0.727165	1	0.00641026	0.0276097	0.0276097	PRKCB, GNAS, PRKACB, GNB1, GNB4, KRAS, MAP2K1		MED12_Treg_Resting
hsa05034	Alcoholism	1.41415	3	0.00598802	0.0294635	0.0470327	HDAC1, HDAC8, GNAS, GNB1, GNB4, PRKACB, CREB3L2, SOS2, KRAS, MAP2K1, CALM2	HDAC7, SOS1	MED12_Treg_Resting
hsa00030	Pentose phosphate pathway	1.64725	1	0.00641026	0.0295177	0.0295177	H6PD, PGM1, PFKP	TKT	MED12_Treg_Resting
hsa04744	Phototransduction	1.23544	1	0.00564972	0.0295177	0.0295177	GNB1, RGS9, CALM2		MED12_Treg_Resting
hsa05110	Vibrio cholerae infection	0.941286	3	0.00571429	0.0312482	0.0388468	KDELR1, GNAS, PRKACB	ACTG1	MED12_Treg_Resting
hsa00061	Fatty acid biosynthesis	2.03484	10	0.0059702	0.032048	0.0475988	ACSL3	ACACA, FASN	MED12_Treg_Resting
hsa00230	Purine metabolism	1.60674	2	0.0059702	0.0335678	0.0366837	PGM1, NT5C2, NT5C3B, PKM, PDE9A, AMPD3, ADA2, AK4, AK3, PDE4A, PDE4D	IMPDH2, GMPR2, PDE3B, PDE4B, PDE7A, FHIT	MED12_Treg_Resting
hsa04340	Hedgehog signaling pathway	1.77396	5	0.00595238	0.0345977	0.0497171	PRKACB, CUL1, MGRN1, SMURF2, IQCE, KIF3A	CCND2, BCL2	MED12_Treg_Resting
hsa04371	Apelin signaling pathway	1.19578	1	0.00598802	0.0409226	0.0409226	PRKACB, GNB1, GNB4, CALM2, KRAS, RRAS2, MAP2K1, PIK3CG, AKT3, CDH1	RPS6, PDE3B, KLF2, ACTA2	MED12_Treg_Resting
hsa04972	Pancreatic secretion	0.941286	1	0.00595238	0.0486135	0.0486135	PRKCB, RAB11A, RAC1, CD38, ATP2A2, GNAS	PLA2G12A, ATP2B1	MED12_Treg_Resting
hsa03010	Ribosome	4.98681	10	0.266753	1.54856e-59	1.80936e-56		MRPS6, MRPS9, MRPS12, MRPS18C, RPS2, RPS3, RPS3A, RPS4X, RPS5, RPS6, RPS7, RPS8, RPS9, RPS10, RPS13, RPS14, RPS15, RPS15A, RPS16, RPS18, RPS19, RPS20, RPS21, RPS23, RPS24, RPS27A, RPS28, RPSA, MRPL1, MRPL3, MRPL21, MRPL32, RPL3, RPL4, RPL5, RPL6, RPL7, RPL7A, RPL8, RPL9, RPL10, RPL10A, RPL11, RPL12, RPL13, RPL13A, RPL14, RPL15, RPL18, RPL19, RPL21, RPL22L1, RPL22, RPL23, RSL24D1, RPL24, RPL26, RP…	MED12_Teff_Stimulated
hsa05171	Coronavirus disease - COVID-19	3.62055	10	0.277005	2.0887e-49	3.75378e-46	IL6R, CXCL10, PIK3CB, PIK3R1, PRKCB, MAPK1, MAPK9, CASP1, IFNAR2	CXCL8, NFKBIA, IL2, CSF2, RPS2, RPS3, RPS3A, RPS4X, RPS5, RPS6, RPS7, RPS8, RPS9, RPS10, RPS13, RPS14, RPS15, RPS15A, RPS16, RPS18, RPS19, RPS20, RPS21, RPS23, RPS24, RPS27A, RPS28, RPSA, RPL3, RPL4, RPL5, RPL6, RPL7, RPL7A, RPL8, RPL9, RPL10, RPL10A, RPL11, RPL12, RPL13, RPL13A, RPL14, RPL15, RPL18, RPL19, RPL21, RPL22L1, RPL22, RPL23, RSL24D1, RPL24, RPL26, RPL27, RPL29, RPL30, RPL31, RPL32, RP…	MED12_Teff_Stimulated
hsa04010	MAPK signaling pathway	1.98111	10	0.139414	2.25841e-16	8.68872e-11	PRKACB, PRKCB, PPP3CA, PPP3R1, RASGRP3, RAPGEF2, RASA1, RASA2, GRB2, SOS1, KRAS, RRAS2, MAPK1, RPS6KA3, ELK4, SRF, STMN1, TGFBR1, TGFBR2, GADD45B, MAP4K4, STK4, MAP3K2, MAP3K5, MAP2K4, MAPK9, MAPKAPK2, HSPB1, AKT3	RASGRP1, RAP1A, PDGFB, CSF1, FLT1, ATF4, MYC, IL1A, GADD45A, GADD45G, TAB2, MAP3K13, TAOK3, MAPKAPK3, RPS6KA5, CDC25B, NFATC3, JUN, JUND, DDIT3, DUSP4, DUSP8, DUSP5, DUSP16, DUSP6	MED12_Teff_Stimulated
hsa04218	Cellular senescence	2.89285	10	0.316568	2.64416e-16	5.65449e-12	TGFBR1, TGFBR2, RB1, PIK3CB, PIK3R1, HLA-A, HLA-B, HLA-F, HLA-E, KRAS, RRAS2, AKT3, HIPK3, MAPK1, GADD45B, NBN, ATM, MAPKAPK2, PPP3CA, PPP3R1, ITPR2	SMAD2, CDK6, CCND2, SIRT1, MYC, MDM2, RASSF5, PPP1CC, ETS1, GADD45A, GADD45G, CCNB1, CHEK1, SQSTM1, IL1A, CXCL8, ZFP36L1, ZFP36L2, CALM1, NFATC3, VDAC3	MED12_Teff_Stimulated
hsa05100	Bacterial invasion of epithelial cells	2.47559	10	0.147157	1.17487e-15	1.41889e-10	CDH1, CTNNA1, PIK3R1, PIK3CB, WASL, ACTR2, ACTR3, ARPC1B, ARPC2, ARPC4, ARPC5, ACTB, CBL, ITGB1, VCL	ACTG1	MED12_Teff_Stimulated
hsa03050	Proteasome	2.1352	10	0.051486	1.84074e-15	2.17704e-13	PSME1, PSME2, PSME4, PSMB6, PSMB2, PSMB9	PSMD11, PSMD14, PSMB1	MED12_Teff_Stimulated
hsa04210	Apoptosis	3.08418	10	0.271396	5.8546e-15	1.45819e-08	TNFRSF10A, ACTB, PARP4, ITPR2, CTSC, CTSO, CTSS, CTSZ, MAP3K5, MAPK9, GADD45B, ATM, PIK3CB, PIK3R1, AKT3, KRAS, MAPK1	CFLAR, CYCS, GZMB, TUBA3C, TUBA1A, MCL1, ACTG1, LMNA, ERN1, ATF4, DDIT3, BIRC3, BCL2L11, BCL2, JUN, NFKBIA, GADD45A, GADD45G, TRAF1, BBC3, PMAIP1, IL3	MED12_Teff_Stimulated
hsa05167	Kaposi sarcoma-associated herpesvirus infection	2.37859	10	0.18242	7.56857e-15	1.15404e-06	IFNAR2, MAPKAPK2, RB1, HLA-A, HLA-B, HLA-F, HLA-E, ICAM1, CLEC2B, GNB1, GNB4, GNB5, KRAS, MAPK1, HIF1A, PIK3CG, PIK3CB, PIK3R1, AKT3, MAPK9, MAP2K4, ITPR2, PPP3CA, PPP3R1, JAK2, LEF1	IRF7, CSF2, CCR4, CYCS, NFKBIA, CDK6, RPS27A, ATG3, JUN, PREX1, CALM1, NFATC3, CXCL8, PTGS2, PDGFB, TCF7, MYC	MED12_Teff_Stimulated
hsa05132	Salmonella infection	2.2908	10	0.308815	2.69711e-14	1.71074e-12	PTPRC, DYNC1H1, DCTN4, TUBB6, KIF5B, ACTB, S100A10, ROCK2, MYL12A, ACTR2, ACTR3, ARPC1B, ARPC2, ARPC4, ARPC5, PIK3CB, PIK3CG, WASL, RIPK2, MAPK1, MAP2K4, MAPK9, LEF1, GAPDH, TNFRSF10A, AKT3, CASP1, CASP4	DYNC2LI1, TUBA3C, TUBA1A, ARL8B, KIF5C, RALA, ACTG1, NCKAP1L, PAK3, CYTH4, ARF6, SNX18, TAB2, NFKBIA, HSP90AA1, HSP90AB1, RPS3, JUN, CXCL8, TCF7, MYC, BIRC3, CYCS, BCL2, RHOB	MED12_Teff_Stimulated
hsa04810	Regulation of actin cytoskeleton	1.89574	10	0.114115	3.20069e-14	5.47148e-12	F2R, ITGA1, ITGA2, ITGAV, ITGB1, SOS1, KRAS, RRAS2, PIK3CB, PIK3R1, MAPK1, ROCK2, MYL12A, DIAPH1, PIP4K2A, WASL, ACTR2, ACTR3, ARPC1B, ARPC2, ARPC4, ARPC5, ACTB, TMSB4X, CFL1, VCL, IQGAP2, ACTN1	CXCR4, PDGFB, ITGA4, ITGAE, PAK3, PPP1CC, PIP5K1B, NCKAP1L, ACTG1, MSN	MED12_Teff_Stimulated
hsa04919	Thyroid hormone signaling pathway	2.11755	10	0.248503	3.00836e-13	2.38233e-09	PRKACB, ITGAV, KRAS, MAPK1, KAT2B, NCOA2, MED13L, HIF1A, PRKCB, ATP1A1, PIK3CB, PIK3R1, AKT3, TBC1D4, PFKP, ACTB	RXRA, NCOA3, MED12, MED1, MYC, SLC16A10, MDM2, ACTG1	MED12_Teff_Stimulated
hsa04530	Tight junction	2.12194	10	0.113153	5.31626e-13	4.29155e-07	PARD6A, AMOTL1, DLG1, MAPK9, ACTB, MAP3K5, ACTR2, ACTR3, ARPC1B, ARPC2, ARPC4, ARPC5, PRKACB, ROCK2, PRKAA1, MYL6, MYL12A, ACTN1, ITGB1, RAPGEF2	CLDN1, JAM3, PPP2R2A, CGN, JUN, MSN, PRKCE, ACTG1, EPB41L4B, RAP1A, TUBA3C, TUBA1A	MED12_Teff_Stimulated
hsa04120	Ubiquitin mediated proteolysis	1.48061	10	0.0698788	6.23119e-13	6.69194e-06	UBE2E1, UBE2Q1, UBE2W, TRIP12, CBL, FANCL, RBX1, SOCS3, ANAPC11	RPS27A, SAE1, UBE2B, UBE2D2, UBE2F, HUWE1, UBR5, MDM2, BIRC3, SOCS1	MED12_Teff_Stimulated
hsa05131	Shigellosis	2.47129	10	0.310763	8.96861e-13	8.41365e-11	ITGB1, ACTR2, ACTR3, ARPC1B, ARPC2, ARPC4, ARPC5, ACTB, DIAPH1, ROCK2, MYL12A, ACTN1, TLN1, VCL, WASL, PIK3CB, PIK3R1, AKT3, ITPR2, CAST, ATM, CASP4, TRAF5, MALT1, RIPK2, MAPK9, RBX1, MAPK1, RRAGD, CALCOCO2, CASP1	ACTG1, CYTH4, ARF6, MDM2, BCL2, CYCS, TAB2, NFKBIA, CXCL8, PRKCE, JUN, RBCK1, UBE2D2, CSF2, RPS6KA5, CBX3, SQSTM1, RPS27A, FNBP1	MED12_Teff_Stimulated
hsa04660	T cell receptor signaling pathway	3.38249	10	0.084861	2.34434e-12	8.12379e-11	CD247, CD4, PTPRC, FYN, GRAP2, GRB2, DLG1, PPP3CA, PPP3R1, SOS1, KRAS, MAPK1, MALT1, MAPK9, PIK3R1, PIK3CB, AKT3	ITK, PAK3, NFATC3, RASGRP1, JUN, NFKBIA, CD28, ICOS, CD40LG, CTLA4, IL2, IL4, IL5, IL10, CSF2	MED12_Teff_Stimulated
hsa04064	NF-kappa B signaling pathway	2.36104	10	0.0883884	1.0947e-11	3.06612e-11	PRKCB, MALT1, TRAF5, LTA, ATM, GADD45B, PLAU, ICAM1	BIRC3, TRIM25, CD40LG, TNFSF14, TAB2, NFKBIA, CFLAR, BCL2, GADD45A, GADD45G, TRAF1, CXCL8, TNFAIP3, PTGS2, CCL4	MED12_Teff_Stimulated
hsa05012	Parkinson disease	1.72193	10	0.108966	1.19163e-11	1.46757e-06	GNAS, PRKACB, PSMB6, PSMB2, CAMK2D, CAMK2G, ITPR2, SLC11A2, NDUFB1, NDUFC1, KIF5B, TUBB6, MAP3K5, MAPK9, SOD1	GNAI3, RPS27A, PSMB1, PSMD11, PSMD14, CALM1, HSPA5, DDIT3, ERN1, ATF4, MAOB, MAOA, SLC39A6, SLC39A14, NDUFB9, UQCRFS1, COX2, COX5A, COX7A2L, TRAP1, VDAC3, CYCS, KIF5C, TUBA3C, TUBA1A	MED12_Teff_Stimulated
hsa05417	Lipid and atherosclerosis	2.19506	10	0.258261	1.64927e-11	3.95684e-09	LDLR, ROCK2, PIK3CB, PIK3R1, AKT3, MAPK9, NCF4, JAK2, MAP2K4, ICAM1, KRAS, MAPK1, MIB1, TANK, CAMK2D, CAMK2G, MAP3K5, CASP1, VLDLR, PPP3CA, PPP3R1, TNFRSF10A	BCL2, POU2F2, CD40LG, JUN, CXCL8, HSPD1, HSP90AA1, HSP90AB1, TAB2, NFKBIA, IRF7, RXRA, RAP1A, CCL3, CCL3L1, HSPA5, DDIT3, ATF4, ERN1, NFATC3, CALM1, CYCS	MED12_Teff_Stimulated
hsa04141	Protein processing in endoplasmic reticulum	1.91113	10	0.185407	2.22116e-11	1.73227e-08	CKAP4, RRBP1, PDIA3, CALR, SEC31B, PDIA6, ERP29, MAP3K5, MAPK9, RBX1	SEC61A1, SEC63, DAD1, HSPA5, CANX, SEC23B, SSR3, DNAJA1, HSP90AA1, HSP90AB1, BAG1, NGLY1, ATF4, PPP1R15A, DDIT3, BCL2, ERN1, HERPUD1, UBE2D2	MED12_Teff_Stimulated
hsa04668	TNF signaling pathway	2.98158	10	0.123457	2.28173e-11	8.98805e-11	TRAF5, MAP2K4, MAPK9, MAP3K5, MAPK1, CXCL10, IL18R1, IL15, LTA, SOCS3, ICAM1, PIK3CB, PIK3R1, AKT3	BIRC3, TAB2, JUN, CFLAR, CEBPB, NFKBIA, RPS6KA5, CREB3L2, ATF4, CSF1, CSF2, LIF, TNFAIP3, TRAF1, JUNB, PTGS2, TNFRSF1B	MED12_Teff_Stimulated
hsa04510	Focal adhesion	1.83325	10	0.144462	2.81369e-11	5.11547e-06	ITGA1, ITGA2, ITGAV, ITGB1, ARHGAP5, DIAPH1, ROCK2, MYL12A, ACTB, ACTN1, TLN1, VCL, AKT3, PRKCB, PIK3CB, PIK3R1, MAPK9, FYN, GRB2, SOS1, MAPK1	COL6A3, ITGA4, PDGFB, FLT1, PPP1CC, PIP5K1B, ACTG1, PAK3, RAP1A, JUN, CCND2, BIRC3, BCL2	MED12_Teff_Stimulated
hsa04630	JAK-STAT signaling pathway	2.72	10	0.050149	2.84576e-11	4.16814e-09	IL15, IL22, IL6R, IL15RA, IFNAR2, JAK2, STAT4, SOCS2, SOCS3, SOCS6, GRB2, SOS1, PIK3CB, PIK3R1, AKT3	IL2, IL3, IL4, IL5, IL10, IL13, IL21, IL23A, LIF, CSF2, PDGFB, IL2RA, IL2RB, IL4R, IL7R, IL10RA, IL21R, IL27RA, CISH, SOCS1, BCL2, MCL1, PIM1, MYC, CCND2	MED12_Teff_Stimulated
hsa04215	Apoptosis - multiple species	2.49107	10	0.0085212	3.63811e-11	0.0239842	MAPK9	BCL2L11, PMAIP1, BBC3, BCL2, CYCS, BIRC3	MED12_Teff_Stimulated
hsa05166	Human T-cell leukemia virus 1 infection	2.92493	10	0.203343	3.86397e-11	3.9788e-08	ICAM1, KRAS, MAPK1, CD4, TLN1, CALR, PPP3CA, PPP3R1, HLA-A, HLA-B, HLA-F, HLA-E, B2M, ANAPC11, PTTG1, RB1, ATM, PIK3R1, PIK3CB, AKT3, DLG1, MAP2K4, MAPK9, IL15, IL15RA, LTA, TGFBR1, TGFBR2, PRKACB, HLA-DPA1, HLA-DPB1, HLA-DQA1, HLA-DQA2, HLA-DQB1, HLA-DRA, HLA-DRB1, HLA-DRB5, SRF, ELK4, KAT2B, CDKN2C	MYC, CCND2, CANX, NFATC3, IL2RB, IL2, VDAC3, CHEK1, JUN, NFKBIA, IL2RA, CSF2, SMAD2, ADCY1, ETS1, EGR1, EGR2, CREB3L2, ATF4	MED12_Teff_Stimulated
hsa05017	Spinocerebellar ataxia	1.76653	10	0.0676406	5.27338e-11	3.03739e-07	PRKCB, ITPR2, ATXN2, PSMB6, PSMB2, MAP3K5, MAPK9, ATXN1, RORA, ULK2, VLDLR, PIK3CB, PIK3R1, AKT3	RYR1, VDAC3, CYCS, PSMB1, PSMD11, PSMD14, ERN1, RBPJ, NOP56	MED12_Teff_Stimulated
hsa04621	NOD-like receptor signaling pathway	2.1352	10	0.128092	5.9261e-11	1.83356e-10	RIPK2, MAPK1, MAPK9, TRAF5, TANK, ANTXR2, CASP1, ITPR2, RNASEL, NEK7, CARD16, IFI16, GBP1, GBP3, GBP4, CASP4, IFNAR2	NFKBIA, CXCL8, TAB2, JUN, SUGT1, RBCK1, BIRC3, TNFAIP3, IRF7, BCL2, P2RX7, VDAC3, DHX33, NAMPT, TXNIP, HSP90AA1, HSP90AB1, AIM2	MED12_Teff_Stimulated
hsa05207	Chemical carcinogenesis - receptor activation	1.45111	10	0.138922	7.67128e-11	6.96992e-09	RB1, JAK2, PIK3CB, PIK3R1, AKT3, KRAS, MAPK1, PRKCB, GNAS, PRKACB, RPS6KA3, GRB2, SOS1, PAQR8, AHR, CYP1B1	JUN, MYC, BCL2, ADCY1, ATF4, CREB3L2, GNAI3, VDR, HSP90AA1, HSP90AB1, GSTA4, RXRA	MED12_Teff_Stimulated
hsa04066	HIF-1 signaling pathway	2.19506	10	0.086423	9.06156e-11	0.000151527	IL6R, MAPK1, PIK3CB, PIK3R1, AKT3, HIF1A, RBX1, PRKCB, CAMK2D, CAMK2G, TIMP1, PFKP, GAPDH, ALDOC, ENO2	RPS6, EGLN3, TFRC, FLT1, LDHA, BCL2, PDHA1	MED12_Teff_Stimulated
hsa05220	Chronic myeloid leukemia	2.52852	10	0.249242	1.38015e-10	5.90031e-09	CBL, PIK3CB, PIK3R1, AKT3, GRB2, SOS1, KRAS, MAPK1, RB1, GADD45B, TGFBR1, TGFBR2	NFKBIA, MDM2, MYC, CDK6, GADD45A, GADD45G	MED12_Teff_Stimulated
hsa04115	p53 signaling pathway	2.96555	10	0.0579976	1.56714e-10	7.07025e-05	ATM, GADD45B, TNFRSF10A, EI24, SHISA5	CHEK1, MDM2, CCND2, CDK6, CCNB1, GADD45A, GADD45G, PMAIP1, BBC3, BCL2, PERP, CYCS, RRM2B, RRM2, SESN2	MED12_Teff_Stimulated
hsa03008	Ribosome biogenesis in eukaryotes	2.94135	10	0.0450545	1.75402e-10	4.82539e-06	IMP3	WDR43, HEATR1, WDR75, WDR3, MPHOSPH10, IMP4, TCOF1, NOP56, NOP58, DKC1, GAR1, UTP14A, BMS1, RCL1, RPP40, REXO2, XRN2, GNL3, MDN1, RBM28, NOB1, NMD3, SBDS, AK6, RIOK1, RIOK2	MED12_Teff_Stimulated
hsa04722	Neurotrophin signaling pathway	2.35234	10	0.139669	1.87387e-10	6.52508e-09	GRB2, SOS1, KRAS, MAPK1, RPS6KA3, MAPKAPK2, PIK3R1, PIK3CB, AKT3, CAMK2D, CAMK2G, CAMK4, ARHGDIB, MAP3K5, MAPK9, RIPK2, IRAK3, SORT1	SH2B3, RPS6KA5, ATF4, BCL2, RAP1A, NFKBIA, CALM1, JUN	MED12_Teff_Stimulated
hsa05214	Glioma	2.84693	10	0.14593	2.50328e-10	1.71744e-08	CAMK2D, CAMK2G, CAMK4, PRKCB, GRB2, SOS1, KRAS, MAPK1, PIK3CB, PIK3R1, AKT3, RB1, GADD45B	PDGFB, CALM1, CAMK1, MDM2, CDK6, GADD45A, GADD45G	MED12_Teff_Stimulated
hsa04659	Th17 cell differentiation	4.25063	10	0.166191	4.75309e-10	6.09652e-08	TGFBR1, TGFBR2, IL6R, JAK2, RORA, HIF1A, AHR, IL22, HLA-DPA1, HLA-DPB1, HLA-DQA1, HLA-DQA2, HLA-DQB1, HLA-DRA, HLA-DRB1, HLA-DRB5, CD4, CD247, PPP3CA, PPP3R1, MAPK1, MAPK9	IRF4, SMAD2, IL21, IL21R, IL23A, HSP90AA1, HSP90AB1, IL17A, IL17F, NFATC3, NFKBIA, JUN, IL4, IL4R, GATA3, IL27RA, IL2, IL2RA, IL2RB, FOXP3, RXRA	MED12_Teff_Stimulated
hsa05020	Prion disease	1.53701	10	0.0705177	5.00727e-10	3.72186e-05	SOD1, PRKACB, FYN, ITPR2, PPP3CA, PPP3R1, NDUFB1, NDUFC1, PSMB6, PSMB2, PIK3CB, PIK3R1, NCF4, MAPK9, MAPK1, KIF5B, TUBB6	HSPA5, ATF4, DDIT3, RYR1, VDAC3, CYCS, NDUFB9, UQCRFS1, COX2, COX5A, COX7A2L, PSMB1, PSMD11, PSMD14, CREB3L2, EGR1, IL1A, KIF5C, TUBA3C, TUBA1A	MED12_Teff_Stimulated
hsa04110	Cell cycle	1.89413	10	0.134166	6.56198e-10	4.23778e-07	RB1, CDKN2C, RBX1, ANAPC11, PTTG1, ATM, GADD45B	CCND2, CDK6, SMAD2, MYC, DBF4, CCNB1, CDC25B, YWHAQ, CDK7, CHEK1, MDM2, GADD45A, GADD45G, ORC2, MCM6	MED12_Teff_Stimulated
hsa05161	Hepatitis B	1.92301	10	0.165753	9.77223e-10	3.21642e-08	TGFBR1, TGFBR2, MAPK9, MAP2K4, PIK3CB, PIK3R1, AKT3, RB1, PRKCB, JAK2, STAT4, GRB2, SOS1, KRAS, MAPK1	MYC, EGR2, YWHAQ, NFKBIA, BCL2, CYCS, NFATC3, VDAC3, JUN, CREB3L2, ATF4, CXCL8, TAB2, IRF7	MED12_Teff_Stimulated
hsa05135	Yersinia infection	2.37244	10	0.115995	1.04468e-09	1.11347e-08	ITGB1, WASL, ACTR2, ACTR3, ARPC1B, ARPC2, ARPC4, ARPC5, ACTB, ROCK2, RPS6KA3, CASP1, MAPK1, MAP2K4, MAPK9, PIK3CB, PIK3R1, AKT3, CD4	ITGA4, PIP5K1B, ARF6, ACTG1, TAB2, NFKBIA, JUN, CXCL8, NFATC3, IL2, IL10	MED12_Teff_Stimulated
hsa05169	Epstein-Barr virus infection	2.54949	10	0.215387	1.28988e-09	5.51557e-08	HLA-DPA1, HLA-DPB1, HLA-DQA1, HLA-DQA2, HLA-DQB1, HLA-DRA, HLA-DRB1, HLA-DRB5, IFNAR2, CXCL10, CD247, TAPBP, PDIA3, CALR, HLA-A, HLA-B, HLA-F, HLA-E, B2M, GADD45B, TRAF5, PIK3CB, PIK3R1, AKT3, MAP2K4, MAPK9, ICAM1, VIM, RB1	TAB2, NFKBIA, IRF7, BCL2L11, BCL2, CYCS, PSMD11, PSMD14, RBPJ, RUNX3, MYC, MDM2, GADD45A, GADD45G, JUN, ENTPD1, TNFAIP3, CCND2, CDK6	MED12_Teff_Stimulated
hsa05210	Colorectal cancer	2.97935	10	0.174839	1.4146e-09	1.9049e-06	LEF1, KRAS, PIK3CB, PIK3R1, AKT3, MAPK1, MAPK9, TGFBR1, TGFBR2, GADD45B, GRB2, SOS1	TCF7, MYC, JUN, RALA, SMAD2, PMAIP1, BCL2L11, BBC3, BCL2, CYCS, GADD45A, GADD45G	MED12_Teff_Stimulated
hsa05418	Fluid shear stress and atherosclerosis	1.77933	10	0.15301	1.53067e-09	5.08154e-06	GSTP1, PRKAA1, PIK3CB, PIK3R1, AKT3, ITGAV, ACTB, MAP3K5, MAP2K4, MAPK9, ICAM1, BMPR2, SUMO3	HSP90AA1, HSP90AB1, CALM1, GSTA4, SQSTM1, ACTG1, JUN, IL1A, PDGFB, BCL2	MED12_Teff_Stimulated
hsa04072	Phospholipase D signaling pathway	1.69343	10	0.0218586	1.57181e-09	5.10252e-08	GRB2, SOS1, KRAS, RRAS2, PIK3CB, PIK3R1, AKT3, FYN, AGPAT3, MAPK1, DGKH, F2R, LPAR6, PIK3CG, GNAS	PDGFB, RALA, ARF6, PIP5K1B, DGKI, CXCL8, CYTH4, ADCY1	MED12_Teff_Stimulated
hsa04917	Prolactin signaling pathway	2.28771	10	0.0840848	1.59971e-09	1.24215e-08	JAK2, PIK3CB, PIK3R1, AKT3, GRB2, SOS1, KRAS, MAPK1, MAPK9, SOCS2, SOCS3, SOCS6	CISH, SOCS1, CCND2	MED12_Teff_Stimulated
hsa05225	Hepatocellular carcinoma	2.09707	10	0.153931	1.68345e-09	1.13652e-07	PRKCB, GRB2, SOS1, KRAS, MAPK1, PIK3CB, PIK3R1, AKT3, RB1, GADD45B, TGFBR1, TGFBR2, FZD1, FZD6, DVL3, LEF1, GSTP1, ACTB, PHF10, SMARCC2, SMARCA2, ARID2	MYC, GADD45A, GADD45G, CDK6, SMAD2, FZD3, TCF7, GSTA4, TXNRD1, ACTG1, SMARCC1	MED12_Teff_Stimulated
hsa04625	C-type lectin receptor signaling pathway	2.43117	10	0.083125	1.69629e-09	0.00229974	KRAS, RRAS2, ITPR2, PPP3CA, PPP3R1, MAPK1, CASP1, MALT1, MAPK9, MAPKAPK2, PIK3CB, PIK3R1, AKT3	CALM1, NFATC3, IL2, IL10, EGR2, PTGS2, NFKBIA, IL23A, JUN, MDM2	MED12_Teff_Stimulated
hsa04935	Growth hormone synthesis, secretion and action	1.97371	10	0.0607953	2.37131e-09	4.08782e-07	GNAS, PRKACB, PRKCB, ITPR2, JAK2, GRB2, SOS1, KRAS, MAPK1, PIK3R1, PIK3CB, AKT3, SOCS2, SOCS3, MAP2K4, MAPK9	ADCY1, GNAI3, ATF4, CREB3L2, JUNB, SOCS1	MED12_Teff_Stimulated
hsa04931	Insulin resistance	2.21577	10	0.0484086	2.76963e-09	0.00473548	RPS6KA3, PPP1R3D, PIK3CB, PIK3R1, AKT3, PRKCB, SOCS3, MAPK9, TBC1D4, PRKAA1, SLC27A3, MLXIP	PPP1CC, NFKBIA, SLC27A2, TRIB3, PCK2, PPARGC1B, PRKCE, OGT, GFPT1, CREB3L2	MED12_Teff_Stimulated
hsa05205	Proteoglycans in cancer	1.94587	10	0.269346	3.35175e-09	1.7207e-07	GRB2, KRAS, RRAS2, MAPK1, ACTB, ROCK2, ANK3, PIK3CB, PIK3R1, AKT3, ITPR2, CAMK2D, CAMK2G, CD63, HIF1A, CBL, PLAU, ITGA2, ITGB1, ITGAV, FZD1, FZD6, SOS1, PRKCB, PRKACB	ACTG1, ANK1, PPP1CC, TWIST1, EIF4B, RPS6, PDCD4, MYC, MDM2, SMAD2, FZD3, MSN	MED12_Teff_Stimulated
hsa04662	B cell receptor signaling pathway	2.4325	10	0.0716424	4.34971e-09	2.47061e-08	DAPP1, PPP3CA, PPP3R1, GRB2, SOS1, RASGRP3, KRAS, MAPK1, PRKCB, MALT1, PIK3R1, PIK3CB, AKT3, INPPL1	NFATC3, JUN, NFKBIA, PIK3AP1	MED12_Teff_Stimulated
hsa04933	AGE-RAGE signaling pathway in diabetic complications	2.15677	10	0.0903785	5.70887e-09	4.27186e-06	TGFBR1, TGFBR2, PRKCB, MAPK1, ICAM1, MAPK9, DIAPH1, KRAS, PIK3CB, PIK3R1, AKT3, JAK2	SMAD2, PRKCE, JUN, IL1A, CXCL8, BCL2, PIM1, EGR1	MED12_Teff_Stimulated
hsa04062	Chemokine signaling pathway	1.80758	10	0.0549517	6.96147e-09	6.09131e-08	CXCL10, CXCL11, CCL28, JAK2, PRKACB, GRB2, SOS1, KRAS, MAPK1, PIK3CB, PIK3R1, PIK3CG, AKT3, ROCK2, GNB1, GNB4, GNB5, PRKCB	CXCL8, CCL3, CCL3L1, CCL4, CXCR4, CCR4, CCR7, CCR2, GNAI3, ADCY1, NFKBIA, ITK, PREX1, RAP1A	MED12_Teff_Stimulated
hsa04910	Insulin signaling pathway	1.8055	10	0.104345	7.04255e-09	8.73825e-07	PIK3R1, PIK3CB, AKT3, PPP1R3D, PRKACB, FLOT2, CBL, PRKAA1, GRB2, SOS1, KRAS, MAPK1, SOCS2, SOCS3, MAPK9, INPPL1	PPP1CC, CALM1, PRKAR2A, RHOQ, PCK2, RPS6, SOCS1	MED12_Teff_Stimulated
hsa04012	ErbB signaling pathway	2.18665	10	0.14164	8.97375e-09	1.05191e-05	CAMK2D, CAMK2G, PRKCB, CBL, ABL2, MAP2K4, MAPK9, GRB2, SOS1, KRAS, MAPK1, PIK3CB, PIK3R1, AKT3	PAK3, JUN, MYC	MED12_Teff_Stimulated
hsa05203	Viral carcinogenesis	2.45871	10	0.208051	9.68749e-09	9.22409e-08	KRAS, MAPK1, PIK3CB, PIK3R1, PRKACB, GRB2, TRAF5, DLG1, RB1, KAT2B, GTF2A1, SRF, RASA2, ACTN1, MAPKAPK2, HLA-A, HLA-B, HLA-F, HLA-E	ATF4, CREB3L2, YWHAQ, EGR2, VDAC3, SP100, MDM2, RBPJ, CCND2, CDK6, MRPS18B, TRAF1, JUN, HDAC7, NFKBIA, CHEK1, IRF7, CCR4, PMAIP1	MED12_Teff_Stimulated
hsa04714	Thermogenesis	1.41672	10	0.0286472	9.75316e-09	0.00669318	GNAS, PRKACB, SMARCA2, SMARCC2, ACTB, MAP3K5, PRKAA1, GRB2, SOS1, KRAS, RPS6KA3, NDUFB1, NDUFC1, NDUFAF3	ADCY1, CREB3L2, SMARCC1, ACTG1, RPS6, NDUFB9, NDUFAF2, UQCRFS1, COX2, COX5A, COX7A2L, COX10, COX20, COA6	MED12_Teff_Stimulated
hsa04666	Fc gamma R-mediated phagocytosis	1.93076	10	0.0555556	1.18891e-08	3.32249e-07	PTPRC, PIK3CB, PIK3R1, AKT3, MAPK1, PRKCB, ACTR2, ACTR3, ARPC1B, ARPC2, ARPC4, ARPC5, CFL1, INPPL1	PRKCE, PIP5K1B, ARF6	MED12_Teff_Stimulated
hsa04380	Osteoclast differentiation	2.15242	10	0.0772001	1.2467e-08	4.8238e-07	GRB2, MAPK1, PIK3CB, PIK3R1, AKT3, TGFBR1, TGFBR2, FYN, MAPK9, NCF4, PPP3CA, PPP3R1, CAMK4, IFNAR2, SOCS3	CSF1, IL1A, TAB2, NFKBIA, FOSL2, JUN, JUND, JUNB, SOCS1, SQSTM1	MED12_Teff_Stimulated
hsa05215	Prostate cancer	2.20124	10	0.175783	1.41323e-08	2.19654e-06	GSTP1, RB1, PLAU, PIK3CB, PIK3R1, AKT3, LEF1, GRB2, SOS1, KRAS, MAPK1	PDGFB, MDM2, ATF4, CREB3L2, TCF7, NFKBIA, BCL2, HSP90AA1, HSP90AB1	MED12_Teff_Stimulated
hsa04926	Relaxin signaling pathway	1.93345	10	0.0866881	1.54764e-08	5.83626e-07	GNAS, GNB1, GNB4, GNB5, PRKACB, PIK3CB, PIK3R1, MAPK1, AKT3, TGFBR1, TGFBR2, MAP2K4, MAPK9, KRAS, SOS1, GRB2	GNAI3, ATF4, CREB3L2, NFKBIA, SMAD2, ADCY1, JUN	MED12_Teff_Stimulated
hsa05163	Human cytomegalovirus infection	2.34585	10	0.194549	1.60031e-08	1.96974e-05	PIK3CB, PIK3R1, AKT3, GRB2, SOS1, KRAS, MAPK1, ITGAV, TRAF5, GNB1, GNB4, GNB5, ITPR2, PPP3CA, PPP3R1, PRKACB, AKAP13, ROCK2, PTGER2, GNAS, IL6R, PRKCB, TAPBP, PDIA3, CALR, HLA-A, HLA-B, HLA-F, HLA-E, B2M, RB1	NFKBIA, CXCL8, CALM1, NFATC3, PTGS2, GNAI3, ADCY1, CCL3, CCL3L1, CCL4, MYC, ATF4, CREB3L2, CXCR4, IL10RA, MDM2, CDK6, CYCS	MED12_Teff_Stimulated
hsa04068	FoxO signaling pathway	2.25197	10	0.118311	1.6613e-08	6.94762e-06	TGFBR1, TGFBR2, PRKAA1, MAPK9, STK4, PIK3CB, PIK3R1, AKT3, SGK1, GRB2, SOS1, KRAS, MAPK1, GADD45B, ATM	MDM2, SIRT1, HOMER1, IL10, CCNB1, CCND2, GADD45A, GADD45G, BCL2L11, PCK2, IL7R, FBXO32	MED12_Teff_Stimulated
hsa05202	Transcriptional misregulation in cancer	2.17244	10	0.120681	1.7113e-08	5.95356e-06	KMT2A, MLLT3, PBX3, SMAD1, KLF3, JMJD1C, BMP2K, CDKN2C, PLAU, ELK4, TGFBR2, ATM, GADD45B	CSF2, IL3, ZBTB16, MYC, DUSP6, ETV6, GZMB, RUNX2, CCND2, BIRC3, TRAF1, MAF, RXRA, MDM2, ID2, IL2RB, DDIT3, CEBPB, CXCL8, FLT1, GADD45A, GADD45G	MED12_Teff_Stimulated
hsa04370	VEGF signaling pathway	2.35234	10	0.042563	1.88294e-08	0.00302675	PRKCB, KRAS, MAPK1, PPP3CA, PPP3R1, MAPKAPK2, HSPB1, PIK3CB, PIK3R1, AKT3	SH2D2A, PTGS2, MAPKAPK3	MED12_Teff_Stimulated
hsa05160	Hepatitis C	1.66379	10	0.120681	2.15889e-08	0.000107628	LDLR, RNASEL, CXCL10, SOCS3, IFNAR2, GRB2, SOS1, KRAS, MAPK1, PIK3R1, PIK3CB, AKT3, RB1	CLDN1, IRF7, NFKBIA, EIF3E, PPP2R2A, YWHAQ, CDK6, CFLAR, CYCS, RXRA, MYC	MED12_Teff_Stimulated
hsa05211	Renal cell carcinoma	2.62794	10	0.158851	2.72851e-08	1.13419e-06	HIF1A, RBX1, PIK3CB, PIK3R1, AKT3, GRB2, SOS1, KRAS, MAPK1	EPAS1, EGLN3, PDGFB, RAP1A, ETS1, JUN, PAK3	MED12_Teff_Stimulated
hsa04915	Estrogen signaling pathway	1.79232	10	0.138139	3.06529e-08	6.75919e-06	FKBP5, NCOA2, GNAS, PRKACB, GRB2, SOS1, KRAS, MAPK1, PIK3CB, PIK3R1, AKT3, ITPR2	HSP90AA1, HSP90AB1, NCOA3, BCL2, KRT10, JUN, ADCY1, ATF4, CREB3L2, GNAI3, CALM1	MED12_Teff_Stimulated
hsa05415	Diabetic cardiomyopathy	1.48436	10	0.0364772	4.15923e-08	0.0236987	CAMK2D, CAMK2G, PRKCB, NCF4, MAPK9, PDK3, PIK3CB, PIK3R1, AKT3, TBC1D4, NDUFB1, NDUFC1, GAPDH, GSR, TGFBR1, TGFBR2	GFPT1, PPP1CC, PDHA1, NDUFB9, UQCRFS1, COX2, COX5A, COX7A2L, VDAC3, SMAD2	MED12_Teff_Stimulated
hsa04144	Endocytosis	1.90485	10	0.0847169	5.03743e-08	7.11601e-06	TGFBR1, TGFBR2, CBL, LDLR, WASL, ACTR2, ACTR3, ARPC1B, ARPC2, ARPC4, ARPC5, CAPZB, CHMP2A, IGF2R, HLA-A, HLA-B, HLA-F, HLA-E, EEA1, RAB4A, RAB11A, RAB11FIP2, KIF5B, PARD6A, ACAP2, ARAP2, ARF3, ARF5	ARF6, PIP5K1B, SMAD2, TFRC, MDM2, CXCR4, USP8, STAMBP, IL2RA, IL2RB, RAB11FIP1, KIF5C, SMAP2, PSD4, CYTH4	MED12_Teff_Stimulated
hsa05130	Pathogenic Escherichia coli infection	2.03614	10	0.1349	6.66378e-08	2.11395e-06	ACTR2, ACTR3, ARPC1B, ARPC2, ARPC4, ARPC5, ACTB, WASL, F2R, TUBB6, ROCK2, FYN, ITGB1, GAPDH, MAPK1, MAPK9, TNFRSF10A, CASP1, CASP4	CYTH4, ARF6, NCKAP1L, ACTG1, MYO1D, MYO1G, TUBA3C, TUBA1A, BAIAP2L1, NCL, TAB2, NFKBIA, RPS3, JUN, CXCL8, CYCS, PAK3, CLDN1	MED12_Teff_Stimulated
hsa05230	Central carbon metabolism in cancer	2.32087	10	0.10802	6.88526e-08	5.83953e-06	HIF1A, KRAS, MAPK1, GLS, PFKP, IDH1, IDH2, PIK3CB, PIK3R1, AKT3	PDHA1, SLC1A5, MYC, LDHA, SLC7A5	MED12_Teff_Stimulated
hsa04140	Autophagy - animal	1.84334	10	0.0690684	1.0355e-07	7.49691e-06	PIK3CB, PIK3R1, AKT3, KRAS, RRAS2, MAPK1, HIF1A, ULK2, WDR41, TANK, RRAGD, PRKAA1, PRKACB, MAPK9, STX17, ATG16L2, LAMP2	DDIT4, SQSTM1, BCL2, VMP1, ERN1, ATG3, CFLAR	MED12_Teff_Stimulated
hsa05223	Non-small cell lung cancer	2.81728	10	0.10802	1.19855e-07	5.39315e-07	RB1, KRAS, STK4, PIK3CB, PIK3R1, AKT3, GRB2, SOS1, MAPK1, PRKCB, GADD45B, KIF5B, EML4	RXRA, CDK6, RASSF5, GADD45A, GADD45G, KIF5C	MED12_Teff_Stimulated
hsa05170	Human immunodeficiency virus 1 infection	2.198	10	0.14752	1.20394e-07	0.000535276	CD4, RBX1, PIK3CB, PIK3R1, AKT3, KRAS, MAPK1, ITPR2, PPP3CA, PPP3R1, PRKCB, GNB1, GNB4, GNB5, CFL1, MAPK9, APOBEC3H, BST2, TRAF5, CD247, TAPBP, PDIA3, CALR, HLA-A, HLA-B, HLA-F, HLA-E, B2M, ATM	CXCR4, GNAI3, JUN, CALM1, NFATC3, PAK3, TNFRSF1B, TAB2, NFKBIA, BCL2, CYCS, CHEK1, CCNB1	MED12_Teff_Stimulated
hsa04014	Ras signaling pathway	1.47091	10	0.0412464	1.21378e-07	2.47697e-06	GRB2, SOS1, RASGRP3, GNB1, GNB4, GNB5, PRKACB, KRAS, RRAS2, RASA1, RASA2, STK4, PIK3CB, PIK3R1, AKT3, MAPK1, MAPK9, PRKCB, ABL2	PDGFB, CSF1, FLT1, RASGRP1, CALM1, RASSF5, PAK3, ETS1, KSR2, RAP1A, RALA, ARF6	MED12_Teff_Stimulated
hsa03440	Homologous recombination	2.01978	10	0.0612932	1.34891e-07	0.000658244	NBN, ATM, BARD1, RPA1	SSBP1, BRCA2, BLM	MED12_Teff_Stimulated
hsa04390	Hippo signaling pathway	1.97965	10	0.173783	1.35171e-07	4.74195e-07	PARD6A, WWTR1, CDH1, SAV1, TP53BP2, DLG1, TGFBR1, TGFBR2, BMPR2, SMAD1, FZD1, FZD6, DVL3, LEF1, ACTB, CTNNA1	PPP2R2A, PPP1CC, BBC3, SMAD2, ID2, FZD3, YWHAQ, TCF7, MYC, CCND2, BIRC3, ACTG1	MED12_Teff_Stimulated
hsa04217	Necroptosis	1.68568	10	0.0891368	1.53555e-07	4.07249e-07	TRAF5, CAMK2D, CAMK2G, MAPK9, CASP1, CHMP2A, TNFRSF10A, IFNAR2, JAK2, STAT4	BIRC3, RBCK1, CFLAR, VDAC3, FTL, IL1A, SQSTM1, HSP90AA1, HSP90AB1, TNFAIP3, BCL2	MED12_Teff_Stimulated
hsa04657	IL-17 signaling pathway	2.58101	10	0.0900909	1.57985e-07	1.05087e-05	IL17RA, MAPK9, MAPK1, TRAF5, CXCL10	IL17RB, JUN, JUND, IL4, IL5, IL13, IL17A, IL17F, TNFAIP3, HSP90AA1, HSP90AB1, TAB2, NFKBIA, CEBPB, CXCL8, PTGS2, CSF2	MED12_Teff_Stimulated
hsa05031	Amphetamine addiction	2.47559	10	0.0456912	1.64202e-07	4.77969e-06	PRKCB, CAMK2D, CAMK2G, CAMK4, GNAS, PRKACB, PPP3CA, PPP3R1	MAOB, MAOA, CALM1, PPP1CC, ATF4, CREB3L2, JUN, SIRT1	MED12_Teff_Stimulated
hsa04612	Antigen processing and presentation	3.8953	10	0.137725	1.70819e-07	2.93925e-06	PSME1, PSME2, HLA-A, HLA-B, HLA-F, HLA-E, B2M, PDIA3, CALR, TAPBP, HLA-DPA1, HLA-DPB1, HLA-DQA1, HLA-DQA2, HLA-DQB1, HLA-DRA, HLA-DRB1, HLA-DRB5, CD74, CTSS, CD4, CIITA	HSP90AA1, HSP90AB1, HSPA5, CANX, LGMN	MED12_Teff_Stimulated
hsa04520	Adherens junction	2.58812	10	0.117631	3.20232e-07	2.9822e-06	WASL, LMO7, ACTN1, VCL, CDH1, CTNNA1, ACTB, LEF1, FYN, YES1, MAPK1, TGFBR1, TGFBR2	ACTG1, ACP1, TCF7	MED12_Teff_Stimulated
hsa04725	Cholinergic synapse	2.09707	10	0.043583	4.32778e-07	6.78614e-06	ITPR2, PRKCB, GNB1, GNB4, GNB5, PIK3CG, KRAS, MAPK1, PRKACB, CAMK2D, CAMK2G, CAMK4, JAK2, FYN, PIK3CB, PIK3R1, AKT3	GNAI3, ADCY1, ATF4, CREB3L2, BCL2	MED12_Teff_Stimulated
hsa05164	Influenza A	2.0724	10	0.0558677	5.29313e-07	2.07087e-06	PRKCB, RNASEL, CALCOCO2, CXCL10, ICAM1, IFNAR2, SOCS3, JAK2, CIITA, HLA-DPA1, HLA-DPB1, HLA-DQA1, HLA-DQA2, HLA-DQB1, HLA-DRA, HLA-DRB1, HLA-DRB5, CASP1, PIK3R1, PIK3CB, AKT3, TNFRSF10A, MAPK1, ACTB, RAB11A	TRIM25, NFKBIA, IRF7, IL1A, CXCL8, CDK6, CYCS, ACTG1	MED12_Teff_Stimulated
hsa05235	PD-L1 expression and PD-1 checkpoint pathway in cancer	2.15919	10	0.0669177	5.43578e-07	2.42595e-06	HIF1A, KRAS, MAPK1, EML4, PIK3R1, PIK3CB, AKT3, JAK2, CD274, CD4, CD247, PPP3CA, PPP3R1	JUN, NFKBIA, NFATC3, RASGRP1, CD28	MED12_Teff_Stimulated
hsa05219	Bladder cancer	2.08312	10	0.180163	5.81245e-07	1.0356e-05	KRAS, MAPK1, RB1, CDH1	RPS6KA5, MYC, MDM2, CXCL8	MED12_Teff_Stimulated
hsa04728	Dopaminergic synapse	1.94109	10	0.0334327	5.95871e-07	0.0069407	ITPR2, CAMK2D, CAMK2G, PPP3CA, PRKCB, GNAS, PRKACB, MAPK9, GNB1, GNB4, GNB5, AKT3, KIF5B, CLOCK	CALM1, ATF4, CREB3L2, PPP1CC, GNAI3, PPP2R2A, PPP2R3C, KIF5C, MAOB, MAOA	MED12_Teff_Stimulated
hsa04914	Progesterone-mediated oocyte maturation	1.8771	10	0.0881537	6.54095e-07	0.000428814	PIK3R1, PIK3CB, MAPK9, PRKACB, MAPK1, RPS6KA3, AKT3, KRAS, ANAPC11	GNAI3, ADCY1, AURKA, HSP90AA1, HSP90AB1, CCNB1, CDC25B	MED12_Teff_Stimulated
hsa04150	mTOR signaling pathway	1.96663	10	0.05412	6.59476e-07	9.16529e-05	FNIP2, RRAGD, CLIP1, LPIN1, ULK2, PRKAA1, FZD1, FZD6, DVL3, GRB2, SOS1, KRAS, MAPK1, RPS6KA3, PIK3R1, PIK3CB, AKT3, PRKCB, SGK1	SLC7A5, SLC3A2, SESN2, SEH1L, EIF4B, RPS6, CAB39, DDIT4, FZD3	MED12_Teff_Stimulated
hsa05213	Endometrial cancer	2.76103	10	0.160262	7.30656e-07	3.54004e-05	PIK3CB, PIK3R1, AKT3, GRB2, SOS1, KRAS, MAPK1, CDH1, CTNNA1, LEF1, GADD45B	TCF7, MYC, GADD45A, GADD45G	MED12_Teff_Stimulated
hsa04922	Glucagon signaling pathway	1.79695	10	0.0185185	8.23271e-07	0.00133924	AKT3, GNAS, PRKACB, ITPR2, PPP3CA, PPP3R1, CAMK2D, CAMK2G, PRKAA1, PFKP	ATF4, CREB3L2, SIRT1, PCK2, CALM1, PDHA1, LDHA	MED12_Teff_Stimulated
hsa04670	Leukocyte transendothelial migration	2.52342	10	0.0794493	9.53385e-07	2.76032e-05	ITGB1, CD99L2, ACTB, PIK3CB, PIK3R1, NCF4, CTNNA1, ICAM1, PRKCB, THY1, ARHGAP5, ROCK2, MYL12A, ACTN1, VCL, TXK	JAM3, ITGA4, CLDN1, MSN, ACTG1, RAP1A, CXCR4, GNAI3, RASSF5, ITK	MED12_Teff_Stimulated
hsa04921	Oxytocin signaling pathway	1.99285	10	0.0971024	1.06321e-06	0.000186931	KRAS, MAPK1, PRKCB, ITPR2, PPP3CA, PPP3R1, RGS2, PRKAA1, CAMK2D, CAMK2G, CAMK4, MYL6, ACTB, ROCK2, GNAS, PRKACB, PIK3CG	PTGS2, JUN, RYR1, EEF2, CALM1, NFATC3, CAMK1, ACTG1, PPP1CC, ADCY1, GNAI3	MED12_Teff_Stimulated
hsa04350	TGF-beta signaling pathway	1.43946	10	0.0304022	1.19769e-06	0.00500917	GREM2, BMPR2, TGFBR1, TGFBR2, ACVR1C, SMAD1, RBX1, MAPK1	SMAD2, ID2, TGIF2, MYC	MED12_Teff_Stimulated
hsa05221	Acute myeloid leukemia	2.54949	10	0.0676062	1.36622e-06	9.24763e-05	PIK3CB, PIK3R1, AKT3, GRB2, SOS1, KRAS, MAPK1, LEF1	PIM1, PIM2, CSF2, IL3, ZBTB16, MYC, DUSP6, TCF7	MED12_Teff_Stimulated
hsa04145	Phagosome	2.17734	10	0.0840848	1.41188e-06	2.9205e-05	STX7, ACTB, HLA-A, HLA-B, HLA-F, HLA-E, HLA-DPA1, HLA-DPB1, HLA-DQA1, HLA-DQA2, HLA-DQB1, HLA-DRA, HLA-DRB1, HLA-DRB5, EEA1, DYNC1H1, TUBB6, LAMP2, CTSS, CALR, ITGAV, ITGA2, ITGB1, NCF4	ACTG1, TFRC, ATP6V0A2, TUBA3C, TUBA1A, SEC61A1, CANX	MED12_Teff_Stimulated
hsa05142	Chagas disease	2.40733	10	0.0321914	1.63171e-06	0.000475468	MAP2K4, MAPK9, MAPK1, CALR, GNAS, PIK3R1, PIK3CB, AKT3, TGFBR2, TGFBR1, CD247	JUN, NFKBIA, CXCL8, CCL3, CCL3L1, PPP2R2A, IL10, GNAI3, ADCY1, SMAD2, CFLAR, IL2	MED12_Teff_Stimulated
hsa05226	Gastric cancer	1.79127	10	0.112101	1.79934e-06	8.21359e-06	GADD45B, FZD1, FZD6, DVL3, LEF1, GRB2, SOS1, KRAS, MAPK1, PIK3CB, PIK3R1, AKT3, RB1, TGFBR1, TGFBR2, CDH1, CTNNA1	GADD45A, GADD45G, RXRA, FZD3, TCF7, MYC, BCL2, SMAD2	MED12_Teff_Stimulated
hsa04720	Long-term potentiation	2.54949	10	0.0544186	1.98619e-06	8.13272e-05	PRKACB, CAMK2D, CAMK2G, PPP3CA, PPP3R1, CAMK4, KRAS, MAPK1, RPS6KA3, ITPR2, PRKCB	ADCY1, PPP1CC, RAP1A, CALM1, ATF4	MED12_Teff_Stimulated
hsa05145	Toxoplasmosis	2.47836	10	0.0376357	2.06399e-06	4.6722e-06	JAK2, CIITA, HLA-DPA1, HLA-DPB1, HLA-DQA1, HLA-DQA2, HLA-DQB1, HLA-DRA, HLA-DRB1, HLA-DRB5, MAPK1, MAPK9, ITGB1, LDLR, PIK3CG, AKT3	SOCS1, TAB2, NFKBIA, BCL2, BIRC3, CYCS, GNAI3, CD40LG, IL10, IL10RA	MED12_Teff_Stimulated
hsa04971	Gastric acid secretion	1.68568	10	0.0388937	2.20645e-06	0.00165881	PRKCB, ACTB, ITPR2, CAMK2D, CAMK2G, GNAS, PRKACB, ATP1A1	ACTG1, CALM1, ADCY1, GNAI3	MED12_Teff_Stimulated
hsa04024	cAMP signaling pathway	1.41004	10	0.0123457	2.55964e-06	0.0208843	PTGER2, GNAS, CAMK2D, CAMK2G, CAMK4, RRAS2, MAPK9, PIK3CB, PIK3R1, AKT3, MAPK1, PRKACB, F2R, ROCK2, ATP1A1, PDE4B	CRH, GNAI3, ADCY1, CALM1, ABCC4, RAP1A, PPP1CC, CREB3L2, JUN, NFKBIA, ATP2B1, PDE4D	MED12_Teff_Stimulated
hsa03020	RNA polymerase	1.47255	10	0.00607953	2.7646e-06	0.000344128	POLR2B	POLR1C, POLR3G, POLR1B	MED12_Teff_Stimulated
hsa04071	Sphingolipid signaling pathway	1.73371	10	0.0319156	2.80113e-06	0.0016706	SPTLC2, SGMS1, MAP3K5, MAPK9, AKT3, FYN, PIK3CB, PIK3R1, MAPK1, SGPP1, KRAS, PRKCB, ROCK2	BCL2, PPP2R2A, PPP2R3C, GNAI3, PRKCE, SGPL1	MED12_Teff_Stimulated
hsa04371	Apelin signaling pathway	1.81887	10	0.0530587	2.99878e-06	0.000202763	PRKACB, GNB1, GNB4, GNB5, ITPR2, KRAS, RRAS2, MAPK1, PIK3CG, AKT3, PRKAA1, CAMK4, TGFBR1, CDH1	ADCY1, GNAI3, RYR1, CALM1, PRKCE, RPS6, EGR1, TFAM, SMAD2	MED12_Teff_Stimulated
hsa05410	Hypertrophic cardiomyopathy	1.3195	10	0.036369	3.36262e-06	0.000142958	ITGA1, ITGA2, ITGAV, ITGB1, ACTB, TTN, TPM4, PRKAA1	ITGA4, ACTG1, LMNA	MED12_Teff_Stimulated
hsa05218	Melanoma	1.92761	10	0.0692767	3.42953e-06	0.000652506	KRAS, MAPK1, PIK3CB, PIK3R1, AKT3, RB1, CDH1, GADD45B	PDGFB, MDM2, CDK6, GADD45A, GADD45G	MED12_Teff_Stimulated
hsa05216	Thyroid cancer	3.17394	10	0.123067	3.4751e-06	2.1973e-05	TFG, KRAS, MAPK1, GADD45B, CDH1, LEF1	RXRA, GADD45A, GADD45G, TCF7, MYC	MED12_Teff_Stimulated
hsa04664	Fc epsilon RI signaling pathway	2.512	10	0.042563	4.23142e-06	1.51323e-05	PIK3CB, PIK3R1, AKT3, MAP2K4, MAPK9, FYN, GRB2, SOS1, KRAS, MAPK1, ALOX5AP	IL4, IL13, IL3, IL5, CSF2	MED12_Teff_Stimulated
hsa05224	Breast cancer	1.60871	10	0.0724374	4.36895e-06	0.000220542	GRB2, SOS1, KRAS, MAPK1, PIK3CB, PIK3R1, AKT3, FZD1, FZD6, DVL3, LEF1, GADD45B, RB1	NCOA3, JUN, MYC, FZD3, TCF7, GADD45A, GADD45G, CDK6, BRCA2	MED12_Teff_Stimulated
hsa04928	Parathyroid hormone synthesis, secretion and action	2.1352	10	0.0290944	4.87866e-06	7.72443e-06	ITPR2, MAPK1, PRKCB, GNAS, PDE4B, PRKACB, AKAP13	GNAI3, ADCY1, GATA3, VDR, RXRA, EGR1, PDE4D, NACA, JUND, CREB3L2, ATF4, BCL2, RUNX2, MMP25	MED12_Teff_Stimulated
hsa05212	Pancreatic cancer	2.24758	10	0.0609847	5.02769e-06	0.000294865	KRAS, PIK3CB, PIK3R1, AKT3, MAPK1, MAPK9, RB1, GADD45B, TGFBR1, TGFBR2	RALA, CDK6, GADD45A, GADD45G, SMAD2, BRCA2	MED12_Teff_Stimulated
hsa05414	Dilated cardiomyopathy	1.46093	10	0.0299401	5.31504e-06	0.000177473	ITGA1, ITGA2, ITGAV, ITGB1, ACTB, TTN, TPM4, GNAS, PRKACB	ITGA4, ACTG1, LMNA, ADCY1	MED12_Teff_Stimulated
hsa04261	Adrenergic signaling in cardiomyocytes	1.45252	10	0.0382525	5.41672e-06	0.00132909	GNAS, PRKACB, ATP1A1, CAMK2D, CAMK2G, TPM4, MAPK1, PIK3CG, AKT3	ADCY1, ATP2B1, CALM1, PPP2R2A, PPP2R3C, PPP1CC, RPS6KA5, ATF4, CREB3L2, BCL2, GNAI3	MED12_Teff_Stimulated
hsa05208	Chemical carcinogenesis - reactive oxygen species	1.39928	10	0.0698869	5.70544e-06	0.000144787	NDUFB1, NDUFC1, SOD1, CYP1B1, AHR, GRB2, SOS1, KRAS, MAPK1, MAP3K5, MAP2K4, MAPK9, PIK3R1, PIK3CB, AKT3, ABL2, HIF1A	GSTA4, NDUFB9, UQCRFS1, COX2, COX5A, COX7A2L, VDAC3, JUN, NFKBIA, ACP1	MED12_Teff_Stimulated
hsa04973	Carbohydrate digestion and absorption	1.18622	4	0.00581887	5.80321e-06	0.000189291	ATP1A1, PIK3R1, PIK3CB, AKT3, PRKCB		MED12_Teff_Stimulated
hsa04650	Natural killer cell mediated cytotoxicity	1.6946	10	0.0377493	6.22825e-06	2.73042e-05	HLA-A, HLA-B, HLA-E, ICAM1, ICAM2, MAPK1, CD247, PIK3CB, PIK3R1, FYN, GRB2, SOS1, KRAS, PPP3CA, PPP3R1, PRKCB, IFNAR2, TNFRSF10A	CSF2, GZMB	MED12_Teff_Stimulated
hsa04137	Mitophagy - animal	1.83017	10	0.0555556	6.732e-06	4.3474e-05	MAPK9, USP15, CALCOCO2, HIF1A, KRAS, RRAS2, BNIP3L	ATF4, JUN, RPS27A, USP8, SQSTM1	MED12_Teff_Stimulated
hsa04514	Cell adhesion molecules	2.74526	10	0.0171342	9.74672e-06	1.92784e-05	CD274, HLA-DPA1, HLA-DPB1, HLA-DQA1, HLA-DQA2, HLA-DQB1, HLA-DRA, HLA-DRB1, HLA-DRB5, CD4, HLA-A, HLA-B, HLA-F, HLA-E, ALCAM, CD226, ICAM1, ICAM2, PTPRC, SPN, CD99L2, ITGB1, SELL, GLG1, ITGAV, CDH1	CD2, CD28, CTLA4, ICOS, CD40LG, CD6, CLDN1, JAM3, ITGA4, CADM1	MED12_Teff_Stimulated
hsa00020	Citrate cycle (TCA cycle)	2.49107	10	0.0256351	1.24794e-05	0.00230772	ACLY, IDH1, IDH2	DLD, MDH2, PCK2, PDHA1	MED12_Teff_Stimulated
hsa04658	Th1 and Th2 cell differentiation	3.63688	10	0.0457013	1.32557e-05	0.00758215	MAML2, JAK2, STAT4, HLA-DPA1, HLA-DPB1, HLA-DQA1, HLA-DQA2, HLA-DQB1, HLA-DRA, HLA-DRB1, HLA-DRB5, CD4, CD247, PPP3CA, PPP3R1, MAPK1, MAPK9	RBPJ, RUNX3, NFATC3, NFKBIA, JUN, IL2, IL2RA, IL2RB, IL4, IL4R, GATA3, IL5, IL13, MAF	MED12_Teff_Stimulated
hsa05222	Small cell lung cancer	2.32087	10	0.152011	1.35784e-05	2.63916e-05	GADD45B, RB1, ITGA2, ITGAV, ITGB1, PIK3CB, PIK3R1, AKT3, TRAF5	RXRA, GADD45A, GADD45G, BCL2, CYCS, MYC, CDK6, NFKBIA, BIRC3, TRAF1, PTGS2	MED12_Teff_Stimulated
hsa04620	Toll-like receptor signaling pathway	1.84777	10	0.012123	1.70374e-05	0.000926219	TLR1, PIK3CB, PIK3R1, AKT3, MAPK1, MAP2K4, MAPK9, IFNAR2, CXCL10, CXCL11	TAB2, NFKBIA, JUN, CXCL8, CCL3, CCL3L1, CCL4, IRF7	MED12_Teff_Stimulated
hsa00190	Oxidative phosphorylation	1.19645	8	0.00581887	1.72157e-05	0.0456951	NDUFB1, NDUFC1, PPA2	NDUFB9, UQCRFS1, COX10, COX2, COX5A, COX7A2L, CYCS, ATP6V0A2, ATP12A, PPA1	MED12_Teff_Stimulated
hsa05162	Measles	1.77933	10	0.0450708	1.76742e-05	0.00299174	CD46, MAPK9, IFNAR2, PIK3R1, PIK3CB, AKT3	MSN, SLAMF1, NFKBIA, IRF7, TNFAIP3, TAB2, JUN, IL1A, BBC3, BCL2, CYCS, CCND2, CDK6, CD28, IL2, IL2RA, IL2RB	MED12_Teff_Stimulated
hsa03060	Protein export	4.36745	10	0.0419162	2.1136e-05	3.58539e-05		SRP54, SEC61A1, SEC63, HSPA5, SRP72, SRP68, SRPRB, SEC11C, SEC11A	MED12_Teff_Stimulated
hsa05231	Choline metabolism in cancer	1.91044	10	0.0607555	2.39765e-05	0.00011296	GRB2, SOS1, KRAS, MAPK1, MAPK9, PIK3CB, PIK3R1, AKT3, SLC44A1, HIF1A, DGKH, PRKCB, GPCPD1	PDGFB, PIP5K1B, JUN, DGKI	MED12_Teff_Stimulated
hsa05416	Viral myocarditis	3.7366	10	0.0303075	2.51156e-05	0.00223596	FYN, ABL2, ACTB, HLA-DPA1, HLA-DPB1, HLA-DQA1, HLA-DQA2, HLA-DQB1, HLA-DRA, HLA-DRB1, HLA-DRB5, HLA-A, HLA-B, HLA-F, HLA-E, ICAM1	ACTG1, EIF4G2, CYCS, CD40LG, CD28	MED12_Teff_Stimulated
hsa04912	GnRH signaling pathway	2.18112	10	0.0635992	2.72374e-05	0.000770125	GNAS, PRKACB, ITPR2, CAMK2D, CAMK2G, PRKCB, MAP3K2, MAP2K4, MAPK9, GRB2, SOS1, KRAS, MAPK1	GNRH2, ADCY1, ATF4, CALM1, JUN, EGR1	MED12_Teff_Stimulated
hsa04750	Inflammatory mediator regulation of TRP channels	1.54087	9	0.0169492	2.77036e-05	0.0125309	ITPR2, CAMK2D, CAMK2G, MAPK9, PIK3CB, PIK3R1, PTGER2, GNAS, PRKACB, PRKCB	PRKCE, PPP1CC, CALM1, ADCY1	MED12_Teff_Stimulated
hsa04611	Platelet activation	2.1877	10	0.0499723	3.09573e-05	0.00373628	F2R, ROCK2, MYL12A, P2RX1, ITPR2, TLN1, GNAS, PIK3CG, PRKACB, ACTB, FYN, ITGA2, ITGB1, PIK3CB, PIK3R1, AKT3, MAPK1	PPP1CC, P2RY1, RASGRP1, RAP1A, GNAI3, ADCY1, PTGIR, ACTG1	MED12_Teff_Stimulated
hsa00620	Pyruvate metabolism	1.81719	10	0.0218586	3.13763e-05	0.00138569	ACSS1, ACAT2	PDHA1, DLD, ALDH2, LDHA, MDH2, PCK2	MED12_Teff_Stimulated
hsa04932	Non-alcoholic fatty liver disease	1.75592	10	0.022225	3.66489e-05	0.00351974	IL6R, SOCS3, PIK3CB, PIK3R1, AKT3, MLXIP, PRKAA1, MAPK9, MAP3K5, NDUFB1, NDUFC1	RXRA, ERN1, JUN, IL1A, CXCL8, ATF4, DDIT3, BCL2L11, CYCS, NDUFB9, UQCRFS1, COX2, COX5A, COX7A2L	MED12_Teff_Stimulated
hsa04015	Rap1 signaling pathway	1.35403	10	0.0465179	3.799e-05	0.000659055	F2R, GNAS, RASGRP3, CDH1, RAPGEF2, PRKCB, TLN1, ACTB, PARD6A, ITGB1, MAPK1, PIK3CB, PIK3R1, AKT3, KRAS	RAP1A, CALM1, P2RY1, ADCY1, PDGFB, CSF1, FLT1, GNAI3, RALA, ACTG1, RASSF5	MED12_Teff_Stimulated
hsa00010	Glycolysis / Gluconeogenesis	2.10285	10	0.0290944	3.86969e-05	0.0055079	PFKP, ALDOC, GAPDH, ENO2, ACSS1, PGM1	GPI, PDHA1, DLD, LDHA, ALDH2, GALM, PCK2	MED12_Teff_Stimulated
hsa04213	Longevity regulating pathway - multiple species	1.72193	10	0.0230372	3.90968e-05	0.00614087	KRAS, PIK3CB, PIK3R1, AKT3, PRKACB, PRKAA1, SOD1, EIF4EBP2	ADCY1, SIRT1	MED12_Teff_Stimulated
hsa05152	Tuberculosis	2.14713	10	0.044211	3.9332e-05	0.000930051	AKT3, CAMK2D, CAMK2G, JAK2, CIITA, HLA-DPA1, HLA-DPB1, HLA-DQA1, HLA-DQA2, HLA-DQB1, HLA-DRA, HLA-DRB1, HLA-DRB5, CD74, CTSS, MALT1, RIPK2, TLR1, MAPK1, MAPK9, EEA1, LAMP2, PPP3CA, PPP3R1	CYCS, BCL2, IL10, IL10RA, HSPA9, HSPD1, IL23A, IL1A, CEBPB, VDR, CALM1, ATP6V0A2	MED12_Teff_Stimulated
hsa04925	Aldosterone synthesis and secretion	1.74302	10	0.0121591	4.10503e-05	0.00109475	ITPR2, PRKCB, ATP1A1, CAMK2D, CAMK2G, CAMK4, LDLR, GNAS, PRKACB	PRKCE, ATF4, CREB3L2, CALM1, CAMK1, ATP2B1, ADCY1	MED12_Teff_Stimulated
hsa05034	Alcoholism	2.01434	10	0.045557	5.11274e-05	0.00138907	GNAS, GNB1, GNB4, GNB5, PRKACB, GRB2, SOS1, KRAS, MAPK1, CAMK4	MAOB, MAOA, HDAC7, GNAI3, SLC29A1, ATF4, CREB3L2, CRH, CALM1, PPP1CC	MED12_Teff_Stimulated
hsa04260	Cardiac muscle contraction	0.900385	10	0.00850227	5.53823e-05	0.0416181	ASPH, TPM4, ATP1A1	UQCRFS1, COX2, COX5A, COX7A2L	MED12_Teff_Stimulated
hsa04622	RIG-I-like receptor signaling pathway	1.59343	10	0.0120121	5.79375e-05	0.0251142	TANK, MAPK9, CXCL10	AZI2, IRF7, NFKBIA, CXCL8, TRIM25, RNF125, OTUD5	MED12_Teff_Stimulated
hsa04550	Signaling pathways regulating pluripotency of stem cells	1.61292	10	0.0322866	8.28641e-05	0.0108077	JAK2, GRB2, MAPK1, PIK3CB, PIK3R1, AKT3, ACVR1C, BMPR2, SMAD1, FZD1, FZD6, DVL3, KRAS, KAT6A	LIF, MYC, SMAD2, ID2, FZD3, TCF7, JARID2	MED12_Teff_Stimulated
hsa05140	Leishmaniasis	2.91163	10	0.046279	0.000122869	0.000347314	ITGB1, PRKCB, NCF4, MAPK1, JAK2, HLA-DPA1, HLA-DPB1, HLA-DQA1, HLA-DQA2, HLA-DQB1, HLA-DRA, HLA-DRB1, HLA-DRB5	TAB2, NFKBIA, IL1A, IL4, IL10, ITGA4, PTGS2, JUN	MED12_Teff_Stimulated
hsa04540	Gap junction	1.86209	10	0.0278606	0.000124446	0.0017445	GRB2, SOS1, KRAS, MAPK1, MAP3K2, TUBB6, GNAS, PRKACB, ITPR2, PRKCB	GNAI3, PDGFB, TUBA3C, TUBA1A, ADCY1	MED12_Teff_Stimulated
hsa04360	Axon guidance	1.49944	10	0.0202483	0.000144295	0.0349469	PPP3CA, PPP3R1, FYN, ROCK2, MYL12A, RASA1, KRAS, MAPK1, CFL1, DPYSL2, PLXNC1, ITGB1, CAMK2D, CAMK2G, PIK3CB, PIK3R1, PARD6A, BMPR2	NFATC3, PAK3, EPHB4, CXCR4, GNAI3, SEMA4D, FZD3	MED12_Teff_Stimulated
hsa04934	Cushing syndrome	1.80244	10	0.011606	0.000151642	0.0207861	GNAS, PRKACB, KMT2A, KMT2D, CDKN2C, RB1, AHR, CAMK2D, CAMK2G, MAPK1, ITPR2, LDLR, FZD1, FZD6, DVL3, LEF1	CRH, ADCY1, ATF4, CREB3L2, CDK6, GNAI3, RAP1A, USP8, FZD3, TCF7	MED12_Teff_Stimulated
hsa04930	Type II diabetes mellitus	1.85669	10	0.0163939	0.000173325	0.00452136	PIK3R1, PIK3CB, MAPK1, SOCS2, SOCS3, MAPK9	SOCS1, PRKCE	MED12_Teff_Stimulated
hsa03040	Spliceosome	0.60573	6	0.00617284	0.000179713	0.000261749	PRPF8	SLU7, TCERG1, SNRPB2, RBM17, BCAS2, BUD31, THOC1	MED12_Teff_Stimulated
hsa04142	Lysosome	1.77933	10	0.00858093	0.000268194	0.000447934	CTSC, CTSO, CTSS, CTSZ, GUSB, PSAP, LAMP2, CD63, SCARB2, NPC2, SLC11A2, SORT1, HGSNAT, GNPTAB, IGF2R, AP3M2	ATP6V0A2, LGMN, CTNS, AP3D1, LITAF	MED12_Teff_Stimulated
hsa04924	Renin secretion	1.29406	2	0.00574126	0.000278583	0.000422374	PTGER2, GNAS, PRKACB, ITPR2, PPP3CA, PPP3R1	GNAI3, CALM1	MED12_Teff_Stimulated
hsa04970	Salivary secretion	1.0676	5	0.00598802	0.000323676	0.0422993	GNAS, PRKACB, PRKCB, ITPR2, ATP1A1	ADCY1, CALM1, ATP2B1, KCNN4	MED12_Teff_Stimulated
hsa04211	Longevity regulating pathway	1.43946	10	0.0123457	0.000331753	0.0176415	KRAS, PIK3CB, PIK3R1, AKT3, PRKACB, PRKAA1, CAMK4	ADCY1, CREB3L2, ATF4, SIRT1, SESN2	MED12_Teff_Stimulated
hsa05321	Inflammatory bowel disease	4.92738	10	0.0121591	0.000383232	0.00790444	HLA-DPA1, HLA-DPB1, HLA-DQA1, HLA-DQA2, HLA-DQB1, HLA-DRA, HLA-DRB1, HLA-DRB5, STAT4, IL18R1, IL18RAP, RORA, IL22	IL4, IL5, IL2, JUN, IL1A, SMAD2, IL21, IL21R, IL23A, FOXP3, IL17A, IL17F, IL4R, GATA3, IL10, IL13, MAF	MED12_Teff_Stimulated
hsa04713	Circadian entrainment	1.5733	9	0.011236	0.00042354	0.0137049	CAMK2D, CAMK2G, MAPK1, GNB1, GNB4, GNB5, GNAS, PRKACB, PRKCB	CALM1, RPS6KA5, RYR1, GNAI3, ADCY1	MED12_Teff_Stimulated
hsa04962	Vasopressin-regulated water reabsorption	2.18373	10	0.012123	0.000529721	0.00232847	GNAS, PRKACB, ARHGDIB, RAB11A, DYNC1H1, DCTN4, NSF	CREB3L2, DYNC2LI1	MED12_Teff_Stimulated
hsa03015	mRNA surveillance pathway	1.13574	8	0.00581887	0.000670371	0.0457839	UPF1	CASC3, RNMT, NUDT21, PPP1CC, PABPC4, ETF1, UPF2, PPP2R2A, PPP2R3C	MED12_Teff_Stimulated
hsa04920	Adipocytokine signaling pathway	1.43409	10	0.0167163	0.00071788	0.00101683	MAPK9, SOCS3, AKT3, JAK2, PRKAA1	TNFRSF1B, NFKBIA, PCK2, RXRA	MED12_Teff_Stimulated
hsa04020	Calcium signaling pathway	1.12143	4	0.00583691	0.000839674	0.0199154	GNAS, PRKACB, STIM2, P2RX1, ASPH, CYSLTR1, F2R, ITPR2, MCOLN2, CAMK2D, CAMK2G, CAMK4, PPP3CA, PPP3R1, PRKCB	ATP2B1, ADCY1, P2RX7, RYR1, CXCR4, PDGFB, FLT1, VDAC3, CALM1, CAMK1	MED12_Teff_Stimulated
hsa03030	DNA replication	1.48278	10	0.0145998	0.000859997	0.0207923	RPA1	SSBP1, POLE3, MCM6, RFC5	MED12_Teff_Stimulated
hsa04310	Wnt signaling pathway	1.50643	7	0.0108696	0.000865401	0.0271751	FZD1, FZD6, DVL3, LEF1, TLE4, PRKACB, RBX1, ROCK2, MAPK9, CAMK2D, CAMK2G, PPP3CA, PPP3R1, PRKCB	FZD3, TCF7, TLE3, RUVBL1, MYC, JUN, CCND2, DAAM1, NFATC3	MED12_Teff_Stimulated
hsa04114	Oocyte meiosis	1.52514	10	0.025563	0.000931293	0.0156991	PRKACB, MAPK1, RPS6KA3, RBX1, ANAPC11, PTTG1, ITPR2, PPP3CA, PPP3R1, CAMK2D, CAMK2G	ADCY1, AURKA, YWHAQ, PPP1CC, CCNB1, CALM1	MED12_Teff_Stimulated
hsa04640	Hematopoietic cell lineage	3.08173	10	0.0061539	0.00109279	0.0332414	HLA-DPA1, HLA-DPB1, HLA-DQA1, HLA-DQA2, HLA-DQB1, HLA-DRA, HLA-DRB1, HLA-DRB5, CD4, CD33, IL6R, CD59, ITGA1, ITGA2	IL4, CSF2, IL5, IL3, IL1A, CSF1, IL2RA, IL7R, TFRC, CD7, CD2, CD5, IL4R, ITGA4	MED12_Teff_Stimulated
hsa04613	Neutrophil extracellular trap formation	1.18622	9	0.011976	0.00112609	0.032014	MAPK1, NCF4, ACTB, PRKCB, PIK3CB, PIK3R1, AKT3, CASP4, CASP1	ACTG1, VDAC3, HDAC7	MED12_Teff_Stimulated
hsa00330	Arginine and proline metabolism	2.44658	10	0.0110528	0.00113131	0.00744039	SMS, PYCR2	GATM, ODC1, ALDH2, MAOB, MAOA, ARG2, OAT, PYCR1, GOT1	MED12_Teff_Stimulated
hsa05412	Arrhythmogenic right ventricular cardiomyopathy	1.54521	10	0.0239521	0.00116066	0.00202963	ITGA1, ITGA2, ITGAV, ITGB1, ACTB, LEF1, CTNNA1	ITGA4, ACTG1, LMNA, TCF7	MED12_Teff_Stimulated
hsa04330	Notch signaling pathway	1.35876	6	0.0060615	0.00119038	0.00172251	DVL3, MAML2, KAT2B, TLE4, ATXN1	RBPJ, TLE3	MED12_Teff_Stimulated
hsa04060	Cytokine-cytokine receptor interaction	2.29308	10	0.00600606	0.00124819	0.00307297	CCL28, CXCL10, CXCL11, IL15, CLCF1, IL22, LTA, TNFSF12, IL15RA, IL6R, IFNAR2, IL18R1, IL18RAP, IL17RA, CD4, TNFRSF10A, TNFRSF10D, TGFBR1, TGFBR2, BMPR2, ACVR1C	CCL3, CCL3L1, CCL4, CXCL8, IL2, IL4, IL21, IL3, IL5, CSF2, IL13, IL23A, LIF, IL10, IL26, IL1A, IL1RN, IL17A, IL17F, IL16, CSF1, TNFSF14, CD70, CD40LG, CCR7, CCR4, CCR2, CXCR4, IL2RA, IL2RB, IL4R, IL7R, IL21R, IL27RA, IL10RA, IL17RB, TNFRSF1B, TNFRSF8, TNFRSF4, TNFRSF18	MED12_Teff_Stimulated
hsa03460	Fanconi anemia pathway	1.52514	4	0.00589234	0.00128358	0.0445258	FANCC, FANCL, POLI, RPA1	BRCA2, RMI2, BLM	MED12_Teff_Stimulated
hsa04270	Vascular smooth muscle contraction	1.28112	6	0.00909158	0.00129583	0.0368751	MYL6, ITPR2, PRKCB, MAPK1, ROCK2, GNAS, PRKACB	CALM1, PRKCE, CALD1, PPP1CC, PTGIR, CALCB, ADM, ADCY1	MED12_Teff_Stimulated
hsa04022	cGMP-PKG signaling pathway	1.32621	9	0.010989	0.00137774	0.0324093	PPP3CA, PPP3R1, SRF, ATP1A1, RGS2, ITPR2, ROCK2, PIK3CG, AKT3, MAPK1	NFATC3, ATP2B1, PPP1CC, CALM1, ADCY1, GNAI3, PRKCE, VDAC3, ATF4, CREB3L2	MED12_Teff_Stimulated
hsa00270	Cysteine and methionine metabolism	2.95293	4	0.00598802	0.00138569	0.00161858	SMS, BCAT1, TST	CTH, ENOPH1, AHCYL1, AHCY, GCLC, GOT1, LDHA, MDH2, PHGDH, PSAT1	MED12_Teff_Stimulated
hsa00280	Valine, leucine and isoleucine degradation	1.36289	4	0.00598802	0.00138569	0.00161858	BCAT1, ACAT2	DLD, ALDH6A1, ALDH2, AUH	MED12_Teff_Stimulated
hsa04672	Intestinal immune network for IgA production	4.44833	10	0.00600606	0.00139295	0.00204621	HLA-DPA1, HLA-DPB1, HLA-DQA1, HLA-DQA2, HLA-DQB1, HLA-DRA, HLA-DRB1, HLA-DRB5, CCL28, IL15, IL15RA	CD28, IL2, IL4, IL5, IL10, CD40LG, ICOS, ITGA4, CXCR4	MED12_Teff_Stimulated
hsa04929	GnRH secretion	1.50131	4	0.00581887	0.00142906	0.0270954	PRKCB, ITPR2, KRAS, MAPK1, PIK3R1, PIK3CB, AKT3	KCNN4, GNRH2	MED12_Teff_Stimulated
hsa04152	AMPK signaling pathway	1.35712	7	0.00598802	0.00188122	0.0488077	PRKAA1, PFKP, HMGCR, TBC1D1, RAB14, PIK3CB, PIK3R1, AKT3	CAB39, PCK2, CREB3L2, EEF2, SIRT1, PPP2R2A, PPP2R3C	MED12_Teff_Stimulated
hsa05120	Epithelial cell signaling in Helicobacter pylori infection	1.0676	9	0.00617284	0.00313384	0.00493372	MAP2K4, MAPK9	JAM3, CXCL8, JUN, NFKBIA, ATP6V0A2	MED12_Teff_Stimulated
hsa03013	Nucleocytoplasmic transport	1.12919	3	0.00617284	0.00325731	0.0187264	SUMO3, UPF1, THOC7	NUP160, SEH1L, IPO5, PHAX, NMD3, CASC3, UPF2, THOC1	MED12_Teff_Stimulated
hsa04960	Aldosterone-regulated sodium reabsorption	2.07589	10	0.0320884	0.00330289	0.0207923	SGK1, KRAS, ATP1A1, PIK3R1, PIK3CB, PRKCB, MAPK1		MED12_Teff_Stimulated
hsa04724	Glutamatergic synapse	1.52514	2	0.00574126	0.00380902	0.00572463	GLS, PPP3CA, PPP3R1, PRKCB, ITPR2, MAPK1, GNAS, PRKACB, GNB1, GNB4, GNB5	SLC38A1, SLC38A2, HOMER1, ADCY1, GNAI3	MED12_Teff_Stimulated
hsa05133	Pertussis	1.96663	7	0.00598802	0.00434846	0.0205562	ITGB1, CFL1, CASP1, C4BPB, MAPK9, MAPK1, IRF8	CALM1, JUN, IL23A, IL10, GNAI3, CXCL8, IL1A	MED12_Teff_Stimulated
hsa03430	Mismatch repair	1.39252	4	0.00581887	0.0044441	0.0061173	RPA1	SSBP1, RFC5	MED12_Teff_Stimulated
hsa04972	Pancreatic secretion	0.980448	2	0.00546464	0.00576317	0.00658825	PRKCB, RAB11A, RAB27B, ITPR2, ATP1A1, GNAS	RAP1A, ATP2B1, ADCY1	MED12_Teff_Stimulated
hsa00230	Purine metabolism	1.92518	2	0.0057593	0.00576732	0.00627321	PGM1, PDE6D, ADA, ADA2, AK3, PDE4B	PPAT, GART, NT5E, NT5C3A, IMPDH2, NME1, AK9, ENTPD1, ITPA, RRM2B, RRM2, ADCY1, ADK, AK6, PDE4D, PDE7B	MED12_Teff_Stimulated
hsa04744	Phototransduction	1.14386	2	0.00583367	0.00762388	0.0224883	GNB1, RGS9	CALM1	MED12_Teff_Stimulated
hsa04216	Ferroptosis	2.08312	10	0.0172238	0.00805165	0.0321663	SLC11A2	SLC3A2, SLC7A11, GCLC, TFRC, SLC39A14, FTL, VDAC3	MED12_Teff_Stimulated
hsa04961	Endocrine and other factor-regulated calcium reabsorption	1.41004	5	0.00613497	0.00892483	0.0457737	GNAS, PRKACB, RAB11A, ATP1A1, PRKCB	VDR, ATP2B1	MED12_Teff_Stimulated
hsa04916	Melanogenesis	1.81492	6	0.0151549	0.00954394	0.0182882	GNAS, PRKACB, FZD1, FZD6, DVL3, LEF1, KRAS, MAPK1, CAMK2D, CAMK2G, PRKCB	ADCY1, CREB3L2, FZD3, TCF7, GNAI3, CALM1	MED12_Teff_Stimulated
hsa04918	Thyroid hormone synthesis	1.67766	10	0.0061539	0.0114269	0.036089	GNAS, PRKACB, PRKCB, ITPR2, ATP1A1, GSR	ADCY1, ATF4, CREB3L2, HSPA5, CANX	MED12_Teff_Stimulated
hsa00670	One carbon pool by folate	2.96555	1	0.00543478	0.0130949	0.0130949	MTHFR	MTHFD1, SHMT2, GART, ALDH1L2	MED12_Teff_Stimulated
hsa00630	Glyoxylate and dicarboxylate metabolism	2.57696	8	0.00856199	0.0132687	0.0437997	ACSS1, ACAT2, PGP, HYI	MDH2, SHMT2, DLD	MED12_Teff_Stimulated
hsa04964	Proximal tubule bicarbonate reclamation	1.39252	4	0.00598802	0.0147772	0.0215512	ATP1A1, GLS	PCK2	MED12_Teff_Stimulated
hsa05310	Asthma	4.82142	10	0.00598802	0.0153265	0.0204161	HLA-DPA1, HLA-DPB1, HLA-DQA1, HLA-DQA2, HLA-DQB1, HLA-DRA, HLA-DRB1, HLA-DRB5	IL4, CD40LG, IL10, IL13, IL5, IL3	MED12_Teff_Stimulated
hsa04923	Regulation of lipolysis in adipocytes	1.77933	2	0.00600606	0.0168305	0.0176396	GNAS, PRKACB, PIK3CB, PIK3R1, AKT3	ADCY1, ABHD5, PTGS2, GNAI3	MED12_Teff_Stimulated
hsa05150	Staphylococcus aureus infection	1.52514	10	0.00598802	0.0177917	0.0259309	CFH, CFI, ICAM1, HLA-DPA1, HLA-DPB1, HLA-DQA1, HLA-DQA2, HLA-DQB1, HLA-DRA, HLA-DRB1, HLA-DRB5	KRT10, IL10	MED12_Teff_Stimulated
hsa05323	Rheumatoid arthritis	2.6403	10	0.00598802	0.0193708	0.0282222	HLA-DPA1, HLA-DPB1, HLA-DQA1, HLA-DQA2, HLA-DQB1, HLA-DRA, HLA-DRB1, HLA-DRB5, ICAM1, IL15	CD28, CTLA4, IL1A, JUN, IL23A, IL17A, CSF1, ATP6V0A2, CSF2, CCL3, CCL3L1, CXCL8, FLT1	MED12_Teff_Stimulated
hsa04726	Serotonergic synapse	1.25034	6	0.00583691	0.0232612	0.0385444	ITPR2, PRKCB, MAPK1, GNAS, PRKACB, GNB1, GNB4, GNB5, KRAS	PTGS2, GNAI3, MAOB, MAOA	MED12_Teff_Stimulated
hsa04070	Phosphatidylinositol signaling system	1.70362	10	0.0085212	0.0235867	0.0393887	PIK3CB, PIK3R1, INPPL1, INPP4B, MTM1, PIP4K2A, DGKH, ITPR2, PRKCB	PIP5K1B, SYNJ1, SYNJ2, PPIP5K2, DGKI, CALM1	MED12_Teff_Stimulated
hsa05332	Graft-versus-host disease	4.16624	10	0.0112677	0.0243565	0.0475582	HLA-DPA1, HLA-DPB1, HLA-DQA1, HLA-DQA2, HLA-DQB1, HLA-DRA, HLA-DRB1, HLA-DRB5, HLA-A, HLA-B, HLA-F, HLA-E	IL1A, CD28, IL2, GZMB	MED12_Teff_Stimulated
hsa04940	Type I diabetes mellitus	4.46902	6	0.0116377	0.0244399	0.0437885	HLA-DPA1, HLA-DPB1, HLA-DQA1, HLA-DQA2, HLA-DQB1, HLA-DRA, HLA-DRB1, HLA-DRB5, HLA-A, HLA-B, HLA-F, HLA-E, LTA	HSPD1, CD28, IL2, GZMB, IL1A	MED12_Teff_Stimulated
hsa00600	Sphingolipid metabolism	1.73795	5	0.00598802	0.0252442	0.0487003	SPTLC2, KDSR, ACER3, SGMS1, SGPP1, PSAP	SGPL1	MED12_Teff_Stimulated
hsa05032	Morphine addiction	1.36553	2	0.00574126	0.0256389	0.0354594	GNB1, GNB4, GNB5, GNAS, PRKCB, PRKACB, PDE4B	ADCY1, GNAI3, PDE4D, PDE7B	MED12_Teff_Stimulated
hsa05330	Allograft rejection	5.338	10	0.00598802	0.0284399	0.0378387	HLA-A, HLA-B, HLA-F, HLA-E, HLA-DPA1, HLA-DPB1, HLA-DQA1, HLA-DQA2, HLA-DQB1, HLA-DRA, HLA-DRB1, HLA-DRB5	CD28, GZMB, IL2, CD40LG, IL4, IL5, IL10	MED12_Teff_Stimulated
hsa04710	Circadian rhythm	1.77933	8	0.0112677	0.0318939	0.0485442	CLOCK, RORA, RBX1, PRKAA1	BHLHE40	MED12_Teff_Stimulated
hsa00260	Glycine, serine and threonine metabolism	2.46369	4	0.00598802	0.0326421	0.0366281		SHMT2, PHGDH, PSAT1, MAOB, MAOA, DLD, GATM, CHDH, CTH	MED12_Teff_Stimulated
hsa04974	Protein digestion and absorption	0.880494	10	0.00598802	0.0356767	0.049834	ATP1A1, DPP4	KCNN4, SLC38A2, SLC1A5, SLC3A2, SLC16A10, COL6A3	MED12_Teff_Stimulated
hsa05110	Vibrio cholerae infection	1.30726	4	0.0061539	0.0361938	0.0416233	GNAS, PRKACB, ACTB	ATP6V0A2, SEC61A1, ACTG1	MED12_Teff_Stimulated
hsa03018	RNA degradation	1.87551	3	0.00598802	0.0362	0.0432175	DIS3L, PAN3, ENO2, PFKP	ZCCHC7, TTC37, BTG1, BTG2, PABPC4, XRN2, PNPT1, HSPA9, HSPD1	MED12_Teff_Stimulated
hsa03420	Nucleotide excision repair	1.16043	4	0.00581887	0.0368454	0.0475569	RBX1, RPA1	CDK7, POLE3, RFC5	MED12_Teff_Stimulated
hsa04911	Insulin secretion	1.28626	2	0.00583367	0.04407	0.04407	ATP1A1, CAMK2D, CAMK2G, GNAS, PRKACB, PRKCB	KCNN4, ADCY1, ATF4, CREB3L2	MED12_Teff_Stimulated
hsa03010	Ribosome	4.34079	10	0.236965	1.21498e-55	1.95609e-46		MRPS2, MRPS6, MRPS18C, RPS3, RPS3A, RPS4Y1, RPS4X, RPS6, RPS7, RPS8, RPS9, RPS10, RPS12, RPS13, RPS14, RPS15A, RPS16, RPS18, RPS19, RPS20, RPS21, RPS23, RPS24, RPS25, RPS27L, RPS27A, MRPL1, MRPL3, MRPL4, MRPL12, MRPL13, MRPL15, MRPL21, MRPL24, MRPL27, MRPL32, MRPL34, RPL3, RPL4, RPL5, RPL6, RPL7, RPL7A, RPL8, RPL9, RPL10A, RPL11, RPL12, RPL13, RPL13A, RPL14, RPL15, RPL18, RPL19, RPL21, RPL22L1, R…	MED12_Treg_Stimulated
hsa05171	Coronavirus disease - COVID-19	3.36593	10	0.293989	5.29835e-46	7.94308e-32	TNFRSF1A, IL6ST, CXCL10, PIK3R1, MAPK8, CASP1, ISG15, IFIH1, TBK1, STAT1, STAT2, ADAR, OAS1, OAS2, OAS3, MX1, MX2, EIF2AK2, C3AR1	TNF, CXCL8, NFKBIA, IL6R, RPS3, RPS3A, RPS4Y1, RPS4X, RPS6, RPS7, RPS8, RPS9, RPS10, RPS12, RPS13, RPS14, RPS15A, RPS16, RPS18, RPS19, RPS20, RPS21, RPS23, RPS24, RPS25, RPS27L, RPS27A, RPL3, RPL4, RPL5, RPL6, RPL7, RPL7A, RPL8, RPL9, RPL10A, RPL11, RPL12, RPL13, RPL13A, RPL14, RPL15, RPL18, RPL19, RPL21, RPL22L1, RPL22, RPL23, RSL24D1, RPL24, RPL26, RPL27, RPL27A, RPL29, RPL30, RPL31, RPL32, RPL…	MED12_Treg_Stimulated
hsa03040	Spliceosome	1.87177	10	0.0979938	7.80537e-24	6.91169e-10	SNRNP27, SRSF5	SNRPD1, SNRPE, SNRPF, SNRPC, TCERG1, SNRPB2, SF3A1, SF3A3, SF3B3, RBM17, LSM2, LSM5, LSM6, PRPF4, PRPF19, BCAS2, HSPA8, PPIL1, THOC1, NCBP1, HNRNPA1, HNRNPK, HNRNPM, SRSF2, SRSF3, SRSF6, TRA2B, SRSF10	MED12_Treg_Stimulated
hsa04064	NF-kappa B signaling pathway	2.4531	10	0.102087	5.58565e-21	2.21823e-16	PRKCQ, LYN, TNFRSF1A, BIRC2, CYLD, TNFSF13B, ATM, PLAU, ICAM1	PLCG1, BCL10, IL1R1, TNF, BIRC3, EDA2R, TRAF3, TNFSF14, TAB2, NFKBIA, CFLAR, BCL2, GADD45A, TRAF1, BCL2A1, NFKB2, CXCL8, TNFAIP3, PTGS2, CCL4	MED12_Treg_Stimulated
hsa04668	TNF signaling pathway	2.53617	10	0.107716	2.21653e-18	4.81518e-10	TNFRSF1A, BIRC2, MAP2K4, MAPK8, MAP3K5, MAP3K8, CREB3, CREB3L2, CASP10, CASP7, CCL5, CXCL10, ICAM1, PIK3R1, AKT3	TNF, BIRC3, TAB2, JUN, CFLAR, MAP2K3, NFKBIA, PGAM5, CCL20, CSF1, LIF, TNFAIP3, TRAF1, JUNB, PTGS2, TNFRSF1B, TRAF3	MED12_Treg_Stimulated
hsa05417	Lipid and atherosclerosis	2.09656	10	0.296174	8.06578e-17	1.29913e-10	LDLR, ROCK2, PIK3R1, AKT3, MAPK8, CYP1A1, NCF4, RAC1, JAK2, MAP2K4, ICAM1, KRAS, HSP90B1, MIB1, TBK1, IRF7, LYN, CCL5, CAMK2D, CAMK2G, MAP3K5, XBP1, ABCG1, PYCARD, CASP1, VLDLR, PDPK1, PPP3CA, TNFSF10, TNFRSF10A, TNFRSF1A, CASP7	BCL2, POU2F2, JUN, CXCL8, MAP2K3, TNF, HSPD1, HSPA8, HSPA4, HSP90AA1, HSP90AB1, TAB2, NFKBIA, TRAF3, RAP1A, EIF2S1, PLCG1, TNFRSF10B, CYCS	MED12_Treg_Stimulated
hsa05132	Salmonella infection	2.31509	10	0.319433	8.8917e-17	7.35008e-12	PTPRC, DYNC1I2, DYNLT1, DYNLT3, DCTN4, TUBB6, KIF5B, FLNA, EXOC2, S100A10, ANXA2, AHNAK, ELMO2, ROCK2, MYL12A, RAC1, NCKAP1, ACTR3, ARPC1B, ARPC2, ARPC4, ARPC5, PIK3CG, CYTH4, ARF1, WASL, NOD1, HSP90B1, RIPK2, MAP2K4, MAPK8, TNFRSF1A, BIRC2, TNFSF10, TNFRSF10A, CASP7, RRAS, AKT3, PYCARD, CASP1, CASP4	ARL8B, KIF5C, ACTG1, PAK3, ARF6, SNX9, TAB2, NFKBIA, HSP90AA1, HSP90AB1, CSE1L, KPNA3, RPS3, MAP2K3, JUN, TNF, CXCL8, TCF7, MYC, FBXO22, BIRC3, TNFRSF10B, CYCS, BCL2	MED12_Treg_Stimulated
hsa04217	Necroptosis	2.38123	10	0.19203	1.45161e-16	2.32124e-12	TNFRSF1A, BIRC2, CYLD, CAMK2D, CAMK2G, MAPK8, CAPN1, CAPN2, SMPD1, PYCARD, CASP1, CHMP2A, CHMP5, TNFSF10, TNFRSF10A, JAK2, STAT1, STAT2, STAT4, EIF2AK2, ZBP1	TNF, BIRC3, CFLAR, SLC25A5, VDAC1, VDAC2, PGAM5, TRPM7, IL1A, TNFRSF10B, IFNG, HSP90AA1, HSP90AB1, TNFAIP3, BCL2	MED12_Treg_Stimulated
hsa03008	Ribosome biogenesis in eukaryotes	3.05213	10	0.111306	1.70232e-16	2.34173e-11	XRN1	WDR43, HEATR1, WDR75, UTP18, WDR36, WDR3, UTP6, MPHOSPH10, TCOF1, FBL, NOP56, NOP58, DKC1, GAR1, UTP14A, EMG1, BMS1, NAT10, RCL1, POP1, RPP40, REXO2, XRN2, GTPBP4, GNL3, GNL3L, MDN1, RBM28, NOB1, RAN, NMD3, AK6, RIOK1	MED12_Treg_Stimulated
hsa05167	Kaposi sarcoma-associated herpesvirus infection	2.23352	10	0.2367	2.41461e-16	2.61638e-15	TBK1, IRF7, STAT1, STAT2, EIF2AK2, MAPKAPK2, CCR5, CCR1, TNFRSF1A, RB1, HLA-A, HLA-B, HLA-C, HLA-F, HLA-E, ICAM1, CD86, CLEC2B, UBB, UBC, GNB1, KRAS, PIK3CG, PIK3R1, AKT3, RAC1, MAPK8, LYN, MAP2K4, PPP3CA, NFATC4, IL6ST, JAK2	TRAF3, ZFP36, CCR4, CYCS, NFKBIA, CDKN1A, CDK6, RPS27A, GNG8, JUN, PREX1, PLCG1, CXCL8, PTGS2, TCF7, MYC	MED12_Treg_Stimulated
hsa05169	Epstein-Barr virus infection	2.7136	10	0.297095	1.60625e-15	2.44407e-13	HLA-DPA1, HLA-DPB1, HLA-DQA1, HLA-DQA2, HLA-DQB1, HLA-DRA, HLA-DRB1, HLA-DRB5, TBK1, IRF7, STAT1, STAT2, EIF2AK2, OAS1, OAS2, OAS3, CXCL10, ISG15, CD3E, CD247, TAPBP, PDIA3, HLA-A, HLA-B, HLA-C, HLA-F, HLA-E, NCOR2, POLK, PIK3R1, AKT3, MAP2K4, MAPK8, ICAM1, VIM, LYN, RAC1, CCND3, CCNA2, RB1	HLA-DOA, TAB2, NFKBIA, TNF, TRAF3, BCL2L11, BCL2, CYCS, PSMD3, RBPJ, MYC, MDM2, CDKN1A, GADD45A, DDB2, NFKB2, MAP2K3, JUN, ENTPD1, TNFAIP3, CCND2, CDK6	MED12_Treg_Stimulated
hsa04010	MAPK signaling pathway	1.48134	10	0.0923489	7.71675e-15	1.14238e-09	PRKACB, PPP3CA, RASGRP3, RAPGEF2, RASA1, IGF1, NTRK2, SOS1, KRAS, RRAS, STMN1, TNFRSF1A, TGFBR1, TGFBR2, RAC1, MAP4K4, STK4, MAP3K8, MAP3K5, TAOK1, MAP2K4, FLNA, MAPK8, MAPKAPK2, AKT3	CACNA1D, RAP1A, AREG, PDGFA, CSF1, KITLG, IGF1R, FLT1, MYC, TNF, IL1A, IL1R1, GADD45A, TAB2, MAP3K13, MAP2K3, JUN, DUSP4, DUSP2, DUSP8, DUSP16, DUSP6, HSPA8, NFKB2	MED12_Treg_Stimulated
hsa04210	Apoptosis	2.80211	10	0.196535	8.02836e-15	1.04043e-10	TNFSF10, TNFRSF10A, TNFRSF1A, CASP10, CASP7, PRF1, PARP4, CAPN1, CAPN2, CTSB, CTSC, CTSD, CTSO, CTSS, CTSZ, BIRC2, MAP3K5, MAPK8, ATM, PIK3R1, PDPK1, AKT3, KRAS	TNFRSF10B, TNF, CFLAR, CYCS, MCL1, ACTG1, LMNA, DFFA, DFFB, EIF2S1, BIRC3, BCL2L11, BCL2, JUN, NFKBIA, GADD45A, TRAF1, BCL2A1, BBC3, PMAIP1	MED12_Treg_Stimulated
hsa05161	Hepatitis B	2.07639	10	0.19946	1.6079e-14	1.1459e-09	TGFBR1, TGFBR2, SMAD3, MAPK8, YWHAZ, MAP2K4, PIK3R1, AKT3, CASP10, CCNA2, RB1, ATP6AP1, NFATC4, JAK2, STAT1, STAT2, STAT4, PTK2B, SOS1, KRAS, CREB3, CREB3L2, IFIH1, TBK1, IRF7	CDKN1A, MYC, EGR2, DDB2, NFKBIA, BCL2, CYCS, TNF, JUN, CXCL8, TAB2, MAP2K3, TRAF3	MED12_Treg_Stimulated
hsa04520	Adherens junction	2.53256	10	0.146646	1.67957e-14	8.17739e-07	RAC1, WASL, IQGAP1, LMO7, ACTN1, ACTN4, CDH1, CTNNA1, YES1, TGFBR1, TGFBR2, SMAD3	ACTG1, ACP1, PTPN6, PTPRJ, TCF7, IGF1R, FYN	MED12_Treg_Stimulated
hsa05131	Shigellosis	2.48443	10	0.29943	2.46006e-14	1.75014e-10	ITGB1, ELMO2, RAC1, ACTR3, ARPC1B, ARPC2, ARPC4, ARPC5, DIAPH1, ROCK2, MYL12A, ACTN1, ACTN4, ILK, TLN1, WASL, PIK3R1, CYTH4, ARF1, AKT3, CAST, CAPN1, CAPN2, CAPNS1, ATM, CASP4, TNFRSF1A, PRKCQ, NOD1, RIPK2, MAPK8, TBK1, CCL5, RRAGA, CALCOCO2, UBB, UBC, WIPI1, PYCARD, CASP1	ACTG1, ARF6, FOXO1, RPS6KB1, MDM2, PLCG1, BCL2, VDAC1, CYCS, TNF, TAB2, NFKBIA, CXCL8, IL1R1, BCL10, JUN, UBE2V2, CBX3, RPS27A, FNBP1, FNBP1L	MED12_Treg_Stimulated
hsa05166	Human T-cell leukemia virus 1 infection	2.69142	10	0.251746	4.27875e-14	8.76475e-10	ITGB2, ICAM1, KRAS, CD4, TLN1, PPP3CA, NFATC4, HLA-A, HLA-B, HLA-C, HLA-F, HLA-E, CCND3, CCNA2, RB1, ATM, PIK3R1, AKT3, DLG1, TNFRSF1A, MAP2K4, MAPK8, CD3E, IL15RA, TGFBR1, TGFBR2, SMAD3, ADCY7, PRKACB, HLA-DPA1, HLA-DPB1, HLA-DQA1, HLA-DQA2, HLA-DQB1, HLA-DRA, HLA-DRB1, HLA-DRB5, ETS2, CREB3, CREB3L2, KAT2B, CDKN2C	MYC, CCND2, RAN, CANX, IL2RB, VDAC1, SLC25A5, VDAC2, RANBP1, CDKN1A, CHEK1, TNF, JUN, IL1R1, IL1R2, NFKBIA, NFKB2, ZFP36, IL2RA, ADCY1, HLA-DOA, ETS1, EGR1, EGR2, TCF3	MED12_Treg_Stimulated
hsa04218	Cellular senescence	2.72433	10	0.285905	4.28265e-14	9.22911e-13	TGFBR1, TGFBR2, SMAD3, CCND3, RB1, PIK3R1, HLA-A, HLA-B, HLA-C, HLA-F, HLA-E, KRAS, RRAS, AKT3, CCNA2, LIN52, HIPK3, HIPK1, HIPK2, NBN, ATM, IGFBP3, MAPKAPK2, CAPN1, CAPN2, PPP3CA, NFATC4	CDK6, CCND2, FOXO1, CDKN1A, MYC, MDM2, RASSF5, PPP1CC, ETS1, MAP2K3, GADD45A, CHEK1, IL1A, CXCL8, ZFP36L1, ZFP36L2, CACNA1D, TRPM7, SLC25A5, VDAC1, VDAC2	MED12_Treg_Stimulated
hsa05203	Viral carcinogenesis	2.55922	10	0.281199	1.14867e-13	1.43911e-11	KRAS, CREB3, CREB3L2, YWHAZ, YWHAE, PIK3R1, SP100, EIF2AK2, PRKACB, GTF2E1, CCND3, CCNA2, LYN, DLG1, RB1, KAT2B, GTF2A1, RAC1, ACTN1, ACTN4, IRF7, IL6ST, CCR5, MAPKAPK2, HLA-A, HLA-B, HLA-C, HLA-F, HLA-E	REL, NFKB2, EGR2, HNRNPK, CDKN1A, MDM2, RBPJ, CCND2, CDK6, MRPS18B, TRAF1, TRAF3, JUN, HDAC7, NFKBIA, CHEK1, RANBP1, CCR4, PMAIP1	MED12_Treg_Stimulated
hsa04660	T cell receptor signaling pathway	2.70017	10	0.0736352	4.58765e-13	0.000342571	CD3E, CD247, CD4, PTPRC, LCP2, GRAP2, DLG1, PPP3CA, SOS1, KRAS, PRKCQ, MAPK8, PIK3R1, PDPK1, AKT3, MAP3K8	FYN, ITK, PAK3, PLCG1, JUN, BCL10, NFKBIA, CD28, ICOS, CTLA4, PTPN6, IL5, IL10, IFNG, TNF	MED12_Treg_Stimulated
hsa03013	Nucleocytoplasmic transport	1.35344	10	0.0413251	4.72686e-13	0.000754537	NUP210, THOC7	RANBP2, SEH1L, NUP93, NUP35, KPNA3, IPO4, IPO5, IPO7, CSE1L, RAN, NCBP1, NMD3, UPF3B, THOC1	MED12_Treg_Stimulated
hsa04621	NOD-like receptor signaling pathway	2.31244	10	0.201819	6.95034e-13	9.75785e-11	NOD1, RIPK2, CCL5, MAPK8, GABARAPL2, BIRC2, TBK1, IRF7, ANTXR2, PYCARD, CASP1, CTSB, OAS1, OAS2, OAS3, RNASEL, NEK7, CARD8, CARD16, IFI16, YWHAE, GBP1, GBP3, GBP4, CASP4, STAT1, STAT2	NFKBIA, TNF, CXCL8, TAB2, JUN, SUGT1, BIRC3, TNFAIP3, TRAF3, BCL2, TRPM7, VDAC1, VDAC2, DHX33, NAMPT, HSP90AA1, HSP90AB1, GBP2, GBP5	MED12_Treg_Stimulated
hsa04137	Mitophagy - animal	1.75947	10	0.0833985	2.09404e-12	8.05321e-05	MAPK8, UBB, UBC, USP15, CALCOCO2, OPTN, TBK1, GABARAPL2, KRAS, RRAS	JUN, RPS27A, USP8, PGAM5	MED12_Treg_Stimulated
hsa04810	Regulation of actin cytoskeleton	1.76769	10	0.0829134	3.14455e-12	3.02608e-06	F2R, FN1, ITGA1, ITGA2, ITGAM, ITGB1, ITGB2, ITGB7, SOS1, KRAS, RRAS, PIK3R1, RAC1, ROCK2, PPP1R12B, MYL12A, DIAPH1, DIAPH2, PIP4K2A, WASL, NCKAP1, ACTR3, ARPC1B, ARPC2, ARPC4, ARPC5, TMSB4Y, CFL1, SSH1, IQGAP1, IQGAP2, ACTN1, ACTN4, SPATA13	CXCR4, PDGFA, ITGAE, ITGB8, PAK3, PPP1CC, MYH10, PIP5K1B, ACTG1	MED12_Treg_Stimulated
hsa04141	Protein processing in endoplasmic reticulum	1.90066	10	0.181257	5.02226e-12	2.14443e-09	RRBP1, DNAJC3, HSP90B1, PDIA3, MAN1A2, LMAN2, SEC31B, SEC23A, P4HB, PDIA6, ERP29, SSR4, HSPA4L, EIF2AK2, XBP1, MAP3K5, MAPK8, CAPN1, CAPN2, UBE2J1, AMFR	SEC62, DAD1, CANX, SEC24A, HSPA8, DNAJA2, HSP90AA1, HSP90AB1, HSPH1, BAG1, NGLY1, EIF2S1, BCL2, HERPUD1	MED12_Treg_Stimulated
hsa05205	Proteoglycans in cancer	1.69013	10	0.266813	5.77042e-12	4.30442e-06	KRAS, RRAS, RAC1, IQGAP1, ESR1, FLNA, ROCK2, PIK3R1, AKT3, PPP1R12B, CAMK2D, CAMK2G, IGF1, PDPK1, CD63, CBL, PLAU, ITGA2, ITGB1, FN1, SOS1, PRKACB	ACTG1, PPP1CC, TWIST1, IGF1R, RPS6KB1, EIF4B, RPS6, CDKN1A, TNF, MYC, TFAP4, MDM2, FZD3, PTPN11, PLCG1, WNT10A, PTPN6	MED12_Treg_Stimulated
hsa04110	Cell cycle	1.56082	10	0.160973	7.25958e-12	9.18293e-09	CCND3, RB1, SMAD3, CDKN2C, CDKN2D, CCNA2, YWHAZ, YWHAE, BUB1, ATM	CCND2, CDK6, TFDP2, MYC, CDKN1A, CHEK1, PRKDC, MDM2, GADD45A, MCM2, MCM4, MCM6	MED12_Treg_Stimulated
hsa05163	Human cytomegalovirus infection	1.93305	10	0.132142	7.79388e-12	3.28647e-05	PIK3R1, AKT3, SOS1, KRAS, RAC1, TBK1, TNFRSF1A, CCL5, GNB1, PPP3CA, NFATC4, GNAI2, ADCY7, PRKACB, AKAP13, ROCK2, PTGER2, GNAS, CREB3, CREB3L2, PTK2B, IL10RA, CCR1, CCR5, TAPBP, PDIA3, HLA-A, HLA-B, HLA-C, HLA-F, HLA-E, RB1	RPS6KB1, TNF, IL1R1, NFKBIA, CXCL8, GNG8, PTGS2, ADCY1, CCL4, PTGER4, MYC, IL6R, CXCR4, MDM2, CDKN1A, CDK6, CYCS	MED12_Treg_Stimulated
hsa05162	Measles	2.16746	10	0.124612	1.31878e-11	1.5248e-06	IFIH1, TBK1, IRF7, MAPK8, STAT1, STAT2, OAS1, OAS2, OAS3, ADAR, MX1, MX2, EIF2AK2, CCND3, CD3E, PIK3R1, AKT3	TRAF3, NFKBIA, TNFAIP3, TAB2, JUN, IL1A, HSPA8, EIF3H, EIF2S1, BBC3, BCL2, CYCS, CCND2, CDK6, CD28, IL2RA, IL2RB	MED12_Treg_Stimulated
hsa04722	Neurotrophin signaling pathway	1.56563	10	0.0782591	2.4175e-11	0.000103367	NTRK2, SOS1, KRAS, MAPKAPK2, PIK3R1, AKT3, PDPK1, CAMK2D, CAMK2G, RAC1, MAP3K5, MAPK8, YWHAE, RIPK2, IRAK3	BCL2, RAP1A, NFKBIA, PLCG1, PTPN11, JUN	MED12_Treg_Stimulated
hsa05100	Bacterial invasion of epithelial cells	2.16746	10	0.127448	2.80885e-11	0.000412423	CDH1, CTNNA1, ARHGAP10, PIK3R1, RAC1, WASL, ACTR3, ARPC1B, ARPC2, ARPC4, ARPC5, CBL, FN1, ITGB1, ILK, ELMO2	ACTG1	MED12_Treg_Stimulated
hsa04612	Antigen processing and presentation	3.68537	10	0.200951	3.5206e-11	7.08413e-06	PSME1, PSME2, HLA-A, HLA-B, HLA-C, HLA-F, HLA-E, PDIA3, TAPBP, CTSB, HLA-DPA1, HLA-DPB1, HLA-DQA1, HLA-DQA2, HLA-DQB1, HLA-DRA, HLA-DRB1, HLA-DRB5, CD74, CTSS, CD4	IFNG, TNF, PSME3, HSPA8, HSPA4, HSP90AA1, HSP90AB1, CANX, LGMN, HLA-DOA	MED12_Treg_Stimulated
hsa04714	Thermogenesis	1.50097	10	0.0365823	3.84237e-11	0.00432794	GNAS, ADCY7, PRKACB, CREB3, CREB3L2, SMARCA2, MAP3K5, SOS1, KRAS, ACSL3, NDUFA2, NDUFB1, NDUFAF3, COX7A2, COX8A, COX14, CPT1A	ADCY1, SMARCC1, ACTG1, MAP2K3, PRKAG2, RPS6KB1, RPS6, NDUFAB1, NDUFB9, NDUFAF2, NDUFAF4, SDHB, UQCRC2, UQCRH, COX2, COX10, COX20, COA1, COA7	MED12_Treg_Stimulated
hsa05215	Prostate cancer	2.08596	10	0.124612	5.55127e-11	2.14283e-05	GSTP1, RB1, PLAU, IGF1, PIK3R1, PDPK1, AKT3, CREB3, CREB3L2, SOS1, KRAS, HSP90B1	IL1R2, PDGFA, IGF1R, FOXO1, CDKN1A, MDM2, TCF7, NFKBIA, BCL2, HSP90AA1, HSP90AB1	MED12_Treg_Stimulated
hsa04659	Th17 cell differentiation	2.93244	10	0.109399	5.59842e-11	3.55038e-09	TGFBR1, TGFBR2, SMAD3, IL6ST, JAK2, AHR, HLA-DPA1, HLA-DPB1, HLA-DQA1, HLA-DQA2, HLA-DQB1, HLA-DRA, HLA-DRB1, HLA-DRB5, CD4, CD3E, CD247, PPP3CA, PRKCQ, MAPK8, STAT1	IL1R1, IRF4, IL21R, IL6R, HSP90AA1, HSP90AB1, HLA-DOA, PLCG1, NFKBIA, JUN, GATA3, IL27RA, IFNG, IL2RA, IL2RB	MED12_Treg_Stimulated
hsa04662	B cell receptor signaling pathway	1.8931	10	0.0365823	6.24389e-11	0.0149088	CD79A, LYN, DAPP1, RAC1, PPP3CA, SOS1, RASGRP3, KRAS, PIK3R1, AKT3, INPP5D, INPPL1	JUN, BCL10, NFKBIA, PTPN6, PIK3AP1	MED12_Treg_Stimulated
hsa04068	FoxO signaling pathway	2.26806	10	0.109139	7.03297e-11	8.30955e-06	TGFBR1, TGFBR2, SMAD3, MAPK8, STK4, IGF1, PIK3R1, PDPK1, AKT3, SOS1, KRAS, CDKN2D, TNFSF10, GABARAPL2, CAT, ATM	PRKAG2, MDM2, SETD7, IGF1R, FOXO1, HOMER1, CSNK1E, IL10, PRMT1, CCND2, CDKN1A, PLK2, PLK3, GADD45A, BCL2L11, BCL6, S1PR1	MED12_Treg_Stimulated
hsa05207	Chemical carcinogenesis - receptor activation	1.40928	10	0.118296	8.22471e-11	9.24582e-06	RB1, JAK2, PIK3R1, AKT3, KRAS, GNAS, ADCY7, PRKACB, CREB3, CREB3L2, GNAI2, ESR1, CCND3, SOS1, PAQR8, AIP, AHR, HSP90B1, CYP1A1, MGST3, GSTO1	CACNA1D, JUN, MYC, BCL2, ADCY1, VDR, RPS6KB1, BCL6, HSP90AA1, HSP90AB1, KPNA3, GSTA4	MED12_Treg_Stimulated
hsa05220	Chronic myeloid leukemia	2.19933	10	0.196321	9.91007e-11	1.22392e-06	CBL, PIK3R1, AKT3, GAB2, SOS1, KRAS, RB1, POLK, TGFBR1, TGFBR2, SMAD3	NFKBIA, MDM2, PTPN11, MYC, CDKN1A, CDK6, GADD45A, DDB2	MED12_Treg_Stimulated
hsa04650	Natural killer cell mediated cytotoxicity	1.7455	10	0.0566323	1.10758e-10	0.000342248	HLA-A, HLA-B, HLA-C, HLA-E, ICAM1, ITGB2, PTK2B, RAC1, FCER1G, CD247, LCP2, PIK3R1, SOS1, KRAS, PPP3CA, TNFSF10, TNFRSF10A, PRF1	PTPN6, PTPN11, TNF, IFNG, PLCG1, FYN, TNFRSF10B	MED12_Treg_Stimulated
hsa05164	Influenza A	2.7427	10	0.0880374	1.33254e-10	2.50071e-06	OAS1, OAS2, OAS3, RNASEL, DNAJC3, EIF2AK2, IFIH1, CALCOCO2, TBK1, IRF7, CCL5, CXCL10, ICAM1, STAT1, STAT2, MX1, MX2, ADAR, PML, JAK2, HLA-DPA1, HLA-DPB1, HLA-DQA1, HLA-DQA2, HLA-DQB1, HLA-DRA, HLA-DRB1, HLA-DRB5, PYCARD, CASP1, PIK3R1, AKT3, CCND3, TNFSF10, TNFRSF10A, TNFRSF1A, RSAD2, RAB11A, RAB11B	EIF2S1, NFKBIA, TRAF3, IL1A, TNF, CXCL8, IFNG, HLA-DOA, CDK6, TNFRSF10B, VDAC1, SLC25A5, CYCS, ACTG1	MED12_Treg_Stimulated
hsa04931	Insulin resistance	1.65987	10	0.0229953	1.64554e-10	0.0348558	PPP1R3D, PIK3R1, AKT3, TNFRSF1A, MAPK8, PRKCQ, MLXIP, CPT1A, PDPK1, CREB3, CREB3L2	PPP1CC, PTPN11, RPS6KB1, TNF, NFKBIA, PRKAG2, SLC27A2, FOXO1, PPARGC1B	MED12_Treg_Stimulated
hsa05415	Diabetic cardiomyopathy	1.36429	10	0.0739223	1.69156e-10	0.000302603	CAMK2D, CAMK2G, PLN, NCF4, RAC1, MAPK8, PDK3, CTSD, PIK3R1, AKT3, NDUFA2, NDUFB1, COX7A2, COX8A, TGFBR1, TGFBR2, SMAD3	PPP1CC, PDHA1, NDUFAB1, NDUFB9, SDHB, UQCRC2, UQCRH, COX2, VDAC1, VDAC2, SLC25A5, PPIF	MED12_Treg_Stimulated
hsa05202	Transcriptional misregulation in cancer	2.45507	10	0.145436	2.79406e-10	2.27026e-06	ITGAM, PML, CCNA2, ETV7, MLLT3, PBX3, SMAD1, SUPT3H, CDKN2C, FUT8, BIRC2, CD86, ITGB7, PLAU, IGF1, TGFBR2, IGFBP3, ATM, SS18, POLK	BCL2A1, ZBTB16, MYC, DUSP6, TCF3, RUNX2, KLF3, IGF1R, BCL11B, REL, CCND2, BIRC3, TRAF1, BCL6, MAF, CDKN1A, IL1R2, MDM2, ID2, PDGFA, IL2RB, NR4A3, NFKBIZ, CXCL8, FOXO1, FLT1, GADD45A, DDB2	MED12_Treg_Stimulated
hsa04919	Thyroid hormone signaling pathway	1.89034	10	0.165094	3.13397e-10	2.80302e-06	PRKACB, KRAS, STAT1, ESR1, KAT2B, NCOA1, NCOA2, MED13L, PLN, PIK3R1, PDPK1, AKT3, PFKP	NCOA3, MED12, MED1, MYC, NOTCH1, PLCG1, ATP1B1, ATP1B3, SLC16A10, MDM2, FOXO1, PFKM, ACTG1	MED12_Treg_Stimulated
hsa04657	IL-17 signaling pathway	1.93348	10	0.0689423	3.51285e-10	1.48814e-08	IL17RA, HSP90B1, TBK1, MAPK8, CXCL10	IL17RB, JUN, IL5, CCL17, TRAF3, TNFAIP3, HSP90AA1, HSP90AB1, TAB2, NFKBIA, CXCL8, CCL20, TNF, PTGS2, IFNG	MED12_Treg_Stimulated
hsa05210	Colorectal cancer	2.55736	10	0.158721	4.04591e-10	8.15324e-08	KRAS, PIK3R1, AKT3, RALB, RAC1, MAPK8, TGFBR1, TGFBR2, SMAD3, POLK, SOS1	TCF7, MYC, JUN, MSH2, PMAIP1, BCL2L11, BBC3, BCL2, CYCS, CDKN1A, GADD45A, DDB2, AREG, RPS6KB1	MED12_Treg_Stimulated
hsa05208	Chemical carcinogenesis - reactive oxygen species	1.45199	10	0.100971	5.83204e-10	0.00153479	MGST3, GSTO1, NDUFA2, NDUFB1, COX7A2, COX8A, CAT, CYP1A1, AHR, SOS1, KRAS, MAP3K5, MAP2K4, MAPK8, PIK3R1, RAC1, PDPK1, AKT3	GSTA4, NDUFAB1, NDUFB9, SDHB, UQCRC2, UQCRH, COX2, VDAC1, VDAC2, SLC25A5, PPIF, JUN, NFKBIA, PTPRJ, ACP1, PTPN11	MED12_Treg_Stimulated
hsa04144	Endocytosis	1.75217	10	0.148598	5.91038e-10	2.66798e-05	AP2B1, TGFBR1, TGFBR2, PML, SMAD3, CBL, SH3KBP1, SH3GLB1, LDLR, CCR5, WASL, ACTR3, ARPC1B, ARPC2, ARPC4, ARPC5, WIPF1, CAPZB, VPS36, CHMP2A, CHMP5, HLA-A, HLA-B, HLA-C, HLA-F, HLA-E, RAB10, RAB11A, RAB11B, KIF5B, ARAP2, CYTH4, ARF1	ARF6, PIP5K1B, TFRC, IGF1R, MDM2, CXCR4, HSPA8, USP8, IL2RA, IL2RB, EEA1, RABEP1, RAB31, KIF5C, SMAP2	MED12_Treg_Stimulated
hsa05160	Hepatitis C	2.11364	10	0.170389	6.09037e-10	3.19113e-06	LDLR, OAS1, OAS2, OAS3, RNASEL, TBK1, IRF7, CXCL10, EIF2AK2, IFIT1, STAT1, STAT2, MX1, MX2, RSAD2, PPP2R2B, SOS1, KRAS, YWHAZ, YWHAE, PIK3R1, AKT3, RB1, TNFRSF1A	CLDN1, TRAF3, IFNG, NFKBIA, TNF, EIF3E, EIF2S1, CDKN1A, CDK6, CFLAR, CYCS, PSME3, MYC	MED12_Treg_Stimulated
hsa04664	Fc epsilon RI signaling pathway	2.45808	10	0.0928801	7.01683e-10	0.000718678	FCER1G, LYN, INPP5D, PIK3R1, PDPK1, AKT3, RAC1, MAP2K4, MAPK8, LCP2, GAB2, SOS1, KRAS, ALOX5AP	PLCG1, MAP2K3, IL5, TNF, FYN	MED12_Treg_Stimulated
hsa04060	Cytokine-cytokine receptor interaction	1.76566	10	0.0193024	7.92562e-10	3.257e-07	CCL5, CXCL10, TNFSF10, TNFSF12, TNFSF13B, CCR5, CCR2, CCR1, IL15RA, IL6ST, IL10RA, IFNLR1, IL18RAP, IL17RA, CD4, TNFRSF1A, TNFRSF10A, TGFBR1, TGFBR2, BMPR2	CCL4, CCL17, CCL22, CCL20, CXCL8, IL5, LIF, IL10, IFNG, IL1A, IL16, CSF1, TNF, TNFSF14, CD70, TNFSF9, CCR7, CCR4, CXCR3, CXCR5, CXCR4, IL2RA, IL2RB, IL21R, IL6R, IL12RB2, IL27RA, IL1R1, IL1R2, IL17RB, TNFRSF1B, TNFRSF10B, EDA2R, CD27, TNFRSF8, TNFRSF4, TNFRSF18	MED12_Treg_Stimulated
hsa05130	Pathogenic Escherichia coli infection	2.08596	10	0.13337	9.00135e-10	1.33195e-07	RAC1, CYTH4, ARF1, NCKAP1, ACTR3, ARPC1B, ARPC2, ARPC4, ARPC5, MYO1F, MYO5A, WASL, F2R, TUBB6, ROCK2, WIPF1, ITGB1, TNFRSF1A, MAPK8, TNFSF10, TNFRSF10A, CASP7, PYCARD, CASP1, CASP4	ARF6, ACTG1, MYO1B, MYH10, FYN, BAIAP2L1, NCL, IL1R1, PTPN6, PTPN11, TNF, TAB2, NFKBIA, RPS3, JUN, CXCL8, TNFRSF10B, CYCS, PAK3, SEC24A, CLDN1	MED12_Treg_Stimulated
hsa04510	Focal adhesion	1.82167	10	0.131882	1.31868e-09	0.00020007	COL9A2, LAMC2, FN1, ITGA1, ITGA2, ITGB1, ITGB7, IGF1, ARHGAP5, DIAPH1, ROCK2, MYL12A, PPP1R12B, CAPN2, ACTN1, ACTN4, TLN1, FLNA, ILK, PDPK1, AKT3, PIK3R1, RAC1, MAPK8, SOS1, CCND3, BIRC2	ITGB8, PDGFA, IGF1R, FLT1, PPP1CC, PIP5K1B, ACTG1, PAK3, RAP1A, JUN, FYN, CCND2, BIRC3, BCL2	MED12_Treg_Stimulated
hsa05145	Toxoplasmosis	2.67062	10	0.105322	2.10319e-09	1.68979e-06	JAK2, STAT1, HLA-DPA1, HLA-DPB1, HLA-DQA1, HLA-DQA2, HLA-DQB1, HLA-DRA, HLA-DRB1, HLA-DRB5, MAPK8, BIRC2, LAMC2, ITGB1, LDLR, TNFRSF1A, GNAI2, PIK3CG, PDPK1, AKT3, CCR5, IL10RA	IFNG, HLA-DOA, TAB2, MAP2K3, NFKBIA, TNF, BCL2, BIRC3, HSPA8, CYCS, PPIF, IL10	MED12_Treg_Stimulated
hsa04625	C-type lectin receptor signaling pathway	2.35176	10	0.127779	2.456e-09	4.09744e-05	KRAS, RRAS, PPP3CA, NFATC4, PYCARD, CASP1, MAPK8, FCER1G, STAT1, STAT2, CYLD, MAPKAPK2, PIK3R1, AKT3	PTPN11, NFKB2, IL10, EGR2, PTGS2, BCL10, NFKBIA, TNF, JUN, PLK3, CCL17, CCL22, MDM2	MED12_Treg_Stimulated
hsa05212	Pancreatic cancer	1.96782	10	0.0979532	2.68201e-09	9.80718e-08	KRAS, PIK3R1, RAC1, AKT3, MAPK8, RALB, STAT1, RB1, POLK, TGFBR1, TGFBR2, SMAD3	RPS6KB1, CDK6, CDKN1A, GADD45A, DDB2	MED12_Treg_Stimulated
hsa03050	Proteasome	1.36847	10	0.0197334	3.36067e-09	1.40371e-08	PSME1, PSME2, PSMB9	PSMD3, PSME3, PSMA3, IFNG	MED12_Treg_Stimulated
hsa04530	Tight junction	1.74854	10	0.0776093	3.55022e-09	0.00168346	AMOTL1, RAC1, DLG1, PPP2R2B, DLG3, MAPK8, MAP3K5, ACTR3, ARPC1B, ARPC2, ARPC4, ARPC5, PRKACB, RAB13, ROCK2, MYL6, MYL12A, ACTN1, ACTN4, ITGB1, RAPGEF2	CLDN1, JAM3, JUN, YBX3, HSPA4, ACTG1, CACNA1D, PRKAG2, MYH10, MAGI1, RAP1A	MED12_Treg_Stimulated
hsa04066	HIF-1 signaling pathway	1.89101	10	0.0473825	4.65959e-09	0.00177047	IGF1, PIK3R1, AKT3, CAMK2D, CAMK2G, TIMP1, PFKP	IL6R, IFNG, IGF1R, RPS6KB1, RPS6, PLCG1, TFRC, FLT1, PDK1, PFKM, PFKFB3, LDHA, LDHB, BCL2, CDKN1A, PDHA1	MED12_Treg_Stimulated
hsa04380	Osteoclast differentiation	1.98649	10	0.0927377	5.31351e-09	4.14842e-05	PIK3R1, AKT3, STAT1, TNFRSF1A, TGFBR1, TGFBR2, MAPK8, RAC1, NCF4, LCP2, PPP3CA, STAT2, GAB2, CYLD	CSF1, IFNG, IL1A, IL1R1, TNF, FYN, NFKB2, TAB2, NFKBIA, FOSL2, JUN, JUNB, SIRPG, FHL2	MED12_Treg_Stimulated
hsa05012	Parkinson disease	1.34798	10	0.081421	6.08503e-09	3.5426e-05	GNAS, GNAI2, PRKACB, UBB, UBC, UBE2L6, UBE2J1, CAMK2D, CAMK2G, XBP1, NDUFA2, NDUFB1, COX7A2, COX8A, KIF5B, TUBB6, MAP3K5, MAPK8	RPS27A, PSMA3, PSMD3, PLCG1, EIF2S1, SLC39A6, SLC39A14, NDUFAB1, NDUFB9, SDHB, UQCRC2, UQCRH, COX2, TRAP1, VDAC1, VDAC2, SLC25A5, PPIF, CYCS, KIF5C	MED12_Treg_Stimulated
hsa04915	Estrogen signaling pathway	1.60535	10	0.152848	6.75899e-09	8.15773e-05	ESR1, HSP90B1, FKBP5, NCOA1, NCOA2, CTSD, GNAS, ADCY7, PRKACB, CREB3, CREB3L2, SOS1, KRAS, PIK3R1, AKT3, GNAI2	HSP90AA1, HSP90AB1, FKBP4, HSPA8, NCOA3, BCL2, KRT10, JUN, ADCY1	MED12_Treg_Stimulated
hsa05213	Endometrial cancer	2.12349	10	0.0886171	7.9521e-09	0.000401757	PIK3R1, PDPK1, ILK, AKT3, SOS1, KRAS, CDH1, CTNNA1, POLK	TCF7, MYC, CDKN1A, GADD45A, DDB2	MED12_Treg_Stimulated
hsa04012	ErbB signaling pathway	1.69587	10	0.0845039	8.16786e-09	0.000111401	CAMK2D, CAMK2G, CBL, MAP2K4, MAPK8, SOS1, KRAS, PIK3R1, AKT3	AREG, PLCG1, PAK3, JUN, MYC, RPS6KB1, CDKN1A	MED12_Treg_Stimulated
hsa05235	PD-L1 expression and PD-1 checkpoint pathway in cancer	2.17462	10	0.0731645	8.52976e-09	1.91925e-05	KRAS, EML4, PIK3R1, AKT3, JAK2, STAT1, CD274, CD4, CD3E, CD247, PPP3CA, PRKCQ	JUN, RPS6KB1, NFKBIA, IFNG, PTPN6, PTPN11, BATF, MAP2K3, PLCG1, CD28	MED12_Treg_Stimulated
hsa05222	Small cell lung cancer	2.10371	10	0.194631	1.0244e-08	7.14192e-07	POLK, RB1, LAMC2, FN1, ITGA2, ITGB1, PIK3R1, AKT3, BIRC2	CDKN1A, GADD45A, DDB2, BCL2, CYCS, MYC, CDK6, CKS2, NFKBIA, BIRC3, TRAF1, TRAF3, PTGS2	MED12_Treg_Stimulated
hsa00190	Oxidative phosphorylation	1.3651	10	0.0177338	1.11149e-08	0.0229114	NDUFA2, NDUFB1, COX7A2, COX8A, ATP6V1E1, ATP6V1H, ATP6V0E2, ATP6AP1	NDUFAB1, NDUFB9, SDHB, UQCRC2, UQCRH, COX10, COX2, CYCS, ATP6V0A2, PPA1	MED12_Treg_Stimulated
hsa05170	Human immunodeficiency virus 1 infection	1.85434	10	0.13675	1.20646e-08	3.18196e-07	CD4, CCR5, GNAI2, PIK3R1, PTK2B, AKT3, KRAS, PPP3CA, NFATC4, GNB1, RAC1, CFL1, MAPK8, TBK1, SAMHD1, TRIM5, BST2, TNFRSF1A, CD3E, CD247, TAPBP, PDIA3, HLA-A, HLA-B, HLA-C, HLA-F, HLA-E, ATM	CXCR4, RPS6KB1, JUN, PLCG1, GNG8, PAK3, TNF, TNFRSF1B, TAB2, NFKBIA, MAP2K3, BCL2, CYCS, AP1S3, CHEK1	MED12_Treg_Stimulated
hsa05020	Prion disease	1.30077	10	0.0739223	2.05359e-08	0.000595545	PRKACB, PPP3CA, NDUFA2, NDUFB1, COX7A2, COX8A, PIK3R1, NCF4, RAC1, MAPK8, CREB3, CREB3L2, CCL5, KIF5B, TUBB6	FYN, CACNA1D, EIF2S1, RYR1, VDAC1, VDAC2, SLC25A5, PPIF, CYCS, NDUFAB1, NDUFB9, SDHB, UQCRC2, UQCRH, COX2, PSMA3, PSMD3, HSPA8, NOTCH1, EGR1, IL1A, TNF, KIF5C	MED12_Treg_Stimulated
hsa05224	Breast cancer	1.38588	10	0.104283	2.11635e-08	4.54306e-07	ESR1, NCOA1, IGF1, SOS1, KRAS, PIK3R1, AKT3, POLK, RB1	NCOA3, JUN, MYC, IGF1R, RPS6KB1, NOTCH1, CDKN1A, NFKB2, WNT10A, FZD3, TCF7, GADD45A, DDB2, CDK6	MED12_Treg_Stimulated
hsa04666	Fc gamma R-mediated phagocytosis	1.77818	10	0.0476165	4.31968e-08	0.00703054	PTPRC, LYN, PIK3R1, AKT3, ACTR3, ARPC1B, ARPC2, ARPC4, ARPC5, RAC1, CFL1, INPP5D, INPPL1, GAB2	RPS6KB1, PLCG1, MARCKSL1, PIP5K1B, ARF6	MED12_Treg_Stimulated
hsa04630	JAK-STAT signaling pathway	1.96119	10	0.0546679	4.34519e-08	1.39282e-05	IL10RA, IL15RA, IL6ST, IFNLR1, JAK2, STAT1, STAT2, STAT4, SOCS2, SOCS6, CCND3, FHL1, SOS1, PIK3R1, AKT3	IL5, IL10, IFNG, LIF, PDGFA, IL2RA, IL2RB, IL6R, IL12RB2, IL21R, IL27RA, CISH, BCL2, MCL1, PIM1, MYC, CCND2, CDKN1A, PTPN6, PTPN11	MED12_Treg_Stimulated
hsa04620	Toll-like receptor signaling pathway	1.86097	10	0.0546679	4.81598e-08	4.87978e-05	TLR1, RAC1, PIK3R1, AKT3, MAP3K8, MAP2K4, MAPK8, CCL5, IRF5, IRF7, TBK1, CD86, STAT1, CXCL10	TAB2, NFKBIA, MAP2K3, JUN, TNF, CXCL8, CCL4, TRAF3	MED12_Treg_Stimulated
hsa04145	Phagosome	2.14146	10	0.125956	6.97735e-08	3.84663e-06	VAMP3, STX7, HLA-A, HLA-B, HLA-C, HLA-F, HLA-E, HLA-DPA1, HLA-DPB1, HLA-DQA1, HLA-DQA2, HLA-DQB1, HLA-DRA, HLA-DRB1, HLA-DRB5, ATP6V1E1, ATP6V0E2, ATP6V1H, ATP6AP1, DYNC1I2, TUBB6, LAMP1, LAMP2, CTSS, ITGAM, ITGB2, ITGA2, ITGB1, MRC2, RAC1, NCF4	ACTG1, HLA-DOA, EEA1, TFRC, ATP6V0A2, CANX	MED12_Treg_Stimulated
hsa05135	Yersinia infection	2.15046	10	0.11064	7.34141e-08	8.73882e-06	FN1, ITGB1, PTK2B, ELMO2, RAC1, WASL, ACTR3, ARPC1B, ARPC2, ARPC4, ARPC5, WIPF1, ROCK2, PYCARD, CASP1, MAP2K4, MAPK8, TBK1, PIK3R1, AKT3, CD4, LCP2	PIP5K1B, ARF6, ACTG1, TAB2, NFKBIA, MAP2K3, JUN, TNF, CXCL8, PLCG1, IL10	MED12_Treg_Stimulated
hsa05418	Fluid shear stress and atherosclerosis	1.59372	10	0.0845734	7.51809e-08	0.000140074	HSP90B1, MGST3, GSTO1, GSTP1, PIK3R1, AKT3, TNFRSF1A, MAP3K5, MAP2K4, MAPK8, ICAM1, BMPR2, RAC1	HSP90AA1, HSP90AB1, GSTA4, ACTG1, IL1R1, IL1R2, JUN, TNF, IL1A, IFNG, PDGFA, BCL2	MED12_Treg_Stimulated
hsa04062	Chemokine signaling pathway	1.81532	10	0.0555556	7.84869e-08	0.00164076	CXCL10, CCL5, CCR2, CCR5, CCR1, JAK2, STAT1, STAT2, GNAI2, ADCY7, PRKACB, LYN, SOS1, KRAS, PIK3R1, PIK3CG, AKT3, RAC1, ROCK2, GNB1, DOCK2, PTK2B	CXCL8, CCL4, CCL17, CCL20, CCL22, CXCR3, CXCR4, CXCR5, CCR4, CCR7, ADCY1, NFKBIA, ITK, GNG8, PREX1, PLCG1, RAP1A	MED12_Treg_Stimulated
hsa05214	Glioma	2.11136	10	0.0808344	8.68498e-08	0.00144965	IGF1, CAMK1D, CAMK2D, CAMK2G, SOS1, KRAS, PIK3R1, AKT3, RB1, POLK	PDGFA, IGF1R, PLCG1, MDM2, CDKN1A, CDK6, GADD45A, DDB2	MED12_Treg_Stimulated
hsa04917	Prolactin signaling pathway	1.50811	10	0.0611925	1.03462e-07	5.96715e-05	JAK2, PIK3R1, AKT3, SOS1, KRAS, MAPK8, SOCS2, SOCS6, STAT1, ESR1	CISH, CCND2	MED12_Treg_Stimulated
hsa04622	RIG-I-like receptor signaling pathway	1.83825	10	0.0321706	1.0752e-07	0.00116066	IFIH1, TBK1, IRF7, CASP10, MAPK8, CXCL10, CYLD, ISG15	TRAF3, NFKBIA, CXCL8, TNF, RNF125, OTUD5	MED12_Treg_Stimulated
hsa04014	Ras signaling pathway	1.44667	10	0.0309126	1.50427e-07	0.00222433	IGF1, NTRK2, GAB2, SOS1, RASGRP3, GNB1, PRKACB, KRAS, RRAS, RASA1, RASAL3, STK4, RAC1, PIK3R1, AKT3, ETS2, RGL1, RALB, MAPK8, EXOC2, TBK1	PDGFA, CSF1, KITLG, IGF1R, FLT1, PTPN11, PLCG1, GNG8, RASA4, RASSF5, PAK3, PLA2G12A, ETS1, RAP1A, REL, ARF6	MED12_Treg_Stimulated
hsa03030	DNA replication	2.4437	9	0.0153846	2.62897e-07	0.0334022	RNASEH2B, RNASEH2C	SSBP1, POLA1, POLD3, POLE3, MCM2, MCM4, MCM6, RFC3	MED12_Treg_Stimulated
hsa04933	AGE-RAGE signaling pathway in diabetic complications	1.95496	10	0.125183	2.63843e-07	2.06834e-05	TGFBR1, TGFBR2, SMAD3, FN1, ICAM1, MAPK8, DIAPH1, RAC1, KRAS, PIK3R1, AKT3, JAK2, STAT1	PLCG1, JUN, IL1A, CXCL8, TNF, FOXO1, BCL2, PIM1, EGR1	MED12_Treg_Stimulated
hsa05225	Hepatocellular carcinoma	1.41386	10	0.0924117	2.9431e-07	7.40432e-05	SOS1, KRAS, PIK3R1, AKT3, RB1, POLK, TGFBR1, TGFBR2, SMAD3, MGST3, GSTO1, GSTP1, SMARCA2	IGF1R, PLCG1, RPS6KB1, MYC, CDKN1A, GADD45A, DDB2, CDK6, WNT10A, FZD3, TCF7, GSTA4, ACTG1, SMARCC1	MED12_Treg_Stimulated
hsa04115	p53 signaling pathway	3.17681	10	0.0530498	2.94529e-07	1.94478e-05	ATM, CCND3, GTSE1, TNFRSF10A, SHISA5, AIFM2, IGFBP3, IGF1	CHEK1, MDM2, CDKN1A, CCND2, CDK6, GADD45A, TNFRSF10B, PMAIP1, BBC3, BCL2, PERP, ZMAT3, CYCS, DDB2, RRM2B, SESN1, CCNG1, PPM1D	MED12_Treg_Stimulated
hsa00620	Pyruvate metabolism	2.24613	10	0.0518717	3.31733e-07	2.06973e-05	ACSS1, ACSS2, ACYP2, HAGH, ACAT2	PDHA1, DLD, LDHA, LDHB, ME2, MDH2, ACAT1	MED12_Treg_Stimulated
hsa04142	Lysosome	2.51352	10	0.0307951	3.47561e-07	7.18277e-05	ATP6V1H, ATP6AP1, CTSB, CTSC, CTSD, CTSO, CTSS, CTSZ, NAPSA, GUSB, FUCA2, HEXA, ARSA, IDS, DNASE2, SMPD1, PSAP, LAMP1, LAMP2, LAMP3, CD63, SCARB2, NPC2, SLC17A5, CD164, HGSNAT, GNPTAB, AP3M2	ATP6V0A2, LGMN, LIPA, GM2A, LAPTM4B, ABCB9, AP1S3, LITAF	MED12_Treg_Stimulated
hsa05230	Central carbon metabolism in cancer	1.78497	10	0.0765107	3.55108e-07	1.8659e-05	SLC16A3, KRAS, PFKP, IDH1, IDH2, PIK3R1, AKT3	PDHA1, PDK1, MYC, PFKM, LDHA, LDHB, SLC7A5	MED12_Treg_Stimulated
hsa04140	Autophagy - animal	1.77212	10	0.0641447	3.58321e-07	2.25677e-05	PIK3R1, PDPK1, AKT3, KRAS, RRAS, WIPI1, WDR41, TBK1, RRAGA, PRKACB, MAPK8, STX17, SH3GLB1, PRKCQ, GABARAPL2, LAMP1, LAMP2, CTSD, CTSB	IGF1R, DDIT4, RPS6KB1, BCL2, VMP1, EIF2S1, MTMR4, CFLAR, ATG4C	MED12_Treg_Stimulated
hsa04260	Cardiac muscle contraction	1.05992	10	0.0249243	4.35669e-07	0.00940743	TPM3, TPM4, COX7A2, COX8A	CACNA1D, UQCRC2, UQCRH, COX2, ATP1B1, ATP1B3	MED12_Treg_Stimulated
hsa04072	Phospholipase D signaling pathway	1.63812	9	0.0197368	6.94431e-07	0.00724854	GAB2, SOS1, KRAS, RRAS, RALB, PIK3R1, AKT3, ARF1, FCER1G, AGPAT3, DGKH, F2R, LPAR6, PTK2B, PIK3CG, CYTH4, GNAS, ADCY7	PDGFA, KITLG, PTPN11, ARF6, PLCG1, FYN, PIP5K1B, CXCL8, ADCY1	MED12_Treg_Stimulated
hsa04120	Ubiquitin mediated proteolysis	1.3485	10	0.0750029	8.59216e-07	5.40663e-05	UBB, UBC, UBE2E1, UBE2J1, UBE2L6, UBE2Q1, UBE2W, TRIP12, CBL, PML, BIRC2, FANCL, KLHL9, RHOBTB2	RPS27A, UBE2F, UBR5, PRPF19, MDM2, BIRC3, DDB2	MED12_Treg_Stimulated
hsa00020	Citrate cycle (TCA cycle)	2.05271	10	0.0519568	1.00801e-06	0.000229391	IDH1, IDH2	CS, DLD, SDHB, MDH2, PDHA1	MED12_Treg_Stimulated
hsa04390	Hippo signaling pathway	1.68955	10	0.11064	1.08462e-06	0.000282299	WWTR1, CDH1, PPP2R2B, TP53BP2, DLG1, DLG3, ITGB2, TGFBR1, TGFBR2, SMAD3, BMPR2, SMAD1, YWHAZ, YWHAE, CCND3, BIRC2, CTNNA1	PPP1CC, CSNK1E, BBC3, AREG, ID2, WNT10A, FZD3, TCF7, MYC, CCND2, BIRC3, ACTG1	MED12_Treg_Stimulated
hsa04370	VEGF signaling pathway	1.34197	10	0.0174836	1.15346e-06	0.0187189	KRAS, PPP3CA, MAPKAPK2, PIK3R1, RAC1, AKT3	SH2D2A, PLCG1, PTGS2	MED12_Treg_Stimulated
hsa05142	Chagas disease	1.81122	10	0.0318795	1.23608e-06	0.00153976	MAP2K4, MAPK8, CCL5, PPP2R2B, TNFRSF1A, GNAI2, GNAS, PIK3R1, AKT3, TGFBR2, TGFBR1, CD3E, CD247	JUN, NFKBIA, TNF, CXCL8, IFNG, IL10, ADCY1, CFLAR	MED12_Treg_Stimulated
hsa05120	Epithelial cell signaling in Helicobacter pylori infection	2.26217	10	0.0338085	1.31502e-06	0.00110356	LYN, RAC1, MAP2K4, MAPK8, NOD1, CCL5, ATP6V1E1, ATP6V0E2, ATP6V1H, ATP6AP1	PTPN11, PLCG1, JAM3, CXCL8, CSK, JUN, NFKBIA, ATP6V0A2	MED12_Treg_Stimulated
hsa04914	Progesterone-mediated oocyte maturation	1.35344	10	0.0390103	1.58439e-06	0.0192443	PIK3R1, MAPK8, GNAI2, ADCY7, PRKACB, CCNA2, IGF1, AKT3, KRAS, BUB1	ADCY1, HSP90AA1, HSP90AB1, IGF1R	MED12_Treg_Stimulated
hsa05223	Non-small cell lung cancer	2.07715	10	0.0366185	1.65231e-06	0.00188582	RB1, KRAS, STK4, PIK3R1, PDPK1, AKT3, SOS1, POLK, KIF5B, EML4	CDK6, RASSF5, PLCG1, CDKN1A, GADD45A, DDB2, KIF5C	MED12_Treg_Stimulated
hsa05218	Melanoma	1.71059	10	0.067617	1.65231e-06	0.00135906	IGF1, KRAS, PIK3R1, AKT3, RB1, CDH1, POLK	PDGFA, IGF1R, MDM2, CDKN1A, CDK6, GADD45A, DDB2	MED12_Treg_Stimulated
hsa03430	Mismatch repair	1.91246	3	0.00628931	1.74985e-06	3.22347e-06		SSBP1, MSH2, RFC3, EXO1, POLD3	MED12_Treg_Stimulated
hsa04932	Non-alcoholic fatty liver disease	1.62056	10	0.0237455	2.42151e-06	0.00445877	TNFRSF1A, PIK3R1, AKT3, MLXIP, RAC1, MAPK8, MAP3K5, XBP1, CASP7, NDUFA2, NDUFB1, COX7A2, COX8A	IL6R, TNF, PRKAG2, JUN, IL1A, CXCL8, EIF2S1, BCL2L11, CYCS, NDUFAB1, NDUFB9, SDHB, UQCRC2, UQCRH, COX2	MED12_Treg_Stimulated
hsa04215	Apoptosis - multiple species	2.93244	10	0.0524508	3.00757e-06	0.00134965	TNFRSF1A, CASP7, BIRC2, MAPK8	BCL2L11, PMAIP1, BBC3, BCL2, CYCS, BIRC3	MED12_Treg_Stimulated
hsa05152	Tuberculosis	2.21162	10	0.0442617	3.63121e-06	0.00639671	TNFRSF1A, CASP10, AKT3, CAMK2D, CAMK2G, JAK2, STAT1, HLA-DPA1, HLA-DPB1, HLA-DQA1, HLA-DQA2, HLA-DQB1, HLA-DRA, HLA-DRB1, HLA-DRB5, CD74, IL10RA, CTSS, FCER1G, RIPK2, TLR1, MAPK8, ITGB2, ITGAM, MRC2, CTSD, ATP6V1H, ATP6AP1, LAMP1, LAMP2, PPP3CA	TNF, CYCS, BCL2, IFNG, HLA-DOA, IL10, BCL10, HSPA9, HSPD1, IL1A, PLK3, VDR, EEA1, ATP6V0A2	MED12_Treg_Stimulated
hsa04934	Cushing syndrome	1.25676	6	0.0067617	4.01952e-06	0.0064635	GNAS, ADCY7, PRKACB, CREB3, CREB3L2, CDKN2C, RB1, GNAI2, AHR, AIP, CAMK2D, CAMK2G, LDLR	ADCY1, CDK6, CDKN1A, CACNA1D, RAP1A, USP8, WNT10A, FZD3, TCF7	MED12_Treg_Stimulated
hsa04670	Leukocyte transendothelial migration	2.07937	10	0.0643184	4.61539e-06	0.000266487	ITGAM, ITGB2, ITGB1, CD99L2, PIK3R1, RAC1, NCF4, CTNNA1, ICAM1, ARHGAP5, ROCK2, MYL12A, ACTN1, ACTN4, GNAI2, PTK2B, TXK	JAM3, CLDN1, ACTG1, PTPN11, PLCG1, RAP1A, CXCR4, RASSF5, ITK	MED12_Treg_Stimulated
hsa04658	Th1 and Th2 cell differentiation	2.99689	10	0.0648649	4.62509e-06	4.81588e-05	MAML2, JAK2, STAT1, STAT4, HLA-DPA1, HLA-DPB1, HLA-DQA1, HLA-DQA2, HLA-DQB1, HLA-DRA, HLA-DRB1, HLA-DRB5, CD4, CD3E, CD247, PPP3CA, PRKCQ, MAPK8	RBPJ, IFNG, IL12RB2, HLA-DOA, PLCG1, NFKBIA, JUN, IL2RA, IL2RB, GATA3, IL5, MAF, NOTCH1	MED12_Treg_Stimulated
hsa04071	Sphingolipid signaling pathway	1.72939	10	0.0557281	4.7234e-06	0.00248771	SPTLC1, SPTLC2, DEGS1, SMPD1, SGMS1, TNFRSF1A, CTSD, MAP3K5, MAPK8, AKT3, PPP2R2B, FCER1G, GAB2, PIK3R1, GNAI2, KRAS, PDPK1, RAC1, ROCK2	TNF, BCL2, FYN, S1PR1	MED12_Treg_Stimulated
hsa04910	Insulin signaling pathway	1.4231	10	0.0815241	4.84506e-06	5.26866e-05	PIK3R1, PDPK1, AKT3, PPP1R3D, PHKA1, PRKACB, PRKAR1A, FLOT2, FLOT1, CBL, SOS1, KRAS, SOCS2, MAPK8, INPPL1	PPP1CC, PRKAR2A, FASN, PRKAG2, FOXO1, RPS6KB1, RPS6	MED12_Treg_Stimulated
hsa04152	AMPK signaling pathway	1.56563	8	0.011301	5.09035e-06	0.0263035	PFKP, CREB3, CREB3L2, CCNA2, CPT1A, PPP2R2B, TBC1D1, RAB10, RAB11B, IGF1, PIK3R1, PDPK1, AKT3	PRKAG2, PFKFB3, PFKM, EEF2, FOXO1, FASN, IGF1R, RPS6KB1	MED12_Treg_Stimulated
hsa03020	RNA polymerase	1.51678	9	0.00763359	5.1672e-06	0.0388549		POLR1C, POLR3E, POLR3G, POLR1B, POLR1E	MED12_Treg_Stimulated
hsa00630	Glyoxylate and dicarboxylate metabolism	3.33692	10	0.0349672	6.09375e-06	0.00263502	ACSS1, ACSS2, ACAT2, CAT, HYI	MDH2, CS, ACAT1, SHMT2, DLD, AFMID	MED12_Treg_Stimulated
hsa05219	Bladder cancer	1.50198	10	0.0743198	1.07904e-05	0.00253138	KRAS, RB1, CDH1	MYC, MDM2, CDKN1A, CXCL8	MED12_Treg_Stimulated
hsa05226	Gastric cancer	1.18085	10	0.0578104	1.1014e-05	0.000349803	POLK, SOS1, KRAS, PIK3R1, AKT3, RB1, TGFBR1, TGFBR2, SMAD3, CDH1, CTNNA1	CDKN1A, GADD45A, DDB2, WNT10A, FZD3, TCF7, MYC, RPS6KB1, BCL2	MED12_Treg_Stimulated
hsa04360	Axon guidance	1.53212	10	0.0221635	1.2453e-05	0.0206225	PPP3CA, NFATC4, RAC1, ROCK2, MYL12A, RASA1, KRAS, GNAI2, CFL1, DPYSL2, RRAS, PLXNC1, ITGB1, ILK, CAMK2D, CAMK2G, PIK3R1, PDPK1, SSH1, BMPR2	NTN1, PLCG1, FYN, ABLIM3, PAK3, PTPN11, CXCR4, PLXNA1, SEMA4D, FZD3, RYK	MED12_Treg_Stimulated
hsa00010	Glycolysis / Gluconeogenesis	1.73281	10	0.0399173	1.38696e-05	0.0117961	PFKP, TPI1, ACSS1, ACSS2, PGM1, BPGM	GPI, PFKM, PDHA1, DLD, LDHA, LDHB, GALM	MED12_Treg_Stimulated
hsa04213	Longevity regulating pathway - multiple species	1.98649	10	0.018343	1.38716e-05	0.00492725	IGF1, KRAS, PIK3R1, AKT3, ADCY7, PRKACB, CAT, EIF4EBP2	IGF1R, ADCY1, FOXO1, PRKAG2, RPS6KB1, HSPA8	MED12_Treg_Stimulated
hsa04130	SNARE interactions in vesicular transport	2.39927	10	0.0218954	1.41543e-05	0.020274	STX3, STX11, STX7, STX16, STX17, VAMP3, VAMP5	USE1, SNAP23	MED12_Treg_Stimulated
hsa04061	Viral protein interaction with cytokine and cytokine receptor	2.69306	10	0.00805408	1.46419e-05	0.00404938	CCL5, CXCL10, TNFSF10, CCR1, CCR2, CCR5, IL10RA, IL6ST, IL18RAP, TNFRSF1A, TNFRSF10A	CCL17, CCL22, CCL4, CCL20, CXCL8, IL10, TNF, TNFSF14, CSF1, CCR4, CCR7, CXCR3, CXCR5, CXCR4, IL6R, IL2RA, IL2RB, TNFRSF1B, TNFRSF10B	MED12_Treg_Stimulated
hsa05231	Choline metabolism in cancer	1.38905	10	0.0135234	1.51293e-05	0.0245801	SOS1, KRAS, MAPK8, PIK3R1, PDPK1, AKT3, RAC1, SLC44A1, PCYT1A, DGKH	PDGFA, RPS6KB1, PIP5K1B, JUN, PLCG1	MED12_Treg_Stimulated
hsa05221	Acute myeloid leukemia	1.96955	10	0.0510648	1.51984e-05	0.00566289	PIK3R1, AKT3, SOS1, KRAS, PML, ITGAM, CCNA2	RPS6KB1, PIM1, PIM2, ZBTB16, BCL2A1, MYC, DUSP6, TCF7	MED12_Treg_Stimulated
hsa04921	Oxytocin signaling pathway	1.52487	7	0.0123457	1.74758e-05	0.0109417	KRAS, CD38, PPP3CA, NFATC4, CAMK1D, CAMK2D, CAMK2G, MYL6, ROCK2, PPP1R12B, GNAS, ADCY7, PRKACB, GNAI2, PIK3CG	OXTR, PTGS2, JUN, RYR1, EEF2, CACNA1D, PRKAG2, ACTG1, PPP1CC, ADCY1, CDKN1A	MED12_Treg_Stimulated
hsa05216	Thyroid cancer	2.61542	10	0.0716075	2.1973e-05	0.0278443	TPM3, TFG, KRAS, POLK, CDH1	CCDC6, CDKN1A, GADD45A, DDB2, TCF7, MYC	MED12_Treg_Stimulated
hsa03018	RNA degradation	2.73431	10	0.0326283	2.29555e-05	0.00215962	XRN1, PFKP	EXOSC2, EXOSC4, EXOSC5, DIS3, MPHOSPH6, TOB1, TOB2, BTG1, BTG2, PABPC1, PABPC4, DCP1B, DDX6, XRN2, LSM2, LSM5, LSM6, PNPT1, PFKM, HSPA9, HSPD1	MED12_Treg_Stimulated
hsa04261	Adrenergic signaling in cardiomyocytes	1.31661	10	0.0175135	2.36612e-05	0.0166523	GNAS, ADCY7, PRKACB, ATP2B4, CAMK2D, CAMK2G, PPP2R2B, TPM3, TPM4, PLN, CREB3, CREB3L2, GNAI2, PIK3CG, AKT3	ADCY1, ATP1B1, ATP1B3, ATP2B1, CACNA1D, PPP1CC, BCL2	MED12_Treg_Stimulated
hsa04920	Adipocytokine signaling pathway	1.57564	9	0.036036	2.39873e-05	0.0180234	TNFRSF1A, MAPK8, AKT3, ACSL3, PRKCQ, JAK2, CPT1A	TNF, TNFRSF1B, NFKBIA, PRKAG2, PTPN11	MED12_Treg_Stimulated
hsa04935	Growth hormone synthesis, secretion and action	1.6264	10	0.0379519	3.2588e-05	0.00297664	GNAS, ADCY7, GNAI2, PRKACB, CREB3, CREB3L2, JAK2, SOS1, KRAS, STAT1, PIK3R1, AKT3, IGF1, SOCS2, IGFBP3, MAP2K4, MAPK8	ADCY1, CACNA1D, PLCG1, JUNB, MAP2K3	MED12_Treg_Stimulated
hsa04022	cGMP-PKG signaling pathway	1.14748	8	0.00728902	3.57237e-05	0.00111876	PPP3CA, NFATC4, ATP2B4, PLN, ROCK2, ADCY7, GNAI2, PIK3CG, AKT3, CREB3, CREB3L2	CACNA1D, ATP1B1, ATP1B3, ATP2B1, PPP1CC, ADCY1, VDAC1, VDAC2, SLC25A5, PPIF	MED12_Treg_Stimulated
hsa04015	Rap1 signaling pathway	1.41616	10	0.0294168	3.77857e-05	0.0098662	F2R, GNAS, ADCY7, RASGRP3, IGF1, CDH1, RAPGEF2, LCP2, GNAI2, SIPA1L1, RALB, RAC1, APBB1IP, TLN1, ITGAM, ITGB2, ITGB1, PIK3R1, AKT3, KRAS, RRAS	RAP1A, ADCY1, PDGFA, CSF1, KITLG, IGF1R, FLT1, MAGI1, PLCG1, ACTG1, RASSF5, MAP2K3	MED12_Treg_Stimulated
hsa05416	Viral myocarditis	3.51893	10	0.0446313	5.72612e-05	0.000510925	RAC1, HLA-DPA1, HLA-DPB1, HLA-DQA1, HLA-DQA2, HLA-DQB1, HLA-DRA, HLA-DRB1, HLA-DRB5, HLA-A, HLA-B, HLA-C, HLA-F, HLA-E, CD86, PRF1, ITGB2, ICAM1	FYN, ACTG1, EIF4G2, CYCS, HLA-DOA, CD28	MED12_Treg_Stimulated
hsa04961	Endocrine and other factor-regulated calcium reabsorption	1.65987	9	0.0163934	6.38603e-05	0.00369365	GNAS, PRKACB, ESR1, AP2B1, RAB11A, ATP2B4	VDR, ATP1B1, ATP1B3, ATP2B1	MED12_Treg_Stimulated
hsa03420	Nucleotide excision repair	1.14748	8	0.0107157	6.7729e-05	0.00452479		DDB2, XPC, ERCC6, POLD3, POLE3, RFC3	MED12_Treg_Stimulated
hsa04550	Signaling pathways regulating pluripotency of stem cells	1.39238	10	0.025001	8.18121e-05	0.00126565	IL6ST, JAK2, PIK3R1, AKT3, SMAD3, BMPR2, SMAD1, KRAS, IGF1, KAT6A, PCGF5	LIF, MYC, ID2, ID3, WNT10A, FZD3, TCF3, TCF7, IGF1R, SMARCAD1, JARID2	MED12_Treg_Stimulated
hsa04350	TGF-beta signaling pathway	1.285	10	0.0213547	8.40828e-05	0.0077811	BMPR2, TGFBR1, TGFBR2, SMAD1, SMAD3	NOG, ID2, ID3, TGIF2, MYC, IFNG, TNF, RPS6KB1	MED12_Treg_Stimulated
hsa04613	Neutrophil extracellular trap formation	1.22185	8	0.0127901	9.67874e-05	0.0194067	NCF4, RAC1, ITGAM, ITGB2, PIK3R1, AKT3, CASP4, CASP1	ACTG1, VDAC1, VDAC2, SLC25A5, PPIF, PLCG1, HDAC7	MED12_Treg_Stimulated
hsa04725	Cholinergic synapse	1.41386	7	0.00819672	9.69899e-05	0.00829038	GNAI2, GNB1, PIK3CG, KRAS, ADCY7, PRKACB, CREB3, CREB3L2, CAMK2D, CAMK2G, JAK2, PIK3R1, AKT3	GNG8, ADCY1, FYN, BCL2, CACNA1D	MED12_Treg_Stimulated
hsa04611	Platelet activation	1.73062	10	0.0252905	0.000100919	0.00114676	F2R, ROCK2, MYL12A, P2RX1, APBB1IP, TLN1, GNAI2, ADCY7, GNAS, PIK3CG, PRKACB, FCER1G, LYN, ITGA2, ITGB1, PIK3R1, LCP2, AKT3	PPP1CC, RAP1A, ADCY1, ACTG1, FYN, SNAP23	MED12_Treg_Stimulated
hsa04926	Relaxin signaling pathway	1.38541	10	0.015889	0.000113218	0.00370879	GNAI2, GNAS, GNB1, PRKACB, CREB3, CREB3L2, PIK3R1, AKT3, TGFBR1, TGFBR2, ADCY7, MAP2K4, MAPK8, KRAS, SOS1	GNG8, NFKBIA, ACTA2, ADCY1, JUN	MED12_Treg_Stimulated
hsa04978	Mineral absorption	2.05271	7	0.00657895	0.00011995	0.00538853	ATP2B4, MT2A, MT1A	VDR, TRPM7, ATP2B1, ATP1B1, ATP1B3, SLC30A1, SLC31A1, MT1E, MT1G, MT1H, MT1X	MED12_Treg_Stimulated
hsa00230	Purine metabolism	1.65851	5	0.00657895	0.000123096	0.0228442	PGM1, NT5C2, ADCY7, ADA, ADA2, AK3, PDE4B	PPAT, GART, PFAS, PAICS, ATIC, APRT, PNP, IMPDH2, NME4, NME1, ENTPD1, ITPA, RRM2B, ADCY1, AK6, NTPCR	MED12_Treg_Stimulated
hsa04940	Type I diabetes mellitus	4.50096	10	0.0166713	0.000150093	0.00112799	PTPRN2, HLA-DPA1, HLA-DPB1, HLA-DQA1, HLA-DQA2, HLA-DQB1, HLA-DRA, HLA-DRB1, HLA-DRB5, CD86, HLA-A, HLA-B, HLA-C, HLA-F, HLA-E, PRF1	HSPD1, HLA-DOA, CD28, IFNG, TNF, IL1A	MED12_Treg_Stimulated
hsa05134	Legionellosis	2.00641	7	0.00628931	0.000205522	0.0084484	ITGAM, ITGB2, ARF1, CASP7, PYCARD, CASP1	HSPD1, CYCS, NFKB2, NFKBIA, HSPA8, TNF, CXCL8	MED12_Treg_Stimulated
hsa04922	Glucagon signaling pathway	1.56784	10	0.0227117	0.000210145	0.0313656	AKT3, GNAS, PRKACB, CREB3, CREB3L2, PPP3CA, CAMK2D, CAMK2G, CPT1A, PHKA1, PFKP	FOXO1, PRMT1, PRKAG2, PFKM, PDHA1, LDHA, LDHB	MED12_Treg_Stimulated
hsa04623	Cytosolic DNA-sensing pathway	1.87484	5	0.00628931	0.000241671	0.0104116	TBK1, IRF7, ZBP1, CCL5, CXCL10, PYCARD, CASP1, ADAR	POLR3E, POLR1C, POLR3G, NFKBIA, CCL4	MED12_Treg_Stimulated
hsa04912	GnRH signaling pathway	1.41892	10	0.0187507	0.00026596	0.0209509	GNAS, ADCY7, PRKACB, CAMK2D, CAMK2G, MAP2K4, MAPK8, PTK2B, SOS1, KRAS	ADCY1, CACNA1D, MAP2K3, JUN, EGR1	MED12_Treg_Stimulated
hsa04514	Cell adhesion molecules	2.38785	10	0.0153259	0.000283021	0.00219784	CD274, CD86, HLA-DPA1, HLA-DPB1, HLA-DQA1, HLA-DQA2, HLA-DQB1, HLA-DRA, HLA-DRB1, HLA-DRB5, CD4, HLA-A, HLA-B, HLA-C, HLA-F, HLA-E, ALCAM, CD226, ITGB2, ICAM1, ICAM3, PTPRC, SPN, CD99L2, ITGAM, ITGB1, ITGB7, GLG1, CDH1	CD2, CD28, CTLA4, ICOS, HLA-DOA, TIGIT, CLDN1, JAM3, ITGB8	MED12_Treg_Stimulated
hsa04750	Inflammatory mediator regulation of TRP channels	1.45111	5	0.00847458	0.000309898	0.0376591	CAMK2D, CAMK2G, MAPK8, PIK3R1, PTGER2, GNAS, ADCY7, PRKACB, PRKCQ, IGF1	PPP1CC, IL1R1, MAP2K3, PLCG1, PTGER4, ADCY1	MED12_Treg_Stimulated
hsa05140	Leishmaniasis	2.85628	10	0.0340182	0.000314786	0.0125317	ITGAM, ITGB2, ITGB1, NCF4, JAK2, STAT1, HLA-DPA1, HLA-DPB1, HLA-DQA1, HLA-DQA2, HLA-DQB1, HLA-DRA, HLA-DRB1, HLA-DRB5	TAB2, NFKBIA, IL1A, TNF, IL10, PTGS2, JUN, IFNG, HLA-DOA, MARCKSL1, PTPN6	MED12_Treg_Stimulated
hsa04150	mTOR signaling pathway	1.44693	10	0.0172057	0.000326953	0.00792269	ATP6V1E1, ATP6V1H, FNIP2, RRAGA, CLIP1, GRB10, LPIN1, TNFRSF1A, IGF1, SOS1, KRAS, PIK3R1, PDPK1, AKT3	SLC7A5, SLC3A2, SEH1L, RPS6KB1, EIF4B, RPS6, DDIT4, WNT10A, FZD3, TNF, IGF1R	MED12_Treg_Stimulated
hsa05211	Renal cell carcinoma	1.62412	10	0.0477177	0.000361022	0.00113528	PIK3R1, AKT3, SOS1, KRAS, RAC1	EPAS1, RAP1A, PTPN11, ETS1, JUN, PAK3, CDKN1A	MED12_Treg_Stimulated
hsa05414	Dilated cardiomyopathy	1.66686	6	0.0067617	0.000516486	0.00935343	ITGA1, ITGA2, ITGB1, ITGB7, TTN, TPM3, TPM4, GNAS, ADCY7, PRKACB, PLN, IGF1	ITGB8, ACTG1, LMNA, ADCY1, CACNA1D, TNF	MED12_Treg_Stimulated
hsa05330	Allograft rejection	4.86168	10	0.0166426	0.000582447	0.0399324	HLA-A, HLA-B, HLA-C, HLA-F, HLA-E, CD86, PRF1, HLA-DPA1, HLA-DPB1, HLA-DQA1, HLA-DQA2, HLA-DQB1, HLA-DRA, HLA-DRB1, HLA-DRB5	CD28, HLA-DOA, IFNG, TNF, IL5, IL10	MED12_Treg_Stimulated
hsa04960	Aldosterone-regulated sodium reabsorption	1.46622	7	0.00657895	0.000588163	0.000900518	KRAS, IGF1, PIK3R1, PDPK1	ATP1B1, ATP1B3	MED12_Treg_Stimulated
hsa05310	Asthma	3.6892	10	0.0067617	0.00063074	0.0402261	HLA-DPA1, HLA-DPB1, HLA-DQA1, HLA-DQA2, HLA-DQB1, HLA-DRA, HLA-DRB1, HLA-DRB5, FCER1G	HLA-DOA, IL10, IL5, TNF	MED12_Treg_Stimulated
hsa05017	Spinocerebellar ataxia	1.20251	9	0.00847458	0.000700124	0.00886244	MAP3K5, MAPK8, XBP1, WIPI1, VLDLR, PIK3R1, AKT3	RYR1, VDAC1, VDAC2, SLC25A5, PPIF, CYCS, OPA1, PSMA3, PSMD3, PUM1, RBPJ, NOP56	MED12_Treg_Stimulated
hsa03410	Base excision repair	1.59951	3	0.00628931	0.000766436	0.00123957	NEIL3, PARP4	UNG, APEX1, POLD3, POLE3	MED12_Treg_Stimulated
hsa05332	Graft-versus-host disease	4.29138	9	0.0152672	0.000794952	0.0402199	HLA-DPA1, HLA-DPB1, HLA-DQA1, HLA-DQA2, HLA-DQB1, HLA-DRA, HLA-DRB1, HLA-DRB5, CD86, HLA-A, HLA-B, HLA-C, HLA-F, HLA-E, PRF1	IL1A, TNF, HLA-DOA, CD28, IFNG	MED12_Treg_Stimulated
hsa00640	Propanoate metabolism	1.8661	10	0.0175135	0.00081666	0.0486049	ACSS1, ACSS2, ACAT2	DLD, LDHA, LDHB, ACAT1	MED12_Treg_Stimulated
hsa04020	Calcium signaling pathway	1.14587	3	0.00657895	0.000853624	0.0102029	ATP2B4, GNAS, ADCY7, PRKACB, PLN, STIM2, P2RX1, CYSLTR1, F2R, NTRK2, CD38, PHKA1, CAMK1D, CAMK2D, CAMK2G, PPP3CA, PTK2B	ATP2B1, HRH2, ADCY1, CACNA1D, RYR1, OXTR, CXCR4, PDGFA, FLT1, PLCG1, VDAC1, VDAC2, SLC25A5, PPIF	MED12_Treg_Stimulated
hsa04970	Salivary secretion	0.977481	8	0.00643413	0.000912372	0.0479514	GNAS, ADCY7, PRKACB, CD38, ATP2B4	ADCY1, ATP1B1, ATP1B3, ATP2B1, KCNN4	MED12_Treg_Stimulated
hsa04610	Complement and coagulation cascades	0.942571	3	0.00617284	0.000927805	0.00129452	F2R, PLAU, C3AR1, ITGAM, ITGB2, C4BPB, CD59, CLU	F5	MED12_Treg_Stimulated
hsa04216	Ferroptosis	1.07285	8	0.0198506	0.000938352	0.0468818	ACSL3	SLC3A2, TFRC, SLC39A14, VDAC2	MED12_Treg_Stimulated
hsa04270	Vascular smooth muscle contraction	1.05568	4	0.00841768	0.000941466	0.0289742	MYL6, PRKCQ, PPP1R12B, ROCK2, GNAS, ADCY7, PRKACB	PLA2G12A, CACNA1D, MYH10, CALD1, ACTA2, PPP1CC, ADM, ADCY1	MED12_Treg_Stimulated
hsa04310	Wnt signaling pathway	1.24134	10	0.0196904	0.00110128	0.0148945	TLE4, SMAD3, CCND3, PRKACB, VANGL1, ROCK2, RAC1, MAPK8, CAMK2D, CAMK2G, PPP3CA, NFATC4	WNT10A, FZD3, CSNK1E, TCF7, RUVBL1, MYC, JUN, CCND2, CACYBP, TBL1XR1, RYK	MED12_Treg_Stimulated
hsa04114	Oocyte meiosis	0.887126	8	0.00728902	0.00122499	0.0316553	IGF1, ADCY7, PRKACB, YWHAZ, YWHAE, BUB1, PPP3CA, CAMK2D, CAMK2G	IGF1R, ADCY1, PPP1CC	MED12_Treg_Stimulated
hsa04925	Aldosterone synthesis and secretion	1.34653	8	0.00728902	0.00138879	0.0321862	CREB3, CREB3L2, CAMK1D, CAMK2D, CAMK2G, ATP2B4, LDLR, GNAS, ADCY7, PRKACB	ATP1B1, ATP1B3, CACNA1D, ATP2B1, ADCY1	MED12_Treg_Stimulated
hsa04972	Pancreatic secretion	1.07722	7	0.00847458	0.00138879	0.0321862	RAB11A, RAC1, CD38, ATP2B4, GNAS, ADCY7	RAP1A, PLA2G12A, ATP1B1, ATP1B3, ATP2B1, ADCY1	MED12_Treg_Stimulated
hsa03440	Homologous recombination	1.42659	1	0.00628931	0.00139049	0.00139049	NBN, ATM, BARD1	SSBP1, RBBP8, POLD3	MED12_Treg_Stimulated
hsa04962	Vasopressin-regulated water reabsorption	1.59951	7	0.00819672	0.00143831	0.00423153	GNAS, PRKACB, CREB3, CREB3L2, RAB11A, RAB11B, DYNC1I2, DCTN4		MED12_Treg_Stimulated
hsa03060	Protein export	1.59951	4	0.0067617	0.00157485	0.049155		SEC62, SRP72, SRPRB, SEC11C	MED12_Treg_Stimulated
hsa05410	Hypertrophic cardiomyopathy	1.38385	6	0.0067617	0.00158785	0.0454981	ITGA1, ITGA2, ITGB1, ITGB7, TTN, TPM3, TPM4, IGF1	ITGB8, ACTG1, LMNA, CACNA1D, PRKAG2, TNF	MED12_Treg_Stimulated
hsa05321	Inflammatory bowel disease	3.1129	8	0.0144079	0.00173581	0.0382842	HLA-DPA1, HLA-DPB1, HLA-DQA1, HLA-DQA2, HLA-DQB1, HLA-DRA, HLA-DRB1, HLA-DRB5, STAT1, STAT4, IL18RAP, SMAD3	HLA-DOA, IFNG, IL5, IL12RB2, JUN, TNF, IL1A, IL21R, GATA3, IL10, MAF	MED12_Treg_Stimulated
hsa04371	Apelin signaling pathway	1.30331	6	0.00738783	0.00196394	0.00498696	ADCY7, PRKACB, GNAI2, GNB1, KRAS, RRAS, PIK3CG, AKT3, TGFBR1, SMAD3, CDH1	ADCY1, GNG8, RYR1, RPS6KB1, RPS6, EGR1, PRKAG2, TFAM, ACTA2	MED12_Treg_Stimulated
hsa05320	Autoimmune thyroid disease	3.38359	6	0.00661688	0.00208512	0.00262481	HLA-DPA1, HLA-DPB1, HLA-DQA1, HLA-DQA2, HLA-DQB1, HLA-DRA, HLA-DRB1, HLA-DRB5, CD86, HLA-A, HLA-B, HLA-C, HLA-F, HLA-E, PRF1	HLA-DOA, CTLA4, CD28, IL5, IL10	MED12_Treg_Stimulated
hsa05110	Vibrio cholerae infection	1.97491	10	0.012384	0.00239104	0.00550814	ATP6V1E1, ATP6V0E2, ATP6V1H, ATP6AP1, ARF1, GNAS, PRKACB	ATP6V0A2, KDELR2, ACTG1, PLCG1	MED12_Treg_Stimulated
hsa05322	Systemic lupus erythematosus	2.76953	10	0.00833565	0.00242736	0.00909732	ACTN1, ACTN4, HLA-DPA1, HLA-DPB1, HLA-DQA1, HLA-DQA2, HLA-DQB1, HLA-DRA, HLA-DRB1, HLA-DRB5, CD86	SNRPD1, HLA-DOA, CD28, TNF, IFNG, IL10	MED12_Treg_Stimulated
hsa04211	Longevity regulating pathway	1.4827	10	0.0124621	0.00246645	0.0205432	IGF1, KRAS, PIK3R1, AKT3, ADCY7, PRKACB, CREB3, CREB3L2, CAT	IGF1R, ADCY1, FOXO1, RPS6KB1, PRKAG2, SESN1	MED12_Treg_Stimulated
hsa05323	Rheumatoid arthritis	2.74325	8	0.012384	0.00250087	0.0324743	CD86, HLA-DPA1, HLA-DPB1, HLA-DQA1, HLA-DQA2, HLA-DQB1, HLA-DRA, HLA-DRB1, HLA-DRB5, ITGB2, ICAM1, TNFSF13B, ATP6V1E1, ATP6V0E2, ATP6V1H, ATP6AP1, CCL5	CD28, CTLA4, HLA-DOA, TNF, IL1A, JUN, CSF1, ATP6V0A2, CCL20, CXCL8, FLT1, IFNG	MED12_Treg_Stimulated
hsa04330	Notch signaling pathway	1.27961	5	0.00819672	0.00305722	0.0121512	DTX3L, APH1B, MAML2, KAT2B, TLE4, NCOR2	NOTCH1, RBPJ	MED12_Treg_Stimulated
hsa04024	cAMP signaling pathway	1.24491	4	0.0067617	0.00311659	0.00651262	PTGER2, GNAS, GNAI2, ADCY7, CAMK2D, CAMK2G, RRAS, MAPK8, RAC1, PIK3R1, AKT3, PRKACB, CREB3, CREB3L2, F2R, ROCK2, PLN, ATP2B4, PDE4B	OXTR, ADCY1, ABCC4, RAP1A, PPP1CC, JUN, NFKBIA, ATP1B1, ATP1B3, ATP2B1, CACNA1D	MED12_Treg_Stimulated
hsa00270	Cysteine and methionine metabolism	1.87177	10	0.00963271	0.00324087	0.00551835	SMS, BCAT1, TST	AMD1, SRM, AHCY, GOT2, LDHA, LDHB, MDH2	MED12_Treg_Stimulated
hsa05340	Primary immunodeficiency	1.90213	2	0.00643413	0.00351883	0.00712758	ADA, CD3E, PTPRC, CD4, CD79A	UNG, AICDA, ICOS	MED12_Treg_Stimulated
hsa00670	One carbon pool by folate	2.93244	3	0.00621118	0.00599664	0.00785422	MTHFD2, TYMS	MTHFD1, SHMT2, GART, ATIC	MED12_Treg_Stimulated
hsa04720	Long-term potentiation	1.05043	5	0.00819672	0.00620506	0.0352486	PRKACB, CAMK2D, CAMK2G, PPP3CA, KRAS	ADCY1, PPP1CC, RAP1A	MED12_Treg_Stimulated
hsa00071	Fatty acid degradation	1.46622	5	0.00657895	0.00630613	0.0124615	ACAT2, ACAA2, ACSL3, CPT1A, ECI1	ACAT1, ACADSB	MED12_Treg_Stimulated
hsa04730	Long-term depression	1.06175	3	0.00628931	0.00706338	0.0322636	KRAS, GNAI2, GNAS, LYN, IGF1	RYR1, IGF1R	MED12_Treg_Stimulated
hsa05031	Amphetamine addiction	1.27498	4	0.00625024	0.00716469	0.0134667	CAMK2D, CAMK2G, GNAS, PRKACB, CREB3, CREB3L2, PPP3CA	CACNA1D, PPP1CC, JUN	MED12_Treg_Stimulated
hsa04964	Proximal tubule bicarbonate reclamation	0.764985	7	0.00657895	0.00772017	0.0106069		ATP1B1, ATP1B3	MED12_Treg_Stimulated
hsa00650	Butanoate metabolism	1.95496	6	0.00757058	0.00861347	0.0299937	ACAT2, AACS	ACAT1, L2HGDH, ALDH5A1, HMGCS1	MED12_Treg_Stimulated
hsa05030	Cocaine addiction	1.4363	4	0.0067617	0.00984468	0.0158505	GNAS, GNAI2, PRKACB, RGS9, CREB3, CREB3L2	JUN, CDK5R1	MED12_Treg_Stimulated
hsa05217	Basal cell carcinoma	0.977481	3	0.00628931	0.0104543	0.0167599	POLK	CDKN1A, GADD45A, DDB2, WNT10A, FZD3, TCF7	MED12_Treg_Stimulated
hsa00280	Valine, leucine and isoleucine degradation	1.49742	5	0.00621118	0.0121972	0.0220045	BCAT1, ACAA2, AACS, ACAT2	DLD, ACADSB, ACAT1, HMGCS1	MED12_Treg_Stimulated
hsa03015	mRNA surveillance pathway	1.02947	3	0.00763359	0.0161832	0.0362535	PPP2R2B	NCBP1, UPF3B, RNMT, PAPOLA, CLP1, PPP1CC, PABPC1, PABPC4, ETF1, GSPT1	MED12_Treg_Stimulated
hsa04928	Parathyroid hormone synthesis, secretion and action	1.34055	5	0.00847458	0.0169639	0.0390791	GNAI2, ADCY7, GNAS, PDE4B, PRKACB, CREB3, CREB3L2, AKAP13	ADCY1, GATA3, VDR, EGR1, NACA, BCL2, CDKN1A, RUNX2	MED12_Treg_Stimulated
hsa04918	Thyroid hormone synthesis	1.25676	9	0.0123457	0.0174891	0.0448263	GNAS, ADCY7, PRKACB, CREB3, CREB3L2, HSP90B1	ADCY1, CANX, ATP1B1, ATP1B3	MED12_Treg_Stimulated
hsa04971	Gastric acid secretion	1.2733	10	0.0067617	0.0180642	0.0369224	CAMK2D, CAMK2G, GNAS, ADCY7, GNAI2, PRKACB	ACTG1, HRH2, ADCY1, ATP1B1, ATP1B3	MED12_Treg_Stimulated
hsa04728	Dopaminergic synapse	1.19964	3	0.00617284	0.0195959	0.0306174	CAMK2D, CAMK2G, PPP3CA, GNAS, PRKACB, CREB3, CREB3L2, MAPK8, GNAI2, GNB1, PPP2R2B, AKT3, KIF5B, CLOCK	PPP1CC, CACNA1D, GNG8, KIF5C	MED12_Treg_Stimulated
hsa00562	Inositol phosphate metabolism	1.58841	8	0.0067617	0.0212651	0.0450644	MTM1, PIK3CG, INPP5D, INPPL1, INPP4A, INPP4B, PIP4K2A, TPI1	MTMR4, INPP5F, PIP5K1B, SYNJ2, PLCG1	MED12_Treg_Stimulated
hsa00030	Pentose phosphate pathway	2.51352	7	0.00763359	0.0224883	0.0321445	H6PD, DERA, PGM1, PFKP	GPI, TKT, RPIA, PFKM	MED12_Treg_Stimulated
hsa05133	Pertussis	1.96782	2	0.0110428	0.026279	0.0295378	ITGB1, ITGAM, ITGB2, CFL1, CASP7, CASP1, PYCARD, C4BPB, MAPK8, IRF8, GNAI2, NOD1	JUN, TNF, IL10, CXCL8, IL1A	MED12_Treg_Stimulated
hsa04924	Renin secretion	1.06634	1	0.00512821	0.0290847	0.0290847	PTGER2, GNAS, PRKACB, GNAI2, PPP3CA, CTSB	PTGER4, CACNA1D	MED12_Treg_Stimulated
hsa04512	ECM-receptor interaction	0.999697	4	0.00661688	0.0299899	0.0492775	COL9A2, LAMC2, FN1, ITGA1, ITGA2, ITGB1, ITGB7, SV2A, CD47	ITGB8	MED12_Treg_Stimulated
hsa04713	Circadian entrainment	1.01864	1	0.00657895	0.0333811	0.0333811	CAMK2D, CAMK2G, GNAI2, GNB1, GNAS, ADCY7, PRKACB	RYR1, GNG8, ADCY1, CACNA1D	MED12_Treg_Stimulated
hsa04640	Hematopoietic cell lineage	2.53944	1	0.00512821	0.0352433	0.0352433	HLA-DPA1, HLA-DPB1, HLA-DQA1, HLA-DQA2, HLA-DQB1, HLA-DRA, HLA-DRB1, HLA-DRB5, CD38, CD4, CD3E, CD33, ITGAM, CD59, ITGA1, ITGA2	KITLG, IL5, IL1A, TNF, CSF1, HLA-DOA, IL2RA, TFRC, CD2, IL6R, IL1R1, IL1R2	MED12_Treg_Stimulated
hsa05146	Amoebiasis	1.65494	2	0.00570876	0.0361801	0.044711	FN1, LAMC2, GNAS, PRKACB, ACTN1, ACTN4, ITGB2, ITGAM, PIK3R1	IL1R1, IL1R2, ADCY1, CXCL8, TNF, IFNG, ARG2, PRDX1, SERPINB9, IL10	MED12_Treg_Stimulated
hsa04916	Melanogenesis	1.23163	1	0.00657895	0.0425399	0.0425399	GNAS, ADCY7, PRKACB, CREB3, CREB3L2, KRAS, GNAI2, CAMK2D, CAMK2G	ADCY1, WNT10A, FZD3, TCF7, KITLG	MED12_Treg_Stimulated
hsa00480	Glutathione metabolism	2.04224	1	0.00512821	0.0433416	0.0433416	LAP3, MGST3, GSTO1, GSTP1, GSTK1, IDH1, IDH2, SMS	GGCT, GSTA4, ODC1, SRM, RRM2B	MED12_Treg_Stimulated
hsa05150	Staphylococcus aureus infection	1.45011	4	0.00710627	0.0441485	0.0498609	C3AR1, ICAM1, ITGAM, ITGB2, HLA-DPA1, HLA-DPB1, HLA-DQA1, HLA-DQA2, HLA-DQB1, HLA-DRA, HLA-DRB1, HLA-DRB5	KRT10, HLA-DOA, IL10	MED12_Treg_Stimulated

## Sheet: GSEA_clusterprofiler
ID	Description	setSize	enrichmentScore	NES	pvalue	p.adjust	qvalue	rank	leading_edge	core_enrichment	condition
REACTOME_RRNA_PROCESSING	REACTOME_RRNA_PROCESSING	201	-0.607865	-2.42403	1e-10	1.3919444444444445e-7	1.3245614035087721e-7	8930	tags=79%, list=34%, signal=53%	NOP10/RRP36/NOP58/EXOSC8/XRN2/RPL31/RPS27/RPL27A/RPS25/RPS12/BMS1/RPL36A/WDR36/FCF1/MTREX/RPS27A/WDR18/TSR3/MPHOSPH6/TSR1/RPS29/RPP30/RPS11/NCL/FAU/RRP1/DCAF13/EXOSC1/RPS10/FTSJ3/RPL24/RPS24/RPL30/RPL23A/RIOK1/RPL3/RPL35/MT-RNR1/SNU13/RPL39/RPL14/ELAC2/TEX10/RPS20/RPL37/RPL41/RPS23/RPL36/RPS3/NSUN4/RPL12/RPL7A/RPS15A/PNO1/RPLP1/NIP7/RPL34/RPS19/RPS26/RPL13A/UTP4/RPLP2/MRM1/RPL9/RPL26/RPS8/PES1/EB…	Resting
GOMF_STRUCTURAL_CONSTITUENT_OF_RIBOSOME	GOMF_STRUCTURAL_CONSTITUENT_OF_RIBOSOME	162	-0.596573	-2.33293	1e-10	1.3919444444444445e-7	1.3245614035087721e-7	8777	tags=76%, list=34%, signal=51%	MRPS18C/MRPS7/MRPS9/RPL31/MRPL51/RPS27/RPL27A/MRPS21/MRPL1/MRPL55/RPS25/RPS12/RPL36A/MRPS35/MRPS34/MRPS22/RPS27A/MRPS18B/MRPL22/RPS29/MRPL15/RPS11/RPL7L1/MRPL47/RSL24D1/MRPL11/RPS10/RPL24/RPS24/RPL30/RPL23A/RPL3/RPL35/MRPS18A/RPL39/RPL14/MRPS23/RPS20/SRBD1/RPL37/RPL41/RPS23/RPL36/RPS3/RPL12/RPL7A/RPS15A/RPLP1/RPL34/RPS19/RPS26/RPL13A/RPLP2/RPL9/MRPS11/RPL26/RPS8/RPL35A/RPS15/RPS9/RPL28/MRPL34/MRP…	Resting
KEGG_RIBOSOME	KEGG_RIBOSOME	86	-0.65922	-2.33047	1e-10	1.3919444444444445e-7	1.3245614035087721e-7	8716	tags=94%, list=33%, signal=63%	RPL31/RPS27/RPL27A/RPS25/RPS12/RPL36A/RPS27A/RPS29/RPS11/RSL24D1/FAU/RPS10/RPL24/RPS24/RPL30/RPL23A/RPL3/RPL35/RPL39/RPL14/RPS20/RPL37/RPL41/RPS23/RPL36/RPS3/RPL12/RPL7A/RPS15A/RPLP1/RPL34/RPS19/RPS26/RPL13A/RPLP2/RPL9/RPL26/RPS8/RPL35A/RPS15/RPS9/RPL28/RPL15/UBA52/RPL38/RPL10A/RPS3A/RPL5/RPL23/RPS7/RPS4X/RPS28/RPL37A/RPS21/RPL19/RPL7/RPLP0/RPSA/RPL11/RPL21/RPS6/RPL27/RPS16/RSL24D1P11/RPL13/RPL8/…	Resting
REACTOME_EUKARYOTIC_TRANSLATION_ELONGATION	REACTOME_EUKARYOTIC_TRANSLATION_ELONGATION	90	-0.651854	-2.32443	1e-10	1.3919444444444445e-7	1.3245614035087721e-7	8716	tags=94%, list=33%, signal=63%	RPL31/RPS27/RPL27A/EEF1A1/RPS25/RPS12/RPL36A/RPS27A/RPS29/RPS11/FAU/RPS10/RPL24/RPS24/RPL30/RPL23A/RPL3/RPL35/RPL39/RPL14/EEF1D/RPS20/RPL37/RPL41/RPS23/RPL36/RPS3/RPL12/RPL7A/RPS15A/RPLP1/RPL34/RPS19/RPS26/RPL13A/RPLP2/RPL9/RPL26/RPS8/RPL35A/RPS15/RPS9/RPL28/RPL15/UBA52/RPL38/RPL10A/RPS3A/RPL5/RPL23/RPS7/RPS4X/RPS28/RPS14/RPL37A/RPS21/RPL19/RPL7/RPLP0/RPSA/RPL11/RPL21/RPS6/RPL27/RPS16/EEF2/RPL13/…	Resting
GOBP_RIBOSOME_BIOGENESIS	GOBP_RIBOSOME_BIOGENESIS	297	-0.553952	-2.29662	1e-10	1.3919444444444445e-7	1.3245614035087721e-7	9324	tags=70%, list=36%, signal=45%	DDX31/DKC1/WDR75/GTPBP10/ABT1/DIMT1/UTP18/GTPBP4/DDX18/C1D/NPM1/NOP10/RRP36/NOP58/EXOSC8/MRPS7/XRN2/POP7/SUV39H1/SART1/NOP9/RPS27/ZNHIT3/SDAD1/MRPL1/RPS25/BMS1/NSA2/WDR36/FASTKD2/NLE1/FCF1/MTREX/WDR18/PTEN/NGDN/TSR3/LSM6/LSG1/MPHOSPH6/NOL8/SLX9/TSR1/RAN/SIRT7/MRPL22/NSUN5/NOL10/RPP30/MAK16/RPL7L1/HELB/LTO1/YBEY/RSL24D1/RRP1/DCAF13/REXO4/EXOSC1/DDX54/RPF2/METTL17/FTSJ3/RPL24/RPS24/PIH1D1/RPL23A/RI…	Resting
REACTOME_EUKARYOTIC_TRANSLATION_INITIATION	REACTOME_EUKARYOTIC_TRANSLATION_INITIATION	117	-0.61436	-2.27818	1e-10	1.3919444444444445e-7	1.3245614035087721e-7	8992	tags=86%, list=34%, signal=57%	EIF3L/EIF2B1/EIF3J/RPL31/RPS27/RPL27A/EIF3A/RPS25/RPS12/RPL36A/EIF3E/RPS27A/RPS29/RPS11/EIF3M/FAU/RPS10/EIF5B/RPL24/EIF2S3/RPS24/RPL30/EIF4B/RPL23A/RPL3/RPL35/RPL39/RPL14/EIF3H/RPS20/RPL37/PABPC1/RPL41/RPS23/RPL36/RPS3/EIF3D/RPL12/RPL7A/RPS15A/RPLP1/RPL34/RPS19/RPS26/EIF3F/RPL13A/RPLP2/RPL9/RPL26/RPS8/RPL35A/RPS15/RPS9/RPL28/EIF2B2/RPL15/UBA52/RPL38/RPL10A/RPS3A/EIF3G/RPL5/RPL23/RPS7/RPS4X/RPS28/…	Resting
GOCC_RIBOSOMAL_SUBUNIT	GOCC_RIBOSOMAL_SUBUNIT	175	-0.573846	-2.25931	1e-10	1.3919444444444445e-7	1.3245614035087721e-7	8823	tags=73%, list=34%, signal=48%	MRPL50/MRPS18C/MRPS7/MRPS9/RPL31/MRPL51/RPS27/RPL27A/MRPS21/MRPL48/MRPL1/MRPL55/RPS25/RPS12/RPL36A/MRPS35/MRPS34/MRPS22/RPS27A/MRPS18B/MRPL22/RPS29/MRPL15/RPS11/RPL7L1/MRPL47/MRPS27/MRPL11/RPS10/RPL24/RPS24/RPL30/RPL23A/RPL3/RPL35/MRPS18A/RPL39/RPL14/RPS20/RPL37/RPL41/RPS23/RPL36/RPS3/NSUN4/MPV17L2/RPL12/RPL7A/RPS15A/RPLP1/RPL34/RPS19/RPS26/RPL13A/RPLP2/RPL9/MRPS11/RPL26/RPS8/RPL35A/RPS15/RPS9/RP…	Resting
REACTOME_TRANSLATION	REACTOME_TRANSLATION	288	-0.541922	-2.25174	1e-10	1.3919444444444445e-7	1.3245614035087721e-7	9289	tags=69%, list=35%, signal=45%	EIF5/EIF4G1/EIF2B5/AARS1/SRP68/MRPS31/RPN2/MRPS10/MRPS14/MT-RNR2/MRPS33/EIF3L/PPA1/EIF2B1/EIF3J/AURKAIP1/MRPL50/WARS2/MRPS18C/KARS1/MRPS7/MRPS9/RPL31/YARS1/MRPL51/RPS27/RPL27A/MRPS21/MRPL48/EIF3A/MRPL1/MRPL55/EEF1A1/RPS25/SEC11A/SSR4/LARS1/RPS12/RPL36A/DARS2/EIF3E/MRPS35/MRPS34/MRPS22/RPS27A/SSR2/MRPS18B/MRPL22/RPS29/MRPL15/SSR3/SPCS3/SRPRA/RPS11/EIF3M/MRPL47/MRPS27/FAU/MRPL11/RPS10/EIF5B/APEH/RP…	Resting
RUBENSTEIN_SKELETAL_MUSCLE_T_CELLS	RUBENSTEIN_SKELETAL_MUSCLE_T_CELLS	180	-0.572203	-2.24685	1e-10	1.3919444444444445e-7	1.3245614035087721e-7	9384	tags=82%, list=36%, signal=53%	UXT/SARAF/SELL/HCST/HMGN1/TPT1/FYB1/HNRNPA1/TOMM7/NPM1/EIF3L/OCIAD2/TSC22D3/ATP5MG/EIF1/ERP29/RPL31/CD3D/RPS27/RPL27A/EEF1A1/PFN1/RPS25/RPS12/BTG1/RPL36A/EIF3E/GMFG/SNHG32/LCK/JUNB/COMMD6/RPS27A/FXYD5/LDHB/RPS29/RSL24D1/FAU/CD44/RPS10/COTL1/RPL24/RPS24/RPL30/EVL/RPL23A/RPL3/HSPA8/RPL35/RPL39/RPL14/EEF1D/ZFAS1/EIF3H/RPS20/RPL37/PABPC1/NOP53/RPL41/CYBA/RPS23/RPL36/RPS3/EIF3D/RPL12/PPP2R5C/RPL7A/RPS…	Resting
GNF2_EIF3S6	GNF2_EIF3S6	118	-0.600599	-2.23079	1e-10	1.3919444444444445e-7	1.3245614035087721e-7	9424	tags=83%, list=36%, signal=53%	CDV3/UXT/PAPOLA/HMGN1/HNRNPA1/NPM1/PNRC2/EIF3L/PTMA/ATP5MG/KARS1/RPL31/RPL27A/RPS25/TAF1D/RPS12/RPL36A/EIF3E/NSA2/NACA/RPS29/FAU/RPS10/RPL24/RPS24/RPL30/EIF4B/RPL23A/RPL3/RPL35/RPL39/RPL14/EIF3H/RPS20/RPL37/PABPC1/GTF3A/RPL41/RPS23/RPL36/RPS3/EIF3D/RPL12/RPL7A/RPL34/RPS19/EIF3F/RPL13A/RPLP2/RPL9/RPS8/RPL35A/NOL11/BTF3/RPS15/RPS9/RPL28/RPL15/UBA52/RPL38/RPL10A/RPS3A/RPL5/RPL23/RPS7/RPS4X/RPS28/RPS…	Resting
MORF_NPM1	MORF_NPM1	158	-0.554473	-2.15321	1e-10	1.3919444444444445e-7	1.3245614035087721e-7	9495	tags=72%, list=36%, signal=46%	SLC25A3/UBE2L3/UQCRH/CFL1/DRG1/STRAP/HMGN1/NONO/TPT1/HNRNPA1/PPIA/NPM1/ATP5F1A/CCT7/H3-3A/PTMA/RPL31/RPS27/RPL27A/JTB/EEF1A1/UBE2I/PFN1/RPS25/SRSF2/RPS12/ACP1/RPL36A/EIF3E/RPS27A/RAN/NACA/UQCRFS1/SNRPE/RPS29/RPS11/EIF3M/NCL/FAU/COX4I1/RPS10/YBX1/RPL24/RPS24/RPL30/RPL23A/RPL3/RPL35/RPL14/EEF1D/EIF3H/RPS20/RPL37/PABPC1/RPS23/RPS3/EIF3D/RPL12/RPS15A/RPLP1/RPL34/RPS19/EIF3F/RPL13A/RPLP2/RPL9/RPS8/BTF…	Resting
GOBP_RRNA_METABOLIC_PROCESS	GOBP_RRNA_METABOLIC_PROCESS	259	-0.515929	-2.12932	1e-10	1.3919444444444445e-7	1.3245614035087721e-7	9316	tags=68%, list=36%, signal=44%	DKC1/SMARCB1/WDR75/ABT1/TRIR/DIMT1/UTP18/GTPBP4/DDX18/C1D/MACROH2A1/TAF1B/DEDD/NOP10/RRP36/NOP58/EXOSC8/XRN2/POP7/SUV39H1/SART1/NOP9/RPS27/ZNHIT3/MRPL1/RPS25/BMS1/NSA2/WDR36/FCF1/MTREX/WDR18/NGDN/TSR3/LSM6/MPHOSPH6/NOL8/SLX9/TSR1/SIRT7/NSUN5/NOL10/RPP30/GTF3C5/MAK16/RPL7L1/HELB/NCL/YBEY/RRP1/DCAF13/REXO4/EXOSC1/DDX54/RPF2/FTSJ3/RPS24/DDX11/PIH1D1/RIOK1/RPL35/WDR55/SNU13/GTF3C2/RPL14/ZNHIT6/SMARCA…	Resting
HOWARD_NEUTROPHIL_INACT_MONOV_INFLUENZA_A_INDONESIA_05_2005_H5N1_AGE_18_49YO_1DY_UP	HOWARD_NEUTROPHIL_INACT_MONOV_INFLUENZA_A_INDONESIA_05_2005_H5N1_AGE_18_49YO_1DY_UP	380	0.5097066149510613	2.117614586741507	1e-10	1.3919444444444445e-7	1.3245614035087721e-7	5436	tags=37%, list=21%, signal=30%	APOL4/SORT1/IFI44L/IGF2BP3/TRIM6/WHRN/SECTM1/LPCAT2/BATF2/LHFPL2/GBP1P1/CMPK2/ANKRD22/RAB20/FCER2/KLF5/FAM241A/CALHM6/RSAD2/IFI6/MSRB2/IFIT3/RASGRP3/MED12L/IFI44/STK3/SESTD1/TLR5/FBXO6/IL18R1/ITPRIPL2/CEACAM1/FRMD3/ANXA3/RILP/SCRN1/PSTPIP2/IFITM3/FZD5/EPB41L5/HLA-DMB/MDK/P2RY14/PLSCR1/PARP10/ICAM1/ETV7/C3AR1/NRN1/LOXL1/TFEC/CREG1/HLA-DRA/EPSTI1/WDR86/OAS3/NOD2/BATF/DDX60/HLA-K/FLT3LG/SERPING1/KCN…	Resting
JAATINEN_HEMATOPOIETIC_STEM_CELL_DN	JAATINEN_HEMATOPOIETIC_STEM_CELL_DN	209	-0.513875	-2.056	1e-10	1.3919444444444445e-7	1.3245614035087721e-7	3325	tags=36%, list=13%, signal=32%	SAMHD1/MIR22HG/TOB1/TRABD2A/CD28/CXCL16/NKG7/TXNIP/ANKRD55/ITGAM/SLFN5/DENND2D/IL10RA/UPP1/GZMH/GIMAP4/ETS1/HBD/LDLRAP1/CCL5/HBM/GZMK/TENM1/MMP9/PF4V1/SERPINA1/PLBD1/FPR1/TUBB1/ARL4C/PASK/MNDA/FAM102A/GZMB/NPL/HBB/CEBPD/LRRN3/PLXDC1/SULF2/FCGR3B/AQP3/CD14/CCR7/CD8A/CYP4F3/TRDC/CD163/C5AR1/CCL3/CCL4/CYBB/TRBC1/TUBB2A/THBS1/NELL2/EPHA4/S1PR5/KLRB1/SAMD3/IL7R/S100A9/CX3CR1/MPEG1/LGALS2/VCAN/VSIG1/LY…	Resting
GOBP_NCRNA_PROCESSING	GOBP_NCRNA_PROCESSING	374	-0.480278	-2.05262	1e-10	1.3919444444444445e-7	1.3245614035087721e-7	9320	tags=63%, list=36%, signal=41%	TUT4/DKC1/WDR75/ZBTB8OS/ABT1/DIMT1/AARS1/UTP18/GTPBP4/RNF113A/DDX18/RTCB/TSEN15/C1D/AGO1/RPP25L/ELP5/TARBP1/NOP10/CLP1/RRP36/TRDMT1/NOP58/EXOSC8/KARS1/XRN2/POP7/SUV39H1/SMAD3/NSUN2/SART1/NOP9/RPS27/TP53RK/ZNHIT3/DALRD3/INTS2/MRPL1/ELP1/RPS25/USB1/BMS1/POP1/NSA2/WDR36/TRNT1/FCF1/MTREX/RTRAF/WDR18/NGDN/TSR3/LSM6/MPHOSPH6/NOL8/SLX9/TSR1/SIRT7/NSUN5/INTS4/NOL10/RPP30/MAK16/RPL7L1/HELB/CTU2/YBEY/TRMT1…	Resting
GOBP_RIBONUCLEOPROTEIN_COMPLEX_BIOGENESIS	GOBP_RIBONUCLEOPROTEIN_COMPLEX_BIOGENESIS	432	-0.469034	-2.0236	1e-10	1.3919444444444445e-7	1.3245614035087721e-7	9324	tags=61%, list=36%, signal=40%	DDX31/STRAP/DKC1/EIF5/WDR75/GTPBP10/ABT1/DIMT1/TGS1/UTP18/GTPBP4/DDX18/C1D/MCTS1/AGO1/NPM1/SMN1/NOP10/LUC7L/CLP1/RRP36/NOP58/DHX9/EXOSC8/SNRPD1/MRPS7/XRN2/POP7/SUV39H1/SART1/NOP9/RPS27/ZNHIT3/SDAD1/SNRPG/EIF3A/MRPL1/SRPK1/RAMAC/RPS25/CPSF7/GEMIN5/BMS1/SNRPD2/NSA2/WDR36/LSM4/FASTKD2/NLE1/FCF1/MTREX/PRPF18/PRPF8/WDR18/PTEN/NGDN/TSR3/LSM6/LSG1/MPHOSPH6/NOL8/SLX9/TSR1/RAN/SIRT7/MRPL22/NSUN5/SNRPE/LSM…	Resting
HAY_BONE_MARROW_NAIVE_T_CELL	HAY_BONE_MARROW_NAIVE_T_CELL	397	-0.453802	-1.94905	1e-10	1.3919444444444445e-7	1.3245614035087721e-7	8961	tags=59%, list=34%, signal=39%	OCIAD2/TMEM63A/PIK3IP1/TNFAIP3/SPOCK2/MPZL3/LINC01089/PHLDB3/SLC38A1/TSC22D3/CD27/EIF1/RPL31/CD3D/RPS27/RPL27A/BEX5/CORO1B/EEF1A1/MALAT1/SEPTIN1/RPS25/GPR171/RPS12/CPA5/ITK/BTG1/MORC2-AS1/RPL36A/GRAMD1A/EIF3E/SNRPD2/LBH/SNHG32/ST3GAL1/PBX4/SIRPG/LCK/GPSM3/JUNB/COMMD6/TESPA1/RNF125/RPS27A/FXYD7/FXYD5/SLC25A45/SSR2/LINC00402/BCL11B/LDHB/RPS29/ZC3HAV1/MGAT4A/LINS1/CD5/HELB/ADD3/FAU/GATA3/RPS10/SF1/R…	Resting
HAY_BONE_MARROW_STROMAL	HAY_BONE_MARROW_STROMAL	433	0.4411902276599971	1.859318512081715	1e-10	1.3919444444444445e-7	1.3245614035087721e-7	4697	tags=35%, list=18%, signal=29%	NID1/TMEM98/FRMD4A/THY1/CRISPLD1/CDO1/CFI/KIAA1217/PLN/DEPP1/ADM/JAG1/RBMS3/TFPI/SPRY1/PLS3/GLI3/MEGF10/NRXN1/FZD1/CDC42EP4/CFH/WWTR1/ZCCHC24/FZD7/PALLD/ENPP2/KIF7/LAMC1/RASD1/ENPEP/PFN2/DZIP1/TMEM45A/MYO1B/CCDC80/RAPGEF4/PABPC5/BMP4/FARP1/FN1/TEAD1/SERPINH1/HSPA12A/EMP1/ANGPTL4/IL1R1/ANK2/FERMT2/FHL1/RGL1/GLIS2/RAI14/MAPK10/ITGB5/EFEMP2/PLPP1/SELENOM/LEPR/CAVIN3/MEDAG/TEAD3/SGCB/FZD5/CAVIN1/CALD…	Resting
GOCC_RIBOSOME	GOCC_RIBOSOME	207	-0.513458	-2.05298	1.3990280002098983e-10	1.844876133961e-7	1.7555669919531413e-7	8823	tags=68%, list=34%, signal=46%	MRPL50/DHX9/MRPS18C/MRPS7/MRPS9/RPL31/MRPL51/RPS27/RPL27A/MRPS21/MRPL48/MRPL1/MRPL55/RPS25/RPS12/RPL36A/MRPS35/MRPS34/MRPS22/HSPA14/RPS27A/MRPS18B/MRPL22/RPS29/MRPL15/RPS11/RPL7L1/MRPL47/RSL24D1/MRPS27/MRPL11/RPS10/SF1/RPL24/RPS24/RPL30/RPL23A/RPL3/RPL35/MRPS18A/RPL39/RPL14/EIF3H/RPS20/RPL37/RPL41/RPS23/RPL36/RPS3/NSUN4/MPV17L2/RPL12/GCN1/RPL7A/RPS15A/RPLP1/RPL34/RPS19/RPS26/RPL13A/RPLP2/RPL9/MRP…	Resting
REACTOME_SRP_DEPENDENT_COTRANSLATIONAL_PROTEIN_TARGETING_TO_MEMBRANE	REACTOME_SRP_DEPENDENT_COTRANSLATIONAL_PROTEIN_TARGETING_TO_MEMBRANE	111	-0.617703	-2.282	1.4845343899806783e-10	1.8597504570482946e-7	1.7697212596348614e-7	8716	tags=82%, list=33%, signal=55%	RPL31/RPS27/RPL27A/RPS25/SEC11A/SSR4/RPS12/RPL36A/RPS27A/SSR2/RPS29/SSR3/SPCS3/SRPRA/RPS11/FAU/RPS10/RPL24/RPS24/RPL30/RPL23A/RPL3/RPL35/SPCS2/RPL39/RPL14/RPS20/RPL37/RPL41/RPS23/RPL36/RPS3/RPL12/RPN1/RPL7A/RPS15A/RPLP1/RPL34/RPS19/RPS26/RPL13A/RPLP2/RPL9/RPL26/RPS8/RPL35A/RPS15/RPS9/RPL28/RPL15/UBA52/RPL38/RPL10A/RPS3A/RPL5/RPL23/RPS7/RPS4X/RPS28/RPS14/RPL37A/RPS21/RPL19/RPL7/RPLP0/RPSA/RPL11/RP…	Resting
TRAVAGLINI_LUNG_CD4_NAIVE_T_CELL	TRAVAGLINI_LUNG_CD4_NAIVE_T_CELL	132	-0.58461	-2.20894	1.5974338644020454e-10	1.905890736790155e-7	1.813627921238413e-7	8940	tags=83%, list=34%, signal=55%	PIK3IP1/SPOCK2/CD27/RPL31/CD3D/RPS27/RPL27A/EEF1A1/SEPTIN1/RPS12/ITK/LCK/TESPA1/RPS27A/FHIT/BCL11B/LDHB/RPS29/RPL24/RPL30/RPL13AP5/RPL23A/RPL3/RCAN3/RPL35/RPL39/RPL14/RPS20/RPL37/RPL41/RPS23/RPL36/RPS3/RPL12/TLE5/RPS15A/RPLP1/RPL34/RPS19/RPL13A/RPLP2/RPL26/PCED1B-AS1/MAL/RPS8/CHMP7/RPL35A/RPS15/RPL28/RPL15/SERINC5/RPL38/RPL10A/RPS3A/RPL5/RPL23/RPS7/RPS28/RPS14/RPL37A/RPS21/RPL19/TC2N/THEM4/RPL7/R…	Resting
REACTOME_NONSENSE_MEDIATED_DECAY_NMD	REACTOME_NONSENSE_MEDIATED_DECAY_NMD	114	-0.599051	-2.21447	2.2006411546305415e-10	2.50623018769401e-7	2.384905366142669e-7	8716	tags=76%, list=33%, signal=51%	RPL31/RPS27/RPL27A/RPS25/RPS12/RPL36A/NCBP2/RPS27A/RPS29/RPS11/FAU/RPS10/RPL24/RPS24/RPL30/RPL23A/RPL3/RPL35/RPL39/RPL14/RPS20/RPL37/PABPC1/RPL41/RPS23/RPL36/RPS3/RPL12/RPL7A/RPS15A/RPLP1/RPL34/RPS19/RPS26/RPL13A/NCBP1/RPLP2/RPL9/RPL26/RPS8/RPL35A/RPS15/RPS9/RPL28/RPL15/UBA52/RPL38/RPL10A/RPS3A/RPL5/RPL23/RPS7/RPS4X/RPS28/RNPS1/RPS14/RPL37A/RPS21/RPL19/RPL7/RPLP0/RPSA/RPL11/EIF4A3/RPL21/RPS6/RPL2…	Resting
MANALO_HYPOXIA_DN	MANALO_HYPOXIA_DN	287	-0.46196	-1.91878	5.279551023838377e-10	5.751267430533503e-7	5.472852663155116e-7	8599	tags=55%, list=33%, signal=37%	EXOSC8/SNRPD1/POP7/YARS1/GMNN/CDC7/POLA2/DHFR/ELK1/LMNB2/SRSF2/CCNE2/TIPIN/NUP85/PSME4/UBIAD1/NLE1/DBF4/TUBGCP4/RFC3/UMPS/TFAM/MELK/SLCO4A1/TSR1/PDCD2/CENPS/ASF1B/SNAPC5/RPP30/PSMG1/MCM6/DLEU2/RRP1/SEH1L/ORC6/PUM3/DDX11/BRCA1/NARS2/COA7/MTHFD1/USP39/LRP8/NUP160/DDX23/RRP1B/MAP2K3/PNO1/MCM2/MCM4/RRM1/MCM10/EBNA1BP2/TUBB4B/NAT10/NOL11/PCYT2/ATIC/SLC25A15/CCNF/TTLL4/RITA1/URB2/PFAS/PCLAF/HEATR3/SLC5…	Resting
GSE13485_CTRL_VS_DAY7_YF17D_VACCINE_PBMC_DN	GSE13485_CTRL_VS_DAY7_YF17D_VACCINE_PBMC_DN	193	0.521186	2.034908372715192	8.888905665845406e-10	9.279647144073196e-7	8.830426023306951e-7	4978	tags=36%, list=19%, signal=29%	NID1/SAMD4A/IFI44L/TCN2/SECTM1/BATF2/IFI27/NLRP3/CXCL11/CMPK2/ANKRD22/CXCL10/SCARB2/RSAD2/IFI6/IFIT3/RGL1/IFI44/FBXO6/MYOF/PLXNC1/IFITM3/PLSCR1/PARP10/C3AR1/ADA2/LGALS3BP/USP18/GMPR/IL15/EPSTI1/OAS3/ADAP2/IL4I1/DDX60/SIGLEC1/GRIN3A/SERPING1/FANCL/SPATS2L/VSIG10L/MX1/HEG1/IRF9/IFI35/ZBP1/BST2/TDRD7/CCR1/MX2/IFIT5/IFIT1/TYMP/OAS1/CHMP5/IFIH1/EIF2AK2/LRRCC1/XAF1/REC8/OASL/CD38/GBP1/AIM2/PARP9/IL15RA…	Resting
REACTOME_SELENOAMINO_ACID_METABOLISM	REACTOME_SELENOAMINO_ACID_METABOLISM	112	-0.593213	-2.18587	1.5966792364529441e-9	1.545696269679058e-6	1.4708702121955135e-6	8771	tags=82%, list=33%, signal=55%	KARS1/RPL31/RPS27/RPL27A/RPS25/LARS1/RPS12/RPL36A/RPS27A/SEPHS2/RPS29/RPS11/FAU/RPS10/RPL24/RPS24/RPL30/RPL23A/RPL3/RPL35/RPL39/RPL14/RPS20/RPL37/RPL41/RPS23/RPL36/RPS3/RPL12/RPL7A/RPS15A/RPLP1/SARS1/RPL34/RPS19/RPS26/RPL13A/RPLP2/RPL9/RPL26/RPS8/RPL35A/RPS15/RPS9/RPL28/AHCY/RPL15/UBA52/RPL38/RPL10A/RPS3A/RPL5/QARS1/RPL23/RPS7/RPS4X/RPS28/RPS14/RPL37A/RPS21/RPL19/RPL7/RPLP0/RPSA/RPL11/RPL21/IARS1…	Resting
FRANCO_BLOOD_SANOFI_PASTEUR_SA_INACTIVATED_INFLUENZA_VACCINE_CORRELATED_WITH_ANTIBODY_RESPONSE_AGE_18_40YO_1DY_POSITIVE	FRANCO_BLOOD_SANOFI_PASTEUR_SA_INACTIVATED_INFLUENZA_VACCINE_CORRELATED_WITH_ANTIBODY_RESPONSE_AGE_18_40YO_1DY_POSITIVE	125	0.5825441887148507	2.147093216377221	1.6039953307385955e-9	1.545696269679058e-6	1.4708702121955135e-6	5251	tags=43%, list=20%, signal=35%	SAMD4A/IFI44L/TRIM6/TCN2/BATF2/LHFPL2/CMPK2/ANKRD22/SCARB2/RSAD2/IFI6/IFIT3/RGL1/IFI44/FBXO6/MYOF/CEACAM1/FRMD3/P2RY14/PLSCR1/PARP10/C3AR1/IL15/FGL2/CREG1/EPSTI1/OAS3/DDX60/STX11/CD74/MX1/IFI35/ZBP1/TDRD7/CCR1/ATF3/MX2/IFIT1/TYMP/OAS1/IFIH1/EIF2AK2/XAF1/OASL/GBP1/RIPK2/AIM2/CASP1/LYSMD2/PARP9/GCH1/LAP3/UNC93B1/RPS6KC1	Resting
GOCC_T_CELL_RECEPTOR_COMPLEX	GOCC_T_CELL_RECEPTOR_COMPLEX	94	-0.612746	-2.19875	2.335787813822181e-9	2.090112988404098e-6	1.988932104626782e-6	5728	tags=59%, list=22%, signal=46%	TRBV10-2/TRBV10-3/TRAV40/TRDV3/TRBV6-1/TRBV5-4/TRBJ1-5/TRAV1-1/TRBJ1-4/TRGV2/TRAV38-1/TRBV5-5/TRAV8-2/TRAV38-2DV8/TRAV7/TRAV18/TRDV1/TRAV22/TRBV14/TRAV6/TRAV17/TRAV30/TRAV20/TRAV23DV6/TRAV26-1/TRAC/TRAV29DV5/TRBC2/TRGV8/TRGV3/TRAV4/TRAV8-3/TRGJ2/TRAV2/TRBV27/TRAV25/TRGV10/TRAV12-3/TRBV3-1/TRAV39/TRAV5/TRBV28/TRAV35/TRAV13-2/TRAV36DV7/CD8A/TRAV1-2/TRBV23-1/TRAV12-2/SYK/TRBV5-1/TRBV7-9/TRAV13-1/TRA…	Resting
GSE13485_DAY1_VS_DAY7_YF17D_VACCINE_PBMC_DN	GSE13485_DAY1_VS_DAY7_YF17D_VACCINE_PBMC_DN	194	0.5127854978182991	2.0035812217591324	2.321111573313329e-9	2.090112988404098e-6	1.988932104626782e-6	5424	tags=35%, list=21%, signal=28%	SAMD4A/IFI44L/SECTM1/IFI27/CMPK2/CXCL10/SCARB2/CLIC2/CALHM6/RSAD2/IFI6/IFIT3/RGL1/IFI44/TLR4/FBXO6/MYOF/IFITM3/PLSCR1/SLFN12/TLR1/C3AR1/BMP2K/LGALS3BP/USP18/GMPR/EPSTI1/OAS3/DDX60/SIGLEC1/SERPING1/FANCL/SPATS2L/MX1/HEG1/TM9SF1/ZBP1/TDRD7/CCR1/FNIP2/MX2/IFIT5/IFIT1/THAP9/OAS1/CHMP5/IFIH1/EIF2AK2/ABHD6/BMPR2/XAF1/OASL/CD38/PBK/GBP1/AIM2/CASP1/LYSMD2/ANAPC10/PARP9/GCH1/LAP3/C4orf33/DTX3L/ATP11C/VRK2…	Resting
AIZARANI_LIVER_C3_NK_NKT_CELLS_2	AIZARANI_LIVER_C3_NK_NKT_CELLS_2	161	-0.534929	-2.08945	2.590298988856143e-9	2.2379290057169197e-6	2.1295924536330906e-6	8940	tags=67%, list=34%, signal=44%	PIK3IP1/TNFAIP3/PRDM1/SPOCK2/SLC38A1/TSC22D3/CD3D/RPS27/RPL27A/RPS25/STK17B/GPR171/RPS12/ITK/BTG1/SIRPG/LCK/JUNB/SESN1/RPS27A/GZMA/S100A4/BCL11B/PDCD4/RPS29/ZC3HAV1/TAGAP/GATA3/CD44/RPS10/RPL30/RPL23A/AKNA/RPL39/RPS20/RPL37/RPL41/RPS3/RPS15A/RPLP1/RASGRP1/RPL34/RPS19/RPS26/IL2RG/TNFAIP8/ZNF90/RPL13A/RPLP2/PCED1B-AS1/RPL35A/PAG1/RPL28/TMSB4X/RPL10A/RPS3A/RPS14/RPS6KA3/PRF1/RPL19/TC2N/RPSA/CD2/RPL2…	Resting
WP_CYTOPLASMIC_RIBOSOMAL_PROTEINS	WP_CYTOPLASMIC_RIBOSOMAL_PROTEINS	87	-0.628251	-2.22846	3.3091434567310287e-9	2.591668420807467e-6	2.466207595134457e-6	8716	tags=94%, list=33%, signal=63%	RPL31/RPS27/RPL27A/RPS25/RPS12/RPL36A/RPS27A/RPS29/RPS11/FAU/RPS10/RPL24/RPS24/RPL30/RPL23A/RPL3/RPL35/RPL39/RPL14/RPS20/RPL37/RPL41/RPS23/RPL36/RPS3/RPL12/RPL7A/RPS15A/RPLP1/RPL34/RPS19/RPS26/RPL13A/RPLP2/RPL9/RPL26/RPS8/RPL35A/RPS15/RPS9/RPL28/RPS6KA1/RPL15/UBA52/RPL38/RPL10A/RPS3A/RPL5/RPL23/RPS7/RPS4X/RPS28/RPS14/RPL37A/RPS6KA3/RPS21/RPL19/RPL7/RPLP0/RPSA/RPL11/RPL21/RPS6/RPL27/RPS16/RPL13/RP…	Resting
REACTOME_REGULATION_OF_EXPRESSION_OF_SLITS_AND_ROBOS	REACTOME_REGULATION_OF_EXPRESSION_OF_SLITS_AND_ROBOS	162	-0.529091	-2.06903	3.153482531199825e-9	2.591668420807467e-6	2.466207595134457e-6	8730	tags=60%, list=33%, signal=41%	ELOB/RPL31/RPS27/RPL27A/RPS25/PSMD13/RPS12/PSMD5/RPL36A/NCBP2/PSME4/RPS27A/RPS29/PSMD6/PSMD8/PSMB3/RPS11/FAU/RPS10/RPL24/RPS24/RPL30/RPL23A/RPL3/PSMC4/RPL35/RPL39/RPL14/RPS20/RPL37/PABPC1/RPL41/RPS23/RPL36/RPS3/RPL12/RPL7A/RPS15A/RPLP1/RPL34/RPS19/RPS26/RPL13A/NCBP1/RPLP2/RPL9/RPL26/RPS8/RPL35A/RPS15/RPS9/RPL28/RPL15/UBA52/RPL38/RPL10A/RPS3A/RPL5/RPL23/RPS7/RPS4X/RPS28/RNPS1/RPS14/RPL37A/PSME3/RP…	Resting
HOWARD_PBMC_INACT_MONOV_INFLUENZA_A_INDONESIA_05_2005_H5N1_AGE_19_39YO_AS03_ADJUVANT_VS_BUFFER_1DY_UP	HOWARD_PBMC_INACT_MONOV_INFLUENZA_A_INDONESIA_05_2005_H5N1_AGE_19_39YO_AS03_ADJUVANT_VS_BUFFER_1DY_UP	319	0.445134	1.834688117756523	3.3100534610193155e-9	2.591668420807467e-6	2.466207595134457e-6	5006	tags=41%, list=19%, signal=34%	SAMD4A/APOL4/TMTC1/SORT1/IFI44L/SMAD1/ADM/IGF2BP3/TCN2/PLA2G4A/SECTM1/LPCAT2/BATF2/NLRP3/IRAG1/OPLAH/WDFY3/LHFPL2/GBP1P1/CMPK2/NLRC4/ANKRD22/RAB20/CXCL10/RNF217/ZNF703/RBM47/SCARB2/FAM241A/AK4/CALHM6/RSAD2/IFI6/IFIT3/IFI44/TLR4/FBXO6/MYOF/ITPRIPL2/HSPA6/SLC8A1/FRMD3/PLXNC1/DUSP3/GNB4/PSTPIP2/IFITM3/FZD5/COX17P1/LRG1/C1DP1/PLSCR1/SHTN1/ICAM1/TLR1/MPZL2/ETV7/C3AR1/TFEC/EPB41L3/IL15/FGL2/EPSTI1/OAS3…	Resting
MORF_UBE2I	MORF_UBE2I	234	-0.476136	-1.93881	3.4477069778907172e-9	2.6176454039712704e-6	2.4909270510119543e-6	9797	tags=56%, list=37%, signal=36%	DHX38/EIF4H/BCL7B/STARD7/AP2M1/CANX/SLC25A3/UBE2L3/UQCRH/CFL1/HNRNPUL1/BANF1/CDV3/DRG1/SNRPB2/STRAP/HMGN1/NONO/HNRNPA1/PPIA/NPM1/ATP5F1A/CCT7/H3-3A/PTMA/PCMT1/KARS1/BAG6/RPL31/SART1/SET/NAP1L4/JTB/UBE2I/RPS25/PTBP1/SRSF2/RPS12/ACP1/ILF2/RALY/COX6B1/ARFGAP2/PRPF8/RPS27A/NGDN/ATP5MC1/SSR2/RAN/NACA/UQCRFS1/SNRPE/PSMD8/PSMB3/RPS11/EIF3M/CS/NCL/GNB2/SNRNP70/FAU/COX4I1/YBX1/RPL24/RPS24/RPL30/LYPLA2/RPL…	Resting
ELVIDGE_HYPOXIA_UP	ELVIDGE_HYPOXIA_UP	154	0.5388289330709357	2.031978707375423	3.559480229165516e-9	2.623022857110059e-6	2.49604418546746e-6	5283	tags=45%, list=20%, signal=36%	SAMD4A/UPK1A/STC1/ADM/VLDLR/SPRY1/NOL3/PPFIA4/STC2/TMEM45A/GPR87/DST/KRT7/AK4/TGFBI/ANGPTL4/EFNA3/HILPDA/CSRP2/NREP/ALDOC/RRAGD/CAVIN1/BNIP3L/ANG/GBE1/LOXL1/SERPINE1/VEGFA/BNIP3/PAM/ITPR1/ZNF395/ELF3/CA9/CCN1/LOX/GPRC5A/P4HA1/PDGFB/PFKP/PXDN/CYP1B1/NDRG1/EGLN1/HLA-DRB1/MXI1/ATF3/ASPH/FAM13A/WSB1/GADD45B/DPYSL2/BBX/CXCR4/DPYSL4/ORAI3/PGK1/P4HA2/PGAP1/ZNF292/SCARB1/GLRX/PLIN2/FAM162A/AKAP12/PGM1/GY…	Resting
JAATINEN_HEMATOPOIETIC_STEM_CELL_UP	JAATINEN_HEMATOPOIETIC_STEM_CELL_UP	290	0.458322	1.8745361147397936	5.0798494770759705e-9	3.636446532803955e-6	3.460408741526939e-6	4699	tags=38%, list=18%, signal=31%	SPINK2/CRISPLD1/GATM/FGD5/SMAD1/SMIM24/PLA2G4A/TFPI/PLS3/CFH/TRO/BSPRY/PRDM11/RAVER2/PHACTR1/VAV3/BCAT1/DST/ADGRA3/MEST/EMP1/WASF1/HHEX/MYO5C/HACD1/FHL1/KCTD3/STK3/ITPRIPL2/RHOBTB1/ZNF618/HDGFL3/NREP/ME3/SCRN1/PON2/SLC9A7/CD109/SOCS2/CD34/DAPK1/TXNRD3/SCD/ZFTA/BTBD3/UBR5-DT/PLCB1/TFEC/ARMCX1/DOCK7/GNA15/ZBTB8A/SCN9A/PAM/MIR155HG/ZNF395/TNFRSF21/SERPING1/WDR49/HOXA3/UMODL1/ADGRG6/TNS3/FANCL/CDK2AP…	Resting
GOCC_CYTOSOLIC_RIBOSOME	GOCC_CYTOSOLIC_RIBOSOME	99	-0.600222	-2.16168	7.294228588053763e-9	5.07658047982464e-6	4.83082682805315e-6	8716	tags=85%, list=33%, signal=57%	RPL31/RPS27/RPL27A/MRPL1/RPS25/RPS12/RPL36A/RPS27A/RPS29/RPS11/RPL7L1/RPS10/RPL24/RPS24/RPL30/RPL23A/RPL3/RPL35/RPL39/RPL14/RPS20/RPL37/RPL41/RPS23/RPL36/RPS3/RPL12/RPL7A/RPS15A/RPLP1/RPL34/RPS19/RPS26/RPL13A/RPLP2/RPL9/MRPS11/RPL26/RPS8/RPL35A/RPS15/RPS9/RPL28/RPL15/UBA52/RPL38/RPL10A/RPS3A/RPL5/RPL23/RPS7/RPS4X/RPS28/RPS14/RPL37A/RPS21/RPL19/RPL7/RPLP0/RPSA/RPL11/RPL21/RPS6/RPL27/RPS16/RPL13/RP…	Resting
ELVIDGE_HIF1A_AND_HIF2A_TARGETS_DN	ELVIDGE_HIF1A_AND_HIF2A_TARGETS_DN	93	0.6213086785374291	2.201709047271356	9.181089676149197e-9	6.217086536105896e-6	5.916121797006524e-6	5283	tags=56%, list=20%, signal=45%	SAMD4A/UPK1A/STC1/ADM/VLDLR/NOL3/PPFIA4/TMEM45A/DST/AK4/ANGPTL4/EFNA3/HILPDA/CSRP2/ALDOC/RRAGD/CAVIN1/BNIP3L/ANG/GBE1/LOXL1/SERPINE1/VEGFA/BNIP3/PAM/ITPR1/ZNF395/CA9/LOX/GPRC5A/P4HA1/PDGFB/NDRG1/EGLN1/HLA-DRB1/MXI1/FAM13A/WSB1/DPYSL2/CXCR4/DPYSL4/PGK1/P4HA2/PGAP1/ZNF292/GLRX/PLIN2/FAM162A/AKAP12/PGM1/GYS1/ENO2	Resting
HOWARD_NEUTROPHIL_INACT_MONOV_INFLUENZA_A_INDONESIA_05_2005_H5N1_AGE_18_49YO_3DY_UP	HOWARD_NEUTROPHIL_INACT_MONOV_INFLUENZA_A_INDONESIA_05_2005_H5N1_AGE_18_49YO_3DY_UP	114	0.5762702010665913	2.0961924222068427	1.535776620306244e-8	9.888224154590206e-6	9.409542253420084e-6	6647	tags=58%, list=25%, signal=43%	IFI44L/TRIM6/BATF2/LHFPL2/CMPK2/SCARB2/RSAD2/IFI6/IFIT3/IFI44/SESTD1/FRMD3/RHPN1/IFITM3/P2RY14/PLSCR1/PARP10/ETV7/TFEC/CLMP/USP18/HLA-DRA/EPSTI1/WDR86/OAS3/DDX60/SIGLEC1/AGRN/SERPING1/SPATS2L/MX1/GRAMD1B/RHOC/ZNF496/IFI35/ZBP1/BTN2A3P/BST2/GBP6/IFIT5/LPAR6/IFIT1/OAS1/IFIH1/CATSPER2/EIF2AK2/XAF1/OASL/GBP1/AIM2/CREB3L2/GCH1/LAP3/RTP4/MOV10/SLFN13/CARD17/CD2AP/KLHDC7B/ISG15/KIAA1958/ECHDC2/VAMP5/ZCC…	Resting
HOWARD_MONOCYTE_INACT_MONOV_INFLUENZA_A_INDONESIA_05_2005_H5N1_AGE_18_49YO_1DY_UP	HOWARD_MONOCYTE_INACT_MONOV_INFLUENZA_A_INDONESIA_05_2005_H5N1_AGE_18_49YO_1DY_UP	198	0.5007053872206153	1.9570836006344268	1.539176779201828e-8	9.888224154590206e-6	9.409542253420084e-6	4978	tags=35%, list=19%, signal=29%	SAMD4A/APOL4/RHOBTB3/IFI44L/ADM/IGF2BP3/TCN2/SECTM1/FILIP1L/BATF2/FCRL6/CLU/PRICKLE1/ENPP2/GBP1P1/CMPK2/FCGR2B/ANKRD22/RAB20/PRDM11/CXCL10/NR1D1/PRRT2/CALHM6/RSAD2/IFIT3/CD40/IFI44/FBXO6/MYOF/HSPA6/FRMD3/PSTPIP2/IFITM3/PROS1/ETV7/LGALS3BP/EPSTI1/OAS3/ARNTL2/DDX60/IL31RA/SERPING1/KCNJ15/FANCL/KIFC3/SLAMF8/STX11/CD7/IFI35/ZBP1/IFIT5/IFIT1/TYMP/CAMK2D/NAMPT/XAF1/OASL/CD38/GBP1/APOL1/CD9/BCL2A1/AIM2/…	Resting
REACTOME_INFLUENZA_INFECTION	REACTOME_INFLUENZA_INFECTION	154	-0.516752	-2.00511	1.6231985905408775e-8	9.919326996585777e-6	9.439139428947594e-6	8716	tags=63%, list=33%, signal=42%	RPL31/RPS27/RPL27A/NUP107/KPNA3/RPS25/POLR2H/RPS12/NUP85/RPL36A/AAAS/RPS27A/RAN/NUP155/RPS29/RPS11/TGFB1/FAU/SEH1L/RPS10/RPL24/RPS24/RPL30/RPL23A/RPL3/RPL35/RPL39/RPL14/POM121/RPS20/RPL37/RPL41/RPS23/RPL36/NUP160/RPS3/RPL12/RPL7A/RPS15A/RPLP1/RPL34/RPS19/RPS26/RPL13A/RPLP2/RPL9/RPL26/RPS8/NDC1/RPL35A/RPS15/RPS9/RPL28/RPL15/UBA52/RPL38/RPL10A/RPS3A/RPL5/RPL23/RPS7/RPS4X/POLR2I/RPS28/RPS14/RPL37A/N…	Resting
GSE2405_0H_VS_9H_A_PHAGOCYTOPHILUM_STIM_NEUTROPHIL_DN	GSE2405_0H_VS_9H_A_PHAGOCYTOPHILUM_STIM_NEUTROPHIL_DN	193	-0.487046	-1.92983	1.616143509088306e-8	9.919326996585777e-6	9.439139428947594e-6	9534	tags=57%, list=36%, signal=37%	CKS2/ARL6IP1/UBE2L3/ATP5PO/RAP1B/TPT1/CHTOP/PPIA/MKI67/SMARCD2/NPM1/PCNA/PPP2R5A/ATP5MG/RPL31/COX5A/RPS27/RPL27A/SNRPG/MRFAP1L1/RPS25/FABP5/SRSF2/CDC123/LCK/COX6B1/RFC3/RAN/LDHB/RPS29/RPS11/CCT5/RPS10/YBX1/RPL24/RPL30/EIF4B/RPL23A/RPL3/HSPA8/RPL35/SKIV2L/RPL39/RPL14/EIF3H/RPL37/RPS23/RPL36/RPS3/RPL12/RPL7A/RPS15A/RPL34/RPS19/RPS26/RPL13A/RPLP2/RPL9/CSNK2B/NDUFB6/RPL26/RPS8/RPS9/RPL28/RGCC/RPL38/R…	Resting
MORF_RAN	MORF_RAN	264	-0.446343	-1.85365	1.7904317488953555e-8	1.0680777968707888e-5	1.0163729100872132e-5	10180	tags=57%, list=39%, signal=35%	SNRNP200/RBMX/HNRNPA2B1/ANP32B/NDUFS3/ATP5MC3/RAD23A/GPAA1/PSMB4/UBA1/METAP1/COPS5/EIF4H/STARD7/DCTN2/AP2M1/TMED2/CANX/SNRPA/SLC25A3/UBE2L3/UQCRH/ATP5PO/HNRNPUL1/BANF1/DRG1/SNRPB2/UQCRC2/AP2S1/HMGN1/NONO/UTP18/CLTA/RPN2/SSBP1/PPIA/YWHAB/SMARCD2/NPM1/PCNA/CCT7/PCMT1/KARS1/HAX1/ERP29/COX5A/SNRPG/SET/JTB/NDUFAB1/UBE2I/RPS25/PTBP1/PPP1R7/SRSF2/POLR2H/RPS12/ILF2/EIF3E/SNRPD2/RALY/CDC123/COX6B1/RPS27A/…	Resting
MYC_UP.V1_UP	MYC_UP.V1_UP	159	-0.516981	-2.01714	1.916974207846317e-8	1.116971832036964e-5	1.0629000197728049e-5	3485	tags=58%, list=13%, signal=50%	GLRX5/MNT/ZNF420/TMEM201/CAPS/TRMT1/NIP7/HSPBAP1/TFB2M/C19orf48/PES1/DDX10/SLC25A15/UNG/POLR1E/RPUSD4/PPRC1/EEF1AKMT1/RRP15/WDR43/MPHOSPH10/AHSA1/KLF16/GLS2/SPATC1L/SLC25A26/UTP15/PUS3/PCOTH/HP/OR7C1/ICAM5/IL17D/LAS1L/PRMT3/ZNF593/NOP14/DGKD/UTP14A/CAMKMT/KICS2/PUS7/DCAF4/DCTPP1/SLC25A25-AS1/PMM2/PIM2/SLC27A2/MRTO4/AMPD2/FARSB/WDR4/EEF1E1/NOL6/QTRT1/SCFD2/PIGW/SLC19A1/CHCHD10/SORD/C20orf27/UBE3D/…	Resting
MORF_ACTG1	MORF_ACTG1	134	-0.537976	-2.03347	2.5828885805963842e-8	1.4707789406100544e-5	1.3995795777633516e-5	9229	tags=70%, list=35%, signal=46%	TPT1/HNRNPA1/PPIA/NPM1/H3-3A/PTMA/RPL31/RPS27/RPL27A/JTB/EEF1A1/UBE2I/PFN1/RPS25/RPS12/RPL36A/RPS27A/SSR2/RAN/NACA/RPS29/RPS11/NCL/JUND/FAU/COX4I1/RPS10/YBX1/RPL24/RPS24/RPL30/RPL23A/BTBD2/RPL3/LYPLA2/RPL14/RPS20/RPL37/PABPC1/RPS23/RPS3/RPL12/RPS15A/RPLP1/RPL34/RPS19/RPL13A/RPLP2/RPL9/RPS8/RBM3/BTF3/RPS9/RPL28/RPL15/HSP90AB1/RPL38/RPL10A/RPS3A/ACTG1/RPL5/RPL23/RPS7/RPS4X/RPS28/MAZ/RPS14/RPL19/RPL…	Resting
GSE13485_CTRL_VS_DAY3_YF17D_VACCINE_PBMC_DN	GSE13485_CTRL_VS_DAY3_YF17D_VACCINE_PBMC_DN	189	0.4988476097736155	1.9409628768786136	2.8694678369938652e-8	1.597655925686251e-5	1.5203145381967497e-5	5480	tags=42%, list=21%, signal=33%	NID1/SAMD4A/IFI44L/SECTM1/BATF2/IRF8/IFI27/CXCL11/CMPK2/ANKRD22/PRSS16/CXCL10/SCARB2/TBCE/RSAD2/IFI6/IFIT3/RGL1/IFI44/TLR5/FBXO6/MYOF/NREP/PLXNC1/IFITM3/SLC8A1-AS1/METTL7A/PLSCR1/PARP10/C3AR1/USP18/IL15/EPSTI1/OAS3/ADAP2/DDX60/SIGLEC1/C1orf53/SERPING1/TNS3/FANCL/SPATS2L/VSIG10L/MX1/ARHGAP31/ATP10D/BST2/HLA-DPA1/FNIP2/C1orf162/MX2/FAM13A/IFIT1/OAS1/PCCA/CDKN1C/IFIH1/IGFBP7/EIF2AK2/SMCO4/XAF1/OASL/…	Resting
HALLMARK_MYC_TARGETS_V1	HALLMARK_MYC_TARGETS_V1	198	-0.481608	-1.91875	3.1362433549491054e-8	1.708229940396735e-5	1.625535743469044e-5	9846	tags=59%, list=38%, signal=37%	DUT/USP1/EPRS1/COPS5/EIF4H/STARD7/CANX/SNRPA/SLC25A3/UBE2L3/PSMA7/ETF1/SNRPB2/HSPE1/HNRNPA1/SSBP1/CCNA2/PPIA/DDX18/NPM1/PCNA/CCT7/SNRPA1/TFDP1/EIF3J/SNRPD1/KARS1/COX5A/SNRPG/SET/SRPK1/NDUFAB1/SMARCC1/SRSF2/ACP1/ILF2/NCBP2/SNRPD2/TOMM70/RAN/MRPS18B/GOT2/LSM2/PSMD8/PSMB3/MCM6/PPM1G/CCT5/TXNL4A/RPS10/G3BP1/PSMC4/RFC4/RPL14/XPOT/CDC20/CDK4/ABCE1/PABPC1/RPS3/EIF3D/RPL34/RUVBL2/NCBP1/MCM2/IMPDH2/MCM4/R…	Resting
GAUCHER_PBMC_YF_VAX_STAMARIL_UNKNOWN_AGE_10DY_UP	GAUCHER_PBMC_YF_VAX_STAMARIL_UNKNOWN_AGE_10DY_UP	189	0.4962171084944766	1.930727876789694	4.063144733834571e-8	2.1660019426856424e-5	2.0611473285857343e-5	5436	tags=37%, list=21%, signal=29%	SAMD4A/IFI44L/BATF2/IFI27/LHFPL2/JCHAIN/ANKRD22/SCARB2/NTNG2/CALHM6/RSAD2/IFI6/IFIT3/RGL1/IFI44/FBXO6/MYOF/CEACAM1/FRMD3/ASCL2/IFITM3/PLSCR1/PARP10/ABCA1/EPB41L3/LGALS3BP/IL15/EPSTI1/OAS3/ADAP2/TMEM140/DDX60/SERPING1/MT1A/SPATS2L/MX1/SNTB1/RGS12/IRF9/IFI35/ZBP1/BST2/TDRD7/CCR1/ATF3/IFIT5/IFIT1/OAS1/CHMP5/IFIH1/EIF2AK2/GADD45B/XAF1/ABI3/REC8/OASL/CD38/GBP1/AIM2/CASP1/PARP9/PTTG1/GCH1/LAP3/FLVCR2/M…	Resting
REACTOME_RESPONSE_OF_EIF2AK4_GCN2_TO_AMINO_ACID_DEFICIENCY	REACTOME_RESPONSE_OF_EIF2AK4_GCN2_TO_AMINO_ACID_DEFICIENCY	100	-0.580864	-2.10396	4.5516498252304945e-8	2.375866382732292e-5	2.26085238029541e-5	8716	tags=84%, list=33%, signal=56%	RPL31/RPS27/RPL27A/RPS25/RPS12/RPL36A/RPS27A/RPS29/RPS11/DDIT3/FAU/RPS10/RPL24/EIF2S3/RPS24/RPL30/RPL23A/RPL3/RPL35/RPL39/RPL14/RPS20/RPL37/RPL41/RPS23/RPL36/RPS3/RPL12/GCN1/RPL7A/RPS15A/RPLP1/RPL34/RPS19/RPS26/RPL13A/RPLP2/RPL9/RPL26/RPS8/RPL35A/RPS15/RPS9/RPL28/RPL15/UBA52/RPL38/RPL10A/RPS3A/RPL5/RPL23/RPS7/RPS4X/RPS28/RPS14/RPL37A/RPS21/RPL19/RPL7/RPLP0/RPSA/RPL11/RPL21/RPS6/RPL27/RPS16/RPL13/…	Resting
ELVIDGE_HIF1A_TARGETS_DN	ELVIDGE_HIF1A_TARGETS_DN	81	0.6220482247783834	2.160400855097564	5.008898530160264e-8	2.5611827076156205e-5	2.4371976736440383e-5	5283	tags=56%, list=20%, signal=44%	UPK1A/STC1/ADM/VLDLR/NOL3/CYP1A1/PPFIA4/TMEM45A/AK4/ANGPTL4/EFNA3/HILPDA/CSRP2/ALDOC/RRAGD/CAVIN1/BNIP3L/ANG/GBE1/LOXL1/BNIP3/PAM/ZNF395/CA9/LOX/P4HA1/PDGFB/NDRG1/EGLN1/HLA-DRB1/MXI1/FAM13A/WSB1/CXCR4/DPYSL4/PGK1/P4HA2/PGAP1/ZNF292/GLRX/PLIN2/FAM162A/PGM1/GYS1/ENO2	Resting
MORF_TPT1	MORF_TPT1	100	-0.578248	-2.09448	5.5998969401160274e-8	2.806108356692141e-5	2.6702666461816425e-5	9109	tags=81%, list=35%, signal=53%	TPT1/PPIA/NPM1/H3-3A/PTMA/RPL31/RPS27/RPL27A/EEF1A1/RPS25/RPS12/RPL36A/RPS27A/NACA/RPS29/RPS11/JUND/FAU/RPS10/YBX1/RPL24/RPS24/RPL30/RPL23A/RPL3/LYPLA2/RPS20/RPL37/PABPC1/RPS23/RPS3/RPL12/RPS15A/RPLP1/RPL34/RPS19/RPL13A/RPLP2/RPL9/RPS8/RBM3/BTF3/RPS9/RPL28/RPL15/RPL38/RPL10A/RPS3A/ACTG1/RPL5/RPL23/RPS7/RPS4X/RPS14/RPL19/RPL7/RPLP0/RACK1/RPL11/RPL21/RPS6/RPL27/RPS16/EEF2/RPL13/RPL8/RPL32/RPL4/RPL1…	Resting
GOCC_PRERIBOSOME	GOCC_PRERIBOSOME	76	-0.625677	-2.17694	6.043439173194867e-8	2.909369998771167e-5	2.7685294655827468e-5	8907	tags=82%, list=34%, signal=54%	RRP36/WDR37/NOP58/NOP9/BMS1/NSA2/WDR36/FCF1/NGDN/SLX9/TSR1/NOL10/MAK16/RRP1/DCAF13/FTSJ3/RIOK1/SNU13/RRP1B/NIP7/SRFBP1/UTP4/PES1/EBNA1BP2/UTP6/EIF6/RSL1D1/EMG1/RPS7/WDR3/LTV1/PPAN/RRP15/MPHOSPH10/HEATR1/FBL/ZNF622/UTP23/IMP4/MDN1/WDR74/PWP2/LAS1L/NOB1/RRP7A/NOP14/UTP14A/UTP20/ENSG00000275464/WDR12/NOP56/PDCD11/MRTO4/NOL6/FBXW9/UTP25/WDR46/RRS1/BOP1/RRP9/TBL3/RRP7BP	Resting
GOCC_LARGE_RIBOSOMAL_SUBUNIT	GOCC_LARGE_RIBOSOMAL_SUBUNIT	110	-0.558881	-2.06771	6.154324882653038e-8	2.909369998771167e-5	2.7685294655827468e-5	8823	tags=70%, list=34%, signal=47%	MRPL50/RPL31/MRPL51/RPL27A/MRPL48/MRPL1/MRPL55/RPL36A/MRPL22/MRPL15/RPL7L1/MRPL47/MRPL11/RPL24/RPL30/RPL23A/RPL3/RPL35/MRPS18A/RPL39/RPL14/RPL37/RPL41/RPL36/NSUN4/MPV17L2/RPL12/RPL7A/RPLP1/RPL34/RPL13A/RPLP2/RPL9/RPL26/RPL35A/RPL28/MRPL58/MRPL34/MRPL4/RPL15/UBA52/RPL38/RPL10A/RPL5/RPL23/MRPL16/MRPL35/RPL37A/RPL19/RPL7/RPLP0/RPL11/RPL21/RPL27/RPL13/RPL8/MRPL52/RPL32/MRPL3/MRPL21/RPL4/RPL18/RPL6/RP…	Resting
CHARAFE_BREAST_CANCER_LUMINAL_VS_MESENCHYMAL_DN	CHARAFE_BREAST_CANCER_LUMINAL_VS_MESENCHYMAL_DN	414	0.3992440122904798	1.6710515191176611	6.039157784938083e-8	2.909369998771167e-5	2.7685294655827468e-5	5440	tags=34%, list=21%, signal=27%	GSDME/IGF2BP3/B3GNT5/JAG1/RBMS3/PLAU/TFPI/ETV5/WWTR1/TNFRSF10D/ZCCHC24/FZD7/LAMC1/DZIP1/BCAT1/TEAD1/TGFBI/CORO1C/HACD1/FHL1/KIF3C/DENND5A/RAI14/MXRA7/CSRP2/PYGL/EFEMP2/PNMA2/TGFB1I1/CAVIN3/TUBB6/MAP1B/TIMP2/SGCB/ACTN1/CAVIN1/CALD1/PROS1/PLAT/GNG12/TLCD3A/CCDC88A/TOX/DCBLD2/ITGA1/LOXL1/MPP1/CLMP/TWSG1/SERPINE1/TOX2/G0S2/COL6A3/IL15/SERPINE2/ARNTL2/ARHGAP23/LYN/CCDC50/VPS54/FOXC1/NRP1/IL11/FOXQ1/NR…	Resting
GSE42021_TREG_VS_TCONV_PLN_UP	GSE42021_TREG_VS_TCONV_PLN_UP	190	0.4888532099007906	1.900871396922635	6.424547895934633e-8	2.9808712506044856e-5	2.8365693926495015e-5	6577	tags=43%, list=25%, signal=32%	IFI44L/SECTM1/IRF8/IFI27/CXCL11/CDC42EP4/CFH/NKX3-1/CXCL10/RSAD2/IFIT3/RASGRP3/IFI44/CEACAM1/NREP/IFITM3/PLSCR1/LGALS3BP/USP18/IL15/OAS3/PMAIP1/TMEM140/DDX60/CXCL5/SERPING1/SPATS2L/MX1/HEG1/BATF3/IRF9/IFI35/EHD4/BST2/C5orf15/TDRD7/ATF3/MX2/IFIT5/WSB1/IFIT1/TYMP/OAS1/RAB27A/DRAM1/IFIH1/EIF2AK2/NFE2L3/BMPR2/XAF1/OASL/C1R/GBP1/APOL1/NBN/CLEC2B/HLA-J/FAS/LAP3/STAT3/TRANK1/GTPBP1/CALCOCO2/RPS6KC1/SLC2…	Resting
GOBP_CYTOPLASMIC_TRANSLATION	GOBP_CYTOPLASMIC_TRANSLATION	144	-0.515969	-1.97318	9.010806523306155e-8	4.104831953480649e-5	3.906119956993003e-5	9402	tags=73%, list=36%, signal=47%	ETF1/DRG1/EIF5/EIF4G1/AARS1/MCTS1/DHX36/DHX9/RPL31/RPS27/RPL27A/EIF3A/RPS25/RPS12/RPL36A/RPS27A/RPS29/RPS11/EIF3M/RWDD1/RPS10/YBX1/RPL24/EIF2S3/RPS24/RPL30/EIF4B/RPL23A/RPL3/RPL35/CPEB4/RPL39/RPL14/RPS20/RPL37/PABPC1/RPL41/RPS23/RPL36/RPS3/EIF3D/RPL12/RPL7A/RPS15A/RPLP1/RPL34/MIF4GD/RPS19/RPS26/RPL13A/RPLP2/RPL9/RPL26/RPS8/RPL35A/RPS15/RPS9/RPL28/RPL15/UBA52/RPL38/RPL10A/RPS3A/RPL5/RPL23/RPS7/RPS…	Resting
MORF_NME2	MORF_NME2	150	-0.506209	-1.96021	9.439512447437976e-8	4.223339006617115e-5	4.0188901679411687e-5	8730	tags=57%, list=33%, signal=38%	ELOB/RPL31/RPS27/RPL27A/JTB/UBE2I/PFN1/RPS25/POLR2H/RPS12/RPL36A/RALY/COX6B1/RPS27A/TSR3/SSR2/RAN/NACA/SNRPE/RPS29/PSMD8/RPS11/FAU/COX4I1/RPS10/RPL24/MIF/RPS24/RPL30/RPL23A/LYPLA2/RPL35/EEF1D/RPS20/COX7A2L/PABPC1/RPS23/RPS3/RPL12/RPS15A/RPL34/RPS19/RPL13A/RPLP2/PUF60/RPL9/RPS8/BTF3/RPS9/RPL15/HSP90AB1/RPL38/RPS3A/ACTG1/RPS7/RPS4X/RPS14/RPL19/TBCB/RPL7/RPLP0/RACK1/RPL11/RPL21/SSNA1/SNRPB/RPS6/URM1…	Resting
GCM_NPM1	GCM_NPM1	113	-0.548791	-2.02403	1.177804364936067e-7	5.1771733971005545e-5	4.9265501137215e-5	9495	tags=70%, list=36%, signal=45%	SLC25A3/UBE2L3/UQCRH/NONO/TPT1/HNRNPA1/PPIA/NPM1/H3-3A/SNRPA1/PTMA/RPL31/ZNHIT3/RPL27A/SET/ILF2/RPL36A/SNRPD2/RPS27A/NACA/SNRPE/PRMT1/RPS11/NCL/RPS24/EIF4B/RPL3/RPL35/SNRPF/RPL14/RPS23/RPS3/RPL7A/NDUFA12/RPL34/RPS19/EIF3F/RPL13A/RPL9/CSNK2B/RPS8/APEX1/RPL35A/RPS9/RPL28/HSP90AB1/UBA52/RPL10A/RPS3A/ACTG1/RPL23/PWP1/RPS7/RPS28/RPS14/RPL19/TBCB/RPL7/APRT/RPSA/RACK1/RPL11/RPL21/RPS6/RPL27/RPS16/EEF2/R…	Resting
GNF2_FBL	GNF2_FBL	144	-0.513747	-1.96469	1.2342993515362932e-7	5.331960388403763e-5	5.07384397682342e-5	10180	tags=72%, list=39%, signal=44%	SNRNP200/TRA2B/RBMX/HNRNPA2B1/NOL7/POLR1D/CNOT7/MTIF2/EPRS1/SRSF10/AIMP1/UXT/NUP210/DKC1/HMGN1/NONO/DIMT1/HNRNPA1/PPIA/NPM1/EIF3L/PTMA/EXOSC8/KARS1/NAE1/UBE2I/RPS25/HNRNPF/TAF1D/SRSF2/RPS12/EIF3E/SNRPD2/NSA2/RTRAF/HSPA14/NACA/NSUN5/SNRPE/RPS29/NCL/RPS10/SF1/RPL24/EIF2S3/PUM3/EIF4B/RPL23A/RPL3/RPL35/RPL14/EIF3H/RPS20/RPL37/GTF3A/RPS23/RPL36/RPS3/EIF3D/RPL12/RRP1B/RPL7A/RPS19/RPL13A/RPL9/RPS8/APEX1…	Resting
GCM_TPT1	GCM_TPT1	67	-0.634269	-2.17213	1.3575896376098482e-7	5.765153961070296e-5	5.486066956621421e-5	9495	tags=97%, list=36%, signal=62%	SLC25A3/CFL1/TPT1/PPIA/NPM1/H3-3A/RPL31/RPL27A/RPS25/RPL36A/RPS27A/ATP5MC1/NACA/RPS29/RPS11/NCL/RPS10/RPS24/RPL23A/RPL3/RPL35/RPL14/RPS23/RPS3/RPL7A/RPLP1/NDUFA12/RPL34/RPS19/RPL13A/RPLP2/RPL9/RPS8/RPL35A/RPS9/RPL28/UBA52/RPL38/RPL10A/RPS3A/RPL23/RPS7/RPS28/RPS14/RPS21/RPL19/RPL7/RPLP0/RPSA/RACK1/RPL11/RPL21/RPS6/RPL27/RPS16/EEF2/RPL32/RPL4/RPL18/RPL6/RPS18/RPL29/RPS2/RPS17/RPL17	Resting
GSE42724_NAIVE_BCELL_VS_PLASMABLAST_UP	GSE42724_NAIVE_BCELL_VS_PLASMABLAST_UP	181	0.49571922830215653	1.916096787775184	1.743319867533056e-7	7.279813213506786e-5	6.927402631512934e-5	5436	tags=35%, list=21%, signal=28%	SAMD4A/IFI44L/BATF2/IFI27/C15orf48/CXCL11/CMPK2/CXCL10/SCARB2/RSAD2/IFIT3/LAG3/IFI44/FBXO6/FRMD3/EPHB2/PLSCR1/EPDR1/PARP10/LGALS3BP/USP18/GMPR/EPSTI1/OAS3/TMEM140/DDX60/SIGLEC1/SERPING1/SPATS2L/STARD4/VSIG10L/MX1/IRF9/IFI35/ZBP1/BST2/TDRD7/MX2/CSRNP1/IFIT1/TYMP/OAS1/IFIH1/EIF2AK2/XAF1/OASL/CD38/MVP/GBP1/APOL1/NRIP1/AIM2/CASP1/PARP9/IL15RA/GCH1/LAP3/C4orf33/DTX3L/TYW5/SLC25A28/RTP4/MOV10	Resting
GSE7509_DC_VS_MONOCYTE_WITH_FCGRIIB_STIM_DN	GSE7509_DC_VS_MONOCYTE_WITH_FCGRIIB_STIM_DN	181	0.4934516958098843	1.9073321252877116	2.4545859383777435e-7	1.0081909948533502e-4	9.593851855781864e-5	5340	tags=29%, list=20%, signal=23%	IFI44L/PLN/ADM/IGF2BP3/PPFIBP1/DACH1/CXCL11/ENPP2/MYO1B/C2orf27A/RSAD2/IFIT3/LAG3/RGL1/IFI44/CEACAM1/ASCL2/IFITM3/PLSCR1/LYN/NECTIN2/MX1/HEG1/TGM1/IRF9/IFI35/BST2/TDRD7/CCR1/ATF3/MX2/IFIT1/OAS1/GCA/B4GALT5/LRRC42/NAMPT/CKAP4/BMPR2/XAF1/OASL/RBMS1/ABL2/ADPRH/CACNA1A/NRIP1/MALT1/FAS/BARD1/ARID5A/ARAP2/RALB/CTNS	Resting
GAUCHER_PBMC_YF_VAX_STAMARIL_UNKNOWN_AGE_3DY_UP	GAUCHER_PBMC_YF_VAX_STAMARIL_UNKNOWN_AGE_3DY_UP	205	0.46534321580620913	1.82873	3.079085854807442e-7	1.2442983240677495e-4	1.1840627268487024e-4	5013	tags=37%, list=19%, signal=30%	KCNMB1/SAMD4A/SORT1/IFI44L/TCN2/IFI27/LHFPL2/PRAM1/SCARB2/NTNG2/RSAD2/IFI6/IFIT3/RGL1/IFI44/FBXO6/MYOF/CEACAM1/ASCL2/IFITM3/CD68/TTC38/PLSCR1/PARP10/C3AR1/ABCA1/EPB41L3/ADA2/LGALS3BP/GNA15/CAMK1/EPSTI1/OAS3/ADAP2/TMEM140/DDX60/SERPING1/MT1A/TNS3/SPATS2L/MX1/SNTB1/RGS12/IRF9/IFI35/ZBP1/BST2/TDRD7/CCR1/TAGLN/MX2/IFIT5/CSRNP1/IFIT1/TYMP/OAS1/CDKN1C/CST3/IFIH1/EIF2AK2/GADD45B/SMCO4/XAF1/ABI3/DPYSL2/R…	Resting
DURANTE_ADULT_OLFACTORY_NEUROEPITHELIUM_NK_CELLS	DURANTE_ADULT_OLFACTORY_NEUROEPITHELIUM_NK_CELLS	84	-0.586263	-2.0656	3.139878111634293e-7	1.2487245410634478e-4	1.188274673826512e-4	3326	tags=31%, list=13%, signal=27%	MYO1F/MYOM2/CORO1A/EMP3/NKG7/PLEK/LIMD2/IL32/GZMH/CCL5/CD52/ARL4C/GZMB/CD160/HOPX/TRDC/CCL3/CCL4/TRBC1/KLRB1/CLIC3/GNLY/KLRD1/TYROBP/CCL4L2/FCGR3A	Resting
MORF_ANP32B	MORF_ANP32B	196	-0.455469	-1.81324	4.493557254600129e-7	1.7591574533438472e-4	1.6739978917219232e-4	10180	tags=57%, list=39%, signal=35%	SNRNP200/RBMX/ANP32B/NDUFS3/RAD23A/PSMB4/COPS5/EIF4H/BCL7B/STARD7/AP2M1/CANX/SNRPA/SLC25A3/UBE2L3/UQCRH/ATP5PO/HNRNPUL1/SF3A2/BANF1/DRG1/HMGN1/NONO/HNRNPA1/HMGB2/MACROH2A1/TAF11/SMARCD2/NPM1/ATP5F1A/PCNA/CCT7/SNRPA1/PCMT1/KARS1/ERP29/SART1/SET/JTB/UBE2I/PTBP1/SRSF2/RPS12/ACP1/EIF3E/SNRPD2/RALY/CDC123/AURKB/COX6B1/RPS27A/SSR2/RAN/NACA/UQCRFS1/SNRPE/PPP1CA/PSMD8/EIF3M/PPM1G/NCL/GNB2/FAU/COX4I1/YBX1…	Resting
MORF_FBL	MORF_FBL	139	-0.503969	-1.91869	4.871470901943157e-7	1.8777646684336275e-4	1.7868634158544537e-4	10159	tags=67%, list=39%, signal=41%	RBMX/HNRNPA2B1/ANP32B/NDUFS3/ATP5MC3/RAD23A/SERBP1/EIF4H/STARD7/SNRPA/SLC25A3/UBE2L3/UQCRH/ATP5PO/HNRNPUL1/SF3A2/BANF1/DRG1/HMGN1/NONO/HNRNPA1/SSBP1/TAF11/ATP5F1A/PCNA/CCT7/SNRPA1/KARS1/SET/JTB/UBE2I/ILF2/EIF3E/SNRPD2/RALY/CDC123/LSM4/AURKB/ATP5MC1/RAN/UQCRFS1/SNRPE/LSM2/PRMT1/PSMD8/ATP5F1D/PPM1G/CS/NCL/FAU/YBX1/EIF4B/RPL14/RUVBL2/ANAPC5/MCM2/PUF60/IMPDH2/CSNK2B/CCT3/CYCS/IDH3B/BTF3/AHCY/HSP90AB1…	Resting
GSE42021_TREG_PLN_VS_CD24INT_TREG_THYMUS_DN	GSE42021_TREG_PLN_VS_CD24INT_TREG_THYMUS_DN	189	0.470492	1.8306323891903376	7.154830819297605e-7	2.716125548143962e-4	2.5846398414209053e-4	5424	tags=35%, list=21%, signal=28%	IFI44L/SECTM1/IRF8/IFI27/PLS3/CDC42EP4/CFH/SLC14A2/HLA-G/IFIT3/DENND5A/IFI44/MREG/PLSCR1/LGALS3BP/OAS3/PMAIP1/DDX60/FLT3LG/SERPING1/ADGRE1/SPATS2L/CD74/MX1/HEG1/LTBR/BATF3/IRF9/IFI35/ATP10D/BST2/C5orf15/MX2/IFIT5/IFIT1/TYMP/OAS1/DRAM1/IFIH1/ERLIN1/NAMPT/NFE2L3/OASL/C1R/LXN/CD38/GBP1/APOL1/NBN/CA11/RIPK2/HLA-J/CASP1/RFX5/FAS/GCH1/LAP3/STAT3/TRANK1/GSTO1/CALCOCO2/SLC25A28/IGFLR1/PARP3/CTSC/RTP4	Resting
GSE42021_TCONV_PLN_VS_CD24HI_TCONV_THYMUS_UP	GSE42021_TCONV_PLN_VS_CD24HI_TCONV_THYMUS_UP	190	0.46529617248591304	1.809271510266956	7.542752371623701e-7	2.820651651806445e-4	2.6841059107191956e-4	5424	tags=36%, list=21%, signal=29%	RYR2/SECTM1/IRF8/ID1/CXCL11/CDC42EP4/CFH/NKX3-1/SLC14A2/SLC15A3/AK4/HLA-G/DENND5A/CD40/CEACAM1/MREG/PHEX/ICAM1/FADS3/CREG1/VEGFA/ARNTL2/PMAIP1/TMEM140/CXCL5/FLT3LG/SIX1/CD74/GSAP/HEG1/LTBR/BATF3/IFI35/IL1R2/ATP10D/C5orf15/ATF3/RAB27A/AHCYL2/DRAM1/ERLIN1/NAMPT/NFE2L3/LSM12/LXN/CD38/RBMS1/GBP1/APOL1/NBN/STS/CLEC2B/CASP1/RFX5/IL15RA/DUSP10/TBC1D5/BACH1/LAP3/BTN2A2/STAT3/CTBS/CALCOCO2/ACSL3/SLC25A28/…	Resting
HOWARD_DENDRITIC_CELL_INACT_MONOV_INFLUENZA_A_INDONESIA_05_2005_H5N1_AGE_18_49YO_1DY_UP	HOWARD_DENDRITIC_CELL_INACT_MONOV_INFLUENZA_A_INDONESIA_05_2005_H5N1_AGE_18_49YO_1DY_UP	139	0.514232	1.9088802391015016	7.897356458894511e-7	2.909827442317676e-4	2.768964764612395e-4	4801	tags=37%, list=18%, signal=31%	SAMD4A/APOL4/RHOBTB3/IFI44L/KIR3DX1/BATF2/FCRL6/LHFPL2/PTK2/ENPP2/GBP1P1/CMPK2/ANKRD22/CXCL10/PRRT2/AK4/IFI6/IFIT3/RASGRP3/CD40/IFI44/FBXO6/FRMD3/PLSCR1/ETV7/TFEC/LGALS3BP/USP18/EPSTI1/L3MBTL4/OAS3/BATF/DDX60/SERPING1/SLAMF8/CD7/PFKP/RUFY4/IFI35/ZBP1/TMPRSS3/CCR1/ATF3/IFIT1/TYMP/XAF1/CD38/GBP1/APOL1/CACNA1A/AIM2/PARP9	Resting
GSE42021_TREG_PLN_VS_TREG_PRECURSORS_THYMUS_DN	GSE42021_TREG_PLN_VS_TREG_PRECURSORS_THYMUS_DN	178	0.4763302407609307	1.8404227684807608	8.279793451147101e-7	3.0065249988187043e-4	2.8609812611515156e-4	6760	tags=44%, list=26%, signal=33%	LPAR4/IFI44L/IFI27/CDC42EP4/NKX3-1/SCARB2/SLC15A3/HLA-G/RSAD2/IFI6/IFIT3/RASGRP3/IFI44/IFITM3/PLSCR1/LGALS3BP/USP18/IL15/OAS3/TMEM140/DDX60/NRP1/ADGRE1/SPATS2L/MX1/HEG1/IRF9/IFI35/EHD4/BST2/TDRD7/MX2/IFIT5/IFIT1/TYMP/OAS1/EXT1/CHMP5/IFIH1/EIF2AK2/NFE2L3/DECR2/BMPR2/ETS2/DUSP22/XAF1/REC8/OASL/GBP1/APOL1/GTF2A1/HLA-J/FAS/IL15RA/LAP3/STAT3/CD96/TRANK1/GTPBP1/CALCOCO2/SLC25A28/IGFLR1/SHOX2/HLA-F/ISG1…	Resting
GOBP_RIBOSOMAL_LARGE_SUBUNIT_BIOGENESIS	GOBP_RIBOSOMAL_LARGE_SUBUNIT_BIOGENESIS	70	-0.602388	-2.0606	9.763892590507358e-7	3.397699011877248e-4	3.2332188183478315e-4	8644	tags=83%, list=33%, signal=56%	ZNHIT3/SDAD1/MRPL1/NSA2/FASTKD2/NLE1/MAK16/RPL7L1/LTO1/RSL24D1/RPF2/FTSJ3/RPL24/RPL23A/RPL3/RPL35/SNU13/RPL14/ZNHIT6/NOP53/GTF3A/RPL7A/NIP7/RPL26/DHX30/PES1/EBNA1BP2/RPL35A/TRAF7/RPL38/RPL10A/EIF6/HEATR3/RSL1D1/RPL5/SURF6/PPAN/RRP15/RPL7/RPLP0/ZNF622/RPL11/MDN1/WDR74/LAS1L/URB1/NHP2/RPL6/DDX28/WDR12/RPL10/NOL9/MRTO4/PAK1IP1/NIFK/RRS1/BOP1/NOP16	Resting
DESCARTES_FETAL_LIVER_MESOTHELIAL_CELLS	DESCARTES_FETAL_LIVER_MESOTHELIAL_CELLS	186	0.4719461529509051	1.8289880439528152	9.712418844239495e-7	3.397699011877248e-4	3.2332188183478315e-4	3919	tags=31%, list=15%, signal=27%	RYR2/ZBTB47/SMPD3/GSDME/EPS8L1/CDH3/CDH20/LONRF2/FZD7/PALLD/PTPRF/CARNS1/CCDC80/STK31/KLF5/KRT7/CSPG5/MAP3K21/DCT/NEK5/TMSB15A/KRT18/PNMA2/CAVIN3/MEDAG/PEX5L/ARFGEF3/CAVIN1/RASSF8/PTGFRN/FOXC1/ABI3BP/SLIT3/DPP6/CA9/CTNNA3/LSAMP/PTPRD/GRIN3A/KCTD8/LOX/JPH4/SLC8A2/B4GALNT4/MYRF/KCNJ15/PTPRU/ACOXL/ADTRP/PNMA8A/DNAI7/TGM1/ITGA3/GSTM3/PRX/CLIC5/ATF3/DPP4	Resting
MODULE_83	MODULE_83	309	-0.405156	-1.69202	9.672178437347308e-7	3.397699011877248e-4	3.2332188183478315e-4	9622	tags=55%, list=37%, signal=35%	MRPL33/DNPH1/TMED2/CANX/UQCRH/ATP5PO/UXT/SNRPB2/LSM5/RAP1B/UQCRC2/STRAP/TPT1/NDUFB7/HNRNPA1/SSBP1/PRELID1/NPM1/PPA1/PTMA/EIF1/ELOB/ERP29/RPL31/RPS27/RPL27A/SNRPG/ATP6V0E1/EEF1A1/NDUFAB1/FKBP4/RAMAC/PFN1/RPS25/SMARCC1/SRSF2/RPS12/TIPIN/RPL36A/EIF3E/CBX6/SNRPD2/NSA2/CDC123/CARD19/COX6B1/RPS27A/RAN/NACA/MRPS18B/LDHB/SNRPE/RPS29/GADD45G/PSMD6/PSMD8/SRPRA/PSMB3/RPS11/EIF3M/NCL/RSL24D1/ARHGDIA/FAU/RPS1…	Resting
NAKAYA_PBMC_FLUAD_MALE_AGE_14_27YO_1D_POSTBOOST_VS_0D_PREIMM_MF59_ADJUVANTED_1DY_ATIV_UP	NAKAYA_PBMC_FLUAD_MALE_AGE_14_27YO_1D_POSTBOOST_VS_0D_PREIMM_MF59_ADJUVANTED_1DY_ATIV_UP	38	0.7161146715456207	2.148437825820126	1.232911983871366e-6	4.231590377520146e-4	4.026742095845197e-4	4609	tags=71%, list=18%, signal=59%	SORT1/IFI44L/BATF2/LHFPL2/ANKRD22/CXCL10/CALHM6/RSAD2/FBXO6/MYOF/CEACAM1/PSTPIP2/P2RY14/ICAM1/ETV7/TFEC/IL15/EPSTI1/OAS3/SERPING1/SCARF1/IFI35/ATF3/TYMP/SMCO4/GBP1/EFCAB2	Resting
ERWIN_COHEN_BLOOD_TC_83_AGE_23_48YO_VACCINATED_VS_CONTROL_2DY_UP	ERWIN_COHEN_BLOOD_TC_83_AGE_23_48YO_VACCINATED_VS_CONTROL_2DY_UP	114	0.5320533227694934	1.9353527934207824	1.279205368612945e-6	4.331147366296937e-4	4.121479601576558e-4	4978	tags=39%, list=19%, signal=32%	SAMD4A/IFI44L/BATF2/IFI27/ANKRD22/CXCL10/NTNG2/CALHM6/RSAD2/IFI6/IFIT3/IFI44/FBXO6/CEACAM1/FRMD3/SRGAP2C/PLSCR1/ETV7/TFEC/USP18/EPSTI1/OAS3/DDX60/MT1H/SIGLEC1/SERPING1/SPATS2L/MX1/SRGAP2B/IFI35/ZBP1/BST2/TDRD7/MX2/IFIT5/IFIT1/OAS1/IFIH1/EIF2AK2/XAF1/OASL/GBP1/PARP9/GCH1/LAP3	Resting
DESCARTES_FETAL_INTESTINE_LYMPHOID_CELLS	DESCARTES_FETAL_INTESTINE_LYMPHOID_CELLS	151	-0.483482	-1.87132	1.3617977959463213e-6	4.489453128609879e-4	4.2721218944853434e-4	2591	tags=30%, list=10%, signal=28%	CD6/PDE7A/TRGC2/SH2D2A/SLAMF1/NKG7/CD40LG/DENND2D/TCF7/S1PR4/IGHM/GBP5/TRBC2/GZMK/CD52/CCR4/EOMES/NCR3/TRGC1/ZBTB16/SYTL1/CD160/LTB/TNFSF11/KLRC2/LINC01871/CCR7/LINGO4/CD8A/TRDC/CD79A/LZTFL1/SHISAL2A/MS4A1/TCL1A/KLRB1/CRTAM/IL7R/CCR9/KIT/IL17A/GNLY/PTGDR2/NMUR1/CXCR6/KLRD1	Resting
BUSSLINGER_DUODENAL_DIFFERENTIATING_STEM_CELLS	BUSSLINGER_DUODENAL_DIFFERENTIATING_STEM_CELLS	290	-0.400788	-1.66319	1.351973558208712e-6	4.489453128609879e-4	4.2721218944853434e-4	9566	tags=62%, list=37%, signal=40%	CANX/CKS2/ARL6IP1/SLC25A3/ATP5PO/BANF1/HSPE1/EGR1/HMGN1/NONO/MT2A/HNRNPA1/PPIA/HMGB2/YWHAB/MACROH2A1/MKI67/NPM1/ATP5F1A/PCNA/EIF3L/PTMA/NOP58/MARCKS/CCT6A/RPL31/H4C3/ASPM/COX5A/RPS27/RPL27A/SUCLG1/EIF3A/SET/EEF1A1/NDUFAB1/PFN1/RPS25/DHFR/SRSF2/RPS12/EIF3E/LSM4/RPS27A/ATP5MC1/RAN/UQCRFS1/SNRPE/RPS29/RPS11/CS/NCL/ADD3/CCT5/FAU/COX4I1/EIF5B/YBX1/TMSB10/RPL24/EIF2S3/RPS24/RPL30/EIF4B/MDH2/RPL3/HSPA8/…	Resting
GCM_ACTG1	GCM_ACTG1	121	-0.512684	-1.91103	1.5897938447860965e-6	5.106703177066109e-4	4.859491306937259e-4	10166	tags=64%, list=39%, signal=40%	TRA2B/HNRNPA2B1/ATP5MC3/PSMB4/DUT/EPRS1/DHX38/COPS5/EIF4H/FRG1/SNRPA/SLC25A3/UQCRH/CFL1/UQCRC2/HMGN1/NONO/HNRNPA1/PPIA/NPM1/H3-3A/SNRPA1/PTMA/DHX9/ZNHIT3/SET/SRSF2/ILF2/SNRPD2/RPS27A/ATP1B3/SSR2/NACA/SNRPE/PSMD6/PRMT1/PSMB3/NCL/TMSB10/RPS24/RPL3/SNRPF/UFD1/RPS23/RPS3/NDUFA12/RPS19/EIF3F/RPL9/CSNK2B/RPS8/APEX1/RPL35A/HSP90AB1/UBA52/RPL10A/RPS3A/ACTG1/MAZ/RPL19/TBCB/RPL7/APRT/RACK1/RPL11/EBP/RPL21/…	Resting
GNF2_DAP3	GNF2_DAP3	118	-0.506745	-1.88219	1.5814531369098246e-6	5.106703177066109e-4	4.859491306937259e-4	9468	tags=69%, list=36%, signal=44%	TMA7/SRP72/SNRNP200/TRA2B/RBMX/CNOT7/EPRS1/MAGOH/PSMA7/CDV3/UXT/PAPOLA/DDX46/ATG5/HNRNPA1/PPIA/PNRC2/EIF3L/PTMA/PPP1R8/EXOSC8/ATP5MG/KARS1/RPL31/RPL27A/PTBP1/PSMD13/SRSF2/EIF3E/NSA2/RTRAF/HSPA14/NACA/SNRPE/RPS29/RWDD1/RPL24/RPS24/RPL23A/RPL3/RPL39/RPL14/RPL37/GTF3A/RPL41/RPS23/RPS3/EIF3D/RPL12/RPL7A/RPL13A/RPL9/RPS8/RPL35A/NOL11/BTF3/UBA52/RPL38/RPS3A/RPL5/RPL23/RPS7/RPS28/RPL37A/RPL19/RPL7/RPSA/…	Resting
GSE42021_CD24HI_VS_CD24INT_TREG_THYMUS_DN	GSE42021_CD24HI_VS_CD24INT_TREG_THYMUS_DN	189	0.46317208257503995	1.802153203245151	1.709963264176388e-6	5.423180959992329e-4	5.160648625395761e-4	6720	tags=41%, list=26%, signal=31%	IFI44L/SECTM1/IRF8/IFI27/CDC42EP4/CFH/SLC15A3/HLA-G/IFI6/IFIT3/RASGRP3/IFI44/PLSCR1/LGALS3BP/USP18/OAS3/TMEM140/DDX60/HLA-K/FLT3LG/SERPING1/ADGRE1/P4HA1/SPATS2L/MX1/LTBR/BATF3/IRF9/IFI35/ATP10D/BST2/C5orf15/TDRD7/MX2/IFIT5/IFIT1/TYMP/OAS1/EXT1/DRAM1/IFIH1/NFE2L3/OASL/C1R/CD38/RBMS1/GBP1/APOL1/TFG/HLA-J/CASP1/NFKBIA/FAS/BACH1/LAP3/STAT3/TRANK1/GTPBP1/CALCOCO2/SLC25A28/IGFLR1/PARP3/RTP4/HLA-F/ISG15…	Resting
GOBP_RIBOSOMAL_SMALL_SUBUNIT_BIOGENESIS	GOBP_RIBOSOMAL_SMALL_SUBUNIT_BIOGENESIS	73	-0.601742	-2.08925	1.766702571359437e-6	5.533091615676337e-4	5.265238584380429e-4	9017	tags=81%, list=34%, signal=53%	NPM1/RRP36/MRPS7/NOP9/RPS27/RPS25/BMS1/NGDN/TSR3/LSM6/SLX9/TSR1/NOL10/HELB/DCAF13/METTL17/RPS24/RIOK1/SNU13/RPS19/SRFBP1/UTP4/MRPS11/RPS8/NAT10/NOL11/RPS15/NOM1/UTP6/RPL38/EMG1/RPS7/WDR3/RPS28/LTV1/RPS14/SURF6/HEATR1/RPS21/RPSA/RCL1/UTP23/RPS6/RPS16/PWP2/NOB1/RRP7A/NOP14/UTP20/RPS5/ENSG00000275464/RPS17/RPP40/UTP25/WDR46/RRS1/DHX37/TBL3/RRP7BP	Resting
GSE18791_UNSTIM_VS_NEWCATSLE_VIRUS_DC_6H_DN	GSE18791_UNSTIM_VS_NEWCATSLE_VIRUS_DC_6H_DN	175	0.47088576249834113	1.808385485157735	1.8842855782728597e-6	5.828490760941543e-4	5.546337667040971e-4	5436	tags=34%, list=21%, signal=27%	IFI44L/SECTM1/BATF2/CXCL11/CMPK2/CXCL10/UBQLNL/ARSD/RSAD2/IFI6/IFIT3/RGL1/IFI44/PLSCR1/ETV7/BRSK1/LGALS3BP/USP18/EPSTI1/OAS3/DDX60/SIGLEC1/MX1/TGM1/IRF9/ZBP1/RNF43/CBLN3/MX2/IFIT5/CSRNP1/IFIT1/OAS1/IFIH1/EIF2AK2/DAPP1/STX17/XAF1/OASL/RNF212/STARD5/GBP1/APOL1/DMXL1/AIM2/PARP9/IL15RA/GCH1/LAP3/PGAP1/UNC93B1/GPR180/TRANK1/DTX3L/PABIR3/PARP11/SLC25A28/RTP4/MOV10	Resting
GNF2_ST13	GNF2_ST13	63	-0.618118	-2.09495	1.9591886791980477e-6	5.914153296061094e-4	5.62785333973821e-4	9168	tags=86%, list=35%, signal=56%	HNRNPA1/NPM1/EIF3L/RPL31/RPS12/RPL36A/EIF3E/SNRPD2/NSA2/RTRAF/NACA/SNRPE/RPL24/RPS24/EIF4B/RPL3/RPL14/EIF3H/RPS20/RPL37/RPS23/RPS3/EIF3D/RPL12/RPL7A/RPL9/RPL35A/BTF3/RPL15/RPL38/RPL10A/RPS3A/RPL5/RPL23/PWP1/RPS7/RPS4X/RPL19/RPL7/RPSA/RACK1/FBL/RPS6/LSM7/RPL27/RPL8/RPL32/RPL4/RPS13/RPL6/RPL22/EEF1B2/RPS17/RPL17	Resting
DESCARTES_FETAL_KIDNEY_LYMPHOID_CELLS	DESCARTES_FETAL_KIDNEY_LYMPHOID_CELLS	188	-0.454379	-1.7946	1.9477831092320953e-6	5.914153296061094e-4	5.62785333973821e-4	3463	tags=31%, list=13%, signal=27%	BAK1/SH2D2A/MYOM2/ZNF101/DGKA/CACNA1C-AS2/LINC01550/SLAMF1/CARMIL2/NKG7/FCMR/ATP13A4/HLA-DOB/JAKMIP1/SLFN5/DENND2D/TCF7/CCR6/S1PR4/CRIP1/FCRL3/RNU4-50P/TRBC2/GZMK/CD52/NIBAN3/GOLGA7B/EOMES/LINC00861/NCR3/CD160/LTB/TRAPPC14/LRRN3/KLRC2/TERT/IGKC/CCR7/CD8A/TRDC/CD79A/ENSG00000251002/FCRL5/RN7SL743P/SHISAL2A/MS4A1/NELL2/S1PR5/TCL1A/KLRB1/MT1X/SAMD3/CRTAM/IL7R/CR2/GPA33/CLIC3/TKTL1	Resting
MENSE_HYPOXIA_UP	MENSE_HYPOXIA_UP	94	0.5568964932428194	1.9778022575492105	2.2252758984233595e-6	6.559327957058502e-4	6.241795554091528e-4	6154	tags=46%, list=24%, signal=35%	ADM/NOL3/FUT11/PPFIA4/STC2/ANGPTL4/HILPDA/ANKRD37/ALDOC/PFKFB4/BNIP3L/SCD/ANG/PRELID2/GBE1/VEGFA/BNIP3/LOX/PPP1R3C/P4HA1/STARD4/NDRG1/ELL2/SERGEF/EGLN1/MXI1/ATF3/ASPH/FAM13A/NAMPT/PGK1/P4HA2/PLIN2/FAM162A/CDK19/ENO2/LCORL/PPP1R15A/PLOD2/INSIG2/GADD45A/CTTN/FOXD1	Resting
GSE18791_CTRL_VS_NEWCASTLE_VIRUS_DC_6H_DN	GSE18791_CTRL_VS_NEWCASTLE_VIRUS_DC_6H_DN	193	0.4588720499718352	1.7916107402478183	2.224453608547442e-6	6.559327957058502e-4	6.241795554091528e-4	5424	tags=32%, list=21%, signal=26%	IFI44L/ADM/SECTM1/BATF2/NR4A3/CXCL11/CMPK2/CXCL10/RSAD2/IFI6/ANGPTL4/IFIT3/RGL1/IFI44/ZNF618/PLSCR1/USP18/IL15/EPSTI1/OAS3/PMAIP1/MIR155HG/TMEM140/DDX60/SIGLEC1/STX11/MX1/MAK/TGM1/ZBP1/RNF43/MX2/IFIT5/CSRNP1/IFIT1/B4GALT5/IFIH1/PIWIL4/NAMPT/STX17/XAF1/OASL/PAWR/STARD5/NUP58/GBP1/APOL1/BCL3/DMXL1/PARP9/GCH1/PGAP1/DDX59/GLRX/TGIF1/UNC93B1/GPR180/TRANK1/DTX3L/SLC25A28/RLF/RTP4	Resting
BHAT_ESR1_TARGETS_VIA_AKT1_UP	BHAT_ESR1_TARGETS_VIA_AKT1_UP	236	-0.418274	-1.70431	2.3377758635841437e-6	6.810810960709386e-4	6.481104444330582e-4	3657	tags=32%, list=14%, signal=28%	GDF15/SLC9A3R1/AATF/UHRF1/EIF3B/TRIM47/NOP14/SH2D2A/SRM/TJP3/SLC7A6/CAMTA1/TRMT61A/POLR1B/MCM7/TOMM40/NOLC1/PMM2/LRFN4/FGFRL1/IGFBP4/FCMR/MYBBP1A/NOL6/ARHGEF18/GINS2/UBQLN4/CLUH/GLA/RPP40/RUVBL1/LETM1/SLC10A3/WDR46/NT5DC3/TMEM51/GREB1/VGF/DEGS2/CCDC3/RTKN/PITX1/MCRIP2/KAZN/CBFA2T3/WWC1/GPATCH4/FAM102A/FCHO1/PAM16/TWNK/E2F2/SLC29A1/ARMC6/CYP4F22/SVIL/RRP12/HOMER3/TUBB2B/SCNN1A/FOS/ZNF185/INO80B/MT…	Resting
GSE18791_UNSTIM_VS_NEWCATSLE_VIRUS_DC_18H_DN	GSE18791_UNSTIM_VS_NEWCATSLE_VIRUS_DC_18H_DN	157	0.479066	1.813086771826655	2.386938767527064e-6	6.874109289700069e-4	6.541338546217544e-4	4765	tags=37%, list=18%, signal=30%	IFI44L/SECTM1/BATF2/CMPK2/CXCL10/UBQLNL/TJP2/CALHM6/RSAD2/IFI44/CSRP2/EFEMP2/SMG1P1/PLSCR1/TFEC/GMPR/IL15/EPSTI1/MAP3K8/OAS3/PMAIP1/MIR155HG/DDX60/MAP3K15/PASD1/ADRA2C/NSUN7/ATP12A/LINC01016/FRS3/MX1/ZBP1/AZIN2/MX2/IFIT5/CSRNP1/IFIT1/OAS1/CHMP5/TMEM217/B4GALT5/IFIH1/MIR9-1HG/SELENOO/GADD45B/B3GNT8/XAF1/OASL/CD38/NUP58/GBP1/NBN/NFKBIZ/TMPO-AS1/CACNA1A/RIPK2/AIM2/LYSMD2	Resting
GOCC_SMALL_RIBOSOMAL_SUBUNIT	GOCC_SMALL_RIBOSOMAL_SUBUNIT	68	-0.601315	-2.06502	2.525323023158677e-6	7.109209926431535e-4	6.765058128272506e-4	9152	tags=81%, list=35%, signal=53%	MRPS10/MRPS14/MRPS33/MRPS18C/MRPS7/MRPS9/RPS27/MRPS21/RPS25/RPS12/MRPS35/MRPS34/MRPS22/RPS27A/MRPS18B/RPS29/RPS11/MRPS27/RPS10/RPS24/MRPS18A/RPS20/RPS23/RPS3/RPS15A/RPS19/RPS26/MRPS11/RPS8/RPS15/RPS9/MRPS26/UBA52/RPS3A/RPS7/RPS4X/RPS28/RPS14/RPS21/RPSA/RACK1/RPS6/DAP3/RPS16/RPS13/RPS18/RPS4Y1/RPS5/MRPS12/RPS2/RPS17/MRPS2/RPS4Y2/MRPS5/HBA2	Resting
FAN_EMBRYONIC_CTX_BIG_GROUPS_BRAIN_ENDOTHELIAL	FAN_EMBRYONIC_CTX_BIG_GROUPS_BRAIN_ENDOTHELIAL	302	0.41262	1.695723340643554	2.5133012935246747e-6	7.109209926431535e-4	6.765058128272506e-4	4606	tags=32%, list=18%, signal=27%	NID1/IFI44L/MYL9/JAG1/TCN2/RBMS3/UACA/TFPI/IFI27/EBF1/ID1/WWTR1/TNS1/ECSCR/CD93/PCAT19/LAMC1/MYO1B/RAPGEF4/FN1/QPCT/SERPINH1/IFI6/RASGRP3/FERMT2/GALNT18/JCAD/CA2/EFEMP2/TGFB1I1/JAM2/ARHGAP18/SELENOM/CAVIN3/TUBB6/STARD13/PON2/IFITM3/ACTN1/CAVIN1/CALD1/CD34/PCDH12/PLAT/PLOD1/RGS3/SLC40A1/ITGA1/YES1/COL5A2/MGST2/EPSTI1/PCOLCE/FOXC1/FOXQ1/NECTIN2/AGRN/SERPING1/ZIC2/PCDH18/TJP1/PDGFB/PALD1/ISYNA1/ANXA…	Resting
GSE13485_PRE_VS_POST_YF17D_VACCINATION_PBMC_DN	GSE13485_PRE_VS_POST_YF17D_VACCINATION_PBMC_DN	193	0.4571646609216654	1.7849444450131151	2.5573602321069816e-6	7.119406735048937e-4	6.774761316634286e-4	4978	tags=32%, list=19%, signal=26%	SAMD4A/IFI44L/BATF2/IFI27/CXCL11/CMPK2/ANKRD22/CXCL10/SCARB2/RSAD2/IFI6/IFIT3/RGL1/IFI44/MYOF/PLXNC1/IFITM3/METTL7A/PARP10/C3AR1/ADA2/LGALS3BP/USP18/FGL2/EPSTI1/OAS3/ADAP2/DDX60/SIGLEC1/JPH4/CYP1A2/SERPING1/FANCL/SPATS2L/CPPED1/VSIG10L/MX1/SNTB1/IRF9/IFI35/ZBP1/ATP10D/BST2/TDRD7/C1orf162/MX2/FAM13A/IFIT1/OAS1/IFIH1/EIF2AK2/SMCO4/XAF1/OASL/UBTD2/HSDL2/GBP1/IDH1/AIM2/PARP9/SLC43A3/LAP3	Resting
ELVIDGE_HYPOXIA_BY_DMOG_UP	ELVIDGE_HYPOXIA_BY_DMOG_UP	119	0.5218845749531917	1.9097165804917005	2.619663587211817e-6	7.212711118416711e-4	6.863548901139116e-4	5397	tags=45%, list=21%, signal=36%	SAMD4A/STC1/ADM/VLDLR/SPRY1/PPFIA4/STC2/TMEM45A/GPR87/DST/AK4/TGFBI/ANGPTL4/HILPDA/CSRP2/ALDOC/RRAGD/BNIP3L/ANG/GBE1/SERPINE1/VEGFA/BNIP3/PAM/ITPR1/ZNF395/ELF3/CA9/LOX/GPRC5A/P4HA1/PFKP/NDRG1/EGLN1/HLA-DRB1/MXI1/ATF3/ASPH/FAM13A/WSB1/CXCR4/DPYSL4/PGK1/P4HA2/ZNF292/GLRX/FAM162A/AKAP12/PGM1/GYS1/CD59/ENO2/RLF	Resting
QUEREC_PBMC_YF_17D_VACCINE_AGE_18_45YO_3DY_UP	QUEREC_PBMC_YF_17D_VACCINE_AGE_18_45YO_3DY_UP	46	0.6685371915705957	2.09396	2.6807441989031925e-6	7.22215547349672e-4	6.87253606170428e-4	4801	tags=54%, list=18%, signal=44%	IFI44L/IFI27/CXCL10/RSAD2/IFI6/IFIT3/RGL1/IFI44/MYOF/PLSCR1/C3AR1/LGALS3BP/OAS3/DDX60/SERPING1/MX1/MX2/IFIT1/OAS1/IFIH1/EIF2AK2/XAF1/OASL/CD38/PARP9	Resting
QUEREC_PBMC_YF_17D_VACCINE_AGE_18_45YO_7DY_UP	QUEREC_PBMC_YF_17D_VACCINE_AGE_18_45YO_7DY_UP	46	0.6685371915705957	2.09396	2.6807441989031925e-6	7.22215547349672e-4	6.87253606170428e-4	4801	tags=54%, list=18%, signal=44%	IFI44L/IFI27/CXCL10/RSAD2/IFI6/IFIT3/RGL1/IFI44/MYOF/PLSCR1/C3AR1/LGALS3BP/OAS3/DDX60/SERPING1/MX1/MX2/IFIT1/OAS1/IFIH1/EIF2AK2/XAF1/OASL/CD38/PARP9	Resting
TAKEDA_TARGETS_OF_NUP98_HOXA9_FUSION_10D_UP	TAKEDA_TARGETS_OF_NUP98_HOXA9_FUSION_10D_UP	168	0.477775	1.827245164493923	2.7673534098376383e-6	7.376174434412982e-4	7.019099074224245e-4	4604	tags=38%, list=18%, signal=32%	SPINK2/GATM/CFI/IFI44L/SMIM24/IFI27/TGM5/UST/C15orf48/PALLD/JCHAIN/CMPK2/RAB27B/CHRNA6/TMEM45A/CDH1/CXCL10/FCER2/FN1/RSAD2/IFI6/IFIT3/FERMT2/IFI44/DNAJC6/SLC8A1/KRT18/CLNK/TOX/LGALS3BP/USP18/GMPR/IL15/EPSTI1/SERPINE2/OAS3/MIR155HG/DDX60/IL31RA/EPCAM/HOXA3/CFP/PRKAR2B/NR4A2/MX1/BATF3/DBN1/AFF3/ARHGAP5/MX2/IFIT1/OAS1/CDKN1C/TMEM200A/IFIH1/EIF2AK2/XAF1/OASL/CD38/SOX4/GBP1/STS/ADGRA2/ZEB1	Resting
CHNG_MULTIPLE_MYELOMA_HYPERPLOID_UP	CHNG_MULTIPLE_MYELOMA_HYPERPLOID_UP	52	-0.64187	-2.10277	2.843610971406863e-6	7.499649777747259e-4	7.13659706397401e-4	9176	tags=94%, list=35%, signal=61%	CLTA/HNRNPA1/NPM1/EIF3J/RPL27A/HERC1/NCBP2/DHPS/SNRNP70/RSL24D1/RPL24/RPL35/RPL14/RPL37/RPS23/RPL36/RPS3/RPL7A/RPLP1/RPS19/RPL13A/RPLP2/USP3/RPL35A/RPS15/RPS9/RPL28/MRPL34/RPL15/UBA52/EIF3G/QARS1/RPS14/RPSA/FBL/EIF3K/RPL21/RPS6/RPS16/EEF2/RPS10P2/RPL32/RPL4/RPL18/RPS13/RPL29/EEF1B2/RPS17/SCAMP5	Resting
GSE37533_PPARG1_FOXP3_VS_FOXP3_TRANSDUCED_CD4_TCELL_DN	GSE37533_PPARG1_FOXP3_VS_FOXP3_TRANSDUCED_CD4_TCELL_DN	193	0.45498505255605726	1.7764344262451446	3.2543337746936076e-6	8.493472158848784e-4	8.082309210176559e-4	6937	tags=39%, list=26%, signal=29%	IFI44L/SECTM1/IFI27/CXCL11/CXCL10/SLC15A3/HLA-G/RSAD2/IFI6/IFIT3/IFI44/PLSCR1/SLFN12/ETV7/USP18/GMPR/IL15/OAS3/HIVEP1/TMEM140/DDX60/SPATS2L/MX1/IRF9/IFI35/EHD4/BST2/TDRD7/MX2/IFIT5/IFIT1/OAS1/FHL3/IFIH1/EIF2AK2/XAF1/OASL/GBP1/APOL1/NBN/RIPK2/HLA-J/CASP1/MALT1/BAZ2A/IL15RA/SPTLC2/GCH1/LAP3/ARID5A/TRANK1/GTPBP1/CALCOCO2/RPS6KC1/SLC25A28/VRK2/PCNX1/RTP4/LRRC32/HLA-F/ISG15/GCNT1/PML/WARS1/JADE2/TRAFD…	Resting
QI_PBMC_ZOSTAVAX_AGE_50_75YO_CORRELATED_WITH_CONTRACTION_OF_VZV_SPECIFIC_T_CELLS_PEAK_TO_28DYAT_1DY_NEGATIVE	QI_PBMC_ZOSTAVAX_AGE_50_75YO_CORRELATED_WITH_CONTRACTION_OF_VZV_SPECIFIC_T_CELLS_PEAK_TO_28DYAT_1DY_NEGATIVE	189	-0.445282	-1.76207	3.3198758976434667e-6	8.575205218088356e-4	8.160085630127458e-4	9287	tags=52%, list=35%, signal=34%	HMGN1/TRIR/TPT1/TOMM7/MRPS33/RETREG2/VPS25/OCIAD2/SMIM26/CCDC93/NFATC2IP/MRPL51/RPS27/DUSP19/DTYMK/PPP1R16B/ZNF598/SNRPD2/TAF12/COMMD6/RPS27A/ZNF483/ZBTB40/SS18L2/GZMA/NSUN5/RPS29/EIF3M/TMEM218/FAU/TOMM22/M6PR/APEH/SF1/MIF/DYNLRB1/SF3A3/RPL35/USF2/RPL14/EEF1D/KLRF1/ANXA2R/RPL36/SIVA1/DPP9/NDUFA12/RPS26/GNL3L/RPL26/DYRK2/DUSP23/ISY1/MT1E/RPS3A/RPL23/CXCR3/TNFSF15/C12orf57/C7orf50/RPL11/POLE4/RPL27…	Resting
RUBENSTEIN_SKELETAL_MUSCLE_NK_CELLS	RUBENSTEIN_SKELETAL_MUSCLE_NK_CELLS	224	-0.427061	-1.72667	3.667736337440315e-6	9.37705448311909e-4	8.923117942322572e-4	9360	tags=52%, list=36%, signal=34%	SARAF/RAP1B/HCST/C12orf75/HMGN1/HNRNPDL/HSPA5/FYB1/HNRNPA1/TPST2/PRELID1/NPM1/PTMA/TSC22D3/PSME2/VAMP8/ATP5MG/EIF1/STK17A/RPS27/OSTC/SNRPG/ATP6V0E1/UFC1/PFN1/SEC11A/HNRNPF/ARPC5L/ACP1/BTG1/GMFG/FCER1G/LCK/GPSM3/JUNB/RPS27A/SSR2/MSN/GZMA/S100A4/RPS29/PPP1CA/MT-CO1/PPP1R18/EVL/RPL23A/HSPA8/SPCS2/RPL14/KLRF1/PABPC1/RPL41/CYBA/RPS3/CIB1/PPP2R5C/TLE5/RPS15A/RPLP1/NDUFA12/RPS19/RPS26/IL2RG/UCP2/JUN/CYC…	Resting
HALLMARK_MYC_TARGETS_V2	HALLMARK_MYC_TARGETS_V2	57	-0.616684	-2.03874	3.868826700784124e-6	9.791257877590528e-4	9.317270044950604e-4	7365	tags=70%, list=28%, signal=51%	CDK4/RABEPK/TBRG4/NIP7/MCM4/TFB2M/PES1/UNG/PPRC1/PPAN/WDR43/MPHOSPH10/PA2G4/RCL1/IMP4/AIMP2/WDR74/LAS1L/PRMT3/GNL3/SRM/MCM5/UTP20/GRWD1/NOP56/NOLC1/DCTPP1/MRTO4/TCOF1/MYBBP1A/SLC19A1/SORD/NDUFAF4/PUS1/RRP9/IPO4/NOP16/RRP12/EXOSC5/MYC	Resting
ZAK_PBMC_MRKAD5_HIV_1_GAG_POL_NEF_AGE_20_50YO_3DY_UP	ZAK_PBMC_MRKAD5_HIV_1_GAG_POL_NEF_AGE_20_50YO_3DY_UP	126	0.5086235653963078	1.877387926543205	4.034150820276751e-6	0.00101076	9.618264850449308e-4	5126	tags=45%, list=20%, signal=37%	IFI44L/SECTM1/IFI27/CMPK2/NLRC4/CXCL10/SCARB2/SUOX/RSAD2/IFI6/IFIT3/IFI44/MYOF/HSPA6/IFITM3/ALPK1/LGALS9B/PLSCR1/TLR1/C3AR1/TFEC/LGALS3BP/USP18/EPSTI1/OAS3/DDX60/FPR3/SIGLEC1/SERPING1/TLR6/MX1/IRF9/ZBP1/TDRD7/CCR1/CLEC7A/MX2/WSB1/IFIT1/OAS1/IFIH1/TLR2/EIF2AK2/MBOAT1/XAF1/ABI3/OASL/GBP1/IGSF6/CD101/AIM2/GRN/PARP9/GCH1/LAP3/FLVCR2/FGD2	Resting
SENGUPTA_NASOPHARYNGEAL_CARCINOMA_WITH_LMP1_UP	SENGUPTA_NASOPHARYNGEAL_CARCINOMA_WITH_LMP1_UP	336	0.38889453928483664	1.6045246178911825	4.128085036709514e-6	0.00102405	9.744776037672796e-4	5399	tags=29%, list=21%, signal=23%	PHLDA2/TMTC1/GATM/PIR/EHF/IGF2BP3/RBMS3/IRAK3/LPAR3/TFPI/MEGF10/VASH2/NRXN1/HSPA4L/CFH/ENPP2/CMPK2/TRIM2/KLF5/RIMS2/CLIC2/ABCA17P/RSAD2/MEST/IFIT3/MIR99AHG/ASB9/SLC7A11/TCF4/ARHGAP18/ANXA3/MOCOS/SYNC/PLAT/ZBTB10/MAP3K20/GNG12/TFEC/TWSG1/BMP2K/FNDC3B/USP18/IL15/NBPF14/DHRS2/PMAIP1/LRP12/CHROMR/CCDC50/SLCO1A2/KRBOX1/DYNC1I1/SYBU/LMO7/SLC22A3/PRKAR2B/MCTP2/UBE2W/B4GALT6/ELL2/TMEM158/VWDE/MIB1/IFIT1/…	Resting
GAUCHER_PBMC_YF_VAX_STAMARIL_UNKNOWN_AGE_7DY_UP	GAUCHER_PBMC_YF_VAX_STAMARIL_UNKNOWN_AGE_7DY_UP	277	0.4190420189559336	1.70577	4.196544158379655e-6	0.00103083	9.809259565252755e-4	5013	tags=33%, list=19%, signal=27%	KCNMB1/SAMD4A/SORT1/IFI44L/TCN2/BATF2/IFI27/NLRP3/LHFPL2/PRAM1/CMPK2/ANKRD22/CXCL10/SCARB2/NTNG2/RSAD2/IFI6/IFIT3/LAG3/RGL1/IFI44/FBXO6/MYOF/CEACAM1/FRMD3/ASCL2/IFITM3/CD68/TTC38/PLSCR1/PARP10/SLFN12/C3AR1/ABCA1/EPB41L3/ADA2/LGALS3BP/GNA15/IL15/CAMK1/EPSTI1/OAS3/ADAP2/NOD2/TMEM140/DDX60/SERPING1/MT1A/TNS3/SPATS2L/CD74/MX1/SNTB1/RGS12/IRF9/IFI35/ZBP1/BST2/TDRD7/CCR1/ATF3/TAGLN/MX2/IFIT5/CSRNP1/IFI…	Resting
DESCARTES_FETAL_ADRENAL_LYMPHOID_CELLS	DESCARTES_FETAL_ADRENAL_LYMPHOID_CELLS	148	-0.472085	-1.81736	4.331871231370948e-6	0.00105374	0.00100273	3087	tags=28%, list=12%, signal=25%	SLAMF1/TTC16/NKG7/FCMR/HSH2D/HLA-DOB/SLFN5/TCF7/IL32/CCR6/IGHM/CRIP1/GZMH/GBP5/FCRL3/TRBC2/GZMK/CD52/NIBAN3/EOMES/LINC00861/NCR3/SYTL1/GZMB/CD160/LTB/KLRC2/IGKC/CCR7/CD8A/TRDC/CD79A/FCRL5/SULT1B1/MS4A1/S1PR5/TCL1A/KLRB1/CRTAM/IL7R/GNLY	Resting
ERWIN_COHEN_BLOOD_VACCINE_TC_83_AGE_23_48YO_VACCINATED_VS_CONTROL_7DY_UP	ERWIN_COHEN_BLOOD_VACCINE_TC_83_AGE_23_48YO_VACCINATED_VS_CONTROL_7DY_UP	70	0.5910001967508558	2.007008048242101	4.601232939739598e-6	0.00110738	0.00105377	4978	tags=47%, list=19%, signal=38%	IFI44L/IFI27/CMPK2/CXCL10/RSAD2/IFI6/IFIT3/IFI44/FBXO6/PLSCR1/ETV7/USP18/EPSTI1/OAS3/DDX60/SIGLEC1/SERPING1/SPATS2L/MX1/IFI35/ZBP1/CCR1/MX2/IFIT5/IFIT1/OAS1/IFIH1/EIF2AK2/XAF1/OASL/GBP1/PARP9/LAP3	Resting
GSE17974_0H_VS_48H_IN_VITRO_ACT_CD4_TCELL_UP	GSE17974_0H_VS_48H_IN_VITRO_ACT_CD4_TCELL_UP	180	-0.447809	-1.7584	4.640767860936582e-6	0.00110738	0.00105377	3367	tags=26%, list=13%, signal=22%	SORL1/IL11RA/MIR22HG/EFHC2/PTPRJ/DUSP1/DCUN1D2/PIM1/ZNF10/ST7/DPEP2/ITGAM/PLEK/ITGA6/AUTS2/CCDC66/VIPR1/MEGF6/RASA3/EPB41L4A/CDC14A/TENM1/APOBEC3A/WDR19/LRRC27/H2BC15/TRIB2/PLXDC1/AQP3/ZDHHC11/NOSIP/TSPAN32/SNORA28/TSIX/FOS/AK5/RASGRP2/EPHA4/RAP1GAP2/KLRB1/SUSD4/IL7R/KRT73/LYZ/KLF2/TYROBP	Resting
TAKEDA_TARGETS_OF_NUP98_HOXA9_FUSION_3D_UP	TAKEDA_TARGETS_OF_NUP98_HOXA9_FUSION_3D_UP	160	0.48208587864639574	1.8235705640495985	4.787058307852915e-6	0.00113151	0.00107673	4801	tags=39%, list=18%, signal=32%	SPINK2/IFI44L/PLA2G4A/IFI27/CYP1A1/JCHAIN/CMPK2/RAB27B/QPRT/CXCL10/KLF5/DST/RSAD2/IFI6/RNASE6/IFIT3/IFI44/RHOBTB1/SLC9A7/TOX/PARP10/AHR/BMP2K/LGALS3BP/USP18/GMPR/SCN9A/EPSTI1/OAS3/ERMAP/DDX60/SDSL/PTPRD/LOX/SERPING1/HOXA3/MX1/PBX3/IRF9/IFI35/BST2/ATP1B1/MX2/IFIT5/IFIT1/OAS1/MLLT3/CDKN1C/IFIH1/EIF2AK2/GALNT2/CCDC71L/CLSTN3/XAF1/OASL/SOX4/MVP/GBP1/CLEC2B/ZBTB20/APLF/PARP9	Resting
REACTOME_ACTIVATION_OF_THE_MRNA_UPON_BINDING_OF_THE_CAP_BINDING_COMPLEX_AND_EIFS_AND_SUBSEQUENT_BINDING_TO_43S	REACTOME_ACTIVATION_OF_THE_MRNA_UPON_BINDING_OF_THE_CAP_BINDING_COMPLEX_AND_EIFS_AND_SUBSEQUENT_BINDING_TO_43S	59	-0.612228	-2.04513	5.1433254624043335e-6	0.00120436	0.00114605	8992	tags=85%, list=34%, signal=56%	EIF3L/EIF3J/RPS27/EIF3A/RPS25/RPS12/EIF3E/RPS27A/RPS29/RPS11/EIF3M/FAU/RPS10/EIF2S3/RPS24/EIF4B/EIF3H/RPS20/PABPC1/RPS23/RPS3/EIF3D/RPS15A/RPS19/RPS26/EIF3F/RPS8/RPS15/RPS9/RPS3A/EIF3G/RPS7/RPS4X/RPS28/RPS14/RPS21/RPSA/EIF3K/EIF3C/RPS6/RPS16/EIF3B/RPS13/RPS18/RPS4Y1/RPS5/RPS2/RPS17/RPS4Y2/EIF4EBP1	Resting
MORF_AATF	MORF_AATF	207	-0.4277	-1.71009	5.506982725862517e-6	0.00127757	0.00121572	10180	tags=55%, list=39%, signal=34%	SNRNP200/ACTL6A/GNL2/HNRNPA2B1/SFSWAP/SRRT/MFN2/ADSL/RAD23A/GPAA1/MMS19/SERBP1/MTOR/USP1/EPRS1/TIMM17A/DHX38/METAP1/COPS5/SERP1/TRAPPC3/EIF4H/STARD7/ZPR1/AFG3L2/CANX/SNRPA/NELFB/UBE2L3/ETF1/DRG1/NONO/EIF2B5/SSBP1/DDX18/RTCB/ESYT1/KAT2A/ZNHIT3/NAE1/PRKCSH/SET/NAP1L4/UBE2I/CEBPZ/DDB1/RPA2/BMS1/ILF2/RALY/ICE1/ARFGAP2/SSRP1/PRPF8/WDR18/LSM2/SUMO4/PSMB3/EIF3M/CS/NCL/SAFB/HSPA8/SNU13/POM121/OXA1L/RPN1/…	Resting
GSE7548_NAIVE_VS_DAY7_PCC_IMMUNIZATION_CD4_TCELL_DN	GSE7548_NAIVE_VS_DAY7_PCC_IMMUNIZATION_CD4_TCELL_DN	191	0.45519811081695577	1.7717959862196089	6.145792305381487e-6	0.00141269	0.0013443	6301	tags=35%, list=24%, signal=26%	SAMD4A/IFI44L/ADM/IFI27/CXCL11/CFH/ENPP2/CXCL10/RSAD2/IFIT3/LAG3/RGL1/IFI44/STK3/IFITM3/MDK/P2RY14/PLSCR1/TFEC/GMPR/LYN/ASIP/PFKP/MX1/HEG1/TGM1/IFI35/BST2/TDRD7/RP2/MX2/IFIT5/IFIT1/OAS1/FLOT1/GCA/NFE2L3/ETS2/XAF1/OASL/RBMS1/MVP/GBP1/APOL1/NBN/MALT1/FAS/IL15RA/GCH1/PGAP1/RAPGEF2/BARD1/ARID5A/RALB/CMKLR1/TENT4A/CHSY1/CD2AP/ISG15/GCNT1/PML/SLC30A1/WARS1/CD69/VAMP5/NUP153	Resting
SCHERER_PBMC_APSV_WETVAX_AGE_18_32YO_5_TO_7DY_UP	SCHERER_PBMC_APSV_WETVAX_AGE_18_32YO_5_TO_7DY_UP	269	0.4169422316695992	1.6919179914603812	6.494494766692381e-6	0.00147927	0.00140766	5277	tags=37%, list=20%, signal=30%	SORT1/IFI44L/ADM/IFI27/NLRP3/LHFPL2/FCGR2B/ANKRD22/CXCL10/TJP2/FN1/SCARB2/RSAD2/IFI6/IFIT3/TMSB15A/CD40/IFI44/CPVL/SLC8A1/GCNT2/GNB4/IFITM3/ALPK1/PLXNB2/CYFIP1/PLSCR1/ICAM1/TLR1/ETV7/C3AR1/TFEC/EPB41L3/LGALS3BP/USP18/IL15/FGL2/CREG1/HLA-DRA/ARRB1/ADAP2/SLC9A9/LYN/SERPING1/ADGRE1/SLAMF8/SNX10/CD74/MX1/LTBR/IRF9/IFI35/HLA-DPB1/BCL6/HLA-DPA1/HLA-DRB1/CCR1/ATF3/MX2/IFIT5/IFIT1/OAS1/CAMK2D/HLA-DQB1/GC…	Resting
GSE22886_NAIVE_CD8_TCELL_VS_MEMORY_TCELL_UP	GSE22886_NAIVE_CD8_TCELL_VS_MEMORY_TCELL_UP	171	-0.45044	-1.76919	6.741019246612977e-6	0.00152159	0.00144793	3229	tags=25%, list=12%, signal=22%	WDR12/CIAPIN1/PTCH1/POLR1B/MRPL41/NKG7/PPT2/UBQLN4/PLEK/NRCAM/TCF7/SDHAP1/GZMH/BTK/GAS1/GZMK/PDGFRB/SUGCT/LRRC3/KLRG1/NCR3/MT1F/GZMB/CD160/PRKAR1B/LRRN3/PTPRO/CD8A/TSPAN32/CD79A/ADRB2/FCGBP/SULT1B1/NELL2/DSC1/DOCK3/CRTAM/CX3CR1/SEMA6C/SNED1/COL6A2/PRR5	Resting
DUTERTRE_ESTRADIOL_RESPONSE_24HR_DN	DUTERTRE_ESTRADIOL_RESPONSE_24HR_DN	458	0.3695521447749055	1.5660683931475352	6.983748115641024e-6	0.0015623	0.00148667	5251	tags=29%, list=20%, signal=24%	SAMD4A/UPK1A/HCAR1/N4BP3/ME1/GAB1/KIAA1217/CDS1/ENC1/UACA/LPCAT2/BICDL2/TFPI/CDH3/PRICKLE1/LHFPL2/WWTR1/WWC2/FZD7/PALLD/CYP1A1/CAMK2N1/RASD1/RAB27B/MYO1B/ZNF704/TJP2/SGMS2/KLF5/SCN1B/FN1/SH2D4A/TGFBI/PDE9A/ANKRD50/HILPDA/IL1R1/EVI5/FERMT2/BMF/RGL1/MYO1E/ANXA3/BCAS1/SOCS2/CALD1/EPB41L5/PCTP/MPZL2/ABCA1/PTPRK/AHR/PDLIM1/MAP3K8/PAM/ADAM9/DDX60/VPS54/CRABP2/TFAP2A/ELF3/TNFRSF21/GABBR2/PPP1R3C/USP2/AD…	Resting
MORF_EIF3S2	MORF_EIF3S2	244	-0.408444	-1.67877	7.199460382445525e-6	0.00159631	0.00151903	10009	tags=52%, list=38%, signal=33%	RAD23A/GPAA1/SERBP1/ZNF131/DUT/CIAO1/EPRS1/TIMM17A/SERP1/EIF4H/TARS1/STARD7/ZPR1/AFG3L2/SNRPA/SLC25A3/UBE2L3/UQCRH/ATP5PO/DEXI/SF3A2/CDV3/DRG1/DCTD/HSPE1/DKC1/NONO/SSBP1/NDUFS2/RTCB/ATP5F1A/MYDGF/CCT7/GNG5/CHAF1A/PCMT1/BAG6/YARS1/NAE1/SET/NAP1L4/EIF4EBP2/UBE2I/CEBPZ/RPA2/ACP1/ILF2/NSA2/LSM4/MTREX/SSRP1/PRPF8/WDR18/TOMM70/ATP5MC1/UQCRFS1/MRPS18B/LDHB/SNRPE/LSM2/DDX19B/ATP5F1D/EIF3M/PPM1G/CS/NCL/GN…	Resting
REACTOME_RRNA_MODIFICATION_IN_THE_NUCLEUS_AND_CYTOSOL	REACTOME_RRNA_MODIFICATION_IN_THE_NUCLEUS_AND_CYTOSOL	59	-0.60893	-2.03411	7.383945997970437e-6	0.00160874	0.00153086	9316	tags=81%, list=36%, signal=53%	DDX52/DKC1/WDR75/DIMT1/UTP18/NOP10/RRP36/NOP58/BMS1/WDR36/FCF1/TSR3/DCAF13/SNU13/PNO1/UTP4/NAT10/NOL11/RPS9/UTP6/EMG1/RPS7/WDR3/RPS14/WDR43/MPHOSPH10/HEATR1/FBL/RCL1/RPS6/IMP4/UTP15/PWP2/GAR1/NHP2/RRP7A/NOP14/UTP14A/UTP20/NOP56/PDCD11/RPS2/NOL6/UTP25/WDR46/RRP9/DHX37/TBL3	Resting
DESCARTES_FETAL_PANCREAS_LYMPHOID_CELLS	DESCARTES_FETAL_PANCREAS_LYMPHOID_CELLS	144	-0.471918	-1.80472	7.377573475066412e-6	0.00160874	0.00153086	3517	tags=32%, list=13%, signal=28%	CD6/SH2D2A/DGKA/CACNA1C-AS2/TTC16/TRAV6/NKG7/FCMR/TTC24/CD72/CD40LG/DENND2D/TCF7/IGHM/GZMH/FCRL3/TCL6/TRBC2/GZMK/TRAV4/CCR4/IGLC2/PASK/EOMES/LINC00861/NCR3/TRGC1/CD160/TERT/LINC01871/CCR7/CD8A/CD79A/SHISAL2A/MS4A1/TCL1A/KLRB1/CRTAM/KRT2/CCR9/LINC02273/KRT73/GPA33/VSIG1/GNLY/CCL22	Resting
FAN_EMBRYONIC_CTX_BRAIN_NAIVE_LIKE_T_CELL	FAN_EMBRYONIC_CTX_BRAIN_NAIVE_LIKE_T_CELL	156	-0.460278	-1.78434	8.037392546463396e-6	0.00173601	0.00165197	9017	tags=59%, list=34%, signal=39%	NPM1/OCIAD2/PIK3IP1/TNFAIP3/TSC22D3/NSMCE1/CD27/CD3D/BTN3A2/SEPTIN1/LSP1/STK17B/GPR171/ITK/GMFG/LCK/GPSM3/TESPA1/FXYD5/PDCD4/LDHB/CD5/ADD3/RSL24D1/CD44/MCUB/RCAN3/EEF1D/GSTK1/CNN2/ZAP70/CIB1/TLE5/IL2RG/TNFAIP8/RPL13A/MAL/PRKCH/SERINC5/RGCC/TBC1D10C/PVRIG/PCMTD2/TC2N/LEPROTL1/IL16/CCND3/APRT/SEPTIN9/CD2/C16orf54/CYTIP/FGD3/IL27RA/CD6/TOB1/DGKA/TRABD2A/CORO1A/EMP3/PIM2/IFITM1/TXNIP/FCMR/ARHGEF1/MTE…	Resting
GAL_LEUKEMIC_STEM_CELL_DN	GAL_LEUKEMIC_STEM_CELL_DN	200	-0.433128	-1.72515	9.552841082178611e-6	0.0020457	0.00194667	3473	tags=25%, list=13%, signal=22%	RAD51/E2F1/SAMHD1/PRMT7/RRM2/MOGS/GINS2/SLC16A6/RRAD/MEGF6/LETM1/TRAC/UTP25/CCL5/USP46/MMP9/SERPINA1/LILRA2/FPR1/DLX4/CEBPE/IGLC2/RNASE2/PASK/MNDA/TRGC1/LILRB1/ALDH4A1/CEBPD/E2F2/IGKC/CD14/LILRB3/HOMER3/CD163/TUBB2B/SCNN1A/CCL4/TEX14/MAFB/TMEM53/S100A9/CX3CR1/LGALS2/VCAN/LYZ/FCN1/COL6A2/S100A8/S100P	Resting
chr14q11	chr14q11	177	-0.440083	-1.73465	9.85266254512805e-6	0.00209202	0.00199075	5104	tags=39%, list=19%, signal=32%	TRAV1-1/OR10G2/TRAJ41/ENSG00000288795/TRAJ53/CDH24/RNASE4/TRAV38-1/TRAJ45/TRAJ36/TRAJ42/TRAV8-2/TRAV38-2DV8/TRAV7/TRAJ50/PRMT5-AS1/TRAV18/SLC7A8/TRAJ55/TRAJ39/MMP14/TRAJ11/TRDV1/TRAV22/MRPL52/TTC5/TRAJ12/ABHD4/TRAJ18/TRAV6/TRAV17/TRAV30/TRAJ61/TRAV20/DHRS4L1/TRAV23DV6/TRAV26-1/TRAC/TRAV29DV5/TRAJ10/TRAJ14/TRAJ26/TRAV4/TRAV8-3/TRAV31/CEBPE/TRAV2/TRAV25/TRAV12-3/RNASE2/AJUBA/TRAJ22/TRAV39/TRAV5/TRA…	Resting
GSE21670_UNTREATED_VS_IL6_TREATED_STAT3_KO_CD4_TCELL_DN	GSE21670_UNTREATED_VS_IL6_TREATED_STAT3_KO_CD4_TCELL_DN	193	-0.428483	-1.69778	1.0236825992988549e-5	0.00215533	0.00205099	7777	tags=52%, list=30%, signal=37%	LARS1/ITK/DHPS/LMNB1/JUNB/TAF4B/LINS1/NOL10/MTHFD1L/SEH1L/STAT5A/RPF2/PUM3/G3BP1/RIOK1/NAA15/ALDH18A1/CTSA/CDK4/LRP8/TRMT1/GTF3A/TRAP1/PNO1/UTP4/IMPDH2/TFB2M/DYRK2/CCT3/SFXN4/SLC7A1/ATIC/AHCY/DDX10/HSP90AB1/NOC3L/URB2/PFAS/SLC7A5/PPRC1/WDR3/WDR43/HNRNPAB/HEATR1/TP53/CCT2/ZDHHC16/IKZF1/IL21R/POLR3D/RANBP1/MDN1/WDR74/NME2P1/TACO1/F2RL1/CTPS1/EIF3B/RPIA/POLD2/GNL3/NOP14/SRM/POLR1A/UTP20/ZNF101/WDR12…	Resting
GSE21546_WT_VS_SAP1A_KO_DP_THYMOCYTES_UP	GSE21546_WT_VS_SAP1A_KO_DP_THYMOCYTES_UP	182	0.4566070850877516	1.7649944625555238	1.0669483863953002e-5	0.0022277	0.00211986	5436	tags=32%, list=21%, signal=25%	IFI44L/BATF2/IFI27/CXCL11/CMPK2/CXCL10/ARSD/HLA-G/RSAD2/IFIT3/IFI44/GNB4/IFITM3/PLSCR1/ETV7/LGALS3BP/SERPINE1/USP18/GMPR/OAS3/TMEM140/DDX60/MT1H/NECTIN2/GPRC5A/TJP1/ADGRG6/SPATS2L/MX1/HEG1/IRF9/IFI35/LIMA1/EHD4/BST2/TDRD7/MX2/IFIT5/CSRNP1/IFIT1/OAS1/IFIH1/EIF2AK2/XAF1/OASL/GBP1/APOL1/CASP1/PARP9/LAP3/C4orf33/TRANK1/DTX3L/CALCOCO2/SNX25/SLC25A28/AKAP6/MOV10	Resting
BILD_MYC_ONCOGENIC_SIGNATURE	BILD_MYC_ONCOGENIC_SIGNATURE	193	-0.427887	-1.69542	1.0871655570881566e-5	0.00225115	0.00214217	3475	tags=31%, list=13%, signal=27%	GNL3/UTP14A/CHRNB1/SRM/SORL1/NUFIP1/UTP20/DDX28/DGKA/STMN3/WDR12/KICS2/NOP56/PDP1/PNPT1/ZBED2/DCAF4/NOLC1/PMM2/MRTO4/TCOF1/FARSB/MYBBP1A/NOL6/SCFD2/SLC19A1/SORD/C20orf27/PC/RPP40/SNHG16/UTP25/HK2-DT/BOP1/MON1A/MTMR11/DTX2P1-UPK3BP1-PMS2P11/MCRIP2/FGD6/GPATCH4/PLD6/RRP9/METTL1/TWNK/IPO4/NOP16/BCS1L/TTLL12/FAM86C1P/ALG3/CGN/EXOSC5/TNFAIP2/PLEKHG3/MYC/ALS2CL/ERBB3/EEF1AKMT4/ZNF667/PRR5	Resting
GSE17974_IL4_AND_ANTI_IL12_VS_UNTREATED_72H_ACT_CD4_TCELL_DN	GSE17974_IL4_AND_ANTI_IL12_VS_UNTREATED_72H_ACT_CD4_TCELL_DN	180	0.45602669546936775	1.7656032784776663	1.1147119733839136e-5	0.00228927	0.00217845	5323	tags=36%, list=20%, signal=29%	CRISPLD1/TRIM6/LRP11/IRF8/IFI27/CDH3/PLEKHG1/LGALS12/ZG16B/SLC44A1/TRPC3/SCML1/RHOU/LTA/ALPK1/SOCS2/CYFIP1/PCTP/TLR1/EPSTI1/LGALSL/KSR1/MIR155HG/DNAJC12/STX11/UNC119/IFI35/STX3/ATP1B1/IFIT5/DPP4/MLLT3/C3orf52/NETO2/RIPOR1/FRMD6/IFIH1/RDX/PIK3CB/NFE2L3/CASP9/CD38/LACC1/SNX9/GBP1/RRAS2/CLEC2B/ARHGAP21/LYSMD2/PARP9/SUSD6/GCH1/PGAP1/RAPGEF2/KMT2A/TGIF1/LYSMD1/DTX3L/GSTO1/SNX25/CD59/CRTAP/EBI3/PARP11	Resting
GOBP_MITOCHONDRIAL_GENE_EXPRESSION	GOBP_MITOCHONDRIAL_GENE_EXPRESSION	103	-0.508523	-1.85851	1.1928052404573189e-5	0.0024204	0.00230323	8810	tags=56%, list=34%, signal=38%	WARS2/MRPS7/MRPL51/QRSL1/MRPS21/UQCC2/NOA1/DARS2/TRNT1/FASTKD2/MRPS34/TFAM/RCC1L/MRPS18B/MRPL47/MRPS27/TRUB2/FASTK/MRPS18A/MTRF1/PTCD3/ELAC2/CDK5RAP1/FASTKD3/MPV17L2/TBRG4/TRMT61B/GARS1/TFB2M/MRPS11/MRPL58/EARS2/POLRMT/YARS2/RPUSD4/MRPL16/MTERF1/SHMT2/HSD17B10/MTO1/FASTKD5/TRMT10C/HARS1/TACO1/PNPT1/MRPS12/MRPL12/GATB/MRPS2/MTERF4/TUFM/CHCHD10/C1QBP/PUS1/SLC25A33/TWNK/PPARGC1B/MRPL23	Resting
GSE13738_RESTING_VS_TCR_ACTIVATED_CD4_TCELL_DN	GSE13738_RESTING_VS_TCR_ACTIVATED_CD4_TCELL_DN	199	0.44189945329629376	1.7296283954935607	1.197880721448976e-5	0.0024204	0.00230323	5371	tags=31%, list=21%, signal=25%	GSDME/B3GNT5/RAB13/SPRY1/NR4A3/TJP2/BCAT1/STAG3/TBCE/SUOX/EVI5/LAG3/CD109/CCDC141/BTBD3/BMP2K/SLC35G2/PAQR6/GNA15/TTN/ARNTL2/HIVEP1/NOD2/MIR155HG/SPATS2L/CPPED1/VSIG10L/GRAMD1B/MCTP2/LPP/SOCS6/FAH/FGGY/SYTL3/DPP4/CAMK2D/CHMP5/ITGAV/GCA/FAM221A/TPM4/RDX/LDLRAD4/LRRCC1/ZNRF1/ITGAE/WIPI1/INPP1/ANTXR2/CREB3L2/GNA12/PTTG1/C19orf54/NEDD9/MTMR2/WSB2/IRAK2/IRF4/TNFRSF11A/UEVLD/STAM/SLC25A13	Resting
GSE22886_NAIVE_TCELL_VS_DC_UP	GSE22886_NAIVE_TCELL_VS_DC_UP	194	-0.427243	-1.69517	1.214131660454066e-5	0.00243361	0.0023158	8716	tags=54%, list=33%, signal=36%	RPL31/CD3D/RPS27/ADNP2/CDC7/SNRK/RPS25/BTG1/ING1/ZNF44/SAFB2/GPSM3/LINC00623/SGF29/PLCL2/NACA/BCL11B/RNF126/PDCD4/NSUN5/RPS29/ADD3/ITPR3/FAU/GATA3/RPS10/RPL30/EIF4B/RPL3/RPL35/RPL14/EEF1D/ACD/ALDH18A1/NOP53/RPS23/RPL36/RPS3/RPL7A/NLRP1/RPS15A/RASGRP1/RPL34/EIF3F/RPL13A/RPLP2/RPL26/SMCHD1/RPL35A/PRKCH/RPS15/RPL28/UBA52/RPL38/PCSK7/GCFC2/ICAM2/RPL5/RPL23/RPS7/RNPS1/RPS14/RBL2/RPL19/NRF1/BIN2/RPL11/…	Resting
GSE9509_LPS_VS_LPS_AND_IL10_STIM_IL10_KO_MACROPHAGE_20MIN_UP	GSE9509_LPS_VS_LPS_AND_IL10_STIM_IL10_KO_MACROPHAGE_20MIN_UP	164	0.4621746589191538	1.760025684060025	1.251843288612076e-5	0.00248928	0.00236878	4746	tags=35%, list=18%, signal=29%	FGD5/RAB13/PPFIBP1/LPCAT2/DNAH10/ZNF768/SLC8A3/EHD3/CFH/WWTR1/CNKSR1/RAB27B/MAPRE3/TTC7B/ARSD/ELOVL7/GIPC2/LRP6/RSAD2/CTDSPL/PAX5/IFITM3/SOCS2/CAVIN1/DAPK1/PROS1/GLB1L/RHOB/LOXL1/ARMCX1/GMPR/SAV1/ARNTL2/KSR1/TMEM140/LINC00899/ST6GAL2/HTR1F/JPH4/ADGRG6/CDC14B/CD7/LTBR/ZNF501/PKD2/MLLT3/STARD9/ABCB1/TMEM64/AKR1C2/GATAD1/STX17/IL12RB2/CHRM3/ATP7B/NFKBIZ/NRIP1/PBX1	Resting
GOCC_CYTOSOLIC_LARGE_RIBOSOMAL_SUBUNIT	GOCC_CYTOSOLIC_LARGE_RIBOSOMAL_SUBUNIT	56	-0.598449	-1.96933	1.3710271773944331e-5	0.00270481	0.00257387	8716	tags=88%, list=33%, signal=58%	RPL31/RPL27A/MRPL1/RPL36A/RPL7L1/RPL24/RPL30/RPL23A/RPL3/RPL35/RPL39/RPL14/RPL37/RPL41/RPL36/RPL12/RPL7A/RPLP1/RPL34/RPL13A/RPLP2/RPL9/RPL26/RPL35A/RPL28/RPL15/UBA52/RPL38/RPL10A/RPL5/RPL23/RPL37A/RPL19/RPL7/RPLP0/RPL11/RPL21/RPL27/RPL13/RPL8/RPL32/RPL4/RPL18/RPL6/RPL22/RPL10/RPL29/RPL18A/RPL17	Resting
LEE_EARLY_T_LYMPHOCYTE_DN	LEE_EARLY_T_LYMPHOCYTE_DN	58	-0.591366	-1.96673	1.788567982561293e-5	0.00350098	0.0033315	3563	tags=40%, list=14%, signal=34%	IL27RA/SAMHD1/PTPRJ/TRABD2A/EMP3/AGMAT/IFITM1/SEMA4C/ANKRD55/MAP3K1/DENND2D/GIMAP4/TNFRSF25/LDLRAP1/S1PR1/GIMAP1/LRRN3/CCR7/ID2/GIMAP7/NELL2/SAMD3/KLF2	Resting
KIM_WT1_TARGETS_12HR_UP	KIM_WT1_TARGETS_12HR_UP	148	0.4724878054804804	1.769611012662113	1.8246104204798003e-5	0.00354385	0.00337229	4041	tags=29%, list=15%, signal=25%	THY1/MYL9/ADM/RAB13/CHRNA1/PLAU/CDC42EP4/ZCCHC24/FZD7/PTPN20/RUNDC3B/SERPINH1/HSPA12A/SCNN1D/FERMT2/KIF3C/MYOF/ITGB5/HSPA6/MTUS1/SYNC/PLAT/KCNK1/SERPINE1/SLC35G2/LGR4/RBFOX2/ZNF395/IL11/NOX4/MN1/TNS3/P4HA1/CDR2L/HHLA3/HEG1/TMPRSS3/ENDOD1/ZSCAN31/ATP1B1/IFIT1/DOK4/RIPOR1	Resting
DESCARTES_MAIN_FETAL_LYMPHOID_CELLS	DESCARTES_MAIN_FETAL_LYMPHOID_CELLS	141	-0.463792	-1.77032	1.9282787113918395e-5	0.00368802	0.00350948	3564	tags=28%, list=14%, signal=25%	SH3BP1/TRGC2/SH2D2A/IFITM3P6/CORO1A/NCF1C/NKG7/FCMR/ARHGEF1/LIMD2/DENND2D/RIPOR2/CCR6/S1PR4/IGHM/GZMH/GBP5/TNFRSF25/GZMK/CD52/NIBAN3/ARL4C/LINC00861/NCR3/TRGC1/CD160/IGKC/LINC01871/NOSIP/GIMAP7/TRDC/CD79A/SHISAL2A/TCL1A/KLRB1/CRTAM/IL7R/KRT72/NMUR1/LINC02446	Resting
FAN_EMBRYONIC_CTX_BRAIN_ENDOTHELIAL_2	FAN_EMBRYONIC_CTX_BRAIN_ENDOTHELIAL_2	235	0.41852818625648425	1.6716561512832195	1.923679690228217e-5	0.00368802	0.00350948	4934	tags=38%, list=19%, signal=31%	NID1/THY1/MYL9/RBMS3/PARD3/UACA/TFPI/SPRY1/PLS3/EBF1/PTK2/CFH/TNS1/LAMC1/MYO1B/CCDC80/RAPGEF4/FARP1/FN1/SERPINH1/ANGPTL4/FERMT2/GALNT18/MYOF/SEPTIN11/EFEMP2/TGFB1I1/LZTS1/SELENOM/CAVIN3/STARD13/PKIG/IFITM3/ACTN1/CALD1/MDK/MAP3K20/GNG12/AMOTL1/P2RY14/PLOD1/TMEM74B/ITGA1/PTPRK/LGALS3BP/COL5A2/CNN3/PDLIM1/PCOLCE/ITPR1/CPE/AGRN/SPARCL1/NR2F1/TNFRSF21/SERPING1/PCDH18/ADGRD1/TJP1/VSTM4/DPY19L2/CPPED1/P…	Resting
MIR32_3P	MIR32_3P	295	0.39907736834514784	1.637493020387501	1.9593283683258782e-5	0.00371901	0.00353898	7727	tags=38%, list=30%, signal=27%	VLDLR/RBMS3/CHMP4C/NR4A3/ZNF215/AMACR/CAPS2/ECSCR/KCNQ5/CXADR/NEXMIF/RNF217/KLF5/MEIOC/TEAD1/MAP3K21/FERMT2/DACT1/ITPRIPL2/SCRN1/NDFIP2/CALD1/ZBTB10/MAP3K20/NEK10/PIP4P2/AHR/MAP3K8/LYN/SGIP1/ONECUT2/SPIRE1/SOCS6/NHLRC2/GNPTAB/ATP1B1/RP2/STRADB/TGFBR1/SGMS1/SAMD8/USP12/MTM1/BBX/UBTD2/KLHL2/KCTD9/SEMA3A/FBN1/BMT2/NRIP1/HEATR5A/BRPF3/YWHAE/KBTBD3/APP/MMD/FAM210B/JADE1/STAT3/USP30/NCOA2/INPPL1/GABARA…	Resting
BROWNE_INTERFERON_RESPONSIVE_GENES	BROWNE_INTERFERON_RESPONSIVE_GENES	63	0.592944	1.9590223703542409	2.039637050571843e-5	0.00375758	0.00357568	4959	tags=44%, list=19%, signal=36%	IFI44L/IFI27/CXCL10/RSAD2/IFI6/IFIT3/RGL1/IFI44/PLSCR1/GMPR/IL15/STX11/MX1/IFI35/BST2/TDRD7/MX2/IFIT5/TYMP/OAS1/EIF2AK2/XAF1/OASL/GBP1/ZBTB20/CASP1/IL15RA/GCH1	Resting
DESCARTES_FETAL_LUNG_LYMPHOID_CELLS	DESCARTES_FETAL_LUNG_LYMPHOID_CELLS	145	-0.465169	-1.78125	2.0109644233444295e-5	0.00375758	0.00357568	3468	tags=32%, list=13%, signal=28%	TRGC2/C10orf88B/DGKA/SLAMF1/CORO1A/AGMAT/NKG7/FCMR/TCF7/S1PR4/IGHM/GZMH/FCRL3/TRBC2/GZMK/CD52/NIBAN3/LINC00861/NCR3/TRGC1/GZMB/CD160/LTB/KLRC2/IGKC/CCR7/CD8A/TRDC/CD79A/ENSG00000251002/FCRL5/SHISAL2A/MS4A1/S1PR5/TCL1A/KLRB1/SAMD3/CRTAM/IL7R/LINC02273/ZNF683/CR2/GPA33/LINC01259/GNLY/CXCR6	Resting
MIR548BB_5P	MIR548BB_5P	436	0.3611239771735388	1.5206705251716692	1.99787039241768e-5	0.00375758	0.00357568	8036	tags=39%, list=31%, signal=28%	IGF1/ERC2/TMTC1/GATM/ME1/CBWD6/IGF2BP3/PARD3/BCL2L2/ODAPH/NRXN1/SOX5/FZD7/PLEKHG1/CMPK2/RAB27B/ANKRD22/TRIM2/RNF217/CAMSAP2/SESTD1/PAX5/RRAGD/NDFIP2/FZD5/EPB41L5/ZBTB10/AFDN/PRELID2/RASSF8/FNDC3B/GPD2/FGL2/BNIP3/SKIDA1/PTGFRN/CCDC50/ABI3BP/CTNNA3/LSAMP/GASK1A/TNFRSF21/ONECUT2/RGPD5/AP1AR/LPP/SCARF1/HOMER1/KLF10/CHN1/ELL2/LMCD1/FNIP2/FSBP/CERS6/SLAIN1/SNX16/TMEM200A/ITGAV/CFL2/AK3/XPNPEP1/SPATA6L/…	Resting
MIR144_3P	MIR144_3P	419	0.36010757405164595	1.5105260191430228	2.0323439515969367e-5	0.00375758	0.00357568	8157	tags=45%, list=31%, signal=31%	STC1/KIAA1217/VLDLR/PLA2G4A/EBF1/PRICKLE1/MAML3/CXCL11/WWTR1/NKX3-1/PLEKHG1/ZPBP2/CALCRL/ZNF704/DST/FN1/EMP1/MED12L/C8orf44-SGK3/RGL1/SLC7A11/ARHGAP18/MYO1E/ADAMTS17/AFDN/DLG5/GNG12/CCDC88A/RASSF8/DCBLD2/GBE1/TMSB4Y/CACNA1D/ABCA1/GPD2/IL15/ZNF827/ZC2HC1A/TTN/MAP3K8/ARNTL2/LRP12/ITPR1/SLIT3/SPARCL1/FZD4/PCDH18/TJP1/ONECUT2/ST3GAL6/SPIRE1/PBX3/BCL9/ARHGAP5/FSBP/ATP1B1/FZD6/STRN3/NETO2/ZC3H12A/BEGAI…	Resting
GOBP_RIBOSOME_ASSEMBLY	GOBP_RIBOSOME_ASSEMBLY	59	-0.591588	-1.97618	2.162501892130427e-5	0.00395485	0.0037634	8226	tags=68%, list=31%, signal=47%	FASTKD2/NLE1/MRPL22/RPF2/RPL24/RPL23A/RPL3/NOP53/MPV17L2/NIP7/RPS19/MRPS11/DHX30/TRAF7/RPS15/RPL38/EIF6/RPL5/RPS28/RPS14/PPAN/RPLP0/RPSA/RPL11/MDN1/PWP2/RRP7A/RPL6/DDX28/RPS5/ENSG00000275464/RPL10/MRTO4/MRPS2/MTERF4/C1QBP/RRS1/BOP1/DHX37/RRP7BP	Resting
GOCC_RECEPTOR_COMPLEX	GOCC_RECEPTOR_COMPLEX	350	-0.371359	-1.57163	2.2101716640294227e-5	0.00401274	0.00381849	2933	tags=24%, list=11%, signal=22%	TRAV6/TRADD/EPS8/TNFRSF1B/TRAV17/ACVR2A/TRAV30/ITGAM/ITGA6/FLT1/PLXNA1/TRAV20/TRAV23DV6/VIPR1/ERBB2/AHRR/TRAV26-1/CSF3R/TRAC/ROR2/NT5DC3/TRAV29DV5/TRBC2/GRIN2D/TRGV8/TRGV3/TRAV4/TRAV8-3/NTRK1/PDGFRB/TRGJ2/PLXNA2/TRAV2/TRBV27/TRAV25/TRGV10/ITGA4/TRAV12-3/PLXNA4/TRBV3-1/MERTK/TRAV39/TRAV5/TRBV28/KLRC2/PLXDC1/TRAV35/TRAV13-2/CD14/PORCN/NRP2/SCIMP/EPHA1/TRAV36DV7/OLFM2/CD8A/TRAV1-2/TSPAN32/TRBV23-1/C…	Resting
GSE3982_MAST_CELL_VS_NKCELL_UP	GSE3982_MAST_CELL_VS_NKCELL_UP	190	0.4338659596624735	1.6870573336076844	2.301560018850561e-5	0.0041486	0.00394777	5461	tags=31%, list=21%, signal=25%	P2RX1/RHOBTB3/GSDME/PLA2G4A/ETV5/USP6NL/PTK2/WWC2/ENPP2/RAB20/QPRT/BCAT1/CAMSAP2/IL1R1/EVI5/KCTD3/RAI14/RTN2/SCD/ZBED8/AMPD3/PCTP/ERI2/FAT1/ABCA1/MGST2/GMPR/SLCO1B1/ADAM9/LRP12/NRP1/MITF/DNAJC12/ITGA3/TIGD6/CERS6/DRAM1/ABHD6/ITPRID2/PPP1R3D/SOX4/CLIC4/TBC1D8/IDH1/NPR2/SNN/DUSP10/PGK1/TCEAL4/GRB10/GLUL/AKAP12/TBC1D4/SOCS5/PKP4/ALAS1/SMS/AP3S1/TGFA	Resting
GOBP_CELLULAR_DEFENSE_RESPONSE	GOBP_CELLULAR_DEFENSE_RESPONSE	44	-0.636625	-2.015	2.3321075564845392e-5	0.00417364	0.0039716	1543	tags=34%, list=6%, signal=32%	FCMR/CCR6/KIR3DL2/KLRG1/MNDA/KLRC2/C5AR1/CCR5/LILRB2/CCR9/CCR2/CX3CR1/GNLY/CCR3/TYROBP	Resting
GSE17974_0H_VS_72H_IN_VITRO_ACT_CD4_TCELL_UP	GSE17974_0H_VS_72H_IN_VITRO_ACT_CD4_TCELL_UP	183	-0.420788	-1.66021	2.401695103675327e-5	0.00426769	0.0040611	3337	tags=24%, list=13%, signal=21%	IL11RA/MIR22HG/DDX28/EFHC2/POLR3E/DUSP1/SLC25A25-AS1/C6orf226/METAP1D/H3C1/FCMR/ATP2B1-AS1/ITGA6/IER2/AUTS2/VIPR1/LETM1/TRIM16L/TENM1/APOBEC3A/SLC12A9/SLC25A33/RRN3P1/ST6GALNAC1/TRIB2/TRAPPC14/TWNK/PLXDC1/SNORD104/ZDHHC11/NOSIP/ID2/SNORA28/SHISAL2A/LILRB2/AK5/EPHA4/RAP1GAP2/IL7R/KRT73/LYZ/KLF2/TAMALIN/FCN1	Resting
BUSSLINGER_DUODENAL_TRANSIT_AMPLIFYING_CELLS	BUSSLINGER_DUODENAL_TRANSIT_AMPLIFYING_CELLS	184	-0.430899	-1.69976	2.4346703224900915e-5	0.00429582	0.00408786	9202	tags=68%, list=35%, signal=44%	UQCR10/TXN/CANX/ARL6IP1/SLC25A3/ATP5PO/HSPE1/MT2A/HNRNPA1/PPIA/HMGB2/MKI67/NPM1/ATP5F1A/EIF3L/PTMA/PSME2/MARCKS/ATP5MG/H4C3/COX5A/RPL27A/EEF1A1/NDUFAB1/PFN1/RPS25/RPS12/COX6B1/RPS27A/ATP5MC1/RAN/UQCRFS1/RPS29/RPS11/NCL/ADD3/FAU/COX4I1/YBX1/TMSB10/RPL24/RPS24/RPL3/RPL35/RPL39/RPL14/RPS20/RPL37/RPL41/RPS23/RPL36/RPS3/RPL12/RPL7A/RPS15A/RPLP1/RPL34/RPS19/SNHG29/RPL13A/RPLP2/RPL9/RPL26/RPS8/CYCS/RPL3…	Resting
LAKE_ADULT_KIDNEY_C15_CONNECTING_TUBULE	LAKE_ADULT_KIDNEY_C15_CONNECTING_TUBULE	140	0.4702406426986591	1.744889882355689	2.485378679353256e-5	0.00435463	0.00414382	7428	tags=51%, list=28%, signal=37%	RHOBTB3/PPFIBP1/DACH1/WWTR1/MYO1B/ZNF704/VAV3/MAPK10/SLC8A1/STARD13/ITGA2/APBB2/SBF2/TOX/GBE1/EPB41L3/FNDC3B/LGR4/ITPR1/PTH2R/MITF/DPY19L2/SPIRE1/ATP1B1/WSB1/PCCA/MLLT3/EXT1/ITGAV/MAML2/GLIS3/SLC16A7/FNDC3A/GRIP1/SCMH1/MAP4K3/SIK3/CCSER1/WNK1/ANK3/TEX41/PTGER3/YAP1/ADAMTS9-AS2/COMMD10/MED13L/CD2AP/AUH/MAPK8/MID1/ATXN1/BRAF/KIAA1958/IMMP2L/SSH2/TCF12/EXOC6B/NFE2L2/ARL15/DYNC2H1/CDK6/ZFAND3/HDAC8/K…	Resting
GSE45365_WT_VS_IFNAR_KO_CD11B_DC_UP	GSE45365_WT_VS_IFNAR_KO_CD11B_DC_UP	188	-0.42642	-1.68417	2.5653687098984984e-5	0.00446173	0.00424574	3601	tags=26%, list=14%, signal=22%	TMEM161A/LINC02899/EIF3B/MARCHF9/IL23A/CD6/NOP14/CTRL/UTP20/BCL9L/C10orf143/SURF2/DCAF4/MRPS25/KLF3/TCOF1/FCMR/ATP2B1-AS1/CACTIN/MSTO1/KLF8/YY2/CLUH/JAKMIP1/ANKRD23/LETM1/ETS1/TNFRSF25/PINX1/TRAV8-3/KLHL13/FAM102A/ANO9/POMGNT1/LRRN3/SULF2/GRAMD1C/NOSIP/ALG3/LRATD2/EIF4EBP1/LCAT/MACROD1/VSIG1/SBK1/TMEM150A/NT5E/LTK	Resting
BLANCO_MELO_RESPIRATORY_SYNCYTIAL_VIRUS_INFECTION_A594_CELLS_UP	BLANCO_MELO_RESPIRATORY_SYNCYTIAL_VIRUS_INFECTION_A594_CELLS_UP	246	0.40982206432438073	1.6560831913458198	2.582123318822783e-5	0.00446173	0.00424574	5450	tags=37%, list=21%, signal=29%	SAMD4A/STC1/IFI44L/KIAA1217/B3GNT5/PLAU/BATF2/CDH3/C15orf48/CXCL11/NKX3-1/CMPK2/XDH/TMCC3/STC2/CXCL10/SAA2/RSAD2/IFNL1/EMP1/IFIT3/RASGRP3/COL15A1/IFI44/NIPAL1/HSPA6/STRIP2/CEACAM1/CD68/MREG/ZMIZ1-AS1/AMPD3/PARP10/ICAM1/CA13/ABCA1/CLMP/USP18/SERPINE2/OAS3/ARNTL2/PMAIP1/TMEM140/DDX60/FOXQ1/SERPING1/P4HA1/STX11/SERPINB8/MX1/ICAM4/TNFSF14/BST2/FSTL1/TMEM158/CRISPLD2/ATF3/MX2/IFIT1/OAS1/CD82/ZC3H12A/C…	Resting
TRAVAGLINI_LUNG_NATURAL_KILLER_CELL	TRAVAGLINI_LUNG_NATURAL_KILLER_CELL	131	-0.459483	-1.72943	2.6588512763071952e-5	0.00452289	0.00430394	3443	tags=26%, list=13%, signal=23%	SH2D2A/CEP78/PRSS23/MYOM2/LITAF/ABHD17A/IFITM1/NKG7/HSH2D/OSBPL5/GZMH/ETS1/CCL5/ARL4C/ZBTB16/ADGRG1/GZMB/CD160/AKR1C3/FKBP11/HOPX/KLRC2/ID2/GIMAP7/C1orf21/S1PR5/KLRB1/SAMD3/CX3CR1/CLIC3/GNLY/NMUR1/KLRD1/FCGR3A	Resting
SHEN_SMARCA2_TARGETS_UP	SHEN_SMARCA2_TARGETS_UP	426	0.3719018798065285	1.5621007632142152	2.67167117864233e-5	0.00452289	0.00430394	9445	tags=52%, list=36%, signal=34%	WDFY3/MATR3/RNF130/PON2/ZBED8/BTBD3/GBE1/TWSG1/CREG1/LEPROT/RASA1/OSBPL1A/SOCS6/NHLRC2/ARHGAP5/WSB1/CHMP5/PAIP1/CTNNA1/SOS2/EIF2AK2/KIFBP/RDX/NCKAP1/MAP4K5/PPP1R3D/KRCC1/RPRD1A/ZNF415/NAB1/HSDL2/GARRE1/LANCL1/PJA2/WDR11/DCTN4/MAP4K3/PDCL3/MATR3/RCOR3/HLTF/TANK/PRKRA/NEK7/DCAF6/STAU1/AMZ2/CALCOCO2/RALB/PKP4/CD59/IDS/PEX3/SRI/INSIG2/COMMD10/PKN2/STX7/MAPK9/SS18/VPS45/VPS26A/ISCU/BBIP1/ANKMY2/AKAP11…	Resting
MIR548Y	MIR548Y	442	0.35570419042075163	1.4993923893977483	2.667457186246995e-5	0.00452289	0.00430394	8036	tags=39%, list=31%, signal=28%	IGF1/ERC2/TMTC1/GATM/ME1/CBWD6/IGF2BP3/BCL2L2/ODAPH/NRXN1/SOX5/FZD7/PLEKHG1/CMPK2/RAB27B/ANKRD22/TRIM2/RNF217/CAMSAP2/SESTD1/PAX5/RRAGD/NDFIP2/FZD5/EPB41L5/ZBTB10/AFDN/PRELID2/RASSF8/FNDC3B/GPD2/FGL2/BNIP3/SKIDA1/PTGFRN/CCDC50/ABI3BP/CTNNA3/LSAMP/GASK1A/TNFRSF21/SGIP1/ONECUT2/RGPD5/AP1AR/LPP/SCARF1/HOMER1/KLF10/CHN1/ELL2/LMCD1/FNIP2/FSBP/CERS6/SLAIN1/SNX16/TMEM200A/ITGAV/CFL2/AK3/XPNPEP1/SPATA6L/…	Resting
GSE1432_CTRL_VS_IFNG_24H_MICROGLIA_DN	GSE1432_CTRL_VS_IFNG_24H_MICROGLIA_DN	187	0.4406178881712434	1.710706670136945	2.7313472581352964e-5	0.00459288	0.00437054	5424	tags=35%, list=21%, signal=28%	RHOBTB3/PLA2G4A/SECTM1/IFI27/CXCL11/CXCL10/RSAD2/IFIT3/ANK2/LAG3/CD40/IFI44/MYOF/ASCL2/PSTPIP2/IFITM3/SYNC/P2RY14/ICAM1/LGALS3BP/IL15/FGL2/OAS3/NOD2/LYN/DDX60/MT1H/SERPING1/SNX10/MX1/CIITA/SCARF1/IFI35/HLA-DPB1/C5orf15/TDRD7/HLA-DRB1/MX2/IFIT5/STAP1/HLA-DQB1/IFIH1/ERLIN1/SMCO4/CD38/MVP/GBP1/APOL1/AIM2/FAS/IL15RA/GCH1/LAP3/BTN2A2/DENND1A/RAPGEF2/GLRX/SLC37A1/ARID5A/CALCOCO2/RALB/CRYBG1/DIPK1A/VRK2…	Resting
REACTOME_CELLULAR_RESPONSE_TO_STARVATION	REACTOME_CELLULAR_RESPONSE_TO_STARVATION	150	-0.444712	-1.72207	2.784575154460738e-5	0.00465117	0.00442601	8716	tags=65%, list=33%, signal=44%	RPL31/RPS27/RPL27A/ATP6V0E1/LAMTOR3/RPS25/RPS12/RPL36A/SESN1/RPS27A/LAMTOR2/RPS29/RPS11/DDIT3/FAU/SEH1L/RPS10/RPL24/EIF2S3/RPS24/RPL30/RPL23A/RPL3/RPL35/RPL39/RPL14/RPS20/RPL37/RPL41/RPS23/MLST8/RPL36/RPS3/RPL12/GCN1/RPL7A/RPS15A/RPLP1/RPL34/RPS19/RPS26/RPL13A/RPLP2/RPL9/RPL26/RPS8/RPL35A/RPS15/RPS9/RPL28/RPL15/UBA52/RPL38/RPL10A/RPS3A/RPL5/RPL23/RPS7/RPS4X/RPS28/RPS14/RPL37A/RPS21/RPL19/RPL7/RPL…	Resting
SCHUETZ_BREAST_CANCER_DUCTAL_INVASIVE_UP	SCHUETZ_BREAST_CANCER_DUCTAL_INVASIVE_UP	286	0.3957253444127933	1.6175971754608052	2.854694410364338e-5	0.00473671	0.00450741	4850	tags=37%, list=19%, signal=31%	NID1/SAMD4A/THY1/PLN/MYL9/IRAK3/PLAU/IRF8/PLS3/ETV5/CFH/WWTR1/PALLD/CD93/LAMC1/ENPEP/FN1/SERPINH1/TGFBI/EMP1/IL1R1/RNASE6/FERMT2/JCAD/COL15A1/DACT1/MXRA7/CPVL/SEPTIN11/ETV1/EFEMP2/TCF4/TGFB1I1/NREP/PLXNC1/CAVIN3/TUBB6/MAP1B/SGCB/CAVIN1/CALD1/PROS1/TNFSF4/HLA-DMB/P2RY14/RCBTB2/C3AR1/LOXL1/TFEC/COL5A2/COL6A3/FGL2/HLA-DRA/SERPINE2/PAM/LYN/NRP1/FBLN2/CCN1/SPARCL1/LOX/NOX4/SERPING1/TNS3/SLAMF8/ST3GAL6…	Resting
GOMF_IMMUNE_RECEPTOR_ACTIVITY	GOMF_IMMUNE_RECEPTOR_ACTIVITY	110	-0.493309	-1.82511	2.938062791228149e-5	0.00484297	0.00460853	2626	tags=28%, list=10%, signal=25%	HLA-DOB/CCR6/IL10RA/CSF3R/F3/LILRA2/FPR1/CCR4/LILRB1/CCR8/CD160/KLRC2/CCR7/LILRB3/C5AR1/CCR5/LILRB2/GFRA2/IL7R/CCR9/CR2/CCR2/CX3CR1/CXCR1/CR1/C5AR2/CCR3/CXCR6/KLRD1/FCGR3A/IL17RB	Resting
GSE13485_DAY1_VS_DAY3_YF17D_VACCINE_PBMC_DN	GSE13485_DAY1_VS_DAY3_YF17D_VACCINE_PBMC_DN	199	0.4338072703911743	1.6979549701706342	2.972175493990501e-5	0.00486718	0.00463156	6354	tags=27%, list=24%, signal=21%	CLEC12A/SAMD4A/IFI44L/SECTM1/CMPK2/SCARB2/CLIC2/FAM241A/RSAD2/IFIT3/IFI44/TLR4/FBXO6/PLSCR1/ERI2/SLFN12/TLR1/BMP2K/USP18/EPSTI1/DDX60/SIGLEC1/SERPING1/FANCL/CCR1/FNIP2/IFIT5/THAP9/IFIH1/EIF2AK2/ABHD6/MBOAT1/SNX14/XAF1/GBP1/ADPRH/CASP1/LYSMD2/PARP9/NEDD9/GCH1/FGD2/ATP11C/CTSC/VRK2/NT5C2/CTNND1/ISG15/AZI2/ACYP2/BRAF/SLC31A1/HYLS1/TLR7	Resting
GSE7831_1H_VS_4H_INFLUENZA_STIM_PDC_UP	GSE7831_1H_VS_4H_INFLUENZA_STIM_PDC_UP	184	0.4381774492106081	1.6974652499929217	3.141638150836876e-5	0.00511128	0.00486385	5198	tags=30%, list=20%, signal=25%	P2RX1/ACOT11/THY1/IRAK3/CDC42EP4/RAB27B/RAB20/TGFBI/SRSF12/RAI14/MYOF/PLXNC1/ALDOC/IFITM3/TTC38/ACSS2/AFDN/FADS2/CRELD1/ARRB1/ZC2HC1A/TMEM140/SH3PXD2B/CPXM1/B4GALNT4/ADGRD1/AKR1E2/ARHGAP12/OSBPL1A/FOSB/GSTM3/FSTL1/GHDC/FLOT1/CERS4/AMOT/MTURN/FSCN1/SGMS1/NCKAP1/REC8/TCEAL1/SGK1/CD9/VDR/NPR2/APP/GORASP1/GRB10/FAM210B/WSB2/DENND1A/SLC37A1/TADA3/INPPL1/CAVIN2	Resting
NAKAYA_PBMC_FLUAD_MALE_AGE_14_27YO_1D_POSTBOOST_VS_0D_PREIMM_MF59_ADJUVANTED_1DY_GENES_IN_BTM_M40_AND_M53_DN	NAKAYA_PBMC_FLUAD_MALE_AGE_14_27YO_1D_POSTBOOST_VS_0D_PREIMM_MF59_ADJUVANTED_1DY_GENES_IN_BTM_M40_AND_M53_DN	54	-0.587212	-1.92149	3.2186830759768635e-5	0.00516949	0.00491924	3517	tags=35%, list=13%, signal=31%	CD6/CD28/NKG7/TRAV20/IL32/GZMH/TRAC/ETS1/CCL5/GZMK/EOMES/GZMB/GIMAP7/TRBC1/NELL2/KLRB1/SAMD3/IL7R/GNLY	Resting
GCM_CSNK2B	GCM_CSNK2B	96	-0.506722	-1.81918	3.211264404961336e-5	0.00516949	0.00491924	10139	tags=67%, list=39%, signal=41%	ANP32B/PSMD11/ATP5MC3/PSMB4/EPRS1/EIF4H/SNRPA/SLC25A3/CFL1/HNRNPL/NONO/HNRNPA1/PPIA/NPM1/PTMA/ZNHIT3/SET/PFN1/LMNB2/ILF2/DHPS/SNRPD2/ATP1B3/BUD31/NACA/PRMT1/PSMD8/NCL/YBX1/SF1/EIF4B/RPL3/RPL14/NDUFA12/EIF3F/CSNK2B/RPS8/APEX1/HSP90AB1/ACTG1/RPL23/PWP1/RPS7/RAF1/RPL19/TBCB/RPL7/RPSA/RACK1/RPL11/EIF3C/RPL21/EMD/RPL27/RPS16/EEF2/RPL32/RPL4/RPL18/RPL6/RPS5/RPL29/TRIM28/RPL17	Resting
REACTOME_PEPTIDE_LIGAND_BINDING_RECEPTORS	REACTOME_PEPTIDE_LIGAND_BINDING_RECEPTORS	105	-0.491818	-1.8096	3.25524093612274e-5	0.00519491	0.00494343	2426	tags=29%, list=9%, signal=26%	EDN1/CCR6/CCL20/CCL5/HCRT/CCL23/FPR1/CCR4/CCR8/CCR7/F2RL3/GALR2/C5AR1/CCR5/CCL3/CCL4/CCR9/CCR2/CCL1/CX3CR1/CXCR1/CCL3L1/OPRL1/C5AR2/CCR3/NMU/NMUR1/CXCR6/CCL22/EDN3	Resting
MIKKELSEN_ES_HCP_WITH_H3K27ME3	MIKKELSEN_ES_HCP_WITH_H3K27ME3	15	0.8271619091291222	2.0334822970372546	3.412251912388623e-5	0.005344	0.0050853	4530	tags=47%, list=17%, signal=39%	SLC15A3/PRDM8/INSRR/NR2F1/HOXA3/PCDHB14/TDRD1	Resting
MIR548I	MIR548I	432	0.35787620481771426	1.5076256784702826	3.3849412740350626e-5	0.005344	0.0050853	8036	tags=39%, list=31%, signal=28%	IGF1/ERC2/TMTC1/GATM/ME1/CBWD6/IGF2BP3/BCL2L2/ODAPH/NRXN1/SOX5/FZD7/PLEKHG1/CMPK2/RAB27B/ANKRD22/TRIM2/RNF217/CAMSAP2/SESTD1/PAX5/RRAGD/NDFIP2/FZD5/EPB41L5/ZBTB10/AFDN/PRELID2/RASSF8/FNDC3B/GPD2/ZBTB8A/FGL2/BNIP3/SKIDA1/PTGFRN/CCDC50/ABI3BP/CTNNA3/LSAMP/GASK1A/TNFRSF21/RGPD5/AP1AR/LPP/SCARF1/HOMER1/KLF10/CHN1/ELL2/LMCD1/FNIP2/FSBP/CERS6/SLAIN1/SNX16/TMEM200A/ITGAV/CFL2/AK3/XPNPEP1/SPATA6L/EIF2AK2…	Resting
MIR548AK_MIR548AM_5P_MIR548C_5P_MIR548H_5P_MIR548O_5P_MIR548AU_5P	MIR548AK_MIR548AM_5P_MIR548C_5P_MIR548H_5P_MIR548O_5P_MIR548AU_5P	433	0.35754252101012124	1.506799984433926	3.4339829318719984e-5	0.005344	0.0050853	8036	tags=39%, list=31%, signal=28%	IGF1/ERC2/TMTC1/GATM/ME1/CBWD6/IGF2BP3/BCL2L2/ODAPH/NRXN1/SOX5/FZD7/PLEKHG1/CMPK2/RAB27B/ANKRD22/TRIM2/RNF217/CAMSAP2/SESTD1/PAX5/RRAGD/NDFIP2/FZD5/EPB41L5/ZBTB10/AFDN/PRELID2/RASSF8/FNDC3B/GPD2/FGL2/BNIP3/SKIDA1/PTGFRN/CCDC50/ABI3BP/CTNNA3/LSAMP/GASK1A/TNFRSF21/ONECUT2/RGPD5/AP1AR/LPP/SCARF1/HOMER1/KLF10/CHN1/ELL2/LMCD1/FNIP2/FSBP/CERS6/SLAIN1/SNX16/TMEM200A/ITGAV/CFL2/AK3/XPNPEP1/SPATA6L/EIF2AK…	Resting
MIR548O_5P_MIR548W	MIR548O_5P_MIR548W	433	0.35754252101012124	1.506799984433926	3.4339829318719984e-5	0.005344	0.0050853	8036	tags=39%, list=31%, signal=28%	IGF1/ERC2/TMTC1/GATM/ME1/CBWD6/IGF2BP3/BCL2L2/ODAPH/NRXN1/SOX5/FZD7/PLEKHG1/CMPK2/RAB27B/ANKRD22/TRIM2/RNF217/CAMSAP2/SESTD1/PAX5/RRAGD/NDFIP2/FZD5/EPB41L5/ZBTB10/AFDN/PRELID2/RASSF8/FNDC3B/GPD2/FGL2/BNIP3/SKIDA1/PTGFRN/CCDC50/ABI3BP/CTNNA3/LSAMP/GASK1A/TNFRSF21/ONECUT2/RGPD5/AP1AR/LPP/SCARF1/HOMER1/KLF10/CHN1/ELL2/LMCD1/FNIP2/FSBP/CERS6/SLAIN1/SNX16/TMEM200A/ITGAV/CFL2/AK3/XPNPEP1/SPATA6L/EIF2AK…	Resting
PICCALUGA_ANGIOIMMUNOBLASTIC_LYMPHOMA_UP	PICCALUGA_ANGIOIMMUNOBLASTIC_LYMPHOMA_UP	153	0.46087293419861775	1.7336766560355052	3.5393503957857465e-5	0.00547398	0.00520899	4696	tags=37%, list=18%, signal=31%	THY1/RHOBTB3/MYL9/DEPP1/RAB13/IRAK3/IFI27/CLU/WDFY3/CFH/WWTR1/TNS1/ENPP2/CD93/LAMC1/CXCL10/CCDC80/SPRED1/FN1/SERPINH1/ANK2/FERMT2/RGL1/COL15A1/TLR4/RAI14/CSRP2/ITPRIPL2/CAVIN1/CALD1/CYFIP1/SLC40A1/LOXL1/CLMP/PCOLCE/ABI3BP/IL33/SPARCL1/SERPING1/TJP1/GPRC5B/RND3/TNS3/SLAMF8/CYP1B1/ZNF226/FSTL1/TAGLN/DDR2/RASSF4/IGFBP7/CD63/KCTD12/C1R/FCHO2/FBN1/IDH1	Resting
HOWARD_T_CELL_INACT_MONOV_INFLUENZA_A_INDONESIA_05_2005_H5N1_AGE_18_49YO_1DY_UP	HOWARD_T_CELL_INACT_MONOV_INFLUENZA_A_INDONESIA_05_2005_H5N1_AGE_18_49YO_1DY_UP	40	0.6551789918673594	1.9987672066203812	3.600831958924647e-5	0.0055349	0.00526696	4801	tags=50%, list=18%, signal=41%	SAMD4A/IFI44L/IRF8/CMPK2/RSAD2/IFIT3/IFI44/FBXO6/CEACAM1/ICAM1/ETV7/EPSTI1/IFI35/TYMP/OAS1/XAF1/CD38/GBP1/BCL3/PARP9	Resting
GOBP_PROTEIN_NITROSYLATION	GOBP_PROTEIN_NITROSYLATION	12	-0.883178	-2.03297	3.639735373214531e-5	0.00556058	0.0052914	280	tags=33%, list=1%, signal=33%	S100A9/DMD/S100A8/ACE	Resting
GCNP_SHH_UP_LATE.V1_DN	GCNP_SHH_UP_LATE.V1_DN	140	-0.458901	-1.7521	3.781543244898214e-5	0.00574222	0.00546424	3254	tags=25%, list=12%, signal=22%	REX1BD/SSBP4/PTPRJ/NBEAL2/SLC19A1/GLA/TGFB3/EDN1/EEPD1/MAN2B1/PUS1/CD52/TNNC2/WWC1/MED12/CDCP1/ENPP1/LSR/S1PR1/ATAD3A/NRP2/NTHL1/ADRB2/FCGRT/GJB6/SNX21/TNNC1/POLD4/SERPINF1/STX1A/LGALS2/ITGA7/ADCY9/SH3BGRL2/KANK3	Resting
MIR548AP_5P_MIR548J_5P	MIR548AP_5P_MIR548J_5P	432	0.35686728450246546	1.5033753981936877	3.9090544292230685e-5	0.00590008	0.00561446	8036	tags=39%, list=31%, signal=28%	IGF1/ERC2/TMTC1/GATM/ME1/CBWD6/IGF2BP3/BCL2L2/ODAPH/NRXN1/SOX5/FZD7/PLEKHG1/CMPK2/RAB27B/ANKRD22/TRIM2/RNF217/CAMSAP2/SESTD1/PAX5/RRAGD/NDFIP2/FZD5/EPB41L5/ZBTB10/AFDN/PRELID2/RASSF8/FNDC3B/GPD2/FGL2/BNIP3/SKIDA1/PTGFRN/CCDC50/ABI3BP/CTNNA3/LSAMP/GASK1A/TNFRSF21/RGPD5/AP1AR/LPP/SCARF1/HOMER1/KLF10/CHN1/ELL2/LMCD1/FNIP2/FSBP/CERS6/SLAIN1/SNX16/TMEM200A/ITGAV/CFL2/AK3/XPNPEP1/SPATA6L/EIF2AK2/FAM221…	Resting
HP_ABNORMALITY_OF_FUNDUS_PIGMENTATION	HP_ABNORMALITY_OF_FUNDUS_PIGMENTATION	28	0.7143065380121087	2.0274032856259248	4.216826900124241e-5	0.00631524	0.00600952	3495	tags=39%, list=13%, signal=34%	CFI/CFH/KIF7/ROM1/MTTP/MC1R/CAPN5/PRPH2/MITF/MUTYH/PDE6G	Resting
HALLMARK_INTERFERON_ALPHA_RESPONSE	HALLMARK_INTERFERON_ALPHA_RESPONSE	95	0.5156686573078909	1.8343075662468744	4.234522594612548e-5	0.00631524	0.00600952	5436	tags=38%, list=21%, signal=30%	IFI44L/BATF2/IFI27/CXCL11/CMPK2/CXCL10/RSAD2/IFIT3/IFI44/IFITM3/PLSCR1/LGALS3BP/USP18/GMPR/IL15/EPSTI1/TMEM140/DDX60/CD74/MX1/IRF9/IFI35/BST2/TDRD7/LPAR6/OAS1/IFIH1/EIF2AK2/OASL/RIPK2/CASP1/PARP9/LAP3/SLC25A28/RTP4/MOV10	Resting
GOBP_INNATE_IMMUNE_RESPONSE_ACTIVATING_SIGNAL_TRANSDUCTION	GOBP_INNATE_IMMUNE_RESPONSE_ACTIVATING_SIGNAL_TRANSDUCTION	22	-0.760874	-2.05212	4.2706120925615984e-5	0.00633137	0.00602487	1872	tags=36%, list=7%, signal=34%	LILRA2/KLRC2/PAK3/SYK/PLCG2/FCN1/KLRD1/TYROBP	Resting
GSE1432_CTRL_VS_IFNG_6H_MICROGLIA_DN	GSE1432_CTRL_VS_IFNG_6H_MICROGLIA_DN	190	0.4280133123765246	1.6642997253997014	4.378481614556797e-5	0.00645311	0.00614072	7385	tags=43%, list=28%, signal=31%	RHOBTB3/IFI44L/CDS1/SECTM1/CXCL11/RAB20/CXCL10/RSAD2/IFI44/MYOF/P2RY14/PLSCR1/ICAM1/ETV7/IL15/HLA-DRA/ARNTL2/NOD2/LYN/DDX60/VPS54/FLT3LG/SERPING1/SLAMF8/STX11/MX1/GSAP/CIITA/HEG1/SCARF1/C5orf15/TDRD7/IFIT5/STAP1/CERS6/TYMP/RAB27A/IFIH1/PRRG4/SMCO4/RBMS1/MVP/GBP1/APOL1/NBN/POLG/IL15RA/GCH1/LAP3/STAT3/AKAP12/ARAP2/CALCOCO2/RALB/CTNS/SLC25A28/VRK2/SRI/RNF24/MED13L/HLA-F/ISG15/WARS1/VAMP5/MTHFD2/SLAM…	Resting
MIR548AS_5P	MIR548AS_5P	432	0.355911	1.4993483956377052	4.433168328775074e-5	0.0064955	0.00618106	8036	tags=39%, list=31%, signal=28%	IGF1/ERC2/TMTC1/GATM/ME1/CBWD6/IGF2BP3/BCL2L2/ODAPH/NRXN1/SOX5/FZD7/PLEKHG1/CMPK2/RAB27B/ANKRD22/TRIM2/RNF217/CAMSAP2/SESTD1/PAX5/RRAGD/NDFIP2/FZD5/EPB41L5/ZBTB10/AFDN/PRELID2/RASSF8/FNDC3B/GPD2/FGL2/BNIP3/SKIDA1/PTGFRN/CCDC50/ABI3BP/CTNNA3/LSAMP/GASK1A/TNFRSF21/RGPD5/AP1AR/LPP/SCARF1/HOMER1/KLF10/CHN1/ELL2/LMCD1/FNIP2/FSBP/CERS6/SLAIN1/SNX16/TMEM200A/ITGAV/CFL2/AK3/XPNPEP1/SPATA6L/EIF2AK2/FAM221…	Resting
GNF2_GLTSCR2	GNF2_GLTSCR2	30	-0.679551	-1.99655	4.572567441081225e-5	0.0066608	0.00633835	7977	tags=97%, list=30%, signal=67%	RPS29/FAU/RPS10/RPL30/RPL23A/RPL3/RPL35/EEF1D/NOP53/RPL12/RPLP1/RPL34/RPS19/RPL13A/RPLP2/RPL35A/RPS15/RPS9/RPL28/RPL38/RPS14/RPS21/RPL19/RPS16/RPL13/RPL18/EEF1B2/ARHGEF18/RPL18A	Resting
GOCC_CYTOSOLIC_SMALL_RIBOSOMAL_SUBUNIT	GOCC_CYTOSOLIC_SMALL_RIBOSOMAL_SUBUNIT	43	-0.636627	-2.00658	4.7167146084918235e-5	0.00681279	0.00648299	8647	tags=84%, list=33%, signal=56%	RPS27/RPS25/RPS12/RPS27A/RPS29/RPS11/RPS10/RPS24/RPS20/RPS23/RPS3/RPS15A/RPS19/RPS26/MRPS11/RPS8/RPS15/RPS9/UBA52/RPS3A/RPS7/RPS4X/RPS28/RPS14/RPS21/RPSA/RPS6/RPS16/RPS13/RPS18/RPS4Y1/RPS5/RPS2/RPS17/RPS4Y2/HBA2	Resting
DESCARTES_FETAL_LIVER_LYMPHOID_CELLS	DESCARTES_FETAL_LIVER_LYMPHOID_CELLS	106	-0.488308	-1.79831	4.739341454570642e-5	0.00681279	0.00648299	2889	tags=29%, list=11%, signal=26%	NKG7/FCMR/CD72/FRG1JP/IL32/IGHM/TCL6/TRBC2/NIBAN3/EOMES/LINC00861/CD160/RORC/LTB/KLRC2/IGKC/CCR7/CD8A/TRDC/CD79A/FCRL5/LZTFL1/SHISAL2A/MS4A1/TCL1A/KLRB1/IL7R/GNLY/HS3ST1/NMUR1/AIRE	Resting
GSE2706_UNSTIM_VS_8H_LPS_AND_R848_DC_DN	GSE2706_UNSTIM_VS_8H_LPS_AND_R848_DC_DN	178	0.4328022660896509	1.6722413917894492	4.75848704854438e-5	0.00681279	0.00648299	5251	tags=35%, list=20%, signal=28%	SPRED2/EHF/IRF8/IFI27/C15orf48/CXCL11/MIR3945HG/CMPK2/ANKRD22/CXCL10/AK4/RSAD2/IFNL1/GPR157/JAM2/PLXNC1/LTA/PLAT/ICAM1/USP18/IL15/MAP3K8/HIVEP1/OXTR/BATF/LYN/DDX60/FLJ13224/STX11/HOMER1/LAMB3/TDRD7/CSRNP1/CNKSR3/IFIT1/EXT1/ZNF837/NETO2/IFIH1/EIF2AK2/RDX/TNFRSF4/NAMPT/GADD45B/RELB/USP12/NBN/CLCF1/RYBP/RIPK2/AIM2/LYSMD2/ETV3/BRPF3/LYRM1/GCH1/PGAP1/RAPGEF2/IRAK2/GPR137B/STAT4/ARAP2/RPS6KC1	Resting
GOBP_DEFENSE_RESPONSE_TO_FUNGUS	GOBP_DEFENSE_RESPONSE_TO_FUNGUS	22	-0.758442	-2.04556	4.867891358763998e-5	0.00692983	0.00659436	280	tags=27%, list=1%, signal=27%	S100A9/CX3CR1/PLCG2/IL17A/GNLY/S100A8	Resting
GSE13485_DAY3_VS_DAY7_YF17D_VACCINE_PBMC_DN	GSE13485_DAY3_VS_DAY7_YF17D_VACCINE_PBMC_DN	175	0.43797428420751494	1.681992537279164	4.95530313291442e-5	0.00701441	0.00667485	4978	tags=32%, list=19%, signal=26%	SAMD4A/IFI44L/IFI27/CXCL11/MIR3945HG/CMPK2/ANKRD22/CXCL10/RSAD2/IFI6/IFIT3/RGL1/IFI44/NAGS/FRMD3/IFITM3/PLSCR1/C3AR1/C2orf88/LGALS3BP/USP18/GMPR/EPSTI1/OAS3/IL4I1/DDX60/H2AC13/SIGLEC1/SERPING1/FANCL/SPATS2L/MX1/ZNF853/SNTB1/ZBP1/TDRD7/CCR1/MX2/IFIT5/IFIT1/OAS1/CHMP5/IFIH1/EIF2AK2/GADD45B/XAF1/REC8/OASL/CD38/PBK/P2RY1/GBP1/NRIP1/PARP9/GCH1/LAP3	Resting
GOBP_TRNA_PROCESSING	GOBP_TRNA_PROCESSING	122	-0.47167	-1.75915	5.046227247714129e-5	0.00710299	0.00675914	9265	tags=61%, list=35%, signal=40%	ZBTB8OS/AARS1/RTCB/TSEN15/RPP25L/ELP5/TARBP1/CLP1/TRDMT1/KARS1/POP7/NSUN2/TP53RK/DALRD3/ELP1/POP1/TRNT1/RTRAF/LSM6/RPP30/CTU2/TRMT10B/QTRT2/DUS3L/ELAC2/TPRKB/TRMT12/CDK5RAP1/THADA/TRMT1/FARS2/TRMT13/TRMT61B/METTL6/GTPBP3/SARS1/CTU1/NSUN6/TRMO/BCDIN3D/NAT10/MOCS3/ALKBH8/RPUSD4/LAGE3/TRMU/TRPT1/POLR3K/ADAT2/POP5/FTSJ1/OSGEP/HSD17B10/URM1/MTO1/ELP3/TRMT10C/ELP4/PUS3/TSEN54/DUS2/METTL2A/DUS1L/TRMT61A…	Resting
BILANGES_SERUM_AND_RAPAMYCIN_SENSITIVE_GENES	BILANGES_SERUM_AND_RAPAMYCIN_SENSITIVE_GENES	67	-0.562344	-1.92581	5.152235357291591e-5	0.00721169	0.00686258	8641	tags=85%, list=33%, signal=57%	RPL27A/EEF1A1/RPS25/RPL36A/RPS27A/EIF3M/CS/FAU/RPS10/RPL24/RPS24/RPL30/EIF4B/RPL14/EIF3H/COX7A2L/NOP53/RPS23/RPS3/RPL7A/RPS19/EIF3F/RPL13A/RPL26/RPS8/RPS9/RPL28/RPL15/UBA52/RPS3A/RPL5/QARS1/RPL23/RPS7/RPS4X/RPS14/RPL7/RACK1/RPL21/RPS6/RPS16/EEF2/KCNK13/RPL13/RPL8/RPL32/RPL4/RPL18/RPS13/RPL6/RPS5/RPL10/RPL29/EEF1B2/RPS17/RPL18A/C8G	Resting
GOBP_MULTICELLULAR_ORGANISMAL_SIGNALING	GOBP_MULTICELLULAR_ORGANISMAL_SIGNALING	100	0.503604	1.7949206923478125	5.343178400030221e-5	0.00743741	0.00707737	2875	tags=24%, list=11%, signal=21%	P2RX1/RYR2/PLN/KCNMB3/CHRNA1/SLC8A3/EHD3/CXADR/TNR/KCNH2/SCN1B/ANK2/SLC8A1/GPR35/CNTNAP1/ITGA2/CACNA1D/SCN9A/SCN4A/KCNE2/CTNNA3/SLC8A2/CORIN/GJC3	Resting
MORF_EIF4A2	MORF_EIF4A2	135	-0.459106	-1.73611	5.394997664617184e-5	0.00746514	0.00710376	9495	tags=56%, list=36%, signal=36%	SLC25A3/UQCRH/DRG1/SARAF/NONO/TPT1/HNRNPA1/MACROH2A1/NPM1/PPP2R5A/H3-3A/RPL31/NAP1L4/UBE2I/RPS25/SRSF2/RPS12/ACP1/ILF2/EIF3E/NSA2/PRPF8/RPS27A/NACA/EIF3M/NCL/JUND/SNRNP70/FAU/YBX1/RPL24/RPS24/RPL30/RPL14/RXRB/EIF3H/COX7A2L/OXA1L/EIF3D/RNF44/TLE5/RPL34/EIF3F/ANAPC5/RPLP2/RPL9/IDH3B/BTF3/HSP90AB1/RPL10A/RPS3A/ACTG1/RPL5/RPL23/RPS7/RNPS1/RPL19/RPL7/RACK1/RPL11/RPL21/RPS6/LSM7/DAP3/RPL27/EEF2/RPL13/R…	Resting
MIR548AD_5P_MIR548AE_5P_MIR548AY_5P_MIR548B_5P_MIR548D_5P	MIR548AD_5P_MIR548AE_5P_MIR548AY_5P_MIR548B_5P_MIR548D_5P	434	0.35750730943256964	1.5072283316454114	5.4327348189337256e-5	0.00746514	0.00710376	8036	tags=39%, list=31%, signal=28%	IGF1/ERC2/TMTC1/GATM/ME1/CBWD6/IGF2BP3/BCL2L2/ODAPH/NRXN1/SOX5/FZD7/PLEKHG1/CMPK2/RAB27B/ANKRD22/TRIM2/RNF217/CAMSAP2/SESTD1/PAX5/RRAGD/NDFIP2/FZD5/EPB41L5/ZBTB10/AFDN/PRELID2/RASSF8/FNDC3B/GPD2/FGL2/BNIP3/SKIDA1/PTGFRN/CCDC50/ABI3BP/CTNNA3/LSAMP/GASK1A/TNFRSF21/ONECUT2/RGPD5/AP1AR/LPP/SCARF1/HOMER1/KLF10/CHN1/ELL2/LMCD1/FNIP2/FSBP/CERS6/SLAIN1/SNX16/TMEM200A/ITGAV/CFL2/AK3/XPNPEP1/SPATA6L/EIF2AK…	Resting
MIR429	MIR429	457	0.35291	1.4952199093519436	5.4524853189056367e-5	0.00746514	0.00710376	8564	tags=49%, list=33%, signal=33%	VLDLR/DACH1/GLI3/VASH2/USP6NL/CDH20/VASH1/ZCCHC24/CHRNA6/DZIP1/MATR3/FARP1/RIMS2/FN1/LRP1/CAMSAP2/CORO1C/WASF1/EVI5/FERMT2/JCAD/FHL1/RGL1/DENND5A/SLC14A1/PLXNC1/RUSC2/TIMP2/NR5A2/ZBTB10/SCD/TBC1D12/ZFTA/RASSF8/DCBLD2/PHEX/ITGA1/FNDC3B/VEGFA/RBFOX2/PMAIP1/ZSWIM4/CASR/TFAP2A/KCTD8/LOX/GABBR2/ARHGAP20/SGIP1/PRTG/SYDE1/RND3/GPRASP2/REEP1/SIX1/UBE2W/RECK/CCNJ/ELL2/WWC3/EGLN1/AFF3/FSTL1/CDYL2/MIB1/CNKS…	Resting
GSE42021_CD24HI_VS_CD24LOW_TREG_THYMUS_DN	GSE42021_CD24HI_VS_CD24LOW_TREG_THYMUS_DN	172	0.44204485993801534	1.688608454132344	5.628587438827558e-5	0.00761598	0.0072473	6820	tags=44%, list=26%, signal=33%	IFI44L/IFI27/CXCL11/NKX3-1/CXCL10/RSAD2/IFI6/IFIT3/RASGRP3/IFI44/CEACAM1/NREP/IFITM3/DLG2/KLHL35/PLSCR1/USP18/OAS3/TMEM140/DDX60/FPR3/SERPING1/FRS3/SPATS2L/SIX1/MX1/HEG1/BATF3/IRF9/IFI35/EHD4/BST2/TDRD7/EGLN1/ATF3/MX2/IFIT5/IFIT1/OAS1/EXT1/CHMP5/IFIH1/EIF2AK2/KIFBP/DAPP1/HRH2/BMPR2/ETS2/XAF1/OASL/APOL1/TEF/GCH1/LAP3/TRANK1/HIPK3/SLC25A28/ADARB1/HES2/CKB/HLA-F/ISG15/PML/ZNF93/ZNF225/PANX1/BRAF/JAD…	Resting
GOCC_MITOCHONDRIAL_PROTEIN_CONTAINING_COMPLEX	GOCC_MITOCHONDRIAL_PROTEIN_CONTAINING_COMPLEX	272	-0.379932	-1.57269	5.611787314054231e-5	0.00761598	0.0072473	9187	tags=47%, list=35%, signal=31%	NDUFB7/MRPS10/MRPS14/SDHC/TOMM7/MRPS33/BAX/ATP5MGL/NDUFS2/CHCHD3/ATP5F1A/TIMM23B/TIMM21/MRPL50/MT-ND4L/ATP5MG/MRPS18C/MRPS7/MRPS9/MRPL51/COX5A/SUCLG1/MRPS21/MRPL48/MRPL55/NDUFAB1/TIMM22/NDUFA8/ROMO1/MRPS35/TIMM23/MRPS34/COX6B1/MT-ND4/MRPS22/TOMM70/ATP5MC1/MT-ND5/NDUFS8/UQCRFS1/MRPS18B/MRPL22/MRPL15/MT-ATP8/NDUFV3/ATP5F1D/MT-ND3/MRPL47/TIMM10/NDUFAF1/MT-CO3/TRMT10B/MRPS27/MT-CO1/MRPL11/COX4I1/TOMM…	Resting
MIR548AQ_5P	MIR548AQ_5P	437	0.3551715835377321	1.4957559524821606	5.653853827394142e-5	0.00761598	0.0072473	8036	tags=39%, list=31%, signal=28%	IGF1/ERC2/TMTC1/GATM/ME1/CBWD6/IGF2BP3/BCL2L2/ODAPH/NRXN1/SOX5/FZD7/PLEKHG1/CMPK2/RAB27B/ANKRD22/TRIM2/RNF217/CAMSAP2/SESTD1/PAX5/RRAGD/NDFIP2/FZD5/EPB41L5/ZBTB10/AFDN/PRELID2/RASSF8/FNDC3B/GPD2/FGL2/BNIP3/SKIDA1/PTGFRN/CCDC50/ABI3BP/CTNNA3/LSAMP/GASK1A/TNFRSF21/SGIP1/ONECUT2/RGPD5/AP1AR/LPP/SCARF1/HOMER1/KLF10/CHN1/ELL2/LMCD1/FNIP2/FSBP/CERS6/SLAIN1/SNX16/TMEM200A/ITGAV/CFL2/AK3/XPNPEP1/SPATA6L/…	Resting
FAN_OVARY_CL0_XBP1_SELK_HIGH_STROMAL_CELL	FAN_OVARY_CL0_XBP1_SELK_HIGH_STROMAL_CELL	139	-0.445336	-1.69547	5.7190497944535864e-5	0.00766261	0.00729167	9297	tags=64%, list=36%, signal=42%	PAPOLA/EIF5/DNAJB9/HSPA5/SAT1/NPM1/PNRC2/PTMA/EIF1/RPL31/STK17A/RPS27/RPS12/RPL36A/EIF3E/SNHG32/EPB41L4A-AS1/RPS27A/NACA/RSL24D1/FAU/YBX1/RPL24/RPS24/RPL30/RPL23A/RPL3/RPL39/RPL14/EEF1D/ZFAS1/PABPC1/RPL41/RPS23/RPL36/RPS3/RPL12/RPLP1/RPL34/RPS19/RPL13A/RPLP2/RPL9/RPL26/RPS8/CYCS/PEG10/RPL35A/BTF3/RPS15/RPS9/RPL15/HSP90AB1/RPL38/RPL10A/RPS3A/HSPA9/RSL1D1/RPL5/RPS4X/RPS14/RPL7/RACK1/FBL/RPL11/RPL21…	Resting
GNF2_TPT1	GNF2_TPT1	37	-0.656964	-2.02202	5.82837131758283e-5	0.00776754	0.00739152	8716	tags=97%, list=33%, signal=65%	RPL31/RPS27/RPL27A/EEF1A1/RPS12/RPS11/RPS10/RPS24/RPL30/RPL23A/RPL39/RPS20/RPL37/RPL41/RPS23/RPL12/RPLP1/RPL13A/RPL9/UBA52/RPL38/RPS3A/RPL23/RPS4X/RPS14/RPL37A/RPL19/RPL21/RPS6/RPL27/RPL32/RPS13/RPS18/RPL10/RPS2/RPS17	Resting
MIR548AB	MIR548AB	434	0.35687529089130615	1.504563781225367	5.874411211681799e-5	0.00778748	0.00741049	8036	tags=39%, list=31%, signal=28%	IGF1/ERC2/TMTC1/GATM/ME1/CBWD6/IGF2BP3/BCL2L2/ODAPH/NRXN1/SOX5/FZD7/PLEKHG1/CMPK2/RAB27B/ANKRD22/TRIM2/RNF217/CAMSAP2/SESTD1/PAX5/RRAGD/NDFIP2/FZD5/EPB41L5/ZBTB10/AFDN/PRELID2/RASSF8/FNDC3B/GPD2/ZBTB8A/FGL2/BNIP3/SKIDA1/PTGFRN/CCDC50/ABI3BP/CTNNA3/LSAMP/GASK1A/TNFRSF21/RGPD5/AP1AR/LPP/SCARF1/HOMER1/KLF10/CHN1/ELL2/LMCD1/FNIP2/FSBP/CERS6/SLAIN1/SNX16/TMEM200A/ITGAV/CFL2/AK3/XPNPEP1/SPATA6L/EIF2AK2…	Resting
MIR548A_5P	MIR548A_5P	433	0.3529550505795988	1.4874668982494532	6.110593802375208e-5	0.00805794	0.00766786	8036	tags=39%, list=31%, signal=27%	IGF1/ERC2/TMTC1/GATM/ME1/CBWD6/IGF2BP3/BCL2L2/ODAPH/NRXN1/SOX5/FZD7/PLEKHG1/CMPK2/RAB27B/ANKRD22/TRIM2/RNF217/CAMSAP2/SESTD1/PAX5/RRAGD/NDFIP2/FZD5/EPB41L5/ZBTB10/AFDN/PRELID2/RASSF8/FNDC3B/GPD2/FGL2/BNIP3/SKIDA1/PTGFRN/CCDC50/ABI3BP/CTNNA3/LSAMP/GASK1A/TNFRSF21/RGPD5/AP1AR/LPP/SCARF1/HOMER1/KLF10/CHN1/ELL2/LMCD1/FNIP2/FSBP/CERS6/SLAIN1/SNX16/TMEM200A/ITGAV/CFL2/AK3/XPNPEP1/SPATA6L/EIF2AK2/FAM221…	Resting
CUI_DEVELOPING_HEART_C9_B_T_CELL	CUI_DEVELOPING_HEART_C9_B_T_CELL	153	-0.43802	-1.69843	6.520109674549798e-5	0.00855295	0.00813891	9360	tags=52%, list=36%, signal=34%	SARAF/SELL/HCST/FYB1/ZFP36/CDC42SE2/DUSP2/PIK3IP1/TNFAIP3/SPOCK2/GPR183/TSC22D3/RNF213/CD3D/SEPTIN1/LSP1/STK17B/ITK/BTG1/GMFG/FCER1G/LCK/GPSM3/JUNB/FXYD5/GZMA/PDCD4/TAGAP/CD44/COTL1/EVL/ITGAL/PABPC1/ZAP70/IL2RG/UCP2/PRKCH/RGCC/TBC1D10C/PVRIG/PRF1/LEPROTL1/IL16/RNF166/CCND3/TMC8/BIN2/IRF1/DNAJB1/SASH3/CYTIP/SLC9A3R1/ARHGAP45/LITAF/CORO1A/PIM2/IFITM1/NKG7/TXNIP/FCMR/ARHGEF1/LIMD2/DENND2D/RIPOR2/TCF…	Resting
GOBP_LEUKOCYTE_MIGRATION	GOBP_LEUKOCYTE_MIGRATION	307	-0.366843	-1.5286	6.570772884234211e-5	0.00857452	0.00815943	3799	tags=24%, list=15%, signal=21%	MMP14/GCSAML/CXCR2/CCL19/F2RL1/MSTN/CSF1/IL27RA/IL23A/RIPK3/CCL17/DUSP1/SLAMF1/CORO1A/NBL1/P2RX4/CXCL16/EPS8/ITGA6/FLT1/BCR/C1QBP/RIPOR2/EDN1/CCR6/PTN/CSF3R/GBA/ROR2/CCL20/CCL5/IL4/ALOX5/ADORA1/MMP9/PF4V1/SELP/CCL24/CCL23/IL10/ITGA4/S1PR1/PODXL2/TNFSF11/PTPRO/CCR7/VCAM1/MADCAM1/IL12A/PLA2G1B/C5AR1/CCR5/CCL3/CCL4/GPR15/THBS1/SYK/CRTAM/HMOX1/CCR2/CCL1/S100A9/CX3CR1/CXCR1/CCL3L1/IL1A/ITGA7/KIT/IL17A…	Resting
GSE40685_TREG_VS_FOXP3_KO_TREG_PRECURSOR_DN	GSE40685_TREG_VS_FOXP3_KO_TREG_PRECURSOR_DN	188	0.42988171332231545	1.6723948239864386	6.739909145189247e-5	0.00874966	0.00832609	5350	tags=35%, list=20%, signal=28%	APOL4/ME1/IFI44L/TCN2/PLA2G4A/SECTM1/SPATA1/RSAD2/SMARCD3/RGL1/CD40/FBXO6/FRMD3/PSTPIP2/IFITM3/HLA-DMB/TMEM74B/LGALS3BP/IL15/HLA-DRA/EPSTI1/BATF/DDX60/IL31RA/SIGLEC1/GRIN3A/SERPING1/KCNJ15/SNX10/CD74/GRAMD1B/ZNF496/IFI35/ZCCHC14/TRIM61/HLA-DPB1/BTN2A3P/C5orf15/WWC3/IFIT1/SNX16/HLA-DQB1/IFIH1/GPR160/DAPP1/AKAP7/NAMPT/HLA-DQA1/PDE6B/C1R/CD38/NUP58/SLFN11/AIM2/CASP1/GCH1/LAP3/BTN2A2/STAT3/GLRX/SNTB2…	Resting
BASAKI_YBX1_TARGETS_DN	BASAKI_YBX1_TARGETS_DN	355	0.3654267608346477	1.5130281581564238	7.091401366396599e-5	0.00915851	0.00871515	7595	tags=41%, list=29%, signal=30%	STC1/CYS1/ADM/VLDLR/TFPI/SPRY1/IFI27/ETV5/FUT11/CXADR/CAMK2N1/CDH1/VAV3/ARSD/RUFY3/RBM47/SLC44A1/AK4/PDE9A/ANKRD50/SLC7A11/ARHGAP18/NREP/ALDOC/RRAGD/SLC9A7/PROS1/SCD/SBF2/GABARAPL1/SLC40A1/GBE1/TPCN1/MPZL2/C2orf88/FRRS1/IER5L/ARRB1/VEGFA/TARS3/CCDC50/CHGA/GAL3ST1/P4HA1/ST3GAL6/SNTB1/TMOD1/SH3PXD2A/NDRG1/GSTM3/BST2/PKD2/SLC22A18/SLC27A1/ZNF226/FSBP/MXI1/MIB1/ASPH/FAM13A/CERS6/WSB1/DPP4/SPART/FAM3C…	Resting
KEGG_CYTOKINE_CYTOKINE_RECEPTOR_INTERACTION	KEGG_CYTOKINE_CYTOKINE_RECEPTOR_INTERACTION	186	-0.41286	-1.63009	7.151680280732649e-5	0.00918202	0.00873753	2978	tags=26%, list=11%, signal=24%	EDAR/CXCL16/TNFRSF1B/ACVR2A/EDA/FLT1/CD40LG/TGFB3/CCR6/IL10RA/CSF3R/CCL20/TNFRSF25/CCL5/IL4/PF4V1/CCL24/CCL23/PDGFRB/CCR4/IL10/IL13/CCR8/LTB/TNFSF11/CCR7/IL12A/TNFRSF19/CCR5/CCL3/IL5/CCL4/IL7R/CCR9/CCR2/CCL1/TNFRSF12A/CX3CR1/CXCR1/CCL3L1/IL1A/KIT/IL17A/CSF2/CCR3/CXCR6/CCL4L2/CCL22/IL17RB	Resting
GAO_LARGE_INTESTINE_ADULT_CJ_IMMUNE_CELLS	GAO_LARGE_INTESTINE_ADULT_CJ_IMMUNE_CELLS	359	0.3700059346454855	1.5350695103546306	7.18290205813229e-5	0.00918202	0.00873753	4150	tags=30%, list=16%, signal=26%	NID1/SAMD4A/STC1/THY1/APOL4/TMTC1/FGD5/IFI44L/MYL9/RBMS3/PLAU/FILIP1L/TFPI/IRAG1/GLI3/CFH/WWTR1/TNS1/WWC2/ECSCR/ZCCHC24/ENPP2/CD93/PCAT19/LAMC1/CALCRL/DZIP1/TTC7B/FADS1/CCDC80/BMP4/RUNDC3B/SCUBE2/LRP1/CLIC2/SLC15A3/TGFBI/TSPAN2/IL1R1/FERMT2/JCAD/FHL1/COL15A1/GLIS2/RAI14/DACT1/MAPK10/MXRA7/ETV1/EFEMP2/TCF4/JAM2/CAVIN3/TUBB6/MAP1B/TIMP2/CNTLN/CAVIN1/CALD1/CD34/PLAT/COL27A1/AMOTL1/ITGA1/CLMP/ARMCX1/…	Resting
AIZARANI_LIVER_C1_NK_NKT_CELLS_1	AIZARANI_LIVER_C1_NK_NKT_CELLS_1	156	-0.433618	-1.68099	7.271406787913665e-5	0.00922008	0.00877374	8714	tags=50%, list=33%, signal=34%	STK17A/CD3D/RPS27/RPL27A/ARHGAP25/ARHGAP30/BTG1/KLRK1/LCK/GZMA/BCL11B/RPS29/CD44/RPL30/PPP1R18/STK10/EVL/RPL23A/ITGAL/AKNA/KLRF1/RPS3/PPP2R5C/IL2RG/PCED1B-AS1/PRKCH/TMSB4X/TBC1D10C/PVRIG/FLNA/PYHIN1/PRF1/TMC8/RPSA/SH3BGRL3/CD2/BIN2/SEMA4D/IKZF1/SASH3/CYTIP/MIAT/SLAMF6/PDE7A/SH2D2A/RESF1/ARHGAP45/CORO1A/IFITM1/NKG7/TXNIP/FCMR/TNFRSF1B/SLFN5/DENND2D/IL32/CLEC2D/GZMH/TRAC/ETS1/CCL5/TRBC2/GZMK/ARL4C/…	Resting
LIU_PROSTATE_CANCER_DN	LIU_PROSTATE_CANCER_DN	374	0.36877436108773554	1.5298948720544554	7.286269654318913e-5	0.00922008	0.00877374	5096	tags=31%, list=19%, signal=25%	NID1/ZBTB47/GATM/CYS1/FGD5/EHF/MYL9/PLAU/IRAG1/CLU/ID1/TNS1/TRO/FZD7/PALLD/GPR87/RAVER2/VAV3/AOPEP/FADS1/ARMCX4/SCGB3A1/DST/SCUBE2/KRT7/PRRT2/CORO1C/ANK2/FERMT2/FHL1/SLC14A1/MYOF/MXRA7/CSRP2/EFEMP2/CCDC136/TGFB1I1/SCRN1/TUBB6/MAP1B/TIMP2/FEZ1/CAVIN1/CALD1/ITGA2/COCH/COL7A1/COL27A1/METTL7A/ITGA1/MPZL2/BEND5/C2orf88/CLMP/EPB41L3/ZNF827/VEGFA/PDLIM1/KSR1/ARHGAP23/CCDC50/ZNF395/CRABP2/GNB3/LSAMP/FOXQ…	Resting
GSE11057_PBMC_VS_MEM_CD4_TCELL_DN	GSE11057_PBMC_VS_MEM_CD4_TCELL_DN	194	-0.409214	-1.62364	7.40939163873077e-5	0.00932876	0.00887716	8993	tags=51%, list=34%, signal=34%	KLF12/OCIAD2/TMEM63A/SPOCK2/GPR183/SPTAN1/ESYT1/REXO2/AMMECR1/GPX7/CD3D/NAE1/CD84/SEPTIN1/TMEM14A/ITK/ST3GAL1/PBX4/SIRPG/PPP1R35/LCK/RNF126/LDHB/CD5/MTHFD1L/ITPR3/GATA3/SLC39A13/EIF5B/HMOX2/EVL/RPL3/RCAN3/HAPLN3/PLCG1/ANXA2R/TNFSF8/GSTK1/RPS3/RRP1B/ACSL6/TLE5/CYTH1/RASGRP1/KIF22/RPL34/ZNFX1/DYRK2/TECR/PRKCH/PAG1/ATIC/PELP1/PRIM1/RGCC/ACVR1/MAP3K14/TC2N/CFAP36/C12orf57/REM2/CD2/EPB41/GOLGA7/CCND2/…	Resting
REACTOME_INTERFERON_ALPHA_BETA_SIGNALING	REACTOME_INTERFERON_ALPHA_BETA_SIGNALING	57	0.5810967251892307	1.8995007588101904	7.878556043584278e-5	0.00980529	0.00933062	4435	tags=35%, list=17%, signal=29%	IRF8/IFI27/HLA-G/RSAD2/IFI6/IFIT3/IFITM3/USP18/OAS3/MX1/IRF5/IRF9/IFI35/BST2/MX2/IFIT5/IFIT1/OAS1/XAF1/OASL	Resting
GSE14000_UNSTIM_VS_4H_LPS_DC_DN	GSE14000_UNSTIM_VS_4H_LPS_DC_DN	190	0.42231083421628823	1.64213	7.905280173623883e-5	0.00980529	0.00933062	5213	tags=35%, list=20%, signal=28%	SAMD4A/IFI44L/PLA2G4A/BATF2/IFI27/NR4A3/CXCL11/MIR3945HG/CMPK2/IFI6/IFIT3/IFI44/CSRP2/SLC41A2/CNTLN/PLAT/ETV7/TFEC/GPD2/USP18/GMPR/IL15/EPSTI1/OAS3/PMAIP1/MIR155HG/TMEM140/ST7-AS1/SERPING1/MAK/IRF9/IFI35/RECK/ELL2/EPOP/BST2/TDRD7/ATF3/MX2/IFIT5/STAP1/IFIT1/OAS1/EXT1/CD80/IFIH1/PIWIL4/EIF2AK2/NAMPT/CKAP4/SMCO4/XAF1/OASL/STARD5/GBP1/NBN/NFKBIZ/DNAI3/BCL2A1/PARP9/NFKBIA/GCH1/GRB10/DTX3L/NABP1/MCOLN2	Resting
SCHERER_PBMC_YF_VAX_AGE_18_40YO_4_TO_7DY_DN	SCHERER_PBMC_YF_VAX_AGE_18_40YO_4_TO_7DY_DN	218	-0.401944	-1.61651	7.881716710160615e-5	0.00980529	0.00933062	8351	tags=52%, list=32%, signal=36%	ARHGAP4/PLEC/EIF3E/CYBC1/FHIP1B/TMEM121/CLPTM1L/MAD2L2/ARHGAP27/RPS27A/WDR18/LDHB/RPS11/PREB/PPP1R12C/B4GALT3/RPS10/EIF4B/UBXN1/RPL23A/RPL3/ARFGAP1/RPL39/EEF1D/ACAA1/ZAP70/SIPA1/RPL36/RPS3/CCM2/RPL7A/RPS15A/KIF22/SNHG29/TNFAIP8/CTU1/EIF3F/RPL9/CCT3/DHX30/RPL35A/BTF3/RPS15/RPL15/UBA52/RPL10A/RPS3A/RPL5/QARS1/CCT4/FLNA/RPS7/RPS4X/RHOT2/RPS14/RPL37A/CD244/TRABD/RPS21/APRT/CHMP1A/RPSA/RACK1/C12orf57/…	Resting
GOMF_CHEMOKINE_BINDING	GOMF_CHEMOKINE_BINDING	29	-0.694496	-2.01747	7.967884310358303e-5	0.00982582	0.00935016	2404	tags=45%, list=9%, signal=41%	CCR6/CCR4/ITGA4/CCR8/CCR7/ITGB3/CCR5/CCR9/CCR2/CX3CR1/CXCR1/CCR3/CXCR6	Resting
TRAVAGLINI_LUNG_CD4_MEMORY_EFFECTOR_T_CELL	TRAVAGLINI_LUNG_CD4_MEMORY_EFFECTOR_T_CELL	70	-0.544361	-1.86211	8.000268802204763e-5	0.00982582	0.00935016	9449	tags=73%, list=36%, signal=47%	LINC00892/SARAF/RORA/ITGB1/PRDM1/SPOCK2/GPR183/SLC38A1/CD3D/RPS27/SEPTIN1/CTLA4/ITK/LCK/BCL11B/LDHB/RPS29/CD5/CAPN2/EVL/RPL23A/HSPA8/RCAN3/GSTK1/CNN2/RPS3/RASGRP1/IL2RG/RPL13A/PCED1B-AS1/CD2/MIAT/CD6/SLAMF1/CD28/CORO1A/TRADD/IFITM1/TXNIP/SLFN5/CD40LG/IL32/CCR6/CLEC2D/IL10RA/ETS1/TNFRSF25/CDC14A/CD52/GIMAP7/IL7R	Resting
MIR548AR_5P	MIR548AR_5P	439	0.35295476799357944	1.486105939374066	8.083433423812378e-5	0.00987953	0.00940127	8036	tags=39%, list=31%, signal=27%	IGF1/ERC2/TMTC1/GATM/ME1/CBWD6/IGF2BP3/BCL2L2/ODAPH/NRXN1/SOX5/FZD7/PLEKHG1/CMPK2/RAB27B/ANKRD22/TRIM2/RNF217/CAMSAP2/SESTD1/PAX5/RRAGD/NDFIP2/FZD5/EPB41L5/ZBTB10/AFDN/PRELID2/RASSF8/FNDC3B/GPD2/FGL2/BNIP3/SKIDA1/PTGFRN/CCDC50/ABI3BP/CTNNA3/LSAMP/GASK1A/TNFRSF21/ONECUT2/RGPD5/AP1AR/LPP/SCARF1/HOMER1/KLF10/CHN1/ELL2/LMCD1/FNIP2/FSBP/CERS6/SLAIN1/SNX16/TMEM200A/ITGAV/CFL2/AK3/XPNPEP1/SPATA6L/EIF2AK…	Resting
GOBP_NEGATIVE_REGULATION_OF_RELEASE_OF_CYTOCHROME_C_FROM_MITOCHONDRIA	GOBP_NEGATIVE_REGULATION_OF_RELEASE_OF_CYTOCHROME_C_FROM_MITOCHONDRIA	19	0.776958	2.020929781241551	8.851337972728614e-5	0.0105104	0.0100016	801	tags=26%, list=3%, signal=26%	IGF1/BCL2L2/CLU/NOL3/PRKN	Resting
SATOH_COLORECTAL_CANCER_MYC_UP	SATOH_COLORECTAL_CANCER_MYC_UP	81	-0.520521	-1.82658	8.759598869963596e-5	0.0105104	0.0100016	8168	tags=54%, list=31%, signal=37%	UMPS/SLCO4A1/LDHB/POLA1/MTHFD1L/CDK4/GNPNAT1/IMPDH1/RRM1/ADCY3/SLC7A1/ATIC/AHCY/SLC25A15/PRIM1/POLR1E/PFAS/SLC7A5/POLR2I/PPT1/SLC25A32/POLR3K/SHMT2/POLE2/POLE3/ALDH1B1/CTPS1/RPIA/POLD2/SRM/GART/SLC7A6/PNPT1/POLR1B/MECR/AMPD2/NME1/SLC19A1/SLC12A9/ODC1/CAD/PYCR3/B4GALT2/PYCR1	Resting
GSE6269_HEALTHY_VS_FLU_INF_PBMC_DN	GSE6269_HEALTHY_VS_FLU_INF_PBMC_DN	150	0.44676990102096137	1.6733717187663473	8.687424306566972e-5	0.0105104	0.0100016	5042	tags=31%, list=19%, signal=25%	IFI44L/ADM/IFI27/ETV5/SMG1P5/HLA-G/RSAD2/IFI6/IFIT3/RGL1/IFI44/IFITM3/EPHB2/PLSCR1/LGALS3BP/USP18/CNN3/OAS3/SIGLEC1/SERPING1/SPATS2L/CD74/MX1/IFI35/ATN1/LMCD1/ATP6V0A1/MX2/CTIF/IFIT1/PKM/OAS1/CHMP5/TLR2/FKBP8/EIF2AK2/NEK3/XAF1/OASL/IGSF6/GRN/YWHAE/GRINA/SLC43A3/FLVCR2/TLN1	Resting
GSE42021_CD24INT_VS_CD24LOW_TCONV_THYMUS_DN	GSE42021_CD24INT_VS_CD24LOW_TCONV_THYMUS_DN	174	0.4330020735406924	1.6610929625416897	8.819879458680702e-5	0.0105104	0.0100016	5198	tags=33%, list=20%, signal=26%	IFI44L/VLDLR/IFI27/WWTR1/FZD7/PALLD/EVC/SCARB2/PRKN/SUOX/RSAD2/IFI6/IFIT3/MGAT3/IFI44/SLC7A11/KLHL35/WNT1/PLSCR1/USP18/OAS3/KRT86/DDX60/H2AC13/LOX/PPP1R3C/TLE1/SPATS2L/MX1/IRF9/EHD4/WWC3/BFSP2/TDRD7/EGLN1/MX2/IFIT5/IFIT1/OAS1/EXT1/CHMP5/IFIH1/EIF2AK2/DAPP1/BMPR2/ETS2/OASL/SOX4/LAMP2/HBEGF/MAP4K3/C5/PDGFD/CTBS/CD96/TRANK1/CAVIN2	Resting
GSE37533_PPARG1_FOXP3_VS_PPARG2_FOXP3_TRANSDUCED_CD4_TCELL_PIOGLITAZONE_TREATED_DN	GSE37533_PPARG1_FOXP3_VS_PPARG2_FOXP3_TRANSDUCED_CD4_TCELL_PIOGLITAZONE_TREATED_DN	191	0.4241148836740056	1.6508088033163446	8.831468186752208e-5	0.0105104	0.0100016	5424	tags=33%, list=21%, signal=26%	IFI44L/SECTM1/IRF8/CXCL11/FES/CXCL10/CLIC2/SLC15A3/RSAD2/IFIT3/IFI44/STK3/RAI14/NREP/SGCB/FZD5/PLSCR1/SLFN12/ETV7/USP18/IL15/OAS3/PMAIP1/DDX60/ART3/MX1/IRF9/IFI35/ATP10D/BCL6/C5orf15/TDRD7/ATF3/IFIT5/IFIT1/OAS1/RAB27A/AHCYL2/DRAM1/IFIH1/EIF2AK2/XAF1/GBP1/APOL1/BCL3/RIPK2/CASP1/MALT1/BAZ2A/SUSD6/IL15RA/GCH1/BACH1/LAP3/TANK/SNTB2/ARID5A/TRANK1/CALCOCO2/PKP4/SLC25A28/VRK2/RTP4	Resting
CHARAFE_BREAST_CANCER_LUMINAL_VS_BASAL_DN	CHARAFE_BREAST_CANCER_LUMINAL_VS_BASAL_DN	393	0.35549316632577765	1.4822063657867002	8.736444071674822e-5	0.0105104	0.0100016	5378	tags=31%, list=21%, signal=25%	CFI/DEPP1/ADM/IGF2BP3/B3GNT5/JAG1/RBMS3/PLA2G4A/PLAU/IFI27/PLS3/CDH3/WWTR1/TNFRSF10D/LAMC1/MYO1B/CCDC80/KLF5/DST/TGFBI/EMP1/CORO1C/GFOD1/IFIT3/FHL1/RGL1/IFI44/MYO1E/ANXA3/CAVIN3/TUBB6/NDFIP2/LINC01133/CD109/ACTN1/CAVIN1/CALD1/TRIP10/PLAT/MPZL1/GNG12/CCDC88A/DCBLD2/PLSCR1/ITGA1/YES1/ICAM1/CLMP/TWSG1/FNDC3B/TOX2/GNA15/IL15/SERPINE2/RBFOX2/ARNTL2/ARHGAP23/LYN/NRP1/CCDC9B/MT1H/FOXQ1/LOX/HOXA3/RND3/SP…	Resting
MIR4799_5P	MIR4799_5P	353	0.3698089038619212	1.5320749381579974	9.1975431043747e-5	0.01087	0.0103438	8297	tags=45%, list=32%, signal=31%	SMPD3/CRISPLD1/GAB1/MEGF10/TXLNB/TOM1L1/ZCWPW2/TRIM2/RNF165/LRP6/CAMSAP2/SLC44A1/SOGA3/HACD1/SESTD1/PEX5L/ARFGEF3/NDFIP2/CCDC141/ZBTB10/SERTAD2/BTBD3/RASSF8/SPAG1/FAT1/KCNK1/ARNTL2/LEPROT/C2CD6/FSD2/RPS6KA6/SGIP1/SPATA13/MITF/NR4A2/SNX10/LPP/HOMER1/B4GALT6/SOCS6/DDHD2/C5orf15/ACVR1C/ASPH/TBC1D8B/KLHL42/NAMPT/ZNF492/PRRG4/CEP68/CPEB2/DISC1/SLC16A7/SLC2A13/GBP1/SGK1/ZEB1/DNAL1/PLEKHA5/BMT2/ALCAM/PJ…	Resting
GSE21546_UNSTIM_VS_ANTI_CD3_STIM_SAP1A_KO_DP_THYMOCYTES_UP	GSE21546_UNSTIM_VS_ANTI_CD3_STIM_SAP1A_KO_DP_THYMOCYTES_UP	171	0.4310091501748342	1.649668557981151	9.448804878708212e-5	0.0111145	0.0105765	5448	tags=34%, list=21%, signal=27%	ADM/ERVFRD-1/FILIP1L/CAPS2/TRIM2/RUFY3/FN1/ANK2/RAI14/KRT18/NREP/ANXA3/TP53INP2/PKIG/IFITM3/SMIM14/CAVIN1/ITGA2/GAS2/ST6GALNAC3/H3C6/GABARAPL1/FAT1/SERPINE1/TMEM140/FOXC1/ABI3BP/CCN1/GPRC5A/ADGRD1/RND3/GPRASP2/RASA1/ARHGAP12/AIG1/IFI35/C5orf15/FSTL1/TAGLN/CXCL8/SMIM3/PHLDB2/GTF2A1/LANCL1/PRORSD1P/RNF103/DHRS3/SNN/SUSD6/MMD/GRB10/CDKN2B/CD59/HIPK2/GAB2/AKAP6/HMGCL/ATP6V1E1	Resting
GOBP_RESPONSE_TO_LECTIN	GOBP_RESPONSE_TO_LECTIN	19	-0.775367	-2.02753	9.700945327366051e-5	0.0112008	0.0106586	1194	tags=37%, list=5%, signal=35%	KLRC2/PAK3/SYK/PLCG2/MYC/KLRD1/TYROBP	Resting
GOBP_MATURATION_OF_SSU_RRNA	GOBP_MATURATION_OF_SSU_RRNA	50	-0.593822	-1.92928	9.700106949567e-5	0.0112008	0.0106586	8367	tags=80%, list=32%, signal=55%	RRP36/NOP9/BMS1/NGDN/TSR3/LSM6/SLX9/TSR1/NOL10/HELB/DCAF13/RIOK1/SNU13/RPS19/SRFBP1/UTP4/MRPS11/RPS8/NAT10/NOL11/UTP6/WDR3/RPS28/RPS14/HEATR1/RPS21/RCL1/UTP23/RPS16/PWP2/NOB1/NOP14/UTP20/ENSG00000275464/RPP40/UTP25/WDR46/RRS1/DHX37/TBL3	Resting
GSE4984_UNTREATED_VS_GALECTIN1_TREATED_DC_DN	GSE4984_UNTREATED_VS_GALECTIN1_TREATED_DC_DN	175	-0.419209	-1.65049	9.633009820724582e-5	0.0112008	0.0106586	3753	tags=30%, list=14%, signal=26%	PCDH9/GRAP/TMEM161A/BLNK/UTP20/SLC7A6/DGKA/RPS5/C10orf143/ALKBH2/CXXC1/SLAMF1/GAS5/PDE3B/AGMAT/MRNIP/HVCN1/FARSB/FCMR/DANCR/ARHGEF18/DPH2/HLA-DOB/CNKSR2/CD72/ANKRD36BP2/SOX8/CCR6/IGHM/UTP25/ETS1/TNFRSF25/NIBAN3/FAM102A/FAM30A/IGKC/BANK1/MDS2/MATN1-AS1/EPHA1/CD79A/FCRL5/PMEPA1/MS4A1/NELL2/TCL1A/KLRB1/IL7R/CR2/SPON1/ARHGEF10/KRT10-AS1	Resting
GOBP_SECOND_MESSENGER_MEDIATED_SIGNALING	GOBP_SECOND_MESSENGER_MEDIATED_SIGNALING	225	-0.393716	-1.59291	9.633170543409438e-5	0.0112008	0.0106586	3186	tags=24%, list=12%, signal=21%	PTPRJ/CAMTA1/PDE3B/P2RX4/NOS3/GSTM2/SULT1A4/ADGRL1/PLEK/EDN1/CCR6/BTK/CCL20/PDE2A/AQP1/GUCY1B1/GRIN2D/GUCY1A2/SELP/PDE3A/FPR1/CCR4/NFATC3/CCR8/RCAN1/TNFSF11/FKBP1B/CCR7/MAFA/VCAM1/HOMER3/CCR5/CCL3/CCL4/THBS1/TMEM38A/SYK/CCR9/CCR2/CX3CR1/TBXA2R/CXCR1/PLCG2/OPRL1/DMD/ERBB3/CD36/PTGDR2/CCR3/ADCY1/NMUR1/CXCR6/EDN3	Resting
JISON_SICKLE_CELL_DISEASE_DN	JISON_SICKLE_CELL_DISEASE_DN	176	-0.408248	-1.61068	9.925518440216652e-5	0.0114075	0.0108553	9455	tags=56%, list=36%, signal=36%	PMM1/MSH2/SARAF/TUT4/NONO/HNRNPDL/FAN1/HERC2P2/TOMM7/DUSP2/TCF3/NPM1/GPR183/PTMA/TSC22D3/SET/EEF1A1/ZNF211/SRSF2/POLR2H/BTG1/EIF3E/KLRK1/SAFB2/RPS27A/NACA/RNF126/TGFB1/SNRNP70/ITPR3/TRIM32/RPL24/RPS24/RPL30/EIF4B/RPL23A/HSPA8/RFC4/RPL14/EIF3H/RPS20/RPL37/RPL41/EIF3D/RNF44/TLE5/RPLP1/EIF3F/LPAR2/RPL13A/IMPDH2/DYRK2/BTF3/CSNK1E/UNG/RPL10A/RPL5/RPS7/RPS28/SLC4A7/PABPC4/MCF2L/RBL2/RPL19/RPL7/RPLP0/FB…	Resting
GNF2_RAN	GNF2_RAN	86	-0.499402	-1.76548	1.014399701553788e-4	0.0116054	0.0110436	10385	tags=70%, list=40%, signal=42%	TCP1/ETFA/EIF2S1/HNRNPA2B1/ADSL/SERBP1/MRPL42/OLA1/EPRS1/TARS1/MCM3/SNRPA/SNRPC/BANF1/SSBP1/MRPS33/CCT7/SNRPD1/CCT6A/YARS1/SNRPG/NAE1/POLR2H/RTCA/SNRPD2/LSM4/SSRP1/RTRAF/RFC3/MELK/RAN/MRPL22/SNRPE/MRPL15/CCT5/SNRPF/RFC4/CDC20/ABCE1/RRM1/CCT3/ATIC/HSPA9/CCT4/EMG1/MRPL35/SLBP/PRMT5/PA2G4/IARS1/CCT2/RANBP1/CTPS1/MRPL3/GNL3/NME1/C1QBP/ODC1/NOP16/PSMA2	Resting
GSE32986_UNSTIM_VS_GMCSF_AND_CURDLAN_LOWDOSE_STIM_DC_UP	GSE32986_UNSTIM_VS_GMCSF_AND_CURDLAN_LOWDOSE_STIM_DC_UP	198	0.4228640441446722	1.6528288035551952	1.0256425753732206e-4	0.0116278	0.0110649	5430	tags=31%, list=21%, signal=25%	VLDLR/ETV5/HSPA4L/BSPRY/SYCE2/AK4/SCML1/REXO5/IL18R1/SLC7A11/CEACAM1/ANXA3/GNB4/ALDOC/CD109/PFKFB4/ACSS2/BTBD3/SBF2/GBE1/YES1/ICAM1/MPP1/ABCA1/VEGFA/SERPINE2/PMAIP1/BNIP3/ITPR1/ADD2/NSUN7/DNAJC12/BATF3/FAH/EME1/ENDOD1/SYTL3/B3GALNT1/HSD17B12/FAM3C/FSCN1/ITPRID2/NFE2L3/C18orf54/NUP58/IL1RAP/TPI1/CLIC4/HBEGF/ZEB1/POLD1/DHRS3/PGAP1/PRKRA/STAT3/FAM162A/SNX25/ING2/ENO2/ALAS1/ADARB1	Resting
GSE369_IFNG_KO_VS_WT_LIVER_DN	GSE369_IFNG_KO_VS_WT_LIVER_DN	190	-0.402698	-1.59565	1.0220785579170466e-4	0.0116278	0.0110649	9376	tags=56%, list=36%, signal=36%	C1orf122/FARSA/PTCD2/ABT1/ATG2B/EIF4G1/HSPA5/UFM1/CDC25A/ABCD4/ALG1/C1D/MCTS1/PNPO/CORO2A/CRCP/HAUS2/NOP10/RRP36/PPP1R8/SNRPD1/TP53RK/MRPL55/CEBPZ/FABP5/GEMIN5/TRNT1/TIMM23/SND1/WDR18/NOL8/CS/MRPL47/RSL24D1/ATF6B/MRPL11/EIF2S3/GLRX5/TMEM229B/BCAS2/WDR55/COA7/GARS1/DNAJC11/DYNLL2/TMEM248/TFB2M/ZDHHC13/ENDOG/FPGS/SNHG12/EMC6/PCYT2/EARS2/HSP90AB1/MMACHC/EIF6/PMPCA/EMG1/TRMU/PHB2/FTSJ1/YIF1B/C8orf82/…	Resting
MIR200C_3P	MIR200C_3P	447	0.35241718871329314	1.488344530790377	1.051444289830362e-4	0.0118666	0.0112922	8564	tags=48%, list=33%, signal=33%	VLDLR/DACH1/GLI3/VASH2/USP6NL/CDH20/VASH1/ZCCHC24/CHRNA6/DZIP1/MATR3/FARP1/RIMS2/FN1/LRP1/CAMSAP2/CORO1C/WASF1/EVI5/FERMT2/JCAD/FHL1/RGL1/DENND5A/SLC14A1/LEPR/PLXNC1/RUSC2/TIMP2/NR5A2/ZBTB10/SCD/TBC1D12/ZFTA/RASSF8/DCBLD2/PHEX/ITGA1/FNDC3B/VEGFA/RBFOX2/PMAIP1/ZSWIM4/CASR/TFAP2A/KCTD8/LOX/GABBR2/ARHGAP20/SGIP1/PRTG/SYDE1/RND3/GPRASP2/REEP1/SIX1/UBE2W/RECK/CCNJ/ELL2/WWC3/EGLN1/AFF3/FSTL1/CDYL2/MIB1…	Resting
GSE2770_TGFB_AND_IL4_ACT_VS_ACT_CD4_TCELL_2H_DN	GSE2770_TGFB_AND_IL4_ACT_VS_ACT_CD4_TCELL_2H_DN	188	0.4236886097734161	1.648301418757485	1.0580082242539e-4	0.0118872	0.0113117	5436	tags=32%, list=21%, signal=26%	IFI44L/IRF8/IFI27/CXCL11/ENPP2/CXCL10/IFI44/FBXO6/IFITM3/PLSCR1/PARP10/SLFN12/ETV7/ARMCX1/GMPR/EPSTI1/OAS3/DDX60/SPATS2L/IRF9/IFI35/ZBP1/BST2/TDRD7/RP2/MX2/IFIT5/STAP1/OAS1/CHMP5/CDKN1C/B4GALT5/IFIH1/EIF2AK2/WDFY1/XAF1/OASL/CD38/DCTN4/AIFM2/PARP9/CHST12/IL15RA/SPTLC2/FEZ2/GCH1/LAP3/C4orf33/SLC37A1/BARD1/UNC93B1/GTPBP1/DTX3L/NABP1/CALCOCO2/CRYBG1/SLC25A28/NFE2L1/VRK2/USP11/MOV10	Resting
AIZARANI_LIVER_C33_STELLATE_CELLS_2	AIZARANI_LIVER_C33_STELLATE_CELLS_2	104	0.48738845068989767	1.746647992792444	1.0633324189658906e-4	0.0118937	0.0113179	4746	tags=34%, list=18%, signal=28%	NID1/CLMN/MYL9/RBMS3/UACA/PLS3/EBF1/NRXN1/TNS1/PALLD/CAMK2N1/LAMC1/RASD1/DST/MXRA7/SEPTIN11/CAVIN3/MAP1B/CALD1/PLAT/ITGA1/DBNDD2/CPE/SPARCL1/PXDN/ISYNA1/LPP/ATN1/CRISPLD2/IGFBP7/TPM4/ZFHX3/PHLDA1/KANK2/MGP/PBX1	Resting
GSE13484_UNSTIM_VS_YF17D_VACCINE_STIM_PBMC_DN	GSE13484_UNSTIM_VS_YF17D_VACCINE_STIM_PBMC_DN	190	0.4189655241352416	1.629118035835347	1.069243709821281e-4	0.0119066	0.0113302	6934	tags=45%, list=26%, signal=34%	IFI44L/MOB3B/ENPP2/AK4/RSAD2/IFI6/IFIT3/RASGRP3/LAG3/IFI44/LTA/IFITM3/PLSCR1/LGALS3BP/USP18/OAS3/ARNTL2/BATF/TMEM140/DDX60/MT1H/AGRN/ADTRP/SPATS2L/MX1/SCARF1/UPB1/IRF9/IFI35/ZBP1/BCL6/BST2/TDRD7/PRDX4/ATF3/MX2/IFIT5/STAP1/IFIT1/OAS1/CHMP5/DRAM1/IFIH1/EIF2AK2/GADD45B/IL12RB2/ETS2/XAF1/TRAF3IP2/OASL/TP53BP2/CD38/GBP1/APOL1/NBN/HBEGF/CACNA1A/RIPK2/AIM2/CHST12/LYRM1/IL15RA/LAP3/TANK/RAPGEF2/BARD1/TRA…	Resting
GSE18791_CTRL_VS_NEWCASTLE_VIRUS_DC_8H_DN	GSE18791_CTRL_VS_NEWCASTLE_VIRUS_DC_8H_DN	170	0.4305658504750346	1.6469436156000694	1.1024136789215762e-4	0.0122217	0.01163	4801	tags=32%, list=18%, signal=26%	IFI44L/SECTM1/BATF2/CXCL11/FUT11/CMPK2/CXCL10/RSAD2/IFI6/IFNL1/GAD1/IFIT3/IFI44/ZNF618/IFITM3/PLSCR1/ETV7/LGALS3BP/USP18/IL15/EPSTI1/OAS3/PMAIP1/TMEM140/DDX60/SIGLEC1/SERPING1/GCM1/MX1/MAK/TGM1/ZBP1/AZIN2/MX2/IFIT5/CSRNP1/IFIT1/TMEM217/CD80/IFIH1/PIWIL4/MAML2/NAMPT/SELENOO/GADD45B/STX17/XAF1/OASL/STARD5/GBP1/APOL1/BCL3/AIM2/PARP9	Resting
GSE42021_CD24HI_VS_CD24LOW_TCONV_THYMUS_DN	GSE42021_CD24HI_VS_CD24LOW_TCONV_THYMUS_DN	188	0.4227216089305483	1.6445394369046071	1.1568847420555164e-4	0.012713	0.0120976	5424	tags=34%, list=21%, signal=27%	IFI44L/SECTM1/IRF8/CXCL11/CFH/CXCL10/SLC15A3/AK4/HLA-G/IFIT3/RASGRP3/DENND5A/CD40/CEACAM1/MREG/IL15/ARNTL2/PMAIP1/TMEM140/HLA-K/FLT3LG/SERPING1/SPATS2L/CD74/GSAP/HEG1/LTBR/BATF3/IFI35/ATP10D/BST2/C5orf15/MX2/DRAM1/IFIH1/ERLIN1/NAMPT/NFE2L3/POLI/OASL/C1R/LXN/CD38/RBMS1/GBP1/APOL1/NBN/STS/TFG/CLEC2B/CASP1/FAS/IL15RA/BACH1/LAP3/STAT3/GLRX/CALCOCO2/ACSL3/SLC25A28/IGFLR1/PARP3/RTP4	Resting
GOBP_RESPONSE_TO_BACTERIUM	GOBP_RESPONSE_TO_BACTERIUM	476	-0.322766	-1.41247	1.1534622471369544e-4	0.012713	0.0120976	2933	tags=19%, list=11%, signal=17%	TRAV6/NOS3/TLR3/TNFRSF1B/CACTIN/LY86/TRAV17/LEAP2/TRAV30/CD55/BCR/TRAV20/EDN1/IGHM/TRAV26-1/IL10RA/TRAC/IDO1/GBP5/CCL20/CCL5/AQP1/TRBC2/TRAV4/VGF/PF4V1/SELP/LILRA2/MIR766/IGHV1-3/CEBPE/CCR4/TRAV25/IL10/IGLC2/RNASE2/IL13/H2BC11/LILRB1/CD160/TRAV39/TRAV5/HPGD/TRAV35/TRAV13-2/IGKC/BANK1/CD14/CCR7/CYP27B1/SCIMP/BAIAP2/GSDMA/VCAM1/TRAV36DV7/IL12A/TRAV1-2/TRDC/IL17F/PLA2G1B/C5AR1/CCR5/CCL3/WDR83/FOS/CD…	Resting
MIR4511	MIR4511	143	0.450956	1.68735	1.1988769286999998e-4	0.013117	0.012482	7920	tags=43%, list=30%, signal=30%	SPRED2/DACH1/CAPS2/PALLD/CD93/RUBCNL/FAM241A/RAI14/PON2/WDR41/SLCO1A2/ST6GAL2/HS6ST2/SLC16A9/RAB3B/UBE2W/WWC3/PRDM5/GCA/SOS2/FAM3C/DEPDC1/ZNF280D/RPRD1A/RBMS1/YWHAE/SUSD6/SMAD5/WDR45B/CDK19/DCAF10/MTFR1/LONRF3/B4GAT1/TMED4/EEA1/MORF4L2/HDX/PIK3C2B/ASH1L/TIAM1/MED14/ZNF532/TAPT1/OXR1/SINHCAF/STAG2/HDAC8/ST8SIA4/FSD1L/FOXJ2/ZBTB41/TMEM263/MAP3K2/STAMBP/SCYL3/MCOLN3/GIN1/TSPYL1/NAP1L1/TNKS/USP24	Resting
MENON_FETAL_KIDNEY_1_EMBRYONIC_RED_BLOOD_CELLS	MENON_FETAL_KIDNEY_1_EMBRYONIC_RED_BLOOD_CELLS	123	-0.459546	-1.71693	1.2340206554785346e-4	0.0134082	0.0127592	9497	tags=63%, list=36%, signal=41%	ARL6IP1/SNRPC/HSPE1/H1-3/TPT1/SSBP1/PPIA/MARCKSL1/HMGB2/MACROH2A1/MKI67/NPM1/PCNA/RPL31/H4C3/OSTC/PFN1/RPS25/SEC11A/HNRNPF/SRSF2/RPL10P16/ILF2/SNRPD2/SELENOF/MT-ND5/RAN/NACA/PPDPF/HMGB1P5/RPL10P9/YBX1/RPL23A/RPL3/HSPA8/RPS23/RPL7A/RPS15A/MT-ND2/RPL26/JUN/RPL35A/BTF3/RPL15/MT-ND1/RPL5/MTATP6P1/RPS7/MT-CYB/RPSAP58/RPS13P2/RPL19/RPL7/RPLP0/RPSA/SNRPB/RPL23AP42/RANBP1/RPL32/RPS13/RPL6/RPS18/RPS4Y1/RP…	Resting
GSE41978_ID2_KO_VS_BIM_KO_KLRG1_LOW_EFFECTOR_CD8_TCELL_UP	GSE41978_ID2_KO_VS_BIM_KO_KLRG1_LOW_EFFECTOR_CD8_TCELL_UP	187	0.4200813974926245	1.6309733852924932	1.2425142035410938e-4	0.0134082	0.0127592	5438	tags=33%, list=21%, signal=26%	SECTM1/IRF8/CXCL11/CFH/CXCL10/HLA-G/IFI6/IL1R1/IFIT3/DENND5A/STK3/IFITM3/PLSCR1/ICAM1/LGALS3BP/PVR/IL15/SCN9A/OAS3/PMAIP1/TMEM140/DDX60/CXCL5/FLT3LG/SERPING1/DNAJC12/NR4A2/MX1/HEG1/LTBR/BATF3/IRF9/IFI35/ATP10D/BCL6/BST2/C5orf15/IFIT5/IFIT1/RAB27A/DRAM1/IFIH1/NFE2L3/TRIO/OASL/C1R/GBP1/APOL1/NBN/CLEC2B/HLA-J/FAS/IL15RA/BACH1/LAP3/STAT3/CALCOCO2/SLC25A28/IGFLR1/DENND4A/RTP4/SYNE2	Resting
HALLMARK_INTERFERON_GAMMA_RESPONSE	HALLMARK_INTERFERON_GAMMA_RESPONSE	194	0.4147599332981237	1.6205708184607244	1.2469047130942427e-4	0.0134082	0.0127592	7103	tags=46%, list=27%, signal=34%	IFI44L/PLA2G4A/SECTM1/BATF2/IRF8/IFI27/CXCL11/CFH/CMPK2/CXCL10/HLA-G/RSAD2/IFIT3/CD40/IFI44/IFITM3/P2RY14/PLSCR1/ICAM1/LGALS3BP/USP18/IL15/FGL2/EPSTI1/OAS3/DDX60/SERPING1/PFKP/CD74/MX1/CIITA/IRF5/IRF9/IFI35/ZBP1/BST2/TDRD7/HLA-DRB1/GBP6/MX2/IFIT1/IFIH1/EIF2AK2/NAMPT/HLA-DQA1/XAF1/OASL/C1R/CD38/MVP/RIPK2/CASP1/LYSMD2/NFKBIA/FAS/IL15RA/BPGM/GCH1/LAP3/STAT3/IRF4/STAT4/SLC25A28/RTP4/XCL1/SRI/CMKLR1/S…	Resting
MIR101_3P	MIR101_3P	405	0.35004801640040045	1.460869483453483	1.237597600233007e-4	0.0134082	0.0127592	7519	tags=38%, list=29%, signal=28%	STC1/CRISPLD1/GAB1/VLDLR/PRICKLE1/MAML3/JDP2/WWTR1/CAPS2/ENPP2/PPFIA4/CXXC4/CALCRL/SPRED1/MAGI2/ANKRD50/EMP1/IL1R1/EVI5/RASGRP3/C8orf44-SGK3/CSRP2/SEPTIN11/SLC7A11/ZNF618/MED14OS/ARHGAP18/MYO1E/ADAMTS17/SOCS2/AFDN/TBC1D12/DLG5/BTBD3/TIAM2/DCBLD2/CACNA1D/ZNF827/AGAP1/ARNTL2/LAMB4/CEBPA/FZD4/TJP1/UNC79/MITF/SPIRE1/MAK/PBX3/SH3PXD2A/CCNJ/CYB561D2/BCL9/ATP1B1/FMNL3/FZD6/STRN3/DIP2C/BEGAIN/TGFBR1/CPEB…	Resting
MORF_ERH	MORF_ERH	114	-0.461529	-1.70611	1.2669702401669195e-4	0.0134842	0.0128314	10117	tags=55%, list=39%, signal=34%	NDUFS3/ATP5MC3/NARS1/PSMB4/COPS5/EIF4H/STARD7/SLC25A3/UBE2L3/UQCRH/HNRNPUL1/BANF1/DRG1/SNRPB2/STRAP/HMGN1/NONO/UTP18/YWHAB/PCNA/CCT7/KARS1/HAX1/SNRPG/SET/JTB/NDUFAB1/UBE2I/ACP1/SNRPD2/RALY/CDC123/COX6B1/ATP5MC1/RAN/UQCRFS1/SNRPE/PRMT1/PSMD8/PSMB3/NCL/COX4I1/PDCD6/BZW1/PUF60/CSNK2B/CCT3/POLR2I/RNPS1/PHB2/EIF3K/EIF3C/SNRPB/CCT2/PRDX1/HNRNPA3P1/EEF1E1/NME1/TUFM/C1QBP/CYC1/TRIM28/PSMA2	Resting
MURARO_PANCREAS_ENDOTHELIAL_CELL	MURARO_PANCREAS_ENDOTHELIAL_CELL	310	0.3691005043839733	1.5188238131515677	1.270112479713677e-4	0.0134842	0.0128314	4977	tags=30%, list=19%, signal=25%	NID1/FRMD4A/STC1/GAB1/JAG1/UACA/IFI27/ID1/VASH1/LHFPL2/WWTR1/ECSCR/CD93/CYP1A1/PLEKHG1/PCAT19/LAMC1/CALCRL/RAPGEF4/SPRED1/SERPINH1/CLIC2/ANKRD50/EMP1/RASGRP3/FLT4/COL15A1/RAI14/ITPRIPL2/SLC7A11/TCF4/TP53INP2/TUBB6/IFITM3/CAVIN1/ITGA2/CD34/ITGA1/YES1/ICAM1/AHR/INSR/SERPINE1/ARHGAP23/NRP1/SPARCL1/DAB2IP/FZD4/SMAD6/CDR2L/PDGFB/CDK2AP1/HIP1/PFKP/PXDN/F2R/HEG1/ARHGAP31/CYP1B1/TP53I11/EHD4/PTMAP11/FSTL…	Resting
HARALAMBIEVA_PBMC_FLUARIX_AGE_50_74YO_CORR_WITH_28D_MEM_B_CELL_RESPONSE_AT_0DY_POSITIVE	HARALAMBIEVA_PBMC_FLUARIX_AGE_50_74YO_CORR_WITH_28D_MEM_B_CELL_RESPONSE_AT_0DY_POSITIVE	479	-0.328672	-1.43649	1.260086246769493e-4	0.0134842	0.0128314	8680	tags=41%, list=33%, signal=28%	CD3D/LCMT1/RPL27A/MRPL48/NAP1L4/NAA38/JTB/ZFAND2B/ILRUN/OSBPL3/DHRS13/PSMD13/TMEM14A/ZC3HC1/PPP1R12B/RNF8/CEP250/ARFRP1/C12orf73/COMMD6/MMAB/RPS27A/RANGRF/MAX/PKNOX1/PHF19/PCNX3/PEX16/MADD/NSUN5/SNRPE/RPS29/KLHDC4/GLG1/ATP5F1D/MCRIP1/B3GAT3/PAFAH2/PIGU/GNL1/CROT/RWDD1/MVD/MRPL11/TXNL4A/EIF5B/HMOX2/PUM3/RPL23A/CERK/SLC25A51/LYPLA2/N6AMT1/AP2B1/BLCAP/RFC4/RPL39/RPL14/EEF1D/ZNHIT6/ST6GALNAC6/PMVK/UF…	Resting
GNF2_NPM1	GNF2_NPM1	71	-0.536651	-1.83336	1.2831840149162102e-4	0.0135655	0.0129088	9367	tags=72%, list=36%, signal=46%	RBMX/HNRNPA2B1/NOL7/SERBP1/AIMP1/LSM5/DKC1/HMGN1/DIMT1/GTPBP4/HNRNPA1/SSBP1/PPIA/NPM1/EIF3L/SNRPD1/KARS1/NAE1/EIF3A/RPS25/EIF3E/SNRPD2/RTRAF/SNRPE/EIF3M/NCL/PUM3/RPS24/RPL14/RPL37/RPS3/RRP1B/RPL7A/DNAJC2/RPL26/NOL11/BTF3/RPL5/RPS7/RPL7/RPSA/FBL/RPS6/LSM7/GNL3/RPL4/RPL6/POLR3E/NOLC1/RPS17/RPL17	Resting
GSE6259_FLT3L_INDUCED_33D1_POS_DC_VS_BCELL_UP	GSE6259_FLT3L_INDUCED_33D1_POS_DC_VS_BCELL_UP	188	-0.405029	-1.59969	1.3230804465689822e-4	0.0139285	0.0132542	8254	tags=39%, list=32%, signal=27%	C12orf73/TIMM23/MRPS34/MRPS22/WDR18/SCO1/UQCRFS1/NSUN5/SPCS3/PIGU/GLRX5/POLR1F/MRI1/RPL35/RCE1/SAMM50/UTP4/FITM2/CCT3/PES1/EMC6/CHCHD4/NOL11/DDX10/MPC1/POLR3A/SLC25A32/ADAP1/CD2/GIMAP6/IMP4/NTMT1/TRMT10C/TPP2/NUBP2/RPUSD2/PWP2/OGFOD2/DDX39A/NHP2/POLD2/PRMT3/MRPL21/SDF2L1/NUFIP1/DDX21/TRMT61A/MRPL12/FARSB/CLUH/UBE3D/VAT1/MIPEP/NAGPA/GIMAP4/RSAD1/MRPL46/CAD/FGD6/FKBP11/RRP9/ARMC6/NOP16/GCAT/GIMAP7/…	Resting
MOSERLE_IFNA_RESPONSE	MOSERLE_IFNA_RESPONSE	31	0.6733463509976477	1.9337288488409337	1.3354929641564038e-4	0.0139799	0.0133031	4532	tags=52%, list=17%, signal=43%	IFI44L/CMPK2/CXCL10/RSAD2/IFIT3/IFI44/USP18/EPSTI1/DDX60/MX1/IFIT5/IFIT1/OAS1/IFIH1/OASL/GBP1	Resting
GOBP_TRNA_METABOLIC_PROCESS	GOBP_TRNA_METABOLIC_PROCESS	180	-0.413071	-1.62199	1.339952396858563e-4	0.0139799	0.0133031	9077	tags=54%, list=35%, signal=36%	RTCB/TSEN15/RPP25L/ELP5/TARBP1/CLP1/TRDMT1/WARS2/EXOSC8/KARS1/POP7/NSUN2/YARS1/QRSL1/TP53RK/DALRD3/ELP1/LARS1/DARS2/POP1/TRNT1/RTRAF/LSM6/RPP30/GTF3C5/CTU2/TRMT10B/QTRT2/NARS2/DUS3L/GTF3C2/ELAC2/TPRKB/TRMT12/CDK5RAP1/THADA/TRMT1/FARS2/TRMT13/TRMT61B/GARS1/METTL6/GTPBP3/SARS1/CTU1/NSUN6/TRMO/BCDIN3D/NAT10/EARS2/MOCS3/MARS2/YARS2/ALKBH8/RPUSD4/LAGE3/QARS1/TRMU/EXOSC3/TRPT1/POLR3K/ADAT2/POP5/DTD2/GT…	Resting
MIR200B_3P	MIR200B_3P	448	0.35310803658640416	1.4905609597185088	1.344701583386856e-4	0.0139799	0.0133031	8564	tags=49%, list=33%, signal=33%	VLDLR/DACH1/GLI3/VASH2/USP6NL/CDH20/VASH1/ZCCHC24/CHRNA6/DZIP1/MATR3/FARP1/RIMS2/FN1/LRP1/CAMSAP2/CORO1C/WASF1/EVI5/FERMT2/JCAD/FHL1/RGL1/DENND5A/SLC14A1/LEPR/PLXNC1/RUSC2/TIMP2/NR5A2/ZBTB10/SCD/TBC1D12/ZFTA/RASSF8/DCBLD2/PHEX/ITGA1/FNDC3B/VEGFA/RBFOX2/PMAIP1/ZSWIM4/CASR/TFAP2A/KCTD8/LOX/GABBR2/ARHGAP20/SGIP1/PRTG/SYDE1/RND3/GPRASP2/REEP1/SIX1/UBE2W/RECK/CCNJ/ELL2/WWC3/EGLN1/AFF3/FSTL1/CDYL2/MIB1…	Resting
GSE1460_NAIVE_CD4_TCELL_CORD_BLOOD_VS_THYMIC_STROMAL_CELL_DN	GSE1460_NAIVE_CD4_TCELL_CORD_BLOOD_VS_THYMIC_STROMAL_CELL_DN	190	0.4160947857674968	1.617955371172877	1.3690238940630608e-4	0.0141739	0.0134878	8585	tags=47%, list=33%, signal=32%	LPAR4/RHOBTB3/JAG1/TFPI/TRO/CAMK2N1/RAB20/CAMSAP2/DNAJC6/PYGL/RHOBTB1/PLPP1/TUBB6/HYI/SCD/ZBED8/TRPS1/AGAP1/RAP1GDS1/ARNTL2/LRP12/LSAMP/TM9SF1/CPQ/ARHGAP5/ATF3/THG1L/XPNPEP1/SOS2/SPON2/FAM3C/IFT46/CHPT1/SSH1/SGK1/CBY1/CRYBG3/FEZ2/WDR45B/CD59/MINDY3/PLK4/GSTP1/SMS/ARMC9/IFRD1/RNF24/GCNT1/ATXN1/NFE2L2/AMIGO2/PGD/MAP1LC3B/DYNC2H1/HES1/ARPC1A/MCFD2/RTL8A/PEX7/HMGCR/MAP4/TNFAIP1/FKBP3/ACTR1A/IDH2/SLC2…	Resting
MIR548AN	MIR548AN	436	0.3446640965346273	1.4513589952883783	1.424933150646282e-4	0.0146921	0.0139808	7921	tags=38%, list=30%, signal=27%	PARD3/RIMKLA/CACNB4/ETV5/NRXN1/PALLD/CXADR/NEXMIF/PHACTR1/TEAD1/OSBPL10/RSAD2/VSIG10/EVI5/FERMT2/DACT1/RHOBTB1/RHOU/MTUS1/PAX5/MYO1E/FRMD3/SERTAD2/PIP4P2/NRN1/PLCB1/CNN3/RBFOX2/HIVEP1/SMIM17/ITPR1/NRP1/CCDC144NL/PEG3/FZD4/CORIN/HES5/PRTG/SPATA13/HS6ST2/REEP1/NKIRAS1/RAPGEF5/LPP/TMOD1/TM9SF1/SH3PXD2A/ELL2/ENDOD1/CLIC5/FSBP/CDYL2/SNTA1/FRMD6/AK3/SOS2/CCSAP/IRAG2/RDX/TGFBR1/CLOCK/KLHL42/NAMPT/ETS2/L…	Resting
WP_SELECTIVE_EXPRESSION_OF_CHEMOKINE_RECEPTORS_DURING_TCELL_POLARIZATION	WP_SELECTIVE_EXPRESSION_OF_CHEMOKINE_RECEPTORS_DURING_TCELL_POLARIZATION	28	-0.677461	-1.95176	1.4382413034879377e-4	0.0147685	0.0140536	3085	tags=50%, list=12%, signal=44%	CD28/CD40LG/TGFB3/IL4/CCR4/CCR7/IL12A/CCR5/CCL3/IL5/CCL4/CCR2/CSF2/CCR3	Resting
GSE22140_GERMFREE_VS_SPF_MOUSE_CD4_TCELL_UP	GSE22140_GERMFREE_VS_SPF_MOUSE_CD4_TCELL_UP	182	0.4240786791987479	1.6392573503974497	1.4592968195876286e-4	0.0149235	0.0142011	7677	tags=47%, list=29%, signal=33%	SAMD4A/IFI44L/SECTM1/IRF8/IFI27/CXCL11/CXCL10/RSAD2/IFIT3/IFI44/STK3/TBKBP1/HOMER2/P2RY14/ICAM1/TLR1/TTN/BATF/NECTIN2/SERPING1/PDGFB/CD7/MX1/CIITA/HEG1/IRF9/IFI35/STX3/TDRD7/ATP1B1/MX2/IFIT5/OAS1/RAB27A/FLOT1/B4GALT5/ERLIN1/GADD45B/XAF1/OASL/MVP/GBP1/APOL1/BCL2A1/BCL3/POLG/CTSZ/ANAPC10/GCH1/GLUL/IRF4/CD96/ARID5A/C11orf80/APOBEC3F/CTNS/DNAAF11/RERE/ISG15/PML/WARS1/CD69/VAMP5/CD86/TRAFD1/TNFSF10/CR…	Resting
DESCARTES_FETAL_HEART_LYMPHOID_CELLS	DESCARTES_FETAL_HEART_LYMPHOID_CELLS	103	-0.474484	-1.73411	1.4870585468122698e-4	0.0151456	0.0144124	3087	tags=27%, list=12%, signal=24%	SLAMF1/NKG7/FCMR/TCF7/GZMH/FCRL3/TRBC2/GZMK/CD52/LINC00861/NCR3/GZMB/CD160/TNFSF11/KLRC2/IGKC/CCR7/FCRL5/SHISAL2A/MS4A1/TCL1A/KLRB1/SAMD3/CRTAM/CR2/GPA33/GNLY/CXCR6	Resting
MORF_RAD23A	MORF_RAD23A	347	-0.353878	-1.49456	1.5104917928223795e-4	0.015322	0.0145803	10201	tags=49%, list=39%, signal=30%	SRP72/SNRNP200/RBMX/HNRNPA2B1/ANP32B/ZWINT/NDUFS3/UBAP2L/ATP5MC3/NARS1/RAD23A/GPAA1/NUP205/ZNF131/DUT/AP3D1/CIAO1/EPRS1/DHX38/COPS5/SERP1/TRAPPC3/EIF4H/TARS1/HAT1/STARD7/MCM3/AFG3L2/MAGOH/CANX/SNRPA/SLC25A3/UBE2L3/UQCRH/TM9SF2/ATP5PO/HNRNPUL1/SF3A2/DRG1/DCTD/MFAP1/FARSA/DKC1/AP2S1/NONO/CLTA/SSBP1/SMC1A/NDUFS2/RTCB/MDC1/TNPO3/TAF11/SMARCD2/CCT7/SNRPA1/GNG5/TFDP1/CHERP/PCMT1/KARS1/HAX1/BAG6/ERP29/Y…	Resting
GCM_APEX1	GCM_APEX1	111	-0.461465	-1.7048	1.5736665293223184e-4	0.0158453	0.0150783	9846	tags=58%, list=38%, signal=36%	DUT/EPRS1/COPS5/MCM3/SNRPA/SLC25A3/CFL1/HMGN1/NONO/HNRNPA1/PPIA/NPM1/CCT7/H3-3A/SNRPA1/PTMA/DHX9/ZNHIT3/SET/PFN1/LMNB2/SRSF2/ILF2/DHPS/SNRPD2/CDC123/NACA/SNRPE/BLMH/PRMT1/PSMD8/MCM6/NCL/RPS24/EIF4B/SNRPF/RPL14/RPS23/NDUFA12/RPS19/EIF3F/CSNK2B/RPS8/APEX1/RPL10A/ACTG1/PWP1/CCT4/RPS7/SLBP/MAZ/RPL19/RPL7/RACK1/RPL21/RPL27/EEF2/RPL18/RPL6/RPS5/RPL29/EEF1B2/TRIM28/RPL17	Resting
FAN_EMBRYONIC_CTX_BRAIN_EFFECTOR_T_CELL	FAN_EMBRYONIC_CTX_BRAIN_EFFECTOR_T_CELL	129	-0.438283	-1.64541	1.5747309327921314e-4	0.0158453	0.0150783	3152	tags=24%, list=12%, signal=21%	SLC9A3R1/SH2D2A/LITAF/CORO1A/EMP3/IFITM1/NKG7/TXNIP/HSH2D/PLEK/LIMD2/DENND2D/RIPOR2/CRIP1/GZMH/GIMAP4/EOMES/LINC00861/SYTL1/GZMB/CD160/FKBP11/HOPX/ID2/GIMAP7/CCL4/S1PR5/KLRB1/SAMD3/CLIC3/KLRD1	Resting
SERVITJA_ISLET_HNF1A_TARGETS_DN	SERVITJA_ISLET_HNF1A_TARGETS_DN	59	0.5578797265398213	1.8208186267247937	1.6052265015463916e-4	0.0160876	0.0153088	5143	tags=46%, list=20%, signal=37%	GATM/CDO1/VLDLR/ETV5/ENPEP/TMPRSS4/DCT/FBP2/ME3/COL27A1/GNG12/FBP1/SLC40A1/SLCO1A2/PFKP/TMED6/CLIC5/DPP4/ATP7A/SEMA4A/TPI1/MELTF/CCL28/PGK1/GLUL/GPR137B/TRPM2	Resting
REACTOME_MITOCHONDRIAL_TRANSLATION	REACTOME_MITOCHONDRIAL_TRANSLATION	95	-0.488502	-1.75314	1.6183513133974516e-4	0.0161545	0.0153725	9193	tags=58%, list=35%, signal=38%	MRPS31/MRPS10/MRPS14/MT-RNR2/MRPS33/AURKAIP1/MRPL50/MRPS18C/MRPS7/MRPS9/MRPL51/MRPS21/MRPL48/MRPL1/MRPL55/MRPS35/MRPS34/MRPS22/MRPS18B/MRPL22/MRPL15/MRPL47/MRPS27/MRPL11/MT-RNR1/MRPS18A/MRPS23/PTCD3/OXA1L/MRPS11/MRPL58/MRPL34/MRPL4/MRPS26/MRPL16/MRPL35/MRRF/GADD45GIP1/DAP3/MRPL52/MRPL3/MRPL21/MRPL41/MRPS12/MRPS25/MRPL12/MRPL38/MRPL37/MRPL10/MRPS2/TUFM/MRPL24/MRPL46/MRPS5/MRPL23	Resting
GOMF_ENDOPEPTIDASE_REGULATOR_ACTIVITY	GOMF_ENDOPEPTIDASE_REGULATOR_ACTIVITY	102	0.4927660801689757	1.7701924810178895	1.656287610529811e-4	0.0164676	0.0156704	4889	tags=33%, list=19%, signal=27%	SPINK2/MT3/TFPI/HMSD/NOL3/WFDC5/NLRC4/SERPINH1/SNCA/TIMP2/CD109/PROS1/COL7A1/SERPINE1/COL6A3/SERPINE2/PAPLN/SERPINI2/NLRP7/WFDC3/SERPING1/CSTA/SERPINB8/SPINT2/TIMP1/RECK/TNFSF14/BST2/SERPINB6/CST3/LXN/C5/APP/PTTG1	Resting
MIR6769B_3P	MIR6769B_3P	70	0.5387495694578663	1.8295674482570952	1.6779586633778646e-4	0.0166171	0.0158127	4766	tags=37%, list=18%, signal=30%	IGF1/CHRNA1/LRP11/NRXN1/EHD3/ZNF629/TNFRSF13B/ZNF618/TBC1D16/PCBP3/UBXN10/PLCB1/AGAP1/RXRA/LYN/TARS3/ELF3/NR2F1/GABBR2/LBX2/HEG1/ZSCAN31/MAP1A/TVP23C/PHKA1/ZNF514	Resting
MORF_G22P1	MORF_G22P1	171	-0.406215	-1.59549	1.7112798675788263e-4	0.0168804	0.0160632	10200	tags=57%, list=39%, signal=35%	MAEA/SNRNP200/TRA2B/RBMX/ANP32B/NDUFS3/ATP5MC3/NARS1/RAD23A/CDC37/AP3D1/EIF4H/STARD7/AP2M1/SNRPA/SLC25A3/UBE2L3/UQCRH/ATP5PO/HNRNPUL1/CDV3/DRG1/SNRPB2/STRAP/HMGN1/NONO/HNRNPA1/SMC1A/NPM1/ATP5F1A/PCNA/CCT7/DHX9/PCMT1/KARS1/BAG6/SET/JTB/NDUFAB1/UBE2I/PTBP1/SRSF2/ACP1/ILF2/SNRPD2/NSA2/CDC123/TTC1/COX6B1/ATP5MC1/ATP1B3/RAN/NACA/UQCRFS1/SNRPE/LSM2/PRMT1/PSMD8/PSMB3/EIF3M/PPM1G/AP1B1/NCL/FAU/TXNL4A/COX…	Resting
GSE42021_TREG_PLN_VS_CD24LO_TREG_THYMUS_DN	GSE42021_TREG_PLN_VS_CD24LO_TREG_THYMUS_DN	163	0.4337973497068328	1.6432116051609231	1.7283547599943942e-4	0.0169819	0.0161598	5480	tags=35%, list=21%, signal=28%	IFI44L/SECTM1/IFI27/MMRN1/ZNF768/OAZ3/HLA-G/IFI6/IFIT3/IFI44/NR4A1/MYO1E/DOK3/IFITM3/PLSCR1/LGALS3BP/USP18/PDLIM1/OAS3/DDX60/NECTIN2/SMAD6/ADGRE1/P4HA1/SPATS2L/SERPINB8/MX1/LTBR/IRF9/IFI35/BST2/TDRD7/MX2/IFIT5/IFIT1/TYMP/OAS1/EXT1/IFIH1/EIF2AK2/OASL/C1R/CD38/PGS1/GBP1/APOL1/TFG/TEF/CD101/HLA-J/LAP3/UNC93B1/TRANK1/P2RY11/ZSCAN9/NT5C2/TLL1	Resting
GOMF_PEPTIDASE_REGULATOR_ACTIVITY	GOMF_PEPTIDASE_REGULATOR_ACTIVITY	133	0.4574976643778432	1.6968722518471675	1.8014718540194864e-4	0.0176312	0.0167777	4998	tags=31%, list=19%, signal=25%	SPINK2/MT3/TFPI/HMSD/NOL3/NKX3-1/WFDC5/NLRC4/FN1/SERPINH1/SNCA/TIMP2/CD109/PROS1/COL7A1/ST20/SERPINE1/COL6A3/SERPINE2/PCOLCE/PAPLN/SERPINI2/NLRP7/WFDC3/SERPING1/UMODL1/CSTA/SERPINB8/SPINT2/TIMP1/RECK/TNFSF14/BST2/SERPINB6/CST3/LXN/CASP1/C5/APP/PTTG1/TANK	Resting
GOCC_SMALL_SUBUNIT_PROCESSOME	GOCC_SMALL_SUBUNIT_PROCESSOME	37	-0.632317	-1.94616	1.8390375760414743e-4	0.0179288	0.0170609	8279	tags=76%, list=32%, signal=52%	WDR36/FCF1/NGDN/NOL10/DCAF13/SNU13/UTP4/UTP6/EMG1/RPS7/WDR3/MPHOSPH10/HEATR1/FBL/UTP23/IMP4/PWP2/NOP14/UTP14A/UTP20/ENSG00000275464/NOP56/PDCD11/NOL6/UTP25/WDR46/RRP9/TBL3	Resting
GSE37533_PPARG2_FOXP3_VS_FOXP3_TRANSDUCED_CD4_TCELL_DN	GSE37533_PPARG2_FOXP3_VS_FOXP3_TRANSDUCED_CD4_TCELL_DN	191	0.4169997195405733	1.623114006362368	1.8552417149918975e-4	0.0179471	0.0170783	6937	tags=39%, list=26%, signal=29%	IFI44L/SECTM1/CXCL11/FES/CXCL10/SLC15A3/RSAD2/IFI6/IFIT3/IFI44/CEACAM1/PLSCR1/SLFN12/ETV7/USP18/GMPR/OAS3/PMAIP1/DDX60/SPATS2L/ART3/MX1/MAK/IRF9/IFI35/TDRD7/MX2/IFIT5/IFIT1/TYMP/OAS1/MFSD12/FHL3/IFIH1/EIF2AK2/XAF1/OASL/C1R/STARD5/GBP1/APOL1/RIPK2/HLA-J/CASP1/MALT1/BAZ2A/IL15RA/SPTLC2/GCH1/LAP3/ARID5A/TRANK1/CALCOCO2/SLC25A28/PCNX1/RTP4/TTC39A/IRS1/HLA-F/ISG15/FAM20B/PML/WARS1/JADE2/TRAFD1/ZCCHC2/…	Resting
GOBP_EXTERNAL_ENCAPSULATING_STRUCTURE_ORGANIZATION	GOBP_EXTERNAL_ENCAPSULATING_STRUCTURE_ORGANIZATION	200	0.41336	1.6192113738916456	1.8490243078516665e-4	0.0179471	0.0170783	4639	tags=32%, list=18%, signal=27%	NID1/SMPD3/ADAMTS13/EGFL6/TMPRSS6/LAMC1/TNR/CCDC80/COL9A2/LRP1/SERPINH1/NTNG2/TGFBI/COL19A1/COL15A1/EFEMP2/MYO1E/ADAMTS17/GAS2/COL27A1/LOXL1/COL5A2/APLP1/GSN/P3H4/ZNF469/FOXC1/MMP21/PAPLN/ELF3/FBLN2/ABI3BP/LAMB4/MMP27/CHADL/CCN1/LOX/SH3PXD2B/ADAMTS7/P4HA1/ADTRP/PXDN/SPINT2/TGM1/CYP1B1/RECK/LAMB3/COL18A1/PRDX4/CRISPLD2/SERAC1/DPP4/PRDM5/DDR2/EXT1/FLOT1/CST3/HSD17B12/TGFBR1/FSCN1/CAPG/ATP7A/PHLDB2/…	Resting
ZHENG_RESPONSE_TO_ARSENITE_DN	ZHENG_RESPONSE_TO_ARSENITE_DN	12	-0.8453	-1.94578	1.870224760223245e-4	0.0179837	0.0171131	234	tags=33%, list=1%, signal=33%	SERPINB9P1/IL1A/MYC/ADAMTS1	Resting
REACTOME_CLASS_A_1_RHODOPSIN_LIKE_RECEPTORS	REACTOME_CLASS_A_1_RHODOPSIN_LIKE_RECEPTORS	184	-0.40243	-1.58746	1.8733764663356057e-4	0.0179837	0.0171131	2426	tags=21%, list=9%, signal=19%	EDN1/CCR6/S1PR4/CCL20/CCL5/HCRT/ADORA1/CCL23/FPR1/ADORA3/CCR4/CCR8/S1PR1/CCR7/F2RL3/RRH/GALR2/C5AR1/CCR5/CCL3/ADRB2/CCL4/S1PR5/CCR9/CCR2/CCL1/CX3CR1/TBXA2R/CXCR1/CCL3L1/OPRL1/C5AR2/PTGDR2/CCR3/NMU/NMUR1/CXCR6/CCL22/EDN3	Resting
GOBP_RNA_MODIFICATION	GOBP_RNA_MODIFICATION	161	-0.428167	-1.67244	1.8860973167112403e-4	0.0180367	0.0171636	7848	tags=49%, list=30%, signal=35%	ELP5/TARBP1/NOP10/TRDMT1/NSUN2/DALRD3/RBM15B/ELP1/RAMAC/TSR3/NSUN5/CTU2/TRMT10B/QTRT2/TRUB2/FTSJ3/DUS3L/TPRKB/TRMT12/CDK5RAP1/THADA/TRMT1/NSUN4/TRMT13/TRMT61B/METTL6/GTPBP3/APOBEC3D/CTU1/METTL16/NSUN6/MRM1/TFB2M/TRMO/BCDIN3D/NAT10/MOCS3/ALKBH8/RPUSD4/EMG1/TRMU/HNRNPAB/ADAT2/FBL/FTSJ1/OSGEP/HSD17B10/URM1/MTO1/ELP3/TRMT10C/APOBEC3B/ELP4/RPUSD2/PUS3/APOBEC2/GAR1/DUS2/NHP2/METTL2A/DUS1L/TRMT61A/PUS7/…	Resting
MODULE_29	MODULE_29	28	-0.670515	-1.93175	1.9612278223936388e-4	0.0186839	0.0177794	8647	tags=100%, list=33%, signal=67%	RPS25/RPS12/RPS29/RPS10/RPS24/RPS20/RPS23/RPS3/RPS15A/RPS19/RPS26/RPS8/RPS15/RPS7/RPS4X/RPS28/RPS14/RPS21/RPSA/RPS6/DAP3/RPS16/RPS13/RPS18/RPS4Y1/RPS2/RPS17	Resting
MORF_PCNA	MORF_PCNA	83	-0.493176	-1.73767	1.9976165169128437e-4	0.0188869	0.0179726	10180	tags=63%, list=39%, signal=38%	SNRNP200/RBMX/HNRNPA2B1/ANP32B/NDUFS3/USP1/COPS5/EIF4H/HAT1/FEN1/SLC25A3/UBE2L3/BANF1/MSH2/HSPE1/HMGN1/NONO/SSBP1/SMC1A/PCNA/SNRPA1/CHERP/KARS1/SNRPG/SET/AURKB/ATP5MC1/RAN/SNRPE/PRMT1/PSMD8/PPM1G/NCL/G3BP1/MTHFD1/MCM2/CSNK2B/CYCS/UNG/HSPA9/PCLAF/POLR2I/HNRNPAB/POLE3/FBL/CCT2/HNRNPA3P1/MCM7/EEF1E1/TUFM/C1QBP/TRIM28	Resting
GSE18791_CTRL_VS_NEWCASTLE_VIRUS_DC_4H_DN	GSE18791_CTRL_VS_NEWCASTLE_VIRUS_DC_4H_DN	167	0.4336673914994903	1.6560873448190818	1.994492876653275e-4	0.0188869	0.0179726	5477	tags=35%, list=21%, signal=28%	IFI44L/ADM/BATF2/NR4A3/CXCL11/HSPA4L/CMPK2/CXCL10/RSAD2/IFI6/GFOD1/IFIT3/IFI44/PLSCR1/USP18/EPSTI1/OAS3/PMAIP1/DDX60/SPATA18/MX1/MAK/HOMER1/IFI35/ZBP1/PRX/RNF43/MX2/IFIT5/CSRNP1/IFIT1/TMEM217/DNAJB5/B4GALT5/CD80/IFIH1/SNAPC1/NAMPT/GADD45B/MYEF2/XAF1/REC8/OASL/RAB11FIP1/APOL1/SCN11A/DENND2C/PARP9/GCH1/PGAP1/FBXO34/IRAK2/TGIF1/UNC93B1/DTX3L/SLC25A28/RLF/RTP4/IL36A	Resting
HOEK_NEUTROPHIL_2011_2012_TIV_ADULT_7DY_DN	HOEK_NEUTROPHIL_2011_2012_TIV_ADULT_7DY_DN	37	0.6345729703602867	1.8962719166920623	2.0738009070893863e-4	0.0194639	0.0185216	3950	tags=46%, list=15%, signal=39%	IFI44L/BATF2/CMPK2/RSAD2/IFI6/IFI44/FRMD3/RILP/IFITM3/ETV7/EPSTI1/OAS3/SERPING1/NRIR/ATF3/GBP6/OAS1	Resting
DURANTE_ADULT_OLFACTORY_NEUROEPITHELIUM_CD8_T_CELLS	DURANTE_ADULT_OLFACTORY_NEUROEPITHELIUM_CD8_T_CELLS	73	-0.527481	-1.83142	2.0819456684613815e-4	0.0194639	0.0185216	3084	tags=29%, list=12%, signal=25%	TRGC2/CORO1A/NKG7/IL32/CLEC2D/TRAC/CCL5/TRBC2/CD52/ARL4C/ZFP36L2/HOPX/LINC01871/ID2/CD8A/CCL4/TRBC1/KLRB1/IL7R/CXCR6/CCL4L2	Resting
GOCC_ORGANELLAR_RIBOSOME	GOCC_ORGANELLAR_RIBOSOME	80	-0.509875	-1.78788	2.0762549708965727e-4	0.0194639	0.0185216	9152	tags=57%, list=35%, signal=38%	MRPS10/MRPS14/MRPS33/MRPL50/MRPS18C/MRPS7/MRPS9/MRPL51/MRPS21/MRPL48/MRPL55/MRPS35/MRPS34/MRPS22/MRPS18B/MRPL22/MRPL15/MRPL47/MRPS27/MRPL11/MRPS18A/NSUN4/MPV17L2/MRPS11/MRPL58/MRPL34/MRPL4/MRPS26/MRPL16/MRPL35/DAP3/MRPL52/MRPL3/MRPL21/MRPL41/MRPS12/MRPL12/MRPL38/MRPL37/MRPL10/MRPS2/MTERF4/MRPL24/MRPL46/MRPS5/MRPL23	Resting
GSE3720_UNSTIM_VS_LPS_STIM_VD2_GAMMADELTA_TCELL_UP	GSE3720_UNSTIM_VS_LPS_STIM_VD2_GAMMADELTA_TCELL_UP	161	-0.424768	-1.65916	2.1079881254735944e-4	0.0195613	0.0186144	8393	tags=61%, list=32%, signal=42%	DKC1/RCSD1/PPP3CC/NDUFB7/CLTA/PDLIM2/RPS6KB1/GPR183/PSME2/CD27/NOP58/CD3D/AGA/RPS12/RPL36A/NSA2/GMFG/ATP5MC1/TFAM/SNRPE/TIMM10/BCAS3/ITGAX/CCT5/RPS10/TMSB10/RPL30/RPL23A/RPL3/RPL39/RPL14/TNFSF8/RPS20/FOXO1/RPL37/NOP53/RPL36/RPS3/RPL12/RPS19/EIF3F/IMPDH2/RPS8/LIG1/RPS9/RPL5/DUSP6/RPL23/CXCR3/LTV1/MPC1/RPL37A/SHMT2/RPLP0/RPSA/HSD17B10/TRAF1/SUGP1/CCT2/RPL27/SLAMF6/CAPN11/F2RL1/GRAP/RPL8/RPL32/IMMP1…	Resting
GOCC_PLASMA_MEMBRANE_SIGNALING_RECEPTOR_COMPLEX	GOCC_PLASMA_MEMBRANE_SIGNALING_RECEPTOR_COMPLEX	208	-0.386091	-1.5447	2.105501452855085e-4	0.0195613	0.0186144	2933	tags=25%, list=11%, signal=23%	TRAV6/EPS8/TRAV17/ACVR2A/TRAV30/ITGAM/ITGA6/TRAV20/TRAV23DV6/ERBB2/TRAV26-1/TRAC/TRAV29DV5/TRBC2/GRIN2D/TRGV8/TRGV3/TRAV4/TRAV8-3/TRGJ2/TRAV2/TRBV27/TRAV25/TRGV10/ITGA4/TRAV12-3/TRBV3-1/TRAV39/TRAV5/TRBV28/TRAV35/TRAV13-2/PORCN/TRAV36DV7/OLFM2/CD8A/TRAV1-2/TSPAN32/TRBV23-1/CD79A/ITGB3/RAMP1/TRAV12-2/SYK/ITGB4/TRBV5-1/TRBV7-9/ITGA7/TRAV13-1/TRAV26-2/CSF2/ERBB3/TRBV18	Resting
SENESE_HDAC1_AND_HDAC2_TARGETS_DN	SENESE_HDAC1_AND_HDAC2_TARGETS_DN	187	0.41345207688914465	1.6052349319084995	2.2176085906304872e-4	0.0204273	0.0194384	4329	tags=27%, list=17%, signal=22%	RHOBTB3/MYL9/RBMS3/LRP11/TFPI/PLS3/CLU/EBF1/KRT81/TNS1/GPC1/TMEM45A/QPRT/CCDC80/ZNF404/DACT1/TK2/RHOBTB1/TCF4/MTUS1/LAT2/CALD1/MAP3K20/SCD/FADS2/LOXL1/EPB41L3/ATL1/COL5A2/PDLIM1/PCOLCE/ZNF395/LOX/C1orf53/MN1/SMAD6/STAC/TNS3/MAGI2-AS3/TCP11L1/ENDOD1/ZSCAN31/FSTL1/TAGLN/CNKSR3/IGFBP7/CCSAP/DEPDC1/MAP3K2-DT/PPP2R2B	Resting
SCHERER_PBMC_APSV_WETVAX_AGE_18_32YO_5_TO_7DY_DN	SCHERER_PBMC_APSV_WETVAX_AGE_18_32YO_5_TO_7DY_DN	174	-0.403823	-1.5916	2.2158180063447077e-4	0.0204273	0.0194384	3623	tags=23%, list=14%, signal=20%	GRAP/RPL13/DGKD/SORL1/IL11RA/RPS18/RPS4Y1/TMC6/PDE3B/MRNIP/EEF1B2/BIN1/TCF7/ABCC5/CRIP1/GZMH/CCL5/GZMK/HUNK/DLX4/ARL4C/PASK/TSPAN4/GZMB/LTB/KLRC2/IGKC/CCR7/HYAL2/CD8A/CDC25B/FCGBP/MS4A1/RASGRP2/NELL2/TCL1A/KLRB1/IL7R/LLGL2/NSG1/SERPINF1	Resting
MORF_JUND	MORF_JUND	62	-0.543148	-1.83848	2.22866410508625e-4	0.0204539	0.0194638	8916	tags=69%, list=34%, signal=46%	H3-3A/RPL31/RPS27/RPL27A/RPS25/RPS12/RPL36A/RPS27A/NACA/JUND/FAU/RPL24/RPS24/RPL30/RPS20/RPS15A/RPL34/RPL13A/RPLP2/RPL9/RBM3/BTF3/RPL10A/RPS3A/MCL1/ACTG1/RPL5/RPS7/RPL19/RPL7/H1-10/RPL11/RPL21/RPS6/RPL27/EEF2/RPL13/RPL18/RPL6/RPL22/EEF1B2/IER2/RPL17	Resting
MODULE_151	MODULE_151	308	-0.353594	-1.47742	2.2554751039744728e-4	0.0206244	0.019626	9442	tags=50%, list=36%, signal=33%	SNRPC/TPD52L2/UXT/SNRPB2/LSM5/UQCRC2/STRAP/AP2S1/NDUFB7/SSBP1/PRELID1/MACROH2A1/NPM1/PCNA/PPA1/PTMA/ELOB/ERP29/RPL31/RPS27/RPL27A/SNRPG/ATP6V0E1/EEF1A1/NDUFAB1/PFN1/ZNF706/RPS25/FABP5/SEC11A/SRSF2/TIPIN/RPL36A/EIF3E/CBX6/SNRPD2/NSA2/CARD19/ZFP36L1/COX6B1/ZMPSTE24/RTRAF/RPS27A/NACA/UQCRFS1/MRPS18B/SNRPE/GADD45G/PSMD6/PSMD8/RPS11/EIF3M/NCL/RSL24D1/RPS10/M6PR/RPL24/MFSD1/RPS24/EIF4B/PIH1D1/RPL23A/HS…	Resting
GOCC_EXTERNAL_SIDE_OF_PLASMA_MEMBRANE	GOCC_EXTERNAL_SIDE_OF_PLASMA_MEMBRANE	293	-0.365643	-1.5152	2.3317087919666428e-4	0.021244	0.0202156	2667	tags=22%, list=10%, signal=20%	ITGAM/ITGA6/CD40LG/NRCAM/CCR6/IGHM/CLEC2D/TMC1/CSF3R/DNAI2/TRBC2/TRGV8/TRGV3/F3/SELP/IGHV1-3/TLR8/LY6G5B/CCR4/TRGV10/ITGA4/IGLC2/IL13/TRGC1/LILRB1/CCR8/S1PR1/KLRC2/IGKC/CD14/MFGE8/CCR7/HYAL2/VCAM1/ADAM29/CD8A/TRDC/CD163/CD79A/CCR5/FCGRT/TRBC1/MS4A1/THBS1/ENPP3/GFRA2/IL7R/CCR9/CCR2/CX3CR1/CXCR1/ITGA7/LY6G5C/KIT/IL17A/CD36/NT5E/FCN1/CCR3/CXCR6/KLRD1/FCGR3A/ACE	Resting
KEGG_CHEMOKINE_SIGNALING_PATHWAY	KEGG_CHEMOKINE_SIGNALING_PATHWAY	157	-0.4185	-1.62313	2.380522012552938e-4	0.0214872	0.020447	2958	tags=22%, list=11%, signal=19%	CSK/CXCL16/ADCY4/PXN/GNG8/CCR6/CCL20/GNG11/CCL5/PF4V1/CCL24/CCL23/CCR4/PRKCZ/CCR8/VAV2/CCR7/CCR5/CCL3/CCL4/RASGRP2/CCR9/CCR2/CCL1/CX3CR1/CXCR1/CCL3L1/ADCY9/GNG4/CCR3/ADCY1/CXCR6/CCL4L2/CCL22	Resting
GSE10325_CD4_TCELL_VS_BCELL_UP	GSE10325_CD4_TCELL_VS_BCELL_UP	196	-0.394142	-1.56909	2.3792735433722967e-4	0.0214872	0.020447	3657	tags=24%, list=14%, signal=21%	SLC9A3R1/TTLL1/CD6/SH2D2A/BEX3/MAF/IL11RA/SAMHD1/TOB1/CISH/CD28/PIM1/PDE3B/P2RX4/IFITM1/SEMA4C/AKTIP/DUSP7/PXN/ITGA6/PLK3/IL10RA/UPP1/GIMAP4/TNFRSF25/LDLRAP1/CCL5/GZMK/TRAV8-3/ARL4C/KLRG1/MT1F/FAM102A/HPGD/AQP3/NOSIP/SVIL/ID2/CCR5/TRBC1/AK5/NELL2/KLRB1/MT1X/CCR2/FBXL8/TKTL1	Resting
JINESH_BLEBBISHIELD_TO_IMMUNE_CELL_FUSION_PBSHMS_DN	JINESH_BLEBBISHIELD_TO_IMMUNE_CELL_FUSION_PBSHMS_DN	319	0.36085867726504184	1.487335130373849	2.384130734987369e-4	0.0214872	0.020447	5377	tags=34%, list=21%, signal=27%	RAB38/IFI44L/GSDME/DEPP1/IRAK3/PMCH/SPRY1/IFI27/EGFL6/ETV5/C15orf48/CDC42EP4/PTMAP4/CFH/AMACR/XDH/VAV3/CXCL10/TMPRSS4/ZG16B/IFI6/PDE9A/ANKRD50/IFIT3/RGL1/IFI44/MAPK10/CSRP2/ASB9/CPVL/GCNT2/RAPGEFL1/ASCL2/FEZ1/ALDOC/CCT8P1/IFITM3/SOCS2/ACSS2/HLA-DMB/ANG/FBP1/KCNK1/PLCB1/BEND5/HLA-DRA/EPSTI1/VEGFA/OAS3/PMAIP1/ILDR1/IL4I1/CRABP2/CEBPA/PVALB/NLRP7/SYBU/ZIC2/SMAD6/ONECUT2/MT1A/CSTA/SERPINB8/CD74/MX1/I…	Resting
EINAV_INTERFERON_SIGNATURE_IN_CANCER	EINAV_INTERFERON_SIGNATURE_IN_CANCER	26	0.7022455125297108	1.9576939334998664	2.4058097499617923e-4	0.0215277	0.0204856	4173	tags=46%, list=16%, signal=39%	IFI44L/IFI6/IFIT3/IFI44/RXRA/MX1/IRF9/IFI35/BST2/IFIT1/OAS1/EIF2AK2	Resting
MIR6878_5P	MIR6878_5P	172	0.42459191076538183	1.621938303219191	2.3988814788002775e-4	0.0215277	0.0204856	5259	tags=27%, list=20%, signal=22%	FRMD4A/TMTC1/OSBP2/SLC8A3/FZD7/SEMA4G/PRRT2/CORO1C/KIF3C/SLC8A1/TP53INP2/CD34/WNT1/MPZL1/GABARAPL1/RASSF8/IQGAP3/ERMAP/NIPSNAP3B/GRIK5/GRIN3A/GASK1A/MYRF/SRRM4/NECTIN1/MITF/STX11/HIP1/SYT6/ZCCHC14/VWA5A/SNPH/TBC1D8B/STARD9/NETO2/CTNNA1/ZFHX3/NAMPT/ST3GAL2/ATP7B/PBX1/BAZ2A/NEDD9/NIPSNAP3A/NCOA2/POGZ/NOTCH2	Resting
GOBP_REGULATION_OF_SENSORY_PERCEPTION	GOBP_REGULATION_OF_SENSORY_PERCEPTION	20	-0.734442	-1.94791	2.5455175655874696e-4	0.0225825	0.0214893	2459	tags=50%, list=9%, signal=45%	SPX/EDN1/GRIN2D/ADORA1/IL10/CCL3/ZFHX2/IL1A/OPRL1/MGLL	Resting
GSE10325_CD4_TCELL_VS_MYELOID_DN	GSE10325_CD4_TCELL_VS_MYELOID_DN	184	0.4163840616407898	1.6130393669493297	2.5507279351599864e-4	0.0225825	0.0214893	5414	tags=38%, list=21%, signal=30%	P2RX1/KCNMB1/ADM/ENC1/IRF8/LHFPL2/QPRT/COL9A2/LRP1/RBM47/SLC15A3/SUOX/CORO1C/GFOD1/RNASE6/HHEX/TLR5/HSPA6/NREP/PLXNC1/RUSC2/SCRN1/TUBB6/LAT2/HLA-DMB/CCDC88A/METTL7A/ICAM1/FGL2/RXRA/GSN/LYN/NFE2/DGKG/TNS3/CDK2AP1/SNX10/TLR6/IRF5/CYP1B1/ATP10D/HLA-DPB1/BCL6/HLA-DPA1/ATP6V0A1/HLA-DRB1/CCR1/CLEC7A/HLA-DRB6/HLA-DQB1/NCF4/CDKN1C/CTNNA1/DSE/HMGB3/CLIC4/DENND3/SLC16A3/TESC/ORAI3/SLC43A3/SCARB1/PSEN2/IL13…	Resting
MIR4755_5P	MIR4755_5P	311	0.36910153736802664	1.519987053415213	2.536111403500546e-4	0.0225825	0.0214893	5223	tags=24%, list=20%, signal=20%	SAMD4A/FRMD4A/SORT1/RHOBTB3/B3GNT5/BCL2L2/PLCH1/ZCCHC24/MCOLN1/NEXMIF/CALCRL/ZNF704/TRIM2/RIMS2/GAD1/RGL1/MGAT3/SEPTIN11/DPF1/GCNT2/MAP1B/SLC28A3/NR5A2/TMEM213/GNG12/TRPS1/EPHB2/LEPROT/ITPR1/FOXC1/NRP1/TFAP2A/ARHGEF33/IL11/LSAMP/IL33/PTPRD/GABBR2/SGIP1/ONECUT2/DGKG/RTL8B/LPP/EVC2/SH3PXD2A/KIF1B/CCNJ/GSTM3/C2CD2/WWC3/CDYL2/CNKSR3/CTIF/MLLT3/DNAAF9/CAMK2D/TMEM64/PIK3CB/GLIS3/AFAP1/SLC2A13/MPP7/NAA4…	Resting
MODULE_1	MODULE_1	304	0.37041746530109543	1.5250385792533625	2.61729252821397e-4	0.0230902	0.0219725	3650	tags=23%, list=14%, signal=20%	IGF1/KCNMB1/THY1/GATM/RHOBTB3/MYL9/DEPP1/RAB13/FILIP1L/IFI27/LHFPL2/CFH/WWTR1/TRO/ENPP2/TNFRSF13B/DST/FN1/LRP1/SERPINH1/TGFBI/EMP1/ALDH7A1/IL1R1/SMARCD3/COL15A1/ITGB5/NR4A1/MTUS1/TIMP2/ACTN1/CALD1/CD34/PLAT/MDK/RHOB/GNG12/PLSCR1/FAT1/GBE1/LOXL1/PTPRK/SERPINE1/COL5A2/G0S2/COL6A3/GMPR/VEGFA/CNN3/PCOLCE/DHRS2/ITPR1/CPE/NECTIN2/CCN1/NR2F1/PEG3/FSTL3/CHGA/P4HA1/MITF/NR4A2/ANXA1/HEG1/ACTG2/IRF9/DBN1/KL…	Resting
GOMF_OLFACTORY_RECEPTOR_ACTIVITY	GOMF_OLFACTORY_RECEPTOR_ACTIVITY	40	-0.610267	-1.8927	2.6826288634511196e-4	0.0235011	0.0223635	6023	tags=48%, list=23%, signal=37%	OR4D1/OR52K1/OR5B2/OR2T12/OR2K2/OR1L8/OR10G2/OR2C1/OR7C1/OR1I1/OR1A1/OR2AG2/OR2B6/OR3A1/OR56B2P/OR13A1/OR3A2/OR56B1/OR52N4	Resting
MORF_BUB3	MORF_BUB3	277	-0.3688	-1.52893	2.6743976821487925e-4	0.0235011	0.0223635	10180	tags=52%, list=39%, signal=32%	SNRNP200/ACTL6A/RBMX/HNRNPA2B1/ANP32B/ZWINT/NDUFS3/UBAP2L/ATP5MC3/RAD23A/SERBP1/DUT/USP1/EPRS1/METAP1/COPS5/SERP1/TRAPPC3/EIF4H/TARS1/HAT1/FEN1/STARD7/MCM3/AFG3L2/SNRPA/SLC25A3/UBE2L3/UQCRH/ATP5PO/HNRNPUL1/SF3A2/MSH2/DRG1/DCTD/HSPE1/DKC1/NONO/SSBP1/SMC1A/NDUFS2/TNPO3/TAF11/ATP5F1A/RANGAP1/PCNA/CCT7/SNRPA1/GNG5/TFDP1/CHAF1A/CHERP/KARS1/HAX1/BAG6/ERP29/YARS1/NAE1/POLA2/SET/EIF4EBP2/LMNB2/RPA2/ACP1/…	Resting
GOBP_DETECTION_OF_CALCIUM_ION	GOBP_DETECTION_OF_CALCIUM_ION	11	0.852455	1.9364473713312476	2.7922565016438237e-4	0.0243763	0.0231963	142	tags=27%, list=1%, signal=27%	KCNMB1/RYR2/KCNMB3	Resting
ACEVEDO_LIVER_CANCER_WITH_H3K27ME3_UP	ACEVEDO_LIVER_CANCER_WITH_H3K27ME3_UP	189	0.411981	1.602972733506005	2.826901654241644e-4	0.0245931	0.0234025	4765	tags=29%, list=18%, signal=24%	CLEC12A/KIAA1217/GSDME/LPAR3/FZD1/PALLD/SPRED1/OSBPL10/IFNL1/RNASE6/MIR99AHG/TMSB15A/COL19A1/ENPP6/CALD1/CCDC141/ZNF471/TOX/MPP1/GMPR/ZNF827/CYP2E1/TTN/PAM/CTNNA3/MMP27/STEAP4/ELMOD1/TSGA13/PRTG/PRKAR2B/SPIRE1/WDR64/SLC16A9/HOMER1/MACROH2A2/ENDOD1/VWDE/CLEC7A/MLLT3/C3orf52/TLR2/USP51/IPCEF1/CHRM3/SMIM3/SCN11A/PIK3CG/MGP/AKT3/KL/AIM2/PBX1/LYSMD2	Resting
MIR3183	MIR3183	70	0.5289777759978207	1.796382910878102	2.9058622249454857e-4	0.0251056	0.0238903	4766	tags=36%, list=18%, signal=29%	IGF1/CHRNA1/LRP11/NRXN1/EHD3/ZNF629/TNFRSF13B/ZNF618/PCBP3/UBXN10/PLCB1/AGAP1/RXRA/LYN/TARS3/ELF3/NR2F1/GABBR2/LBX2/HEG1/ZSCAN31/MAP1A/TVP23C/PHKA1/ZNF514	Resting
GSE14000_TRANSLATED_RNA_VS_MRNA_DC_DN	GSE14000_TRANSLATED_RNA_VS_MRNA_DC_DN	176	-0.394536	-1.55658	2.899981165483003e-4	0.0251056	0.0238903	8886	tags=52%, list=34%, signal=35%	GNG5/SSU72/ORAI2/POP7/KRBA2/NAA38/JTB/RPS25/LSM10/ORMDL1/RPS12/PDCD5/GDE1/SURF1/TBPL1/RPS11/RWDD1/LST1/RPS10/YBX1/RPL30/EIF4B/RPL23A/SLC25A51/RPL35/EEF1D/FOXB1/TMEM250/SPG21/AP5S1/PABPC1/NOP53/GTF3A/RPL36/SMIM12/RPS3/RPL12/RPS15A/RPLP1/RPL13A/RPLP2/IMPDH2/RPL26/CISD3/DUSP23/CTDNEP1/TRAF7/TMEM222/STX10/RPL23/PABPC4/RPS14/RPL19/ADAP1/PLPPR2/TP53TG1/RPLP0/IFT20/RPSA/RACK1/C7orf50/RPL11/RPL21/SSNA1/P…	Resting
GSE26890_CXCR1_NEG_VS_POS_EFFECTOR_CD8_TCELL_UP	GSE26890_CXCR1_NEG_VS_POS_EFFECTOR_CD8_TCELL_UP	195	0.3979599910715779	1.5532013044228594	2.962897771203926e-4	0.0255104	0.0242755	7280	tags=39%, list=28%, signal=29%	IFI44L/EHD3/CMPK2/XDH/CXCL10/CALHM6/RSAD2/MED12L/IFI44/SGCB/IFITM3/MREG/SLFN12/LGALS3BP/MGST2/USP18/EPSTI1/OAS3/LYN/TMEM140/DDX60/AGRN/SPATA13/STARD4/HEG1/TM9SF1/IRF9/ZBP1/TDRD7/GBP6/MX2/LPAR6/IFIT1/DPP4/OAS1/MBD5/IFIH1/EIF2AK2/NAMPT/HMGN3/DECR2/XAF1/OASL/HASPIN/INPP1/BCL2A1/PARP9/ZC3H11A/CEP295/FBXO34/ASB13/DTX3L/PARP11/RTP4/SLFN13/NCEH1/ISG15/PML/OGFRL1/COX18/CRAMP1/TET2/NIT2/TLR7/CD86/TRAFD1/T…	Resting
WP_INTERACTIONS_OF_NATURAL_KILLER_CELLS_IN_PANCREATIC_CANCER	WP_INTERACTIONS_OF_NATURAL_KILLER_CELLS_IN_PANCREATIC_CANCER	27	-0.685177	-1.96235	3.0340237544534574e-4	0.0260334	0.0247731	2182	tags=33%, list=8%, signal=31%	CCL5/NCR3/GZMB/CCL3/CCL4/CCL1/MYC/CSF2/FCGR3A	Resting
GOBP_CELL_CHEMOTAXIS	GOBP_CELL_CHEMOTAXIS	243	-0.372449	-1.52868	3.131335995645305e-4	0.0266856	0.0253938	3707	tags=25%, list=14%, signal=22%	CXCR2/CCL19/F2RL1/MSTN/CSF1/IL23A/CCL17/DUSP1/SLAMF1/CORO1A/NBL1/P2RX4/CXCL16/PRKD2/FLT1/C1QBP/RIPOR2/EDN1/CCR6/PTN/CSF3R/CCL20/CCL5/IL4/ALOX5/PF4V1/CCL24/FGF18/CCL23/PDGFRB/CCR4/IL10/CCR8/S1PR1/TNFSF11/EGR3/PTPRO/CCR7/VCAM1/IL12A/PLA2G1B/C5AR1/CCR5/CCL3/CCL4/THBS1/SYK/CCR9/CCR2/CCL1/S100A9/CX3CR1/CXCR1/CCL3L1/KIT/C5AR2/CCR3/S100A8/CXCR6/CCL22/EDN3	Resting
GOMF_PHOSPHOLIPID_BINDING	GOMF_PHOSPHOLIPID_BINDING	385	0.3508612977243842	1.4572518353139077	3.1284782658690135e-4	0.0266856	0.0253938	5378	tags=28%, list=21%, signal=22%	PHLDA2/THY1/LPAR4/SMPD3/GSDME/JAG1/PARD3/PLA2G4A/WDFY3/FES/PACSIN3/FZD7/JCHAIN/PLA2G2C/PFN2/MYO1B/TOM1L1/RUBCNL/CPS1/SCARB2/OSBPL10/SNCA/C8orf44-SGK3/FERMT2/SESTD1/MYOF/MYO1E/ANXA3/MAP1B/SNX33/NR5A2/MREG/ZFYVE9/CCDC88A/SBF2/PCTP/EPDR1/TPCN1/PLCB1/ABCA1/AGAP1/ADAP2/GSN/ITPR1/FAAH/CPNE9/PON1/SH3PXD2B/DAB2IP/TNFAIP8L3/JPH2/PNPLA3/SYTL4/SGIP1/PCYT1B/HIP1/SYT6/SNX10/GRAMD1B/ANXA1/MCTP2/RUFY4/OSBPL1A/S…	Resting
GOMF_CATALYTIC_ACTIVITY_ACTING_ON_RNA	GOMF_CATALYTIC_ACTIVITY_ACTING_ON_RNA	371	-0.330111	-1.41028	3.2050933320053863e-4	0.0272216	0.0259038	10248	tags=54%, list=39%, signal=33%	TRMT1L/NUDT16L1/TRMT5/MARS1/POP4/SNRNP200/POLR2J2/TRMT2A/POLR3F/TYW1/DDX27/DCPS/NARS1/POLR1D/DICER1/PTRHD1/TYW3/CNOT7/RPAP1/EPRS1/METTL4/PIF1/DHX38/PDE12/TARS1/METTL2B/FEN1/DDX47/DTD1/CMTR2/POLR1H/SARS2/DDX52/DIS3L2/LRRC47/FARSA/DDX31/TUT4/DDX46/DDX43/DIMT1/AARS1/TGS1/DDX18/RTCB/AGO1/CRCP/DHX36/POLR3H/TARBP1/TENT2/PPP1R8/REXO2/TRDMT1/PAN2/EDC3/DHX9/WARS2/EXOSC8/KARS1/XRN2/POP7/NSUN2/YARS1/POLR3C/…	Resting
WP_PEPTIDE_GPCRS	WP_PEPTIDE_GPCRS	39	-0.614988	-1.90588	3.2787424924196113e-4	0.0274384	0.0261102	1730	tags=38%, list=7%, signal=36%	CCR6/FPR1/CCR4/CCR8/CCR7/GALR2/C5AR1/CCR5/CCR9/CCR2/CX3CR1/CXCR1/OPRL1/CCR3/CXCR6	Resting
MIR379_3P_MIR411_3P	MIR379_3P_MIR411_3P	160	0.429201	1.623522884173164	3.2810068501669805e-4	0.0274384	0.0261102	8945	tags=56%, list=34%, signal=37%	SAMD4A/GAB1/GSDME/PLCH1/HSPA4L/SLC35F3/AKAP5/SUOX/STRIP2/RRAGD/MPZL2/AHR/LYN/NIPSNAP3B/PTPRD/NOX4/JPH4/CCDC144NL/GSAP/EVC2/NLRP2/ASPH/IL21/SNX16/NETO2/CEP170/KRCC1/RAI1/P2RY1/CC2D2A/HEATR5A/FAM174A/JMJD1C/DUSP10/PLAGL1/UGDH/MTFR1/LPAR1/SIM1/YAP1/DGKE/HOOK3/TNRC6B/SLC30A1/ATXN1/KIAA1958/IMMP2L/TSHZ2/MICAL2/VEZT/ATF7IP/USP53/RBM26/TAPT1/ZNF518A/OXR1/MTX2/IGF1R/MIDEAS/SEC24B/DLG1/TENT4B/ATP6V1H/SGPP…	Resting
RUBENSTEIN_SKELETAL_MUSCLE_B_CELLS	RUBENSTEIN_SKELETAL_MUSCLE_B_CELLS	174	-0.400086	-1.57687	3.245801044971717e-4	0.0274384	0.0261102	8930	tags=63%, list=34%, signal=42%	NOP10/GPR183/TSC22D3/PYM1/RSRP1/ERP29/RPS27/RPL27A/EEF1A1/RPS25/CTSS/RPS12/BTG1/RPL36A/GMFG/JUNB/RPS27A/RPS29/FAU/MT-CO1/RPS10/RPS24/RPL30/RPL23A/RPL3/RPL39/RPL14/EEF1D/RPL37/PABPC1/NOP53/GTF3A/RPL41/CYBA/RPS23/RPL36/RPS3/RPL12/RPL7A/RPS15A/RPLP1/RPL34/RPS19/RPS26/RPL13A/RPLP2/RPL9/RPL26/RPS8/RPL35A/RPS15/RPS9/RPL28/RPL15/UBA52/RPL38/RPS3A/TBC1D10C/RPL5/RPL23/RPS7/RPS4X/RPS28/RPS14/RPL37A/RPSAP58…	Resting
GSE22886_NAIVE_TCELL_VS_DC_DN	GSE22886_NAIVE_TCELL_VS_DC_DN	196	0.40139	1.5674403276620574	3.285385315397155e-4	0.0274384	0.0261102	5448	tags=33%, list=21%, signal=26%	PIR/RAB13/PLAU/WDFY3/NR4A3/VASH1/LHFPL2/FES/FCER2/QPCT/RBM47/SUOX/CORO1C/RNASE6/ATP8B4/STK3/HOMER2/DAPK1/MREG/HLA-DMB/TBC1D12/CCDC88A/RCBTB2/EPB41L3/ADA2/MGST2/CAMK1/CREG1/ADAP2/LRP12/NRP1/CEBPA/STAC/MITF/SLAMF8/EHD4/PCBD1/ATP1B1/NCF4/PLIN3/GCA/CTNNA1/DSE/TPM4/ABHD6/PPP1R3D/NQO1/SMCO4/KCTD12/LAMP2/TPI1/ARPC5/TFG/IGSF6/CTSZ/FEZ2/FLVCR2/GPR137B/PSEN2/CTNS/RAC1/NFE2L1/SDCBP/ATP6V1E1	Resting
MIR3133	MIR3133	449	0.34178358597297703	1.4448874457910752	3.2801843114859487e-4	0.0274384	0.0261102	7420	tags=36%, list=28%, signal=26%	RYR2/ERC2/TMTC1/SORT1/DACH1/CACNB4/LONRF2/CAPS2/KCNQ5/NEXMIF/CXXC4/PTPN20/TRIM2/BCAT1/AKAP5/RIMS2/RUFY3/LRP6/TEAD1/CAMSAP2/SLC44A1/MEST/ACER2/FHL1/SESTD1/MAPK10/JAG2/P2RY14/PIP4P2/ERI2/TFEC/PTPRK/SCN9A/SMIM17/NRP1/CTNNA3/PEG3/RPS6KA6/KCNJ13/EYS/TJP1/ONECUT2/RGPD5/MITF/PRKAR2B/SLC2A14/SLC16A9/TMOD1/UBE2W/PKD2/FSBP/CDYL2/RP2/CPNE5/ASPH/GOLGA6L9/EXT1/ASAH2B/TMEM200A/FRMD6/DGKH/CEP170/PDP2/MBOAT1/RPR…	Resting
MODULE_382	MODULE_382	10	0.8684720660757268	1.9138184268609173	3.334924045917311e-4	0.0276457	0.0263074	1883	tags=60%, list=7%, signal=56%	IGF1/STC1/ADM/STC2/CCL25/CHGB	Resting
HP_INCREASED_CSF_LACTATE	HP_INCREASED_CSF_LACTATE	98	-0.473179	-1.70691	3.343303850206096e-4	0.0276457	0.0263074	8624	tags=52%, list=33%, signal=35%	SUCLG1/TRAPPC12/NDUFA8/LIPT1/DARS2/MRPS34/COX6B1/SURF1/MT-ND4/MT-ND5/NDUFS8/MT-ND3/TMEM126B/NDUFAF1/MT-CO3/MT-CO1/COX4I1/NDUFA10/MT-CO2/HTRA2/TXN2/NARS2/MDH2/NDUFS6/MPV17/MT-ND2/MT-ATP6/NDUFAF5/NDUFA12/NDUFA9/MT-TQ/NDUFAF8/MT-ND1/MT-ND6/MT-TF/COX10/HSD17B10/MT-TS2/TRMT10C/NUBPL/TACO1/NDUFAF2/NDUFB9/SCO2/PNPT1/NDUFV1/NDUFAF4/SLC13A3/ALDH4A1/HPDL/MT-TH	Resting
MIR5006_3P	MIR5006_3P	312	0.3702467117808608	1.5246033856486052	3.3342982917493465e-4	0.0276457	0.0263074	5223	tags=24%, list=20%, signal=20%	SAMD4A/FRMD4A/SORT1/RHOBTB3/B3GNT5/BCL2L2/PLCH1/ZCCHC24/MCOLN1/NEXMIF/CALCRL/ZNF704/TRIM2/RIMS2/GAD1/RGL1/MGAT3/SEPTIN11/DPF1/GCNT2/MAP1B/SLC28A3/NR5A2/EPHB1/TMEM213/GNG12/TRPS1/EPHB2/LEPROT/ITPR1/FOXC1/NRP1/TFAP2A/ARHGEF33/IL11/LSAMP/IL33/PTPRD/GABBR2/SGIP1/ONECUT2/DGKG/RTL8B/LPP/EVC2/SH3PXD2A/KIF1B/CCNJ/GSTM3/C2CD2/WWC3/CDYL2/CNKSR3/CTIF/MLLT3/DNAAF9/CAMK2D/TMEM64/PIK3CB/GLIS3/AFAP1/MPP7/NAA40/…	Resting
MIR8066	MIR8066	129	0.4455571929429113	1.6481694096826345	3.378007294508963e-4	0.0278408	0.026493	7346	tags=35%, list=28%, signal=26%	RYR2/PTK2/HSPA4L/PALLD/MSH4/DNAJC6/NIPAL1/PEX5L/PKIG/PLCB1/AHR/ATL1/EPSTI1/STEAP4/DPY19L2/LPP/ARHGAP5/AMOT/ZNF254/NEK3/ZNF492/ABL2/MGP/POLG/ZBTB20/ABI2/MMD/NEDD9/TRIQK/REEP3/CRTAP/IDS/STAM/TRPC5OS/EXTL2/SLC25A36/MSI2/PPTC7/HIF1A/PAN3/LGALS8/MFHAS1/KRAS/ABCC1/SLC66A3/UFSP2	Resting
MODULE_316	MODULE_316	32	0.6620131744791882	1.9227892473929065	3.4799559198493707e-4	0.0281824	0.0268181	769	tags=25%, list=3%, signal=24%	P2RX1/KCNMB1/RYR2/CACNB4/SLC14A2/KCNH2/SCN1B/CLIC2	Resting
ROETH_TERT_TARGETS_UP	ROETH_TERT_TARGETS_UP	14	0.7988254755807769	1.9204421771915816	3.4593916886226604e-4	0.0281824	0.0268181	4687	tags=79%, list=18%, signal=65%	IFI44L/PLA2G4A/RSAD2/IFIT3/IFI44/GPR35/MX1/HEG1/IFIT1/OASL/NRIP1	Resting
AIZARANI_LIVER_C18_NK_NKT_CELLS_5	AIZARANI_LIVER_C18_NK_NKT_CELLS_5	118	-0.439222	-1.63139	3.454747311879633e-4	0.0281824	0.0268181	2786	tags=24%, list=11%, signal=21%	ATP2B1-AS1/TNFRSF1B/PLEK/RNF144B/ALOX5/APOBEC3A/FPR1/MNDA/LILRB1/SCIMP/LILRB3/MARCHF1/CD163/C5AR1/CYBB/LILRB2/TNFAIP2/MAFB/S100A9/MPEG1/FGD4/VCAN/LYZ/KLF2/FCN1/S100A8/TYROBP/FCGR3A	Resting
GSE37416_0H_VS_12H_F_TULARENSIS_LVS_NEUTROPHIL_DN	GSE37416_0H_VS_12H_F_TULARENSIS_LVS_NEUTROPHIL_DN	191	0.4087039474991729	1.5908238556427916	3.486940241188743e-4	0.0281824	0.0268181	8781	tags=52%, list=34%, signal=35%	ADM/B3GNT5/RIMKLA/FUT11/MCOLN1/SLC15A3/RGL1/DENND5A/DUSP3/BNIP3L/GABARAPL1/AMPD3/GNA15/SAV1/ZNF395/DIABLO/CHMP4A/KLF10/LAMB3/MXI1/PPME1/ZC3H12A/MFSD12/PHTF1/SNAPC1/LGALS3/GADD45B/HSD17B4/CD63/NAB1/LSM12/ZHX2/NUP58/MAPK6/BCL2A1/RREB1/RNF103/SNN/GRINA/SLC43A3/GZF1/WDR45B/FBXO34/STAT4/SPAG9/NANOS3/STX4/TENT4A/NBEAL1/PHF1/ERMN/BRAF/CD83/SEC31A/VEGFB/EMC9/KDM5B/ERO1A/TCAF2/ANAPC16/MAP1LC3B/NAPA/RAB33A…	Resting
BHAT_ESR1_TARGETS_NOT_VIA_AKT1_UP	BHAT_ESR1_TARGETS_NOT_VIA_AKT1_UP	172	-0.401857	-1.58206	3.443954826433141e-4	0.0281824	0.0268181	3657	tags=33%, list=14%, signal=29%	SLC9A3R1/UHRF1/TRIM47/SH2D2A/SRM/PRSS23/TJP3/GINS3/CAMTA1/TRMT61A/CISH/POLR1B/NOLC1/PMM2/FGFRL1/IGFBP4/FCMR/MORC4/MYBBP1A/NOL6/ARHGEF18/AUNIP/SOX8/RPP40/LETM1/WDR46/NT5DC3/TMEM51/GREB1/DEGS2/CCDC3/PITX1/KAZN/CBFA2T3/WWC1/GPATCH4/FAM102A/E2F2/SLC29A1/RPUSD1/CYP4F22/SVIL/RRP12/TUBB2B/SCNN1A/ZNF185/INO80B/KHK/HPDL/CXXC5/PPARGC1B/C16orf74/ADCY9/DEPTOR/ADAMTSL5/NCS1/PRR5	Resting
REACTOME_INTERFERON_SIGNALING	REACTOME_INTERFERON_SIGNALING	176	0.4060688858574168	1.5606616975609071	3.4741977843799014e-4	0.0281824	0.0268181	4532	tags=21%, list=17%, signal=18%	TRIM6/IRF8/IFI27/TRIM2/HLA-G/RSAD2/IFI6/IFIT3/IFITM3/ICAM1/HLA-DQA2/USP18/HLA-DRA/TRIM45/OAS3/MX1/CIITA/IRF5/IRF9/IFI35/HLA-DPB1/BST2/HLA-DPA1/HLA-DRB1/GBP6/MX2/IFIT5/IFIT1/OAS1/CAMK2D/HLA-DQB1/EIF2AK2/HLA-DQA1/XAF1/OASL/NUP58/GBP1	Resting
GSE18791_UNSTIM_VS_NEWCATSLE_VIRUS_DC_10H_DN	GSE18791_UNSTIM_VS_NEWCATSLE_VIRUS_DC_10H_DN	179	0.41701666325877607	1.6159708490987157	3.582420891864028e-4	0.028861	0.0274638	5196	tags=34%, list=20%, signal=28%	IFI44L/SECTM1/BATF2/USP6NL/CXCL11/CYP1A1/CMPK2/CXCL10/RSAD2/IFI6/IFNL1/IFIT3/RGL1/IFI44/CSRP2/EFEMP2/ALPK1/LINC00551/PLSCR1/ETV7/LGALS3BP/USP18/EPSTI1/MAP3K8/OAS3/PMAIP1/DDX60/SIGLEC1/NECTIN2/SERPING1/ADGRE1/STX11/MX1/TGM1/ZBP1/GSTM3/RNF43/MX2/IFIT5/IFIH1/MAML2/AKAP7/GADD45B/XAF1/OASL/CD38/STARD5/APOL1/NFKBIZ/NRIP1/AIM2/LYSMD2/PARP9/FAS/IL15RA/NEDD9/GCH1/PGAP1/ARID5A/GPR180/DTX3L	Resting
GSE1432_1H_VS_6H_IFNG_MICROGLIA_DN	GSE1432_1H_VS_6H_IFNG_MICROGLIA_DN	195	0.3962313730913844	1.5464546671680544	3.607873260545122e-4	0.0289728	0.0275703	7550	tags=41%, list=29%, signal=29%	ERC2/RHOBTB3/IFI44L/CDS1/SECTM1/CXCL11/WWC2/RSAD2/RGL1/CD40/IFI44/DUSP3/PLSCR1/ETV7/IL15/NOD2/DDX60/VPS54/SERPING1/SLAMF8/MX1/CIITA/TDRD7/CERS6/WSB1/TYMP/RAB27A/IFIH1/LRRC42/PRRG4/STX17/RELB/SMCO4/PDE6B/C1R/RBMS1/MVP/GBP1/APOL1/NBN/DENND1B/IL15RA/LAP3/STAT3/RAPGEF2/AKAP12/SNTB2/ARAP2/CALCOCO2/RALB/CRYBG1/ALAS1/CHD9/PCNX1/SRI/RNF24/C15orf39/WARS1/GGPS1/VAMP5/MTHFD2/SLAMF7/APOL2/TNFSF10/USP10/PLEKH…	Resting
GOBP_LEUKOCYTE_CHEMOTAXIS	GOBP_LEUKOCYTE_CHEMOTAXIS	187	-0.396395	-1.56609	3.7389893260199574e-4	0.0299298	0.028481	3707	tags=27%, list=14%, signal=23%	CXCR2/CCL19/F2RL1/MSTN/CSF1/IL23A/CCL17/DUSP1/SLAMF1/CORO1A/NBL1/CXCL16/FLT1/C1QBP/RIPOR2/EDN1/CCR6/PTN/CSF3R/CCL20/CCL5/IL4/ALOX5/PF4V1/CCL24/CCL23/IL10/S1PR1/TNFSF11/PTPRO/CCR7/IL12A/PLA2G1B/C5AR1/CCR5/CCL3/CCL4/THBS1/SYK/CCR2/CCL1/S100A9/CX3CR1/CXCR1/CCL3L1/KIT/C5AR2/S100A8/CCL22/EDN3	Resting
GSE21360_NAIVE_VS_QUATERNARY_MEMORY_CD8_TCELL_DN	GSE21360_NAIVE_VS_QUATERNARY_MEMORY_CD8_TCELL_DN	192	0.4065200440192678	1.5838184102728854	3.7758239658216593e-4	0.0301284	0.0286699	8467	tags=46%, list=32%, signal=32%	IFI44L/IRF8/IFI27/RSAD2/IFI6/IFIT3/RASGRP3/IFI44/IFITM3/WNT1/PLSCR1/USP18/GMPR/OAS3/DDX60/CDC14B/MX1/HOMER1/UBE2W/IRF9/IFI35/EHD4/BST2/TDRD7/MX2/IFIT5/STAP1/IFIT1/OAS1/C3orf52/CHMP5/SLC24A1/IFIH1/EIF2AK2/SNAPC1/DUSP22/XAF1/OASL/CD38/NBN/DENND1B/POLG/CASP1/ETV3/CHST12/ELOVL6/LAP3/DENND1A/RTP4/ISG15/PML/ARMCX3/CD69/PALS2/SLC31A1/ADPGK/TRAFD1/ZCCHC2/CREM/FBXO28/HIF1A/ARPC1A/SINHCAF/GOSR1/NADK/YIPF6/…	Resting
MORF_UNG	MORF_UNG	76	-0.513946	-1.78819	3.927116629657322e-4	0.0311606	0.0296521	10144	tags=71%, list=39%, signal=44%	HNRNPA2B1/MRPL19/NDUFS3/ATP5MC3/COPS5/CDC23/HAT1/FEN1/MAGOH/BANF1/MSH2/HSPE1/MFAP1/EIF4G1/UTP18/SSBP1/PCNA/TMEM106C/SNRPA1/KARS1/SET/NDUFAB1/ICE1/MRPS18B/PRMT1/PPM1G/CCT5/G3BP1/PDCD6/RFC4/MTHFD1/CDK4/CCT3/CYCS/ATIC/UNG/HSPA9/PCLAF/POLR2I/NAA10/HNRNPAB/POP5/POLE3/AHSA1/CCT2/AIMP2/HNRNPA3P1/EIF3B/NHP2/MRPL3/TUFM/C1QBP/TRIM28/DOCK3	Resting
GSE29164_CD8_TCELL_VS_CD8_TCELL_AND_IL12_TREATED_MELANOMA_DAY3_DN	GSE29164_CD8_TCELL_VS_CD8_TCELL_AND_IL12_TREATED_MELANOMA_DAY3_DN	186	-0.393614	-1.5541	3.930049408133654e-4	0.0311606	0.0296521	3696	tags=22%, list=14%, signal=19%	F2RL1/UHRF1/ST8SIA1/UTP20/RPL22/GART/NEDD4L/DGKA/TMC6/ABCG2/NOLC1/EMP3/PRKD2/LRRC8A/ITGA6/SIGMAR1/SEMA4F/RASA3/S1PR4/ABCC5/CRIP1/PDGFRB/TSPAN6/ARL4C/SPSB1/S1PR1/IPO4/CCR7/F2RL3/TSPAN32/MAP7/ADRB2/FOS/TUBB2A/GCSH/RASGRP2/CRTAM/TBXA2R/KLF2/MYC/SLC30A4	Resting
GSE22886_CTRL_VS_LPS_24H_DC_DN	GSE22886_CTRL_VS_LPS_24H_DC_DN	197	0.3952626646927377	1.5464193911104138	4.055588066672113e-4	0.0320545	0.0305028	6822	tags=37%, list=26%, signal=27%	SPRED2/IFI44L/BCL2L2/IFI27/NR4A3/HLA-G/RSAD2/IFI6/IFIT3/IFI44/CSRP2/IFITM3/TNFSF4/ICAM1/LGALS3BP/G0S2/USP18/GMPR/OAS3/PMAIP1/DDX60/CFP/PRKAR2B/IRF9/IFI35/BST2/MX2/IFIT5/IFIT1/TYMP/CHMP5/ZC3H12A/IFIH1/EIF2AK2/XAF1/OASL/MVP/GBP1/APOL1/TBC1D8/SAMSN1/CXCR4/RIPK2/HLA-J/GRINA/IL15RA/PLAGL1/GCH1/LAP3/IRF4/TGIF1/GTPBP1/GYS1/EBI3/NFE2L1/VRK2/RTP4/PPP1R15A/HLA-F/ISG15/WARS1/CD83/SPG11/SLAMF7/TMEM131L/TNFSF…	Resting
MIR4283	MIR4283	171	-0.395101	-1.55184	4.0921945410809705e-4	0.0322419	0.0306811	3582	tags=23%, list=14%, signal=20%	CSF1/SIRT2/CAMKK2/R3HDM4/XXYLT1/STMN3/CDKN1A/ABHD4/CSK/AEN/PACS2/SLC9A5/ARHGEF18/COL5A3/PLK3/CACNB1/SGPP2/CLCN7/ADORA1/TSPAN11/SERPINA1/PLXNA4/ADARB2/ATOH8/CCDC157/MAMLD1/DNM1/B4GALT2/PMEPA1/FBXL16/ACAP3/C1orf21/GAS7/ZFR2/TTYH2/ADCY1/NMUR1/CEMIP/SLC27A4	Resting
GSE22886_NAIVE_CD8_TCELL_VS_MONOCYTE_UP	GSE22886_NAIVE_CD8_TCELL_VS_MONOCYTE_UP	197	-0.386109	-1.53558	4.105038524517673e-4	0.0322419	0.0306811	3151	tags=21%, list=12%, signal=19%	PTCH1/CD28/PDE3B/NKG7/FCMR/ADGRL1/AKTIP/ITGA6/AUTS2/NRCAM/DENND2D/IL32/CLEC2D/GZMH/ETS1/SH3YL1/LDLRAP1/GZMK/KLRG1/PASK/NCR3/ALDH5A1/LSR/FAM102A/TRIB2/GZMB/S1PR1/CD160/PRAF2/LTB/HOPX/LRRN3/NOSIP/CD8A/CDC25B/NELL2/DSC1/KLRB1/CLIC3/GNLY/COL6A2/PRR5	Resting
SANA_RESPONSE_TO_IFNG_UP	SANA_RESPONSE_TO_IFNG_UP	71	0.5197059637801404	1.7720040319990165	4.139793794986976e-4	0.0324133	0.0308442	6761	tags=54%, list=26%, signal=40%	APOL4/IFI44L/BATF2/CXCL11/CFH/CXCL10/CEACAM1/ETV7/LGALS3BP/DDX60/SERPING1/CD74/MX1/IFI35/BST2/HLA-DPA1/HLA-DRB1/OAS1/HLA-DQB1/IFIH1/HLA-DQA1/GBP1/APOL1/CASP1/PARP9/LAP3/DTX3L/SLC25A28/IL18BP/HLA-DMA/WARS1/VAMP5/PPP3CA/APOL2/TNFSF10/GOLM1/HLA-A/CD274	Resting
REACTOME_INTERFERON_GAMMA_SIGNALING	REACTOME_INTERFERON_GAMMA_SIGNALING	82	0.4949857264249328	1.721494208760789	4.1941625690299577e-4	0.0327367	0.0311519	7025	tags=40%, list=27%, signal=30%	TRIM6/IRF8/TRIM2/HLA-G/ICAM1/HLA-DQA2/HLA-DRA/TRIM45/OAS3/CIITA/IRF5/IRF9/HLA-DPB1/HLA-DPA1/HLA-DRB1/GBP6/OAS1/CAMK2D/HLA-DQB1/HLA-DQA1/OASL/GBP1/IRF4/HLA-F/PML/MID1/PTAFR/GBP7/TRIM5/HLA-A/IFNG/SOCS3/PTPN2	Resting
SENESE_HDAC1_TARGETS_DN	SENESE_HDAC1_TARGETS_DN	212	0.3887418562371254	1.534832268164531	4.3573899166203127e-4	0.0339051	0.0322638	4800	tags=28%, list=18%, signal=23%	CRISPLD1/RHOBTB3/CYS1/MYL9/TRIM6/EBF1/TNS1/TRO/TRIM2/FADS1/BMP4/ZNF404/CRMP1/KRT7/TGFBI/IFI6/GLIS2/TK2/CSRP2/PYGL/EFEMP2/PNMA2/TCF4/NREP/SMIM14/CAVIN1/SYNC/EPB41L5/BNIP3L/ZBED8/TIAM2/EPHB2/APLP1/ZNF827/DHRS2/GSN/ZNF395/CPE/NOX4/MYRF/THRB/F2R/PRAG1/PKD2/FSTL1/RASSF4/SSH3/LINC02615/NUDT6/CCSAP/TPM4/TCAF1/LDLRAD4/PHLDB2/MYH10/MPP7/EFCAB2/LINC00888/PBX1/MRC2	Resting
HADDAD_T_LYMPHOCYTE_AND_NK_PROGENITOR_DN	HADDAD_T_LYMPHOCYTE_AND_NK_PROGENITOR_DN	54	-0.541829	-1.77299	4.449602034328455e-4	0.034303	0.0326424	3534	tags=39%, list=13%, signal=34%	BLNK/MME/RRM2/LY86/PLEK/CRIP1/TRGC1/TRIB2/LTB/CEBPD/CCR7/CCL3/IL7R/CCR9/SPON1/SERPINF1/VCAN/ARHGEF10/LYZ/S100A8/TYROBP	Resting
AIZARANI_LIVER_C5_NK_NKT_CELLS_3	AIZARANI_LIVER_C5_NK_NKT_CELLS_3	124	-0.447185	-1.67412	4.4436671378192383e-4	0.034303	0.0326424	3084	tags=21%, list=12%, signal=19%	CORO1A/IFITM1/NKG7/FCMR/PLEK/SLFN5/DENND2D/ETS1/CCL5/TRBC2/GZMK/EOMES/TRGC1/ZFP36L2/GZMB/CD160/TRDC/CCL4/S1PR5/SYK/KLRB1/GNLY/CXCR6/KLRD1/TYROBP/CCL4L2	Resting
GOMF_CATALYTIC_ACTIVITY_ACTING_ON_A_TRNA	GOMF_CATALYTIC_ACTIVITY_ACTING_ON_A_TRNA	121	-0.442847	-1.65072	4.433857718088953e-4	0.034303	0.0326424	8934	tags=53%, list=34%, signal=35%	TARBP1/TRDMT1/WARS2/KARS1/POP7/NSUN2/YARS1/QRSL1/DALRD3/LARS1/DARS2/POP1/TRNT1/RPP30/TRMT10B/QTRT2/NARS2/DUS3L/ELAC2/TRMT12/TRMT1/FARS2/TRMT13/TRMT61B/GARS1/METTL6/SARS1/NSUN6/TRMO/BCDIN3D/MRPL58/EARS2/MARS2/YARS2/ALKBH8/QARS1/TRMU/PTRH2/TRPT1/POP5/DTD2/FTSJ1/IARS1/TRMT10C/HARS1/PUS3/DUS2/METTL2A/DUS1L/TRMT61A/GATB/FARSB/WDR4/QTRT1/PARS2/RPP40/PUS1/TRMT9B/VARS1/RPP25/TYW1B/METTL1/TSEN2/PTRH1	Resting
GSE19888_ADENOSINE_A3R_INH_VS_INH_PRETREAT_AND_ACT_WITH_TCELL_MEMBRANES_MAST_CELL_UP	GSE19888_ADENOSINE_A3R_INH_VS_INH_PRETREAT_AND_ACT_WITH_TCELL_MEMBRANES_MAST_CELL_UP	179	0.4142654061183275	1.6053095213172388	4.464979791104764e-4	0.034316	0.0326548	5196	tags=28%, list=20%, signal=23%	C4orf47/RHOBTB3/IFI44L/IRF8/FUT11/AMACR/CD93/CAMK2N1/ENPEP/FADS1/RSAD2/RNASE6/MIR99AHG/FERMT2/FLT4/PKIG/COCH/PRELID2/CCDC88A/C5orf34/CLMP/USP18/IL15/HLA-DRA/CYP2E1/NRP1/SIX1/CPQ/FAH/GBP6/OAS1/EXT1/SNAPC1/ZFHX3/WDFY1/MYH10/FNDC3A/DAPK2/TCEAL1/SSH1/SAMSN1/AKT3/ZBTB20/CASP1/ELK3/PDGFD/GNS/AKAP12/TBC1D4/DTX3L	Resting
HP_OSTEOMYELITIS	HP_OSTEOMYELITIS	49	-0.557496	-1.79905	4.4805233563178e-4	0.0343301	0.0326682	2797	tags=29%, list=11%, signal=26%	BLNK/LRRC8A/IGHM/CLCN7/BTK/NTRK1/HBB/TNFSF11/HPGD/CLTCL1/CD79A/SCNN1A/CYBB/SYK	Resting
DURANTE_ADULT_OLFACTORY_NEUROEPITHELIUM_DENDRITIC_CELLS	DURANTE_ADULT_OLFACTORY_NEUROEPITHELIUM_DENDRITIC_CELLS	113	-0.444588	-1.63971	4.5736774713529566e-4	0.034937	0.0332458	3127	tags=27%, list=12%, signal=23%	DUSP1/CORO1A/MXD1/EMP3/ATP2B1-AS1/TNFRSF1B/PLEK/RIPOR2/CSF3R/APOBEC3A/SERPINA1/FPR1/CD52/MNDA/CD14/C5AR1/CCL3/CYBB/LILRB2/TNFAIP2/S100A9/MPEG1/LGALS2/CCL3L1/VCAN/CD36/FCN1/S100A8/TYROBP/FCGR3A	Resting
GSE7568_IL4_VS_IL4_AND_TGFB_TREATED_MACROPHAGE_24H_DN	GSE7568_IL4_VS_IL4_AND_TGFB_TREATED_MACROPHAGE_24H_DN	184	-0.391641	-1.5449	4.596195758110517e-4	0.0350023	0.0333079	9425	tags=46%, list=36%, signal=30%	BANF1/CDV3/NAA20/HSF1/FARSA/EIF4G1/SRP68/MRPS31/PRELID3B/RANGAP1/NOP10/TFDP1/DCAF1/KAT2A/MRPL50/MRPS7/EIF1/KPNA3/PHF5A/ACACA/AAAS/ZBTB7B/NOL8/ARFIP2/GZMA/KLHDC4/MGAT4A/PSMB3/NDUFAF1/RWDD1/TXNL4A/EXOSC1/RPL30/TXN2/TGFBR3/PSAT1/PSMC4/ATPAF2/FASTKD3/RPL36/IMPDH2/DNAJC2/HUS1/ALAD/MCM10/FPGS/ZC3H18/NOL11/EIF6/DAZAP1/AKT1/PSME3/CCND3/RCL1/CRYZ/CCND2/POLR3D/EFTUD2/AKAP8/RANBP1/UHRF1/DDX39A/POLR1A/PRMT7/…	Resting
GOCC_ADHERENS_JUNCTION	GOCC_ADHERENS_JUNCTION	146	0.4308918477502167	1.6134185952897235	4.6367097830703327e-4	0.0350975	0.0333985	4789	tags=32%, list=18%, signal=26%	FRMD4A/SHROOM1/JAG1/PARD3/CDH3/CDH20/CDC42EP4/CXADR/CDH1/TJP2/FERMT2/JCAD/CEACAM1/KRT18/MYO1E/EPB41L5/AFDN/WTIP/PTPRK/PVR/VEGFA/CNN3/PDLIM1/OXTR/LYN/CTNNA3/TRPV4/NECTIN2/SHROOM4/LDB3/AJM1/TJP1/NECTIN1/KIFC3/ANXA1/NDRG1/TSPAN33/FLOT1/CTNNA1/RDX/BMPR2/MPP7/PALS1/MAGI1/ABI2/TNKS1BP1	Resting
LAKE_ADULT_KIDNEY_C4_PROXIMAL_TUBULE_EPITHELIAL_CELLS_S2	LAKE_ADULT_KIDNEY_C4_PROXIMAL_TUBULE_EPITHELIAL_CELLS_S2	146	0.4307184675748486	1.6127693957273412	4.6367097830703327e-4	0.0350975	0.0333985	5438	tags=34%, list=21%, signal=27%	SAMD4A/KIAA1217/RBMS3/PARD3/PPFIBP1/WDFY3/PTK2/AOPEP/FARP1/PRKN/MAPK10/UBE2E2/RHOBTB1/DLG2/CALD1/SBF2/PTPRK/AGAP1/L3MBTL4/PAM/NRP1/PTH2R/PTPRD/NOX4/KCNJ15/SPATS2L/LPP/COL18A1/CNKSR3/EXT1/ITGAV/DIP2C/MBD5/DGKH/MAML2/TRIO/GLIS3/PDE8A/SCMH1/CLIC4/PLEKHA5/ZBTB20/RAPGEF2/FTX/AKAP12/ALPK2/CDKAL1/ANK3/SYNE2	Resting
GOMF_C_C_CHEMOKINE_BINDING	GOMF_C_C_CHEMOKINE_BINDING	22	-0.709395	-1.91328	4.776685148061896e-4	0.0359399	0.0342001	2404	tags=50%, list=9%, signal=45%	CCR6/CCR4/CCR8/CCR7/CCR5/CCR9/CCR2/CX3CR1/CXCR1/CCR3/CXCR6	Resting
HOEK_MYELOID_DENDRITIC_CELL_2011_2012_TIV_ADULT_7DY_UP	HOEK_MYELOID_DENDRITIC_CELL_2011_2012_TIV_ADULT_7DY_UP	22	-0.709324	-1.91308	4.776685148061896e-4	0.0359399	0.0342001	2509	tags=50%, list=10%, signal=45%	PTX3/IDO1/ADORA1/BOLA2B/SEPTIN3/ADAMTS10/SIGLEC6/CCR5AS/KLRB1/CCDC65/KIT	Resting
MIR29A_3P	MIR29A_3P	375	0.3447173998913492	1.43048	4.932354925333724e-4	0.037	0.0352089	4921	tags=24%, list=19%, signal=20%	IGF1/SAMD4A/SMPD3/KIAA1549/CRISPLD1/GAB1/B3GNT5/FAM167A/USP6NL/VASH1/WWTR1/ENPP2/LAMC1/NEXMIF/ZNF704/SGMS2/AKAP5/SERPINH1/CPS1/FAM241A/CAMSAP2/AK4/MED12L/FERMT2/C10orf55/BMF/COL19A1/COL15A1/SESTD1/MAPK10/RHOBTB1/TCF4/NREP/RAPGEFL1/GNB4/ADAMTS17/DLG2/ZBTB10/COL7A1/COL27A1/GNG12/TFEC/C12orf40/PTPRK/COL5A2/COL6A3/TMEM236/RAP1GDS1/VEGFA/SMIM17/ZNF469/LOX/ADAMTS7/RND3/CD276/PXDN/XKR6/SH3PXD2A/LAMA2/CC…	Resting
GOBP_WATER_HOMEOSTASIS	GOBP_WATER_HOMEOSTASIS	44	-0.566713	-1.79372	4.960194426129248e-4	0.0370978	0.0353019	5942	tags=43%, list=23%, signal=33%	AQP9/FLG2/ABCA12/MYO5B/FA2H/SFN/NEDD4L/INPP5K/ELOVL1/GBA/AQP1/TMEM79/GRHL1/TP63/LSR/AQP3/HYAL2/SCNN1A/KRT1	Resting
MEK_UP.V1_UP	MEK_UP.V1_UP	167	0.42071570339870673	1.6066274887676804	5.082115385330576e-4	0.0378965	0.036062	1944	tags=22%, list=7%, signal=21%	SAMD4A/UPK1A/CLMN/ADM/PLAU/CDC42BPB/ETV5/KRT81/PACSIN3/CYP1A1/CXADR/CAMK2N1/LAMC1/TMPRSS4/KRT7/TGFBI/ANGPTL4/FERMT2/FHL1/PTMS/RAI14/MXRA7/SLC7A11/TGFB1I1/PLPP1/TIMP2/ZFTA/SPAG1/FADS2/MPZL2/DBNDD2/LOXL1/COL5A2/AGAP1/ARRB1/CAPN5/LGALSL	Resting
GSE16385_ROSIGLITAZONE_IL4_VS_IL4_ALONE_STIM_MACROPHAGE_12H_DN	GSE16385_ROSIGLITAZONE_IL4_VS_IL4_ALONE_STIM_MACROPHAGE_12H_DN	187	0.40337356528448653	1.5661049340350577	5.099570217170035e-4	0.0379139	0.0360785	5439	tags=38%, list=21%, signal=30%	SPINK2/GATM/BCL2L2/RAB13/TFPI/PLS3/JCHAIN/VAV3/FADS1/ADGRA3/WASF1/MYO5C/RNF130/DENND5A/MXRA7/ASB9/PKIG/SOCS2/MREG/TNFSF4/RCBTB2/SPAG1/PCTP/TLR1/ABCA1/ARMCX1/CYP2E1/OAS3/WDR41/ZNF395/PTPRD/SERPING1/DNAJC12/AP1AR/SNX10/ISYNA1/ANXA1/KLF10/LIMA1/B4GALT6/SOCS6/FAH/GNPTAB/ARHGAP5/LPAR6/FZD6/NCF4/SPON2/ARMCX2/AFAP1/TRAF3IP2/DNMT3B/CLIC4/SAMSN1/RRAS2/KL/CASP1/MAP4K3/CHST12/CREB3L2/ORAI3/TCEAL4/CLIP3/IMPA…	Resting
MIR4723_3P	MIR4723_3P	71	0.5148501121071725	1.755447383926899	5.195051282782366e-4	0.0385095	0.0366453	4766	tags=35%, list=18%, signal=29%	IGF1/CHRNA1/LRP11/NRXN1/EHD3/ZNF629/TNFRSF13B/ZNF618/PCBP3/UBXN10/PLCB1/AGAP1/RXRA/LYN/TARS3/ELF3/NR2F1/GABBR2/LBX2/HEG1/ZSCAN31/MAP1A/TVP23C/PHKA1/ZNF514	Resting
GOCC_POLYSOMAL_RIBOSOME	GOCC_POLYSOMAL_RIBOSOME	29	-0.653248	-1.89765	5.241498015644724e-4	0.0387392	0.0368638	8816	tags=90%, list=34%, signal=60%	DHX9/RPL31/RPL36A/RPS29/RPL24/RPL30/RPL39/EIF3H/RPL41/RPS23/RPL36/RPL7A/RPS26/BTF3/RPL38/RPL10A/RPS28/RPS21/RPL19/RPL11/RPL8/RPL32/RPL18/RPL6/PNPT1/RPL18A	Resting
MIR29B_3P_MIR29C_3P	MIR29B_3P_MIR29C_3P	375	0.3438355224987977	1.4268238648310765	5.37737139138984e-4	0.0396265	0.0377082	4921	tags=24%, list=19%, signal=20%	IGF1/SAMD4A/SMPD3/KIAA1549/CRISPLD1/GAB1/B3GNT5/FAM167A/USP6NL/VASH1/WWTR1/ENPP2/LAMC1/NEXMIF/ZNF704/SGMS2/AKAP5/SERPINH1/CPS1/FAM241A/CAMSAP2/AK4/MED12L/FERMT2/C10orf55/BMF/COL19A1/COL15A1/SESTD1/MAPK10/RHOBTB1/TCF4/NREP/RAPGEFL1/GNB4/ADAMTS17/DLG2/ZBTB10/COL7A1/COL27A1/GNG12/TFEC/C12orf40/PTPRK/COL5A2/COL6A3/TMEM236/RAP1GDS1/VEGFA/SMIM17/ZNF469/LOX/ADAMTS7/RND3/CD276/PXDN/XKR6/SH3PXD2A/LAMA2/CC…	Resting
GOBP_RESPONSE_TO_CHEMOKINE	GOBP_RESPONSE_TO_CHEMOKINE	72	-0.509542	-1.75626	5.448747394257736e-4	0.0399644	0.0380298	3707	tags=40%, list=14%, signal=35%	CXCR2/GPR75/CCL19/CCL17/DUSP1/SH2B3/RIPOR2/EDN1/CCR6/CCL20/CCL5/PF4V1/CCL24/CCL23/CCR4/CCR8/CCR7/CCR5/CCL3/CCL4/CCR9/CCR2/CCL1/CX3CR1/CXCR1/CCL3L1/CCR3/CXCR6/CCL22	Resting
GSE25087_FETAL_VS_ADULT_TREG_DN	GSE25087_FETAL_VS_ADULT_TREG_DN	181	-0.396874	-1.56272	5.455129276242525e-4	0.0399644	0.0380298	3367	tags=26%, list=13%, signal=23%	SORL1/TOB1/CACNA1I/DUSP16/LINC01550/ATG16L1/TRABD2A/LITAF/PTCH1/POLR3E/ZNF782/BACE1/CAPN3/CDC42SE1/TXNIP/MORC4/CGRRF1/ACVR2A/PLEKHA7/ACSM3/ERN1/SLC16A6/MAPKAPK5-AS1/CCDC66/BLOC1S3/RIPOR2/CCR6/ANKS1B/KIF5C/SELP/SEMA3G/FGF9/ZFP36L2/IQCH-AS1/NCLN/FKBP11/CFAP70/PPP1R26-AS1/MATN1-AS1/CDHR3/ADAM12/MS4A1/KALRN/SLC46A1/VSIG1/DTX4/ADCY1	Resting
chr4q21	chr4q21	68	0.527423	1.7736254262743736	5.514394159076383e-4	0.0400722	0.0381324	3941	tags=29%, list=15%, signal=25%	CDS1/ODAPH/WDFY3/CXCL11/CXCL10/HNRNPA3P13/SCARB2/MAPK10/SEPTIN11/ANXA3/PRDM8/BMP2K/PRDM8-AS1/SLC25A14P1/BIN2P1/TECRP1/ART3/HNRNPD-DT/THAP9/SCD5	Resting
GSE29618_BCELL_VS_MDC_DAY7_FLU_VACCINE_DN	GSE29618_BCELL_VS_MDC_DAY7_FLU_VACCINE_DN	187	0.4027015215643227	1.5634957125177935	5.501103184139083e-4	0.0400722	0.0381324	4799	tags=33%, list=18%, signal=27%	SORT1/FZD1/CD33/COL9A2/RUFY3/DST/CLIC2/TGFBI/ATP8B4/RNF130/PTMS/CPVL/NREP/DUSP3/PON2/PSTPIP2/ACTN1/DAPK1/SCD/FBP1/CYFIP1/SHTN1/ICAM1/AHR/INSR/MGST2/GNA15/CREG1/ARRB1/GSN/LEPROT/CFP/SPATS2L/CSTA/ST3GAL6/ANXA1/RHOC/TIMP1/KLF10/NDRG1/IL1R2/CPQ/STX3/ATP1B1/ATF3/CLEC7A/PKM/CST3/IGFBP7/MYL6/LDLRAD4/ETS2/CD63/DPYSL2/KCTD12/SEMA4A/TPI1/IGSF6/CAT/CASP1/GRN	Resting
GSE34205_HEALTHY_VS_RSV_INF_INFANT_PBMC_UP	GSE34205_HEALTHY_VS_RSV_INF_INFANT_PBMC_UP	182	-0.386385	-1.52392	5.533822352960522e-4	0.0400722	0.0381324	7699	tags=38%, list=29%, signal=27%	RPS10/TRIM27/RPL30/EIF4B/TGFBR3/RPL3/RPL35/GOSR2/LRP8/NOP53/ZAP70/RPS23/RPS3/SPN/RGS19/SH2D1B/UBA52/TBC1D10C/SUN2/RPS28/PABPC4/CD244/PRF1/RPL19/IL16/THEM4/RACK1/FBL/IL7/RPL21/RPL27/TSEN54/SLAMF6/UICLM/ALDH1A1/FCER1A/SFN/VPS51/RPL8/RPL4/RPL18/PRSS23/RPS18/STMN3/RPL10/ABHD17A/TUFM/BACE2/NRCAM/LINC00921/FAM43A/FCRL3/EOMES/ADGRG1/AMIGO1/CD160/AKR1C3/TRIM28/ADRB2/NELL2/C1orf21/S1PR5/KLRB1/SBK1/CLIC3/G…	Resting
GOBP_POSITIVE_REGULATION_OF_RESPONSE_TO_EXTERNAL_STIMULUS	GOBP_POSITIVE_REGULATION_OF_RESPONSE_TO_EXTERNAL_STIMULUS	349	-0.334364	-1.41487	5.527598403469885e-4	0.0400722	0.0381324	3087	tags=18%, list=12%, signal=16%	SLAMF1/CD28/P2RX4/TRADD/TLR3/NKG7/PRKD2/LY86/C1QBP/RIPOR2/CADM1/EDN1/CCR6/PTN/IDO1/ETS1/GBP5/BTK/CCL5/PDE2A/C2CD4A/IL4/F3/CCL24/LILRA2/FGF18/PDGFRB/TLR8/CCR4/MNDA/NCR3/LRSAM1/POLR3G/S1PR1/CD160/TNFSF11/KLRC2/FKBP1B/CCR7/SCIMP/HYAL2/IL12A/IL17F/C5AR1/PAK3/CCL3/CCL4/CD180/THBS1/SYK/CRTAM/CCR2/CCL1/S100A9/CX3CR1/PLCG2/CREB3L3/IL17A/FCN1/S100A8/KLRD1/TYROBP/EDN3/ACE	Resting
GSE40685_TREG_VS_FOXP3_KO_TREG_PRECURSOR_UP	GSE40685_TREG_VS_FOXP3_KO_TREG_PRECURSOR_UP	181	0.4070153436045845	1.573230869270609	5.630978315014052e-4	0.0406583	0.03869	6525	tags=34%, list=25%, signal=26%	KCNMB1/IFI44L/RIMKLA/SECTM1/BATF2/IFI27/ANKRD22/CALHM6/RSAD2/IFI6/IFIT3/SLC8A1/ASCL2/ALPK1/CNTLN/GABARAPL1/GMPR/EPSTI1/DDX60/LYG2/ABI3BP/IL31RA/GRIN3A/FLT3LG/SERPING1/SNX10/MX1/IRF9/IFI35/IFIT5/NAMPT/WDFY1/SMCO4/XAF1/OASL/APOL1/BCL3/AIM2/CASP1/MAP4K3/PARP9/PGK1/GCH1/STAT3/RAPGEF2/TRPM2/TRANK1/CALCOCO2/RTP4/MOV10/RERE/CARD17/HLA-F/CD2AP/PANX1/VAMP5/JADE2/TRAFD1/APOL2/TNFSF10/PDIA3/SQOR	Resting
KAZMIN_PBMC_P_FALCIPARUM_RTSS_AS01_AGE_UNKNOWN_CORRELATED_WITH_PROTECTION_56DY_NEGATIVE	KAZMIN_PBMC_P_FALCIPARUM_RTSS_AS01_AGE_UNKNOWN_CORRELATED_WITH_PROTECTION_56DY_NEGATIVE	40	-0.591801	-1.83543	5.678032567933752e-4	0.0408802	0.0389012	2889	tags=38%, list=11%, signal=33%	SH2D2A/NKG7/GZMH/CCL5/ARL4C/ADGRG1/GZMB/HOPX/GIMAP7/S1PR5/KLRB1/SAMD3/CLIC3/GNLY/KLRD1	Resting
GSE37416_CTRL_VS_24H_F_TULARENSIS_LVS_NEUTROPHIL_DN	GSE37416_CTRL_VS_24H_F_TULARENSIS_LVS_NEUTROPHIL_DN	195	0.39151170840129673	1.5280342492427657	5.711998197936361e-4	0.0410069	0.0390218	7718	tags=44%, list=29%, signal=31%	IRAK3/NR4A3/AK4/DENND5A/FCRLB/CDC26/NR4A1/GPR35/RRAGD/ICAM1/TWSG1/SERPINE1/GNA15/RXRA/TMEM140/ZNF395/FFAR3/RTL8C/ELL2/PRDX4/GPR160/PIK3CB/GADD45B/CD63/MAP2K1/ZHX2/MAPK6/TPI1/LRP5L/TFG/GTF2A1/RYBP/BCL3/TMCO3/SERTAD3/MALT1/NFKBIA/GRINA/ZMYM2/INTS6L/SLC43A3/GLUL/WDR45B/ZNF292/IRAK2/FGFR1OP2/GABARAPL2/SPAG9/AP3S1/IPMK/ZNF654/CD69/BRAF/MORF4L2/DIPK2A/ADPGK/SNX3/KDM5B/ERO1A/NFE2L2/MAP1LC3B/MEA1/PTS/RAB…	Resting
MIR6834_3P	MIR6834_3P	37	0.6111952567509215	1.8264131236698196	5.745738718136309e-4	0.0410758	0.0390873	1490	tags=22%, list=6%, signal=20%	CRISPLD1/IGF2BP3/FUT11/PFN2/KIF3C/COL19A1/CNTNAP1/APBB2	Resting
HAY_BONE_MARROW_DENDRITIC_CELL	HAY_BONE_MARROW_DENDRITIC_CELL	160	0.4211831030377328	1.593195616787687	5.754376811401473e-4	0.0410758	0.0390873	4840	tags=35%, list=18%, signal=29%	SMPD3/IRF8/VASH2/SLC35F3/PHACTR1/CLIC2/TGFBI/RNASE6/PTMS/UBE2E2/SLC7A11/CIB2/TCF4/PON2/SLC9A7/EPHB1/HLA-DMB/TMEM8B/P2RY14/CCDC88A/PHEX/HLA-DQA2/LCT-AS1/GNA15/HLA-DRA/SCN9A/LINC00996/CCDC50/TNFRSF21/NLRP7/ANKRD65/ASIP/LINC02132/CD74/PAPLN-AS1/PALD1/SPINT2/CIITA/IL1R2/SEMA7A/HLA-DPB1/HLA-DPA1/HLA-DRB1/LINC02812/MAP1A/HLA-DQB1/PRXL2A/TNNI2/CST3/EIF2AK4/HLA-DQA1/GRIP1/TSPAN13/ALCAM/SPNS3/APP	Resting
GSE37532_TREG_VS_TCONV_CD4_TCELL_FROM_LN_UP	GSE37532_TREG_VS_TCONV_CD4_TCELL_FROM_LN_UP	190	-0.383434	-1.51932	5.897614456484919e-4	0.0419786	0.0399465	8300	tags=52%, list=32%, signal=35%	SLC35B2/WDR36/SNHG32/PSMG2/RYK/TSR1/TMEM216/MRPS18B/SEPHS2/PRMT1/DYM/PSMG1/TIMM10/RAB5IF/MRPS27/FTSJ3/CFAP298/MIF/WDR55/EEF1D/ALDH18A1/USP39/TMEM109/RRP1B/DNAJC11/IMPDH1/UTP4/DNAJC2/C19orf48/ENDOG/CCT3/EBNA1BP2/CHCHD4/SNHG17/ATIC/UNG/POLR1E/RSL1D1/SLC7A5/MIX23/WDR3/POLR2I/ZDHHC3/PRMT5/ZNF239/SURF6/PSME3/MPHOSPH10/SHMT2/APRT/TIMM9/C7orf50/SHQ1/RCL1/EXOSC2/CCND2/C6orf136/AIMP2/WDR74/GNAT2/GAR1/CTPS…	Resting
GOBP_GRANULOCYTE_CHEMOTAXIS	GOBP_GRANULOCYTE_CHEMOTAXIS	101	-0.44159	-1.59694	5.92598158836754e-4	0.042061	0.0400249	3707	tags=32%, list=14%, signal=27%	CXCR2/CCL19/MSTN/CSF1/IL23A/CCL17/SLAMF1/C1QBP/RIPOR2/EDN1/CSF3R/CCL20/CCL5/IL4/PF4V1/CCL24/CCL23/CCR7/PLA2G1B/C5AR1/CCL3/CCL4/THBS1/SYK/CCL1/S100A9/CXCR1/CCL3L1/C5AR2/S100A8/CCL22/EDN3	Resting
MODULE_114	MODULE_114	328	-0.342575	-1.43557	5.955297378055848e-4	0.0421497	0.0401093	9487	tags=51%, list=36%, signal=33%	UQCRH/ATP5PO/SNRPC/TPD52L2/UXT/SNRPB2/LSM5/UQCRC2/STRAP/AP2S1/TPT1/NDUFB7/SSBP1/PRELID1/MACROH2A1/NPM1/PCNA/PPA1/PTMA/EIF1/ELOB/ERP29/RPL31/RPS27/RPL27A/SNRPG/ATP6V0E1/EEF1A1/NDUFAB1/RAMAC/PFN1/ZNF706/RPS25/FABP5/SRSF2/TIPIN/RPL36A/EIF3E/CBX6/SNRPD2/NSA2/CARD19/ZFP36L1/COX6B1/RTRAF/RPS27A/NACA/UQCRFS1/MRPS18B/SNRPE/GADD45G/PSMD6/PSMD8/RPS11/EIF3M/NCL/RSL24D1/ARHGDIA/FAU/RPS10/M6PR/RPL24/MFSD1/RPS…	Resting
GOBP_PEPTIDYL_CYSTEINE_MODIFICATION	GOBP_PEPTIDYL_CYSTEINE_MODIFICATION	43	-0.586861	-1.84972	6.185888475012175e-4	0.0436584	0.041545	2463	tags=21%, list=9%, signal=19%	HMBS/ZDHHC23/GOLGA7B/ZDHHC8/ZDHHC11/S100A9/DMD/S100A8/ACE	Resting
DURANTE_ADULT_OLFACTORY_NEUROEPITHELIUM_CD4_T_CELLS	DURANTE_ADULT_OLFACTORY_NEUROEPITHELIUM_CD4_T_CELLS	30	-0.628734	-1.84724	6.241560245021071e-4	0.0439276	0.0418011	3084	tags=33%, list=12%, signal=29%	CORO1A/IL32/CLEC2D/TRAC/TRBC2/CD52/LTB/TRBC1/KLRB1/IL7R	Resting
MODULE_289	MODULE_289	67	-0.518648	-1.77617	6.456702222714688e-4	0.045062	0.0428806	4330	tags=35%, list=17%, signal=30%	RIN1/DRD3/FZD2/MS4A2/GPR75/DGKA/CCL17/DGKI/ADGRL1/GNAO1/S1PR4/ADORA1/CCL23/FPR1/CCR8/C5AR1/CCR5/CCL3/ADRB2/CCR2/CX3CR1/CCR3/NMU/CXCR6	Resting
GOBP_MONONUCLEAR_CELL_MIGRATION	GOBP_MONONUCLEAR_CELL_MIGRATION	163	-0.401067	-1.57159	6.453097480412269e-4	0.045062	0.0428806	3785	tags=27%, list=14%, signal=24%	GCSAML/CXCR2/CCL19/MSTN/CSF1/IL27RA/RIPK3/CCL17/DUSP1/SLAMF1/NBL1/CXCL16/EPS8/FLT1/C1QBP/RIPOR2/CCR6/GBA/CCL20/CCL5/IL4/ALOX5/CCL24/CCL23/ITGA4/S1PR1/TNFSF11/PTPRO/CCR7/MADCAM1/IL12A/C5AR1/CCR5/CCL3/CCL4/GPR15/THBS1/CRTAM/CCR2/CCL1/CX3CR1/CXCR1/CCL3L1/AIRE/CCL22	Resting
GSE2770_TGFB_AND_IL4_VS_IL12_TREATED_ACT_CD4_TCELL_2H_DN	GSE2770_TGFB_AND_IL4_VS_IL12_TREATED_ACT_CD4_TCELL_2H_DN	188	0.39913	1.5527602775843947	6.430818662429631e-4	0.045062	0.0428806	5429	tags=32%, list=21%, signal=26%	HCAR1/C15orf48/FES/CMPK2/RSAD2/FAM241B/CNNM1/LAG3/EDNRB-AS1/KCTD11/SLC7A11/LEPR/MOCOS/NRN1/KIF13B/FADS3/RXRA/VEGFA/NOD2/SMIM17/SMAD6/NR4A2/AACS/HOMER1/TIMP1/CPQ/CLIC5/ATF3/CSRNP1/TMEM200A/DRAM1/CAPG/NAMPT/MBOAT7/PHLDA1/OASL/DCUN1D3/CD38/LACC1/ST3GAL2/NFKBIZ/HBEGF/SAMSN1/CLCF1/BCL2A1/DENND1B/ZNF549/GNA12/TMEM225B/P4HA2/GRB10/TANK/STAT3/IRAK2/SOCS5/EBI3/MBD6/NFE2L1/RNASEK/WNK1/ANK3	Resting
GSE36826_WT_VS_IL1R_KO_SKIN_STAPH_AUREUS_INF_DN	GSE36826_WT_VS_IL1R_KO_SKIN_STAPH_AUREUS_INF_DN	188	0.398354	1.5497423521456732	6.59058852507504e-4	0.0458687	0.0436482	6203	tags=37%, list=24%, signal=28%	DEPP1/IGF2BP3/SECTM1/ENPP2/LAMC1/BSPRY/CXCL10/SCN1B/SERPINH1/AK4/RSAD2/LAG3/CNTNAP1/FZD5/CNTLN/PLSCR1/ICAM1/PVR/GPD2/USP18/ARNTL2/BATF/BNIP3/PAM/SIGLEC1/NECTIN2/FSTL3/SPATS2L/SNX10/MX1/BATF3/MACROH2A2/TDRD7/FSTL1/MX2/HSPB1/XPNPEP1/CD80/DRAM1/IFIH1/IGFBP7/ERLIN1/FSCN1/GADD45B/OASL/C1R/LXN/RBMS1/APOL1/RIPK2/PPARA/P4HA2/LAP3/GPR137B/ARID5A/GTPBP1/CD59/SLC25A28/PCNX1/USP11/RTP4/SLC1A2/SRI/CKB/ISG15/P…	Resting
GOMF_CCR_CHEMOKINE_RECEPTOR_BINDING	GOMF_CCR_CHEMOKINE_RECEPTOR_BINDING	24	-0.6755	-1.87523	6.646207109754531e-4	0.0460002	0.0437734	2265	tags=50%, list=9%, signal=46%	CCL19/CCL17/CCL20/CCL5/CCL24/CCL23/CCL3/CCL4/CCR2/CCL1/CCL3L1/CCL22	Resting
GSE17721_0.5H_VS_12H_CPG_BMDC_UP	GSE17721_0.5H_VS_12H_CPG_BMDC_UP	189	-0.384842	-1.5229	6.64347679668023e-4	0.0460002	0.0437734	7863	tags=43%, list=30%, signal=30%	CS/BASP1/CCT5/SF1/SUN1/EEF1D/MRPS23/CDK4/SIVA1/LBR/RPS19/IMPDH2/MCM4/NDUFB6/ALAD/SLC25A39/MRPL4/RGCC/SLC12A7/RPS14/RPL37A/MAP3K14/TPRA1/NAA10/RNF166/APRT/POLE3/RACK1/OSGEP/EBP/EFNB1/AIMP2/IMPA2/RNASE4/CGNL1/PTPRS/MEIS1/COPRS/SH3BP1/POLD2/PPP1R14B/SORL1/NUFIP1/RRM2/CISH/CORO1A/ABHD17A/TMEM147/ABHD4/GMPPA/MRTO4/EEF1B2/METAP1D/NME1/PNPLA7/ITGA6/CHCHD10/SORD/TIMM44/HMBS/C1QTNF12/LETM1/CRIP1/VSIR/SYNP…	Resting
GSE25087_FETAL_VS_ADULT_TREG_UP	GSE25087_FETAL_VS_ADULT_TREG_UP	187	0.3997416495895289	1.5520039577208042	6.705704848386792e-4	0.0462841	0.0440436	6582	tags=35%, list=25%, signal=26%	PMCH/CYP1A1/CMPK2/DNAH11/BCAT1/FARP1/ZNF404/HILPDA/EVI5/CTDSPL/DACT1/SLC7A11/GNB4/NDFIP2/MREG/MAP3K20/TOX/CYFIP1/PTPRK/ZNF827/ARNTL2/BATF/PTGFRN/AGRN/CDK2AP1/GRAMD1B/RHOC/CSRNP1/APOO/ILK/TMEM139/XPNPEP1/TLR2/HMGB3/KLHL42/TRIO/SMCO4/ITGAE/MYH10/ILDR2/ADPRH/SAMSN1/RRAS2/VDR/TTTY14/SCCPDH/CDKN2B/NOTCH2/GSTP1/VRK2/PLAG1/SLC39A1/LRRC32/KLHL23/DENND11/CTTN/EPB41L2/PTGR1/ACYP2/LAMTOR5/PDIA6/EVA1B/KDM5B/…	Resting
GOBP_MYELOID_LEUKOCYTE_MIGRATION	GOBP_MYELOID_LEUKOCYTE_MIGRATION	179	-0.391767	-1.53549	6.763609198410729e-4	0.0465556	0.0443018	3799	tags=25%, list=15%, signal=22%	MMP14/CXCR2/CCL19/MSTN/CSF1/IL23A/CCL17/DUSP1/SLAMF1/NBL1/P2RX4/FLT1/C1QBP/RIPOR2/EDN1/CSF3R/ROR2/CCL20/CCL5/IL4/PF4V1/CCL24/CCL23/TNFSF11/PTPRO/CCR7/PLA2G1B/C5AR1/CCL3/CCL4/THBS1/SYK/CCR2/CCL1/S100A9/CX3CR1/CXCR1/CCL3L1/IL1A/KIT/IL17A/C5AR2/S100A8/CCL22/EDN3	Resting
GOBP_RESPONSE_TO_FUNGUS	GOBP_RESPONSE_TO_FUNGUS	32	-0.630964	-1.88093	6.837461615035079e-4	0.0468395	0.0445721	2509	tags=31%, list=10%, signal=28%	PTX3/BTK/SCIMP/SYK/S100A9/CX3CR1/PLCG2/IL17A/GNLY/S100A8	Resting
REACTOME_SIGNALING_BY_ROBO_RECEPTORS	REACTOME_SIGNALING_BY_ROBO_RECEPTORS	202	-0.377149	-1.50341	6.8422558169969e-4	0.0468395	0.0445721	8730	tags=52%, list=33%, signal=35%	ELOB/RPL31/RPS27/RPL27A/PRKAR2A/PFN1/RPS25/PSMD13/RPS12/PSMD5/RPL36A/NCBP2/PPP3CB/PSME4/RPS27A/RPS29/PSMD6/PSMD8/PSMB3/RPS11/PRKACA/FAU/RPS10/RPL24/RPS24/RPL30/EVL/RPL23A/RPL3/PSMC4/RPL35/RPL39/RPL14/SOS1/RPS20/RPL37/PABPC1/RPL41/RPS23/RPL36/RPS3/RPL12/RPL7A/RPS15A/RPLP1/RPL34/RPS19/RPS26/RPL13A/NCBP1/RPLP2/RPL9/RPL26/RPS8/RPL35A/RPS15/RPS9/RPL28/RPL15/UBA52/RPL38/RPL10A/RPS3A/RPL5/RPL23/RPS7/RPS…	Resting
ZAK_PBMC_MRKAD5_HIV_1_GAG_POL_NEF_AGE_20_50YO_AD5_NAB_TITERS_GT_200_VS_LTE_200_1DY_DN	ZAK_PBMC_MRKAD5_HIV_1_GAG_POL_NEF_AGE_20_50YO_AD5_NAB_TITERS_GT_200_VS_LTE_200_1DY_DN	82	0.4871051366151552	1.694086570530217	6.889301043615984e-4	0.0470331	0.0447563	1862	tags=20%, list=7%, signal=18%	CLEC12A/SAMD4A/ADM/TCN2/IFI27/NLRP3/ID1/CXCL11/CXCL10/RGL1/NR4A1/GPR35/ASCL2/EPHB2/C3AR1/CAMK1	Resting
MIR6886_3P	MIR6886_3P	80	0.5047302185294811	1.7488893200483846	6.922926905999323e-4	0.0470759	0.044797	4986	tags=31%, list=19%, signal=25%	SAMD4A/ADM/RBMS3/LRP11/ETV5/SLC8A3/KIF7/CXXC4/FBXO36/DACT1/SLC8A1/RHOBTB1/PHEX/ZNF827/JPH4/NECTIN1/LIMA1/CCNJ/RNF212/ADPRH/SAMSN1/DMXL1/ZNF514/ATP2C1/FAM210B	Resting
MIR577	MIR577	275	0.3636184086840845	1.4787845130719064	6.933147872898534e-4	0.0470759	0.044797	7699	tags=37%, list=29%, signal=26%	TMEM98/ERC2/CLMN/ZNF334/RBMS3/DACH1/USP6NL/NRXN1/FZD1/FUT11/S100Z/CALCRL/FBXO36/RNF217/JCAD/APLN/SLC7A11/PPP1R3B/EPDR1/AHR/ZNF827/SCN9A/ZC2HC1A/LRP12/TFAP2A/SLIT3/KCNJ13/PRTG/SLC2A14/F2R/TTC30A/TBC1D8B/ZNF546/ZFHX3/RDX/EIF2AK4/NEK1/ZNF280D/BMPR2/C18orf54/TVP23C/PAWR/KLHL2/CLIC4/PCSK5/DENND1B/SMURF2/SERTAD3/ANTXR2/C5/TESC/BAZ2A/GSE1/CDK19/PABIR3/SPAG9/SPIN3/CTSC/PCNX1/TFPI2/SDK1/NEIL2/EXTL2/IPMK/H…	Resting
MIR219A_5P	MIR219A_5P	125	0.4324387845571641	1.5938471257767226	7.078165127720991e-4	0.0479307	0.0456104	6089	tags=32%, list=23%, signal=25%	TMEM98/KIAA1549/RBMS3/PARD3/ETV5/SEMA4G/CXXC4/CDH1/ZNF704/ELOVL7/TSPAN2/DNAJC6/DCBLD2/TPCN1/LGALSL/SKIDA1/LSAMP/RAB17/THRB/GRAMD1B/LPP/RECK/CDYL2/TTC30A/CLOCK/SLC16A7/DNAL1/ANAPC10/SLC41A1/FAM210B/DCAF10/AKAP6/MIER3/ZNF697/SDK1/CC2D1A/S100PBP/DIAPH3/STRBP/ZBTB18	Resting
chr9q34	chr9q34	199	-0.383064	-1.52658	7.216227733466511e-4	0.0487339	0.0463747	6948	tags=39%, list=27%, signal=29%	ENDOG/FPGS/TUBB4B/NSMF/AK1/ARRDC1/PMPCA/ASB6/NUP188/SURF6/LINC00963/C9orf78/SH2D3C/WDR5/ABCA2/EXOSC2/SSNA1/URM1/NTMT1/MIGA2/ANAPC2/DOLK/RN7SL560P/SNORD36B/PTGDS/LCN2/ARF4P1/WDR5-DT/COL5A1/NCLP1/PIP5KL1/PHYHD1/RNU6-881P/SNORD36C/C9orf163/MIR4292/SLC2A6/SNHG7/ENG/ZMYND19/FBXW5/SEC16A/SURF2/GPSM1/TTC16/MRPL41/SLC25A25-AS1/ENSG00000225032/MED22/FAM78A/RNF208/LRRC8A/PNPLA7/MRPS2/SAPCD2/DYNC2I2/PPP1R26…	Resting
GSE11057_NAIVE_CD4_VS_PBMC_CD4_TCELL_UP	GSE11057_NAIVE_CD4_VS_PBMC_CD4_TCELL_UP	193	-0.381365	-1.51109	7.271194475580072e-4	0.0489731	0.0466023	8369	tags=45%, list=32%, signal=31%	ITK/DNAJA3/QRICH1/SNHG32/LCK/CNST/SLC25A45/ZBTB40/ARFIP2/BCL11B/LINS1/ZNF575/EP400P1/ZNF407-AS1/PCYOX1L/SLC39A13/STAT5A/EVL/UBXN1/ZNF420/SF3A3/RCAN3/HAPLN3/ANXA2R/PIK3CD/FOXO1/RIOX1/MIR4453HG/RABEPK/TBRG4/ZNF76/METTL16/TMEM248/PXYLP1/RPS6KA5/NOL11/POLR1E/RGCC/RPUSD4/PMPCA/RPL19/LEPROTL1/C12orf57/SNHG1/DNAJB1/EXOSC2/RPUSD2/CAND2/NEURL4/LAS1L/VPS51/SIGIRR/GRAP/CD6/IMMP1L/SYNJ2/BEX3/IL11RA/STMN3/ZFP…	Resting
RIGGINS_TAMOXIFEN_RESISTANCE_DN	RIGGINS_TAMOXIFEN_RESISTANCE_DN	200	0.396857	1.5545662092177326	7.309553449185495e-4	0.0490994	0.0467226	5040	tags=30%, list=19%, signal=24%	RAB38/STC1/ENC1/IFI27/CDH3/HSPA4L/PALLD/STC2/VAV3/AOPEP/RBM47/SCARB2/IFI6/EMP1/RAI14/MYOF/PYGL/ANXA3/IFITM3/APBB2/BTBD3/FAT1/SHTN1/PLCB1/LGALS3BP/NBPF14/CNN3/DHRS2/PMAIP1/ADAM9/DDX60/SYBU/AP1AR/GSAP/ARHGAP12/TIMP1/CPD/CYP1B1/IRF9/MXI1/IFIT5/OAS1/DSG2/IFIH1/EIF2AK2/NAMPT/NFE2L3/NAB1/TSPAN5/RBMS1/LAMP2/LAPTM4B/PLEKHA5/CXCR4/ALCAM/NEDD9/LAP3/SCCPDH/RAPGEF2	Resting
GOBP_REGULATION_OF_CARDIAC_CONDUCTION	GOBP_REGULATION_OF_CARDIAC_CONDUCTION	18	0.7262122409293585	1.8771836879426884	7.45875862070211e-4	0.0499397	0.0475221	2843	tags=39%, list=11%, signal=35%	RYR2/SLC8A3/EHD3/ANK2/SLC8A1/SLC8A2/CORIN	Resting
MODULE_32	MODULE_32	234	-0.372544	-1.51699	7.475183274141147e-4	0.0499397	0.0475221	9765	tags=57%, list=37%, signal=36%	SRSF10/EIF4H/FEN1/AIMP1/GNAI2/RAB31/CELF2/SNRPA/SNRPC/HNRNPUL1/ETF1/HNRNPL/SNRPB2/RAP1B/EIF5/AARS1/ZFP36/HNRNPA1/SSBP1/NPM1/SNRPA1/CHAF1A/EIF3J/SNRPD1/KARS1/EIF1/ELOB/RPL31/RPS27/RPL27A/SUCLG1/SNRPG/EEF1A1/EIF4EBP2/RPS25/HNRNPF/SMARCC1/SRSF2/RPS12/ILF2/NCBP2/EIF3E/RTCA/CBX6/SNRPD2/RAN/ARFIP2/SNRPE/RPS29/POLA1/RPS11/NCL/RPS10/YBX1/RPL24/EIF2S3/RPS24/EIF4B/RPL23A/SF3A3/RPL3/RPL35/SNRPF/SNU13/EEF1D/…	Resting
GSE6674_PL2_3_VS_ANTI_IGM_AND_CPG_STIM_BCELL_DN	GSE6674_PL2_3_VS_ANTI_IGM_AND_CPG_STIM_BCELL_DN	195	0.3864517450467797	1.5082856768764692	7.494439390561555e-4	0.0499397	0.0475221	8276	tags=51%, list=32%, signal=35%	BCL2L2/SPRY1/PRICKLE1/NR4A3/PFN2/SCARB2/CAMSAP2/DENND5A/REXO5/ANXA3/LTA/RRAGD/AFDN/PRELID2/MPZL2/NRN1/CA13/PTPRK/BMP2K/APLP1/CAPN5/RAP1GDS1/RASA1/HROB/TMEM158/MXI1/CSRNP1/MLLT3/STRADB/DLGAP4/BMPR2/DUSP22/POLI/DCUN1D3/TP53BP2/IFT46/HBEGF/ADPRH/RYBP/TMCO3/HEATR5A/GRINA/LYRM1/RNF11/IRF4/PGM1/ARID5A/NABP1/HIPK2/GAB2/SPAG9/WNK1/UTRN/ZNF524/RAB34/TET2/ST3GAL4/SSH2/DIPK2A/GALC/FDX1/TMEM131L/DNAJC30/SAP3…	Resting
REACTOME_RRNA_PROCESSING	REACTOME_RRNA_PROCESSING	199	-0.553431	-2.05215	1e-10	8.406e-7	7.906666666666668e-7	10752	tags=85%, list=40%, signal=51%	RPL26L1/RPL27A/ELAC2/FAU/RPS27/RPS26/RPLP1/RPL28/BYSL/RPS29/SENP3/FTSJ3/RPS12/MRM1/FBL/MT-RNR2/BUD23/RPS11/EXOSC2/UTP15/NAT10/RRP7A/RPL36AL/RPP14/TSR3/HSD17B10/RPS25/EXOSC9/WDR46/RPLP2/WDR36/NOL11/EXOSC8/XRN2/UTP6/RPL19/RPS9/MPHOSPH6/UTP18/RPS15/RPS27A/EXOSC1/BMS1/KRR1/PELP1/RPS19/RPS20/RPL30/RPS3/DKC1/RPS16/PNO1/RPL24/RPL41/CSNK1E/FCF1/RPL31/RPL10/GNL3/RPS24/RPLP0/RPL14/RPS10/BOP1/EMG1/NCL/NOC4L…	Stimulated
REACTOME_TRANSLATION	REACTOME_TRANSLATION	287	-0.510284	-1.96527	1e-10	8.406e-7	7.906666666666668e-7	10840	tags=75%, list=40%, signal=45%	DAP3/LARS1/MRPL20/RPL26L1/EIF3H/RPL27A/EIF2S1/PABPC1/EIF3K/FAU/MRPS34/MRPL47/RPS27/RPS26/RPLP1/EIF2S2/RPL28/SSR1/MRPS22/RPS29/MRPL34/MTFMT/AURKAIP1/MRPL51/RPS12/MRPS18A/EIF2S3/MT-RNR2/MRPL18/MRPL49/AIMP1/RPS11/SRP19/SEC11C/GSPT1/WARS1/RPL36AL/RARS1/EIF4G1/KARS1/EIF3I/EIF4H/MRPL24/AARS1/RPS25/MRPS7/NARS2/SEC11A/MRPL30/OXA1L/SEC61B/MRPL27/EIF2B5/LARS2/EEF1D/EPRS1/MRPS23/RPLP2/MRPS33/MRPL54/MRPL13/M…	Stimulated
GOBP_RIBOSOME_BIOGENESIS	GOBP_RIBOSOME_BIOGENESIS	296	-0.498068	-1.92579	1e-10	8.406e-7	7.906666666666668e-7	10412	tags=70%, list=39%, signal=43%	BYSL/METTL15/RRP8/MTG2/FTSJ3/NVL/EIF6/MRM1/FBL/ERI3/YTHDF2/BUD23/WBP11/EXOSC2/KRI1/RAN/GLUL/ZNF622/DDX51/UTP15/NAT10/RRP7A/AATF/TSC1/TSR3/RPS25/MRPS7/MYBBP1A/BRIX1/EXOSC9/WDR46/WDR36/NOL11/EXOSC8/XRN2/MRPL36/UTP6/POP7/MPHOSPH6/EFL1/UTP18/RPS15/GNL2/CUL4B/EXOSC1/DROSHA/BMS1/KRR1/NPM1/METTL17/RPS19/DKC1/GEMIN4/METTL5/MPV17L2/RPS16/RPL24/FCF1/RPUSD3/RPL10/RPS24/RPLP0/RPL14/METTL16/BOP1/GNL3L/MAK16/E…	Stimulated
GOBP_RIBONUCLEOPROTEIN_COMPLEX_BIOGENESIS	GOBP_RIBONUCLEOPROTEIN_COMPLEX_BIOGENESIS	430	-0.443055	-1.77021	1.0542619247673458e-9	6.646594304695731e-6	6.25177321387036e-6	10541	tags=64%, list=39%, signal=39%	RPUSD4/TARBP2/SNRPF/EIF2S2/AGO1/SRSF6/BYSL/METTL15/SNRPC/RRP8/MTG2/MCTS1/FTSJ3/NCBP1/NVL/EIF6/EIF2S3/SRSF10/CPSF6/MRM1/FBL/ERI3/YTHDF2/BUD23/WBP11/EXOSC2/KRI1/RAN/LUC7L2/RNU4-2/CELF2/YTHDC1/GLUL/ZNF622/DDX51/UTP15/NAT10/RRP7A/AATF/TSC1/EIF4H/SNRPG/TSR3/SF3A1/RPS25/MRPS7/MYBBP1A/DENR/PRPF31/BRIX1/EXOSC9/WDR46/SF3A3/WDR36/STRAP/NOL11/EXOSC8/XRN2/MRPL36/UTP6/SNRPE/POP7/MPHOSPH6/PRPF39/EFL1/UTP18/RPS…	Stimulated
KEGG_CYTOKINE_CYTOKINE_RECEPTOR_INTERACTION	KEGG_CYTOKINE_CYTOKINE_RECEPTOR_INTERACTION	193	-0.516912	-1.91283	7.809882420346237e-9	3.938992297525828e-5	3.705008220212255e-5	2913	tags=34%, list=11%, signal=31%	TNFRSF18/CCR4/TNFSF11/IL1B/EDAR/CCL2/CCL23/CXCL13/IL18/CXCR2/PPBP/CNTF/CSF1R/LTBR/TNFRSF8/IFNB1/TNFSF14/CCL3/IL2RB/IL23A/CCL24/TSLP/TNFRSF4/IL26/IL2/INHBE/IL21/CXCL8/PDGFRB/MET/TNFRSF19/CCL18/IL7R/IFNL1/CSF1/CCL4L2/EDA/CSF2RB/KIT/PDGFB/IL11/KITLG/CCL4/CLCF1/TNFRSF21/IL17A/IL13/TNFSF15/IFNL3/IL1A/CCL22/CCL3L1/FLT1/IL24/IL17RB/CCR2/CCR8/CXCR6/IL4/IL5RA/BMP2/CCL26/IL3/CSF2/IL5/IL10	Stimulated
GOMF_SIGNALING_RECEPTOR_REGULATOR_ACTIVITY	GOMF_SIGNALING_RECEPTOR_REGULATOR_ACTIVITY	303	-0.463564	-1.80289	1.1099024168318149e-8	4.664919857944118e-5	4.3878142212084416e-5	2985	tags=29%, list=11%, signal=26%	CLEC11A/GDF10/TNFSF11/IL1B/SEMA6A/BMP10/PGF/CCL2/EDN2/IL36G/TAL1/CCL23/ERFE/CXCL13/IL18/GPHA2/LEFTY1/NRG2/PPBP/CNTF/GDF7/IL1RN/IFNB1/SEMA4A/TNFSF14/CCL3/OXT/IL23A/IL17F/RLN2/CCL24/RLN1/TSLP/IL26/ADM2/IL2/GDF15/INHBE/IL21/CXCL8/JAG1/SPP1/TYMP/ZP3/WNT4/ADM/CCL18/METRNL/IFNL1/CSF1/EDA/GAL/VGF/FGF9/PDGFB/IL11/KITLG/CCL4/CLCF1/SPX/BMP8B/IL17A/IL13/TNFSF15/ESR2/IFNL3/IL1A/CCL22/CCL3L1/IL24/TG/NPPC/EDN1…	Stimulated
HOWARD_NEUTROPHIL_INACT_MONOV_INFLUENZA_A_INDONESIA_05_2005_H5N1_AGE_18_49YO_1DY_UP	HOWARD_NEUTROPHIL_INACT_MONOV_INFLUENZA_A_INDONESIA_05_2005_H5N1_AGE_18_49YO_1DY_UP	378	0.38546990366092465	1.676048465294798	6.130893289284262e-8	2.2086980995595788e-4	2.077496983168896e-4	4775	tags=30%, list=18%, signal=25%	TFEC/GBP1P1/BATF2/SORT1/ANXA3/SECTM1/PLAAT4/CARD17/ANXA2R/TMEM229B/APOL4/RASGRP3/PRRG4/EPB41L5/CD274/SCRN1/PSME2P2/GBP6/LHFPL2/GBP3/PDCD1LG2/SERPING1/IL18R1/ATP10D/RIPK2/GBP4/APOBEC3D/FRMD3/GBP1/FCER2/SESTD1/CARD16/ZNF496/H2BC18/FAM241A/STX11/HLA-DRB1/MSRB2/CD74/CALHM6/CEACAM1/PDE4B/NAPA/HLA-DRA/DDX58/AP1AR/TMEM272/RAB20/PRR5L/HLA-DRB5/HLA-K/CPNE5/CREG1/NPC2/GADD45B/ITPRIPL2/IFI44L/CIITA/ENTPD6/S…	Stimulated
GOBP_NCRNA_PROCESSING	GOBP_NCRNA_PROCESSING	375	-0.431302	-1.70271	1.497209221404268e-7	4.719577768171603e-4	4.4392253414636545e-4	10439	tags=63%, list=39%, signal=39%	AGO1/TRMT1L/BYSL/METTL15/RRP8/MTFMT/FTSJ3/ELAC1/NVL/EIF6/METTL2B/LAGE3/PARN/MRM1/FBL/ERI3/YTHDF2/BUD23/WBP11/INTS14/EXOSC2/NSUN6/KRI1/NSUN2/METTL3/TRNT1/SRRT/DDX51/UTP15/NAT10/RRP7A/KARS1/AARS1/RPP14/TSR3/POP1/TYW1/HSD17B10/RPS25/GRSF1/STAT3/BRIX1/EXOSC9/WDR46/ELP4/WDR36/TRMT5/NOL11/EXOSC8/XRN2/THADA/UTP6/MOCS3/MTO1/POP7/TRMT6/WDR4/MPHOSPH6/TRIT1/UTP18/RPS15/EXOSC1/DROSHA/BMS1/INTS6L/KRR1/FTSJ1/R…	Stimulated
DESCARTES_FETAL_CEREBRUM_VASCULAR_ENDOTHELIAL_CELLS	DESCARTES_FETAL_CEREBRUM_VASCULAR_ENDOTHELIAL_CELLS	421	-0.413008	-1.64314	1.9830106867244157e-7	5.556395944201813e-4	5.226334832122571e-4	4087	tags=32%, list=15%, signal=28%	COL6A2/ITGA4/SAMM50/CCDC85B/PCOLCE/RGS5/SOCS1/CD79B/ISG15/CBX2/CTSK/C8orf58/ETS1/IFIT3/HBB/ERG/FGR/PLXDC1/LSR/VWA1/FHL3/RPL10AP2/MT1E/NAMPTP1/LINC02765/WDR86-AS1/HIC1/TEK/DEGS2/NPIPB4/QPCT/NOS3/FAM43A/JAG2/PROCR/CD19/VDAC2P5/S100P/CLEC11A/KLF2/GIMAP1/C1orf54/PLEK2/USHBP1/KIF26A/FOXC1/F2RL2/JAML/MSX1/PGF/GPR4/RPSAP11/MYLK2/TMC4/CRYBB3/TNN/DNASE1L3/EDNRA/SOX18/CYP51A1P2/MYZAP/TMEM176B/A4GALT/MT1F/L…	Stimulated
GOBP_RRNA_METABOLIC_PROCESS	GOBP_RRNA_METABOLIC_PROCESS	260	-0.469107	-1.7868	2.798426974268255e-7	7.057073143709686e-4	6.637868782964301e-4	10412	tags=70%, list=39%, signal=43%	BYSL/METTL15/RRP8/FTSJ3/NVL/EIF6/MRM1/FBL/ERI3/YTHDF2/BUD23/WBP11/EXOSC2/KRI1/DDX51/UTP15/NAT10/RRP7A/IPPK/TSR3/RPS25/GTF3C6/BRIX1/DEDD2/EXOSC9/TAF1B/WDR46/WDR36/NOL11/EXOSC8/XRN2/GTF3C2/UTP6/POP7/MRPL44/MPHOSPH6/UTP18/RPS15/EXOSC1/DROSHA/BMS1/KRR1/RPS19/DKC1/GEMIN4/METTL5/RPS16/FCF1/RPUSD3/RPS24/RPL14/METTL16/BOP1/MAK16/EMG1/ZNHIT3/UTP23/TFB2M/NCL/NOC4L/METTL15P1/DHX37/HELB/SLX9/DDX18/UTP11/GTF3…	Stimulated
GOMF_STRUCTURAL_CONSTITUENT_OF_RIBOSOME	GOMF_STRUCTURAL_CONSTITUENT_OF_RIBOSOME	160	-0.51825	-1.88205	4.166404693466533e-7	9.551672141803548e-4	8.984283575366015e-4	10840	tags=81%, list=40%, signal=48%	DAP3/MRPL20/RPL26L1/RPL27A/MRPS34/MRPL47/RPS27/RPS26/RPLP1/RPL28/MRPS22/RPS29/MRPL34/MRPL51/RPS12/MRPS18A/MRPL18/MRPL49/RPS11/RPL36AL/MRPL24/RPS25/MRPS7/MRPL30/MRPL27/MRPS23/RPLP2/MRPS33/MRPL54/MRPL13/MRPL36/RPL19/MRPL44/RPS9/RPS15/RPS27A/MRPL11/RPS19/RPS20/RPL30/RPS3/MRPS18C/RPS16/RPL24/RPL41/MRPL35/MRPL19/RPL31/RPL10/RPS24/RPLP0/RPL14/RPS10/MRPL22/MRPL15/RPL18A/RPS28/RPS8/RPL13A/RPS6/RPS5/RPS14…	Stimulated
GNF2_EIF3S6	GNF2_EIF3S6	118	-0.558463	-1.97511	5.622532391063618e-7	0.00118158	0.00111139	10742	tags=83%, list=40%, signal=50%	EIF3H/RPL27A/PABPC1/EIF3K/FAU/DDX50/RPL28/RPS29/RPS12/PAPOLA/FBL/AIMP1/CNOT7/CDV3/RPL36AL/KARS1/POLR1D/RPS25/PMPCB/EPRS1/RPLP2/NOL11/EIF3F/RPL19/RPS9/NACA/RPS15/BTF3/NPM1/RPS19/RPS20/RPL30/RPS3/EIF3E/GDI2/RPS16/RPL24/RPL41/PNRC2/RPL31/RPS24/TAF1D/RPL14/RPS10/EIF3D/RPL18A/NSA2/RPS28/RPS8/RBBP6/RPL13A/RPS6/RPS14/RPL8/GTF3A/RPS4X/RPL11/RPL35/RPS21/RPL15/CCDC59/RPS23/RPS2/RPL10A/EIF4B/RPL17/RPSA/RPL3…	Stimulated
GOBP_SENSORY_PERCEPTION	GOBP_SENSORY_PERCEPTION	384	-0.414699	-1.63756	6.69652297311781e-7	0.00129902	0.00122186	3360	tags=19%, list=13%, signal=17%	TIMM9/CACNA1D/FAM161A/OPRL1/BTBD9/RGS16/TAS2R19/OR56B1/TPRN/CD36/GBX1/OR52K2/MMP24/DRGX/CCL2/CRYBB3/TMIE/GJC3/GUCY2F/CRX/CCL3/OXT/P2RX7/SOBP/OAT/AOC2/ASIC1/TFAP2A/PTAFR/COL4A3/CNGA1/TAC1/GRIN2D/HOXA1/GABRR2/BEST1/UCHL1/FZD2/RRH/SIX3/DDIT3/GJA3/KIT/OR52N4/RORB/DCDC2/SPTBN4/WFS1/SPX/OR2B6/SIX1/BBS9/IL1A/ABCA4/GJB2/CRYGS/MARVELD2/P2RY1/CCR2/PTGES/NAV2/PTGS2/MGLL/EDN1/MYO15A/EPAS1/COL1A1/NTRK1/FZD4/G…	Stimulated
DESCARTES_FETAL_LIVER_HEPATOBLASTS	DESCARTES_FETAL_LIVER_HEPATOBLASTS	231	-0.471061	-1.77622	7.231869129454016e-7	0.00130267	0.00122529	2539	tags=25%, list=9%, signal=23%	ALB/SYNE4/MT1H/TAT-AS1/SUGCT/CREB3L3/PLA1A/LDHD/DUSP9/SLC16A11/LINC01146/MT1F/PROC/TMPRSS6/ATF5/CYP2J2/ADM2/ALDH8A1/ENPP1/TJP3/CNGA1/CA5A/ASAH2B/FYTTD1P1/TMEM54/ERBB3/CPS1/DQX1/GLT1D1/NUGGC/HAL/DDC/SLC39A14/HKDC1/CHDH/CTNND2/MST1L/LINC01816/ACSM2A/DCDC2/CYP19A1/SOWAHA/SERPINA1/MT1G/F12/CLDN14/GREB1/ASS1/PDCD1/GJB2/IL17RB/SLC17A1/MAOA/TENM1/SLC17A3/CYP4F3/EPB41L4B/MAOB	Stimulated
FLETCHER_PBMC_BCG_10W_INFANT_PPD_STIMULATED_VS_UNSTIMULATED_10W_UP	FLETCHER_PBMC_BCG_10W_INFANT_PPD_STIMULATED_VS_UNSTIMULATED_10W_UP	84	-0.597463	-2.00783	1.0356663010026378e-6	0.00153344	0.00144235	3602	tags=43%, list=13%, signal=37%	IER3/CXCR5/PYCR1/RGS16/PIM2/CKB/IL1B/PHGDH/IL36G/TNFAIP6/GNG8/SESN2/DDIT4/CCL3/PTX3/DUSP5/TRIB3/CHAC1/SLC7A7/CXCL8/MMP14/ABTB2/C2CD4B/C15orf48/CCL4/G0S2/SERPINA1/MT1G/IL1A/CCL22/CCL3L1/PTGS2/EDN1/NEU4/MMP10/CSF2	Stimulated
GOCC_RIBOSOMAL_SUBUNIT	GOCC_RIBOSOMAL_SUBUNIT	172	-0.49687	-1.82417	1.0699350341831208e-6	0.00153344	0.00144235	10851	tags=79%, list=40%, signal=47%	ZCCHC17/DAP3/MRPL20/RPL26L1/RPL27A/MRPS34/MRPL47/RPS27/RPS26/RPLP1/RPL28/MRPS22/RPS29/MRPL34/MRPL51/RPS12/MRPS18A/MRPL18/MRPL49/RPS11/RPL36AL/MRPL24/RPS25/MRPS7/MRPL30/MRPL27/RPLP2/MRPS33/MRPL54/MRPL13/MRPL36/MRPL40/RPL19/MRPL44/RPS9/RPS15/RPS27A/MRPL11/RPS19/RPS20/RPL30/RPS3/MRPS18C/MRPL38/MPV17L2/RPS16/RPL24/RPL41/MRPL35/MRPL19/RPL31/RPL10/RPS24/RPLP0/RPL14/RPS10/MRPL22/MRPL15/RPL18A/MRPL45/RPS…	Stimulated
NABA_SECRETED_FACTORS	NABA_SECRETED_FACTORS	201	-0.475222	-1.76609	9.395700404112028e-7	0.00153344	0.00144235	3278	tags=33%, list=12%, signal=29%	IL16/SFRP1/FGFBP2/S100P/GDF10/TNFSF11/EGFL7/IL1B/BMP10/PGF/CCL2/IL36G/CCL23/CXCL13/IL18/LEFTY1/NRG2/PPBP/CNTF/GDF7/IL1RN/IFNB1/TNFSF14/CCL3/IL23A/IL17F/CCL24/S100A13/IL26/IL2/GDF15/INHBE/CXCL8/WNT4/CCL18/CSF1/S100A5/CCL4L2/EDA/MST1L/FGF9/PDGFB/IL11/KITLG/CCL4/CLCF1/BMP8B/IL17A/IL13/MEGF6/TNFSF15/ANGPTL4/IL1A/CCL22/IL24/IL4/BMP2/FGF19/FSTL3/CCL26/WNT9A/IL3/WNT5A/CSF2/IL5/IL10	Stimulated
GOBP_TRANSMEMBRANE_RECEPTOR_PROTEIN_TYROSINE_KINASE_SIGNALING_PATHWAY	GOBP_TRANSMEMBRANE_RECEPTOR_PROTEIN_TYROSINE_KINASE_SIGNALING_PATHWAY	497	-0.386099	-1.56005	1.0945310970969288e-6	0.00153344	0.00144235	4417	tags=24%, list=16%, signal=20%	KALRN/SAMD12/SPRY4/MAPKAPK3/NUS1/MIR342/CD7/SLA/NR4A3/AREG/PLAUR/SOCS1/TXNIP/DOK4/PTK6/PTPRA/UBASH3B/FGF2/CRIM1/RYK/ZBTB7B/ERRFI1/VAV2/SH2B2/NGEF/SGPL1/FGR/PDK2/POLR1G/WASF1/TEK/MYORG/EPHB6/GRB10/AR/ITGA5/PTGIR/ESM1/IL1B/MUC20/FOXC1/SEMA6A/PGF/INSRR/TAL1/RHBDF1/ERFE/LTK/RHOQ/RET/LOX/CSF1R/RUNX2/DDIT4/CASS4/CDK5R1/IGFBP2/GATA3/SH2B3/APOD/RBPJ/GDF15/CD8A/ENPP1/ERBB2/INSR/PDGFRB/FFAR3/COL4A3/MET/NRP…	Stimulated
IL2_UP.V1_UP	IL2_UP.V1_UP	164	-0.502235	-1.83176	1.2449708563183477e-6	0.0016524	0.00155425	4191	tags=36%, list=16%, signal=31%	NCS1/CCDC85B/ADAM19/TNFRSF1B/SOCS1/PIM1/PUS1/SLC2A3/SPHK1/LIF/POLR1G/EGR1/PRAF2/SNHG17/RGS16/PIM2/CCR4/TNFSF11/F2RL2/TWNK/FOSL2/TNFSF14/FOXP3/TMPRSS6/RPP25/TNFRSF4/VDR/AATK/PYCR3/CISH/INSR/TM4SF1/SPP1/ZBTB32/PPP4R4/ABTB2/CALML4/DUSP6/KCNE5/AIM2/DNAAF11/RGCC/EHD2/POLR3G/RAC3/TNFRSF21/DUSP4/IL13/EGR2/MEGF6/IL1A/TMEM158/FLT1/PLPP2/BMP2/RHOB/IL5/IL10/GNRH2	Stimulated
GSE13485_PRE_VS_POST_YF17D_VACCINATION_PBMC_UP	GSE13485_PRE_VS_POST_YF17D_VACCINATION_PBMC_UP	150	-0.510778	-1.84625	1.7699157026473388e-6	0.00223169	0.00209912	3514	tags=22%, list=13%, signal=19%	PLEKHN1/RPL6/ALPK2/HTRA4/USP3-AS1/PRKY/ITGB8/SDC2/CXCR2/DMRTA2/EIF3L/NSUN7/TEAD1/ASB2/DANCR/CFAP45/ELAPOR1/MPZL3/FBXL13/GLT1D1/MYO10/KIT/DBIL5P/PTPN14/EFNA1/IL24/DDR2/EPAS1/RSPH1/GJB6/CYP4F3/WNT5A/CLDN1	Stimulated
REACTOME_EUKARYOTIC_TRANSLATION_INITIATION	REACTOME_EUKARYOTIC_TRANSLATION_INITIATION	116	-0.555386	-1.95681	1.9471461862887938e-6	0.00233824	0.00219935	10752	tags=88%, list=40%, signal=53%	RPL26L1/EIF3H/RPL27A/EIF2S1/PABPC1/EIF3K/FAU/RPS27/RPS26/RPLP1/EIF2S2/RPL28/RPS29/RPS12/EIF2S3/RPS11/RPL36AL/EIF4G1/EIF3I/EIF4H/RPS25/EIF2B5/RPLP2/EIF2B1/EIF3F/RPL19/RPS9/RPS15/RPS27A/RPS19/RPS20/RPL30/EIF1AX/RPS3/EIF3E/RPS16/RPL24/RPL41/EIF3G/RPL31/RPL10/RPS24/RPLP0/RPL14/RPS10/EIF3D/RPL18A/RPS28/RPS8/RPL13A/RPS6/RPS5/EIF3J/RPS14/RPL8/RPS4X/RPL11/RPL35/EIF3M/RPS21/RPL15/RPS23/RPS2/RPL10A/EIF4B/R…	Stimulated
KEGG_RIBOSOME	KEGG_RIBOSOME	86	-0.579419	-1.9564	2.2691042019878906e-6	0.00260101	0.00244651	10752	tags=93%, list=40%, signal=56%	RPL26L1/RPL27A/FAU/RPS27/RPS26/RPLP1/RPL28/RPS29/RPS12/RPS11/RPL36AL/RPS25/RPLP2/MRPL13/RPL19/RPS9/RPS15/RPS27A/RPS19/RPS20/RPL30/RPS3/RPS16/RPL24/RPL41/RPL31/RPL10/RPS24/RPLP0/RPL14/RPS10/RPL18A/RPS28/RPS8/RPL13A/RPS6/RPS5/RPL8/RPS4X/RPL11/RPL35/RPS21/RPL15/RPS23/RPS2/RPL10A/RPL17/RPSA/RPL37/RPL32/RPL13/RPL7A/RPL3/RPL34/RPL9/RPL12/RPL38/RPL37A/RPL18/RPL22/RPL27/RPL36/RPS13/RPS15A/RPL35A/RPL7/RPL…	Stimulated
GOCC_MHC_PROTEIN_COMPLEX	GOCC_MHC_PROTEIN_COMPLEX	24	0.7840481969268076	2.2300081570754937	3.1843876986203568e-6	0.00349147	0.00328407	4348	tags=75%, list=16%, signal=63%	HLA-DQB2/HLA-H/HFE/HLA-G/HLA-DQA2/HLA-DRB1/CD74/HLA-DQA1/HLA-DRA/HLA-DRB5/HLA-DPA1/HLA-F/HLA-A/HLA-DPB1/HLA-DQB1/HLA-DMB/HLA-E/HLA-C	Stimulated
REACTOME_SRP_DEPENDENT_COTRANSLATIONAL_PROTEIN_TARGETING_TO_MEMBRANE	REACTOME_SRP_DEPENDENT_COTRANSLATIONAL_PROTEIN_TARGETING_TO_MEMBRANE	110	-0.544062	-1.9092	3.6523139803570994e-6	0.00383767	0.0036097	10752	tags=82%, list=40%, signal=49%	RPL26L1/RPL27A/FAU/RPS27/RPS26/RPLP1/RPL28/SSR1/RPS29/RPS12/RPS11/SRP19/SEC11C/RPL36AL/RPS25/SEC11A/SEC61B/RPLP2/RPL19/RPS9/RPS15/RPS27A/RPS19/RPS20/RPL30/RPS3/RPS16/RPL24/RPL41/RPL31/RPL10/RPS24/RPLP0/SRP54/RPL14/RPS10/RPL18A/RPS28/RPS8/RPL13A/RPS6/RPS5/RPS14/RPL8/RPS4X/SPCS2/RPL11/RPL35/RPS21/RPL15/RPS23/RPS2/RPL10A/RPL17/RPSA/RPL37/RPL32/RPL13/RPL7A/RPL3/RPL34/SSR3/RPL9/RPL12/RPL38/RPL37A/RPL1…	Stimulated
WP_CYTOPLASMIC_RIBOSOMAL_PROTEINS	WP_CYTOPLASMIC_RIBOSOMAL_PROTEINS	86	-0.571516	-1.92972	4.244278878551005e-6	0.00427622	0.0040222	10721	tags=92%, list=40%, signal=55%	RPL27A/FAU/RPS27/RPS26/RPLP1/RPL28/RPS29/RPS12/RPS11/RPS25/RPLP2/RPL19/RPS9/RPS15/RPS27A/RPS19/RPS20/RPL30/RPS3/RPS16/RPL24/RPL41/MRPL19/RPL31/RPL10/RPS24/RPLP0/RPL14/RPS10/RPL18A/RPS28/RPS8/RPS6KA2/RPL13A/RPS6/RPS5/RPS14/RPL8/RPS4X/RPL11/RPL35/RPS21/RPL15/RPS6KB1/RPS23/RPS2/RPL10A/RPL17/RPSA/RPL37/RPL32/RPL13/RPL7A/RPL3/RPL34/RPS6KA1/RPL9/RPL12/RPL38/RPL37A/RPL18/RPL22/RPL27/RPL36/RPS13/RPS15A/R…	Stimulated
GOBP_REGULATION_OF_SYSTEM_PROCESS	GOBP_REGULATION_OF_SYSTEM_PROCESS	400	-0.399656	-1.58456	4.40881941578188e-6	0.00427622	0.0040222	4424	tags=24%, list=17%, signal=21%	CST7/AIF1/ATP2B1/AKAP6/S1PR2/PPARG/NR4A3/SLC8A3/HOMER1/SSTR2/BIN1/TNFRSF1B/SLC8A1/SMAD7/KCNMB4/ERRFI1/ITGAX/SPHK1/CACNA1D/OPRL1/OXTR/TPM1/NOS3/LMNA/DSG2/PDE4D/NLGN4X/GSTM2/FAAH/BMP10/KCNB2/MYLK2/PI16/EDN2/PDE5A/GJC3/EDNRA/ATP2A1/NEUROD1/TMIGD3/GPR35/CCL3/OXT/LMCD1/CYP2J2/SLC8A2/ADM2/SLC22A5/IL2/CAMK2B/STX1A/PTAFR/HOPX/TNNI2/TMEM38A/DLGAP3/IRX3/TYMP/MYH7/DRD3/GRIN2D/FBXO32/CALCRL/ADM/ANK2/KCNE5/ZN…	Stimulated
GSE18791_CTRL_VS_NEWCASTLE_VIRUS_DC_2H_DN	GSE18791_CTRL_VS_NEWCASTLE_VIRUS_DC_2H_DN	152	-0.500023	-1.80501	5.071856970425961e-6	0.00473711	0.00445572	4319	tags=34%, list=16%, signal=28%	TRAF1/IFIT1/SLC25A33/TP53INP2/NR4A3/AREG/HOMER1/ISG15/IFIT3/ZNF620/ERRFI1/NFKBID/SCML1/B3GNT5/IRAK2/NOS3/DUBR/HUS1B/PRG2/ZC3H8/RSPH9/FAM9C/ATP6V1FNB/CREB3L3/RNF19A/IRF7/IFNB1/NACA2/KBTBD8/NEURL3/MXD1/ZNF711/ZC3H12C/MAK/WDR19/EFNB2/CAMKK1/METRNL/DIPK1B/FGF9/SPTBN4/IFIT2/GPLD1/CCNA1/CREB5/TAMALIN/PTGS2/MEX3B/ZNF165/RHOB/GJB6	Stimulated
WP_OVERVIEW_OF_PROINFLAMMATORY_AND_PROFIBROTIC_MEDIATORS	WP_OVERVIEW_OF_PROINFLAMMATORY_AND_PROFIBROTIC_MEDIATORS	84	-0.573216	-1.92635	6.4806049257968795e-6	0.00563857	0.00530362	2611	tags=46%, list=10%, signal=42%	IL1B/CCL2/IL36G/CCL23/CXCL13/IL18/PPBP/CNTF/IL1RN/IFNB1/CCL3/IL23A/IL17F/CCL24/TSLP/IL26/IL2/IL21/CXCL8/SPP1/CCL18/IFNL1/CSF1/CCL4L2/IL11/CCL4/IL17A/IL13/IFNL3/IL1A/CCL22/CCL3L1/IL24/IL4/CCL26/IL3/CSF2/IL5/IL10	Stimulated
[truncated: 169 more rows]
