# Supplementary material for: Central control of dynamic gene circuits governs T cell rest and activation
Source: Nature. 2024 Dec 11;637(8047):930–9. doi: 10.1038/s41586-024-08314-y (PMC11754113; doi:10.1038/s41586-024-08314-y)
Supplement: Supplementary file 3 — Supplementary Tables 1–12 [file 41586_2024_8314_MOESM3_ESM.zip › 2023-10-17819C-s3/2023-10-17819C-S6_sgrna_sequences.xlsx]

## Sheet: arrayed_assays
Gene	sgRNA	sequence	experiment	modality
TAF5L	s_3244	TAAGGTGAGGACTTTGCACA	stimulation flow timecourse	CRISPR KO
ZNF217	s_2471	GGACACATAATGGCAAATCG	stimulation flow timecourse	CRISPR KO
BPTF	s_496	GCCTTCGATCAAGTGCACTG	stimulation flow timecourse	CRISPR KO
MED12	s_2770	CAGTGAGTAGTGCCAAACCA	stimulation flow timecourse	CRISPR KO
SMARCB1	s_1812	TGAGAACGCATCTCAGCCCG	stimulation flow timecourse	CRISPR KO
PRDM1	s_91	GGGGAGCGAGTGATGTACGT	stimulation flow timecourse	CRISPR KO
BACH2	s_3748	GTTCAGCATAACGAAAAGTG	stimulation flow timecourse	CRISPR KO
AAVS1	AAVS1_1	GGGGCCACTAGGGACAGGAT	stimulation flow timecourse	CRISPR KO
IL2RA	s_994	GGATACAGGGCTCTACACAG	stimulation flow timecourse	CRISPR KO
MYC	s_1296	GCTGCACCGAGTCGTAGTCG	stimulation flow timecourse	CRISPR KO
CBFB	s_135	GCCGACTTACGATTTCCGAG	stimulation flow timecourse	CRISPR KO
AAVS1	AAVS1_3	TAAGCAAACCTTAGAGGTTC	stimulation flow timecourse	CRISPR KO
SOCS3	s_2642	GCGGATCAGAAAGGTGCCGG	stimulation flow timecourse	CRISPR KO
NFKB2	s_1388	GGGACCAGCCAAGATCGAGG	stimulation flow timecourse	CRISPR KO
NR4A3	s_2529	CCTGCGTGTACCAAATGCAG	stimulation flow timecourse	CRISPR KO
TAF5L	s_3243	GCGGACCAGTGTACAGCACG	stimulation flow timecourse	CRISPR KO
ZNF217	s_2469	CAAAATCTCACCCTGAAACG	stimulation flow timecourse	CRISPR KO
BPTF	s_494	ACTGCTATCCTGAATAGACA	stimulation flow timecourse	CRISPR KO
MED12	s_2772	TTCACATTATGACCAACACC	stimulation flow timecourse	CRISPR KO
SMARCB1	s_1812	TGAGAACGCATCTCAGCCCG	stimulation flow timecourse	CRISPR KO
PRDM1	s_91	GGGGAGCGAGTGATGTACGT	stimulation flow timecourse	CRISPR KO
BACH2	s_3748	GTTCAGCATAACGAAAAGTG	stimulation flow timecourse	CRISPR KO
AAVS1	AAVS1_2	GGACGCACCATTCTCACAAA	stimulation flow timecourse	CRISPR KO
IL2RA	s_995	TGGCTTTGAATGTGGCGTGT	stimulation flow timecourse	CRISPR KO
MYC	s_1295	CTTCGGGGAGACAACGACGG	stimulation flow timecourse	CRISPR KO
CBFB	s_135	GCCGACTTACGATTTCCGAG	stimulation flow timecourse	CRISPR KO
SOCS3	s_2642	GCGGATCAGAAAGGTGCCGG	stimulation flow timecourse	CRISPR KO
NFKB2	s_1388	GGGACCAGCCAAGATCGAGG	stimulation flow timecourse	CRISPR KO
NR4A3	s_2529	CCTGCGTGTACCAAATGCAG	stimulation flow timecourse	CRISPR KO
AAVS1	AAVS1_4	CCTCTAAGGTTTGCTTACGA	stimulation flow timecourse	CRISPR KO
MEF2D	s_1220	GGTGAGCGAATGAGTAGACT	stimulation flow timecourse	CRISPR KO
MEF2D	s_1217	CAAGTACCGACGCGCCAGCG	stimulation flow timecourse	CRISPR KO
TAF5L	s_3244	TAAGGTGAGGACTTTGCACA	stimulation flow timecourse	CRISPR KO
ZNF217	s_2471	GGACACATAATGGCAAATCG	stimulation flow timecourse	CRISPR KO
BPTF	s_496	GCCTTCGATCAAGTGCACTG	stimulation flow timecourse	CRISPR KO
MED12	s_2770	CAGTGAGTAGTGCCAAACCA	stimulation flow timecourse	CRISPR KO
SMARCB1	s_1812	TGAGAACGCATCTCAGCCCG	stimulation flow timecourse	CRISPR KO
PRDM1	s_91	GGGGAGCGAGTGATGTACGT	stimulation flow timecourse	CRISPR KO
BACH2	s_3748	GTTCAGCATAACGAAAAGTG	stimulation flow timecourse	CRISPR KO
AAVS1	AAVS1_1	GGGGCCACTAGGGACAGGAT	stimulation flow timecourse	CRISPR KO
IL2RA	s_994	GGATACAGGGCTCTACACAG	stimulation flow timecourse	CRISPR KO
MYC	s_1296	GCTGCACCGAGTCGTAGTCG	stimulation flow timecourse	CRISPR KO
CBFB	s_135	GCCGACTTACGATTTCCGAG	stimulation flow timecourse	CRISPR KO
AAVS1	AAVS1_3	TAAGCAAACCTTAGAGGTTC	stimulation flow timecourse	CRISPR KO
SOCS3	s_2642	GCGGATCAGAAAGGTGCCGG	stimulation flow timecourse	CRISPR KO
NFKB2	s_1388	GGGACCAGCCAAGATCGAGG	stimulation flow timecourse	CRISPR KO
NR4A3	s_2529	CCTGCGTGTACCAAATGCAG	stimulation flow timecourse	CRISPR KO
TAF5L	s_3243	GCGGACCAGTGTACAGCACG	stimulation flow timecourse	CRISPR KO
ZNF217	s_2469	CAAAATCTCACCCTGAAACG	stimulation flow timecourse	CRISPR KO
BPTF	s_494	ACTGCTATCCTGAATAGACA	stimulation flow timecourse	CRISPR KO
MED12	s_2772	TTCACATTATGACCAACACC	stimulation flow timecourse	CRISPR KO
SMARCB1	s_1812	TGAGAACGCATCTCAGCCCG	stimulation flow timecourse	CRISPR KO
PRDM1	s_91	GGGGAGCGAGTGATGTACGT	stimulation flow timecourse	CRISPR KO
BACH2	s_3748	GTTCAGCATAACGAAAAGTG	stimulation flow timecourse	CRISPR KO
AAVS1	AAVS1_2	GGACGCACCATTCTCACAAA	stimulation flow timecourse	CRISPR KO
IL2RA	s_995	TGGCTTTGAATGTGGCGTGT	stimulation flow timecourse	CRISPR KO
MYC	s_1295	CTTCGGGGAGACAACGACGG	stimulation flow timecourse	CRISPR KO
CBFB	s_135	GCCGACTTACGATTTCCGAG	stimulation flow timecourse	CRISPR KO
SOCS3	s_2642	GCGGATCAGAAAGGTGCCGG	stimulation flow timecourse	CRISPR KO
NFKB2	s_1388	GGGACCAGCCAAGATCGAGG	stimulation flow timecourse	CRISPR KO
NR4A3	s_2529	CCTGCGTGTACCAAATGCAG	stimulation flow timecourse	CRISPR KO
AAVS1	AAVS1_4	CCTCTAAGGTTTGCTTACGA	stimulation flow timecourse	CRISPR KO
MEF2D	s_1220	GGTGAGCGAATGAGTAGACT	stimulation flow timecourse	CRISPR KO
MEF2D	s_1217	CAAGTACCGACGCGCCAGCG	stimulation flow timecourse	CRISPR KO
KLF2	s_2844	TCGGGGTAATAGAACGCAGG	stimulation flow timecourse	CRISPR KO
GATA3	s_602	CAGGGAGTGTGTGAACTGTG	stimulation flow timecourse	CRISPR KO
GATA3	s_601	AGGTACCCTCCGACCCACCA	stimulation flow timecourse	CRISPR KO
AAVS1	AAVS1_1	GGGGCCACTAGGGACAGGAT	cell type differential flow	CRISPR KO
FOXO1	s_557	ACAGGTTGCCCCACGCGTTG	cell type differential flow	CRISPR KO
MEF2D	s_1220	GGTGAGCGAATGAGTAGACT	cell type differential flow	CRISPR KO
MBD2	s_2640	CGAAAATCTGGGCTAAGTGC	cell type differential flow	CRISPR KO
MED30	s_4235	GGACATCGTGTACCGCACCA	cell type differential flow	CRISPR KO
FOXP3	s_3330	CCCACCCACAGGGATCAACG	cell type differential flow	CRISPR KO
USP22	s_3110	CCTCGAACTGCACCATAGGT	cell type differential flow	CRISPR KO
ZNF217	s_2471	GGACACATAATGGCAAATCG	cell type differential flow	CRISPR KO
ATXN7L3	s_3594	CATCGCTCAGGAGATATACG	cell type differential flow	CRISPR KO
DNMT1	s_313	GAGGCAAAAAGAAATCCCCA	cell type differential flow	CRISPR KO
MED14	s_2673	ATCACACATAGCGACGAAGT	cell type differential flow	CRISPR KO
TAF5L	s_3244	TAAGGTGAGGACTTTGCACA	cell type differential flow	CRISPR KO
AAVS1	AAVS1_3	TAAGCAAACCTTAGAGGTTC	cell type differential flow	CRISPR KO
MED11	s_5200	CACCGCTTCAGTGCAACACG	cell type differential flow	CRISPR KO
MYC	s_1296	GCTGCACCGAGTCGTAGTCG	cell type differential flow	CRISPR KO
MED12	s_2770	CAGTGAGTAGTGCCAAACCA	cell type differential flow	CRISPR KO
PTEN	s_1640	CCAATTCAGGACCCACACGA	cell type differential flow	CRISPR KO
IL2RA	s_994	GGATACAGGGCTCTACACAG	cell type differential flow	CRISPR KO
BPTF	s_496	GCCTTCGATCAAGTGCACTG	cell type differential flow	CRISPR KO
BATF	s_2879	ATGTGAGAAGAGTTCAGAGG	cell type differential flow	CRISPR KO
HIVEP2	s_694	GACAAGATGTCAGACCTAGG	cell type differential flow	CRISPR KO
MED20	s_7052	AACAGACATGATGCGGTCTA	Mediator complex flow	CRISPR KO
MED19	s_7024	CACCTGGCAGTTCCCTCATG	Mediator complex flow	CRISPR KO
MED24	s_7009	CCTCGAGCAGGATCACGGCG	Mediator complex flow	CRISPR KO
MED9	s_7017	TTGATGATGTTGTGAACCAA	Mediator complex flow	CRISPR KO
MED12L	s_7023	TGCCAATGGTTCGAGCAACG	Mediator complex flow	CRISPR KO
MED26	s_7006	CCTCGGAACTCACGGCATGA	Mediator complex flow	CRISPR KO
MED28	s_7019	TCCACCAAAGTACTGCTGGA	Mediator complex flow	CRISPR KO
MED22	s_7002	CGAGATCATCAAGACCGCCA	Mediator complex flow	CRISPR KO
MED11	s_5200	CACCGCTTCAGTGCAACACG	Mediator complex flow	CRISPR KO
MED23	s_7004	AAGGCCATGCGTAGTCACGA	Mediator complex flow	CRISPR KO
MED30	s_4235	GGACATCGTGTACCGCACCA	Mediator complex flow	CRISPR KO
MED31	s_7014	TCTAACATGTGTAAACACTG	Mediator complex flow	CRISPR KO
MED10	s_7021	GGAGAAGTTTGACCACCTAG	Mediator complex flow	CRISPR KO
MED27	s_7007	CCATCACTCACTGAGGTGGT	Mediator complex flow	CRISPR KO
MED21	s_7003	ATTGGAGTATTGCAGCAATG	Mediator complex flow	CRISPR KO
AAVS1	AAVS1_3	TAAGCAAACCTTAGAGGTTC	Mediator complex flow	CRISPR KO
MED16	s_7012	GGTGTGGTAGTCGCACACGC	Mediator complex flow	CRISPR KO
AAVS1	AAVS1_1	GGGGCCACTAGGGACAGGAT	Mediator complex flow	CRISPR KO
MED1	s_7001	CCAACCAACACCTTTCCGGG	Mediator complex flow	CRISPR KO
MED18	s_7016	TGTCACACAAACCACGAAGG	Mediator complex flow	CRISPR KO
MED25	s_7020	GGGAGCGTGACATTGTACGT	Mediator complex flow	CRISPR KO
MED17	s_7005	TGAAGAGGTTAACTGTGCCG	Mediator complex flow	CRISPR KO
MED29	s_7018	CAGTCGTAACGCACTTCCGG	Mediator complex flow	CRISPR KO
MED8	s_7022	ATGACCTGGTTACGGAACAG	Mediator complex flow	CRISPR KO
MED15	s_7015	GGAATTGGCATGCCTCCTCG	Mediator complex flow	CRISPR KO
MED14	s_2673	ATCACACATAGCGACGAAGT	Mediator complex flow	CRISPR KO
MED6	s_7011	TCATCATTCGGAAGCAACAG	Mediator complex flow	CRISPR KO
CDK8	s_7050	CGAGGACCTGTTTGAATACG	Mediator complex flow	CRISPR KO
MED7	s_7008	GACCTTGAGAGTCATGATGG	Mediator complex flow	CRISPR KO
MED13	s_7010	ACAAGGGTGAGGACTAAGTG	Mediator complex flow	CRISPR KO
CCNC	s_7000	CTTGAAATATACCGTAGCAG	Mediator complex flow	CRISPR KO
MED4	s_7013	AAATAATTAAGTATGCACAT	Mediator complex flow	CRISPR KO
MED12	s_2770	CAGTGAGTAGTGCCAAACCA	Mediator complex flow	CRISPR KO
AAVS1	AAVS1_1	GGGGCCACTAGGGACAGGAT	activation induced cell death flow	CRISPR KO
MED12	s_2770	CAGTGAGTAGTGCCAAACCA	activation induced cell death flow	CRISPR KO
GATA3	s_602	CAGGGAGTGTGTGAACTGTG	activation induced cell death flow	CRISPR KO
KLF2	s_2844	TCGGGGTAATAGAACGCAGG	activation induced cell death flow	CRISPR KO
TAF5L	s_3244	TAAGGTGAGGACTTTGCACA	activation induced cell death flow	CRISPR KO
AAVS1	AAVS1_3	TAAGCAAACCTTAGAGGTTC	activation induced cell death flow	CRISPR KO
MED12	s_2772	TTCACATTATGACCAACACC	activation induced cell death flow	CRISPR KO
GATA3	s_601	AGGTACCCTCCGACCCACCA	activation induced cell death flow	CRISPR KO
KLF2	s_2841	AAACCAGGGCCACCGAAAGG	activation induced cell death flow	CRISPR KO
TAF5L	s_3243	GCGGACCAGTGTACAGCACG	activation induced cell death flow	CRISPR KO
AAVS1	AAVS1_1	GGGGCCACTAGGGACAGGAT	C&R- Mediator	CRISPR KO
MED12	s_2770	CAGTGAGTAGTGCCAAACCA	C&R- Mediator	CRISPR KO
MED24	s_7009	CCTCGAGCAGGATCACGGCG	C&R- Mediator	CRISPR KO
MED11	s_5200	CACCGCTTCAGTGCAACACG	C&R- Mediator	CRISPR KO
AAVS1	AAVS1_3	TAAGCAAACCTTAGAGGTTC	C&R- TFs	CRISPR KO
KLF2	s_2844	TCGGGGTAATAGAACGCAGG	C&R- TFs	CRISPR KO
ATXN7L3	s_3594	CATCGCTCAGGAGATATACG	C&R- TFs	CRISPR KO
TAF5L	s_3244	TAAGGTGAGGACTTTGCACA	C&R- TFs	CRISPR KO
USP22	s_3110	CCTCGAACTGCACCATAGGT	C&R- TFs	CRISPR KO
ZNF217	s_2471	GGACACATAATGGCAAATCG	C&R- TFs	CRISPR KO
BATF	s_2879	ATGTGAGAAGAGTTCAGAGG	C&R- TFs	CRISPR KO
AAVS1	AAVS1_1	GGGGCCACTAGGGACAGGAT	bulk RNAseq	CRISPR KO
MED12	s_2770	CAGTGAGTAGTGCCAAACCA	bulk RNAseq	CRISPR KO
MED30	s_4235	GGACATCGTGTACCGCACCA	bulk RNAseq	CRISPR KO
MED11	s_5200	CACCGCTTCAGTGCAACACG	bulk RNAseq	CRISPR KO
AAVS1	AAVS1_3	TAAGCAAACCTTAGAGGTTC	bulk RNAseq	CRISPR KO
MED31	s_7014	TCTAACATGTGTAAACACTG	bulk RNAseq	CRISPR KO
MED14	s_2673	ATCACACATAGCGACGAAGT	bulk RNAseq	CRISPR KO
MED24	s_7009	CCTCGAGCAGGATCACGGCG	bulk RNAseq	CRISPR KO

## Sheet: KO_screen_lib
Guide_ID	Sequence	Gene_target
s_1	CTGCAGAGGCCAAAGCACGG	ABCF1
s_2	GATGGAGTATGAGCGCCAAG	ABCF1
s_3	GCAACACATCAATGTTGGGA	ABCF1
s_4	TGTAATTGCCCCTATAGTAG	ABCF1
s_5	CATCATAGGAGTATCTGTGA	AGER
s_6	GTCAGGGTTACGGTTCCACC	AGER
s_7	GTGCTCAAAACATCACAGCC	AGER
s_8	TGGAATTCTTACGGTAGACA	AGER
s_9	GAGCACAAATCAAGCGCAGG	NR0B1
s_10	GAGCGCAAAGCAAACGTACG	NR0B1
s_11	GGTAAAGAGGCGCTACCAGG	NR0B1
s_12	TAGCTCAAAGCAAACGCACG	NR0B1
s_13	ATCGCAAACAAAGCCAACTG	AHR
s_14	CTTACTTCGGATATGGGACT	AHR
s_15	TACCACATCCACTCTAAGCA	AHR
s_16	TTATAACAGACTACTGTCTG	AHR
s_17	AAAAGCTTTCGGACTGCTGA	AIF1
s_18	CAAACTCCATGTATTTCTCT	AIF1
s_19	TGCTATATTTGGGATCGTCT	AIF1
s_20	TTTCAGGGACATGATATCTG	AIF1
s_21	CCTGCACTCGGAGAAGAACG	AKT1
s_22	GAAGGTGCGTTCGATGACAG	AKT1
s_23	TGTCATGGAGTACGCCAACG	AKT1
s_24	TGTTGAGGGGAGCCTCACGT	AKT1
s_25	GCCGCGCGTTACCTTCCGCG	ALX3
s_26	GCTGCCCTTGGACTGCCGAG	ALX3
s_27	GGAATGTGCTGAAGGTCGTG	ALX3
s_28	TCCTGCAGGTACTTGGCGGG	ALX3
s_29	AGTTCGAAGACTCCGGCAGT	AIRE
s_30	CCCCGCTCACCGTTCCCGAG	AIRE
s_31	CGCGCTGGCTGACCACGACG	AIRE
s_32	GTGGCGGTACCAAAGCCTTG	AIRE
s_33	AGGGTACCACACATCAGGTG	AR
s_34	CCTTAAAGACATCCTGAGCG	AR
s_35	GGACGCAACCTCTCTCGGGG	AR
s_36	TCCAGCTTGATGCGAGCGTG	AR
s_37	AGGCGGTGCTATCGGGCGTG	PHOX2A
s_38	CCCCGACATTTACACGCGTG	PHOX2A
s_39	GCTTCCAATACAGCCCCCTG	PHOX2A
s_40	GGCGCCAAAGTCGCCGTAGG	PHOX2A
s_41	AGATGTCTAACGATAAGGAG	ARNT
s_42	CAAGCTAACCATCTTACGCA	ARNT
s_43	TGGATTGTGTTGGAGAGTGT	ARNT
s_44	TGGGGAACCTCACTTCGTGG	ARNT
s_45	CTGGACATTGCGTTGCATGT	ARNTL
s_46	GCAGTCGTCCAATTGCGACG	ARNTL
s_47	TTAAAACAGATATAACCCCT	ARNTL
s_48	TTAGAATATACAGAACACCA	ARNTL
s_49	AAACGCCGGCTCAACTTCAG	ASCL1
s_50	CCAGGTTGACCAACTTGACG	ASCL1
s_51	GCAAAGAAACAGGCTGCGGG	ASCL1
s_52	TCTTGTTGGCCGCGCCGTTG	ASCL1
s_53	CAGCGCGCGGATGTACTCCA	ASCL2
s_54	CCGGCCACCGCAGAGACCGG	ASCL2
s_55	CGCAACAGTTCCGGGGACGC	ASCL2
s_56	CGGCAGCACGTGCCGCACGG	ASCL2
s_57	AGTAGTTACACACCTCGCAG	ZFHX3
s_58	CCGTTCGTTTGTGACCCACG	ZFHX3
s_59	CGTCTGCAACAAGTTCACGA	ZFHX3
s_60	GAGCACGTTAGGCATTAAGG	ZFHX3
s_61	AAGTATCTGCTGTCCATCAG	ATF1
s_62	CAACTGTAAGGCTCCATTTG	ATF1
s_63	GCGCCGTGCTAGGATCCCGT	ATF1
s_64	TTATCTTCTGAAGATACACG	ATF1
s_65	CCAGCGCAGAGGACATCCGG	ATF3
s_66	GGCAGAAGCACTCACTTCCG	ATF3
s_67	TCAAACACCAGTGACCCAGG	ATF3
s_68	TGTCAGCGACAGACCCCTCG	ATF3
s_69	AGATGACCTTCTGACCACGT	ATF4
s_70	AGTCCCTCCAACAACAGCAA	ATF4
s_71	TAATAAGCAGCCCCCCCAGA	ATF4
s_72	TCTCTTAGATGATTACCTGG	ATF4
s_73	CTCGCCTGCAAAGTTGCAGG	ATOH1
s_74	GAGCTGCTACAAACGCCCAG	ATOH1
s_75	GCTGTGCAAGCTGAAAGGCG	ATOH1
s_76	GGAATGTAGCAAATACTGGG	ATOH1
s_77	AACTGACAGAGTCCGTACTG	BACH1
s_78	CCTGGCCTACGATTCTTGAG	BACH1
s_79	CTAATCCTGATACCTAACCA	BACH1
s_80	GAAATCCGACTTGGGCACCA	BACH1
s_81	AACAAGAAAGAGGAGCGCGG	NKX3-2
s_82	CCGGTACCAGAACAGCTGCG	NKX3-2
s_83	CGGACACGTGTGCACCTCTG	NKX3-2
s_84	GGCTCAAGGATCCCCCCGCA	NKX3-2
s_85	AAGTGATATGCACTACAGTG	BCL6
s_86	CAAGACATCATGGCCTATCG	BCL6
s_87	CATCTGCAGGTACATAGCCG	BCL6
s_88	TCCCTCACCTGCAGGCCATG	BCL6
s_89	AGGATGCGGATATGACTCTG	PRDM1
s_90	GGACGCGTTCAAGTAAGCGT	PRDM1
s_91	GGGGAGCGAGTGATGTACGT	PRDM1
s_92	TTTGGACAGATCTATTCCAG	PRDM1
s_93	ATCTCTGCCCTGCCACAGAG	CXCR5
s_94	CTCCCGATTCCTCTACCATG	CXCR5
s_95	GTGGAACAGGAAGGTCTCCG	CXCR5
s_96	TCTTGGGAGAAGGTGCAACG	CXCR5
s_97	AATGACCCTATCAGTGCAGG	BNC1
s_98	ACTCAATTACTGATTCACGA	BNC1
s_99	GTACCTGCAGTACGTATCCA	BNC1
s_100	TGCATTGGTCACACTGACGG	BNC1
s_101	AGAGACCGGTCGCACAGTCA	FOXL2
s_102	CCTTGATGAAGCACTCGTTG	FOXL2
s_103	GAAGCCCCCGTACTCGTACG	FOXL2
s_104	GTAGCGGCCACGAGTTGTTG	FOXL2
s_105	AGGACTCGACCCAGATTCGG	KLF9
s_106	CCAAGGAGCACGGTGACCCG	KLF9
s_107	CTTTCCCACAGCCACTGTAG	KLF9
s_108	GGGTCGCTCCGGACGCCGAG	KLF9
s_109	ACTGCAGTGAAACAATTCCA	KLF5
s_110	GAAGAACTGGTCTACGACTG	KLF5
s_111	GCTGTCTGATTTGTAGAACT	KLF5
s_112	GTCTTGATGTGTGTTACGCA	KLF5
s_113	ACAGCCACAGCCACTATCCA	BTN1A1
s_114	CCCGTCCCTATGCACCAGCA	BTN1A1
s_115	TCCAGGACGGCATCGCCAAG	BTN1A1
s_116	TGAACTTGCATACTGATGTG	BTN1A1
s_117	ACACCACCGAGCAATTGAAG	MYRF
s_118	CAAGTACGTCAAGACGCCCG	MYRF
s_119	CCAACTACCAGTCCATCAAG	MYRF
s_120	TCTCAGAGCGCATCATTGTG	MYRF
s_121	GAATGCGCCCTAAATCACTG	RUNX2
s_122	GACTGGTCATAGGACCACGG	RUNX2
s_123	GAGACCTACCTCGTCCACTC	RUNX2
s_124	TGAAATGCGCCTAGGCACAT	RUNX2
s_125	CACTTCGACCGACAAACCTG	RUNX1
s_126	CTGATCGTAGGACCACGGTG	RUNX1
s_127	GGCAGTGGAGTGGTTCAGGG	RUNX1
s_128	TAGATGATCAGACCAAGCCC	RUNX1
s_129	CACTGCGGCCCACGAAGCGA	RUNX3
s_130	CCCCAGGATGCATTATCCCG	RUNX3
s_131	CCGTGCCGTACCTTGGATTG	RUNX3
s_132	TCGGTGGTAGGTCGCCACTT	RUNX3
s_133	AAGTCGACATACTCTCGGCT	CBFB
s_134	CCTGCCTCACCTCACACTCG	CBFB
s_135	GCCGACTTACGATTTCCGAG	CBFB
s_136	GGAGTCTGTGTTATCTGGAA	CBFB
s_137	AATTCCCTCAAATGACCGAA	CD1A
s_138	AGGATGCGATCCAGGTGACA	CD1A
s_139	CCAGGGGCACAGGAAAACGA	CD1A
s_140	GAAGACCCAAGATGAAACGT	CD1A
s_141	AGGACGCCCAAGAGATATCG	CD1B
s_142	CGAATCCAAAGATGTAGACT	CD1B
s_143	GCCATAGTAAGCTTCCTGAG	CD1B
s_144	GGTCTGGATAACATGAAAGG	CD1B
s_145	CTGGACGAGTTGCAGACTCA	CD1C
s_146	GAGTTTCCAGAATACAACAT	CD1C
s_147	GGAGACCCAAGAGAAATCGG	CD1C
s_148	TTCCTGCATAACTGGTCCAA	CD1C
s_149	CCGACTTCCCTGACTCAAGG	CD1D
s_150	GCACAGCTGGAGCAACGACT	CD1D
s_151	GGCCAAGTTTACCCAAAGTG	CD1D
s_152	TTATCGAAGCAGCTTCACCA	CD1D
s_153	AAGACTCCCATTCGACAACA	CD44
s_154	CATCACGGTTAACAATAGCT	CD44
s_155	TCGCTACAGCATCTCTCGGA	CD44
s_156	TGCTACTTCAGACAACCACA	CD44
s_157	AATTGCACGTCAAACTGCCG	CDC5L
s_158	AGTTGATGCCAACTCAGTGG	CDC5L
s_159	ATCCAGAAACAAAACCAGCG	CDC5L
s_160	GAAGTCACTCTCATGCAATG	CDC5L
s_161	AAGGATTCGCCCGTGTACCC	CDX1
s_162	GACCAAGGACAAGTACCGCG	CDX1
s_163	GCTGCGCCGCATCCACTCGT	CDX1
s_164	GGCACCGGGCTAAAGTCTGG	CDX1
s_165	CAAATATCGAGTGGTGTACA	CDX2
s_166	CTACGGCGGTTACCACGTGG	CDX2
s_167	CTGCTGCAAACGCTCAACCC	CDX2
s_168	TGGAATGGCTACGCGCCCGG	CDX2
s_169	CCCATTGTACTAGACGGCCC	CDX4
s_170	GCCAGCCTCCAATTTCGCTG	CDX4
s_171	GTAGTCGGTCGAGCAGAAAG	CDX4
s_172	TCTTGCGCATCCATGCATAG	CDX4
s_173	CACCCCGACCTCCGCGCGAG	CEBPA
s_174	CAGTTCCAGATCGCGCACTG	CEBPA
s_175	GAGCCCCTGTACGAGCGCGT	CEBPA
s_176	TTGGCTTCATCCTCCTCGCG	CEBPA
s_177	CCTCTTCTCCGACGACTACG	CEBPB
s_178	TCGAGCCCGCGGACTGCAAG	CEBPB
s_179	TGAAGTCGATGGCGCGCTCG	CEBPB
s_180	TGCTGCGTACGGCGGCAAGG	CEBPB
s_181	AACAGCAATCACAAGGCGGG	CEBPD
s_182	CACCACGGTCTGTGCGCACG	CEBPD
s_183	CTTCTACGAACCGGGCCGGG	CEBPD
s_184	GGCGGCCATGGAGTCGATGT	CEBPD
s_185	CAGACTCGATGTAGGCGGAG	CEBPE
s_186	CAGTACCAAGTGGCACACTG	CEBPE
s_187	CTTACCTTGAGAACGCGCAG	CEBPE
s_188	GCAGCCACTCGAGTTCTCAG	CEBPE
s_189	AATTAGTGTTATCCATACCC	CEBPG
s_190	AGTATCGGCAACGCCGAGAG	CEBPG
s_191	GAGCAAAAAGAGTTCGCCCA	CEBPG
s_192	GCAGCAAAACAGCACTCCAG	CEBPG
s_193	CATAGCCGCCTGCTTTCGTG	CENPB
s_194	GGGATCCTGGCCCTCTAGCG	CENPB
s_195	GTACCATAGACTGGTCTCGG	CENPB
s_196	TCTCCCTACGACAAGCTCGA	CENPB
s_197	CATCGTAGGGCATGTCAGAG	FOXN3
s_198	GAGTGATCCAAAATGGAGCG	FOXN3
s_199	TGACATCCGATTAGAAGAGG	FOXN3
s_200	TGGACTGAGTCAGTGTTACG	FOXN3
s_201	AAATACCAAGGAGTACAGAG	CCR1
s_202	AACTTGTAGTCGATCCAGAA	CCR1
s_203	CTGTGTAATAAAACCCAGAG	CCR1
s_204	GAAACAGCTTCCACTCTCGT	CCR1
s_205	ACATCCTACTATGATGACGT	CCR3
s_206	GACACCAAAAGTGACAGTCC	CCR3
s_207	TCTGGATCCACTATGTCAGG	CCR3
s_208	TTGCAGTGCTCTTTACCCAG	CCR3
s_209	AAAAACCAAGGAATACAGTG	CCR4
s_210	AAAACAGCATGATCCCTAAG	CCR4
s_211	ACTCTCTCAACTCCACGACG	CCR4
s_212	ATACCTGGCAATTGTGCACG	CCR4
s_213	CAATGTGTCAACTCTTGACA	CCR5
s_214	CATTAAAGATAGTCATCTTG	CCR5
s_215	GGTGACAAGTGTGATCACTT	CCR5
s_216	TCATCCTCCTGACAATCGAT	CCR5
s_217	ACCCAAGTACCAGACTGTCT	CCR6
s_218	AGAATTCTGAGCTTGCACCA	CCR6
s_219	TATGCCATCAACTTTAACTG	CCR6
s_220	TGGGCAGTGAGTCATGCCAC	CCR6
s_221	ACGCAACTTTGAGCGCAACA	CCR7
s_222	AGCTGAGACAGCCTGGACGA	CCR7
s_223	GAGCAGGTAGGTATCGGTCA	CCR7
s_224	TAGTATCCAGATGCCCACAC	CCR7
s_225	AAGGTGAGGACGATCAGGAT	CCR8
s_226	CTTCTCAAGCCCCTGTGATG	CCR8
s_227	GGTACCTGTCCACACTCATG	CCR8
s_228	TGGGACTGTAATGTGCAAAG	CCR8
s_229	TCGGAGGTAAACTTGGCCGT	KLF6
s_230	TCTAAGTTGTAACAAAAGCT	KLF6
s_231	TCTGAGGCTGAAACATAGCA	KLF6
s_232	TGCCAGTACTCCTCCAGAGA	KLF6
s_233	AGCTGTACTAGAGTTACGGT	CREB1
s_234	GGCTAACAATGGTACCGATG	CREB1
s_235	TGGAGTTGGCACCGTTACAG	CREB1
s_236	TGTGGAGACTGAATAACTGA	CREB1
s_237	ACATACCGGAGTTTCTGTAG	ATF2
s_238	GCAAGAGGGGATAAATCTAG	ATF2
s_239	GCTCGTTCGACCAGTCACCA	ATF2
s_240	GGACGAACAATAGCTGATGT	ATF2
s_241	ATGTTCTTCCGTCAACTCTG	ATF6B
s_242	CTCCACAGAGCCATCCAGCG	ATF6B
s_243	CTCTCCTCGGATGAACAAGG	ATF6B
s_244	GATCGGCAGGAGTTCCCATG	ATF6B
s_245	ACATATAGCTCTTTCTCGAC	CREBL2
s_246	AGCTATATGTGCCCTCAGAG	CREBL2
s_247	ATATGTTTCAGTACAAGCAG	CREBL2
s_248	GTAAAGAAGCCCGGTAAACG	CREBL2
s_249	ACAATCCAGATTTCTAACCC	CREM
s_250	GCATATATCAGACTAGCACG	CREM
s_251	TACTGTACAATTGTAGCACC	CREM
s_252	TGCCTACCTGAGCTAAAGCA	CREM
s_253	AGGGTCTGGACACACATCTG	CRX
s_254	CCCAGACGTCTATGCCCGTG	CRX
s_255	GGCCCTAAGTGGCCCCAGTG	CRX
s_256	GGTTTGGTTCAAGAACCGGA	CRX
s_257	AACAAAGAATCTCCTTGACA	CSF1
s_258	AGTGAGATTCCCGTACCCCA	CSF1
s_259	CCTGGTACAAGACATAATGG	CSF1
s_260	GGCGAGCAGGAGTATCACCG	CSF1
s_261	CAGCAGCAGTGTCTCTACTC	CSF2
s_262	GACCTGCCTACAGACCCGCC	CSF2
s_263	GGCAGCCTCACCAAGCTCAA	CSF2
s_264	TGTAGGCAGGTCGGCTCCTG	CSF2
s_265	ACCGGCGCTACAAGTGCAAG	NKX2-5
s_266	GAAGACAGAGGCGGACAACG	NKX2-5
s_267	GGACGTGAGTTTCAGCACGC	NKX2-5
s_268	GTAGGCACGTGGATAGAAGG	NKX2-5
s_269	CCTCACTATCCAAGGACTGA	CTLA4
s_270	GCAGATGGAATCATCTAGGA	CTLA4
s_271	TACCCACCGCCATACTACCT	CTLA4
s_272	TTCCATGCTAGCAATGCACG	CTLA4
s_273	ATCTCCAACAGCGACCTGAG	CUX1
s_274	CCACAGGTAACATCACCACC	CUX1
s_275	TGCTGTCCGAGATCCAAAGC	CUX1
s_276	TTCCAGTACTCTGACGACGA	CUX1
s_277	ACGTACTCCACATCGCCGAA	DBP
s_278	AGGGCCGGGTTCGTGCGGCT	DBP
s_279	AGGGCTGGGTGTGTCCCGAG	DBP
s_280	TGGGGGTTAGAACTCACAGC	DBP
s_281	ATTTCCAGGAGGTGAAACAT	DDIT3
s_282	CTGGTATGAGGACCTGCAAG	DDIT3
s_283	GACTGGAATCTGGAGAGTGA	DDIT3
s_284	TCAGCCAAGCCAGAGAAGCA	DDIT3
s_285	AGTTCGGTGCAGTCCTACCC	DLX1
s_286	GAAAAAAGATCCGTAAACCC	DLX1
s_287	GCTGCTGACCGAGTTGACGT	DLX1
s_288	GTGCATGGAGTAGTGCCCGT	DLX1
s_289	CCTGAAATTCGGATAGTGAA	DLX2
s_290	GGTTCCATAGGGAGCGTAGG	DLX2
s_291	TCCTACCAGTACCAAGCCAG	DLX2
s_292	TCTTCTTGAACTTGGACCGG	DLX2
s_293	AGTGACAGAAGACTCGGGCA	DLX3
s_294	ATACGCCCCGTATTGCCGGT	DLX3
s_295	GTTTCTTGAACTTGGAACGG	DLX3
s_296	TAGCTGGAGTAGATCGTACG	DLX3
s_297	ACTGCGTGTGCTGGAAACGC	DLX4
s_298	AGGGGACAAGCCAAGCGGGT	DLX4
s_299	GCCTGGAGTAGGACAAATTG	DLX4
s_300	TACACCGAGCCAGCGAACCC	DLX4
s_301	AGACGGATGGTGCATAGCTG	DLX5
s_302	CAAAGAAAGTTCGTAAACCC	DLX5
s_303	CTGACTACTACAGCCCTACG	DLX5
s_304	TGTTTGTGTCAATCCCAGCG	DLX5
s_305	AGGCTGGAATAAATGGTCCG	DLX6
s_306	CAGACGCGAGGGGACGACAC	DLX6
s_307	GCTGCGAGTGGCTCATGTAG	DLX6
s_308	GGCTCGCCCTACGCGTCGGG	DLX6
s_309	AGTAGGTGGAGTCTGAAACC	DMRT1
s_310	AGTGCAACCTGATCGCCGAG	DMRT1
s_311	GGGCTTTGGCAAAGCGTCTG	DMRT1
s_312	TGCCACTGCACTCAGTCATG	DMRT1
s_313	GAGGCAAAAAGAAATCCCCA	DNMT1
s_314	GATTTCTGATGAAAAAGACG	DNMT1
s_315	GCTCTACTGGAGCGACGAGG	DNMT1
s_316	TCACCCAAAAAAATGCACCA	DNMT1
s_317	AACTCACATGTCCTCGTCGG	ARID3A
s_318	ACAGCTCTACGAACTCGACG	ARID3A
s_319	ATAGACAGCAACCGACGGGA	ARID3A
s_320	GCTGTGGCGTGAGATCACCA	ARID3A
s_321	AAGGTCCTGACACGTCACGT	E2F1
s_322	CACAGGTGTGAAATCCCCGG	E2F1
s_323	CGACGACACCGTCAGCCGAG	E2F1
s_324	CTGGATGCCCTCAAGGACGT	E2F1
s_325	CACACCGCTGTACCCGCAGA	E2F2
s_326	CGATGAGCCCCACAGAGCTG	E2F2
s_327	GAGCTTCAAGCACCTGACTG	E2F2
s_328	TTGAAGACCCCACCAGACCT	E2F2
s_329	AATCTCCCTCAGAAAAAACG	E2F3
s_330	AGATGGTTTAAAAACCCCCA	E2F3
s_331	GGACCTCAAACTGTTAACCG	E2F3
s_332	GTGGATGCCTTCCAGAACGT	E2F3
s_333	ACTAGACCAGCACAAGGTGT	E2F4
s_334	CAGTTTGTCAGCAATCTCCC	E2F4
s_335	GAGTGTGAGTGGTCCCATTG	E2F4
s_336	GATGTCCTCATGAGTGACGT	E2F4
s_337	AACTTGATCAGCAGAAGTTG	E2F5
s_338	AGTCAAAAAACAGTATCCAG	E2F5
s_339	ATGGCCAAAAGTGTATCACC	E2F5
s_340	TTTATAAGCAGCACATGGAT	E2F5
s_341	ACCAGCGATACATCAAAACG	E2F6
s_342	CTTGTCAGATCTGCTCCCGG	E2F6
s_343	GTGCCGAGACCCCATCAACG	E2F6
s_344	TCTCCTCCGTCGGGTCCAGG	E2F6
s_345	AGGTGGTGGGCACATCAAAG	E4F1
s_346	CTGAACAAAATCCTCCAAGG	E4F1
s_347	GGCACAGCGCACACACATAG	E4F1
s_348	GGGAAGGTCTCACTGCACTG	E4F1
s_349	AGTGAAGGATGGACGACGGG	EBF1
s_350	CCAATAACGGAATTCACTAC	EBF1
s_351	GGTGTCTACGACAGTCAATG	EBF1
s_352	TGGAAACCATAATCGATGGT	EBF1
s_353	AAGGCCTTAATAGTAGACAG	EGR1
s_354	ACGCCCTTACGCTTGCCCAG	EGR1
s_355	CGGCCAGTATAGGTGATGGG	EGR1
s_356	GAAAATGTCAGTGTTCGGCG	EGR1
s_357	CTCCGTTCATCTGGTCAAAG	EGR2
s_358	CTTTGACCAGATGAACGGAG	EGR2
s_359	GGGAAAGATGGTCACCGACG	EGR2
s_360	GTCTGACAACATCTACCCGG	EGR2
s_361	AAAGACAAGCAGATCCACCC	EGR3
s_362	GAAGGCGAACTTTCCCAAGT	EGR3
s_363	TACCACCACCCCAACGACAT	EGR3
s_364	TGGCCGATTGGTAATCCTGG	EGR3
s_365	CGGGTTCGGAAAACTCGCTA	EGR4
s_366	GGCCTAAGATGCCCGACATG	EGR4
s_367	GGGAAAACGAGCCTCCGGGG	EGR4
s_368	TCCGGGGAGTAAAGGTCCGG	EGR4
s_369	ACATGTTCCACAATTACGGC	ELF1
s_370	ATGTGTCCGTCACATTAGAT	ELF1
s_371	GACTTGAAGATACTCTCGAC	ELF1
s_372	GCTGTACTACATGAACAGTC	ELF1
s_373	ATGTACTAGGACAGTTCGTG	ELF2
s_374	CCAAGTGCCAGATTAGAGCA	ELF2
s_375	GACATGAACTATGAAACCAT	ELF2
s_376	GCAGCATCCTCTGTTCGCAG	ELF2
s_377	AACCCCCAGATGTCATTGGA	ELF3
s_378	CAGTGCGATGTACAGCTCGG	ELF3
s_379	GCAGTCACGAAAACCATCTG	ELF3
s_380	GGACTGGATCAGCTACCAAG	ELF3
s_381	ACATGAACTATGAGACAATG	ELF4
s_382	ATTGGGACCGTCGCTAGACG	ELF4
s_383	CTCGCACACCATGTCAACCG	ELF4
s_384	GCAGACGATCCCACTGACCA	ELF4
s_385	CAGATCAGTCCACGACATCA	ELF5
s_386	CTCCAGAACATCCGCACACA	ELF5
s_387	GACACAGGAGGAGTTCGTCG	ELF5
s_388	GCTTAGTCCAGTATTCAGGG	ELF5
s_389	GAAATCGGAAGAGCTTAATG	ELK1
s_390	GCACCCTGCGACCTCAGGGT	ELK1
s_391	GGATGGTGGTGAATTCAAGC	ELK1
s_392	TACCTCCACCATGCCAAATG	ELK1
s_393	AAACCGACAAGCACGTCACC	ELK3
s_394	CCTGCGATACTATTATGACA	ELK3
s_395	CGCAACGAATACATCCACTC	ELK3
s_396	GAAGATGGATCCTCACGCGG	ELK3
s_397	CTTTACATAATAGTATCTGA	ELK4
s_398	TATGTAGTCATTGCGGCTAG	ELK4
s_399	TCTGGGTGAGAACTCAGTGG	ELK4
s_400	TCTGTTGGACCTCTAATGAT	ELK4
s_401	CAACTACCCTCACCCCAGCG	EMX1
s_402	GCCCGAGCTCGTGTTCCCCG	EMX1
s_403	GCGCCGAAGAAGGAGTGCGG	EMX1
s_404	GCTTGGGCTTGCGTGCGAAG	EMX1
s_405	CGCTGGCCCGAAAGCCCAAG	EMX2
s_406	GCTGCTGCGAGGCGAATAGG	EMX2
s_407	GGAGTAGACGCCCCTACCGG	EMX2
s_408	GGGGCTAGTGTCGTTCCCTG	EMX2
s_409	CGTTGGCTGAGCCCATAAGT	EN1
s_410	GCCAAGCCCTCGGACACCGG	EN1
s_411	GCGAACTGTGGCCCACCCGA	EN1
s_412	GGCCGGGTCGAGCGTGACAG	EN1
s_413	AAGACGCTCTCGCTGCACGG	EN2
s_414	CCGAGTCCGAGCTCACCGAC	EN2
s_415	CGCGTACAGTAGACCCACGC	EN2
s_416	CGGTAGCAGCCCGGGCGAAG	EN2
s_417	ACTGGCACCCTATATCCCCA	EPAS1
s_418	CCTATTCACCAAGCTAAAGG	EPAS1
s_419	TAGCCACACAGACTATTGTG	EPAS1
s_420	TGTTCTCGGAGTCTAGCGCA	EPAS1
s_421	AAGTCGAGCGGCAAGCATTA	NR2F6
s_422	CGAGCTCTTCGTGCTGAACG	NR2F6
s_423	GCGGCGGAGACCTCTTCCCG	NR2F6
s_424	GCTGGTCGATCTGGCAGTCA	NR2F6
s_425	CGGAAGTGGCTACCACCCGA	ERF
s_426	CTGAGCCCGATGTACCCCAG	ERF
s_427	GACCGGCCAGAGGCGACACA	ERF
s_428	GGAAGGCACCCAGATCCGGA	ERF
s_429	AACACTGTACCTTTCGACTG	ERG
s_430	AGTCTGTCCATAGTCGCTGG	ERG
s_431	GACACCGTTGGGATGAACTA	ERG
s_432	TTTCTAGCATGCATTAACCG	ERG
s_433	CTGACCGTAGACCTGCGCGT	ESR1
s_434	TACTCGGAATAGAGTATCGG	ESR1
s_435	TCAGATAATCGACGCCAGGG	ESR1
s_436	TCCAGGTACACCTCGCCCAG	ESR1
s_437	AGCAGGGCTATAGAATGTCA	ESR2
s_438	CCAGTTATCACATCTGTATG	ESR2
s_439	CCCCAGTGCGCCCTTCACCG	ESR2
s_440	TCAGCCTGTTCGACCAAGTG	ESR2
s_441	AGACACCAGTGCATTCACTG	ESRRA
s_442	CCACAATCTCTCGGTCAAAG	ESRRA
s_443	CTCCGGCTACCACTATGGTG	ESRRA
s_444	GTGGGCGGCAGAAGTACAAG	ESRRA
s_445	AGTGCGAGATCACCAAACGG	ESRRB
s_446	CCCATGCCGCAAGAGCTACG	ESRRB
s_447	CTCTGGCTACCACTACGGCG	ESRRB
s_448	TGGCGTCGGACGAGCCACTG	ESRRB
s_449	AAGAGACTGTGTTTAGTGTG	ESRRG
s_450	GATAACCACCAACTCTCGGT	ESRRG
s_451	GTACAAGCGCAGGATAGATG	ESRRG
s_452	GTTGACGCTGTCCGTCAGGG	ESRRG
s_453	CTTACTAATGAAGTAATCCG	ETS1
s_454	GAGAAAGCAGTCTTTACCCA	ETS1
s_455	GGTCTCGGAGAATGACCGAG	ETS1
s_456	TGCATGGGGAGGACCAGTCG	ETS1
s_457	CAGACACAGAATTACCCCAA	ETS2
s_458	GCTGTCCGCACCGTTCTCAG	ETS2
s_459	GCTGTTAATCCAATGAGGAA	ETS2
s_460	TTGCTGCACGGGGTTAACAA	ETS2
s_461	AGTGTATGAACACAACACCA	ETV1
s_462	TAAGTCAATTACAGGAAACA	ETV1
s_463	TGTCATCATAAAACTGCCTG	ETV1
s_464	TTGGAGATGCATGATGCAGT	ETV1
s_465	CCAGCTGGGACTGTTCTGTG	ETV2
s_466	CTGGTACCGCTTCAAAGAGG	ETV2
s_467	GAAATGGTACAGTCCGTGCG	ETV2
s_468	GCACCCAGAAGTTCCATGGG	ETV2
s_469	AGGACACGGGATCCACACCC	ETV3
s_470	ATCCCTGGCCTAGCAAACAG	ETV3
s_471	GAGAATGGGTGTCCAGAGGT	ETV3
s_472	GGGTAACGGGGAAAAGTCCG	ETV3
s_473	ATCAATGTACCTCCACACAG	ETV4
s_474	CTCCTTACCTATGTTCCCCG	ETV4
s_475	TCTTTACCTTCAGAGTCGAG	ETV4
s_476	TGGCCCGCCTGTTCATACAG	ETV4
s_477	ACCAGTATCCATCAGAACAG	ETV5
s_478	GAATCGACGCAGTAATCCCG	ETV5
s_479	GTGTCGTCAAAGTATAATCG	ETV5
s_480	TAGGTTCTGACATTTGCCGA	ETV5
s_481	AATGGTGAAAAAAGAATCCG	ETV6
s_482	GGGAGACACTGACAGAGGGT	ETV6
s_483	TGGAACATGAAGTGGCGTCG	ETV6
s_484	TGGTGCACATTATCCACGGA	ETV6
s_485	ACTGCCCATACTTAGATCCA	MECOM
s_486	ACTGCCTGATCAGAGAACTT	MECOM
s_487	AGCTATGGATAAAACGTCCA	MECOM
s_488	ATCTAAACACCCATCTGTAG	MECOM
s_489	TCAAATTTGTCCGAAGCCGT	EVX1
s_490	TCACCCGAGAGCAGATTGCG	EVX1
s_491	TTACATGATGAGCCATGCGG	EVX1
s_492	TTCTTCATAGAAATCCGACT	EVX1
s_493	AAAGGAGCAGAGCAAAACCG	BPTF
s_494	ACTGCTATCCTGAATAGACA	BPTF
s_495	GAGGACTTGGGAAATTCAAG	BPTF
s_496	GCCTTCGATCAAGTGCACTG	BPTF
s_497	AGCGACGACGTGTTCATCGG	FOXG1
s_498	AGCGCGTTGTAGCTGAACGG	FOXG1
s_499	CTCACCTTCATGGACCGCGC	FOXG1
s_500	TACTACCGCGAGAACAAGCA	FOXG1
s_501	AAGGCCAAGAAGACCAACGC	FOXF1
s_502	AGTGGCCGTTCATCATGCCC	FOXF1
s_503	CATTTCCTTCGGAAGCCGCG	FOXF1
s_504	GGCGGCCACTCGTACATGGG	FOXF1
s_505	AGCCCGCGGGCATCATGTCG	FOXF2
s_506	CCAAGCCGCTCACCACGCGG	FOXF2
s_507	CCGCACATGTCGCCCAACCC	FOXF2
s_508	TGCTTCATCAAGCTGCCTAA	FOXF2
s_509	ACAACATCATGACGTCGCTG	FOXC1
s_510	AGCGCGATGTAGCTATAGGG	FOXC1
s_511	GGTGCGAGTACACGCTCATG	FOXC1
s_512	TTCTACCGGGACAACAAGCA	FOXC1
s_513	GCCGTTGTCGAACATGTCGG	FOXD1
s_514	GCCTACGGCTACGGCCCCTA	FOXD1
s_515	GCGGCGGCGCTCGTACGCCG	FOXD1
s_516	GCTGCTCCCACCCAACGCCG	FOXD1
s_517	ACTCGGTGCCAAACTCTGAG	FOXD4
s_518	AGCGCGATGTACGAGGAGGG	FOXD4
s_519	CCGGGGGCCTACCCCAACAC	FOXD4
s_520	GCTGGAAACGCTTCCTACGC	FOXD4
s_521	CAAAGGGAATTACTGGACCC	FOXI1
s_522	GCGGCCACCCTATTCCTACT	FOXI1
s_523	TAGTAGAGGTTCATCTCGGG	FOXI1
s_524	TCGCCGCCCCCCTCGAAGGA	FOXI1
s_525	GCGTCCCCGAACGAGGACGC	FOXL1
s_526	GCTGTAGGGAGGCTTCTGCG	FOXL1
s_527	GGACCGTACAGATACAGCAT	FOXL1
s_528	TTCTACCACGACAACCGGCA	FOXL1
s_529	CAAAGCGTTCGGTGATGAAG	FOXE3
s_530	CGAACATGTCTGCGGCCGCG	FOXE3
s_531	CGGGCGCGTAGGGCGCGTAG	FOXE3
s_532	GCTCCTGCGAGCGGCGACGG	FOXE3
s_533	CCACGTCGTCGTGCACGTCG	FOXJ1
s_534	CCCTGTCGGCCATCTACAAG	FOXJ1
s_535	GCCTCGGTATTCACCGTCAG	FOXJ1
s_536	TACGCGGAGCGGCTACTGAG	FOXJ1
s_537	CAAAAAGAAGGACGTGTCCA	FOXC2
s_538	CTGCGAACGTCGCCGCCGGG	FOXC2
s_539	GAAGGTGGTGATCAAGAGCG	FOXC2
s_540	GCTCCGGCAGCGAGCCGTCG	FOXC2
s_541	AGCCTGCATAGACGGCGCCC	FOXE1
s_542	GCCTCCAGTCTACTACCCCG	FOXE1
s_543	GGCGCTTGACCCCAACGCGG	FOXE1
s_544	GGCTTACATGCACGACGCGG	FOXE1
s_545	ACCAGGTATGAGCTGACCCG	FOXM1
s_546	ATAGCCTATCCAACATCCAG	FOXM1
s_547	CCTGGTCCAATGTCAAGTAG	FOXM1
s_548	CTTTGAAAGACATCTATACG	FOXM1
s_549	AGCCGAGGCAGACTTAGCCG	FOXD2
s_550	CCTACGGCGCACCCCCGCCG	FOXD2
s_551	CTGGACGCTGGACCCGGAGT	FOXD2
s_552	GACGCAGACATAGACGTGGT	FOXD2
s_553	CCCAAGGGCCTAAGCTTTGG	FOXS1
s_554	CGAATCGGCCCATGATGTAG	FOXS1
s_555	GGCACGCCGTGGACCCCTCA	FOXS1
s_556	TGCCACGACATGTTTGAGCA	FOXS1
s_557	ACAGGTTGCCCCACGCGTTG	FOXO1
s_558	GGAGTTTAGCCAGTCCAACT	FOXO1
s_559	GGTGGCGCAAACGAGTAGCA	FOXO1
s_560	TAGCATTTGAGCTAGTTCGA	FOXO1
s_561	AGAGCGGAAAAGCCCCCCGG	FOXO3
s_562	CAGAGTGAGCCGTTTGTCCG	FOXO3
s_563	CCCTCCGGGTGCCAGCACCC	FOXO3
s_564	CCTGCCATATCAGTCAGCCG	FOXO3
s_565	ACTCAATCGTGAGGATTGGT	FLI1
s_566	ACTGTGTAAAATGAACAAGG	FLI1
s_567	CCAACATGACCACCAACGAG	FLI1
s_568	CTTACCTGGATCCATTCATG	FLI1
s_569	GCTGACTGATACACTCCAAG	FOS
s_570	GGAAAAACTAGAGTTCATCC	FOS
s_571	GTAGTAAGAGAGGCTATCCC	FOS
s_572	GTCGAGATGGCAGTGACCGT	FOS
s_573	CGAAGACAGATATTGAGACT	FOSB
s_574	GCTGACCGACCGACTCCAGG	FOSB
s_575	GTCACCCCGTAGGAGTGCGC	FOSB
s_576	TCGTAGGGGTCGACGACCGG	FOSB
s_577	AGGAGAAGCGTCGCATCCGG	FOSL2
s_578	AGTGTGCAAGATTAGCCCCG	FOSL2
s_579	CTGAGCCAGGCATATCTACC	FOSL2
s_580	GATCACGCCAGGTCTTGGGA	FOSL2
s_581	AGGGCCGACCGAATGCGTGG	NR5A2
s_582	GAATAGCCCATTATGGACTC	NR5A2
s_583	GGGACTGGCTCGATCGCATG	NR5A2
s_584	GGGCATTGTCATGCTAATGG	NR5A2
s_585	ACGTTGGGCCCTCCAGAGAA	NR5A1
s_586	CACACGTGAGCAGTCCGTAG	NR5A1
s_587	GGGGCCCCAAAGTCGCCCAG	NR5A1
s_588	GTGCGCGCTGACCGTATGAG	NR5A1
s_589	AAGCAGAGTGCACAGAAGAA	GABPA
s_590	CCGAAATGTTGAGTGTGGTG	GABPA
s_591	CTCCAGAGAATTTCTCCCCG	GABPA
s_592	TCTTTCTAGATCCCATACAG	GABPA
s_593	AGACGACCACCACGACACTG	GATA1
s_594	GAGCAACAGCCACTCCACTG	GATA1
s_595	GCGGGTGGGACACACAGTTG	GATA1
s_596	GGCCCCCATAAGCACTATTG	GATA1
s_597	AAGACGTCCACCTCGTCTGG	GATA2
s_598	CCGGGCTGTGCAACAAGTGT	GATA2
s_599	CGCCGGCACATAGGAGGGGT	GATA2
s_600	TCCTGACCCTAGCACCACGG	GATA2
s_601	AGGTACCCTCCGACCCACCA	GATA3
s_602	CAGGGAGTGTGTGAACTGTG	GATA3
s_603	GGAGCTGTACTCGGGCACGT	GATA3
s_604	TCCAAGACGTCCATCCACCA	GATA3
s_605	AGCCGCTTACACCCCGCCGC	GATA4
s_606	CACGCTGTGGCGCCGCAATG	GATA4
s_607	GCAGGACCGGGCTGTCGAAG	GATA4
s_608	TGTGGGCACGTAGACTGGCG	GATA4
s_609	CCCCTACTCGCCCTACGTGG	GATA6
s_610	CCGGCTGCTCGGGTGCGAAG	GATA6
s_611	CGGGACGCCTCAGCTCGACA	GATA6
s_612	GCCGACAGCGAGCTGTACTG	GATA6
s_613	CGGCCCGATTAGGGAGTCGA	GBX1
s_614	GCCCCGCTAGCCTCTTTCGC	GBX1
s_615	GGAAAAGTCTCTGAGAAGTG	GBX1
s_616	GGCCCGTAGAAAGCGTCGGG	GBX1
s_617	AGGGAAAGACGAGTCAAAGG	GBX2
s_618	CCCGGCCATTTCGTCTACAC	GBX2
s_619	CGGCGGTAACTTCGACAAGG	GBX2
s_620	GAGCGATGTGGACTACAGCT	GBX2
s_621	ACGAACCTGTCTCATTTGTG	NR6A1
s_622	CACCCATCTTCAATCAACAT	NR6A1
s_623	CCAGAATAGCTAAAAAGGTG	NR6A1
s_624	CCTCACCCACCGTTGCGCGG	NR6A1
s_625	ACGTGCACCTCGAGCCCGTG	GFI1
s_626	CCGGTACATTCTCTAAACGG	GFI1
s_627	TGGGCACATTGACTTCTCCG	GFI1
s_628	TTCAAACCGTACTCATGGAG	GFI1
s_629	CGGCGTTCAAGAGAGACTGG	GLI1
s_630	TCCAGCCTGGATCGGATAGG	GLI1
s_631	TGTGACCAAACGGCACCGTG	GLI1
s_632	TTCCGGCACCCTTCAAACTG	GLI1
s_633	CAGGGATGACTGTAAGCAGG	GLI2
s_634	CCGGGCCGACTCCACACACG	GLI2
s_635	GAATCGCACCCACTCCAACG	GLI2
s_636	GGCTGCTGTGCACAGAACGG	GLI2
s_637	AGGGCAGGTCCGGATACGTA	GLI3
s_638	CTTCAACATCGAGTGACGAG	GLI3
s_639	TCAGCAACACTACCTCAAAG	GLI3
s_640	TGAGCACGAAGGTTGCAACA	GLI3
s_641	AACTTCGGTCGGAGCCGGCA	GLI4
s_642	CCTGGATCTCCAAGACGTAG	GLI4
s_643	CTGTCAGTCTCTCATCACCG	GLI4
s_644	CTTCGGGCCTGAATCCAGCG	GLI4
s_645	AGAGCCAAAGACCCACTGGA	CXCR3
s_646	CCACCCAGCTCTACCGCCGG	CXCR3
s_647	CTGCCAATACAACTTCCCAC	CXCR3
s_648	GCGTGTCTGCTACAGCTAGG	CXCR3
s_649	ATCAACAGGTCTGATCTCCA	NR3C1
s_650	CATCGAACTCTGCACCCCTG	NR3C1
s_651	CTTTAAGTCTGTTTCCCCCG	NR3C1
s_652	TAGAAAAAACTGTTCGACCA	NR3C1
s_653	CCGCAGGCGCTCGTCTGGCG	GSC2
s_654	CGGTCGGCCCGGGTTCGCAG	GSC2
s_655	GCTGGAGAGGATGTGCTCGA	GSC2
s_656	GCTGGCGCACCCAGAGACAA	GSC2
s_657	ACAAAAGATCCATCTCGAGT	GTF2B
s_658	AGTTGTAATCAAATCCACAC	GTF2B
s_659	GATATGATCTGTCCTGAATG	GTF2B
s_660	TTTGTCTACCATGATTGGCA	GTF2B
s_661	AACACTCAGAAAAACAGTTG	GTF2I
s_662	AGGTCAATACTATCTCCAGG	GTF2I
s_663	CAACATGAGACTGGAAAAGA	GTF2I
s_664	TGTCCCTTCAGAAACAAGTG	GTF2I
s_665	CTATCCGTACACACCCTCGT	GTF3A
s_666	GCCGACGCGTTCATTGCAGC	GTF3A
s_667	GTGTGGCAAGGCCTTCATCA	GTF3A
s_668	TTGCCAATGCAGGTGTACCC	GTF3A
s_669	AAGACTAAGTAGGACCATGT	GZMA
s_670	TATGACCCAGCCACACGCGA	GZMA
s_671	TCCTTCATCTACCTAAAAAG	GZMA
s_672	TGGGGCTCACTCAATAACCA	GZMA
s_673	ACAGGGATAAACTGCTGGGT	GZMB
s_674	GCCAGGGCAGACATGCAGTG	GZMB
s_675	TCATAAGATAAGCCATGTAG	GZMB
s_676	TTGTTGCTAGGTAGCCTGAG	GZMB
s_677	AATATCTCTCTCCGCCCGAG	HHEX
s_678	GAAGGCTGGATGGATCGGCG	HHEX
s_679	GGTCGTTGGAGAATCTCACC	HHEX
s_680	GTGTAGTCGTTCACCGTCCG	HHEX
s_681	AAGAAACGCCTCAAGCGCCA	HIC1
s_682	CAGGTTGTCATGCACCACCA	HIC1
s_683	CCTTCCGACCCATTTCGCGG	HIC1
s_684	CTGTACGTGTGCATTCCGTG	HIC1
s_685	AAGTGTACCCTAACTAGCCG	HIF1A
s_686	GGGTCAGCACTACTTCGAAG	HIF1A
s_687	TATGTGTGAATTACGTTGTG	HIF1A
s_688	TTGTCCTTTAGTAAACACTA	HIF1A
s_689	GGAAAGCAAGACTCTCACGT	HIVEP1
s_690	TCCAGGAGCTGAATAGAACG	HIVEP1
s_691	TTAGCCGGACTTATTGACAA	HIVEP1
s_692	TTGAGTCACATTGTTCATCG	HIVEP1
s_693	CCCTGGATAGAATACATCGT	HIVEP2
s_694	GACAAGATGTCAGACCTAGG	HIVEP2
s_695	GAGGTGGAAGGTAAACACAA	HIVEP2
s_696	TTCTAGGATAACCACCACTG	HIVEP2
s_697	ACACAAACAGCTTCTCACCA	ZBTB48
s_698	CTTCAAGCCCAAAACTTCAG	ZBTB48
s_699	TCCCAAGTACCTGTTCCGAG	ZBTB48
s_700	TGAGAACAGAAAAGGTACAG	ZBTB48
s_701	CTCCGCAGGGTAGAAACCCA	HLA-B
s_702	GCAGCCGTACATGCTCTGGA	HLA-B
s_703	GGGTCACGTGTGTCTTTGGG	HLA-B
s_704	TGGACGACACCCAGTTCGTG	HLA-B
s_705	AGCGACGCCGCGAGTCCGAG	HLA-C
s_706	AGGCGGACTGGTCATACCCG	HLA-C
s_707	CTGGACCGCCGCGGACACCG	HLA-C
s_708	GAAGTACAAGCGCCAGGCAC	HLA-C
s_709	CCCGGTCTACGGCTACTCCG	MNX1
s_710	GGCGGCGAGCGACGTGACCA	MNX1
s_711	GGGGCGAGCGGCGGGACTAG	MNX1
s_712	TGAAGTCGGGCATCTTAGGC	MNX1
s_713	AGACACAACTACGAGCTGGG	HLA-DPB1
s_714	ATGGTTCCTGAATGGACAGG	HLA-DPB1
s_715	CTGGGTAGAAATCCGTCACG	HLA-DPB1
s_716	GAGGGGGAAACATTCACCCT	HLA-DPB1
s_717	AGGTGACAGTTGCTACCCGA	HLA-DQB1
s_718	CGACGTGGGGGTGTACCGCG	HLA-DQB1
s_719	CGTTCCGCGGGATCTTGCAG	HLA-DQB1
s_720	GTGGTTTCGGAATGATCAGG	HLA-DQB1
s_721	AGCTGCGCACGACCTTGCAG	HLA-DQB2
s_722	CAGATACATCTATAACCGCG	HLA-DQB2
s_723	CGAGCTGGGGCGGAGCATCG	HLA-DQB2
s_724	TCTGCACACCTTGTCCACCG	HLA-DQB2
s_725	CAGGAATCATGGGCTATCAA	HLA-DRA
s_726	CGTGACATTGACCACTGGTG	HLA-DRA
s_727	TGCATTGGCCAACATAGCTG	HLA-DRA
s_728	TGTGCTCACAAACAGCCCTG	HLA-DRA
s_729	CAGATACTTCTATAACCAGG	HLA-DRB1
s_730	CAGGTGGTTCCTGAACGGCC	HLA-DRB1
s_731	GTCCCCAGACAAAGCCAGTG	HLA-DRB1
s_732	TCTGCAGTAGGTGTCCACCG	HLA-DRB1
s_733	GACCTGAGCACGCCGTAGGG	HLF
s_734	GGTCTGGCTCATAACCCACT	HLF
s_735	TGATGAGAGTAACAGCCCGA	HLF
s_736	TGGAAAGTATCTCCGTCATA	HLF
s_737	ATCTCTAGATCCCATTAACG	HLX
s_738	CAAATTCTGCAGATAAAATG	HLX
s_739	CGGAACCACTCGCGTCCCCG	HLX
s_740	TCCTTCGTGAGCACAGCATA	HLX
s_741	AAAAGGACGGCACTGAGAAG	HMGA1
s_742	AGCGCTGGTAGGGAGTCAGG	HMGA1
s_743	CCAACACCTAAGAGACCTCG	HMGA1
s_744	GCTGTCCCGGGACTCACCGG	HMGA1
s_745	GGCTAACAAGGACTGCCCTG	NR4A1
s_746	GTCCAGGTGTGCACGGACCA	NR4A1
s_747	TACACCCGTGACCTCAACCA	NR4A1
s_748	TCGCCCAGCCAGACTTACGA	NR4A1
s_749	CGGCGGCGACAGTTGCTCGC	HMX1
s_750	GCGGCTGGGGAGACACGCGG	HMX1
s_751	GGTCGAAGGTGGATTCCAGC	HMX1
s_752	TGGTACCCACGGGCGCACGG	HMX1
s_753	AGGCAAGGAAAAGGGATGGG	HMX2
s_754	CACCTGGCTGCGCGAAAAGA	HMX2
s_755	GCTCCCGCGGTGCCTCCGAG	HMX2
s_756	TCTTTAAAGTCCGAGTGCGA	HMX2
s_757	AACATGTCCTATGCCAACCC	FOXA1
s_758	AGGCGCCAGAGGGGTCCTTG	FOXA1
s_759	GTCCGGGTGCAGCGTCCAGT	FOXA1
s_760	TGGACGGCGCGTACGCCATG	FOXA1
s_761	ATGAACATGTCGTCGTACGT	FOXA2
s_762	CGAACATGTTGCCCGAGTCA	FOXA2
s_763	CTCACAGGCTCAACTCGGGG	FOXA2
s_764	TCCGTGAGCAACATGAACGC	FOXA2
s_765	AGATGCCGAAGGGGTATCGG	FOXA3
s_766	AGTCGTTGAAAGACAGCGAG	FOXA3
s_767	CCACTGGTAGATTTCACTCA	FOXA3
s_768	CGAGTGGAGCTACTACCCGG	FOXA3
s_769	CAGCTCGTCAAGGATGCGTA	HNF4A
s_770	CAGGTGTTGACGATGGGCAA	HNF4A
s_771	CCAAGGGGCTGAGCGATCCA	HNF4A
s_772	GGGACCGGATCAGCACTCGA	HNF4A
s_773	ACAGTTGACACCGTTGTCTG	HNF4G
s_774	ATGTGTACCTGATCATCCAA	HNF4G
s_775	CAGCTCATCTAGAACACGAT	HNF4G
s_776	TCGGCAATGTGTTGTTGACA	HNF4G
s_777	AGAGATCAATACCAAAGAGG	ONECUT1
s_778	CTGTGCCCAGGAGTTGCCCG	ONECUT1
s_779	GGGGAACTTGTCCGAGACTG	ONECUT1
s_780	GGTATAGAGGTTATTCATGG	ONECUT1
s_781	ATGATGTTTGATGACCGTCG	HNRNPK
s_782	CTGTTGGGACATACCGCTCG	HNRNPK
s_783	GATGATATGAGCCCTCGTCG	HNRNPK
s_784	TAAAATCAAAGAACTTCGAG	HNRNPK
s_785	ACGTTGTAGGAGCCGGTCAG	TLX1
s_786	GAGTAACCGCAGATACACAA	TLX1
s_787	GCCGGGACCTCCAGTACCAT	TLX1
s_788	GGAGGCGCCTACACTTACGG	TLX1
s_789	AAAACCGGACCCCTCCGAAG	TLX2
s_790	ATGCGGCGCGTCCCAGAGAA	TLX2
s_791	GCCGGCGGGACCGTAGCCCG	TLX2
s_792	GGCATCGATCAGATCCTGAG	TLX2
s_793	ACCACAACTTGAGTGGGAGT	HOXA1
s_794	CTTCCTGATTTAACGCGTAG	HOXA1
s_795	GGTGCTCCTGTCCATATGAG	HOXA1
s_796	TTGTAATCCTATGGTCCGAG	HOXA1
s_797	AGGGAAATGTAAAAGCCTTG	HOXA2
s_798	GAATCCCTGGAAATCGCCGA	HOXA2
s_799	GCTGCAATCTCCACCCTTCG	HOXA2
s_800	TTTGAAATGTATCAGCGACA	HOXA2
s_801	CAAGGCACACGAACTGAGTG	HOXA3
s_802	GGGCATGCTAACGTCATCGG	HOXA3
s_803	GGGTCGGTGGTACTCGCCGT	HOXA3
s_804	TCTTGATCTGGCGCTCAGTG	HOXA3
s_805	CGCGCTGTACCCCGCGCATG	HOXA4
s_806	CTGCCTCCTACTACGCGCCG	HOXA4
s_807	GCCACGTACCGGCGCTGACA	HOXA4
s_808	TGCGCGTACTCCTCGAAGGG	HOXA4
s_809	AACTCCCTAAGCAACTCCAG	HOXA5
s_810	AATGGCATGGATCTCAGCGT	HOXA5
s_811	CGGTCGCTATCCAAATGGCC	HOXA5
s_812	GACTCGGCGAGCATGCACTC	HOXA5
s_813	AGGCTGGCTATGACGCGCTG	HOXA6
s_814	CGACCGGAAGTACACGAGCC	HOXA6
s_815	CTTATCAGAATAGAAACACG	HOXA6
s_816	GGGATATGTCTTACCCGCGC	HOXA6
s_817	CTCACAGAGAAGCGGCTACG	HOXA7
s_818	GACATTGTATAAGCCCGGAA	HOXA7
s_819	GCCTGCGACAAGACGGACGA	HOXA7
s_820	GGCCGTAGCCGGACGCAAAG	HOXA7
s_821	ACCACAAGCATAGTCAGTCA	HOXA9
s_822	CATTAAACCTGAACCGCTGT	HOXA9
s_823	GCGTTGGCCGCTATGCGCCG	HOXA9
s_824	GTGGAACCCAGTGCACGCGG	HOXA9
s_825	AGATCGAAACCGCGCCCCGG	HOXA10
s_826	CTACTGCCTCTACGACTCGG	HOXA10
s_827	GACCAAAAAAGAGTTCGCGG	HOXA10
s_828	GGCGGTTACTACGCCCACGG	HOXA10
s_829	AGAAATTGGACGAGACTGCG	HOXA11
s_830	CGAGACAGCCTACGGCACCC	HOXA11
s_831	GCAACTTCAAGTTCGGACAG	HOXA11
s_832	GCCACTAAATGGCACCCCCG	HOXA11
s_833	ATGTTTCTCTACGACAACGG	HOXA13
s_834	CGCACGACTTGATGGCGTTG	HOXA13
s_835	GACAAGTACATGGATACCGC	HOXA13
s_836	GGCAGGGGGCAACTTCTCGG	HOXA13
s_837	GAGTACCCACTCTGTAACCG	HOXB1
s_838	GCGGCAGGAGCATACCCCGA	HOXB1
s_839	GTCTGCTCGTTCCCATAAGG	HOXB1
s_840	TTCAGAACCTAACACCCCCA	HOXB1
s_841	ACCGGCGCATGAAGCACAAG	HOXB2
s_842	CGACCCTGCCGAGGAACCCG	HOXB2
s_843	GAAATGTCTCCAAGACAGCG	HOXB2
s_844	GCAAGGCCGCGATCTCGACG	HOXB2
s_845	AGCTCAACGGCAGCTGCATG	HOXB3
s_846	CACTAGCAACAGCAGTAATG	HOXB3
s_847	TCCCCTGGATGAAAGAGTCG	HOXB3
s_848	TGCGTGGCGGCCTGAAATGG	HOXB3
s_849	AAACCCCAATTACGCCGGCG	HOXB4
s_850	CCCCAAGTTCCCTCCATGCG	HOXB4
s_851	GACGACGGGCTCTTTGCACG	HOXB4
s_852	TCGCCCGGGTACTACGCCGG	HOXB4
s_853	AATTTAGCAACTGATAGTCC	HOXB5
s_854	CAATTTCACCGAAATAGACG	HOXB5
s_855	GAAGCCGCTTGCCTGAAGCG	HOXB5
s_856	TCTTACGGCTACAATTACAA	HOXB5
s_857	AGAGCAGAAGTGCTCCACTC	HOXB6
s_858	CTTCTACCGCGAGAAAGAGT	HOXB6
s_859	GCTCTATTCGTCGGGCTATG	HOXB6
s_860	TGCGCGCAGTCCGACTTCCG	HOXB6
s_861	GCAGGAACTGACCGCAAACG	HOXB7
s_862	GGTAGCGAAAACCGAACTTG	HOXB7
s_863	GTAGATCCGGAAGTTACTCT	HOXB7
s_864	GTGTCCCGGCGACTCCGCCA	HOXB7
s_865	AGCCGCAGTCATAATAATTG	HOXB8
s_866	CAAATCCAGGAGTTCTACCA	HOXB8
s_867	CGTAGCCGTAGAAATTGCCG	HOXB8
s_868	GCTGGGACCGTACACCACGG	HOXB8
s_869	ATGTAAGGGTGGTAGACGGA	HOXB9
s_870	GAAGTTTCCAAACTGTACTC	HOXB9
s_871	GATCATAAGTCACGAGAGTG	HOXB9
s_872	TAATCAAAGACCCGGCTACG	HOXB9
s_873	ACAGTCCGGAATATTACGGC	HOXC4
s_874	AGAGCGACTGTGATTTCTCG	HOXC4
s_875	GAACCCCAATTATAACGGAG	HOXC4
s_876	TGCAGCTATACTGGCGCTCA	HOXC4
s_877	AACTTGTGGGAACTATGGAT	HOXC5
s_878	CCCCGCCACAGATTTACCCG	HOXC5
s_879	CCTTCTGACTGTACATCCCG	HOXC5
s_880	GCCTTCCAACTCTCTCCACG	HOXC5
s_881	ATGCCTCACTGGATCATAGG	HOXC6
s_882	CAGCGAATGAATTCGCACAG	HOXC6
s_883	GAATTAGATCCATAGTCATA	HOXC6
s_884	GCGGCCGCCAGATCTACTCG	HOXC6
s_885	AACCGGCAGTCGTAATAGGC	HOXC8
s_886	ACTAACAGTAGCGAAGGACA	HOXC8
s_887	GGTGGAAGAAGTCTTGAACG	HOXC8
s_888	GTGGACGGCAAACTTACAGC	HOXC8
s_889	AGCTACCCGGACTACATGTA	HOXC9
s_890	CCGGAAACCTGGACGCTAGG	HOXC9
s_891	GACGGAAAATCGCTACAGTC	HOXC9
s_892	GCCGTACGGGTGATATACCA	HOXC9
s_893	GATTCCAGATGTTCGGCGCG	HOXC10
s_894	GCGGGCGAAAAGTGGCCCCG	HOXC10
s_895	TCGTTGGCCCCAGAACAGTG	HOXC10
s_896	TCTCCTCCTTGACACTAGGT	HOXC10
s_897	AAAAACGAAGGCTCCTACGG	HOXC11
s_898	CTACTCCTCCTGCTATGCGG	HOXC11
s_899	GGGATAGGAGATCTGACGAG	HOXC11
s_900	GTTGTCGAAGAAACGGTCGA	HOXC11
s_901	AGCACACGTTGTCGCGGCGT	HOXC12
s_902	CCGCTGGTAAACATCCACAC	HOXC12
s_903	CTTCAAGTACGACTACGCGG	HOXC12
s_904	TGGAGTCGGATTCCAGCGAC	HOXC12
s_905	AGTGCTGGTAGCCTTCGACG	HOXC13
s_906	CCGGGTATTTATCGCCCGGG	HOXC13
s_907	CGTAGTAGCTGCCCCCGAAG	HOXC13
s_908	TCCGTATAGACGGCGCCCTG	HOXC13
s_909	ACCTCGGCCGTCTTCTCGGG	HOXD1
s_910	ACGCCCGGGAAGTCGTACGC	HOXD1
s_911	ATGCGGTCTGGAAAGCACCA	HOXD1
s_912	CCGCCTTCAGCACGTTCGAG	HOXD1
s_913	CTATGGCTACAGCAAAACTA	HOXD3
s_914	GAGCGGTGGGCTGCGCTCAG	HOXD3
s_915	TCTTCACCCACCAATCCTGG	HOXD3
s_916	TTGGCCATCTCCACGCGGCG	HOXD3
s_917	CTGCTTGAGTGCCGTCCCGG	HOXD4
s_918	GCTCACCGAAGTCGGGCCGT	HOXD4
s_919	GGTCCCGAACGGCCTACACC	HOXD4
s_920	TGCAAATACTCCTCGCACGG	HOXD4
s_921	AAGTGACAGTCGTAGTAAGT	HOXD8
s_922	CAGGAGTACTTCCACCCCGG	HOXD8
s_923	CAGGCAATCCCGCCGCAGGG	HOXD8
s_924	GTCCAGTGGTAATATTGGCG	HOXD8
s_925	CAAACGGACTGAGTGCTCCG	HOXD9
s_926	GGACTCGCTTATAGGCCATG	HOXD9
s_927	TCTGGGGGCAAAACTACACG	HOXD9
s_928	TTTCAGGCTTAATCCCGTAG	HOXD9
s_929	AAGATGAACGAGCCCGTGAG	HOXD10
s_930	GAGTACAATAATAGCCCCGA	HOXD10
s_931	TCTCAACGGGACAAGACTCA	HOXD10
s_932	TCTGTCCAACTGTCTACTTG	HOXD10
s_933	CTACGCTCCCTACTACGCGG	HOXD11
s_934	CTTGCTAGCGAAGTCAGACG	HOXD11
s_935	GAAGTGGCCTTCCGCGACTA	HOXD11
s_936	TAGAACTGGTCGAAGCCCTG	HOXD11
s_937	ACTGTCATGTTCAAGTTGAG	HOXD12
s_938	CAGGAGCCAGGCTAGACTCG	HOXD12
s_939	CCCCCTATCTCCTACCCGCG	HOXD12
s_940	GCGGCCAAGTATGACTACGC	HOXD12
s_941	CAGCAGCGTACCGGCCAACG	HOXD13
s_942	CGTGCCCGGCTATATCGACA	HOXD13
s_943	TACAGCTGCCGTATGTCGCA	HOXD13
s_944	TCGCCGGGACGCATTCGGGG	HOXD13
s_945	AGCCAGTGTCAACACGACAC	HES1
s_946	CCTACTCTATGCAGAGCTCG	HES1
s_947	GTGCGAGGGCGTTAATACCG	HES1
s_948	TCAATGCCATGACCTACCCC	HES1
s_949	ACAGAAAGTCGTCAACAAGG	HSF1
s_950	AGCTTCCACGTGTTCGACCA	HSF1
s_951	CCGGCGGGAGCATAGACGAG	HSF1
s_952	TGAAGACATAAAGATCCGCC	HSF1
s_953	AAAGTAGTACATATCGACTC	HSF2
s_954	ACACTAACGAGTTCATCACC	HSF2
s_955	AGTTATTCCAGAAACTAATG	HSF2
s_956	TATGCACCTGTCATTCAGAG	HSF2
s_957	CAGCACCCGAGCTTCGTGCG	HSF4
s_958	GCAGAAGTCACACTCGTTTG	HSF4
s_959	TCAGGCAGAACGAGATCTTG	HSF4
s_960	TTTGGGCCTTAGCCCTCACA	HSF4
s_961	ACACCGTGTTTGACGCGAAG	HSPA1B
s_962	AGGATGCGGGTGTGATCGCG	HSPA1B
s_963	GAGCTACAAGGGGGAGACCA	HSPA1B
s_964	TCCATCCTGACGATCGACGA	HSPA1B
s_965	AGAAGACTAAAGGAGTATGG	FOXN2
s_966	CATAAACACTGACCTTGCCA	FOXN2
s_967	TCTCCCTCTATGTCATACAA	FOXN2
s_968	TGACTCACTGTCCACTAGAG	FOXN2
s_969	ATGGCTCGGAAATGTCCAGT	IRF8
s_970	CTTCTGTGGACGATTACATG	IRF8
s_971	GCGTAACCTCGTCTTCCAAG	IRF8
s_972	TGAATGGTGCGCGTCGTAGG	IRF8
s_973	GCCGCGAACGACGGTACCTG	IFNGR1
s_974	TGTGAGAATGAACGGAAGTG	IFNGR1
s_975	TTACCTCTACGGTAAAAACA	IFNGR1
s_976	TTTCTGATATCCAGTTTAGG	IFNGR1
s_977	GGCCGACATCATGTCCATAG	IFNGR2
s_978	TGGCCCTGAGCAATAGCACG	IFNGR2
s_979	TTCCGATAGTGTTGAAACCA	IFNGR2
s_980	TTGTAAACAGTACACTCTGG	IFNGR2
s_981	AAAGAACAAATGGAACGCGA	RBPJ
s_982	CACCTAGTAAGTCGTTTAGG	RBPJ
s_983	CATGCCAGTTCACAGCAGTG	RBPJ
s_984	CATTGCCTCAGGAACAAAGG	RBPJ
s_985	AATAGTCTTCCCCTAGCACT	IL1R1
s_986	ATTACAGATCAATTGTATCT	IL1R1
s_987	CAAGCAATATCCTATTACCC	IL1R1
s_988	TTTGTGTTGATGAATCCTGG	IL1R1
s_989	AAACTTAAATGTGAGCATCC	IL2
s_990	ACAACTGGAGCATTTACTGC	IL2
s_991	AGAAGAAGAACTCAAACCTC	IL2
s_992	TTCTTTGTAGAACTTGAAGT	IL2
s_993	CTGCAGGGAACCTCCACCAT	IL2RA
s_994	GGATACAGGGCTCTACACAG	IL2RA
s_995	TGGCTTTGAATGTGGCGTGT	IL2RA
s_996	TTGTTTCGTTGTGTTCCGAG	IL2RA
s_997	CAGGGTGACGATGTCAACTG	IL2RB
s_998	CCACAGATGCAACATAAGCT	IL2RB
s_999	GCTGGGAAAAGAACTTCGAG	IL2RB
s_1000	TTGGGAAGGACACCATTCCG	IL2RB
s_1001	CCTTCGAAGGCCAAACCTGG	IL3
s_1002	GGACTTCAACAACCTCAATG	IL3
s_1003	TTAACCCAGCTTGTCTTCAA	IL3
s_1004	TTGTCTGGGTCATGGGAGCT	IL3
s_1005	CATGCTAGCAGGAAGAACAG	IL4
s_1006	GATGTCTGTTACGGTCAACT	IL4
s_1007	TACTCACCTTCTGCTCTGTG	IL4
s_1008	TGTGCCGGCAACTTTGTCCA	IL4
s_1009	AAGGGATGAAGATCCTCACA	IL4R
s_1010	CAGTGCGGATAACTATACAC	IL4R
s_1011	CCTGGATTATTATAGCCACG	IL4R
s_1012	GGGTTGCCTGCGATGACGAG	IL4R
s_1013	AGAAATTCCCACAAGTGCAT	IL5
s_1014	ATGAGTAGAAAGCAGTGCCA	IL5
s_1015	TGGAGAGTCAAACTGTGCAA	IL5
s_1016	TGTGGGGATGGCATACACGT	IL5
s_1017	CAAATTCGGTACATCCTCGA	IL6
s_1018	TACTCTCAAATCTGTTCTGG	IL6
s_1019	TGCCTGGTGAAAATCATCAC	IL6
s_1020	TTTGTCAATTCGTTCTGAAG	IL6
s_1021	ACTCACAAACAACATTGCTG	IL6R
s_1022	CCGTGGCCAGAAACCCCCGC	IL6R
s_1023	CCTGAGCACCCAGTGAACAG	IL6R
s_1024	TGGAAACTATTCATGCTACC	IL6R
s_1025	AAACGAAGCTGTCTTAGAGT	IL6ST
s_1026	GATCTGATGTAACCTTCCCA	IL6ST
s_1027	TCTTAAATAGGTGCGATGCA	IL6ST
s_1028	TGAGTTGCATTGTGAACGAG	IL6ST
s_1029	AAAGAGCAATATATGTGTGA	IL7R
s_1030	ATTCTCATGCTATAGCCAGT	IL7R
s_1031	CCTGCAGAGAAAGCTCCAAC	IL7R
s_1032	TCAGGATTAAGCCTATCGTA	IL7R
s_1033	CACTCACATTAGCACTGCAG	IL9
s_1034	CTCATCAACAAGATGCAGGT	IL9
s_1035	TATTTCACTATACTTACAGA	IL9
s_1036	TGGGTATCTTGTTTGCATGG	IL9
s_1037	AAACTGGATCATCTCAGACA	IL10
s_1038	AGGCGCATGTGAACTCCCTG	IL10
s_1039	CACCTTAAAGTCCTCCAGCA	IL10
s_1040	GCATGTTAGGCAGGTTGCCT	IL10
s_1041	ATAAATACTACTAAGGCACA	IL12A
s_1042	CTGGGTCTGGAGTGGCCACG	IL12A
s_1043	GGACCAGGGTAGCCACAAGG	IL12A
s_1044	TTTACCATTGGAATTAACCA	IL12A
s_1045	CTCCGCACGTCACCCCTTGG	IL12B
s_1046	GGCCAGTACACCTGTCACAA	IL12B
s_1047	TCAGTTCCCATATGGCCACG	IL12B
s_1048	TGAGGACCACCATTTCTCCA	IL12B
s_1049	ACCACAAGGTGAGCTTCTCG	IL12RB1
s_1050	AGTCTGCATCCGGATATGGC	IL12RB1
s_1051	CCGGGCTGGCCAATACATGG	IL12RB1
s_1052	CTCAGAGTGATCTTACCAGG	IL12RB1
s_1053	AGAACTTACCTGCCTCACAC	IL12RB2
s_1054	AGACAAACAAGGTTGTACCA	IL12RB2
s_1055	AGGAATGACTGTGGTCCAGG	IL12RB2
s_1056	TTGATTCTAATGTCCCACGG	IL12RB2
s_1057	ACCATGCTGCCATTGCAGAG	IL13
s_1058	GCAGCCTGACACGTTGATCA	IL13
s_1059	TGGAGCATCAACCTGACAGC	IL13
s_1060	TGGTCAACAAAAGCGCCATG	IL13
s_1061	CACTAATGCATTTGAGACTG	IL15RA
s_1062	CTCATGACTGCTTATCTCTG	IL15RA
s_1063	GCCACCCTCCACAGTAACGA	IL15RA
s_1064	TGCGTGTTCCACGGACATGG	IL15RA
s_1065	AGGTTGACCATCACAGTCCG	IL17A
s_1066	GGATCGGTTGTAGTAATCTG	IL17A
s_1067	GTACTGGAGATTCCAAGGTG	IL17A
s_1068	TCACAGAGGGATATCTCTCA	IL17A
s_1069	AGCTGCGCGTAGGAGTAAGG	FOXK2
s_1070	GGGGCGTGAAGATCTCGAGG	FOXK2
s_1071	TCATCAGATACTCGAACTCG	FOXK2
s_1072	TCTGGAATGTTGATGGTCAG	FOXK2
s_1073	ACTCACATGATCTCAACACG	CXCL10
s_1074	CAGCGTACAGTTCTAGAGAG	CXCL10
s_1075	CGTGGACAAAATTGGCTTGC	CXCL10
s_1076	GTAATCAACCTGTTAATCCA	CXCL10
s_1077	CGCCGCTCTACAGTCCCACG	INSM1
s_1078	GCCTTGACTGCCTTGGCGGG	INSM1
s_1079	GCGCCCGCCGAGCTCAAGAT	INSM1
s_1080	GTACGCCGACCCGTTCGCGC	INSM1
s_1081	GACCCATGCGCGTTCCAGCG	PDX1
s_1082	GGAGAACAAGCGGACGCGCA	PDX1
s_1083	TATTCAACAAGTACATCTCA	PDX1
s_1084	TCACGCGTGGAAAGGCCAGT	PDX1
s_1085	GAACTCCCTGCCAGATATCG	IRF1
s_1086	TCTAGGCCGATACAAAGCAG	IRF1
s_1087	TCTCCCTCGACAGTCATGTG	IRF1
s_1088	TTAATTCCAACCAAATCCCG	IRF1
s_1089	ACCTGATCCCAAAACATGGA	IRF2
s_1090	CAGCATTCGGTAGACCCTGA	IRF2
s_1091	GGATGCATGCGGCTAGACAT	IRF2
s_1092	TACCTGCATAGGAAGACACG	IRF2
s_1093	AGAAGGGTTGCGTTTAGCAG	IRF3
s_1094	GAGGTGACAGCCTTCTACCG	IRF3
s_1095	GGGGAGTGATGAGCTACGTG	IRF3
s_1096	GTTACTGGGTAACATGGTGT	IRF3
s_1097	CAGACCCGTACAAAGTGTAC	IRF4
s_1098	CCCATGACGTTTGGACCCCG	IRF4
s_1099	CTACCGGGAAATCCTCGTGA	IRF4
s_1100	CTGATCGACCAGATCGACAG	IRF4
s_1101	AGAAGCGCTGCTTGTCACTG	IRF5
s_1102	AGATCAAGTTTCAGTACCGG	IRF5
s_1103	AGGGCTTCAATGGGTCAACG	IRF5
s_1104	ATGAAGCCGATCCGGCCAAG	IRF5
s_1105	AAGGGCTGTATAGGTGCCTG	IRF6
s_1106	CAAGTTTCAGTACCGTGGGA	IRF6
s_1107	CAGGGCTCGATCATTAACCC	IRF6
s_1108	GATGTATGATGGCACCAAGG	IRF6
s_1109	CACCTTGAAGATGCGCGCGT	IRF7
s_1110	GATGCACTCACCTTGCACCG	IRF7
s_1111	GATGCTGCGGGATAACTCGG	IRF7
s_1112	GGCAGATCCAGTCCCAACCA	IRF7
s_1113	ACACTCGATGTGATACACCT	ISL1
s_1114	CGGAGAAGACCACCCGCGTG	ISL1
s_1115	GAAGCGCAAATTCGTCCCCA	ISL1
s_1116	TGCGGCATGTTTGAAATGTG	ISL1
s_1117	ACTCTCCAGGCTTAACACAG	JAK3
s_1118	AGCTCTCGAAGACTGCTGTG	JAK3
s_1119	GTGTACAAATTCCTGCACCA	JAK3
s_1120	TGACGCGGAGGCGTATTCGG	JAK3
s_1121	GCCCCACGTCGGGCGAGGTG	JUN
s_1122	GCTCTCGGACGGGAGGAACG	JUN
s_1123	GGCGGCGCAGCCGGTCAACG	JUN
s_1124	TGAACCTGGCCGACCCAGTG	JUN
s_1125	CACAGCTACGGGATACGGCC	JUNB
s_1126	CCGGAGTCTCAAAGCGCCTG	JUNB
s_1127	CTGAGGTTGGTGTAAACGGG	JUNB
s_1128	GGGTAAAAGTACTGTCCCGG	JUNB
s_1129	CGAGGAGCAGGAGTTCGCCG	JUND
s_1130	GCGAACCTGAGCAGCTACGC	JUND
s_1131	TAGAGGAACTGTGAGCTCGT	JUND
s_1132	TTACACAAGCAGAACCAGCT	JUND
s_1133	CTCAGCACCGTGTAGCGGCG	LAG3
s_1134	GCTCACATCCTCTAGTCGAA	LAG3
s_1135	GGGAGTTACCCAGAACAGTG	LAG3
s_1136	GTTCCGGAACCAATGCACAG	LAG3
s_1137	GAATAAGTTCGTCTGCAAAG	LHX1
s_1138	GAGAATGACGACCAGAACCT	LHX1
s_1139	GGGAATCCGGAGACAAACTG	LHX1
s_1140	TCTCCGCACCAGGTCGCTAG	LHX1
s_1141	AGATGGTTCTCGGACGTTTG	LMX1A
s_1142	ATCCTCCAAGCCCTGCAGGA	LMX1A
s_1143	CTTGTCCCGGTAGAAGCAGG	LMX1A
s_1144	TGTTGTGGCTACAGGCAGAG	LMX1A
s_1145	CACCGGAGTCGGACTCGTCG	LMX1B
s_1146	CGCCCGCATCACGAACTCGG	LMX1B
s_1147	CTCGTCGAAGCCTTGCCGAA	LMX1B
s_1148	TGTGAACGGCAGCTACGCAA	LMX1B
s_1149	ACGAAGTAGATGCCACTGGT	LTA
s_1150	ACTGCTCTGGAGAGCAAACA	LTA
s_1151	CAGGTGGATGTTTACCAATG	LTA
s_1152	CTCATGGGCCAGGTAGAGTG	LTA
s_1153	ACCCAACCAGGTAACGGAGA	LTB
s_1154	AGGTAATAGAGGCCGTCCTG	LTB
s_1155	CAGAAACAGATCTCAGCCCC	LTB
s_1156	GAACAGGCGTTTCTGACGAG	LTB
s_1157	ACGAACTCACTATTATGCCG	LTF
s_1158	AGCTGCGCAAGTGTAACCAG	LTF
s_1159	ATTCACACTTCGTGCCACAA	LTF
s_1160	CAGCCCAGAATCTATCCTCG	LTF
s_1161	ACCCCTTACAGTGTCTACAT	LYL1
s_1162	GGGGCGAGGAGCCTCCTCGG	LYL1
s_1163	GGTGTACCAGTGATCAGCCT	LYL1
s_1164	TCCCTAGCAGCCGGTTGAAG	LYL1
s_1165	ACAGAGATGCCTTAAAACGG	MXD1
s_1166	AGGCGGCCGACTATCTGGAG	MXD1
s_1167	CGACTTGATTCGGGTCCAAG	MXD1
s_1168	GGGCATTGAGAGGATCCGGA	MXD1
s_1169	AGTTACGGAACTGAGCTAAG	SMAD1
s_1170	CTATGAGCTCAACAATCGTG	SMAD1
s_1171	CTGCCCTCAGAAATCAACAG	SMAD1
s_1172	TGGGAGAGTGAGGAAACGGG	SMAD1
s_1173	AGAAGCGCTCCGAATTGGAG	SMAD3
s_1174	CTACCTGGAATATTGCTCTG	SMAD3
s_1175	TCCCCAGCACATAATAACTT	SMAD3
s_1176	TGGCGTGGCACCAACACAGG	SMAD3
s_1177	GCAATGGAACACCAATACTC	SMAD4
s_1178	GGATACGTGGACCCTTCTGG	SMAD4
s_1179	TACGAACGAGTTGTATCACC	SMAD4
s_1180	TGTCCTTCAGTGGACAACGA	SMAD4
s_1181	GATATACTGGGCATAATCTG	SMAD5
s_1182	GGATTGAATTCATTATGACG	SMAD5
s_1183	GTGGAAAGAATCTGGAAACG	SMAD5
s_1184	TCATCAGGTGGCATATAGGC	SMAD5
s_1185	ATGTGATTTACTGTCGCGTG	SMAD9
s_1186	TAACCCTTACCACTACCGCC	SMAD9
s_1187	TCAGGATAGGTGGCGTTGTG	SMAD9
s_1188	TGAACTGAACAACCGAGTTG	SMAD9
s_1189	GAAGACTACTACTGGATGAC	MAF
s_1190	GATCACGGCGGACACCACGG	MAF
s_1191	GCTGCACGGCGTGCTCATGG	MAF
s_1192	TGAAGTGAAAAAGGAACCGG	MAF
s_1193	AGCTGGTGACCATGTCGGTG	MAFG
s_1194	CTTCATGCTGGCGTTCTCTG	MAFG
s_1195	TCTGCGTCACCCGCTTCACG	MAFG
s_1196	TGAGAATGGCACCAGCCTGA	MAFG
s_1197	AATATATCCAGTATATGCGA	MAX
s_1198	GAAGAGCATTCTGCCGCTTG	MAX
s_1199	TATTCCAGGAAGAGCAACCG	MAX
s_1200	TTTAGTCCGTGCACTGGAGA	MAX
s_1201	CCCTGCCGCCGCCTCTACGG	MAZ
s_1202	CTCCAAGGCAGACGCGACCG	MAZ
s_1203	GCATCTTCATAGCACCCGAG	MAZ
s_1204	TGGTGACCACGACCGCCTCG	MAZ
s_1205	AGGGTGGGGTCATCATACAT	MECP2
s_1206	ATTGCGTACTTCGAAAAGGT	MECP2
s_1207	CGGCACCACGAGACCCAAGG	MECP2
s_1208	GTCATGGTGATCAAACGCCC	MECP2
s_1209	GAGTTGGTTCTGCTTTCATG	MEF2A
s_1210	GCTGAGTACACAAGTCCTTG	MEF2A
s_1211	TGAGCACAGTCCACTCTCGG	MEF2A
s_1212	TGATCTCACAGAATACCCAG	MEF2A
s_1213	ACTCCTACTTTACCAGGACA	MEF2C
s_1214	AGCAGACCTGGTGAGTTTCG	MEF2C
s_1215	CTACGGAATCGTCCGCATCG	MEF2C
s_1216	GGAGGTCGATGTGTTACACC	MEF2C
s_1217	CAAGTACCGACGCGCCAGCG	MEF2D
s_1218	CATCATCCCTCACGGACCCG	MEF2D
s_1219	GATGACTGCACTCACCAACA	MEF2D
s_1220	GGTGAGCGAATGAGTAGACT	MEF2D
s_1221	ATCATGATCTCTGTTCCAAG	MEIS1
s_1222	ATGCGGGTCCCCATACATCG	MEIS1
s_1223	GGGTACTGATGCGAGTGCAG	MEIS1
s_1224	GGTGGCCACACGTCACACAG	MEIS1
s_1225	ACGGAGACCCTCACGCGCCG	MEIS2
s_1226	CCTTCAAACAGCTAATGTAT	MEIS2
s_1227	GACAACAGTGTAGCTTCACC	MEIS2
s_1228	GGGTTGAGGTTGCATCATCG	MEIS2
s_1229	AGGCCCAGGCGATGACTACG	MEOX1
s_1230	CCAGACAACCAGGAGAACAG	MEOX1
s_1231	CCCCCACTCGGAAGGCAATG	MEOX1
s_1232	GACAGGGAAGTGCCAGTTGG	MEOX1
s_1233	GATGTCTTCCCCACCGAGTG	MEOX2
s_1234	GCGGAGGCGGAGAAGCGAAG	MEOX2
s_1235	TATGGTCAGATCTTCCATGG	MEOX2
s_1236	TCCCGCGATTATGCAAGATG	MEOX2
s_1237	AGAATGGGCAAGACCTCAGG	MICB
s_1238	ATTTGTGACGTTCATAGCCA	MICB
s_1239	CATCCTGGGACAGCACCATG	MICB
s_1240	GCGATATCTGAAATCCGGGG	MICB
s_1241	AAGTACCTAGTTCTTTAATG	MITF
s_1242	ACCACATACAGCAAGCCCAA	MITF
s_1243	TAAGCGTAAGCATAGCCATG	MITF
s_1244	TTCACGAGCGTCCTGTATGC	MITF
s_1245	AAGATCAGTAGCGGTCCCGG	KMT2A
s_1246	AGAAAGGACGTCGATCGAGG	KMT2A
s_1247	AGGGGTCTTAATGATCCGCG	KMT2A
s_1248	TTGACCATAATTATGCTCAG	KMT2A
s_1249	CCTTGAAGTAGGGTACAGTA	FOXO4
s_1250	GTAACAGGTCCTCGGAAGGG	FOXO4
s_1251	GTTCATCAAGGTTCACAACG	FOXO4
s_1252	TCAGTCAGCAGTTATGCAGG	FOXO4
s_1253	AGAATCCATATATAAACCCA	NR3C2
s_1254	TCCACTAAAGTATTGACAGG	NR3C2
s_1255	TCCCCTAATGTTGAAAATCG	NR3C2
s_1256	TCTGGGAGCTCCGTGAATGG	NR3C2
s_1257	CAACATAGACGAGGATATGG	MNT
s_1258	CTCCTTAATGCTGAGTCCGG	MNT
s_1259	GAAGCGGAACATCCCCAACG	MNT
s_1260	TCTCCAGTACGTCCATCCAC	MNT
s_1261	ACGTCCGACTCATGACCTGG	MSH5
s_1262	CATGAAGTTGTCCCACACCA	MSH5
s_1263	CCTGGGTCGAAGAAGAATCG	MSH5
s_1264	GCACTCGTAACAACAGACTG	MSH5
s_1265	ACAAGACGAACCGTAAGCCG	MSX1
s_1266	CGGACGCGCCCTCTTCGCCG	MSX1
s_1267	GCCACTCGGTGTCAAAGTGG	MSX1
s_1268	TCTGGCTACTCACTGGCCGG	MSX1
s_1269	ATTCAGAAGATGGAGCGGCG	MSX2
s_1270	GATGTGGTAAAGGGCGTGCG	MSX2
s_1271	GTCCGACAAGAAGCCGCCCA	MSX2
s_1272	GTCTCGAAGGGCTTCACCAG	MSX2
s_1273	AATGCACTTCCACAACACAA	MTF1
s_1274	AATGTGCTGCACATAACCCT	MTF1
s_1275	CCACGTGCGAGTGCACACGA	MTF1
s_1276	GCACATTCGAACTCATACAG	MTF1
s_1277	CGGCATGGACGGGAATGAAG	MXI1
s_1278	GCAAACCAAGTGTTGTGTGC	MXI1
s_1279	GCCCGGCTCAACCTCCGTGG	MXI1
s_1280	GGTGTTGAAAATGTCTGAGA	MXI1
s_1281	ACCAGGCACACAAGAGACTG	MYB
s_1282	AGAAATACGGTCCGAAACGT	MYB
s_1283	AGTCTGGAAAGCGTCACTTG	MYB
s_1284	TATTTACATGTAACGCTACA	MYB
s_1285	AATTCTCATTAATTTAACTG	MYBL1
s_1286	ACTCACTAGTGTGCTCGTCA	MYBL1
s_1287	AGGGATGGCTCATTGAACGA	MYBL1
s_1288	GTGACACATACTGATACCCA	MYBL1
s_1289	CAAGGGGCCATGGACCAAAG	MYBL2
s_1290	CTCCAGCAGCAAGTACACTG	MYBL2
s_1291	GCGTCCAGATCTGTACCGAT	MYBL2
s_1292	TCAGGTCACACCAAGCATCA	MYBL2
s_1293	AGAGTGCATCGACCCCTCGG	MYC
s_1294	CTGCGGGGAGGACTCCGTCG	MYC
s_1295	CTTCGGGGAGACAACGACGG	MYC
s_1296	GCTGCACCGAGTCGTAGTCG	MYC
s_1297	CATCTGGAAGAAATTCGAGC	MYCL
s_1298	GCTGGGAGTGCAGTCCGGGG	MYCL
s_1299	TCATACGCCGTGACTGCATG	MYCL
s_1300	TGGGTCTTGGGTTCGCCCAG	MYCL
s_1301	CCCCGACTCGACCCCCCCGG	MYCN
s_1302	CGAGTGCGTGGATCCCGCCG	MYCN
s_1303	CTGCTTGAGAACGAGCTGTG	MYCN
s_1304	TGAAGAGGAAGAAATCGACG	MYCN
s_1305	AGTCCACCACCATGGATCGG	MYF5
s_1306	CCACGACCAACCCCAACCAG	MYF5
s_1307	GAGAACTACTATAGCCTGCC	MYF5
s_1308	GGACGAGTTTGTGCCGCGAG	MYF5
s_1309	AAGGCTCTCCTTTGTATCCA	MYF6
s_1310	GAGGCTAAAGAAAATCAACG	MYF6
s_1311	GCGCCATCAGCTATATTGAG	MYF6
s_1312	TGCAAGCCCAGATCAGACAC	MYF6
s_1313	AGGTCCGGGGAGTCGAAACA	MYOD1
s_1314	CCTGCAGGCCCTCGATATAG	MYOD1
s_1315	GACCCGCGCCTGATGCACGT	MYOD1
s_1316	GGAGCAGAGAGAGCCGTCGG	MYOD1
s_1317	CCCTGCTCAACCCCAACCAG	MYOG
s_1318	GGAACCCCGCTTCTATGATG	MYOG
s_1319	TCCGTCCGCTCGTAGCCTGG	MYOG
s_1320	TTACACACCTTACACGCCCA	MYOG
s_1321	CCGCGTTCAGTCCGTGCATG	NEUROD1
s_1322	CCTCGAAACCATGAACGCAG	NEUROD1
s_1323	CTGTCCATGGTACCGTAAGG	NEUROD1
s_1324	TGCTCAGGCAGAAAAGTCCG	NEUROD1
s_1325	ACGGCGAAGACGACGAGCCG	NEUROD2
s_1326	CGTCGGCGCCTTGCTCCGTG	NEUROD2
s_1327	GAGTCTGCACGTAGGACACT	NEUROD2
s_1328	TTCTGCGTCTTGGAGTAGCA	NEUROD2
s_1329	AGCAGCGGCAGTGACCTATC	NEUROG1
s_1330	CCGCATGCACAACTTGAACG	NEUROG1
s_1331	GGGGCGCGCCCAATATCTCC	NEUROG1
s_1332	TTGGTGTCGTCGGGGAACGA	NEUROG1
s_1333	CACGAGGTTATCTCGATGCG	NFATC1
s_1334	GTACGAGTAGTTGGACTCGT	NFATC1
s_1335	GTTGCCCAACCACGAGTCGT	NFATC1
s_1336	TCACCTCATGTAGGACGTAG	NFATC1
s_1337	ACATTGGAAGAAAGAACACG	NFATC2
s_1338	ATGTAAAGTTCTGCCCCGTG	NFATC2
s_1339	GCAGGGCGAGAGGAGAAACT	NFATC2
s_1340	GCCGCAGCCCTCATCTCACG	NFATC2
s_1341	AATCCTCTCGATATTCGGGT	NFIA
s_1342	CCAATAAAATTACCTCGTAG	NFIA
s_1343	CCCTGGATTAGAGCATTGTG	NFIA
s_1344	TCCAGACTTTATCTGCCTGG	NFIA
s_1345	ACTGCTGGGTTATGATATGG	NFATC3
s_1346	ATGTGGTAAGCAAAGTGGTG	NFATC3
s_1347	CTCACCGAAATATAGGGGTG	NFATC3
s_1348	GAAGTGTGACAGAAGATACG	NFATC3
s_1349	CCACATAGTCAAAGGGACCA	NFATC4
s_1350	CTGCAGATGAAAGGAACCTG	NFATC4
s_1351	CTGTATGGTCCAAGCCCCGG	NFATC4
s_1352	GGAGGTCGGGGAATACCGAT	NFATC4
s_1353	AAGTTGACAATCTTGTCCGT	NFE2
s_1354	AGGGCTAAGGGGTCTTGGAG	NFE2
s_1355	ATGTTGCCATAGGAGTATGG	NFE2
s_1356	GTGAGTAGGGGTACTCCACT	NFE2
s_1357	CATCTAACAGACCCCCCAAA	NFE2L1
s_1358	GATCAATATCCTGTCGCCAA	NFE2L1
s_1359	GTGGATACCATAGCCATCCA	NFE2L1
s_1360	TATGGCTCGAGTCTAAGGAA	NFE2L1
s_1361	CACATCCAGTCAGAAACCAG	NFE2L2
s_1362	CATACCGTCTAAATCAACAG	NFE2L2
s_1363	CTTCCACTTCAGAATCACTG	NFE2L2
s_1364	GAATTCAATGATTCTGACTC	NFE2L2
s_1365	ACCAAGTATAGGCAATTGCA	NFIB
s_1366	CTATCATGACATGAACTCGG	NFIB
s_1367	GATTGGATAAGACACAGCAC	NFIB
s_1368	TGGAAAGTACCGATGGAGAG	NFIB
s_1369	ACCTCGCTCACGCACGAAGT	NFIC
s_1370	CATCCGGCCCGAGTGCCGCG	NFIC
s_1371	CATCGACTGTCTCCGGCAGG	NFIC
s_1372	CCTGGGTACTTACCCACTGG	NFIC
s_1373	ACAAATCTTCTGCATGTCGG	NFIL3
s_1374	ACAACTACTTGACACCATCG	NFIL3
s_1375	GAAGCGTCGACTGAATGACC	NFIL3
s_1376	GGAATTAGAGAGCTACACAA	NFIL3
s_1377	AGGCCGGGGTTCGAGCACTG	NFIX
s_1378	CAGCTACTACAACATCAACC	NFIX
s_1379	CATCCGGCCCGAGTTCCGCG	NFIX
s_1380	TCAGATAGTTCAAACCAGCA	NFIX
s_1381	AAGTAGGAAATCCATAGTGT	NFKB1
s_1382	GGCACCAGGTAGTCCACCAT	NFKB1
s_1383	TAGATGGCGTCTGATACCAC	NFKB1
s_1384	TTGTCTATGAACATCTGTGG	NFKB1
s_1385	ACTCGACTACGGCGTCACCG	NFKB2
s_1386	CCCACTCCATAGAATCTCCG	NFKB2
s_1387	CTGCAACTGAAACGCAAGCG	NFKB2
s_1388	GGGACCAGCCAAGATCGAGG	NFKB2
s_1389	CTTATTCTTTATTCCCATGG	NFKBIL1
s_1390	GAAAGCGACGTTCTCGGCGT	NFKBIL1
s_1391	GCTGCCCAGCATCTACATCG	NFKBIL1
s_1392	TGTCCCCATGGCGGTCCTGG	NFKBIL1
s_1393	ATTAACTGGTTGATAGACGA	NFYA
s_1394	CCAGCAGTGACAGCCGTCTG	NFYA
s_1395	TAGTGATCATGCCTGAAACA	NFYA
s_1396	TGTCACTGTGACACTACCAG	NFYA
s_1397	AATGATCATGAAGACACAAA	NFYB
s_1398	ATATCTTCCAATAGCAAACG	NFYB
s_1399	ATCTCTGCAGACTATATTGG	NFYB
s_1400	TGCCATACCTCAAACGGGAA	NFYB
s_1401	ACACAGAAGATAACAAGCGC	NFYC
s_1402	ATCATCGCACAGCCTCAGCA	NFYC
s_1403	CCCGAGGCCAGAACGACTGT	NFYC
s_1404	GCTCGGCAGGAGTTACAGAC	NFYC
s_1405	CACGCGAGAACGCATCCGCG	NHLH1
s_1406	GAGTCGGGCTTCAGTGACTG	NHLH1
s_1407	GCCCGACTCAGTCTCTGAGT	NHLH1
s_1408	GGCCGTGCGGTACTTGGCTG	NHLH1
s_1409	AGATTCGGACCATCCCAGCT	NHLH2
s_1410	CACCCGCGAGCGCATCCGCG	NHLH2
s_1411	CGACACGCTGCCGAGCACCT	NHLH2
s_1412	GGCCGAGCGGTACTTGGCCG	NHLH2
s_1413	AATGACAAGGAGACCCCGGG	NKX2-2
s_1414	AGGGGCCCGAGCCAGCCAAG	NKX2-2
s_1415	CCTGCCGGACACCAACGATG	NKX2-2
s_1416	GCTACTTACGGGAGTACTGA	NKX2-2
s_1417	AGCGGCTTGGACGGGGTCGG	NKX3-1
s_1418	AGTACCTGTCGGCCCCTGAA	NKX3-1
s_1419	CCACACTCAGGTGATCGAGT	NKX3-1
s_1420	GCAGCTCGGGAGCGCTTCTG	NKX3-1
s_1421	CGGGTGGTAGTACTCACGAG	NKX6-1
s_1422	CTTGGGGTACCGGCCCACGG	NKX6-1
s_1423	GATATCGTTGATGCCGTGTG	NKX6-1
s_1424	GCAGCGGGGGATACGCGGCA	NKX6-1
s_1425	CAGGTGCTGCTCGAAGACTT	NPAS1
s_1426	CTTAGAATTACCGATCTCGG	NPAS1
s_1427	CTTCGACTACATTCACCCTG	NPAS1
s_1428	TCCACGGACAGGACGCCACG	NPAS1
s_1429	ATTATCGCAGTGACAACAGA	NPAS2
s_1430	GTACCTTTAGTGCTGAGGAG	NPAS2
s_1431	GTGGTAGTAGTCATAGCCTG	NPAS2
s_1432	TGGTGTTGCCAGACGAACGG	NPAS2
s_1433	AAGATGAGCTATACTATGTG	NRF1
s_1434	AGTAGTATATTCATCTAACG	NRF1
s_1435	CGACGGAATTCCAGTCTCTG	NRF1
s_1436	GCTCGGTGTAAGTAGCCACA	NRF1
s_1437	AGGCACTGAGCTGTAAGGTG	NRL
s_1438	GGCCCCATGGCTACTACCCA	NRL
s_1439	TCACCCACCTTCAGTGAACC	NRL
s_1440	TGATGAAGTTTGAGGTAAAG	NRL
s_1441	AGACGCTATCCACGTCGTAG	YBX1
s_1442	GCAAATGTTACAGGTCCTGG	YBX1
s_1443	GGCGGGGACAAGAAGGTCAT	YBX1
s_1444	GTCTTGCAGGAATGACACCA	YBX1
s_1445	AGCCGGGTTGGAGTCGACAT	NR4A2
s_1446	CATCTGGCAACTAGACACCG	NR4A2
s_1447	CCATAAAGGTACTGAAGCTG	NR4A2
s_1448	TAGTAAACCGACCCGGAGTG	NR4A2
s_1449	GCTACGCGCACGAGCCATCG	SIX6
s_1450	GGAAAACCACAAGTTCACCA	SIX6
s_1451	TCGCCGTCCCAAATGGTGCG	SIX6
s_1452	TTCCAGGGTCTCACATACCC	SIX6
s_1453	CAGCTGTGAACGCGTGAAGG	OTX1
s_1454	CGCACCTGGACTCTAGACTC	OTX1
s_1455	TACGGAGCGCTGCATACACG	OTX1
s_1456	TGGTGTACTCAGCGACGACG	OTX1
s_1457	AAATCAACTTGCCCGAGTCG	OTX2
s_1458	GAAGCCTGAGTATAGGTCAT	OTX2
s_1459	GCTGGGCTCCAGATAGACAC	OTX2
s_1460	GGAGAGGACGACGTTCACTC	OTX2
s_1461	CGTCGTTGTGACACTTCATG	OVOL1
s_1462	CTGGAGCGAGCTCCCCGACG	OVOL1
s_1463	GACGTGTCTCTTGAGGTCGA	OVOL1
s_1464	TCGAGACTCTAGCTACAGCA	OVOL1
s_1465	CCGCGTCACCACTCCCAACG	PAX1
s_1466	CCGTGGGCGACACGGGACTG	PAX1
s_1467	CCTCTATGCCTCTCACGCGG	PAX1
s_1468	GCATCCGCAGAGCAGACGTA	PAX1
s_1469	AGCGCCTCCAATGACCCAGT	PAX2
s_1470	CGGCCGGCCCCTACCCGACG	PAX2
s_1471	CTGATGCCTGGAAGACGTCA	PAX2
s_1472	GAACCCGACTATGTTCGCCT	PAX2
s_1473	AATCCGAGACAAATTACTCA	PAX3
s_1474	GACGGCATCCTGAGCGAGCG	PAX3
s_1475	GCAGGTGACAACGCCTGACG	PAX3
s_1476	TCAACCATCTCATTCCCGGG	PAX3
s_1477	CTAGGGCGTTACTACCGCAC	PAX4
s_1478	GAGGGAAGGGTACTTACACT	PAX4
s_1479	GGAGTCTCAGAGCCACTATG	PAX4
s_1480	GGCAATTCGAGCCACCACAG	PAX4
s_1481	AATTGGAGGATCCAAACCAA	PAX5
s_1482	GATGGAACTGACGCTAGGCA	PAX5
s_1483	GGCCGAATCCGTGCTCACCG	PAX5
s_1484	TGGAGGAGTGAATCAGCTTG	PAX5
s_1485	AAGTCCCCGGATACCAACCA	PAX6
s_1486	AGAATTCGGGAAATGTCGCA	PAX6
s_1487	GAGACAGATTACTGTCCGAG	PAX6
s_1488	GCTAGCGAAAAGCAACAGAT	PAX6
s_1489	AGCGCAAGCAGCGACGCAGT	PAX7
s_1490	CAAGGCCGGGTCAATCAGCT	PAX7
s_1491	CGAACTTGATTCTGAGCACG	PAX7
s_1492	GCTTACGCCAACGGGCGCGG	PAX7
s_1493	ATCCGCTCCATCACCGACCA	PAX9
s_1494	CCTGGCGCGATACAACGAGA	PAX9
s_1495	GAGGAGTGTTCGTGAACGGG	PAX9
s_1496	GCGGCATGGCCACCGAACCG	PAX9
s_1497	CAGCAACCCTTACCCCAGTG	PBX1
s_1498	CAGGAGATTCATCACGTGGG	PBX1
s_1499	GTTCCCGATTTCTGGATGCG	PBX1
s_1500	TTCACACAACACATTAAACA	PBX1
s_1501	AGGGGACACACCACCACCAG	PBX2
s_1502	CATACTTCTCCAGCTCCGAG	PBX2
s_1503	CCGGGGTCTCCGCCACCGGG	PBX2
s_1504	CTTCAGCAAACAGGCCACTG	PBX2
s_1505	ACTCTTGTCATAGACGGAAA	PBX3
s_1506	GTTATCTGAAGAACCTCCAG	PBX3
s_1507	TCCCCCGCACGGCCACGAAG	PBX3
s_1508	TTGTCCAGTCTCATTAGCTG	PBX3
s_1509	AGCCGGCCAGTTCCAAACCC	PDCD1
s_1510	AGGGCCCGGCGCAATGACAG	PDCD1
s_1511	CACCTACCTAAGAACCATCC	PDCD1
s_1512	CGTGTCACACAACTGCCCAA	PDCD1
s_1513	AGACGAAAGTTACGACGGCG	PGR
s_1514	CCCCTCCGACGAAAAGACGC	PGR
s_1515	GAAGATTTGTTTAATCTGTG	PGR
s_1516	GGAGGACGCAGACGAGACTG	PGR
s_1517	ACTGATGGGCTGCTATACTT	PHF1
s_1518	CGATCGCAAAGACACACTGG	PHF1
s_1519	CTCTGCCATATGGACTGAAG	PHF1
s_1520	TGTGGCTGTTAAGAGCAGAG	PHF1
s_1521	AGCGCGGCGGGGAACCCAAG	PITX1
s_1522	GGCGGCGTACACGTCCTCGT	PITX1
s_1523	TCAAGAACCGGCGAGCCAAG	PITX1
s_1524	TGAGGGAGGAGATCGCCGTG	PITX1
s_1525	AGCAGCGGGGACCAAGCTGT	PITX2
s_1526	CACAGCGATTTCTTCGCGTG	PITX2
s_1527	CAGGGGAAGAATGAGGACGT	PITX2
s_1528	CCCTACGACGACATGTACCC	PITX2
s_1529	AGTTGCCGTACGAGTAGCCG	PITX3
s_1530	CCTCGCGCGTGCTCATGTCG	PITX3
s_1531	CTGGAGAGCATACCCGCACG	PITX3
s_1532	TTTCAGCGAACCGTCCTCTG	PITX3
s_1533	AACAGTGAAACTCTGTTGAG	PKNOX1
s_1534	GGGAAACGTAGCCATGGCGA	PKNOX1
s_1535	GGTTCATCTAAGAACAAGAG	PKNOX1
s_1536	TGCTCTGAACCCGATGCAGA	PKNOX1
s_1537	AAGGTAAGGACATCACCGGA	PLAG1
s_1538	CATACAACAAGACTGCACCA	PLAG1
s_1539	GCCTTGCATGCCGCAACAAG	PLAG1
s_1540	TCGCCGGTTCTACACCCGAA	PLAG1
s_1541	AAGATGCTTCTACACCCGGA	PLAGL1
s_1542	GCTGGGCTATAAGAGGCACC	PLAGL1
s_1543	GGCGCAAGGATCACCTCACC	PLAGL1
s_1544	TCACAATTATTCCCACTCCA	PLAGL1
s_1545	AGCTGCCCTCAGCTGCACTG	PLAGL2
s_1546	ATACTCGTAAGGATGTACGG	PLAGL2
s_1547	GGGCAGCGTGTTGTGCACCA	PLAGL2
s_1548	GGTCCCCATTACGTCCCGAG	PLAGL2
s_1549	CCGCCGGGTGAACCTCACCG	PRRX1
s_1550	CGGCAGCGACACCCCGCAGC	PRRX1
s_1551	GCACAGGCGGATGAGAACGT	PRRX1
s_1552	GGTTGCCCGGGCTGTCCAAG	PRRX1
s_1553	AGGAGGAAATCCATGACTCA	POU1F1
s_1554	AGTACCTGTAGACATCACAT	POU1F1
s_1555	ATACACCCAGACAAATGTTG	POU1F1
s_1556	GCACTGTGATGCATTATCAG	POU1F1
s_1557	ACTGTGGTGTAGGTCGCCAG	POU2AF1
s_1558	CGTGTGCCCCAGCTACACGG	POU2AF1
s_1559	GGGCAGCTGACAGCTTCATG	POU2AF1
s_1560	TGTGTGACATACCGTGACAT	POU2AF1
s_1561	AGCTGGAGGACAGATAACTG	POU2F1
s_1562	ATCATCTCACAGACGCCCCA	POU2F1
s_1563	CATAGAGACCAACATCCGTG	POU2F1
s_1564	GTGATGTTGGGCTCGCTATG	POU2F1
s_1565	AGTGGCTCAACGATGCAGGT	POU2F2
s_1566	CAGCTACCTCAGCAAACCCA	POU2F2
s_1567	CCCAACTGGCCCCAGTACAA	POU2F2
s_1568	GACTCCCCATCAGAGCACAC	POU2F2
s_1569	ATGTCCGTGTGCGTGTCCGT	POU3F1
s_1570	CTTCTGCACTTCGCGGTACG	POU3F1
s_1571	GCCTGCGCGTACAGCCCGAG	POU3F1
s_1572	GGCGGCCCGCACCTAGAACA	POU3F1
s_1573	ATCACCGCGCTGTCCCACGG	POU3F2
s_1574	CAAACTGGGATTTACCCAAG	POU3F2
s_1575	CACGCCGCTAACCACCACCC	POU3F2
s_1576	TCCATGGGAGCGTCCAACGG	POU3F2
s_1577	CAGGCTGCGAGTACACGTTG	POU3F4
s_1578	GCGTTGGGGTGGTTAGTGTG	POU3F4
s_1579	GTCACCCAGTGATGCCCGAG	POU3F4
s_1580	TTGCCAGGATCACTCCGACG	POU3F4
s_1581	ACGGCACGCTGTTCATCGTG	POU4F1
s_1582	CACCCGCATATGCACAGCCT	POU4F1
s_1583	GATGTGGTCCAGCAGATCGC	POU4F1
s_1584	GTCCATCTGCGACTCGGACA	POU4F1
s_1585	AGCAGCTCGAGCAACGCTGG	POU4F2
s_1586	GAATACCATCCCGTGCACGT	POU4F2
s_1587	TTGCAGAGCAATATATTCGG	POU4F2
s_1588	TTGGTGCATGGGGTTCATGG	POU4F2
s_1589	CACGCTGCTCATGGTATGGT	POU4F3
s_1590	CAGATCCATCCACACCACCT	POU4F3
s_1591	GGTCTGACTCCACGTCGCTG	POU4F3
s_1592	TGCTCCACTACGTACCTGCG	POU4F3
s_1593	CAACAATGAAAATCTTCAGG	POU5F1
s_1594	CCCACAGAACTCATACGGCG	POU5F1
s_1595	CCCACCAAATAGAACCCCCA	POU5F1
s_1596	GAAGCTGGAGCAAAACCCGG	POU5F1
s_1597	CAAAGCAGAAACCCTCATGC	POU5F1B
s_1598	CCCGCCGTATGAGTTATGTG	POU5F1B
s_1599	GCTGGGTTGATCCTCTGACC	POU5F1B
s_1600	GGTGGAGAGCAACTCCAATG	POU5F1B
s_1601	AGTGAACTCAGCTAGTGTGG	POU6F1
s_1602	CAGGCTCTGACTGCAACGGA	POU6F1
s_1603	CCAAGAACTTTAAGATCCGG	POU6F1
s_1604	TGAGTCCCCTGCTAAGAGTG	POU6F1
s_1605	GACTCCGTAATGATAGCCTG	PPARA
s_1606	GATTTCGCAATCCATCGGCG	PPARA
s_1607	GTGTATGGCTGAGAAGACGC	PPARA
s_1608	TCTGTCGGGATGTCACACAA	PPARA
s_1609	AGGAGCCCCAGAGCTCAATG	PPARD
s_1610	GCACCACAGTGGAGACCGTG	PPARD
s_1611	GCTTCATGCGGATCGTACGA	PPARD
s_1612	GTGCACGCCATACTTGAGAA	PPARD
s_1613	ACAGATGTGATCTTAACTGT	PPARG
s_1614	AGTGAAGGGCTTGATATCAA	PPARG
s_1615	CACGACATTCAATTGCCATG	PPARG
s_1616	TGGCATCTCTGTGTCAACCA	PPARG
s_1617	CATCCTAGTCAACTCCCGTG	MAP2K1
s_1618	GCAGCAGCGAAAGCGCCTTG	MAP2K1
s_1619	GGGCACAAGGTCCTACATGT	MAP2K1
s_1620	TATGGTGCGTTCTACAGCGA	MAP2K1
s_1621	AGATGGAATAACTATATAGC	PRKRIR
s_1622	CAGAACCCCAGCGAAGAAGA	PRKRIR
s_1623	TCAGCCTCATGTCCATCCAG	PRKRIR
s_1624	TGAATCTCATAACCTAAGAG	PRKRIR
s_1625	AGAACCGCAGAGCTAAGCAA	PROP1
s_1626	AGATCAAGGTTCTCCCCGCA	PROP1
s_1627	CCTGGATTCGGGCCTCACTG	PROP1
s_1628	GGACGGTCACTCACCCACCG	PROP1
s_1629	CCAAACTCCTTACAACCGGA	PROX1
s_1630	CGGGTTGAGAATATAATTCG	PROX1
s_1631	GAGATGTGCGAGCTAGACCC	PROX1
s_1632	GCCTGTACTAGAGAGACCGC	PROX1
s_1633	CCAGACCCATTACCCCGGTG	PSMB9
s_1634	GTAGATGCGCTCGTGCAGCG	PSMB9
s_1635	TATCAGCTATAAATATCGAG	PSMB9
s_1636	TCCCAGGGTTCCATATACCT	PSMB9
s_1637	AGAGCGTGCAGATAATGACA	PTEN
s_1638	AGCTGGCAGACCACAAACTG	PTEN
s_1639	ATTCTTCATACCAGGACCAG	PTEN
s_1640	CCAATTCAGGACCCACACGA	PTEN
s_1641	AGCATTATCCAAAGAGTCCG	PTPRC
s_1642	GGAAACTTGCTGAACACCCG	PTPRC
s_1643	TCCAAATGGTAACGTTCATG	PTPRC
s_1644	TGTGGATTACTTATATAACA	PTPRC
s_1645	CCTTACTCTCTCCATGTCAG	PURA
s_1646	GAACTCGATGAGCCCCTGCG	PURA
s_1647	GCTCATCGACGACTACGGAG	PURA
s_1648	TCCGCCAGACGGTCAACCGG	PURA
s_1649	AAGTGTTGTTTGATCAGTCA	RAD21
s_1650	ACATACTCTAAGTCAGGCAG	RAD21
s_1651	GTGTAATTTAGAGAGCAGCG	RAD21
s_1652	TCTGTTCAGACTCTAATAGG	RAD21
s_1653	AAGCAAGGCTTGTAGATGCG	RARA
s_1654	AGAGTCCACCCAGCATAGGG	RARA
s_1655	CTTCAAAGCACTTCTGCAGT	RARA
s_1656	GTGTAGCTCTCAGAGCACTC	RARA
s_1657	AAGCAGGGTTTGTACACTCG	RARB
s_1658	AAGGCCGTCTGAGAAAGTCA	RARB
s_1659	GTGGATTGACCCAAACCGAA	RARB
s_1660	GTGTTATTAATAAAGTCACC	RARB
s_1661	AAGCATGGCTTGTAGACCCG	RARG
s_1662	GCTACAGAAGTGCTTCGAAG	RARG
s_1663	GGGCTCAGCATCTCGAAAGG	RARG
s_1664	TGGGCAAGTATACCACGGTG	RARG
s_1665	ATGTGACAATCCACTTGAGA	REL
s_1666	ATTGGGTTCGAGACAACAGG	REL
s_1667	TAACTGTGTACTTACAACAA	REL
s_1668	TTCCTTCTCCAATTGAACCG	REL
s_1669	ACTACGACCTGAATGCTGTG	RELA
s_1670	GCTTCCGCTACAAGTGCGAG	RELA
s_1671	GGAAGATCTCATCCCCACCG	RELA
s_1672	TCAATGGCTACACAGGACCA	RELA
s_1673	ATTGAGCGGAAGATTCAACT	RELB
s_1674	CGGTGCAGTCTTTCCCCACG	RELB
s_1675	GCCTCATATCGGGACCAGCA	RELB
s_1676	GTACTCGTCGATGATCTCTG	RELB
s_1677	AACTCGAAAATCAGTAACAG	REST
s_1678	AATAGTCAGGAAGTGCCAAA	REST
s_1679	CAGGGCAATTGAACTGCCGT	REST
s_1680	GATTAGTATTGTAGCCGCAG	REST
s_1681	GAAGTCAGGGAGGCTCCGAG	RFX1
s_1682	GGCAAGCACCAGCTACTACG	RFX1
s_1683	GTAGCCGCCTTGGATCACGT	RFX1
s_1684	TGATGCGCAGGCCATAGTAG	RFX1
s_1685	AGCCAGCTCCAATCCCAAAG	RFX2
s_1686	GGAATCACATCACACAAAAG	RFX2
s_1687	GGGAGCCTATCTCATCCACG	RFX2
s_1688	TCTTACTTCGAGGCCCCAGG	RFX2
s_1689	AGGAATAGGTCTAAGGACGT	RFX3
s_1690	GCACTACCATTACCGAATCG	RFX3
s_1691	TTCCACATACTGCACCTGAG	RFX3
s_1692	TTCTTGCAGACGATTAAGAG	RFX3
s_1693	AATAAGAGCCAACTTTGATG	RFX4
s_1694	AGAACTATGAGATTGCAGAG	RFX4
s_1695	CAAGCAAACCCTTTACACCA	RFX4
s_1696	GTGGTCCTGTTTCGGCACAA	RFX4
s_1697	GAAGCGGGCGACCTCAACGA	RFX5
s_1698	GGATCTGGAAGCCCGAACTG	RFX5
s_1699	GTACTTACGAAATGGTACCT	RFX5
s_1700	TGTTTATGATGCCTATCGGT	RFX5
s_1701	ACCATCTCGAGACATCCCTA	RORA
s_1702	AGTTGGGGAAGTCTCGCCGT	RORA
s_1703	ATAGCTCTGTCTGCGCACCG	RORA
s_1704	GTCTGCCTTACTCCCCTCAG	RORA
s_1705	AACCTGAACAACGAGACCAG	RORB
s_1706	ACAAGTTGGGTACGGATGTG	RORB
s_1707	CACTCACGCCATCCAATACG	RORB
s_1708	GGAGACATGTCAATACACCA	RORB
s_1709	AGGAAGTGACTGGCTACCAG	RORC
s_1710	CAGCTGACCCCTGACCGATG	RORC
s_1711	GTCGTCTGGGATCCACTACG	RORC
s_1712	TTCGGCTGGTGCGGTCGATG	RORC
s_1713	CAGCACAACACAGACACTGG	RREB1
s_1714	CAGCCTTGCTGCGTCCACTG	RREB1
s_1715	CCTGGTGCGAAACAAACCTG	RREB1
s_1716	CTTCTCGATATCCTTGCGGG	RREB1
s_1717	AGGAAGCCATGTTTCCTGAG	RXRA
s_1718	AGGACTGCCTGATTGACAAG	RXRA
s_1719	CAAGGACCGGAACGAGAATG	RXRA
s_1720	CCTACGTGGAGGCAAACATG	RXRA
s_1721	ACGGCTATGTGCAATCTGCG	RXRB
s_1722	GCCCTGGCTGGATCCCGCAG	RXRB
s_1723	GGACAACAAAGACTGCACAG	RXRB
s_1724	GTGGCTTCACATCTTCAGGG	RXRB
s_1725	CTTCAAGAGGACGATAAGGA	RXRG
s_1726	GAGGCAGAATGTGCTACCAG	RXRG
s_1727	TACGCTTGGCCCATTCAACG	RXRG
s_1728	TGTGTTTAACCAGAGATCCG	RXRG
s_1729	CAATGAACGAGCAACAGCAA	VPS52
s_1730	CCGTACACTCAGCATGACCC	VPS52
s_1731	GAAATCGCCAGGCAGTTCGG	VPS52
s_1732	TCCAGGATCAGTTCAAACCG	VPS52
s_1733	CAATTATCACCATTACAGGA	SALL2
s_1734	CCAAGGGCTCTAGCACATAG	SALL2
s_1735	GGTACTTCTCACGATGCCGG	SALL2
s_1736	TCCACCTTTACCACCCACTG	SALL2
s_1737	ATGGGATGCCAGTACTCGTG	SALL1
s_1738	CACATCCGAATGCATATGGG	SALL1
s_1739	GGGGAAAACCGAGTTAGCGG	SALL1
s_1740	TTGAACTGCTCGGACATGAG	SALL1
s_1741	ATGCTAAGTACCTGTGAAAG	SATB1
s_1742	CATTGAATATGATTGCAAGG	SATB1
s_1743	TAGGTGTTGATACGAGCCCA	SATB1
s_1744	TATTCATAGATCTACTGACA	SATB1
s_1745	AGCTAGCAGCAAGCACACCA	CCL1
s_1746	CAGCTCCATCTGCTCCAATG	CCL1
s_1747	GGAGCAAGAGATTCCCCTGA	CCL1
s_1748	TGGGATGTGGCCGGAAGATG	CCL1
s_1749	ACTGGGGCATTGATTGCATC	CCL2
s_1750	ATTGGTGAAGTTATAACAGC	CCL2
s_1751	CAGCCACCTTCATTCCCCAA	CCL2
s_1752	CCACAATGGTCTTGAAGCTG	CCL2
s_1753	ACTCACGTGATGCAGAGAAC	CCL3
s_1754	ATTCTGTGGAATCTGCCGGG	CCL3
s_1755	GAACTGGTTGCAGAGAGCCA	CCL3
s_1756	GGTGCAGAGGAGGACAGCAA	CCL3
s_1757	AGAAGGCAGCTACTAGCATG	CCL4
s_1758	CCACAGCTGGCTGGGAGCAG	CCL4
s_1759	TGAGAGCGCTGGAGAGCAGA	CCL4
s_1760	TTACTTGGTGCTGAGAGCGC	CCL4
s_1761	AAGGAGTATTTCTACACCAG	CCL5
s_1762	GCAATGTAGGCAAAGCAGCA	CCL5
s_1763	GTAGAAATACTCCTTGATGT	CCL5
s_1764	TCAAGACCAGGACTTACATG	CCL5
s_1765	ACATACATTACAGCTTCCCG	CCL7
s_1766	ATAAGAAAATCCCTAAGCAG	CCL7
s_1767	ATTGATAAATCTGTAGCAGC	CCL7
s_1768	CCGGGGACAGTGGCTACTGG	CCL7
s_1769	ATAGGAAAATTCCTATCCAG	CCL8
s_1770	ATTGATCACGTTAAAGCAGC	CCL8
s_1771	CACCAACATCCAATGTCCCA	CCL8
s_1772	GCAGCCACTTTCAGCCCTCA	CCL8
s_1773	AAAAGCAAGGACGGTAACGG	SHOX
s_1774	CAGCCGCACCAACTTCACGC	SHOX
s_1775	CCTCGCGCATGAAGGCGTCG	SHOX
s_1776	GGTCCTTGAACAAATGCACC	SHOX
s_1777	AAGTCGGACCAATTTCACCC	SHOX2
s_1778	GCAGCTGGGTACCTGCACTC	SHOX2
s_1779	GGAGCTGAAAGATCGCAAAG	SHOX2
s_1780	GGGCAGCCCGCGACTGACGG	SHOX2
s_1781	AGACCACGACGAGATGACGG	SIM1
s_1782	AGGTTCCTGGCGAAACACGG	SIM1
s_1783	AGTACCTGCCTGCCTCACAT	SIM1
s_1784	GTGTAGCTTGATCTCCGTGA	SIM1
s_1785	CAAATGGACAAACTGGAATG	SIM2
s_1786	CGAGCGGCTGTTGTGCACCA	SIM2
s_1787	GGACAGCGGTCATCTCATCG	SIM2
s_1788	TGTCTTGGCGAAAAGGAACG	SIM2
s_1789	CAAGAACGAGAGCGTACTCA	SIX1
s_1790	GAGGCAAAGAGACCGGGCCG	SIX1
s_1791	GCTGAAGGCGCATTACGTGG	SIX1
s_1792	TGTGCGCGTACCACTCCCGC	SIX1
s_1793	AAGTTCACCAAGGAGTCTCA	SIX3
s_1794	ACATGGACAACTCTTCCGGG	SIX3
s_1795	ATACTTCTGGCGAGTAGCGG	SIX3
s_1796	CTGCCACGCACCATCTGGGA	SIX3
s_1797	CACACGTGCCCAGTTGCCCG	SKIV2L
s_1798	GACTCCATGCGCAAACACGA	SKIV2L
s_1799	TCACTATATCAACGATGTCG	SKIV2L
s_1800	TGGCCCAGAAACACATGACA	SKIV2L
s_1801	AGATATTGTCAGCATGCTGG	SLAMF1
s_1802	GGGATGGTACCTTATGACCC	SLAMF1
s_1803	TAGCGATCTCCTAGATAACG	SLAMF1
s_1804	TGCTGCCCCTGACATATGAA	SLAMF1
s_1805	ACTCACTCGCCCCAAAGATG	SNAI2
s_1806	CGGTAGTCCACACAGTGATG	SNAI2
s_1807	GGTCCGAATATGCATCTTCA	SNAI2
s_1808	TGGTTGTGGTATGACAGGCA	SNAI2
s_1809	GAGAACCTCGGAACATACGG	SMARCB1
s_1810	GCAGATCGAGTCCTACCCCA	SMARCB1
s_1811	TCTTCTTGTCTCGGCCCATG	SMARCB1
s_1812	TGAGAACGCATCTCAGCCCG	SMARCB1
s_1813	GATGAGCATTGGCAGCGAGG	SNAI1
s_1814	GCTGACCTCCCTGTCAGATG	SNAI1
s_1815	GGCTTCGGATGTGCATCTTG	SNAI1
s_1816	GGGACTCTCCTGGAGCCGAA	SNAI1
s_1817	CAAGAAGGACAAGTACTCGC	SOX1
s_1818	CCCATGCACCGCTACGACAT	SOX1
s_1819	CGAGTGGAAGGTCATGTCCG	SOX1
s_1820	GGGGCCCGAGAGGTTCGTGG	SOX1
s_1821	ATTATAAATACCGGCCCCGG	SOX2
s_1822	CGTTCATCGACGAGGCTAAG	SOX2
s_1823	GACAGTTACGCGCACATGAA	SOX2
s_1824	GCAGGGCGCTCACGTCGTAG	SOX2
s_1825	CAGAAGGCTGTACATTGCCG	SOX3
s_1826	GAAGCGACCATTCATCGACG	SOX3
s_1827	GCCCTGGGACTCCGTCGGAG	SOX3
s_1828	GTACACGCACGTGAACGGCT	SOX3
s_1829	CTTGCACCAGCTCGGGTCGT	SOX4
s_1830	GCTCCGCCTCTCGAATGAAA	SOX4
s_1831	GGCACGTCGTCGTCGCCCGT	SOX4
s_1832	TCCGCGCCTTGTACAGCGAG	SOX4
s_1833	AAATGAAGGAGCAACTCCGA	SOX5
s_1834	CACTTCTCAGCACAATACAA	SOX5
s_1835	CCAGTGTCCGTTGATCAGGA	SOX5
s_1836	CTCATCAAAAACGAGCCGGA	SOX5
s_1837	ACCATGTCCGAGGACTCCGC	SOX9
s_1838	ACTCACCCGAGTGCTCGCCG	SOX9
s_1839	GACTTCCGCGACGTGGACAT	SOX9
s_1840	TTCACCGACTTCCTCCGCCG	SOX9
s_1841	AGGGCTCCCCCATGTCAGAT	SOX10
s_1842	CAGCGGCTACGACTGGACGC	SOX10
s_1843	CCATGTTGGACATTACCTCG	SOX10
s_1844	CGGACTACAAGTACCAGCCC	SOX10
s_1845	AAGGGCTCCAGCAAGAAATG	SOX11
s_1846	CGACCCAGACTGGTGCAAGA	SOX11
s_1847	GCGGGCGACGACTACGTGCT	SOX11
s_1848	GTACTTGTAGTCGGGGTAGT	SOX11
s_1849	CCGACTACAAGTACCGGCCT	SOX15
s_1850	CTCCTGGGGTCCCGAAGATG	SOX15
s_1851	GGCGCCGGACCTTCCCGCTG	SOX15
s_1852	TCTCGGAGTTGTGCATCTTG	SOX15
s_1853	CGGCCGCGCAAAAAGAGCAA	SOX12
s_1854	GCGCTCCGCTTGTCCCCGAG	SOX12
s_1855	GGAGAAGATCCCGTTCGTGC	SOX12
s_1856	TGTGGTCGCAGCACGAACGG	SOX12
s_1857	CAACAGATTATCACAAATCG	SP1
s_1858	CATCATCCGGACACCAACAG	SP1
s_1859	GTATGTGACCAATGTACCAG	SP1
s_1860	TTACTACCAGTGGATCATCA	SP1
s_1861	AGGCGTGCGGATGTAGACCT	SP2
s_1862	CTTGTTAGTCTTAGACAGCG	SP2
s_1863	TGCCAATATCCAGTACCAGG	SP2
s_1864	TTGATAGGGACAAGTTTCCG	SP2
s_1865	ACTGCAGGCATTAATGCCGA	SP3
s_1866	AGGAGCACCAAACCGATGGG	SP3
s_1867	ATAGCTTGACTACATCTAGT	SP3
s_1868	GCAAACGTTTCAAGTACAAG	SP3
s_1869	ACAACCCTACCAATTAACAT	SP4
s_1870	ATTATTATAGATCCAAGTCA	SP4
s_1871	GACTGGAGTTGAAACGACTG	SP4
s_1872	GGAAGAACTAGACGAACTAG	SP4
s_1873	AGACCTGGTGCCCTATGACA	SPI1
s_1874	AGGCCCCGTACTCACCGCTA	SPI1
s_1875	GCACGTCCTCGATACCCCCA	SPI1
s_1876	GGGTACTGGAGGCACATCCG	SPI1
s_1877	AGAGGAGGAAGACTTACCGT	SPIB
s_1878	CCAGCTACCCTGATTCAGAG	SPIB
s_1879	CCGGGTCGAAGGCTTCATAG	SPIB
s_1880	GGCTAGCGAAGTTCTCCGTG	SPIB
s_1881	AATGGTGAGACTCATCAGAC	SPP1
s_1882	CACCTCACACATGGAAAGCG	SPP1
s_1883	CATCATCCATATCATCCATG	SPP1
s_1884	GTAGACACATATGATGGCCG	SPP1
s_1885	ACCAGCTGCACACCATGGGT	SREBF1
s_1886	CCTGTAGAGAAGCCTCCCGG	SREBF1
s_1887	GCGATGCCTCCAGAAGTACA	SREBF1
s_1888	TAAATCTGCTGTCTTGCGCA	SREBF1
s_1889	ACTCGAATGACAGGACACTG	SREBF2
s_1890	AGTGCAACGGTCATTCACCC	SREBF2
s_1891	CATGTGTACATCGGAACAGG	SREBF2
s_1892	GCTGCATTCTGGTATATCAA	SREBF2
s_1893	AGGTTGGTGACTGTGAACGC	SRF
s_1894	AGTTCATCGACAACAAGCTG	SRF
s_1895	GGGCTGACACTAGCAGACAC	SRF
s_1896	TCTGTTGTGGGGTCTGAACG	SRF
s_1897	AAGAGAATATTCCCGCTCTC	SRY
s_1898	CCATGAACGCATTCATCGTG	SRY
s_1899	GCAAGCAGCTGGGATACCAG	SRY
s_1900	TAAGTATCGACCTCGTCGGA	SRY
s_1901	AATCAGATGACAATGAGTCA	SS18
s_1902	CAATACAATATGCCACAGGG	SS18
s_1903	CCTAACCATATGCCTATGCA	SS18
s_1904	GGCATGTTGTGAGAGCGTGG	SS18
s_1905	AGAACACGAGACCAATGGTG	STAT1
s_1906	CCTGATTAATGATGAACTAG	STAT1
s_1907	GACGTTGGAGATCACCACAA	STAT1
s_1908	TCCCATTACAGGCTCAGTCG	STAT1
s_1909	ACCTACCCTTGTAATTGAGG	STAT2
s_1910	ACGGTCAAATATACCTACCA	STAT2
s_1911	AGCAACATGAGATTGAATCC	STAT2
s_1912	ATCATCTCAGCCAACTGGGT	STAT2
s_1913	AACATGGAAGAATCCAACAA	STAT3
s_1914	ACGCCGGTCTTGATGACGAG	STAT3
s_1915	GAGACCGAGGTGTATCACCA	STAT3
s_1916	TCGGCCGGTGCTGTACAATG	STAT3
s_1917	AAATCCAATGCATGTAGCTG	STAT4
s_1918	AACCCACCCTCAGAGGCCGT	STAT4
s_1919	GCAGCAAATCGCCTGCATCG	STAT4
s_1920	TGCAAGACGAATTTGACTAC	STAT4
s_1921	ACATTCTGTACAATGAACAG	STAT5A
s_1922	ATCAAGCGTGCTGACCGGCG	STAT5A
s_1923	CAGCCAGGACCACAATGCCA	STAT5A
s_1924	CGTGCACATGAATCCCCCCC	STAT5A
s_1925	CAGCCAGGACAACAATGCGA	STAT5B
s_1926	GTGGCCTTAATGTTCTCCTG	STAT5B
s_1927	GTTCATTGTACAATATATGG	STAT5B
s_1928	TAAGAGGTCAGACCGTCGTG	STAT5B
s_1929	ATCAAGCGGTGTGAGCGGAA	STAT6
s_1930	CAGCCACCACAAAGGGCACG	STAT6
s_1931	GCTGGAAGGCCTCCATACTG	STAT6
s_1932	GCTGGGAATAAATGTCCACC	STAT6
s_1933	ACAGAGCGCGAACTGCGCGT	T
s_1934	CCGCTGGAAGTACGTGAACG	T
s_1935	CTCACCAACAAGCTCAACGG	T
s_1936	TGGCTGGTGATCATGCGCTG	T
s_1937	GATGTGTGGGGATCAGCTTG	TAL1
s_1938	GCGGCCCTTTAAGTCTCTCG	TAL1
s_1939	GTTGGTGGTGAACATAGGGA	TAL1
s_1940	TATGAGATGGAGATTACTGA	TAL1
s_1941	AAACGCTTCGCCTGGCAATG	TAL2
s_1942	AAGCCTGCAACAAACGGGAG	TAL2
s_1943	ACAGCGCCTTTGCCAAGCTG	TAL2
s_1944	TCTTCACAAATACCAGGGAG	TAL2
s_1945	ACAACAAAGTCTTGATGTGG	TAP2
s_1946	ATCCCCATATATGTATACCA	TAP2
s_1947	CATGCCCTTCACAATAGCAG	TAP2
s_1948	GTTGATTCGAGACATGGTGT	TAP2
s_1949	AACAACCTACTGGACGACAA	TBX1
s_1950	CGAGGAGACACGATTCACCG	TBX1
s_1951	CGGTAGCGCTTATCGTCCAC	TBX1
s_1952	GCGGCGCACGGGTCGTAGCG	TBX1
s_1953	ACGTCCCAGCAGGCAACACA	TBP
s_1954	CCAATGATGCCTTATGGCAC	TBP
s_1955	GATAAGAGAGCCACGAACCA	TBP
s_1956	GTTTCGGGCACGAAGTGCAA	TBP
s_1957	CCAGTTCCACAAGCTAGGCA	TBX2
s_1958	CTTATAGCGGCAATCGTCAG	TBX2
s_1959	GCTCGCACTATGTGGAAGCG	TBX2
s_1960	GGGAGCGGCGTAGTCCCGAG	TBX2
s_1961	CACGGAAATGATCATAACCA	TBX5
s_1962	CCTTCATCTAGGTCTGTGAC	TBX5
s_1963	GAAACCCGAGAGCGCGCTCG	TBX5
s_1964	TTTCAGTAAAGAATATCCCG	TBX5
s_1965	GAAACAAGTAGCGGGCCTCG	TBX6
s_1966	GCCCGAACTAGGTGTATGCG	TBX6
s_1967	GCGGAGGGCTACCGCTACCC	TBX6
s_1968	TGTTGGTGAGCTTGACACGA	TBX6
s_1969	ATTCTGATAGGCCGTAACTG	TBX15
s_1970	GGCTACAACAGGCTTCAGAG	TBX15
s_1971	GTATCATAGCTCCAAGTGGA	TBX15
s_1972	TTGCGAATCACATGAACTCG	TBX15
s_1973	CGATGGAAAGTGGACATCGG	TCF4
s_1974	CTAGCAATAATCCCCGAAGG	TCF4
s_1975	GACTACAATAGGGACTCGCC	TCF4
s_1976	TCTCATAATGGAGCCATGGG	TCF4
s_1977	ATAAATTTCACAATTCTCGG	TBX3
s_1978	GGTAGATTTATGTCCCAGCG	TBX3
s_1979	TCCCAAGTGATCACGCTACG	TBX3
s_1980	TGGGATCAGTTTCACAAGCG	TBX3
s_1981	AGACACGCACCTCCGTGACG	HNF1A
s_1982	AGCAGCACAACATCCCACAG	HNF1A
s_1983	CAGGAAGTGAGGCCATGATG	HNF1A
s_1984	CTTACCGTGGACCTTACTGG	HNF1A
s_1985	AGCAACACAACATCCCCCAG	HNF1B
s_1986	GCTGCAGGCGCTCAACACCG	HNF1B
s_1987	TCTTGTACCAGGCCTACGAT	HNF1B
s_1988	TTGCAAACCAGTTGTAGACA	HNF1B
s_1989	CACCAGCACGAGCGTATGGT	TCF3
s_1990	CTATCCCGCCCCCTTCTACG	TCF3
s_1991	GCTGGGCGATAAGGCACCGG	TCF3
s_1992	GTTATTGCTTGAGTGATCCG	TCF3
s_1993	AAGGCCAATCAGCCCCCCCA	TCF7
s_1994	AAGGCCCCGGAGTGCACCAG	TCF7
s_1995	CAGAACCTAGCATCAAGGAT	TCF7
s_1996	TCGCTCGTGAACGAGTCCGA	TCF7
s_1997	ACATCATACGCTACACACGA	TCF7L2
s_1998	AGGCGATAGTGGGTAATACG	TCF7L2
s_1999	CAGCAATGAACACTTCACGC	TCF7L2
[truncated: 4,001 more rows]

## Sheet: Perturb-seq_lib
Gene	sgRNA	sequence	experiment	modality
BACH2	BACH2_GCGCTGTGCGACCGCAGCCC	GCGCTGTGCGACCGCAGCCC	Perturb-seq	CRISPRi
BACH2	BACH2_CAGCAGCGGCCGTGCACGCC	CAGCAGCGGCCGTGCACGCC	Perturb-seq	CRISPRi
BATF	BATF_CCTGCGTCCTCCTCACTCTG	CCTGCGTCCTCCTCACTCTG	Perturb-seq	CRISPRi
BATF	BATF_TCCCTCTGCACCCCAGAGTG	TCCCTCTGCACCCCAGAGTG	Perturb-seq	CRISPRi
BPTF	BPTF_AAGGCTCAATCCGAATTGCT	AAGGCTCAATCCGAATTGCT	Perturb-seq	CRISPRi
BPTF	BPTF_GATGGCGGCTGAAGGCGATC	GATGGCGGCTGAAGGCGATC	Perturb-seq	CRISPRi
CBFB	CBFB_GCGGCAGGCAACGGCTGAGG	GCGGCAGGCAACGGCTGAGG	Perturb-seq	CRISPRi
CBFB	CBFB_GGCAACGGCTGAGGCGGCGG	GGCAACGGCTGAGGCGGCGG	Perturb-seq	CRISPRi
DNMT1	DNMT1_GGGCAGCGAGATGGCCGGGA	GGGCAGCGAGATGGCCGGGA	Perturb-seq	CRISPRi
DNMT1	DNMT1_TGCTGAAGCCTCCGAGATGC	TGCTGAAGCCTCCGAGATGC	Perturb-seq	CRISPRi
ETS1	ETS1_CGAGGGCCGGGCAGGAGGAG	CGAGGGCCGGGCAGGAGGAG	Perturb-seq	CRISPRi
ETS1	ETS1_GGCGCGGCGCGGGCGAGGCT	GGCGCGGCGCGGGCGAGGCT	Perturb-seq	CRISPRi
FOXO1	FOXO1_CAGGGCCGCGGACGGAAGGA	CAGGGCCGCGGACGGAAGGA	Perturb-seq	CRISPRi
FOXO1	FOXO1_GCGCAGCGGGCGCGCCGCTG	GCGCAGCGGGCGCGCCGCTG	Perturb-seq	CRISPRi
IL2RA	IL2RA_GGCATCGCGCCGGAGGATGT	GGCATCGCGCCGGAGGATGT	Perturb-seq	CRISPRi
IL2RA	IL2RA_TCTTCCCATCCCACATCCTC	TCTTCCCATCCCACATCCTC	Perturb-seq	CRISPRi
IRF1	IRF1_GCCCGAGCCCCGCCGAACCG	GCCCGAGCCCCGCCGAACCG	Perturb-seq	CRISPRi
IRF1	IRF1_CGGCCGGCGTGGACTGGGCA	CGGCCGGCGTGGACTGGGCA	Perturb-seq	CRISPRi
IRF2	IRF2_TTTCGATCTGGACTGTTCTC	TTTCGATCTGGACTGTTCTC	Perturb-seq	CRISPRi
IRF2	IRF2_GACTGTTCTCAGGCAAGCCG	GACTGTTCTCAGGCAAGCCG	Perturb-seq	CRISPRi
IRF4	IRF4_GTCCAGGGCGAGGTAAGGGC	GTCCAGGGCGAGGTAAGGGC	Perturb-seq	CRISPRi
IRF4	IRF4_TCGGAGCTGAGGGCAGCGGT	TCGGAGCTGAGGGCAGCGGT	Perturb-seq	CRISPRi
KLF13	KLF13_CCGGTTCTAAGGATGCCGAG	CCGGTTCTAAGGATGCCGAG	Perturb-seq	CRISPRi
KLF13	KLF13_GGGACCACCTCGCCAAGTCG	GGGACCACCTCGCCAAGTCG	Perturb-seq	CRISPRi
LEF1	LEF1_ATCTGCCTTCTCTATCCCAA	ATCTGCCTTCTCTATCCCAA	Perturb-seq	CRISPRi
LEF1	LEF1_TCGTACTCACCTCTGCCATT	TCGTACTCACCTCTGCCATT	Perturb-seq	CRISPRi
MED11	MED11_GAACAAGCGTCGCGTTTCTG	GAACAAGCGTCGCGTTTCTG	Perturb-seq	CRISPRi
MED11	MED11_GTAGGTAGCCATTATCACTC	GTAGGTAGCCATTATCACTC	Perturb-seq	CRISPRi
MED12	MED12_ACGGCGGCCGAGAGACAACA	ACGGCGGCCGAGAGACAACA	Perturb-seq	CRISPRi
MED12	MED12_GGCGGCCGAGAGACAACAAG	GGCGGCCGAGAGACAACAAG	Perturb-seq	CRISPRi
MED24	MED24_CCACCTAGAACTGGATTGTG	CCACCTAGAACTGGATTGTG	Perturb-seq	CRISPRi
MED24	MED24_CCGCACAATCCAGTTCTAGG	CCGCACAATCCAGTTCTAGG	Perturb-seq	CRISPRi
MYB	MYB_GGAGCGCCGCTGCGCAGCCG	GGAGCGCCGCTGCGCAGCCG	Perturb-seq	CRISPRi
MYB	MYB_GTCCCTCCCCGGCTGCGCAG	GTCCCTCCCCGGCTGCGCAG	Perturb-seq	CRISPRi
MYC	MYC_AGGCAGAGGGAGCGAGCGGG	AGGCAGAGGGAGCGAGCGGG	Perturb-seq	CRISPRi
MYC	MYC_GTAATTCCAGCGAGAGGCAG	GTAATTCCAGCGAGAGGCAG	Perturb-seq	CRISPRi
NFKB2	NFKB2_TGGAGAGCGAGATCCGGAGT	TGGAGAGCGAGATCCGGAGT	Perturb-seq	CRISPRi
NFKB2	NFKB2_CGGATCTCACCCGCCACACC	CGGATCTCACCCGCCACACC	Perturb-seq	CRISPRi
PRDM1	PRDM1_AGAGGCAAGAGCAGCGACCG	AGAGGCAAGAGCAGCGACCG	Perturb-seq	CRISPRi
PRDM1	PRDM1_GGCCCTCCAGTGTTGCGGAG	GGCCCTCCAGTGTTGCGGAG	Perturb-seq	CRISPRi
STAT5B	STAT5B_GGCCGAGGGAGGGAGCGAGC	GGCCGAGGGAGGGAGCGAGC	Perturb-seq	CRISPRi
STAT5B	STAT5B_CCAGCGCAGGCAACTCCGCG	CCAGCGCAGGCAACTCCGCG	Perturb-seq	CRISPRi
USP22	USP22_GCGCCGAGAACAAAGCGCGG	GCGCCGAGAACAAAGCGCGG	Perturb-seq	CRISPRi
USP22	USP22_CGGGCGCCGAGAACAAAGCG	CGGGCGCCGAGAACAAAGCG	Perturb-seq	CRISPRi
ZNF217	ZNF217_TGAGCTGACACCACTCGGGC	TGAGCTGACACCACTCGGGC	Perturb-seq	CRISPRi
ZNF217	ZNF217_TGACACCACTCGGGCCGGCC	TGACACCACTCGGGCCGGCC	Perturb-seq	CRISPRi
SOCS3	SOCS3_CGGGGCCGAAGCGGCAGCAG	CGGGGCCGAAGCGGCAGCAG	Perturb-seq	CRISPRi
SOCS3	SOCS3_TGGGCCGGGCGGGCGGCTGG	TGGGCCGGGCGGGCGGCTGG	Perturb-seq	CRISPRi
ATXN7L3	ATXN7L3_ACTGCTCGCGCCTGCTAGAA	ACTGCTCGCGCCTGCTAGAA	Perturb-seq	CRISPRi
ATXN7L3	ATXN7L3_GAGCGCGTGCATCTGCCCCG	GAGCGCGTGCATCTGCCCCG	Perturb-seq	CRISPRi
TAF5L	TAF5L_GCGCGGGGGCCCAGCTGAGC	GCGCGGGGGCCCAGCTGAGC	Perturb-seq	CRISPRi
TAF5L	TAF5L_CGGCCGCCCAGAGCGGCGGC	CGGCCGCCCAGAGCGGCGGC	Perturb-seq	CRISPRi
MEF2D	MEF2D_GCCGAGCGCCTGAGCCGCCT	GCCGAGCGCCTGAGCCGCCT	Perturb-seq	CRISPRi
MEF2D	MEF2D_CAAAATATCAACAACAGCCG	CAAAATATCAACAACAGCCG	Perturb-seq	CRISPRi
KLF2	KLF2_CCGGGGAGAAAGGACGCGGA	CCGGGGAGAAAGGACGCGGA	Perturb-seq	CRISPRi
KLF2	KLF2_GTGAGTGGCTGCCCGAGGCC	GTGAGTGGCTGCCCGAGGCC	Perturb-seq	CRISPRi
NO-TARGET	NO-TARGET_CGCGGAAATTTTACCGACGA	CGCGGAAATTTTACCGACGA	Perturb-seq	CRISPRi
NO-TARGET	NO-TARGET_GGGATGCGTCTTGCTAAACC	GGGATGCGTCTTGCTAAACC	Perturb-seq	CRISPRi
NO-TARGET	NO-TARGET_GAGGACCTTAAGGTGACATG	GAGGACCTTAAGGTGACATG	Perturb-seq	CRISPRi
NO-TARGET	NO-TARGET_GCTGTTCCGAAGTTGAGAAT	GCTGTTCCGAAGTTGAGAAT	Perturb-seq	CRISPRi
NO-TARGET	NO-TARGET_ACGCCTCCTCAAATTAGCTC	ACGCCTCCTCAAATTAGCTC	Perturb-seq	CRISPRi
NO-TARGET	NO-TARGET_GAAACGAGAAGTTTGTACTA	GAAACGAGAAGTTTGTACTA	Perturb-seq	CRISPRi
NO-TARGET	NO-TARGET_TAATGCTGCACACGCCGAAT	TAATGCTGCACACGCCGAAT	Perturb-seq	CRISPRi
NO-TARGET	NO-TARGET_GGCTGGTTGACGACTCCTGA	GGCTGGTTGACGACTCCTGA	Perturb-seq	CRISPRi
NO-TARGET	NO-TARGET_TAACCGATACTCCCCACATT	TAACCGATACTCCCCACATT	Perturb-seq	CRISPRi
