# Supplementary material for: Central control of dynamic gene circuits governs T cell rest and activation
Source: Nature. 2024 Dec 11;637(8047):930–9. doi: 10.1038/s41586-024-08314-y (PMC11754113; doi:10.1038/s41586-024-08314-y)
Supplement: Supplementary file 3 — Supplementary Tables 1–12 [file 41586_2024_8314_MOESM3_ESM.zip › 2023-10-17819C-s3/2023-10-17819C-S7_perturb_seq_activation_scoring_summary_table.xlsx]

## Sheet: Perturb_seq_activation_scoring_
sg_target	median.activation.score	mean.activation.score	HTO_maxID	statistic	p.value	method	alternative	stars	padj
MED12	-211.294	-169.378	Resting-Teff	3306259	3.166118257524165e-80	Wilcoxon rank sum test with continuity correction	two.sided	***	8.865131121067662e-79
MYB	-218.609	-186.377	Resting-Teff	2505628	8.800577235618783e-45	Wilcoxon rank sum test with continuity correction	two.sided	***	2.464161625973259e-43
SOCS3	-232.25	-171.458	Resting-Teff	522471	3.534840910337111e-9	Wilcoxon rank sum test with continuity correction	two.sided	***	9.89755454894391e-8
NFKB2	-233.064	-200.751	Resting-Teff	3351861	1.995776892001137e-38	Wilcoxon rank sum test with continuity correction	two.sided	***	5.588175297603184e-37
KLF2	-239.927	-195.292	Resting-Teff	1564789	3.1707518359915796e-20	Wilcoxon rank sum test with continuity correction	two.sided	***	8.878105140776422e-19
FOXO1	-252.968	-219.199	Resting-Teff	1401864	2.8636874798169132e-8	Wilcoxon rank sum test with continuity correction	two.sided	***	8.018324943487357e-7
MED11	-255.369	-217.781	Resting-Teff	1316656	1.7096403606591249e-12	Wilcoxon rank sum test with continuity correction	two.sided	***	4.78699300984555e-11
ETS1	-260.923	-225.457	Resting-Teff	900254	5.047825680929093e-6	Wilcoxon rank sum test with continuity correction	two.sided	**	1.413391190660146e-4
DNMT1	-261.431	-223.527	Resting-Teff	2453360	8.4765547117605e-14	Wilcoxon rank sum test with continuity correction	two.sided	***	2.37343531929294e-12
MYC	-267.508	-241.046	Resting-Teff	1612421	7.502069754486844e-7	Wilcoxon rank sum test with continuity correction	two.sided	***	2.100579531256316e-5
USP22	-268.409	-232.014	Resting-Teff	2036051	1.8745089115422273e-9	Wilcoxon rank sum test with continuity correction	two.sided	***	5.248624952318236e-8
STAT5B	-269.182	-260.776	Resting-Teff	1484588	4.484570298436325e-4	Wilcoxon rank sum test with continuity correction	two.sided		0.0125568
ZNF217	-270.75	-220.111	Resting-Teff	1716581	3.9270506872933166e-10	Wilcoxon rank sum test with continuity correction	two.sided	***	1.0995741924421287e-8
MED24	-274.299	-230.801	Resting-Teff	3207164	4.994663192092454e-13	Wilcoxon rank sum test with continuity correction	two.sided	***	1.398505693785887e-11
IRF4	-276.535	-242.337	Resting-Teff	1173064	1.069910654461984e-4	Wilcoxon rank sum test with continuity correction	two.sided	*	0.00299575
CBFB	-282.358	-264.559	Resting-Teff	2512755	1.7581252272771627e-4	Wilcoxon rank sum test with continuity correction	two.sided	*	0.00492275
ATXN7L3	-283.588	-248.172	Resting-Teff	2555665	3.789069896263062e-5	Wilcoxon rank sum test with continuity correction	two.sided	*	0.00106094
IRF1	-291.749	-253.85	Resting-Teff	1871442	0.00422626	Wilcoxon rank sum test with continuity correction	two.sided		0.11833525098587472
LEF1	-292.455	-258.319	Resting-Teff	2422817	0.0139634	Wilcoxon rank sum test with continuity correction	two.sided		0.39097612367475226
MEF2D	-292.57	-259.955	Resting-Teff	2334014	0.0613239	Wilcoxon rank sum test with continuity correction	two.sided		1.7170698011113497
BACH2	-293.231	-252.297	Resting-Teff	1847140	0.00555186	Wilcoxon rank sum test with continuity correction	two.sided		0.15545199310665894
TAF5L	-295.021	-267.002	Resting-Teff	1719055	0.0972223	Wilcoxon rank sum test with continuity correction	two.sided		2.7222236812209823
BATF	-296.703	-269.228	Resting-Teff	2082196	0.45334974385546745	Wilcoxon rank sum test with continuity correction	two.sided		12.69379282795309
KLF13	-297.324	-263.928	Resting-Teff	2396111	0.0333878	Wilcoxon rank sum test with continuity correction	two.sided		0.9348588684963144
IL2RA	-299.69	-287.421	Resting-Teff	1246269	0.7757640141014425	Wilcoxon rank sum test with continuity correction	two.sided		21.72139239484039
Non-Targeting	-308.426	-272.268	Resting-Teff	NA	NA	NA	NA	NA	NA
BPTF	-310.768	-273.265	Resting-Teff	2436291	0.7999822799830227	Wilcoxon rank sum test with continuity correction	two.sided		22.399503839524638
PRDM1	-314.118	-275.425	Resting-Teff	2451271	0.3851285170432376	Wilcoxon rank sum test with continuity correction	two.sided		10.783598477210653
IRF2	-317.974	-279.05	Resting-Teff	1624501	0.1007518069525466	Wilcoxon rank sum test with continuity correction	two.sided		2.8210505946713047
CBFB	656.9395385678483	609.2361157561917	Stimulated-Teff	2853273	8.585558748863477e-8	Wilcoxon rank sum test with continuity correction	two.sided	***	2.4039564496817735e-6
MED24	656.5705631493174	618.9699937466092	Stimulated-Teff	2971418	2.011789002005379e-9	Wilcoxon rank sum test with continuity correction	two.sided	***	5.6330092056150607e-8
MEF2D	653.2020133803907	621.6861325678402	Stimulated-Teff	2581310	6.730096123979537e-10	Wilcoxon rank sum test with continuity correction	two.sided	***	1.8844269147142705e-8
ETS1	638.678	597.868	Stimulated-Teff	1411614	0.00414771	Wilcoxon rank sum test with continuity correction	two.sided		0.11613577107692141
USP22	633.574	595.436	Stimulated-Teff	1807564	0.0333585	Wilcoxon rank sum test with continuity correction	two.sided		0.934037
KLF2	632.682	597.1317357831356	Stimulated-Teff	1802678	0.0221478	Wilcoxon rank sum test with continuity correction	two.sided		0.6201390553980994
BACH2	631.0224727087482	595.6658035967065	Stimulated-Teff	2159736	0.0213033	Wilcoxon rank sum test with continuity correction	two.sided		0.5964932386409483
PRDM1	627.9419611705287	592.2370303296569	Stimulated-Teff	2431899	0.094413	Wilcoxon rank sum test with continuity correction	two.sided		2.643563230765416
IRF1	625.7420146611065	599.5676302129494	Stimulated-Teff	1864181	0.0102217	Wilcoxon rank sum test with continuity correction	two.sided		0.2862087051082246
TAF5L	623.6214394644877	579.9055108960449	Stimulated-Teff	1640839	0.5576514138455835	Wilcoxon rank sum test with continuity correction	two.sided		15.614239587676337
KLF13	623.0559440284737	585.3698908440698	Stimulated-Teff	2306517	0.3092572451952228	Wilcoxon rank sum test with continuity correction	two.sided		8.659202865466238
MYB	619.0189053920524	586.7342560313368	Stimulated-Teff	1853451	0.3147476279174522	Wilcoxon rank sum test with continuity correction	two.sided		8.812933581688661
SOCS3	618.8843234509657	591.7089211551958	Stimulated-Teff	762242	0.3084897804671449	Wilcoxon rank sum test with continuity correction	two.sided		8.637713853080058
IRF2	616.1981944448894	582.5011723471125	Stimulated-Teff	1899948	0.5140292294407158	Wilcoxon rank sum test with continuity correction	two.sided		14.392818424340042
Non-Targeting	615.2988567764351	578.6888405076693	Stimulated-Teff	NA	NA	NA	NA	NA	NA
ATXN7L3	614.156	577.4251696720743	Stimulated-Teff	2120397	0.740954	Wilcoxon rank sum test with continuity correction	two.sided		20.74669871020813
LEF1	613.3832060793388	582.5802068334465	Stimulated-Teff	2243948	0.38178673752832487	Wilcoxon rank sum test with continuity correction	two.sided		10.690028650793096
FOXO1	608.0740792004678	574.5850944824255	Stimulated-Teff	1480208	0.5856752934366494	Wilcoxon rank sum test with continuity correction	two.sided		16.398908216226182
DNMT1	598.3651400007958	562.1298526227602	Stimulated-Teff	1549713	0.0862839	Wilcoxon rank sum test with continuity correction	two.sided		2.4159494936840615
NFKB2	597.522	570.8773066282613	Stimulated-Teff	2731676	0.0560271	Wilcoxon rank sum test with continuity correction	two.sided		1.5687583126674312
ZNF217	594.535	567.596	Stimulated-Teff	1958683	0.0903367	Wilcoxon rank sum test with continuity correction	two.sided		2.5294283106981346
BPTF	589.6217708539475	561.1958752834626	Stimulated-Teff	1884901	0.0120243	Wilcoxon rank sum test with continuity correction	two.sided		0.33668107495303706
MED11	573.3695145024595	550.3606480498471	Stimulated-Teff	1058907	7.874111371584803e-4	Wilcoxon rank sum test with continuity correction	two.sided		0.022047511840437448
BATF	572.3439444578396	550.7649549136141	Stimulated-Teff	1995015	5.86556645067995e-6	Wilcoxon rank sum test with continuity correction	two.sided	**	1.642358606190386e-4
IRF4	569.1181735187403	536.0373919286942	Stimulated-Teff	1170858	7.59172542923546e-6	Wilcoxon rank sum test with continuity correction	two.sided	**	2.1256831201859288e-4
MED12	545.0371827156105	516.1356739746125	Stimulated-Teff	2416403	1.1651436017535255e-37	Wilcoxon rank sum test with continuity correction	two.sided	***	3.2624020849098713e-36
IL2RA	539.4160263770972	506.867	Stimulated-Teff	1320446	7.055099950938183e-20	Wilcoxon rank sum test with continuity correction	two.sided	***	1.975427986262691e-18
MYC	538.6790921479956	500.7212824273501	Stimulated-Teff	1415611	5.170774928853854e-23	Wilcoxon rank sum test with continuity correction	two.sided	***	1.447816980079079e-21
STAT5B	526.9006800452407	486.0566046742028	Stimulated-Teff	1268834	3.9930761960914702e-28	Wilcoxon rank sum test with continuity correction	two.sided	***	1.1180613349056117e-26
KLF2	-145.24	-79.1004	Resting-Treg	857237	1.6904080972995014e-32	Wilcoxon rank sum test with continuity correction	two.sided	***	4.733142672438604e-31
MED11	-186.887	-149.581	Resting-Treg	713062	8.810666962945449e-16	Wilcoxon rank sum test with continuity correction	two.sided	***	2.466986749624726e-14
MYB	-187.559	-131.614	Resting-Treg	937053	1.8759162315285694e-23	Wilcoxon rank sum test with continuity correction	two.sided	***	5.252565448279994e-22
SOCS3	-202.07	-139.124	Resting-Treg	174035	0.00117004	Wilcoxon rank sum test with continuity correction	two.sided		0.0327612
MYC	-203.74	-148.276	Resting-Treg	1054390	2.8656380828603297e-15	Wilcoxon rank sum test with continuity correction	two.sided	***	8.023786632008924e-14
MED12	-206.753	-182.106	Resting-Treg	1348413	7.223330391226949e-26	Wilcoxon rank sum test with continuity correction	two.sided	***	2.0225325095435456e-24
NFKB2	-219.457	-170.064	Resting-Treg	1475208	7.018123838073331e-11	Wilcoxon rank sum test with continuity correction	two.sided	***	1.9650746746605325e-9
ETS1	-222.937	-186.587	Resting-Treg	337771	0.00526253	Wilcoxon rank sum test with continuity correction	two.sided		0.14735095962801703
MED24	-223.927	-176.015	Resting-Treg	1931763	1.092818880307928e-13	Wilcoxon rank sum test with continuity correction	two.sided	***	3.0598928648621987e-12
BPTF	-224.483	-181.492	Resting-Treg	1563576	3.4075144091940263e-8	Wilcoxon rank sum test with continuity correction	two.sided	***	9.541040345743274e-7
FOXO1	-233.13	-165.558	Resting-Treg	673688	3.640552605895995e-4	Wilcoxon rank sum test with continuity correction	two.sided		0.010193547296508785
ATXN7L3	-238.866	-183.586	Resting-Treg	1501533	1.2851305000261965e-6	Wilcoxon rank sum test with continuity correction	two.sided	***	3.59836540007335e-5
IRF4	-238.93	-202.027	Resting-Treg	469764	0.1449616838307587	Wilcoxon rank sum test with continuity correction	two.sided		4.058927147261244
USP22	-240.077	-192.09	Resting-Treg	888903	6.107258247242126e-4	Wilcoxon rank sum test with continuity correction	two.sided		0.017100323092277953
DNMT1	-243.122	-190.339	Resting-Treg	631559	0.0202282	Wilcoxon rank sum test with continuity correction	two.sided		0.5663906165733763
IRF1	-244.135	-187.787	Resting-Treg	890803	0.0022107	Wilcoxon rank sum test with continuity correction	two.sided		0.0618995
BACH2	-244.651	-188.893	Resting-Treg	846690	0.026741	Wilcoxon rank sum test with continuity correction	two.sided		0.7487470973909438
ZNF217	-245.014	-187.802	Resting-Treg	953341	0.0184805	Wilcoxon rank sum test with continuity correction	two.sided		0.517455
STAT5B	-247.421	-204.091	Resting-Treg	654465	0.17840757140647676	Wilcoxon rank sum test with continuity correction	two.sided		4.995411999381349
MEF2D	-248.62	-198.086	Resting-Treg	1049849	0.294904	Wilcoxon rank sum test with continuity correction	two.sided		8.257315276347256
KLF13	-250.795	-202.049	Resting-Treg	1344702	0.11739462709517308	Wilcoxon rank sum test with continuity correction	two.sided		3.287049558664846
BATF	-251.435	-204.824	Resting-Treg	1007622	0.2893499696600017	Wilcoxon rank sum test with continuity correction	two.sided		8.101799150480048
CBFB	-254.331	-204.773	Resting-Treg	1591203	0.0177286	Wilcoxon rank sum test with continuity correction	two.sided		0.49640050058825325
IRF2	-258.312	-206.549	Resting-Treg	787419	0.6519895023969645	Wilcoxon rank sum test with continuity correction	two.sided		18.255706067115007
Non-Targeting	-260.128	-212.807	Resting-Treg	NA	NA	NA	NA	NA	NA
LEF1	-260.967	-205.563	Resting-Treg	1291652	0.7095854430565187	Wilcoxon rank sum test with continuity correction	two.sided		19.868392405582526
TAF5L	-268.516	-221.437	Resting-Treg	876068	0.5767086319626049	Wilcoxon rank sum test with continuity correction	two.sided		16.147841694952938
IL2RA	-269.588	-230.455	Resting-Treg	605661	0.2446799844442512	Wilcoxon rank sum test with continuity correction	two.sided		6.851039564439034
PRDM1	-278.349	-230.511	Resting-Treg	1313732	0.0071444	Wilcoxon rank sum test with continuity correction	two.sided		0.20004333678018538
MEF2D	688.6455345533293	649.9521531206722	Stimulated-Treg	1813199	6.247178326877163e-5	Wilcoxon rank sum test with continuity correction	two.sided	*	0.00174921
PRDM1	683.5857742216074	641.8064908871271	Stimulated-Treg	1887083	8.968162388888642e-4	Wilcoxon rank sum test with continuity correction	two.sided		0.0251109
BACH2	677.6176219136877	641.7167354725628	Stimulated-Treg	1318166	0.00270916	Wilcoxon rank sum test with continuity correction	two.sided		0.0758566
SOCS3	670.0216300972762	630.4017214516512	Stimulated-Treg	542236	0.30576286574654604	Wilcoxon rank sum test with continuity correction	two.sided		8.561360240903289
KLF2	669.1079330179876	642.1234529540642	Stimulated-Treg	1155828	0.0109485	Wilcoxon rank sum test with continuity correction	two.sided		0.30655885724691445
BPTF	666.9143290279872	620.7188459855159	Stimulated-Treg	1465607	0.3818599800629405	Wilcoxon rank sum test with continuity correction	two.sided		10.692079441762333
KLF13	664.0700397013889	621.9363917914095	Stimulated-Treg	1485982	0.20000230548694695	Wilcoxon rank sum test with continuity correction	two.sided		5.600064553634515
ETS1	663.683	622.3384251661213	Stimulated-Treg	1040043	0.3790034961154224	Wilcoxon rank sum test with continuity correction	two.sided		10.612097891231826
CBFB	658.9407581167156	612.6563419663684	Stimulated-Treg	2245444	0.5729615045818921	Wilcoxon rank sum test with continuity correction	two.sided		16.04292212829298
ATXN7L3	655.7437072290404	619.2157062996453	Stimulated-Treg	1609112	0.5416639598004387	Wilcoxon rank sum test with continuity correction	two.sided		15.166590874412282
IRF1	653.1123314321161	601.7652085923646	Stimulated-Treg	1191404	0.4449864115993068	Wilcoxon rank sum test with continuity correction	two.sided		12.45961952478059
TAF5L	649.1878815112672	611.0309902932289	Stimulated-Treg	1174006	0.8339474930649362	Wilcoxon rank sum test with continuity correction	two.sided		23.350529805818212
Non-Targeting	648.4977956700269	611.5925880067217	Stimulated-Treg	NA	NA	NA	NA	NA	NA
MYB	648.289	602.1981365071384	Stimulated-Treg	1190497	0.499885	Wilcoxon rank sum test with continuity correction	two.sided		13.99676819025884
IRF2	641.6985289580466	604.4207614953183	Stimulated-Treg	1157919	0.3118340161813235	Wilcoxon rank sum test with continuity correction	two.sided		8.731352453077058
MED24	641.5164590432846	602.3341225716655	Stimulated-Treg	2175698	0.0733879	Wilcoxon rank sum test with continuity correction	two.sided		2.054862176588134
ZNF217	640.7949784077146	616.6135218326671	Stimulated-Treg	1404396	0.8429857358469307	Wilcoxon rank sum test with continuity correction	two.sided		23.60360060371406
LEF1	633.1829260954864	594.7806287737181	Stimulated-Treg	1374398	0.0514501	Wilcoxon rank sum test with continuity correction	two.sided		1.4406034334602922
NFKB2	631.5879874206189	589.4076765193503	Stimulated-Treg	1516109	0.0163161	Wilcoxon rank sum test with continuity correction	two.sided		0.4568518856920964
BATF	614.153	578.3707098434148	Stimulated-Treg	1218639	0.00115493	Wilcoxon rank sum test with continuity correction	two.sided		0.0323382
USP22	611.2229780372718	585.2377742899308	Stimulated-Treg	1051414	0.00122665	Wilcoxon rank sum test with continuity correction	two.sided		0.0343463
DNMT1	606.325	568.5559810596733	Stimulated-Treg	869175	4.931389170873646e-4	Wilcoxon rank sum test with continuity correction	two.sided		0.013807889678446207
FOXO1	598.1640791421264	573.0398715325464	Stimulated-Treg	840385	3.708090445953663e-4	Wilcoxon rank sum test with continuity correction	two.sided		0.010382653248670257
MED12	575.7112861035502	538.5002955403687	Stimulated-Treg	1912950	6.738752893279347e-29	Wilcoxon rank sum test with continuity correction	two.sided	***	1.886850810118217e-27
MED11	561.7360832176676	531.1975283398193	Stimulated-Treg	677296	2.0634490704922444e-12	Wilcoxon rank sum test with continuity correction	two.sided	***	5.7776573973782846e-11
IRF4	538.1725107504145	515.0136164925008	Stimulated-Treg	681569	7.3519463804926e-12	Wilcoxon rank sum test with continuity correction	two.sided	***	2.058544986537928e-10
IL2RA	521.3573114878234	487.5495132886654	Stimulated-Treg	722355	8.799778138716315e-24	Wilcoxon rank sum test with continuity correction	two.sided	***	2.463937878840568e-22
STAT5B	506.6647391153239	473.9032013856525	Stimulated-Treg	793957	5.738790497025953e-32	Wilcoxon rank sum test with continuity correction	two.sided	***	1.606861339167267e-30
MYC	444.2500921860636	439.8559822316726	Stimulated-Treg	665857	3.2124219790251733e-51	Wilcoxon rank sum test with continuity correction	two.sided	***	8.994781541270484e-50
