# Supplementary material for: Central control of dynamic gene circuits governs T cell rest and activation
Source: Nature. 2024 Dec 11;637(8047):930–9. doi: 10.1038/s41586-024-08314-y (PMC11754113; doi:10.1038/s41586-024-08314-y)
Supplement: Supplementary file 3 — Supplementary Tables 1–12 [file 41586_2024_8314_MOESM3_ESM.zip › 2023-10-17819C-s3/2023-10-17819C-S8_stimulation_responsive_differential_expression.xlsx]

## Sheet: All_stimulation_responsive_gene
gene_id	baseMean	log2FoldChange	lfcSE	stat	pvalue	padj	cell_type	gene_name	KO
ENSG00000230092.7	18.9725	-1.52821	0.284206	-5.37712	7.56857e-08	5.04082e-07	Teff	ENSG00000230092	AAVS1
ENSG00000188976.11	12.5952	1.22709	0.365155	3.36045	0.000778143	0.00271033	Teff	NOC2L	AAVS1
ENSG00000187608.10	88.0352	1.8487	0.317356	5.82531	5.70063e-09	4.28835e-08	Teff	ISG15	AAVS1
ENSG00000217801.12	51.2344	3.29657	0.241038	13.6766	1.40166e-42	7.39813e-41	Teff	ENSG00000217801	AAVS1
ENSG00000186891.14	49.5193	2.01035	0.204066	9.85144	6.75712e-23	1.42473e-21	Teff	TNFRSF18	AAVS1
ENSG00000186827.12	47.8423	3.21195	0.253394	12.6757	8.06131e-37	3.28784e-35	Teff	TNFRSF4	AAVS1
ENSG00000078808.20	138.359	0.822332	0.109419	7.51546	5.67117e-14	6.74983e-13	Teff	SDF4	AAVS1
ENSG00000224051.7	8.10292	-1.32525	0.440747	-3.00682	0.00263998	0.0081714	Teff	CPTP	AAVS1
ENSG00000221978.13	116.331	-0.86894	0.12258	-7.08874	1.3534e-12	1.4476e-11	Teff	CCNL2	AAVS1
ENSG00000224870.9	20.654	-0.661522	0.249898	-2.64717	0.00811689	0.0221184	Teff	MRPL20-AS1	AAVS1
ENSG00000235098.9	1.09078	3.421	1.22394	2.79509	0.00518861	0.0148715	Teff	ANKRD65	AAVS1
ENSG00000205116.4	0.927073	3.21912	1.2918	2.49196	0.0127042	0.0328399	Teff	TMEM88B	AAVS1
ENSG00000189339.12	57.6019	-1.08261	0.173365	-6.24467	4.2469e-10	3.62727e-09	Teff	SLC35E2B	AAVS1
ENSG00000215790.8	8.5541	-2.40605	0.470823	-5.1103	3.21647e-07	1.98507e-06	Teff	SLC35E2A	AAVS1
ENSG00000078369.18	430.429	0.282935	0.0677126	4.17848	2.93467e-05	0.000134691	Teff	GNB1	AAVS1
ENSG00000157933.10	70.7969	-0.852732	0.151411	-5.63191	1.78224e-08	1.27593e-07	Teff	SKI	AAVS1
ENSG00000149527.18	4.34899	-1.47769	0.57497	-2.57003	0.0101688	0.0269329	Teff	PLCH2	AAVS1
ENSG00000272449.3	8.85291	-1.3801	0.402538	-3.4285	0.000606923	0.0021682	Teff	ENSG00000272449	AAVS1
ENSG00000157873.18	119.741	-0.652394	0.119339	-5.46671	4.58478e-08	3.13633e-07	Teff	TNFRSF14	AAVS1
ENSG00000162591.17	7.64023	-3.29708	0.622882	-5.29327	1.20148e-07	7.84361e-07	Teff	MEGF6	AAVS1
ENSG00000158109.15	44.2291	-1.46601	0.197171	-7.43522	1.04391e-13	1.21559e-12	Teff	TPRG1L	AAVS1
ENSG00000116198.14	111.742	-0.718553	0.115132	-6.2411	4.34511e-10	3.70332e-09	Teff	CEP104	AAVS1
ENSG00000198912.12	54.9921	0.652906	0.162956	4.00664	6.15884e-05	0.000266323	Teff	C1orf174	AAVS1
ENSG00000116251.11	351.889	-0.321797	0.0727746	-4.42184	9.78654e-06	4.82339e-05	Teff	RPL22	AAVS1
ENSG00000226944.1	0.9088	3.16396	1.28867	2.45521	0.0140804	0.0358626	Teff	RNF207-AS1	AAVS1
ENSG00000097021.20	31.4021	0.859674	0.219975	3.90805	9.30423e-05	0.000390826	Teff	ACOT7	AAVS1
ENSG00000215788.11	42.0553	-1.52617	0.214333	-7.12057	1.07484e-12	1.15577e-11	Teff	TNFRSF25	AAVS1
ENSG00000162408.11	116.554	-0.955725	0.117592	-8.12746	4.38364e-16	6.08249e-15	Teff	NOL9	AAVS1
ENSG00000162413.17	70.2131	-0.389368	0.147728	-2.63571	0.00839619	0.0227757	Teff	KLHL21	AAVS1
ENSG00000049245.13	30.1687	-0.723194	0.210019	-3.44346	0.000574311	0.00206402	Teff	VAMP3	AAVS1
ENSG00000049249.10	45.9621	3.51991	0.275966	12.7549	2.92933e-37	1.23207e-35	Teff	TNFRSF9	AAVS1
ENSG00000116288.13	331.562	0.438969	0.0707605	6.20358	5.51918e-10	4.64999e-09	Teff	PARK7	AAVS1
ENSG00000116285.13	5.54018	4.66347	0.908613	5.13252	2.85894e-07	1.778e-06	Teff	ERRFI1	AAVS1
ENSG00000142599.19	185.501	-0.463404	0.0941579	-4.92156	8.58556e-07	4.98617e-06	Teff	RERE	AAVS1
ENSG00000074800.16	1372.19	1.62032	0.0802444	20.1924	1.1426e-90	1.88308e-88	Teff	ENO1	AAVS1
ENSG00000180758.12	8.19931	1.70133	0.4531	3.75486	0.00017344	0.000687082	Teff	GPR157	AAVS1
ENSG00000188807.13	8.25033	1.40949	0.445587	3.16322	0.00156037	0.00509019	Teff	TMEM201	AAVS1
ENSG00000171608.18	331.352	-0.459545	0.0951535	-4.82952	1.36863e-06	7.7047e-06	Teff	PIK3CD	AAVS1
ENSG00000171603.18	112.448	-1.04184	0.121241	-8.59315	8.46157e-18	1.32554e-16	Teff	CLSTN1	AAVS1
ENSG00000054523.20	81.1601	0.311379	0.128019	2.43229	0.0150039	0.0378873	Teff	KIF1B	AAVS1
ENSG00000142657.21	24.9282	1.36315	0.253278	5.38202	7.36555e-08	4.91371e-07	Teff	PGD	AAVS1
ENSG00000175279.22	18.82	1.06722	0.280697	3.80204	0.000143507	0.000578722	Teff	CENPS	AAVS1
ENSG00000130940.15	14.9863	1.63322	0.324777	5.02874	4.93716e-07	2.96432e-06	Teff	CASZ1	AAVS1
ENSG00000116649.10	72.7748	1.0193	0.148891	6.84593	7.5979e-12	7.65525e-11	Teff	SRM	AAVS1
ENSG00000120942.14	54.8542	-0.410257	0.163725	-2.50578	0.0122182	0.0317415	Teff	UBIAD1	AAVS1
ENSG00000177000.13	38.644	-0.762099	0.190855	-3.99308	6.52213e-05	0.000280679	Teff	MTHFR	AAVS1
ENSG00000116685.16	85.8537	-0.337966	0.128671	-2.6266	0.00862438	0.023293	Teff	KIAA2013	AAVS1
ENSG00000083444.17	5.36318	1.4459	0.534038	2.70749	0.00677949	0.0188558	Teff	PLOD1	AAVS1
ENSG00000116691.11	25.1721	1.0226	0.24222	4.22179	2.42366e-05	0.000112711	Teff	MIIP	AAVS1
ENSG00000120949.15	62.6606	4.30547	0.309603	13.9064	5.78959e-44	3.25811e-42	Teff	TNFRSF8	AAVS1
ENSG00000048707.15	75.2863	-1.1327	0.143292	-7.90481	2.68352e-15	3.54387e-14	Teff	VPS13D	AAVS1
ENSG00000162496.9	29.2884	0.71701	0.223014	3.21509	0.00130404	0.00433099	Teff	DHRS3	AAVS1
ENSG00000116731.23	164.364	-0.552511	0.0959623	-5.75758	8.53294e-09	6.29582e-08	Teff	PRDM2	AAVS1
ENSG00000289380.1	9.64475	-1.3625	0.39483	-3.45086	0.000558813	0.0020164	Teff	ENSG00000289380	AAVS1
ENSG00000132906.18	20.3042	0.790284	0.261418	3.02306	0.00250229	0.00779001	Teff	CASP9	AAVS1
ENSG00000116138.13	49.0791	-0.677448	0.175179	-3.86718	0.0001101	0.000455487	Teff	DNAJC16	AAVS1
ENSG00000272510.1	4.62407	-1.73372	0.586689	-2.9551	0.00312567	0.0095053	Teff	ENSG00000272510	AAVS1
ENSG00000116771.6	51.0011	-0.513991	0.167294	-3.07238	0.00212361	0.00672258	Teff	AGMAT	AAVS1
ENSG00000288398.1	10.7568	-1.25382	0.369937	-3.38929	0.000700731	0.00246945	Teff	ENSG00000288398	AAVS1
ENSG00000055070.17	102.629	0.655	0.1224	5.3513	8.73236e-08	5.78018e-07	Teff	SZRD1	AAVS1
ENSG00000157191.20	71.784	-0.351973	0.149853	-2.34878	0.0188349	0.0461192	Teff	NECAP2	AAVS1
ENSG00000226029.1	7.39961	-1.35269	0.446302	-3.03089	0.00243834	0.00760409	Teff	LINC01772	AAVS1
ENSG00000080947.15	6.89875	-1.31115	0.474109	-2.7655	0.00568359	0.0161158	Teff	CROCCP3	AAVS1
ENSG00000215908.11	30.8075	-1.22017	0.220883	-5.52407	3.31237e-08	2.30794e-07	Teff	CROCCP2	AAVS1
ENSG00000290122.1	59.8927	1.01657	0.222081	4.57746	4.70652e-06	2.44186e-05	Teff	ENSG00000290122	AAVS1
ENSG00000117118.10	92.4358	0.685166	0.14192	4.82784	1.38019e-06	7.76436e-06	Teff	SDHB	AAVS1
ENSG00000179051.14	186.776	0.370697	0.130825	2.83354	0.00460362	0.0133849	Teff	RCC2	AAVS1
ENSG00000169991.11	83.3537	0.865933	0.131876	6.56625	5.15965e-11	4.81418e-10	Teff	IFFO2	AAVS1
ENSG00000053372.5	91.7688	1.48916	0.139432	10.6802	1.26024e-26	3.22569e-25	Teff	MRTO4	AAVS1
ENSG00000053371.13	41.4123	0.469395	0.18564	2.52852	0.0114545	0.0299742	Teff	AKR7A2	AAVS1
ENSG00000077549.19	421.707	-0.64144	0.0700902	-9.15165	5.60729e-20	1.00963e-18	Teff	CAPZB	AAVS1
ENSG00000226396.1	18.8422	-0.818813	0.284242	-2.88069	0.00396807	0.011755	Teff	ENSG00000226396	AAVS1
ENSG00000158828.8	18.7645	-2.07598	0.320447	-6.4784	9.26986e-11	8.45384e-10	Teff	PINK1	AAVS1
ENSG00000127483.19	344.632	-0.172445	0.072876	-2.36629	0.0179676	0.0443113	Teff	HP1BP3	AAVS1
ENSG00000075151.24	122.208	0.589142	0.115972	5.08005	3.77335e-07	2.30323e-06	Teff	EIF4G3	AAVS1
ENSG00000090686.16	433.288	0.309358	0.0692377	4.46805	7.89352e-06	3.94334e-05	Teff	USP48	AAVS1
ENSG00000070831.18	59.1156	-1.15716	0.183997	-6.28902	3.1948e-10	2.76969e-09	Teff	CDC42	AAVS1
ENSG00000184677.18	49.6557	-0.979103	0.167761	-5.8363	5.33722e-09	4.03188e-08	Teff	ZBTB40	AAVS1
ENSG00000169641.14	84.0391	-0.370179	0.143548	-2.57879	0.00991473	0.0263246	Teff	LUZP1	AAVS1
ENSG00000007968.7	35.9575	-1.03989	0.206159	-5.04413	4.55601e-07	2.7539e-06	Teff	E2F2	AAVS1
ENSG00000117318.9	33.3411	-0.899857	0.223011	-4.03504	5.45934e-05	0.00023792	Teff	ID3	AAVS1
ENSG00000142676.14	1533.28	-0.332474	0.0565368	-5.88067	4.08604e-09	3.13063e-08	Teff	RPL11	AAVS1
ENSG00000057757.10	59.5559	0.401408	0.154814	2.59284	0.00951858	0.0254275	Teff	PITHD1	AAVS1
ENSG00000117308.15	9.86652	2.48222	0.452161	5.48968	4.0266e-08	2.77684e-07	Teff	GALE	AAVS1
ENSG00000117305.15	24.4126	0.762881	0.250741	3.0425	0.0023462	0.00735225	Teff	HMGCL	AAVS1
ENSG00000179163.12	11.4327	-1.17954	0.350057	-3.36957	0.000752855	0.00263247	Teff	FUCA1	AAVS1
ENSG00000189266.13	153.539	-0.317421	0.0990387	-3.20502	0.00135053	0.00447434	Teff	PNRC2	AAVS1
ENSG00000188529.15	415.335	0.426292	0.073233	5.82103	5.84852e-09	4.39551e-08	Teff	SRSF10	AAVS1
ENSG00000185436.12	13.3356	1.95161	0.376887	5.17825	2.23983e-07	1.41421e-06	Teff	IFNLR1	AAVS1
ENSG00000001461.17	123.522	-0.766852	0.11152	-6.87638	6.13946e-12	6.22463e-11	Teff	NIPAL3	AAVS1
ENSG00000288982.1	1.76293	-2.70406	1.04416	-2.58969	0.00960626	0.0256278	Teff	ENSG00000288982	AAVS1
ENSG00000117602.13	290.142	-1.221	0.0772999	-15.7957	3.3332e-56	2.81856e-54	Teff	RCAN3	AAVS1
ENSG00000133226.18	611.253	0.385895	0.0605185	6.37648	1.81201e-10	1.60536e-09	Teff	SRRM1	AAVS1
ENSG00000169504.15	55.4954	1.77157	0.173444	10.2141	1.71546e-24	3.98654e-23	Teff	CLIC4	AAVS1
ENSG00000020633.19	437.557	0.313418	0.0767713	4.08248	4.45567e-05	0.000197106	Teff	RUNX3	AAVS1
ENSG00000117614.10	366.032	-0.568269	0.06985	-8.13556	4.10042e-16	5.6993e-15	Teff	SYF2	AAVS1
ENSG00000284602.1	3.665	-2.0159	0.693954	-2.90495	0.00367308	0.0109819	Teff	ENSG00000284602	AAVS1
ENSG00000117616.18	420.984	-0.77638	0.0851186	-9.12116	7.43231e-20	1.32202e-18	Teff	RSRP1	AAVS1
ENSG00000157978.12	38.7419	-2.66517	0.243485	-10.9459	6.94938e-28	1.89915e-26	Teff	LDLRAP1	AAVS1
ENSG00000127423.11	8.67549	1.1565	0.447965	2.58168	0.00983203	0.0261309	Teff	AUNIP	AAVS1
ENSG00000182749.6	5.9981	1.46383	0.520203	2.81396	0.00489356	0.0141312	Teff	PAQR7	AAVS1
ENSG00000117632.23	1119.59	0.295804	0.0635799	4.65248	3.27963e-06	1.74126e-05	Teff	STMN1	AAVS1
ENSG00000158006.14	42.0046	-1.46346	0.191788	-7.63063	2.33606e-14	2.87794e-13	Teff	PAFAH2	AAVS1
ENSG00000142684.9	27.1272	0.664917	0.221886	2.99666	0.00272959	0.00842293	Teff	ZNF593	AAVS1
ENSG00000142669.15	175.003	-1.20003	0.112738	-10.6445	1.85045e-26	4.69914e-25	Teff	SH3BGRL3	AAVS1
ENSG00000169442.9	889.097	-2.41443	0.0745901	-32.3693	7.43388e-230	1.33405e-226	Teff	CD52	AAVS1
ENSG00000176083.18	1.71632	-4.27123	1.10779	-3.85563	0.000115432	0.000474751	Teff	ZNF683	AAVS1
ENSG00000117676.14	70.9504	-0.419962	0.142578	-2.94549	0.00322445	0.00976891	Teff	RPS6KA1	AAVS1
ENSG00000117713.21	164.853	-0.323599	0.0945721	-3.42172	0.000622272	0.00221812	Teff	ARID1A	AAVS1
ENSG00000204160.12	36.7859	0.754391	0.19325	3.90371	9.47274e-05	0.000397491	Teff	ZDHHC18	AAVS1
ENSG00000090273.14	40.0441	0.781388	0.187565	4.16595	3.10052e-05	0.000141699	Teff	NUDC	AAVS1
ENSG00000142765.18	13.1629	-1.84666	0.355742	-5.19102	2.09145e-07	1.32467e-06	Teff	SYTL1	AAVS1
ENSG00000126709.16	1.67046	3.39595	1.1509	2.95068	0.0031707	0.00962595	Teff	IFI6	AAVS1
ENSG00000009780.16	27.9239	-0.557275	0.239993	-2.32204	0.0202305	0.0491196	Teff	FAM76A	AAVS1
ENSG00000117758.14	89.3283	0.545049	0.12935	4.21377	2.51147e-05	0.000116393	Teff	STX12	AAVS1
ENSG00000130775.16	28.0116	-1.28726	0.230064	-5.59524	2.20318e-08	1.55522e-07	Teff	THEMIS2	AAVS1
ENSG00000117748.10	85.1977	0.431242	0.131963	3.26789	0.00108352	0.0036641	Teff	RPA2	AAVS1
ENSG00000158161.16	100.577	0.587832	0.125793	4.67301	2.96812e-06	1.58264e-05	Teff	EYA3	AAVS1
ENSG00000240750.3	5.20244	-1.35268	0.522543	-2.58865	0.00963523	0.0256934	Teff	RN7SL559P	AAVS1
ENSG00000130770.18	426.886	0.367142	0.0768353	4.7783	1.76784e-06	9.80172e-06	Teff	ATP5IF1	AAVS1
ENSG00000130766.5	99.6161	1.02573	0.130236	7.87593	3.38231e-15	4.41971e-14	Teff	SESN2	AAVS1
ENSG00000180198.17	81.7065	1.02427	0.137877	7.42889	1.09514e-13	1.27433e-12	Teff	RCC1	AAVS1
ENSG00000242125.3	51.2802	0.778286	0.174635	4.45663	8.32577e-06	4.14007e-05	Teff	SNHG3	AAVS1
ENSG00000120656.14	69.5257	-0.367615	0.151782	-2.42199	0.0154357	0.038814	Teff	TAF12	AAVS1
ENSG00000198492.16	167.574	0.361045	0.0995091	3.62827	0.000285331	0.00108458	Teff	YTHDF2	AAVS1
ENSG00000159023.22	354.847	-1.76799	0.0830665	-21.284	1.59656e-100	3.43814e-98	Teff	EPB41	AAVS1
ENSG00000116350.18	362.183	0.70708	0.0699461	10.1089	5.04316e-24	1.14721e-22	Teff	SRSF4	AAVS1
ENSG00000116353.16	6.16154	1.45858	0.494976	2.94678	0.00321101	0.00973001	Teff	MECR	AAVS1
ENSG00000162511.8	462.786	-1.1461	0.0760314	-15.0741	2.39884e-51	1.75311e-49	Teff	LAPTM5	AAVS1
ENSG00000121774.18	823.961	0.28599	0.0553596	5.16603	2.39112e-07	1.50093e-06	Teff	KHDRBS1	AAVS1
ENSG00000084652.16	78.0093	0.623499	0.141607	4.40303	1.06748e-05	5.24037e-05	Teff	TXLNA	AAVS1
ENSG00000084623.12	112.204	0.670623	0.117818	5.69201	1.25552e-08	9.09728e-08	Teff	EIF3I	AAVS1
ENSG00000182866.18	123.947	-0.823737	0.110946	-7.42466	1.1307e-13	1.31381e-12	Teff	LCK	AAVS1
ENSG00000160058.19	39.0859	-0.459188	0.182773	-2.51234	0.0119934	0.0312055	Teff	BSDC1	AAVS1
ENSG00000134684.13	138.281	0.543127	0.113383	4.79019	1.66627e-06	9.27041e-06	Teff	YARS1	AAVS1
ENSG00000116497.18	65.6349	-0.453105	0.15042	-3.01226	0.00259311	0.00804481	Teff	S100PBP	AAVS1
ENSG00000116514.17	33.2962	1.66048	0.220209	7.54044	4.68392e-14	5.63291e-13	Teff	RNF19B	AAVS1
ENSG00000004455.18	193.691	1.47138	0.105777	13.9103	5.48517e-44	3.09759e-42	Teff	AK2	AAVS1
ENSG00000160094.15	44.7341	-1.71358	0.203808	-8.40785	4.17593e-17	6.21618e-16	Teff	ZNF362	AAVS1
ENSG00000163866.9	52.4659	-0.403882	0.161984	-2.49334	0.0126546	0.0327382	Teff	SMIM12	AAVS1
ENSG00000284773.1	9.9673	-2.07533	0.413185	-5.02277	5.09302e-07	3.05449e-06	Teff	ENSG00000284773	AAVS1
ENSG00000197056.11	15.6188	-1.93004	0.317143	-6.08572	1.15967e-09	9.43097e-09	Teff	ZMYM1	AAVS1
ENSG00000116560.12	1032.45	0.30825	0.054306	5.67617	1.37744e-08	9.94945e-08	Teff	SFPQ	AAVS1
ENSG00000126067.12	128.003	0.323213	0.108472	2.97969	0.00288542	0.00886484	Teff	PSMB2	AAVS1
ENSG00000092853.14	236.488	0.522219	0.102729	5.08347	3.70599e-07	2.26553e-06	Teff	CLSPN	AAVS1
ENSG00000134698.11	76.1943	-2.10751	0.152818	-13.791	2.88841e-43	1.57073e-41	Teff	AGO4	AAVS1
ENSG00000126070.20	89.1502	-0.429907	0.139248	-3.08735	0.00201951	0.00643209	Teff	AGO3	AAVS1
ENSG00000116863.11	52.6862	0.989603	0.168614	5.86903	4.38354e-09	3.35062e-08	Teff	ADPRS	AAVS1
ENSG00000116871.16	133.131	-0.681841	0.110173	-6.18883	6.06117e-10	5.08835e-09	Teff	MAP7D1	AAVS1
ENSG00000054118.15	576.355	0.215581	0.0839405	2.56826	0.0102211	0.0270536	Teff	THRAP3	AAVS1
ENSG00000214193.11	5.73461	2.61798	0.638933	4.09742	4.17787e-05	0.000185835	Teff	SH3D21	AAVS1
ENSG00000142694.7	6.51344	-2.0562	0.537137	-3.82808	0.000129145	0.000526456	Teff	EVA1B	AAVS1
ENSG00000116898.12	44.3165	0.83997	0.204876	4.0999	4.1333e-05	0.000184106	Teff	MRPS15	AAVS1
ENSG00000134697.13	216.39	0.701066	0.0868719	8.07012	7.02291e-16	9.62061e-15	Teff	GNL2	AAVS1
ENSG00000134690.11	219.384	0.449409	0.100768	4.45984	8.20222e-06	4.08618e-05	Teff	CDCA8	AAVS1
ENSG00000196449.4	50.4884	1.30048	0.191232	6.80057	1.04205e-11	1.04018e-10	Teff	YRDC	AAVS1
ENSG00000183431.12	141.199	0.484743	0.106988	4.53084	5.87499e-06	3.00751e-05	Teff	SF3A3	AAVS1
ENSG00000183386.10	16.1702	1.46854	0.312262	4.70292	2.56473e-06	1.37938e-05	Teff	FHL3	AAVS1
ENSG00000183520.12	95.1476	0.939777	0.128873	7.29229	3.0474e-13	3.41321e-12	Teff	UTP11	AAVS1
ENSG00000185668.8	1.01503	3.22536	1.32353	2.43693	0.0148126	0.0374804	Teff	POU3F1	AAVS1
ENSG00000168653.11	317.813	0.282726	0.0745579	3.79203	0.000149423	0.000600332	Teff	NDUFS5	AAVS1
ENSG00000127603.32	863.396	-0.598317	0.074442	-8.03737	9.17906e-16	1.2479e-14	Teff	MACF1	AAVS1
ENSG00000243970.5	2.80107	-1.88794	0.75701	-2.49395	0.0126332	0.0326881	Teff	PPIEL	AAVS1
ENSG00000090621.15	372.156	0.538679	0.087918	6.12707	8.95144e-10	7.38002e-09	Teff	PABPC4	AAVS1
ENSG00000116983.13	3.31916	-1.87907	0.717193	-2.62003	0.0087921	0.0236945	Teff	HPCAL4	AAVS1
ENSG00000043514.17	45.6303	1.07064	0.198387	5.3967	6.78787e-08	4.549e-07	Teff	TRIT1	AAVS1
ENSG00000168389.18	7.66031	3.76333	0.684856	5.49507	3.90545e-08	2.69905e-07	Teff	MFSD2A	AAVS1
ENSG00000131236.18	749.29	-0.413244	0.0626586	-6.59517	4.24782e-11	4.00038e-10	Teff	CAP1	AAVS1
ENSG00000117000.9	246.329	0.43069	0.0986887	4.36413	1.27631e-05	6.18102e-05	Teff	RLF	AAVS1
ENSG00000084070.12	366.372	0.68048	0.076089	8.94321	3.7801e-19	6.44692e-18	Teff	SMAP2	AAVS1
ENSG00000171793.17	60.109	0.958936	0.181625	5.27977	1.2935e-07	8.40694e-07	Teff	CTPS1	AAVS1
ENSG00000010803.17	8.25569	1.37792	0.42297	3.25773	0.00112307	0.00378364	Teff	SCMH1	AAVS1
ENSG00000198815.9	95.3045	-0.412708	0.124793	-3.30713	0.000942578	0.00322465	Teff	FOXJ3	AAVS1
ENSG00000177181.15	22.6851	4.50217	0.478743	9.40414	5.24559e-21	1.00025e-19	Teff	RIMKLA	AAVS1
ENSG00000171960.12	58.6195	0.887772	0.153286	5.79161	6.9714e-09	5.1935e-08	Teff	PPIH	AAVS1
ENSG00000065978.19	809.907	0.617473	0.0555916	11.1073	1.15577e-28	3.24077e-27	Teff	YBX1	AAVS1
ENSG00000164008.17	23.6628	-0.696187	0.242287	-2.8734	0.00406079	0.0119923	Teff	C1orf50	AAVS1
ENSG00000117394.24	103.091	1.05233	0.121178	8.6842	3.81434e-18	6.11771e-17	Teff	SLC2A1	AAVS1
ENSG00000117395.13	114.243	1.09148	0.11617	9.39547	5.69605e-21	1.08232e-19	Teff	EBNA1BP2	AAVS1
ENSG00000117399.14	36.645	0.872528	0.20439	4.26893	1.96412e-05	9.28917e-05	Teff	CDC20	AAVS1
ENSG00000159479.17	43.07	0.5907	0.192251	3.07254	0.00212244	0.00672258	Teff	MED8	AAVS1
ENSG00000142949.17	11.7309	5.01052	0.74327	6.74119	1.57095e-11	1.5424e-10	Teff	PTPRF	AAVS1
ENSG00000066135.13	117.737	-0.56539	0.11273	-5.01545	5.29086e-07	3.16491e-06	Teff	KDM4A	AAVS1
ENSG00000117411.18	33.3316	1.57734	0.222801	7.07957	1.44599e-12	1.54051e-11	Teff	B4GALT2	AAVS1
ENSG00000178028.14	12.3466	-1.04062	0.338411	-3.07501	0.00210498	0.00667665	Teff	DMAP1	AAVS1
ENSG00000187147.18	90.2071	-0.649862	0.136067	-4.77604	1.78784e-06	9.89899e-06	Teff	RNF220	AAVS1
ENSG00000198520.12	9.22657	1.10929	0.407588	2.72161	0.00649648	0.0181751	Teff	ARMH1	AAVS1
ENSG00000142945.13	120.083	1.35729	0.120625	11.2522	2.25863e-29	6.5966e-28	Teff	KIF2C	AAVS1
ENSG00000222009.9	5.80405	1.38405	0.526604	2.62826	0.00858235	0.0231989	Teff	BTBD19	AAVS1
ENSG00000070785.17	42.3374	0.851471	0.196317	4.33723	1.44292e-05	6.92559e-05	Teff	EIF2B3	AAVS1
ENSG00000126107.15	10.9543	-1.0808	0.365738	-2.95511	0.0031256	0.0095053	Teff	HECTD3	AAVS1
ENSG00000132773.12	30.6712	0.788922	0.211354	3.73271	0.000189432	0.000744121	Teff	TOE1	AAVS1
ENSG00000117450.15	372.224	0.35103	0.0689959	5.0877	3.62438e-07	2.21733e-06	Teff	PRDX1	AAVS1
ENSG00000117448.14	79.8936	1.05633	0.146043	7.233	4.72443e-13	5.22991e-12	Teff	AKR1A1	AAVS1
ENSG00000132780.17	428.85	0.800115	0.0724069	11.0503	2.18602e-28	6.09782e-27	Teff	NASP	AAVS1
ENSG00000086015.23	11.4301	1.148	0.362095	3.17044	0.00152208	0.00498541	Teff	MAST2	AAVS1
ENSG00000085999.13	13.9406	1.75967	0.368616	4.77372	1.80851e-06	9.99975e-06	Teff	RAD54L	AAVS1
ENSG00000173660.12	449.979	0.265961	0.0695493	3.82407	0.000131269	0.000534844	Teff	UQCRH	AAVS1
ENSG00000117481.11	36.9162	0.624681	0.202433	3.08586	0.00202963	0.00645923	Teff	NSUN4	AAVS1
ENSG00000123472.13	77.4038	0.408713	0.143895	2.84037	0.00450618	0.0131418	Teff	ATPAF1	AAVS1
ENSG00000159658.15	258.995	-0.674674	0.086135	-7.83276	4.77289e-15	6.17133e-14	Teff	EFCAB14	AAVS1
ENSG00000123473.17	97.6063	1.0856	0.131473	8.25719	1.49139e-16	2.12599e-15	Teff	STIL	AAVS1
ENSG00000162373.13	23.5917	2.67717	0.31374	8.5331	1.42474e-17	2.19153e-16	Teff	BEND5	AAVS1
ENSG00000123080.12	23.7729	-1.09063	0.252005	-4.32782	1.50596e-05	7.21527e-05	Teff	CDKN2C	AAVS1
ENSG00000123091.5	138.275	1.03853	0.110553	9.39388	5.78275e-21	1.0975e-19	Teff	RNF11	AAVS1
ENSG00000085832.17	149.663	-0.573083	0.0985424	-5.81559	6.04194e-09	4.53876e-08	Teff	EPS15	AAVS1
ENSG00000078618.23	324.847	0.682188	0.082131	8.30609	9.89065e-17	1.42884e-15	Teff	NRDC	AAVS1
ENSG00000134717.18	71.3523	0.398899	0.150677	2.64737	0.008112	0.0221104	Teff	BTF3L4	AAVS1
ENSG00000154222.15	13.3806	-1.06067	0.332601	-3.18902	0.00142755	0.00470483	Teff	CC2D1B	AAVS1
ENSG00000085840.13	35.8371	1.22254	0.20233	6.04227	1.51957e-09	1.22285e-08	Teff	ORC1	AAVS1
ENSG00000134744.14	313.15	-0.621145	0.0750087	-8.28097	1.22174e-16	1.75399e-15	Teff	TUT4	AAVS1
ENSG00000116157.6	41.3955	-0.785581	0.187514	-4.18946	2.79622e-05	0.000128629	Teff	GPX7	AAVS1
ENSG00000182183.15	4.70882	-1.90925	0.577107	-3.30832	0.000938572	0.00321231	Teff	SHISAL2A	AAVS1
ENSG00000162377.6	27.2329	1.14098	0.242571	4.70368	2.55516e-06	1.3747e-05	Teff	COA7	AAVS1
ENSG00000116171.19	211.278	-0.372451	0.120676	-3.08638	0.00202612	0.00645059	Teff	SCP2	AAVS1
ENSG00000157184.7	45.3172	0.425852	0.174339	2.44266	0.0145793	0.0369308	Teff	CPT2	AAVS1
ENSG00000162385.11	232.877	0.262763	0.0859609	3.05677	0.00223737	0.0070399	Teff	MAGOH	AAVS1
ENSG00000157193.18	104.633	0.701409	0.11771	5.95879	2.54116e-09	1.98945e-08	Teff	LRP8	AAVS1
ENSG00000230138.2	2.90344	-1.88449	0.743153	-2.5358	0.0112191	0.0294204	Teff	LINC02812	AAVS1
ENSG00000058804.12	113.288	0.96215	0.116889	8.23128	1.85223e-16	2.62185e-15	Teff	NDC1	AAVS1
ENSG00000081870.12	147.895	0.732208	0.113265	6.46455	1.01599e-10	9.21346e-10	Teff	HSPB11	AAVS1
ENSG00000116212.15	55.2061	1.18858	0.174497	6.81149	9.65907e-12	9.66565e-11	Teff	LRRC42	AAVS1
ENSG00000116221.15	68.2321	0.725918	0.159767	4.5436	5.5301e-06	2.84086e-05	Teff	MRPL37	AAVS1
ENSG00000243725.7	28.9764	0.811005	0.230639	3.51634	0.000437545	0.00161085	Teff	TTC4	AAVS1
ENSG00000116133.13	96.7172	1.81639	0.133786	13.5769	5.49116e-42	2.78892e-40	Teff	DHCR24	AAVS1
ENSG00000225475.1	53.7613	0.465482	0.184653	2.52084	0.0117074	0.0305619	Teff	ENSG00000225475	AAVS1
ENSG00000173406.16	3.1283	-4.18289	0.993068	-4.21209	2.53019e-05	0.000117159	Teff	DAB1	AAVS1
ENSG00000162600.12	40.7543	-0.944741	0.188637	-5.00824	5.49286e-07	3.28089e-06	Teff	OMA1	AAVS1
ENSG00000162601.12	144.403	-0.565771	0.10286	-5.50042	3.78894e-08	2.62528e-07	Teff	MYSM1	AAVS1
ENSG00000177606.8	157.158	2.41191	0.119207	20.233	5.01752e-91	8.53031e-89	Teff	JUN	AAVS1
ENSG00000172456.18	6.95466	1.55567	0.490429	3.17206	0.00151361	0.00496272	Teff	FGGY	AAVS1
ENSG00000134709.13	31.8501	0.642053	0.209368	3.06663	0.0021649	0.00684119	Teff	HOOK1	AAVS1
ENSG00000162604.12	238.149	-0.268621	0.097032	-2.76837	0.00563373	0.0159969	Teff	TM2D1	AAVS1
ENSG00000132849.22	33.8122	-0.949357	0.224509	-4.22859	2.35162e-05	0.000109645	Teff	PATJ	AAVS1
ENSG00000162607.13	800.897	0.209543	0.0554356	3.77994	0.000156863	0.000627259	Teff	USP1	AAVS1
ENSG00000116641.18	15.5821	0.92274	0.326905	2.82265	0.0047628	0.013803	Teff	DOCK7	AAVS1
ENSG00000142856.17	215.12	0.586772	0.0968682	6.05743	1.38313e-09	1.11751e-08	Teff	ITGB3BP	AAVS1
ENSG00000116652.6	10.7615	-1.29306	0.37832	-3.41789	0.00063108	0.00224654	Teff	DLEU2L	AAVS1
ENSG00000079739.17	46.8415	1.06524	0.175274	6.07759	1.22003e-09	9.8969e-09	Teff	PGM1	AAVS1
ENSG00000162434.14	678.686	-0.954462	0.0577196	-16.5362	2.01407e-61	1.95959e-59	Teff	JAK1	AAVS1
ENSG00000162433.15	148.557	3.12922	0.309712	10.1036	5.32286e-24	1.20744e-22	Teff	AK4	AAVS1
ENSG00000116675.16	7.48012	2.22221	0.536559	4.14161	3.44883e-05	0.000156116	Teff	DNAJC6	AAVS1
ENSG00000116678.20	21.5198	2.36144	0.308276	7.66015	1.8572e-14	2.31448e-13	Teff	LEPR	AAVS1
ENSG00000184588.18	56.6115	-0.797116	0.174933	-4.55668	5.19673e-06	2.68155e-05	Teff	PDE4B	AAVS1
ENSG00000152763.17	4.30395	-2.11068	0.662666	-3.18514	0.00144684	0.00476021	Teff	DNAI4	AAVS1
ENSG00000116704.8	66.1325	-0.42389	0.149901	-2.82781	0.00468681	0.0135949	Teff	SLC35D1	AAVS1
ENSG00000081985.14	131.786	1.32639	0.113252	11.7119	1.10832e-31	3.61958e-30	Teff	IL12RB2	AAVS1
ENSG00000142864.15	1349.12	0.580819	0.0528093	10.9984	3.88914e-28	1.0719e-26	Teff	SERBP1	AAVS1
ENSG00000116717.13	105.051	1.77788	0.163366	10.8828	1.39288e-27	3.74941e-26	Teff	GADD45A	AAVS1
ENSG00000024526.17	84.6196	1.18378	0.154263	7.67379	1.66985e-14	2.0839e-13	Teff	DEPDC1	AAVS1
ENSG00000066557.6	98.1351	0.552476	0.132872	4.15797	3.21095e-05	0.000146414	Teff	LRRC40	AAVS1
ENSG00000116754.14	1046.39	-0.29461	0.0600805	-4.90358	9.41061e-07	5.4205e-06	Teff	SRSF11	AAVS1
ENSG00000118454.13	70.7949	-0.704696	0.148091	-4.75854	1.95e-06	1.07233e-05	Teff	ANKRD13C	AAVS1
ENSG00000116761.12	28.7911	3.48763	0.348375	10.0111	1.36202e-23	3.01342e-22	Teff	CTH	AAVS1
ENSG00000271992.1	5.49637	3.51287	0.757421	4.63794	3.51904e-06	1.86225e-05	Teff	ENSG00000271992	AAVS1
ENSG00000132485.14	911.052	-0.208748	0.0502818	-4.15156	3.30212e-05	0.00015019	Teff	ZRANB2	AAVS1
ENSG00000254685.8	27.9498	-0.596943	0.218847	-2.72768	0.00637821	0.0178876	Teff	FPGT	AAVS1
ENSG00000162623.16	184.84	0.244325	0.10084	2.42289	0.0153976	0.0387241	Teff	TYW3	AAVS1
ENSG00000137968.17	1.64604	-3.13387	1.07909	-2.90419	0.00368201	0.0110045	Teff	SLC44A5	AAVS1
ENSG00000117054.15	233.931	0.392956	0.0896793	4.38179	1.17707e-05	5.73654e-05	Teff	ACADM	AAVS1
ENSG00000137955.16	29.786	0.620951	0.233065	2.66428	0.00771537	0.0211456	Teff	RABGGTB	AAVS1
ENSG00000142892.15	45.0764	-0.608459	0.184299	-3.30148	0.00096175	0.00328815	Teff	PIGK	AAVS1
ENSG00000154027.19	3.38035	-4.75103	0.986878	-4.8142	1.47794e-06	8.2825e-06	Teff	AK5	AAVS1
ENSG00000077254.14	241.619	-0.663097	0.0809817	-8.18823	2.65104e-16	3.7103e-15	Teff	USP33	AAVS1
ENSG00000180488.16	60.1064	-0.376815	0.153004	-2.46278	0.0137866	0.0352321	Teff	MIGA1	AAVS1
ENSG00000162614.19	15.3706	1.12814	0.316845	3.56053	0.000370111	0.00137798	Teff	NEXN	AAVS1
ENSG00000162613.17	1017.36	0.178905	0.0524433	3.41141	0.000646287	0.00229663	Teff	FUBP1	AAVS1
ENSG00000137959.17	171.931	3.1113	0.288232	10.7944	3.65649e-27	9.64968e-26	Teff	IFI44L	AAVS1
ENSG00000137965.11	91.2535	1.7144	0.287518	5.96274	2.48043e-09	1.94473e-08	Teff	IFI44	AAVS1
ENSG00000233008.8	1.24605	-3.83977	1.21927	-3.14924	0.00163694	0.00531851	Teff	LINC01725	AAVS1
ENSG00000142875.20	213.088	-2.5117	0.108733	-23.0997	4.66553e-118	1.34559e-115	Teff	PRKACB	AAVS1
ENSG00000117133.11	144.671	0.29371	0.100401	2.92536	0.00344059	0.0103519	Teff	RPF1	AAVS1
ENSG00000171517.6	3.39723	3.47773	0.952002	3.65308	0.000259117	0.000993591	Teff	LPAR3	AAVS1
ENSG00000122417.16	214.673	-1.2041	0.0876072	-13.7443	5.51352e-43	2.9683e-41	Teff	ODF2L	AAVS1
ENSG00000097033.14	295.475	-0.260143	0.0802679	-3.24094	0.00119137	0.00399456	Teff	SH3GLB1	AAVS1
ENSG00000143013.13	133.739	-0.383206	0.115715	-3.31164	0.000927505	0.00317914	Teff	LMO4	AAVS1
ENSG00000065243.20	161.94	-0.514092	0.0977921	-5.25699	1.46431e-07	9.45624e-07	Teff	PKN2	AAVS1
ENSG00000137944.18	128.225	0.530629	0.115762	4.58381	4.56584e-06	2.3765e-05	Teff	KYAT3	AAVS1
ENSG00000213516.10	167.361	0.290325	0.0985883	2.94482	0.00323143	0.00978823	Teff	RBMXL1	AAVS1
ENSG00000117226.12	57.5577	-2.02969	0.186395	-10.8892	1.2974e-27	3.49822e-26	Teff	GBP3	AAVS1
ENSG00000117228.11	510.148	-1.25211	0.0727856	-17.2027	2.5327e-66	2.70898e-64	Teff	GBP1	AAVS1
ENSG00000162645.13	1079.19	-0.493895	0.0605752	-8.15341	3.53795e-16	4.9345e-15	Teff	GBP2	AAVS1
ENSG00000213512.3	5.71008	-2.55709	0.632017	-4.04592	5.2117e-05	0.000227991	Teff	GBP7	AAVS1
ENSG00000162654.9	379.057	-1.94064	0.0850766	-22.8105	3.60301e-115	9.86308e-113	Teff	GBP4	AAVS1
ENSG00000154451.15	738.19	-1.90244	0.0752716	-25.2743	6.11788e-141	2.19577e-138	Teff	GBP5	AAVS1
ENSG00000225492.6	1.9462	-3.91475	1.08504	-3.60793	0.000308653	0.00116419	Teff	GBP1P1	AAVS1
ENSG00000197147.15	86.0973	0.738412	0.137258	5.37973	7.45986e-08	4.97252e-07	Teff	LRRC8B	AAVS1
ENSG00000231999.8	13.1039	-0.981766	0.319805	-3.06989	0.00214136	0.00677609	Teff	LRRC8C-DT	AAVS1
ENSG00000171488.15	156.839	-0.349401	0.0944139	-3.70074	0.000214974	0.000835056	Teff	LRRC8C	AAVS1
ENSG00000171492.14	40.3107	-0.898636	0.192275	-4.67371	2.95804e-06	1.5783e-05	Teff	LRRC8D	AAVS1
ENSG00000122482.22	242.27	-0.367902	0.0881701	-4.17264	3.01096e-05	0.00013784	Teff	ZNF644	AAVS1
ENSG00000097046.13	57.4742	0.595976	0.15699	3.79626	0.000146896	0.00059106	Teff	CDC7	AAVS1
ENSG00000069702.11	103.215	-0.80702	0.126109	-6.39938	1.56006e-10	1.39131e-09	Teff	TGFBR3	AAVS1
ENSG00000122484.9	149.063	-1.00978	0.113179	-8.92201	4.57887e-19	7.75192e-18	Teff	RPAP2	AAVS1
ENSG00000162676.13	149.753	-0.451629	0.101677	-4.44178	8.92165e-06	4.42005e-05	Teff	GFI1	AAVS1
ENSG00000067208.16	121.079	3.71378	0.182383	20.3625	3.5939e-92	6.17501e-90	Teff	EVI5	AAVS1
ENSG00000117500.13	138.914	0.454228	0.107523	4.22445	2.3952e-05	0.000111484	Teff	TMED5	AAVS1
ENSG00000223745.8	135.496	-1.37408	0.127794	-10.7523	5.77889e-27	1.50056e-25	Teff	CCDC18-AS1	AAVS1
ENSG00000117505.13	317.212	-0.350309	0.077278	-4.5331	5.81256e-06	2.97748e-05	Teff	DR1	AAVS1
ENSG00000137936.18	4.10895	1.67591	0.626942	2.67314	0.00751442	0.0206614	Teff	BCAR3	AAVS1
ENSG00000067334.14	284.103	0.255369	0.0757011	3.37339	0.0007425	0.00260133	Teff	DNTTIP2	AAVS1
ENSG00000137962.13	2.83227	4.30597	0.993846	4.33263	1.47338e-05	7.06761e-05	Teff	ARHGAP29	AAVS1
ENSG00000117528.14	45.4407	0.465932	0.178634	2.60831	0.009099	0.024436	Teff	ABCD3	AAVS1
ENSG00000188641.14	41.814	-1.79081	0.19534	-9.16769	4.83267e-20	8.71121e-19	Teff	DPYD	AAVS1
ENSG00000162688.17	119.799	0.318444	0.110717	2.87619	0.00402506	0.011902	Teff	AGL	AAVS1
ENSG00000156876.10	115.298	0.714424	0.115223	6.20034	5.63417e-10	4.73945e-09	Teff	SASS6	AAVS1
ENSG00000122435.11	85.0613	-0.386595	0.141628	-2.72965	0.00634021	0.0177994	Teff	TRMT13	AAVS1
ENSG00000137992.15	56.2647	-0.414243	0.154796	-2.67606	0.00744929	0.0205103	Teff	DBT	AAVS1
ENSG00000224616.5	20.9963	-2.60453	0.310372	-8.39163	4.79467e-17	7.09146e-16	Teff	RTCA-AS1	AAVS1
ENSG00000137996.13	146.219	0.434055	0.111333	3.8987	9.67113e-05	0.000405184	Teff	RTCA	AAVS1
ENSG00000079335.20	93.72	-1.81841	0.142932	-12.7223	4.44813e-37	1.85159e-35	Teff	CDC14A	AAVS1
ENSG00000117543.22	98.556	-0.99618	0.126031	-7.90422	2.69619e-15	3.55769e-14	Teff	DPH5	AAVS1
ENSG00000233184.9	43.1526	-1.88969	0.198714	-9.50961	1.91377e-21	3.70171e-20	Teff	DPH5-DT	AAVS1
ENSG00000225938.3	17.375	-2.19428	0.350175	-6.26623	3.6989e-10	3.18279e-09	Teff	S1PR1-DT	AAVS1
ENSG00000170989.10	223.536	-1.48692	0.1009	-14.7366	3.75105e-49	2.49314e-47	Teff	S1PR1	AAVS1
ENSG00000185946.16	75.0577	-1.09966	0.144009	-7.63607	2.23955e-14	2.76748e-13	Teff	RNPC3	AAVS1
ENSG00000240038.7	4.77217	-2.36176	0.661868	-3.56832	0.000359271	0.00134229	Teff	AMY2B	AAVS1
ENSG00000162639.16	35.101	-0.622583	0.195161	-3.19009	0.00142227	0.00469125	Teff	HENMT1	AAVS1
ENSG00000290126.1	7.92097	-1.04702	0.418687	-2.50073	0.0123939	0.0321357	Teff	ENSG00000290126	AAVS1
ENSG00000134186.12	706.636	-0.36101	0.065717	-5.49341	3.94255e-08	2.72044e-07	Teff	PRPF38B	AAVS1
ENSG00000116266.11	84.1749	-0.385892	0.131693	-2.93025	0.00338692	0.0102075	Teff	STXBP3	AAVS1
ENSG00000244716.3	1.56877	-2.51552	1.06057	-2.37184	0.0176995	0.043737	Teff	ENSG00000244716	AAVS1
ENSG00000031698.13	175.758	0.429117	0.0959542	4.4721	7.74561e-06	3.87424e-05	Teff	SARS1	AAVS1
ENSG00000143106.13	81.2215	0.485214	0.159772	3.03692	0.00239013	0.00746961	Teff	PSMA5	AAVS1
ENSG00000174151.15	18.0129	-1.28471	0.280348	-4.58257	4.59293e-06	2.3883e-05	Teff	CYB561D1	AAVS1
ENSG00000181754.7	4.03825	-3.9863	0.909076	-4.385	1.15985e-05	5.65942e-05	Teff	AMIGO1	AAVS1
ENSG00000065135.12	317.046	0.241311	0.0797031	3.02763	0.00246482	0.00768074	Teff	GNAI3	AAVS1
ENSG00000134202.12	8.18654	1.48824	0.434681	3.42375	0.000617638	0.00220306	Teff	GSTM3	AAVS1
ENSG00000184371.14	65.8838	2.08767	0.176002	11.8616	1.87416e-32	6.28e-31	Teff	CSF1	AAVS1
ENSG00000168710.18	493.668	1.08799	0.068841	15.8044	2.90063e-56	2.46568e-54	Teff	AHCYL1	AAVS1
ENSG00000143093.15	93.0122	-0.739031	0.129114	-5.72388	1.04118e-08	7.60907e-08	Teff	STRIP1	AAVS1
ENSG00000116396.15	14.2294	1.55134	0.32991	4.70232	2.57217e-06	1.38289e-05	Teff	KCNC4	AAVS1
ENSG00000162775.17	184.078	0.579809	0.0994678	5.82911	5.57245e-09	4.19975e-08	Teff	RBM15	AAVS1
ENSG00000134248.14	131.895	0.423754	0.112588	3.76376	0.000167379	0.000665357	Teff	LAMTOR5	AAVS1
ENSG00000177301.16	6.43258	-1.73417	0.518557	-3.34423	0.000825115	0.00285914	Teff	KCNA2	AAVS1
ENSG00000143119.14	349.023	-0.572578	0.0717395	-7.98135	1.44736e-15	1.93834e-14	Teff	CD53	AAVS1
ENSG00000121931.16	149.246	0.438	0.10646	4.11423	3.88479e-05	0.000174142	Teff	LRIF1	AAVS1
ENSG00000272982.1	12.1469	-1.9444	0.3793	-5.12628	2.95519e-07	1.83574e-06	Teff	ENSG00000272982	AAVS1
ENSG00000273221.1	21.703	-1.67497	0.272428	-6.14829	7.83213e-10	6.49701e-09	Teff	ENSG00000273221	AAVS1
ENSG00000162777.17	100.834	-0.355615	0.128248	-2.77287	0.0055565	0.0158165	Teff	DENND2D	AAVS1
ENSG00000064886.14	7.17829	-1.22342	0.449534	-2.72152	0.00649826	0.0181769	Teff	CHI3L2	AAVS1
ENSG00000260948.1	5.7146	-1.65319	0.562353	-2.93977	0.00328456	0.00993054	Teff	ENSG00000260948	AAVS1
ENSG00000143110.12	4.65977	-2.96855	0.698296	-4.25114	2.12684e-05	9.98855e-05	Teff	C1orf162	AAVS1
ENSG00000116473.15	588.372	1.02183	0.0748971	13.6432	2.21731e-42	1.1515e-40	Teff	RAP1A	AAVS1
ENSG00000231346.5	2.82213	2.89338	0.913205	3.16838	0.00153289	0.00501372	Teff	LINC01160	AAVS1
ENSG00000143079.15	7.10489	2.09299	0.518751	4.03466	5.46805e-05	0.000238173	Teff	CTTNBP2NL	AAVS1
ENSG00000155366.17	15.7961	0.894611	0.316006	2.831	0.00464031	0.0134746	Teff	RHOC	AAVS1
ENSG00000155380.13	210.123	0.952989	0.0972305	9.80134	1.11098e-22	2.31229e-21	Teff	SLC16A1	AAVS1
ENSG00000116793.16	36.6574	-1.03544	0.205337	-5.04267	4.59077e-07	2.77263e-06	Teff	PHTF1	AAVS1
ENSG00000081019.14	136.561	-0.272311	0.110208	-2.47088	0.0134781	0.0345852	Teff	RSBN1	AAVS1
ENSG00000134242.16	156.579	-0.523229	0.102976	-5.08106	3.75332e-07	2.29187e-06	Teff	PTPN22	AAVS1
ENSG00000163349.22	171.432	-0.385	0.0970369	-3.96757	7.26105e-05	0.000310493	Teff	HIPK1	AAVS1
ENSG00000197323.12	208.262	-0.656785	0.0869112	-7.55697	4.12576e-14	4.99139e-13	Teff	TRIM33	AAVS1
ENSG00000116752.6	103.782	0.497814	0.118237	4.21029	2.55039e-05	0.000117993	Teff	BCAS2	AAVS1
ENSG00000213281.5	106.76	0.369994	0.132262	2.79743	0.00515115	0.014772	Teff	NRAS	AAVS1
ENSG00000134198.10	14.5119	-2.50214	0.368844	-6.78373	1.17113e-11	1.16256e-10	Teff	TSPAN2	AAVS1
ENSG00000143061.18	10.1127	4.79129	0.786532	6.09166	1.11746e-09	9.10597e-09	Teff	IGSF3	AAVS1
ENSG00000134247.10	9.18889	2.28687	0.465274	4.91509	8.87395e-07	5.13703e-06	Teff	PTGFRN	AAVS1
ENSG00000134256.13	1.7491	-3.74832	1.09421	-3.42559	0.000613465	0.00219012	Teff	CD101	AAVS1
ENSG00000116830.12	184.337	0.294852	0.0901191	3.2718	0.00106864	0.00361838	Teff	TTF2	AAVS1
ENSG00000198162.12	445.589	-1.04287	0.0753785	-13.8351	1.56576e-43	8.60155e-42	Teff	MAN1A2	AAVS1
ENSG00000196505.11	33.2083	-0.510202	0.214074	-2.3833	0.0171582	0.0425882	Teff	GDAP2	AAVS1
ENSG00000065183.16	101.441	0.679971	0.124189	5.4753	4.36781e-08	2.99679e-07	Teff	WDR3	AAVS1
ENSG00000116874.12	98.2699	0.343861	0.126093	2.72704	0.00639058	0.0179129	Teff	WARS2	AAVS1
ENSG00000143067.5	4.28294	4.88259	0.954263	5.11661	3.11084e-07	1.92355e-06	Teff	ZNF697	AAVS1
ENSG00000092621.13	30.0244	2.5707	0.308727	8.32677	8.30772e-17	1.20772e-15	Teff	PHGDH	AAVS1
ENSG00000270231.5	15.9409	-0.801398	0.29544	-2.71256	0.00667659	0.0185984	Teff	NBPF8	AAVS1
ENSG00000275131.3	2.38608	-2.78075	0.925439	-3.00479	0.00265766	0.00822297	Teff	PDE4DIPP2	AAVS1
ENSG00000226067.7	16.311	-1.58867	0.327037	-4.85777	1.18716e-06	6.75847e-06	Teff	LINC00623	AAVS1
ENSG00000277610.1	2.99504	1.93111	0.744554	2.59365	0.00949639	0.0253724	Teff	RNVU1-4	AAVS1
ENSG00000231752.8	7.59354	-2.61827	0.514328	-5.09066	3.56821e-07	2.18627e-06	Teff	EMBP1	AAVS1
ENSG00000266338.7	3.10626	-2.11177	0.779201	-2.71017	0.00672483	0.0187134	Teff	NBPF15	AAVS1
ENSG00000215784.6	11.6342	1.15663	0.347727	3.32625	0.00088022	0.00303122	Teff	FAM72D	AAVS1
ENSG00000265491.5	192.467	-0.454398	0.0916922	-4.95569	7.20754e-07	4.24696e-06	Teff	RNF115	AAVS1
ENSG00000131779.11	55.7175	-0.784114	0.161921	-4.84257	1.2817e-06	7.24909e-06	Teff	PEX11B	AAVS1
ENSG00000121851.13	151.859	-0.526242	0.105846	-4.97175	6.63512e-07	3.92685e-06	Teff	POLR3GL	AAVS1
ENSG00000265972.6	1475.63	-1.74521	0.077215	-22.6019	4.15159e-113	1.06432e-110	Teff	TXNIP	AAVS1
ENSG00000287978.1	3.7314	-2.44659	0.726399	-3.3681	0.000756878	0.00264482	Teff	ENSG00000287978	AAVS1
ENSG00000131791.8	45.4465	-0.611	0.170345	-3.58684	0.000334713	0.00125544	Teff	PRKAB2	AAVS1
ENSG00000116128.12	12.7351	0.86461	0.339527	2.54651	0.0108805	0.0286207	Teff	BCL9	AAVS1
ENSG00000289419.1	6.59654	1.13426	0.467771	2.42481	0.0153163	0.0385737	Teff	ENSG00000289419	AAVS1
ENSG00000162836.12	24.7582	-0.614305	0.237604	-2.58542	0.00972611	0.0259005	Teff	ACP6	AAVS1
ENSG00000263956.8	16.2966	-0.763816	0.284928	-2.68074	0.00734604	0.0202537	Teff	NBPF11	AAVS1
ENSG00000274020.4	5.64397	-1.39305	0.50008	-2.78565	0.00534213	0.0152682	Teff	LINC01138	AAVS1
ENSG00000231551.8	2.18582	-2.60227	0.942607	-2.76072	0.0057674	0.0163219	Teff	PDE4DIPP6	AAVS1
ENSG00000286219.2	18.2532	-2.29143	0.337462	-6.79018	1.11995e-11	1.1145e-10	Teff	NOTCH2NLC	AAVS1
ENSG00000271383.8	3.44498	-1.6896	0.68591	-2.4633	0.0137666	0.0351932	Teff	NBPF19	AAVS1
ENSG00000277147.8	1.62198	-2.73157	1.07405	-2.54325	0.0109827	0.0288565	Teff	LINC00869	AAVS1
ENSG00000220323.4	17.8129	-1.11133	0.293218	-3.79013	0.000150568	0.000604178	Teff	H2BC19P	AAVS1
ENSG00000261716.2	22.8033	-1.27741	0.263401	-4.84966	1.23672e-06	7.02823e-06	Teff	H2BC20P	AAVS1
ENSG00000159164.10	18.6533	0.861919	0.279812	3.08035	0.00206755	0.00656568	Teff	SV2A	AAVS1
ENSG00000014914.21	5.49807	1.66903	0.536345	3.11185	0.00185919	0.00597634	Teff	MTMR11	AAVS1
ENSG00000264522.6	32.1903	1.53128	0.223345	6.85611	7.07614e-12	7.14739e-11	Teff	OTUD7B	AAVS1
ENSG00000136631.16	32.6438	-1.067	0.208258	-5.12347	2.99961e-07	1.86118e-06	Teff	VPS45	AAVS1
ENSG00000023902.14	102.112	-0.922873	0.136967	-6.73794	1.6065e-11	1.57634e-10	Teff	PLEKHO1	AAVS1
ENSG00000143401.15	828.078	0.616784	0.0591656	10.4247	1.91243e-25	4.64476e-24	Teff	ANP32E	AAVS1
ENSG00000117362.13	570.557	-0.421364	0.0574229	-7.33792	2.16944e-13	2.4554e-12	Teff	APH1A	AAVS1
ENSG00000118292.9	3.63602	-1.64559	0.648902	-2.53597	0.0112136	0.0294129	Teff	C1orf54	AAVS1
ENSG00000159208.16	6.27466	3.06611	0.666335	4.60145	4.19557e-06	2.19226e-05	Teff	CIART	AAVS1
ENSG00000163125.16	115.142	-0.535496	0.113788	-4.70607	2.5254e-06	1.36004e-05	Teff	RPRD2	AAVS1
ENSG00000143374.18	38.6147	0.808318	0.213153	3.7922	0.000149319	0.000600064	Teff	TARS2	AAVS1
ENSG00000143384.14	832.393	-0.267784	0.0647623	-4.13488	3.55137e-05	0.000160263	Teff	MCL1	AAVS1
ENSG00000143457.11	93.2246	0.509737	0.126168	4.04013	5.34206e-05	0.00023331	Teff	GOLPH3L	AAVS1
ENSG00000163131.12	286.779	-1.24865	0.0961382	-12.9881	1.42914e-38	6.23837e-37	Teff	CTSS	AAVS1
ENSG00000143387.14	10.575	-1.01621	0.365061	-2.78368	0.00537463	0.0153557	Teff	CTSK	AAVS1
ENSG00000197622.13	395.172	-1.16952	0.0757276	-15.4437	8.31251e-54	6.58114e-52	Teff	CDC42SE1	AAVS1
ENSG00000143458.12	100.719	-0.636044	0.122149	-5.20711	1.91803e-07	1.21961e-06	Teff	GABPB2	AAVS1
ENSG00000163154.6	4.1312	-1.96639	0.633956	-3.10178	0.00192362	0.00615337	Teff	TNFAIP8L2	AAVS1
ENSG00000143398.20	74.7033	0.532486	0.138341	3.84909	0.000118556	0.000486607	Teff	PIP5K1A	AAVS1
ENSG00000159352.16	252.614	0.343077	0.0774042	4.43227	9.32453e-06	4.60975e-05	Teff	PSMD4	AAVS1
ENSG00000232671.8	2.42343	3.55661	1.04951	3.38882	0.000701952	0.00247268	Teff	ZNF687-AS1	AAVS1
ENSG00000143373.18	20.4962	0.61071	0.259303	2.3552	0.0185128	0.0454752	Teff	ZNF687	AAVS1
ENSG00000143442.23	107.008	0.307704	0.113674	2.70691	0.00679127	0.0188788	Teff	POGZ	AAVS1
ENSG00000143375.15	1.76281	2.51405	1.05821	2.37575	0.0175135	0.0433636	Teff	CGN	AAVS1
ENSG00000143436.11	94.3206	0.417952	0.130839	3.19441	0.00140119	0.00463078	Teff	MRPL9	AAVS1
ENSG00000143365.20	6.08557	-2.34921	0.562981	-4.17281	3.00868e-05	0.000137775	Teff	RORC	AAVS1
ENSG00000159445.13	62.6835	-1.50217	0.168238	-8.92886	4.30422e-19	7.29459e-18	Teff	THEM4	AAVS1
ENSG00000163220.11	3.62886	-2.35097	0.861601	-2.72861	0.00636015	0.01784	Teff	S100A9	AAVS1
ENSG00000143546.10	6.90427	-3.21304	1.38544	-2.31916	0.0203866	0.0494465	Teff	S100A8	AAVS1
ENSG00000197956.10	662.85	-0.400866	0.0806591	-4.96988	6.69951e-07	3.96351e-06	Teff	S100A6	AAVS1
ENSG00000196154.12	439.549	-1.66719	0.0805622	-20.6944	3.88662e-95	7.21526e-93	Teff	S100A4	AAVS1
ENSG00000143621.17	219.953	0.851262	0.0919237	9.26053	2.03429e-20	3.75924e-19	Teff	ILF2	AAVS1
ENSG00000143554.14	7.81537	-1.43147	0.444822	-3.21806	0.00129059	0.00429077	Teff	SLC27A3	AAVS1
ENSG00000143614.10	153.228	-0.467466	0.0967813	-4.83013	1.36444e-06	7.6838e-06	Teff	GATAD2B	AAVS1
ENSG00000143545.10	17.1519	4.74159	0.594985	7.96926	1.59622e-15	2.13063e-14	Teff	RAB13	AAVS1
ENSG00000177954.14	820.422	-0.833733	0.0816951	-10.2054	1.87503e-24	4.33862e-23	Teff	RPS27	AAVS1
ENSG00000143549.21	949.942	-0.133481	0.051246	-2.6047	0.00919536	0.0246661	Teff	TPM3	AAVS1
ENSG00000143612.21	272.264	0.507396	0.086884	5.83993	5.22226e-09	3.95057e-08	Teff	C1orf43	AAVS1
ENSG00000143569.19	118.324	0.36008	0.119189	3.02109	0.00251868	0.00783498	Teff	UBAP2L	AAVS1
ENSG00000143575.16	141.387	0.519215	0.104866	4.95122	7.37488e-07	4.32734e-06	Teff	HAX1	AAVS1
ENSG00000143515.20	91.0167	-1.95537	0.145598	-13.4299	4.03895e-41	1.97676e-39	Teff	ATP8B2	AAVS1
ENSG00000238365.3	2.37097	-2.45622	0.94454	-2.60044	0.00931039	0.0249373	Teff	RNU7-57P	AAVS1
ENSG00000160712.13	72.1626	-1.22108	0.145199	-8.40968	4.11128e-17	6.12558e-16	Teff	IL6R	AAVS1
ENSG00000160710.18	363.581	0.602498	0.0717256	8.40004	4.46344e-17	6.61975e-16	Teff	ADAR	AAVS1
ENSG00000163346.17	131.308	-1.86981	0.123937	-15.0868	1.97814e-51	1.45222e-49	Teff	PBXIP1	AAVS1
ENSG00000163348.4	56.5363	-0.511145	0.165404	-3.09028	0.00199966	0.0063739	Teff	PYGO2	AAVS1
ENSG00000173207.13	160.146	1.18594	0.104094	11.393	4.53208e-30	1.37331e-28	Teff	CKS1B	AAVS1
ENSG00000143537.14	37.3812	0.773839	0.199424	3.88038	0.000104295	0.000433805	Teff	ADAM15	AAVS1
ENSG00000143590.14	5.04312	2.81211	0.682519	4.12019	3.78561e-05	0.000170121	Teff	EFNA3	AAVS1
ENSG00000169241.19	46.2841	1.07646	0.1827	5.89196	3.81643e-09	2.93101e-08	Teff	SLC50A1	AAVS1
ENSG00000179085.8	29.7157	-0.615999	0.213568	-2.88432	0.00392256	0.0116458	Teff	DPM3	AAVS1
ENSG00000160767.22	42.4419	1.49092	0.188859	7.89434	2.91856e-15	3.82922e-14	Teff	FAM189B	AAVS1
ENSG00000160752.15	133.409	1.5719	0.124744	12.601	2.08418e-36	8.43649e-35	Teff	FDPS	AAVS1
ENSG00000116539.14	337.868	-0.587387	0.0983969	-5.96957	2.37876e-09	1.87137e-08	Teff	ASH1L	AAVS1
ENSG00000116580.20	130.318	-0.677315	0.110328	-6.1391	8.29911e-10	6.85972e-09	Teff	GON4L	AAVS1
ENSG00000132718.9	144.047	0.50039	0.106424	4.70186	2.57796e-06	1.38512e-05	Teff	SYT11	AAVS1
ENSG00000143622.11	65.9935	0.659349	0.171371	3.8475	0.000119327	0.000489274	Teff	RIT1	AAVS1
ENSG00000163479.14	249.268	-0.369309	0.0856745	-4.31061	1.62807e-05	7.77267e-05	Teff	SSR2	AAVS1
ENSG00000254726.3	1.24481	3.01354	1.17453	2.56575	0.0102954	0.0272214	Teff	MEX3A	AAVS1
ENSG00000160789.24	68.7132	2.54375	0.189537	13.4209	4.56365e-41	2.22681e-39	Teff	LMNA	AAVS1
ENSG00000196189.14	5.32933	1.86582	0.560574	3.32842	0.000873415	0.00300971	Teff	SEMA4A	AAVS1
ENSG00000160785.14	71.1189	0.539685	0.149591	3.60773	0.000308887	0.0011648	Teff	SLC25A44	AAVS1
ENSG00000160783.19	28.6903	0.55828	0.221333	2.52235	0.0116573	0.0304557	Teff	PMF1	AAVS1
ENSG00000198715.13	18.6232	-1.35216	0.281237	-4.80789	1.52529e-06	8.52716e-06	Teff	GLMP	AAVS1
ENSG00000163468.15	216.862	0.73334	0.0861523	8.51214	1.70759e-17	2.60921e-16	Teff	CCT3	AAVS1
ENSG00000116604.19	51.3487	-0.577845	0.167238	-3.45523	0.000549817	0.00198793	Teff	MEF2D	AAVS1
ENSG00000183856.11	6.64624	1.93038	0.51452	3.75181	0.000175564	0.000695153	Teff	IQGAP3	AAVS1
ENSG00000160818.17	102.251	0.680679	0.13211	5.15236	2.57227e-07	1.60839e-06	Teff	GPATCH4	AAVS1
ENSG00000272068.1	3.37369	2.7574	0.81416	3.3868	0.000707123	0.0024885	Teff	BCAN-AS1	AAVS1
ENSG00000272405.1	4.25032	1.98471	0.639293	3.10453	0.00190578	0.00610236	Teff	ENSG00000272405	AAVS1
ENSG00000143314.12	81.4989	0.498842	0.132091	3.7765	0.000159045	0.000634883	Teff	MRPL24	AAVS1
ENSG00000143321.19	414.329	0.480611	0.0784136	6.12918	8.83343e-10	7.28645e-09	Teff	HDGF	AAVS1
ENSG00000027869.12	192.891	1.11955	0.0962525	11.6314	2.85542e-31	9.07831e-30	Teff	SH2D2A	AAVS1
ENSG00000198400.13	2.42919	3.57392	1.01557	3.51912	0.000432982	0.0015966	Teff	NTRK1	AAVS1
ENSG00000132694.19	4.27091	-2.73849	0.737575	-3.71283	0.000204952	0.00080046	Teff	ARHGEF11	AAVS1
ENSG00000117036.12	34.959	0.800488	0.210307	3.80628	0.000141075	0.000570482	Teff	ETV3	AAVS1
ENSG00000163563.8	2.72586	-1.90688	0.809549	-2.35548	0.0184988	0.0454548	Teff	MNDA	AAVS1
ENSG00000163564.15	118.819	-2.31958	0.130756	-17.7397	2.07134e-70	2.38959e-68	Teff	PYHIN1	AAVS1
ENSG00000163565.20	1053.05	-0.185364	0.0798706	-2.3208	0.0202974	0.0492671	Teff	IFI16	AAVS1
ENSG00000289721.1	3.6599	5.20505	0.967005	5.38265	7.33978e-08	4.89854e-07	Teff	PYDC5	AAVS1
ENSG00000163568.16	167.067	1.95468	0.110909	17.6242	1.60749e-69	1.81556e-67	Teff	AIM2	AAVS1
ENSG00000158716.9	17.9254	-0.755577	0.280257	-2.69602	0.00701741	0.0194372	Teff	DUSP23	AAVS1
ENSG00000158714.11	1.29327	-3.23661	1.23098	-2.62929	0.00855635	0.0231558	Teff	SLAMF8	AAVS1
ENSG00000188004.11	5.51156	-1.90509	0.562511	-3.38677	0.000707215	0.0024885	Teff	SNHG28	AAVS1
ENSG00000158710.15	883.468	0.465438	0.0983937	4.73036	2.24121e-06	1.22042e-05	Teff	TAGLN2	AAVS1
ENSG00000162734.13	59.9169	0.628885	0.175365	3.58615	0.000335602	0.00125849	Teff	PEA15	AAVS1
ENSG00000132716.19	114.012	-0.504211	0.113076	-4.45907	8.23175e-06	4.0971e-05	Teff	DCAF8	AAVS1
ENSG00000162735.19	70.2735	0.397788	0.143461	2.7728	0.00555758	0.0158168	Teff	PEX19	AAVS1
ENSG00000122218.17	215.655	0.339087	0.0905695	3.74395	0.000181153	0.00071553	Teff	COPA	AAVS1
ENSG00000162739.14	33.2806	-1.88617	0.247147	-7.63178	2.31534e-14	2.85676e-13	Teff	SLAMF6	AAVS1
ENSG00000066294.15	181.729	-2.45624	0.117066	-20.9816	9.65486e-98	1.87874e-95	Teff	CD84	AAVS1
ENSG00000117091.10	376.581	-0.780596	0.0951597	-8.20301	2.34438e-16	3.28966e-15	Teff	CD48	AAVS1
ENSG00000122224.18	16.56	-3.86409	0.456423	-8.46604	2.53888e-17	3.83946e-16	Teff	LY9	AAVS1
ENSG00000122223.13	1.97452	-3.0406	1.04982	-2.89632	0.00377566	0.011249	Teff	CD244	AAVS1
ENSG00000158769.18	36.5986	0.889516	0.199695	4.45436	8.41423e-06	4.18148e-05	Teff	F11R	AAVS1
ENSG00000215845.11	177.509	0.392457	0.105141	3.73268	0.000189451	0.000744121	Teff	TSTD1	AAVS1
ENSG00000186517.14	435.173	-0.650386	0.0751364	-8.65607	4.88301e-18	7.78534e-17	Teff	ARHGAP30	AAVS1
ENSG00000143256.5	111.234	1.36355	0.130422	10.4549	1.39131e-25	3.3842e-24	Teff	PFDN2	AAVS1
ENSG00000158793.14	36.209	0.565421	0.193755	2.91823	0.00352028	0.01057	Teff	NIT1	AAVS1
ENSG00000143222.12	272.381	-0.402774	0.0776483	-5.18716	2.13529e-07	1.35085e-06	Teff	UFC1	AAVS1
ENSG00000158869.11	4.74678	-1.84924	0.583495	-3.16926	0.0015283	0.00500377	Teff	FCER1G	AAVS1
ENSG00000143252.16	201.264	0.291916	0.0925061	3.15564	0.00160146	0.00521265	Teff	SDHC	AAVS1
ENSG00000117143.14	41.2093	1.19634	0.190946	6.26536	3.71966e-10	3.19725e-09	Teff	UAP1	AAVS1
ENSG00000143228.13	313.773	0.993303	0.0878842	11.3024	1.27671e-29	3.79048e-28	Teff	NUF2	AAVS1
ENSG00000143179.16	22.386	1.23807	0.266472	4.64615	3.38189e-06	1.79379e-05	Teff	UCK2	AAVS1
ENSG00000152382.6	110.363	0.32671	0.116124	2.81345	0.00490131	0.0141449	Teff	TADA1	AAVS1
ENSG00000225171.2	2.27244	-2.02724	0.848855	-2.3882	0.0169311	0.0420568	Teff	DUTP6	AAVS1
ENSG00000143195.13	16.0145	1.62381	0.334694	4.85163	1.22454e-06	6.9639e-06	Teff	ILDR2	AAVS1
ENSG00000143167.12	2.18081	-3.54526	1.03889	-3.41256	0.000643547	0.0022891	Teff	GPA33	AAVS1
ENSG00000143190.23	130.617	0.282878	0.111768	2.53093	0.0113759	0.0297784	Teff	POU2F1	AAVS1
ENSG00000198821.12	286.836	-0.594512	0.0790956	-7.51637	5.63173e-14	6.70782e-13	Teff	CD247	AAVS1
ENSG00000198771.11	448.191	-0.816475	0.0624188	-13.0806	4.25128e-39	1.92872e-37	Teff	RCSD1	AAVS1
ENSG00000197965.12	30.14	2.46213	0.26984	9.12442	7.21239e-20	1.28573e-18	Teff	MPZL1	AAVS1
ENSG00000143158.11	93.3871	0.482601	0.12429	3.88286	0.000103234	0.000430059	Teff	MPC2	AAVS1
ENSG00000143147.15	4.228	1.823	0.646286	2.82073	0.00479151	0.0138762	Teff	GPR161	AAVS1
ENSG00000143155.13	288.313	0.307801	0.085953	3.58104	0.000342224	0.00128154	Teff	TIPRL	AAVS1
ENSG00000213064.10	193.059	-0.323854	0.0919441	-3.52229	0.000427834	0.00157942	Teff	SFT2D2	AAVS1
ENSG00000143153.14	26.2861	1.04674	0.275337	3.80167	0.000143724	0.000579452	Teff	ATP1B1	AAVS1
ENSG00000117475.14	34.6358	-0.828029	0.214021	-3.86893	0.000109316	0.000452941	Teff	BLZF1	AAVS1
ENSG00000198734.12	37.2489	0.571993	0.214395	2.66795	0.0076316	0.0209444	Teff	F5	AAVS1
ENSG00000188404.10	345.329	-2.99832	0.111904	-26.7937	3.82839e-158	1.99459e-155	Teff	SELL	AAVS1
ENSG00000171806.12	20.429	-0.638242	0.267045	-2.39002	0.0168476	0.0418753	Teff	METTL18	AAVS1
ENSG00000000457.14	34.0942	-0.685185	0.206425	-3.31929	0.000902469	0.00310123	Teff	SCYL3	AAVS1
ENSG00000010165.20	57.0212	0.789498	0.156292	5.05141	4.3855e-07	2.65381e-06	Teff	METTL13	AAVS1
ENSG00000135845.10	32.6928	-0.862403	0.22936	-3.76004	0.000169889	0.000674337	Teff	PIGC	AAVS1
ENSG00000203739.6	13.4989	-2.11459	0.362392	-5.8351	5.37571e-09	4.05716e-08	Teff	PRDX6-AS1	AAVS1
ENSG00000076321.11	74.7759	-0.413984	0.140104	-2.95483	0.00312837	0.00950993	Teff	KLHL20	AAVS1
ENSG00000117593.12	24.8855	0.84924	0.239118	3.55155	0.000382965	0.00142256	Teff	DARS2	AAVS1
ENSG00000185278.16	56.0899	-1.3926	0.1825	-7.63068	2.33513e-14	2.87794e-13	Teff	ZBTB37	AAVS1
ENSG00000152061.24	157.431	-1.50828	0.106798	-14.1227	2.75371e-45	1.63512e-43	Teff	RABGAP1L	AAVS1
ENSG00000289425.1	9.22481	-1.87639	0.430805	-4.35554	1.32737e-05	6.41674e-05	Teff	ENSG00000289425	AAVS1
ENSG00000287697.1	5.26048	-1.26631	0.519725	-2.4365	0.01483	0.0375186	Teff	ENSG00000287697	AAVS1
ENSG00000116161.18	445.112	0.927614	0.0675189	13.7386	5.96332e-43	3.18919e-41	Teff	CACYBP	AAVS1
ENSG00000235750.10	136.81	-0.557436	0.108784	-5.12423	2.9876e-07	1.85445e-06	Teff	KIAA0040	AAVS1
ENSG00000186283.14	38.3282	-0.50932	0.182836	-2.78567	0.00534176	0.0152682	Teff	TOR3A	AAVS1
ENSG00000272906.1	2.8538	-1.96943	0.761883	-2.58496	0.00973911	0.0259223	Teff	ENSG00000272906	AAVS1
ENSG00000135837.16	573.33	-0.374468	0.0657832	-5.69246	1.2522e-08	9.07734e-08	Teff	CEP350	AAVS1
ENSG00000135823.14	85.4653	0.41475	0.125193	3.31288	0.000923401	0.00316642	Teff	STX6	AAVS1
ENSG00000153029.16	82.1457	-0.612157	0.143798	-4.25705	2.07146e-05	9.74103e-05	Teff	MR1	AAVS1
ENSG00000162783.11	442.524	0.990469	0.0665982	14.8723	4.98557e-50	3.47077e-48	Teff	IER5	AAVS1
ENSG00000135821.19	74.5252	1.1882	0.157161	7.56039	4.01862e-14	4.86907e-13	Teff	GLUL	AAVS1
ENSG00000135828.11	23.6312	-1.33964	0.267525	-5.00752	5.51351e-07	3.29201e-06	Teff	RNASEL	AAVS1
ENSG00000143333.7	29.183	5.0258	0.509227	9.86947	5.64631e-23	1.1952e-21	Teff	RGS16	AAVS1
ENSG00000135829.17	455.912	0.309933	0.065049	4.76461	1.89219e-06	1.04339e-05	Teff	DHX9	AAVS1
ENSG00000162704.16	663.367	-0.456179	0.0571955	-7.97579	1.51409e-15	2.02434e-14	Teff	ARPC5	AAVS1
ENSG00000143344.16	8.84166	-1.02331	0.401213	-2.55054	0.0107557	0.0283385	Teff	RGL1	AAVS1
ENSG00000116667.15	19.5714	-0.855201	0.284322	-3.00786	0.00263096	0.00814614	Teff	C1orf21	AAVS1
ENSG00000116406.20	187.732	-0.973673	0.09235	-10.5433	5.45539e-26	1.35763e-24	Teff	EDEM3	AAVS1
ENSG00000135842.17	369.321	-1.13835	0.100106	-11.3715	5.79573e-30	1.7464e-28	Teff	NIBAN1	AAVS1
ENSG00000116679.16	336.59	1.27102	0.0817394	15.5497	1.59884e-54	1.28472e-52	Teff	IVNS1ABP	AAVS1
ENSG00000116690.13	15.9881	1.25944	0.338506	3.72059	0.000198761	0.000779172	Teff	PRG4	AAVS1
ENSG00000073756.13	24.9025	5.07796	0.551804	9.20247	3.49823e-20	6.36977e-19	Teff	PTGS2	AAVS1
ENSG00000116711.10	3.87885	4.80064	0.953966	5.0323	4.84634e-07	2.9152e-06	Teff	PLA2G4A	AAVS1
ENSG00000090104.12	97.6891	1.11342	0.139904	7.95846	1.74194e-15	2.32129e-14	Teff	RGS1	AAVS1
ENSG00000116750.14	372.702	0.971439	0.0736329	13.193	9.62676e-40	4.49369e-38	Teff	UCHL5	AAVS1
ENSG00000116747.13	268.302	-0.388522	0.0777469	-4.99727	5.81479e-07	3.46805e-06	Teff	RO60	AAVS1
ENSG00000162630.6	20.9945	-6.3952	0.766849	-8.33958	7.45524e-17	1.08575e-15	Teff	B3GALT2	AAVS1
ENSG00000286285.1	8.72448	-4.21875	0.673099	-6.26765	3.66543e-10	3.15567e-09	Teff	ENSG00000286285	AAVS1
ENSG00000213047.13	98.2234	-0.785841	0.147614	-5.32363	1.01718e-07	6.67821e-07	Teff	DENND1B	AAVS1
ENSG00000081237.21	2461.83	-0.900623	0.0610678	-14.7479	3.17339e-49	2.1267e-47	Teff	PTPRC	AAVS1
ENSG00000229989.6	6.58267	-1.46819	0.487941	-3.00896	0.00262147	0.00812032	Teff	MIR181A1HG	AAVS1
ENSG00000162702.8	163.023	-0.495147	0.104885	-4.72088	2.34828e-06	1.27529e-05	Teff	ZNF281	AAVS1
ENSG00000118200.15	7.21232	1.75995	0.51353	3.42716	0.000609937	0.00217813	Teff	CAMSAP2	AAVS1
ENSG00000229191.1	5.03995	5.62729	0.941142	5.97922	2.24213e-09	1.77079e-08	Teff	ENSG00000229191	AAVS1
ENSG00000134375.11	100.483	0.596039	0.120499	4.94643	7.55857e-07	4.42634e-06	Teff	TIMM17A	AAVS1
ENSG00000143862.8	150.229	-0.533679	0.10918	-4.88808	1.01823e-06	5.83999e-06	Teff	ARL8A	AAVS1
ENSG00000077152.12	114.151	1.69554	0.140228	12.0913	1.17351e-33	4.18397e-32	Teff	UBE2T	AAVS1
ENSG00000228288.9	1.92545	2.75149	1.07982	2.5481	0.0108311	0.0285186	Teff	PCAT6	AAVS1
ENSG00000163444.12	59.0077	-0.920569	0.158877	-5.79421	6.86431e-09	5.11608e-08	Teff	TMEM183A	AAVS1
ENSG00000143847.16	10.8103	2.87421	0.494846	5.80829	6.31145e-09	4.73022e-08	Teff	PPFIA4	AAVS1
ENSG00000159388.6	125.744	-0.539482	0.108866	-4.95546	7.21578e-07	4.24964e-06	Teff	BTG2	AAVS1
ENSG00000058668.15	368.508	-0.509469	0.0736764	-6.91495	4.68016e-12	4.79932e-11	Teff	ATP2B4	AAVS1
ENSG00000122188.13	56.1165	-0.815976	0.159924	-5.10229	3.35569e-07	2.06232e-06	Teff	LAX1	AAVS1
ENSG00000182004.13	166.307	0.622955	0.103625	6.01165	1.83645e-09	1.46039e-08	Teff	SNRPE	AAVS1
ENSG00000158615.10	143.683	0.360853	0.107144	3.36793	0.000757343	0.00264587	Teff	PPP1R15B	AAVS1
ENSG00000133069.17	8.19937	1.55899	0.436688	3.57003	0.000356937	0.00133429	Teff	TMCC2	AAVS1
ENSG00000163545.11	9.87368	-3.15088	0.537487	-5.86224	4.56671e-09	3.48238e-08	Teff	NUAK2	AAVS1
ENSG00000158711.14	245.023	-0.444135	0.0792753	-5.60243	2.11363e-08	1.49494e-07	Teff	ELK4	AAVS1
ENSG00000158715.6	1.32069	3.11611	1.18948	2.61972	0.00880029	0.0237126	Teff	SLC45A3	AAVS1
ENSG00000069275.13	1806.19	0.212713	0.0616044	3.45289	0.00055462	0.00200261	Teff	NUCKS1	AAVS1
ENSG00000117280.13	128.872	-1.09938	0.161783	-6.79541	1.08002e-11	1.07609e-10	Teff	RAB29	AAVS1
ENSG00000133065.11	32.8552	0.835344	0.23399	3.57001	0.000356974	0.00133429	Teff	SLC41A1	AAVS1
ENSG00000266028.8	29.1579	0.556595	0.231239	2.40701	0.0160836	0.0402052	Teff	SRGAP2	AAVS1
ENSG00000263528.8	25.6059	-1.22289	0.236734	-5.16567	2.39575e-07	1.50325e-06	Teff	IKBKE	AAVS1
ENSG00000261000.1	2.67892	-2.64584	0.866659	-3.05292	0.00226625	0.00712522	Teff	ENSG00000261000	AAVS1
ENSG00000143486.16	40.2421	0.684191	0.225029	3.04045	0.00236224	0.00739777	Teff	EIF2D	AAVS1
ENSG00000143479.18	17.5104	1.6712	0.306594	5.45087	5.0124e-08	3.41008e-07	Teff	DYRK3	AAVS1
ENSG00000162889.11	170.355	-0.268418	0.0997155	-2.69183	0.00710606	0.0196659	Teff	MAPKAPK2	AAVS1
ENSG00000136634.7	6.16726	4.73436	0.872782	5.42445	5.81332e-08	3.92356e-07	Teff	IL10	AAVS1
ENSG00000162894.12	237.709	-3.15447	0.122446	-25.7622	2.35458e-146	9.75098e-144	Teff	FCMR	AAVS1
ENSG00000196352.18	69.0607	-0.350587	0.141493	-2.47776	0.0132209	0.03398	Teff	CD55	AAVS1
ENSG00000203710.12	2.03779	-4.57285	1.07741	-4.24429	2.19283e-05	0.000102895	Teff	CR1	AAVS1
ENSG00000203709.13	39.1853	-0.904284	0.20983	-4.30961	1.63545e-05	7.80331e-05	Teff	MIR29B2CHG	AAVS1
ENSG00000196878.15	3.53262	2.80713	0.80859	3.47163	0.0005173	0.00187709	Teff	LAMB3	AAVS1
ENSG00000227591.6	5.621	3.58479	0.774444	4.62886	3.67685e-06	1.93941e-05	Teff	HSD11B1-AS1	AAVS1
ENSG00000123689.6	30.7946	4.82672	0.46016	10.4892	9.68443e-26	2.3771e-24	Teff	G0S2	AAVS1
ENSG00000117594.10	2.46764	2.64993	0.905176	2.92753	0.00341668	0.0102819	Teff	HSD11B1	AAVS1
ENSG00000009790.15	666.176	-1.01201	0.0708185	-14.2903	2.51695e-46	1.55157e-44	Teff	TRAF3IP3	AAVS1
ENSG00000117625.14	140.579	-0.364219	0.107061	-3.40198	0.000669002	0.00236797	Teff	RCOR3	AAVS1
ENSG00000082512.15	112.317	-1.11279	0.117609	-9.46174	3.02851e-21	5.82303e-20	Teff	TRAF5	AAVS1
ENSG00000153363.15	20.5394	-0.725615	0.277973	-2.61038	0.00904414	0.024317	Teff	LINC00467	AAVS1
ENSG00000117650.13	117.462	0.830642	0.12238	6.78739	1.14181e-11	1.13415e-10	Teff	NEK2	AAVS1
ENSG00000123684.13	110.149	-1.17201	0.116598	-10.0518	9.02468e-24	2.02441e-22	Teff	LPGAT1	AAVS1
ENSG00000143476.18	155.622	1.34088	0.125298	10.7016	1.00049e-26	2.57717e-25	Teff	DTL	AAVS1
ENSG00000226251.8	1.29664	-3.32357	1.16666	-2.84878	0.00438866	0.0128408	Teff	LINC02608	AAVS1
ENSG00000066027.12	234.28	-0.497777	0.0852832	-5.83676	5.32266e-09	4.02276e-08	Teff	PPP2R5A	AAVS1
ENSG00000162772.17	62.3108	4.5205	0.302606	14.9386	1.84935e-50	1.29865e-48	Teff	ATF3	AAVS1
ENSG00000123685.9	76.1614	4.25171	0.252142	16.8624	8.51051e-64	8.59083e-62	Teff	BATF3	AAVS1
ENSG00000117697.15	160.484	0.492931	0.0948176	5.19873	2.00657e-07	1.2734e-06	Teff	NSL1	AAVS1
ENSG00000203705.11	37.3201	-0.487581	0.201168	-2.42375	0.0153612	0.0386568	Teff	TATDN3	AAVS1
ENSG00000162769.13	42.9363	0.500858	0.17838	2.80782	0.00498784	0.0143573	Teff	FLVCR1	AAVS1
ENSG00000174606.14	82.2709	-0.922661	0.133315	-6.92093	4.48696e-12	4.60998e-11	Teff	ANGEL2	AAVS1
ENSG00000152104.12	11.8189	1.96177	0.382445	5.12955	2.90428e-07	1.80551e-06	Teff	PTPN14	AAVS1
ENSG00000092978.11	55.5366	-0.806348	0.162817	-4.95248	7.32719e-07	4.30646e-06	Teff	GPATCH2	AAVS1
ENSG00000228536.3	2.56187	2.01874	0.845225	2.38841	0.0169216	0.0420398	Teff	LYPLAL1-AS1	AAVS1
ENSG00000136628.18	554.607	0.710645	0.0598798	11.8679	1.73873e-32	5.85046e-31	Teff	EPRS1	AAVS1
ENSG00000162813.18	27.3112	0.550788	0.221061	2.49156	0.0127183	0.0328556	Teff	BPNT1	AAVS1
ENSG00000067704.10	162	0.230495	0.0965884	2.38636	0.0170159	0.04225	Teff	IARS2	AAVS1
ENSG00000136630.13	4.22239	3.92574	0.869681	4.514	6.36152e-06	3.23504e-05	Teff	HLX	AAVS1
ENSG00000143498.18	16.8399	0.79822	0.282865	2.82191	0.00477387	0.0138301	Teff	TAF1A	AAVS1
ENSG00000154305.18	149.493	-0.683499	0.102915	-6.64141	3.10707e-11	2.9641e-10	Teff	MIA3	AAVS1
ENSG00000272750.1	6.50405	-1.36268	0.47379	-2.87613	0.00402588	0.0119022	Teff	ENSG00000272750	AAVS1
ENSG00000162819.12	183.571	-0.477005	0.0915786	-5.2087	1.90169e-07	1.21017e-06	Teff	BROX	AAVS1
ENSG00000162909.18	163.899	-0.636367	0.0937483	-6.78804	1.13671e-11	1.12978e-10	Teff	CAPN2	AAVS1
ENSG00000143514.18	89.289	0.509702	0.132874	3.83598	0.000125067	0.000510736	Teff	TP53BP2	AAVS1
ENSG00000143771.12	148.89	0.59411	0.100139	5.93285	2.97722e-09	2.31401e-08	Teff	CNIH4	AAVS1
ENSG00000143815.15	734.877	-0.195408	0.0561046	-3.48292	0.000495982	0.00180704	Teff	LBR	AAVS1
ENSG00000143742.14	201.035	0.292803	0.0956954	3.05974	0.00221529	0.00697857	Teff	SRP9	AAVS1
ENSG00000242861.1	117.536	-1.90921	0.140034	-13.6339	2.51762e-42	1.29497e-40	Teff	ENSG00000242861	AAVS1
ENSG00000196187.12	43.3317	-1.36566	0.201129	-6.79	1.12134e-11	1.11519e-10	Teff	TMEM63A	AAVS1
ENSG00000143811.20	227.57	0.398223	0.0909339	4.37925	1.19088e-05	5.80207e-05	Teff	PYCR2	AAVS1
ENSG00000163041.13	17.1486	-1.11159	0.30249	-3.67479	0.000238049	0.000917385	Teff	H3-3A	AAVS1
ENSG00000183814.16	26.2968	0.868598	0.249501	3.48134	0.000498907	0.00181588	Teff	LIN9	AAVS1
ENSG00000143799.14	333.045	0.385905	0.0737329	5.23382	1.66046e-07	1.06463e-06	Teff	PARP1	AAVS1
ENSG00000143772.11	25.5116	-1.59654	0.258069	-6.18647	6.15266e-10	5.16216e-09	Teff	ITPKB	AAVS1
ENSG00000143776.20	18.3595	1.18387	0.305789	3.87153	0.000108155	0.000448362	Teff	CDC42BPA	AAVS1
ENSG00000143761.17	552.822	0.373355	0.062454	5.97807	2.25794e-09	1.7798e-08	Teff	ARF1	AAVS1
ENSG00000168159.15	181.206	0.502949	0.0921921	5.45544	4.88511e-08	3.32769e-07	Teff	RNF187	AAVS1
ENSG00000116574.6	15.0714	-1.58728	0.328942	-4.82542	1.39709e-06	7.85397e-06	Teff	RHOU	AAVS1
ENSG00000168118.12	62.3446	-0.831011	0.148151	-5.6092	2.0327e-08	1.44118e-07	Teff	RAB4A	AAVS1
ENSG00000237481.1	1.36153	-2.79166	1.1878	-2.35028	0.0187591	0.0459754	Teff	ENSG00000237481	AAVS1
ENSG00000154429.11	55.5854	0.551971	0.185344	2.9781	0.00290044	0.00889912	Teff	CCSAP	AAVS1
ENSG00000119280.17	1.53338	2.87252	1.11929	2.56638	0.0102765	0.027178	Teff	C1orf198	AAVS1
ENSG00000143643.13	22.5	-1.56556	0.267352	-5.85581	4.74691e-09	3.61298e-08	Teff	TTC13	AAVS1
ENSG00000182118.8	16.5422	1.66001	0.319601	5.19401	2.05812e-07	1.30509e-06	Teff	FAM89A	AAVS1
ENSG00000116906.13	70.1914	0.38045	0.145884	2.6079	0.00911006	0.0244576	Teff	GNPAT	AAVS1
ENSG00000233461.6	6.30565	2.05762	0.540633	3.80594	0.000141268	0.000571117	Teff	ENSG00000233461	AAVS1
ENSG00000116918.15	163.409	-0.397423	0.0991293	-4.00914	6.09393e-05	0.000263657	Teff	TSNAX	AAVS1
ENSG00000162946.23	5.94374	-1.694	0.509062	-3.3277	0.000875665	0.00301682	Teff	DISC1	AAVS1
ENSG00000212916.6	23.2877	-0.765894	0.25376	-3.01818	0.00254297	0.00790596	Teff	MAP10	AAVS1
ENSG00000135749.19	26.1185	-1.31971	0.238422	-5.53516	3.10937e-08	2.17033e-07	Teff	PCNX2	AAVS1
ENSG00000143674.11	37.3916	3.50587	0.295287	11.8727	1.6401e-32	5.53013e-31	Teff	MAP3K21	AAVS1
ENSG00000135750.15	30.5192	1.666	0.249148	6.68679	2.28124e-11	2.20846e-10	Teff	KCNK1	AAVS1
ENSG00000183780.13	37.3092	2.56733	0.294503	8.71749	2.84436e-18	4.60775e-17	Teff	SLC35F3	AAVS1
ENSG00000168275.16	91.0822	0.644279	0.130516	4.93641	7.95734e-07	4.64135e-06	Teff	COA6	AAVS1
ENSG00000168264.11	596.491	0.850625	0.0670979	12.6774	7.89389e-37	3.2277e-35	Teff	IRF2BP2	AAVS1
ENSG00000224939.1	1.8662	3.19938	1.0849	2.949	0.00318807	0.00967255	Teff	LINC00184	AAVS1
ENSG00000227630.4	13.9758	3.06087	0.440924	6.94194	3.86756e-12	3.98882e-11	Teff	LINC01132	AAVS1
ENSG00000238005.5	10.5283	4.51381	0.703199	6.41896	1.37209e-10	1.23047e-09	Teff	LNCATV	AAVS1
ENSG00000173726.11	206.878	0.432096	0.0947695	4.55944	5.12903e-06	2.64915e-05	Teff	TOMM20	AAVS1
ENSG00000054267.22	728.759	-0.506589	0.0662214	-7.64993	2.01085e-14	2.50017e-13	Teff	ARID4B	AAVS1
ENSG00000077585.14	6.95563	-1.18135	0.462473	-2.55442	0.0106366	0.0280615	Teff	GPR137B	AAVS1
ENSG00000086619.15	14.2076	-0.951014	0.329351	-2.88754	0.00388272	0.0115403	Teff	ERO1B	AAVS1
ENSG00000116977.19	218.76	-0.410448	0.0870498	-4.7151	2.41593e-06	1.30719e-05	Teff	LGALS8	AAVS1
ENSG00000273058.2	1.69419	-2.58665	1.03793	-2.49214	0.0126978	0.0328288	Teff	ENSG00000273058	AAVS1
ENSG00000119285.11	134.099	0.285479	0.107851	2.64697	0.00812158	0.0221275	Teff	HEATR1	AAVS1
ENSG00000198626.18	3.11642	4.30497	1.00889	4.26705	1.98077e-05	9.35694e-05	Teff	RYR2	AAVS1
ENSG00000233355.7	26.0168	-0.633149	0.224238	-2.82356	0.00474937	0.0137665	Teff	CHRM3-AS2	AAVS1
ENSG00000091483.8	73.874	0.962558	0.153838	6.25695	3.92573e-10	3.36007e-09	Teff	FH	AAVS1
ENSG00000054277.14	53.8748	0.917249	0.164906	5.56224	2.66331e-08	1.87104e-07	Teff	OPN3	AAVS1
ENSG00000174371.17	41.3192	1.31558	0.203886	6.45251	1.10016e-10	9.95443e-10	Teff	EXO1	AAVS1
ENSG00000143702.16	85.5728	0.669309	0.133161	5.02633	4.99967e-07	3.00073e-06	Teff	CEP170	AAVS1
ENSG00000117020.19	109.583	-1.09721	0.124812	-8.79092	1.48338e-18	2.43972e-17	Teff	AKT3	AAVS1
ENSG00000179456.12	58.6818	-2.02343	0.173223	-11.6811	1.59289e-31	5.13509e-30	Teff	ZBTB18	AAVS1
ENSG00000035687.10	268.449	-0.632206	0.0856467	-7.38155	1.56452e-13	1.80104e-12	Teff	ADSS2	AAVS1
ENSG00000153187.20	1254.43	0.370151	0.0497676	7.43759	1.02539e-13	1.19488e-12	Teff	HNRNPU	AAVS1
ENSG00000185420.19	29.4864	0.521408	0.216709	2.40603	0.016127	0.0403075	Teff	SMYD3	AAVS1
ENSG00000162851.8	11.6751	1.02603	0.348942	2.94039	0.00327795	0.00991241	Teff	TFB2M	AAVS1
ENSG00000162852.14	44.4496	-0.668289	0.180209	-3.7084	0.00020857	0.000812368	Teff	CNST	AAVS1
ENSG00000143653.10	37.1972	1.34011	0.209717	6.39007	1.65805e-10	1.47462e-09	Teff	SCCPDH	AAVS1
ENSG00000277462.2	8.54054	1.0351	0.424944	2.43585	0.0148568	0.0375807	Teff	ZNF670	AAVS1
ENSG00000196418.13	41.1888	-0.483835	0.186785	-2.59033	0.00958831	0.0255884	Teff	ZNF124	AAVS1
ENSG00000259865.1	102.401	-0.552856	0.116816	-4.73271	2.21546e-06	1.20844e-05	Teff	ENSG00000259865	AAVS1
ENSG00000290124.1	30.6135	-0.865616	0.227075	-3.81203	0.000137831	0.000559463	Teff	ENSG00000290124	AAVS1
ENSG00000227671.4	26.8815	-0.683984	0.235731	-2.90155	0.00371325	0.0110855	Teff	ZNF731P	AAVS1
ENSG00000175137.11	62.3636	-0.979412	0.162887	-6.01285	1.82292e-09	1.45034e-08	Teff	SH3BP5L	AAVS1
ENSG00000171163.16	10.5865	0.896485	0.353834	2.53363	0.0112888	0.0295744	Teff	ZNF692	AAVS1
ENSG00000185220.12	8.52073	-0.960898	0.414456	-2.31846	0.0204245	0.0495118	Teff	PGBD2	AAVS1
ENSG00000143727.16	204.172	0.270858	0.0898487	3.0146	0.00257316	0.0079906	Teff	ACP1	AAVS1
ENSG00000189292.16	10.266	6.11611	0.886255	6.90107	5.16121e-12	5.26255e-11	Teff	ALKAL2	AAVS1
ENSG00000151353.15	149.515	0.33289	0.108635	3.06429	0.00218187	0.00688672	Teff	TMEM18	AAVS1
ENSG00000171865.10	118.187	-0.385222	0.111758	-3.44692	0.00056702	0.002041	Teff	RNASEH1	AAVS1
ENSG00000134326.12	43.9152	1.69215	0.405721	4.17072	3.03634e-05	0.000138923	Teff	CMPK2	AAVS1
ENSG00000134321.13	29.6063	2.01319	0.302954	6.64521	3.02786e-11	2.89538e-10	Teff	RSAD2	AAVS1
ENSG00000229727.7	7.93618	2.97936	0.567785	5.24734	1.54309e-07	9.93715e-07	Teff	ENSG00000229727	AAVS1
ENSG00000115738.10	622.285	1.29963	0.0988692	13.1449	1.81994e-39	8.32686e-38	Teff	ID2	AAVS1
ENSG00000134313.17	146.759	-0.419882	0.11078	-3.79022	0.000150512	0.000604107	Teff	KIDINS220	AAVS1
ENSG00000151693.11	1.74133	3.52012	1.09875	3.20376	0.00135646	0.00449297	Teff	ASAP2	AAVS1
ENSG00000119185.13	92.4724	0.437556	0.138086	3.16873	0.00153104	0.00500969	Teff	ITGB1BP1	AAVS1
ENSG00000119203.14	82.8675	0.455613	0.142417	3.19915	0.00137832	0.00455988	Teff	CPSF3	AAVS1
ENSG00000134308.14	364.14	0.597237	0.0770819	7.74808	9.3293e-15	1.18831e-13	Teff	YWHAQ	AAVS1
ENSG00000269973.1	44.6152	-0.625233	0.18365	-3.40448	0.000662913	0.00235104	Teff	ENSG00000269973	AAVS1
ENSG00000171848.16	403.192	1.12169	0.0940689	11.9241	8.86348e-33	3.02651e-31	Teff	RRM2	AAVS1
ENSG00000115756.13	204.139	0.844508	0.131148	6.43938	1.19965e-10	1.08063e-09	Teff	HPCAL1	AAVS1
ENSG00000115758.14	154.761	1.23715	0.110055	11.2412	2.55853e-29	7.44556e-28	Teff	ODC1	AAVS1
ENSG00000115761.17	109.382	0.471319	0.114183	4.12775	3.66328e-05	0.000164944	Teff	NOL10	AAVS1
ENSG00000243819.4	4.12936	-1.73984	0.607723	-2.86289	0.00419797	0.0123455	Teff	RN7SL832P	AAVS1
ENSG00000143870.13	693.853	0.971838	0.0593074	16.3864	2.39043e-60	2.28449e-58	Teff	PDIA6	AAVS1
ENSG00000162976.13	67.4359	-0.992611	0.151202	-6.56482	5.20967e-11	4.85524e-10	Teff	SLC66A3	AAVS1
ENSG00000134324.12	119.858	-0.49531	0.120199	-4.12075	3.77642e-05	0.000169755	Teff	LPIN1	AAVS1
ENSG00000071575.12	160.128	-3.23141	0.145839	-22.1575	8.83539e-109	2.19539e-106	Teff	TRIB2	AAVS1
ENSG00000151779.14	78.9303	0.531003	0.147697	3.59523	0.000324103	0.00121763	Teff	NBAS	AAVS1
ENSG00000079785.16	294.129	0.545475	0.0764744	7.13278	9.83589e-13	1.06403e-11	Teff	DDX1	AAVS1
ENSG00000163029.16	341.408	-0.396794	0.0816088	-4.86214	1.16123e-06	6.62018e-06	Teff	SMC6	AAVS1
ENSG00000228784.9	4.81116	-3.02761	0.719659	-4.20701	2.58771e-05	0.000119617	Teff	LINC00954	AAVS1
ENSG00000143878.10	28.1151	5.6417	0.827253	6.8198	9.11649e-12	9.13969e-11	Teff	RHOB	AAVS1
ENSG00000118960.13	5.07907	-1.52845	0.559452	-2.73205	0.00629407	0.0176854	Teff	HS1BP3	AAVS1
ENSG00000119778.15	109.78	-1.10311	0.130065	-8.48126	2.22774e-17	3.37842e-16	Teff	ATAD2B	AAVS1
ENSG00000115128.7	120.445	0.706355	0.119136	5.92899	3.0481e-09	2.36682e-08	Teff	SF3B6	AAVS1
ENSG00000198399.16	211.435	-0.912336	0.0901579	-10.1193	4.53609e-24	1.03624e-22	Teff	ITSN2	AAVS1
ENSG00000084676.16	106.972	-0.329118	0.118581	-2.77548	0.00551204	0.0157094	Teff	NCOA1	AAVS1
ENSG00000184924.6	50.8012	-0.468487	0.167381	-2.79892	0.00512739	0.014717	Teff	PTRHD1	AAVS1
ENSG00000138031.15	24.7118	0.814844	0.240311	3.39079	0.000696927	0.00245819	Teff	ADCY3	AAVS1
ENSG00000143970.18	186.89	-0.818535	0.0922051	-8.87733	6.84833e-19	1.14857e-17	Teff	ASXL2	AAVS1
ENSG00000084733.11	329.184	0.329996	0.0746913	4.41814	9.95545e-06	4.89916e-05	Teff	RAB10	AAVS1
ENSG00000084754.12	393.606	0.168591	0.0669903	2.51665	0.0118477	0.0308683	Teff	HADHA	AAVS1
ENSG00000138018.19	46.8532	0.942461	0.174039	5.41522	6.12124e-08	4.11763e-07	Teff	SELENOI	AAVS1
ENSG00000213699.9	14.8711	-1.51177	0.319312	-4.73446	2.19639e-06	1.19844e-05	Teff	SLC35F6	AAVS1
ENSG00000115163.15	45.3852	0.997983	0.190426	5.24078	1.599e-07	1.02767e-06	Teff	CENPA	AAVS1
ENSG00000119777.20	22.6418	0.756726	0.248769	3.04188	0.00235102	0.00736451	Teff	TMEM214	AAVS1
ENSG00000138028.17	1.35139	3.77929	1.22338	3.08923	0.00200677	0.00639529	Teff	CGREF1	AAVS1
ENSG00000138074.15	15.775	0.896001	0.305123	2.93653	0.00331911	0.0100219	Teff	SLC5A6	AAVS1
ENSG00000084774.14	18.957	1.48767	0.288994	5.14778	2.63592e-07	1.645e-06	Teff	CAD	AAVS1
ENSG00000163795.14	7.53262	-1.18426	0.430446	-2.75124	0.005937	0.0167696	Teff	ZNF513	AAVS1
ENSG00000115241.11	214.206	0.381136	0.0893506	4.26563	1.99342e-05	9.40572e-05	Teff	PPM1G	AAVS1
ENSG00000243943.10	34.8027	-0.900277	0.213378	-4.21917	2.45208e-05	0.000113901	Teff	ZNF512	AAVS1
ENSG00000163798.14	152.363	0.320573	0.109968	2.91515	0.00355519	0.0106629	Teff	SLC4A1AP	AAVS1
ENSG00000243147.8	137.072	0.379453	0.109906	3.45253	0.000555357	0.00200482	Teff	MRPL33	AAVS1
ENSG00000171174.15	18.1419	1.98013	0.314303	6.30008	2.97502e-10	2.58748e-09	Teff	RBKS	AAVS1
ENSG00000158019.21	27.9852	1.04055	0.229884	4.5264	5.99976e-06	3.06362e-05	Teff	BABAM2	AAVS1
ENSG00000075426.12	124.765	1.90918	0.126197	15.1285	1.05011e-51	7.77996e-50	Teff	FOSL2	AAVS1
ENSG00000270640.1	8.5483	1.78724	0.438367	4.07703	4.56137e-05	0.000201286	Teff	ENSG00000270640	AAVS1
ENSG00000213639.11	369.554	0.559514	0.0672927	8.31464	9.20321e-17	1.3367e-15	Teff	PPP1CB	AAVS1
ENSG00000163811.12	373.851	0.637193	0.0797316	7.99172	1.33067e-15	1.78799e-14	Teff	WDR43	AAVS1
ENSG00000115295.21	97.7481	-1.1282	0.143955	-7.83716	4.60866e-15	5.97867e-14	Teff	CLIP4	AAVS1
ENSG00000119801.13	102.13	-1.21278	0.120528	-10.0622	8.11291e-24	1.82242e-22	Teff	YPEL5	AAVS1
ENSG00000213626.13	184.427	-1.16106	0.0947671	-12.2517	1.64434e-34	6.0496e-33	Teff	LBH	AAVS1
ENSG00000162961.14	65.7931	0.433929	0.149508	2.90237	0.00370346	0.0110624	Teff	DPY30	AAVS1
ENSG00000021574.13	90.446	-0.626954	0.125795	-4.98393	6.23057e-07	3.70508e-06	Teff	SPAST	AAVS1
ENSG00000229816.1	12.5545	-0.911085	0.356382	-2.55649	0.0105735	0.0279131	Teff	DDX50P1	AAVS1
ENSG00000091106.19	2.68998	3.73113	1.02964	3.62373	0.000290385	0.00110301	Teff	NLRC4	AAVS1
ENSG00000119820.11	176.354	-0.466044	0.0933664	-4.99156	5.98938e-07	3.56822e-06	Teff	YIPF4	AAVS1
ENSG00000115760.16	285.178	-0.510268	0.0888048	-5.74595	9.1404e-09	6.72558e-08	Teff	BIRC6	AAVS1
ENSG00000276517.1	13.1725	-1.01917	0.321817	-3.16691	0.00154065	0.00503197	Teff	ENSG00000276517	AAVS1
ENSG00000018699.13	29.9542	1.52315	0.236053	6.45259	1.09957e-10	9.95443e-10	Teff	TTC27	AAVS1
ENSG00000119812.20	46.67	0.738282	0.182202	4.052	5.07825e-05	0.000222998	Teff	FAM98A	AAVS1
ENSG00000150938.10	9.67989	1.52717	0.447611	3.41181	0.00064533	0.00229408	Teff	CRIM1	AAVS1
ENSG00000171055.15	49.4364	-0.756073	0.178891	-4.22645	2.37406e-05	0.000110627	Teff	FEZ2	AAVS1
ENSG00000115808.12	138.094	-0.488636	0.100165	-4.87832	1.06995e-06	6.11707e-06	Teff	STRN	AAVS1
ENSG00000008869.12	48.387	-1.08736	0.171977	-6.32269	2.57042e-10	2.24769e-09	Teff	HEATR5B	AAVS1
ENSG00000152133.17	131.791	-0.401405	0.113291	-3.54314	0.000395396	0.00146671	Teff	GPATCH11	AAVS1
ENSG00000055332.19	413.698	1.54337	0.217847	7.08469	1.3936e-12	1.48863e-11	Teff	EIF2AK2	AAVS1
ENSG00000115816.15	375.137	0.311564	0.0737532	4.22442	2.39562e-05	0.000111484	Teff	CEBPZ	AAVS1
ENSG00000272054.1	14.4719	-1.0956	0.327248	-3.34792	0.000814219	0.00282623	Teff	ENSG00000272054	AAVS1
ENSG00000289545.2	1.76845	-4.36215	1.13233	-3.85238	0.000116975	0.000480486	Teff	ENSG00000289545	AAVS1
ENSG00000236213.4	1.59247	-3.69955	1.19965	-3.08386	0.00204336	0.00649397	Teff	ENSG00000236213	AAVS1
ENSG00000163171.8	112.711	-0.945891	0.251087	-3.76718	0.000165101	0.000657108	Teff	CDC42EP3	AAVS1
ENSG00000143889.16	145.783	0.331032	0.102972	3.21478	0.00130547	0.00433482	Teff	HNRNPLL	AAVS1
ENSG00000143891.17	246.495	0.576123	0.0882937	6.52507	6.79676e-11	6.26567e-10	Teff	GALM	AAVS1
ENSG00000115875.19	578.049	0.706045	0.0663531	10.6407	1.92603e-26	4.87576e-25	Teff	SRSF7	AAVS1
ENSG00000115904.15	733.939	-1.82299	0.0689173	-26.4519	3.47378e-154	1.65015e-151	Teff	SOS1	AAVS1
ENSG00000225900.1	6.70963	-2.03976	0.534079	-3.8192	0.000133884	0.000544403	Teff	HSPE1P13	AAVS1
ENSG00000231312.8	8.13425	2.16721	0.497607	4.35526	1.32909e-05	6.42312e-05	Teff	MAP4K3-DT	AAVS1
ENSG00000289003.1	5.35196	1.91039	0.577398	3.30862	0.000937556	0.00320951	Teff	ENSG00000289003	AAVS1
ENSG00000138050.15	53.2889	0.434426	0.162691	2.67025	0.00757946	0.0208226	Teff	THUMPD2	AAVS1
ENSG00000227028.6	13.1523	1.76872	0.384764	4.5969	4.28813e-06	2.23773e-05	Teff	SLC8A1-AS1	AAVS1
ENSG00000183023.18	6.05284	4.02942	0.809844	4.97555	6.50636e-07	3.86055e-06	Teff	SLC8A1	AAVS1
ENSG00000143924.19	347.288	-0.926879	0.073921	-12.5388	4.57979e-36	1.80851e-34	Teff	EML4	AAVS1
ENSG00000152518.8	583.765	-1.16322	0.0693755	-16.7669	4.25821e-63	4.24533e-61	Teff	ZFP36L2	AAVS1
ENSG00000234936.1	3.62727	-2.12118	0.704603	-3.01046	0.00260849	0.00808321	Teff	ENSG00000234936	AAVS1
ENSG00000115970.19	55.4766	-0.536615	0.169029	-3.17469	0.00149995	0.00492182	Teff	THADA	AAVS1
ENSG00000152527.14	12.3997	2.77749	0.436805	6.35865	2.03529e-10	1.79628e-09	Teff	PLEKHH2	AAVS1
ENSG00000138036.18	73.7255	3.05046	0.19934	15.3028	7.3249e-53	5.63355e-51	Teff	DYNC2LI1	AAVS1
ENSG00000138095.20	236.743	1.04	0.0950416	10.9425	7.21471e-28	1.96832e-26	Teff	LRPPRC	AAVS1
ENSG00000138032.21	92.7603	-0.394274	0.124467	-3.16769	0.00153653	0.00502052	Teff	PPM1B	AAVS1
ENSG00000289272.1	5.34505	-1.20935	0.510618	-2.36841	0.0178649	0.0440849	Teff	ENSG00000289272	AAVS1
ENSG00000138078.16	111.742	0.494739	0.11328	4.36738	1.25743e-05	6.1024e-05	Teff	PREPL	AAVS1
ENSG00000143919.15	9.30063	1.02972	0.41477	2.48264	0.0130412	0.0335715	Teff	CAMKMT	AAVS1
ENSG00000171132.14	23.0463	2.62988	0.338244	7.77508	7.54008e-15	9.6574e-14	Teff	PRKCE	AAVS1
ENSG00000116016.14	150.672	3.76304	0.178073	21.132	4.03759e-99	8.05076e-97	Teff	EPAS1	AAVS1
ENSG00000119878.6	63.4882	-0.514877	0.147061	-3.5011	0.000463342	0.00169808	Teff	CRIPT	AAVS1
ENSG00000095002.15	151.104	0.615349	0.11764	5.23076	1.68814e-07	1.08023e-06	Teff	MSH2	AAVS1
ENSG00000116062.19	345.757	0.869873	0.0771485	11.2753	1.73754e-29	5.11165e-28	Teff	MSH6	AAVS1
ENSG00000138081.22	274.257	-0.476123	0.0766197	-6.2141	5.16191e-10	4.36264e-09	Teff	FBXO11	AAVS1
ENSG00000230773.9	2.05028	-2.15456	0.891095	-2.41787	0.0156115	0.0391827	Teff	ENSG00000230773	AAVS1
ENSG00000143942.5	17.8043	1.19818	0.306314	3.91161	9.16818e-05	0.000385512	Teff	CHAC2	AAVS1
ENSG00000068878.15	179.495	-1.23544	0.0999228	-12.364	4.09321e-35	1.55551e-33	Teff	PSME4	AAVS1
ENSG00000170634.13	16.625	-0.872694	0.299158	-2.91717	0.00353226	0.010602	Teff	ACYP2	AAVS1
ENSG00000233266.1	4.95025	-2.47751	0.612291	-4.04629	5.20353e-05	0.000227695	Teff	HMGB1P31	AAVS1
ENSG00000272156.1	5.26486	-1.97905	0.570236	-3.47059	0.000519325	0.00188401	Teff	ENSG00000272156	AAVS1
ENSG00000115306.16	357.191	-0.701661	0.0825896	-8.49575	1.96664e-17	2.99089e-16	Teff	SPTBN1	AAVS1
ENSG00000162994.16	14.5485	-1.16332	0.308259	-3.77385	0.000160746	0.000641198	Teff	CLHC1	AAVS1
ENSG00000143947.15	3318.07	-0.277212	0.0465865	-5.95049	2.67342e-09	2.08692e-08	Teff	RPS27A	AAVS1
ENSG00000162997.15	9.09128	-1.16061	0.416142	-2.78898	0.00528743	0.0151253	Teff	PRORSD1P	AAVS1
ENSG00000275052.5	339.052	-0.26669	0.069242	-3.85156	0.000117368	0.000481976	Teff	PPP4R3B	AAVS1
ENSG00000138035.15	104.208	0.964834	0.175507	5.49742	3.85386e-08	2.66911e-07	Teff	PNPT1	AAVS1
ENSG00000115392.13	67.7435	0.910017	0.152737	5.95808	2.55219e-09	1.99712e-08	Teff	FANCL	AAVS1
ENSG00000162924.16	141.337	0.384437	0.117529	3.27099	0.0010717	0.00362721	Teff	REL	AAVS1
ENSG00000173209.23	95.317	-0.807291	0.136184	-5.92794	3.06759e-09	2.37951e-08	Teff	AHSA2P	AAVS1
ENSG00000115464.15	380.481	-0.615746	0.0706833	-8.71134	3.00314e-18	4.84553e-17	Teff	USP34	AAVS1
ENSG00000270820.8	3.11632	-1.94622	0.725506	-2.68257	0.00730596	0.0201603	Teff	USP34-DT	AAVS1
ENSG00000082898.19	292.485	0.662517	0.0780549	8.48783	2.1053e-17	3.19575e-16	Teff	XPO1	AAVS1
ENSG00000170264.13	27.9468	1.60063	0.246897	6.483	8.99147e-11	8.21387e-10	Teff	FAM161A	AAVS1
ENSG00000115484.15	322.011	0.850637	0.0764696	11.1239	9.60325e-29	2.70684e-27	Teff	CCT4	AAVS1
ENSG00000115504.15	68.4979	0.350385	0.141789	2.47117	0.0134671	0.0345689	Teff	EHBP1	AAVS1
ENSG00000014641.21	327.18	0.803036	0.0744463	10.7868	3.97485e-27	1.04557e-25	Teff	MDH1	AAVS1
ENSG00000237638.3	2.37848	-4.25554	1.03697	-4.10383	4.06361e-05	0.000181352	Teff	LINC02245	AAVS1
ENSG00000115902.11	45.9327	-1.11548	0.177449	-6.28617	3.25385e-10	2.81785e-09	Teff	SLC1A4	AAVS1
ENSG00000011523.14	50.0181	-1.68144	0.195772	-8.58877	8.79039e-18	1.37571e-16	Teff	CEP68	AAVS1
ENSG00000138069.18	247.556	0.82322	0.0944741	8.71371	2.94087e-18	4.74979e-17	Teff	RAB1A	AAVS1
ENSG00000138071.15	1355.19	-0.232774	0.0457456	-5.08844	3.61017e-07	2.20947e-06	Teff	ACTR2	AAVS1
ENSG00000115946.8	32.7344	0.60795	0.21731	2.79762	0.00514805	0.0147695	Teff	PNO1	AAVS1
ENSG00000221823.11	269.998	-0.205534	0.0755804	-2.71941	0.00653989	0.0182775	Teff	PPP3R1	AAVS1
ENSG00000115956.10	25.9126	-1.97969	0.302228	-6.5503	5.74218e-11	5.32694e-10	Teff	PLEK	AAVS1
ENSG00000163219.12	156.307	-1.31687	0.115194	-11.4317	2.90213e-30	8.89417e-29	Teff	ARHGAP25	AAVS1
ENSG00000198380.13	140.459	1.17963	0.120559	9.78466	1.31031e-22	2.6959e-21	Teff	GFPT1	AAVS1
ENSG00000115977.21	441.191	-0.466134	0.073251	-6.36351	1.97192e-10	1.74226e-09	Teff	AAK1	AAVS1
ENSG00000124380.11	160.138	0.42056	0.0996495	4.22039	2.43882e-05	0.000113351	Teff	SNRNP27	AAVS1
ENSG00000169564.7	792.135	0.143557	0.0529836	2.70946	0.0067392	0.0187502	Teff	PCBP1	AAVS1
ENSG00000116005.12	54.9477	-0.407183	0.156754	-2.59759	0.00938798	0.0251285	Teff	PCYOX1	AAVS1
ENSG00000143977.14	327.299	0.569105	0.0840029	6.77482	1.2456e-11	1.23573e-10	Teff	SNRPG	AAVS1
ENSG00000035141.8	105.501	0.455999	0.117963	3.86561	0.000110811	0.000458196	Teff	FAM136A	AAVS1
ENSG00000075340.23	3.43645	3.42009	0.882463	3.87561	0.000106356	0.000441696	Teff	ADD2	AAVS1
ENSG00000289463.1	11.5359	-1.09069	0.364658	-2.991	0.00278066	0.00856742	Teff	ENSG00000289463	AAVS1
ENSG00000135632.12	3.81755	1.90447	0.655826	2.90393	0.00368514	0.0110118	Teff	SMYD5	AAVS1
ENSG00000135624.17	169.615	1.16015	0.0995635	11.6524	2.23147e-31	7.13672e-30	Teff	CCT7	AAVS1
ENSG00000116127.20	40.3805	-0.635758	0.190747	-3.33299	0.000859186	0.00296828	Teff	ALMS1	AAVS1
ENSG00000124356.17	131.988	0.781912	0.13332	5.86494	4.49296e-09	3.43101e-08	Teff	STAMBP	AAVS1
ENSG00000163170.12	102.519	1.27812	0.129212	9.89169	4.52342e-23	9.66373e-22	Teff	BOLA3	AAVS1
ENSG00000225439.4	7.24108	1.70534	0.489479	3.48399	0.00049399	0.001801	Teff	BOLA3-DT	AAVS1
ENSG00000065911.13	515.926	1.88198	0.0784548	23.988	3.70776e-127	1.1742e-124	Teff	MTHFD2	AAVS1
ENSG00000005448.17	85.7245	1.01543	0.145768	6.96607	3.2591e-12	3.38724e-11	Teff	WDR54	AAVS1
ENSG00000135637.14	15.9342	-1.08434	0.313845	-3.45501	0.000550266	0.00198911	Teff	CCDC142	AAVS1
ENSG00000115317.13	26.1203	0.831149	0.230978	3.59839	0.000320195	0.00120407	Teff	HTRA2	AAVS1
ENSG00000159399.10	86.3617	2.38314	0.169464	14.0628	6.43317e-45	3.75098e-43	Teff	HK2	AAVS1
ENSG00000115364.14	63.2784	0.723737	0.167507	4.32064	1.55576e-05	7.44726e-05	Teff	MRPL19	AAVS1
ENSG00000186854.11	67.5773	-0.80174	0.142882	-5.61122	2.00902e-08	1.42627e-07	Teff	TRABD2A	AAVS1
ENSG00000034510.6	1294.33	0.239773	0.0495991	4.83422	1.33669e-06	7.53803e-06	Teff	TMSB10	AAVS1
ENSG00000176407.18	133.548	0.335541	0.10799	3.10716	0.00188894	0.00605852	Teff	KCMF1	AAVS1
ENSG00000152291.15	433.425	-0.330543	0.0629565	-5.25034	1.51821e-07	9.78478e-07	Teff	TGOLN2	AAVS1
ENSG00000115459.18	6.95089	-1.40121	0.470273	-2.97956	0.00288663	0.00886562	Teff	ELMOD3	AAVS1
ENSG00000042493.16	40.6845	-0.562484	0.18032	-3.11937	0.0018124	0.00583691	Teff	CAPG	AAVS1
ENSG00000168906.13	53.7177	0.438072	0.166353	2.63339	0.00845383	0.0229052	Teff	MAT2A	AAVS1
ENSG00000118640.11	92.8583	-0.449921	0.12415	-3.624	0.00029008	0.00110211	Teff	VAMP8	AAVS1
ENSG00000168894.10	99.6431	0.794474	0.129958	6.1133	9.75946e-10	7.99721e-09	Teff	RNF181	AAVS1
ENSG00000168887.11	67.7315	-1.0407	0.147361	-7.06224	1.63839e-12	1.73747e-11	Teff	C2orf68	AAVS1
ENSG00000115523.17	49.9249	-0.950215	0.178082	-5.33582	9.51158e-08	6.25495e-07	Teff	GNLY	AAVS1
ENSG00000115525.18	36.7656	-1.06692	0.195457	-5.45857	4.79981e-08	3.27649e-07	Teff	ST3GAL5	AAVS1
ENSG00000132300.19	257.933	0.323113	0.0909647	3.55208	0.000382206	0.00142006	Teff	PTCD3	AAVS1
ENSG00000132305.22	263.678	0.716297	0.079637	8.99452	2.37262e-19	4.09403e-18	Teff	IMMT	AAVS1
ENSG00000200241.1	5.72391	-1.18689	0.505818	-2.34648	0.0189518	0.0463915	Teff	Y_RNA	AAVS1
ENSG00000132313.15	67.8693	0.481829	0.144339	3.33817	0.000843319	0.00291777	Teff	MRPL35	AAVS1
ENSG00000115548.17	195.288	0.47372	0.100144	4.7304	2.24074e-06	1.22042e-05	Teff	KDM3A	AAVS1
ENSG00000115561.16	146.528	-0.526859	0.101337	-5.19905	2.00307e-07	1.27194e-06	Teff	CHMP3	AAVS1
ENSG00000239305.7	15.9358	-0.902457	0.32106	-2.81087	0.00494085	0.0142393	Teff	RNF103	AAVS1
ENSG00000153561.13	101.352	-0.312217	0.12544	-2.48898	0.0128111	0.0330637	Teff	RMND5A	AAVS1
ENSG00000280721.1	34.4934	1.71601	0.222304	7.71918	1.17083e-14	1.47966e-13	Teff	LINC01943	AAVS1
ENSG00000222041.13	137.31	-1.17623	0.110645	-10.6307	2.14508e-26	5.3998e-25	Teff	CYTOR	AAVS1
ENSG00000222724.1	9.99946	1.87785	0.41507	4.52418	6.063e-06	3.09493e-05	Teff	RNU2-63P	AAVS1
ENSG00000172086.9	113.231	-0.454993	0.124539	-3.6534	0.000258786	0.000992557	Teff	KRCC1	AAVS1
ENSG00000234028.4	8.11226	-1.36129	0.418444	-3.25322	0.00114106	0.00383943	Teff	EIF2AK3-DT	AAVS1
ENSG00000153574.9	125.422	0.425437	0.140637	3.02508	0.00248565	0.00774415	Teff	RPIA	AAVS1
ENSG00000230006.9	7.30961	-1.20968	0.450479	-2.68533	0.0072459	0.0200151	Teff	ANKRD36BP2	AAVS1
ENSG00000289370.2	1.94846	-2.23332	0.955782	-2.33664	0.0194579	0.0474863	Teff	ENSG00000289370	AAVS1
ENSG00000232931.6	99.5636	-0.864907	0.130526	-6.62632	3.4417e-11	3.26598e-10	Teff	LINC00342	AAVS1
ENSG00000174501.15	313.65	-0.68584	0.105455	-6.50364	7.8398e-11	7.18619e-10	Teff	ANKRD36C	AAVS1
ENSG00000158050.5	45.2769	2.26235	0.207994	10.877	1.48308e-27	3.97894e-26	Teff	DUSP2	AAVS1
ENSG00000084090.14	366.548	0.390805	0.0685996	5.6969	1.22002e-08	8.87049e-08	Teff	STARD7	AAVS1
ENSG00000135956.9	51.7804	-0.625117	0.171809	-3.63845	0.000274282	0.00104628	Teff	TMEM127	AAVS1
ENSG00000144021.3	111.854	-0.416159	0.118453	-3.51328	0.000442605	0.00162762	Teff	CIAO1	AAVS1
ENSG00000198885.10	64.9968	0.375437	0.14455	2.59728	0.00939663	0.0251475	Teff	ITPRIPL1	AAVS1
ENSG00000121152.10	145.816	0.901799	0.109262	8.25354	1.53767e-16	2.19002e-15	Teff	NCAPH	AAVS1
ENSG00000163121.10	3.21232	4.46103	0.991577	4.49892	6.82983e-06	3.45643e-05	Teff	NEURL3	AAVS1
ENSG00000196843.17	170.456	2.35507	0.113331	20.7804	6.50744e-96	1.23649e-93	Teff	ARID5A	AAVS1
ENSG00000289135.2	4.42523	-1.39401	0.589508	-2.36471	0.0180444	0.0444463	Teff	ENSG00000289135	AAVS1
ENSG00000168763.16	27.4777	-0.528087	0.218247	-2.41967	0.0155346	0.0390019	Teff	CNNM3	AAVS1
ENSG00000163126.15	13.3297	-1.4728	0.338915	-4.34565	1.38865e-05	6.68298e-05	Teff	ANKRD23	AAVS1
ENSG00000168758.11	18.8698	-1.27882	0.282894	-4.52049	6.16969e-06	3.14541e-05	Teff	SEMA4C	AAVS1
ENSG00000135976.21	151.757	-0.904085	0.135011	-6.69639	2.1363e-11	2.07477e-10	Teff	ANKRD36	AAVS1
ENSG00000196912.13	72.4491	-0.624426	0.151361	-4.1254	3.70095e-05	0.000166548	Teff	ANKRD36B	AAVS1
ENSG00000135940.7	147.081	0.262881	0.111657	2.35436	0.0185544	0.0455567	Teff	COX5B	AAVS1
ENSG00000115073.8	141.163	1.10334	0.106909	10.3204	5.70075e-25	1.35801e-23	Teff	ACTR1B	AAVS1
ENSG00000115085.15	39.738	-0.979714	0.191598	-5.1134	3.16419e-07	1.95429e-06	Teff	ZAP70	AAVS1
ENSG00000075568.17	79.3597	-0.461061	0.132638	-3.47609	0.000508782	0.00184908	Teff	TMEM131	AAVS1
ENSG00000040933.16	79.0217	-1.27854	0.141169	-9.05681	1.34318e-19	2.34273e-18	Teff	INPP4A	AAVS1
ENSG00000071073.13	207.225	-1.53408	0.104502	-14.6799	8.66968e-49	5.71527e-47	Teff	MGAT4A	AAVS1
ENSG00000226791.9	33.8238	-1.31693	0.223134	-5.902	3.59128e-09	2.76467e-08	Teff	LINC02611	AAVS1
ENSG00000144182.17	11.9797	-1.18029	0.354184	-3.33242	0.000860937	0.00297306	Teff	LIPT1	AAVS1
ENSG00000158411.11	222.356	0.526012	0.0834587	6.30265	2.9259e-10	2.54751e-09	Teff	MITD1	AAVS1
ENSG00000158417.11	1200.41	0.625438	0.0625954	9.99176	1.65616e-23	3.64422e-22	Teff	EIF5B	AAVS1
ENSG00000144218.21	9.17136	-1.19047	0.436519	-2.72718	0.00638788	0.0179085	Teff	AFF3	AAVS1
ENSG00000170485.17	5.67672	1.93734	0.576423	3.36097	0.000776691	0.00270702	Teff	NPAS2	AAVS1
ENSG00000071082.11	2542.56	-0.431085	0.049351	-8.73508	2.43473e-18	3.96006e-17	Teff	RPL31	AAVS1
ENSG00000163162.9	101.917	-1.03659	0.133452	-7.76756	8.00155e-15	1.02322e-13	Teff	RNF149	AAVS1
ENSG00000212283.1	89.4084	-1.42931	0.15806	-9.04284	1.52647e-19	2.65795e-18	Teff	SNORD89	AAVS1
ENSG00000175874.10	2.08887	-4.41933	1.07938	-4.09433	4.23383e-05	0.000188117	Teff	CREG2	AAVS1
ENSG00000196460.14	2.58209	-3.62994	0.9848	-3.68596	0.000227838	0.000880279	Teff	RFX8	AAVS1
ENSG00000071054.17	237.314	-1.34719	0.0886854	-15.1907	4.07714e-52	3.0771e-50	Teff	MAP4K4	AAVS1
ENSG00000288948.1	6.59166	-2.83234	0.592068	-4.78381	1.72002e-06	9.5431e-06	Teff	ENSG00000288948	AAVS1
ENSG00000115590.14	6.45027	2.49533	0.584744	4.26739	1.97777e-05	9.34553e-05	Teff	IL1R2	AAVS1
ENSG00000115607.10	4.24933	-2.18862	0.690748	-3.16847	0.00153242	0.00501319	Teff	IL18RAP	AAVS1
ENSG00000115652.15	253.966	-0.65612	0.0940868	-6.97356	3.09027e-12	3.21798e-11	Teff	UXS1	AAVS1
ENSG00000135968.22	642.971	-0.722228	0.0746274	-9.67779	3.74736e-22	7.58441e-21	Teff	GCC2	AAVS1
ENSG00000169756.17	463.954	-0.328959	0.0723869	-4.54446	5.50769e-06	2.83115e-05	Teff	LIMS1	AAVS1
ENSG00000153201.17	362.291	0.234182	0.0681837	3.43457	0.000593497	0.00212587	Teff	RANBP2	AAVS1
ENSG00000163006.12	30.2377	0.877408	0.223463	3.92641	8.62233e-05	0.000364649	Teff	CCDC138	AAVS1
ENSG00000135960.10	1.37761	-2.81235	1.17094	-2.4018	0.0163148	0.0407266	Teff	EDAR	AAVS1
ENSG00000198142.5	4.19231	1.92349	0.638622	3.01194	0.00259585	0.00805023	Teff	SOWAHC	AAVS1
ENSG00000169679.15	199.644	0.904895	0.0976345	9.26819	1.89333e-20	3.50277e-19	Teff	BUB1	AAVS1
ENSG00000172965.17	22.4586	-1.40761	0.281779	-4.99543	5.87034e-07	3.49989e-06	Teff	MIR4435-2HG	AAVS1
ENSG00000227992.1	2.64344	-2.3205	0.846449	-2.74146	0.00611669	0.0172229	Teff	ENSG00000227992	AAVS1
ENSG00000240350.3	11.7428	1.27089	0.357096	3.55895	0.000372339	0.00138595	Teff	SOCAR	AAVS1
ENSG00000188177.14	150.566	-0.765869	0.10326	-7.41693	1.19863e-13	1.38975e-12	Teff	ZC3H6	AAVS1
ENSG00000125630.16	84.1162	0.371465	0.134958	2.75245	0.00591505	0.0167134	Teff	POLR1B	AAVS1
ENSG00000169607.13	174.306	0.72063	0.12802	5.62904	1.8122e-08	1.29566e-07	Teff	CKAP2L	AAVS1
ENSG00000115008.6	22.1186	5.62019	0.676246	8.31087	9.50065e-17	1.37619e-15	Teff	IL1A	AAVS1
ENSG00000136689.20	60.3272	4.87939	0.348822	13.9882	1.83994e-44	1.05379e-42	Teff	IL1RN	AAVS1
ENSG00000125637.16	202.419	0.445559	0.104994	4.24368	2.19887e-05	0.00010313	Teff	PSD4	AAVS1
ENSG00000088205.13	559.424	0.718316	0.0699129	10.2744	9.18806e-25	2.17271e-23	Teff	DDX18	AAVS1
ENSG00000125629.16	165.917	2.11737	0.117635	17.9995	1.96703e-72	2.3533e-70	Teff	INSIG2	AAVS1
ENSG00000155368.18	569.537	0.68001	0.0844248	8.05462	7.9725e-16	1.0857e-14	Teff	DBI	AAVS1
ENSG00000088179.9	72.8846	-1.85539	0.151521	-12.2451	1.78492e-34	6.53702e-33	Teff	PTPN4	AAVS1
ENSG00000144118.14	211.989	1.56911	0.0994449	15.7787	4.36101e-56	3.66847e-54	Teff	RALB	AAVS1
ENSG00000074054.21	68.7606	0.412184	0.156713	2.63019	0.00853371	0.0231022	Teff	CLASP1	AAVS1
ENSG00000264229.1	811.773	-0.226147	0.0714079	-3.16697	0.00154036	0.00503197	Teff	RNU4ATAC	AAVS1
ENSG00000236859.8	53.7933	-0.626957	0.159867	-3.92173	8.7914e-05	0.000370731	Teff	NIFK-AS1	AAVS1
ENSG00000155438.12	217.786	0.397798	0.0887928	4.48008	7.46156e-06	3.74376e-05	Teff	NIFK	AAVS1
ENSG00000136732.16	191.345	-0.523844	0.0886291	-5.91051	3.41044e-09	2.6355e-08	Teff	GYPC	AAVS1
ENSG00000136717.15	62.5483	-1.01502	0.159057	-6.38152	1.75342e-10	1.55601e-09	Teff	BIN1	AAVS1
ENSG00000169967.17	229.878	-0.365903	0.101471	-3.60599	0.000310961	0.00117153	Teff	MAP3K2	AAVS1
ENSG00000173349.6	28.4406	-0.746375	0.223958	-3.33266	0.0008602	0.00297115	Teff	SFT2D3	AAVS1
ENSG00000136699.20	116.038	0.365631	0.125499	2.91341	0.00357509	0.0107186	Teff	SMPD4	AAVS1
ENSG00000136710.10	161.643	-0.395784	0.113416	-3.48966	0.000483639	0.00176685	Teff	CCDC115	AAVS1
ENSG00000136718.10	46.3756	0.591763	0.189669	3.11997	0.00180868	0.00582959	Teff	IMP4	AAVS1
ENSG00000072135.13	108.633	-0.953623	0.11796	-8.08429	6.25294e-16	8.595e-15	Teff	PTPN18	AAVS1
ENSG00000163040.15	1.78996	2.89339	1.09105	2.65193	0.00800327	0.021853	Teff	CCDC74A	AAVS1
ENSG00000152127.9	100.555	-1.09277	0.138574	-7.88584	3.12422e-15	4.08577e-14	Teff	MGAT5	AAVS1
ENSG00000082258.13	115.2	-0.471675	0.120907	-3.90115	9.57382e-05	0.000401419	Teff	CCNT2	AAVS1
ENSG00000115839.19	145.484	0.277229	0.103354	2.68234	0.00731093	0.0201706	Teff	RAB3GAP1	AAVS1
ENSG00000121988.18	15.1171	0.926346	0.300178	3.08599	0.00202877	0.00645775	Teff	ZRANB3	AAVS1
ENSG00000076003.5	302.911	1.11301	0.0855776	13.0058	1.13372e-38	5.00291e-37	Teff	MCM6	AAVS1
ENSG00000115866.11	719.724	1.13599	0.0642105	17.6917	4.86297e-70	5.53111e-68	Teff	DARS1	AAVS1
ENSG00000231890.10	10.6858	1.03993	0.364821	2.85052	0.00436485	0.0127827	Teff	DARS1-AS1	AAVS1
ENSG00000237262.1	0.920512	3.1595	1.35742	2.32758	0.0199343	0.0484878	Teff	ENSG00000237262	AAVS1
ENSG00000121966.8	345.129	1.43314	0.0779115	18.3945	1.45377e-75	1.87838e-73	Teff	CXCR4	AAVS1
ENSG00000144228.9	37.5054	-0.661585	0.210871	-3.1374	0.00170456	0.00552263	Teff	SPOPL	AAVS1
ENSG00000075884.14	116.909	-1.17086	0.117302	-9.98154	1.8359e-23	4.02875e-22	Teff	ARHGAP15	AAVS1
ENSG00000121989.15	16.1971	-3.28092	0.411648	-7.97021	1.58409e-15	2.11618e-14	Teff	ACVR2A	AAVS1
ENSG00000281469.1	2.99028	-2.01549	0.776135	-2.59683	0.00940892	0.0251637	Teff	ENSG00000281469	AAVS1
ENSG00000135999.12	91.7441	-0.684403	0.141039	-4.85259	1.21862e-06	6.93272e-06	Teff	EPC2	AAVS1
ENSG00000168280.18	64.9614	0.439538	0.14808	2.96825	0.00299501	0.00916041	Teff	KIF5C	AAVS1
ENSG00000184898.7	58.4507	-0.676964	0.166704	-4.06088	4.88871e-05	0.000215026	Teff	RBM43	AAVS1
ENSG00000123609.11	226.301	-0.299309	0.100529	-2.97735	0.00290748	0.00891734	Teff	NMI	AAVS1
ENSG00000080345.18	446.256	0.160225	0.0651426	2.4596	0.0139091	0.0354946	Teff	RIF1	AAVS1
ENSG00000162980.17	259.705	0.440867	0.0781714	5.63975	1.70299e-08	1.2219e-07	Teff	ARL5A	AAVS1
ENSG00000115145.10	76.3958	-0.40714	0.13785	-2.9535	0.00314195	0.00954403	Teff	STAM2	AAVS1
ENSG00000157827.20	17.0383	1.98341	0.318503	6.22728	4.7459e-10	4.03002e-09	Teff	FMNL2	AAVS1
ENSG00000196504.21	1190.59	0.202109	0.0492839	4.10092	4.11512e-05	0.000183398	Teff	PRPF40A	AAVS1
ENSG00000153234.16	6.25802	1.33578	0.517045	2.58349	0.00978056	0.0260112	Teff	NR4A2	AAVS1
ENSG00000115159.16	72.7481	0.487272	0.141772	3.43702	0.000588149	0.00210859	Teff	GPD2	AAVS1
ENSG00000136541.15	11.6541	-1.20162	0.353702	-3.39728	0.000680601	0.00240639	Teff	ERMN	AAVS1
ENSG00000230562.3	6.21525	-1.27584	0.517906	-2.46346	0.0137602	0.0351932	Teff	FAM133DP	AAVS1
ENSG00000115165.10	898.611	1.31608	0.0521425	25.24	1.45779e-140	5.11842e-138	Teff	CYTIP	AAVS1
ENSG00000144283.23	63.9081	0.726059	0.160684	4.51856	6.22616e-06	3.1732e-05	Teff	PKP4	AAVS1
ENSG00000123636.19	99.6714	-1.56809	0.136531	-11.4852	1.5652e-30	4.86146e-29	Teff	BAZ2B	AAVS1
ENSG00000153250.21	265.195	-1.25141	0.0892106	-14.0276	1.0561e-44	6.11363e-43	Teff	RBMS1	AAVS1
ENSG00000227403.3	14.9359	-1.33445	0.328235	-4.06553	4.79229e-05	0.000211015	Teff	LINC01806	AAVS1
ENSG00000115233.12	170.333	1.19813	0.101738	11.7766	5.15125e-32	1.70487e-30	Teff	PSMD14	AAVS1
ENSG00000197635.11	135.696	0.29397	0.119917	2.45144	0.0142284	0.036178	Teff	DPP4	AAVS1
ENSG00000115267.10	188.075	1.95687	0.208379	9.39093	5.9472e-21	1.12606e-19	Teff	IFIH1	AAVS1
ENSG00000115271.11	23.4347	1.37393	0.260262	5.27903	1.29871e-07	8.43745e-07	Teff	GCA	AAVS1
ENSG00000115339.14	26.7432	0.730036	0.226822	3.21855	0.00128842	0.00428703	Teff	GALNT3	AAVS1
ENSG00000229195.1	2.51794	-2.82097	0.90432	-3.11943	0.00181199	0.00583674	Teff	ENSG00000229195	AAVS1
ENSG00000152253.9	42.5084	0.470105	0.187084	2.5128	0.0119778	0.031177	Teff	SPC25	AAVS1
ENSG00000073737.17	2.05787	4.38751	1.05046	4.17674	2.95722e-05	0.000135572	Teff	DHRS9	AAVS1
ENSG00000081479.15	1.96545	4.05221	1.07827	3.75807	0.000171227	0.000679314	Teff	LRP2	AAVS1
ENSG00000138399.18	72.1009	0.609522	0.143142	4.25815	2.06122e-05	9.70294e-05	Teff	FASTKD1	AAVS1
ENSG00000213160.10	34.2454	1.99361	0.231568	8.60915	7.36015e-18	1.15749e-16	Teff	KLHL23	AAVS1
ENSG00000138385.16	673.947	0.460832	0.0608009	7.57935	3.47282e-14	4.23637e-13	Teff	SSB	AAVS1
ENSG00000138382.15	113.909	0.63031	0.126115	4.99791	5.79558e-07	3.45786e-06	Teff	METTL5	AAVS1
ENSG00000144357.18	75.8538	-0.454235	0.139482	-3.25659	0.00112759	0.00379805	Teff	UBR3	AAVS1
ENSG00000071909.19	50.1328	4.83114	0.374493	12.9005	4.47239e-38	1.93138e-36	Teff	MYO3B	AAVS1
ENSG00000204334.8	1.36407	3.22618	1.19407	2.70184	0.00689562	0.0191458	Teff	ERICH2	AAVS1
ENSG00000128683.14	16.0058	3.07888	0.409045	7.52699	5.19234e-14	6.2258e-13	Teff	GAD1	AAVS1
ENSG00000198586.14	331.029	-0.721531	0.0815685	-8.84571	9.09493e-19	1.51748e-17	Teff	TLK1	AAVS1
ENSG00000115827.14	44.0494	-0.655566	0.178092	-3.68105	0.000232274	0.000896835	Teff	DCAF17	AAVS1
ENSG00000128708.13	100.165	0.540183	0.125403	4.30758	1.65051e-05	7.87049e-05	Teff	HAT1	AAVS1
ENSG00000091409.16	51.7885	-6.22734	0.504891	-12.334	5.93948e-35	2.24132e-33	Teff	ITGA6	AAVS1
ENSG00000152256.14	130.405	0.753401	0.120323	6.26148	3.81337e-10	3.2691e-09	Teff	PDK1	AAVS1
ENSG00000091436.17	68.9792	1.1444	0.152374	7.51045	5.8926e-14	6.99789e-13	Teff	MAP3K20	AAVS1
ENSG00000144354.15	175.771	0.641608	0.0941067	6.81788	9.23956e-12	9.25159e-11	Teff	CDCA7	AAVS1
ENSG00000172845.18	144.042	-0.280762	0.0979206	-2.86724	0.00414069	0.012197	Teff	SP3	AAVS1
ENSG00000138430.16	136.477	0.535159	0.104724	5.1102	3.21816e-07	1.98535e-06	Teff	OLA1	AAVS1
ENSG00000138433.16	230.703	-0.334411	0.0923506	-3.6211	0.000293348	0.00111374	Teff	CIR1	AAVS1
ENSG00000163328.14	232.006	-2.73375	0.129329	-21.138	3.5619e-99	7.19103e-97	Teff	GPR155	AAVS1
ENSG00000115935.19	691.864	-0.352791	0.0749399	-4.70764	2.50597e-06	1.35138e-05	Teff	WIPF1	AAVS1
ENSG00000128656.15	3.99291	-1.75852	0.638886	-2.75247	0.00591469	0.0167134	Teff	CHN1	AAVS1
ENSG00000154518.10	765.541	0.453934	0.0589603	7.69897	1.3717e-14	1.72946e-13	Teff	ATP5MC3	AAVS1
ENSG00000128654.14	71.9666	1.18112	0.159192	7.4195	1.17567e-13	1.3641e-12	Teff	MTX2	AAVS1
ENSG00000170144.22	423.123	-0.209623	0.0644234	-3.25383	0.00113859	0.00383351	Teff	HNRNPA3	AAVS1
ENSG00000155636.15	30.3586	-0.777706	0.231569	-3.35841	0.00078391	0.0027263	Teff	RBM45	AAVS1
ENSG00000079156.17	3.39439	2.67979	0.809724	3.30951	0.00093458	0.00320204	Teff	OSBPL6	AAVS1
ENSG00000223960.9	42.1383	1.23884	0.210794	5.87705	4.17639e-09	3.19833e-08	Teff	CHROMR	AAVS1
ENSG00000180228.14	65.4565	0.987965	0.152047	6.49777	8.1517e-11	7.46785e-10	Teff	PRKRA	AAVS1
ENSG00000155657.29	131.924	-2.43985	0.163192	-14.9508	1.53992e-50	1.09084e-48	Teff	TTN	AAVS1
ENSG00000163492.16	28.4333	-1.52824	0.240128	-6.36426	1.96228e-10	1.73469e-09	Teff	CCDC141	AAVS1
ENSG00000234663.7	28.1467	-1.1578	0.227008	-5.10029	3.39129e-07	2.0832e-06	Teff	LINC01934	AAVS1
ENSG00000115232.14	804.161	-1.50124	0.0606245	-24.7629	2.24966e-135	7.41515e-133	Teff	ITGA4	AAVS1
ENSG00000077232.19	163.643	-0.387279	0.0989737	-3.91295	9.11749e-05	0.000383981	Teff	DNAJC10	AAVS1
ENSG00000061676.15	10.9092	2.33319	0.428639	5.44325	5.23183e-08	3.55607e-07	Teff	NCKAP1	AAVS1
ENSG00000163002.13	54.2281	1.0613	0.176253	6.02148	1.72831e-09	1.38188e-08	Teff	NUP35	AAVS1
ENSG00000065548.18	640.206	0.42099	0.0588179	7.15751	8.21565e-13	8.94144e-12	Teff	ZC3H15	AAVS1
ENSG00000115368.10	100.089	0.624462	0.124442	5.01811	5.21836e-07	3.12618e-06	Teff	WDR75	AAVS1
ENSG00000138381.10	53.0554	0.544926	0.165648	3.28965	0.00100311	0.00341944	Teff	ASNSD1	AAVS1
ENSG00000151687.15	12.9185	-1.20825	0.334246	-3.61484	0.000300531	0.00113781	Teff	ANKAR	AAVS1
ENSG00000128699.14	191.724	-0.719616	0.101974	-7.05688	1.70284e-12	1.80345e-11	Teff	ORMDL1	AAVS1
ENSG00000198130.16	76.2132	0.634926	0.143673	4.41923	9.9052e-06	4.87592e-05	Teff	HIBCH	AAVS1
ENSG00000151690.15	112.236	-0.435056	0.129501	-3.35949	0.000780877	0.00271692	Teff	MFSD6	AAVS1
ENSG00000138386.17	79.6535	1.0926	0.138382	7.89548	2.89202e-15	3.80057e-14	Teff	NAB1	AAVS1
ENSG00000115415.21	1613.51	-0.346307	0.0698912	-4.95495	7.23502e-07	4.25849e-06	Teff	STAT1	AAVS1
ENSG00000138378.19	39.8645	-0.697221	0.194365	-3.58717	0.000334288	0.00125414	Teff	STAT4	AAVS1
ENSG00000128641.19	50.6942	4.96571	0.391524	12.683	7.34337e-37	3.01788e-35	Teff	MYO1B	AAVS1
ENSG00000173559.15	93.0258	-0.82866	0.139995	-5.91921	3.23485e-09	2.5034e-08	Teff	NABP1	AAVS1
ENSG00000274845.1	16.7435	-1.39353	0.31632	-4.40546	1.05559e-05	5.18518e-05	Teff	ENSG00000274845	AAVS1
ENSG00000223466.2	7.14061	-2.07096	0.490921	-4.21852	2.4591e-05	0.000114195	Teff	LINC01825	AAVS1
ENSG00000196950.14	102.009	-0.417571	0.129873	-3.21523	0.00130341	0.00432979	Teff	SLC39A10	AAVS1
ENSG00000081320.11	732.328	-0.533076	0.0623092	-8.55533	1.1753e-17	1.82172e-16	Teff	STK17B	AAVS1
ENSG00000229056.2	37.1548	-1.24329	0.223973	-5.55108	2.83916e-08	1.98852e-07	Teff	HECW2-AS1	AAVS1
ENSG00000197121.15	63.1228	0.816858	0.182544	4.47486	7.64598e-06	3.82797e-05	Teff	PGAP1	AAVS1
ENSG00000065413.20	374.949	-1.01385	0.076621	-13.232	5.73437e-40	2.70017e-38	Teff	ANKRD44	AAVS1
ENSG00000231621.3	3.93974	-4.51876	0.955577	-4.72883	2.25816e-06	1.22882e-05	Teff	ANKRD44-AS1	AAVS1
ENSG00000115524.17	754.544	-0.447307	0.071692	-6.23928	4.39583e-10	3.74259e-09	Teff	SF3B1	AAVS1
ENSG00000115520.9	54.1975	-0.478595	0.166513	-2.87421	0.00405034	0.0119702	Teff	COQ10B	AAVS1
ENSG00000144381.18	1017.21	1.71153	0.0584408	29.2866	1.53746e-188	1.30692e-185	Teff	HSPD1	AAVS1
ENSG00000115541.11	237.179	1.56994	0.0949065	16.542	1.82934e-61	1.79064e-59	Teff	HSPE1	AAVS1
ENSG00000115896.16	15.6329	-2.37674	0.345257	-6.88398	5.82029e-12	5.91962e-11	Teff	PLCL1	AAVS1
ENSG00000162972.11	32.0959	0.545006	0.232456	2.34456	0.0190497	0.0465956	Teff	MAIP1	AAVS1
ENSG00000196141.14	113.132	1.30566	0.132689	9.84004	7.56834e-23	1.59369e-21	Teff	SPATS2L	AAVS1
ENSG00000155729.13	25.7846	-0.614694	0.225531	-2.72554	0.00641955	0.0179833	Teff	KCTD18	AAVS1
ENSG00000163535.18	408.199	1.05343	0.0751294	14.0215	1.15085e-44	6.63836e-43	Teff	SGO2	AAVS1
ENSG00000082153.18	219.665	0.432382	0.0828821	5.21683	1.82008e-07	1.16052e-06	Teff	BZW1	AAVS1
ENSG00000013441.17	336.96	-0.703882	0.100923	-6.97444	3.07098e-12	3.19996e-11	Teff	CLK1	AAVS1
ENSG00000240344.9	42.4336	0.736816	0.206195	3.57339	0.000352384	0.00131805	Teff	PPIL3	AAVS1
ENSG00000196290.17	39.7623	0.787598	0.20395	3.86171	0.000112595	0.000464502	Teff	NIF3L1	AAVS1
ENSG00000115942.9	146.555	0.641355	0.106763	6.00727	1.88668e-09	1.49959e-08	Teff	ORC2	AAVS1
ENSG00000155744.10	96.8804	-0.633692	0.13956	-4.54065	5.60813e-06	2.87911e-05	Teff	FAM126B	AAVS1
ENSG00000003402.21	612.872	0.446714	0.0799185	5.58962	2.27571e-08	1.60502e-07	Teff	CFLAR	AAVS1
ENSG00000064012.24	134.382	-0.92882	0.277691	-3.3448	0.000823412	0.00285385	Teff	CASP8	AAVS1
ENSG00000289698.1	10.6578	-0.928982	0.367421	-2.52838	0.0114589	0.0299811	Teff	ENSG00000289698	AAVS1
ENSG00000115993.13	100.068	-0.498684	0.116471	-4.28161	1.85542e-05	8.7957e-05	Teff	TRAK2	AAVS1
ENSG00000155755.20	26.4568	0.548428	0.229156	2.39325	0.0166999	0.0415594	Teff	TMEM237	AAVS1
ENSG00000155760.3	3.55978	3.62147	0.931442	3.88802	0.000101064	0.000421453	Teff	FZD7	AAVS1
ENSG00000055044.11	482.709	0.770462	0.0683644	11.2699	1.84704e-29	5.42391e-28	Teff	NOP58	AAVS1
ENSG00000273456.2	6.79946	-1.27451	0.448744	-2.84016	0.00450905	0.0131437	Teff	ENSG00000273456	AAVS1
ENSG00000204217.16	58.3933	-0.436579	0.158039	-2.76247	0.00573664	0.0162463	Teff	BMPR2	AAVS1
ENSG00000138439.12	37.9977	-0.601287	0.186848	-3.21806	0.0012906	0.00429077	Teff	FAM117B	AAVS1
ENSG00000138442.11	162.772	0.743437	0.112565	6.60449	3.98894e-11	3.76316e-10	Teff	WDR12	AAVS1
ENSG00000138380.18	43.6197	-1.61834	0.191851	-8.43542	3.30017e-17	4.95824e-16	Teff	CARF	AAVS1
ENSG00000144426.19	75.9221	0.590898	0.136102	4.34158	1.41462e-05	6.80189e-05	Teff	NBEAL1	AAVS1
ENSG00000119004.17	170.023	-0.511196	0.0930241	-5.49531	3.90034e-08	2.69668e-07	Teff	CYP20A1	AAVS1
ENSG00000138443.17	69.1512	0.675214	0.152788	4.41929	9.90279e-06	4.87592e-05	Teff	ABI2	AAVS1
ENSG00000173166.18	5.86983	2.3042	0.583523	3.94877	7.85539e-05	0.000334315	Teff	RAPH1	AAVS1
ENSG00000178562.18	248.909	-0.421643	0.0871605	-4.83755	1.31451e-06	7.41814e-06	Teff	CD28	AAVS1
ENSG00000163599.18	194.008	2.29394	0.123225	18.6159	2.38784e-77	3.21384e-75	Teff	CTLA4	AAVS1
ENSG00000163600.13	78.5407	1.081	0.137014	7.88966	3.03023e-15	3.96928e-14	Teff	ICOS	AAVS1
ENSG00000114933.16	161.4	-0.460398	0.10815	-4.25702	2.07173e-05	9.74103e-05	Teff	INO80D	AAVS1
ENSG00000114942.14	1181.43	-0.161522	0.0494362	-3.26729	0.00108581	0.00366965	Teff	EEF1B2	AAVS1
ENSG00000114948.13	3.51141	-2.80457	0.78704	-3.56344	0.000366032	0.00136531	Teff	ADAM23	AAVS1
ENSG00000118246.14	84.9608	0.700121	0.138841	5.04261	4.59216e-07	2.77263e-06	Teff	FASTKD2	AAVS1
ENSG00000118263.15	145.956	0.780375	0.11159	6.99325	2.68587e-12	2.81137e-11	Teff	KLF7	AAVS1
ENSG00000234902.6	1.48934	2.79326	1.10423	2.52959	0.0114196	0.0298878	Teff	ENSG00000234902	AAVS1
ENSG00000144401.14	27.8536	0.661906	0.239481	2.76391	0.00571126	0.0161801	Teff	METTL21A	AAVS1
ENSG00000163251.4	1.09447	2.82522	1.19783	2.35861	0.0183436	0.0451214	Teff	FZD5	AAVS1
ENSG00000178385.15	16.7358	-0.879085	0.288556	-3.0465	0.00231525	0.00726794	Teff	PLEKHM3	AAVS1
ENSG00000138413.14	19.4419	0.779384	0.276012	2.82373	0.0047468	0.0137615	Teff	IDH1	AAVS1
ENSG00000115020.17	105.941	-0.426775	0.117976	-3.61746	0.000297507	0.00112794	Teff	PIKFYVE	AAVS1
ENSG00000197713.15	47.1445	0.559806	0.175543	3.189	0.00142767	0.00470483	Teff	RPE	AAVS1
ENSG00000272807.1	6.88703	-1.05932	0.447151	-2.36905	0.0178339	0.0440286	Teff	ENSG00000272807	AAVS1
ENSG00000229127.2	6.92617	-1.99714	0.508974	-3.92385	8.71436e-05	0.000368059	Teff	KANSL1L-AS1	AAVS1
ENSG00000030419.17	45.1435	1.19498	0.212032	5.63584	1.74205e-08	1.24881e-07	Teff	IKZF2	AAVS1
ENSG00000138376.11	145.077	0.45364	0.099596	4.5548	5.24348e-06	2.70481e-05	Teff	BARD1	AAVS1
ENSG00000138363.15	153.349	0.606915	0.102966	5.89432	3.76235e-09	2.89223e-08	Teff	ATIC	AAVS1
ENSG00000115414.21	2.41864	3.1199	0.984173	3.17008	0.001524	0.00499068	Teff	FN1	AAVS1
ENSG00000118242.16	10.4264	1.04818	0.365793	2.86548	0.00416371	0.0122559	Teff	MREG	AAVS1
ENSG00000115425.14	51.9105	0.586708	0.171363	3.42377	0.00061759	0.00220306	Teff	PECR	AAVS1
ENSG00000163449.11	11.806	-0.845568	0.351891	-2.40292	0.0162645	0.0406136	Teff	TMEM169	AAVS1
ENSG00000079246.16	1135.15	0.834296	0.0578937	14.4108	4.42388e-47	2.82411e-45	Teff	XRCC5	AAVS1
ENSG00000115457.10	65.0494	3.20297	0.487293	6.57298	4.9317e-11	4.60948e-10	Teff	IGFBP2	AAVS1
ENSG00000079308.20	1.48853	3.8877	1.14592	3.39263	0.000692246	0.00244222	Teff	TNS1	AAVS1
ENSG00000127838.15	14.3529	-0.726222	0.309144	-2.34914	0.0188167	0.0460957	Teff	PNKD	AAVS1
ENSG00000135926.15	49.9288	-0.661063	0.173296	-3.81465	0.000136374	0.000553828	Teff	TMBIM1	AAVS1
ENSG00000144579.8	169.881	-0.973386	0.0995898	-9.77395	1.45662e-22	2.99312e-21	Teff	CTDSP1	AAVS1
ENSG00000135913.11	115.867	0.763812	0.117075	6.52411	6.84066e-11	6.30253e-10	Teff	USP37	AAVS1
ENSG00000144580.14	135.862	0.610486	0.104508	5.84154	5.17213e-09	3.91448e-08	Teff	CNOT9	AAVS1
ENSG00000074582.15	14.7249	1.10014	0.318388	3.45535	0.000549585	0.00198754	Teff	BCS1L	AAVS1
ENSG00000135912.11	21.1194	0.747113	0.261415	2.85796	0.00426368	0.0125205	Teff	TTLL4	AAVS1
ENSG00000135925.9	2.74696	3.23651	0.956753	3.38281	0.000717489	0.00252191	Teff	WNT10A	AAVS1
ENSG00000115649.16	61.8398	-0.757555	0.156701	-4.8344	1.33545e-06	7.53368e-06	Teff	CNPPD1	AAVS1
ENSG00000144567.11	75.5736	-0.725926	0.138335	-5.24759	1.54101e-07	9.92775e-07	Teff	RETREG2	AAVS1
ENSG00000158552.13	28.2037	-0.85925	0.22522	-3.81516	0.000136097	0.000552983	Teff	ZFAND2B	AAVS1
ENSG00000163516.14	148.457	0.592878	0.102696	5.77314	7.78095e-09	5.76204e-08	Teff	ANKZF1	AAVS1
ENSG00000127824.15	389.531	0.684798	0.0693388	9.87612	5.2837e-23	1.11991e-21	Teff	TUBA4A	AAVS1
ENSG00000230432.1	1.36202	3.76056	1.17039	3.21309	0.00131316	0.00435895	Teff	ENSG00000230432	AAVS1
ENSG00000123989.15	13.4902	1.35997	0.341279	3.98492	6.75016e-05	0.000289643	Teff	CHPF	AAVS1
ENSG00000116106.12	39.8281	-5.54108	0.467392	-11.8553	2.01955e-32	6.75317e-31	Teff	EPHA4	AAVS1
ENSG00000163082.10	11.9442	1.81801	0.381693	4.76303	1.90711e-06	1.05089e-05	Teff	SGPP2	AAVS1
ENSG00000116120.11	60.7614	0.759205	0.165865	4.57724	4.71149e-06	2.44365e-05	Teff	FARSB	AAVS1
ENSG00000123983.15	190.208	0.989137	0.100529	9.83929	7.62445e-23	1.60342e-21	Teff	ACSL3	AAVS1
ENSG00000152056.18	18.5339	1.47119	0.312266	4.71134	2.46089e-06	1.32885e-05	Teff	AP1S3	AAVS1
ENSG00000135900.4	77.7117	0.7138	0.138093	5.16899	2.35366e-07	1.47972e-06	Teff	MRPL44	AAVS1
ENSG00000135919.14	51.9817	2.34263	0.217416	10.7749	4.52322e-27	1.18595e-25	Teff	SERPINE2	AAVS1
ENSG00000135905.21	289.391	-0.933534	0.0813351	-11.4776	1.70921e-30	5.28839e-29	Teff	DOCK10	AAVS1
ENSG00000173744.18	204.245	0.478775	0.0903271	5.30046	1.15514e-07	7.55639e-07	Teff	AGFG1	AAVS1
ENSG00000115009.13	17.4015	2.01255	0.384003	5.24099	1.5972e-07	1.02693e-06	Teff	CCL20	AAVS1
ENSG00000153827.14	447.694	-0.353543	0.0806185	-4.38538	1.15783e-05	5.65126e-05	Teff	TRIP12	AAVS1
ENSG00000079263.19	353.285	0.327706	0.0768208	4.26585	1.9914e-05	9.3989e-05	Teff	SP140	AAVS1
ENSG00000185404.17	197.676	-1.07148	0.107368	-9.97956	1.87298e-23	4.10455e-22	Teff	SP140L	AAVS1
ENSG00000135932.12	233.617	0.37592	0.110364	3.40617	0.000658806	0.002337	Teff	CAB39	AAVS1
ENSG00000135916.16	28.3995	0.549541	0.224132	2.45186	0.014212	0.036142	Teff	ITM2C	AAVS1
ENSG00000135898.10	26.6608	-1.09673	0.234355	-4.67975	2.87221e-06	1.53657e-05	Teff	GPR55	AAVS1
ENSG00000235013.1	4.45105	2.09489	0.690143	3.03545	0.00240177	0.00750454	Teff	COX20P2	AAVS1
ENSG00000204128.6	4.16051	4.84073	0.960315	5.04077	4.63653e-07	2.79838e-06	Teff	C2orf72	AAVS1
ENSG00000173692.14	425.594	0.451808	0.0740477	6.10158	1.05024e-09	8.5799e-09	Teff	PSMD1	AAVS1
ENSG00000135914.6	1.14829	-3.5774	1.23049	-2.9073	0.00364559	0.0109118	Teff	HTR2B	AAVS1
ENSG00000115053.17	2266.98	0.751637	0.062585	12.0099	3.1541e-33	1.10743e-31	Teff	NCL	AAVS1
ENSG00000171596.7	4.70842	-2.73633	0.677298	-4.04008	5.34341e-05	0.00023331	Teff	NMUR1	AAVS1
ENSG00000187514.17	3302.8	0.349999	0.0638823	5.47881	4.28204e-08	2.93919e-07	Teff	PTMA	AAVS1
ENSG00000221944.9	11.1467	-0.837802	0.355782	-2.35482	0.0185318	0.045515	Teff	TIGD1	AAVS1
ENSG00000066248.15	1.64807	4.00207	1.16138	3.44597	0.000569013	0.0020468	Teff	NGEF	AAVS1
ENSG00000168918.14	207.085	-0.988843	0.0998913	-9.89918	4.19689e-23	8.98992e-22	Teff	INPP5D	AAVS1
ENSG00000085978.22	19.4799	-1.73947	0.289651	-6.00541	1.90852e-09	1.51621e-08	Teff	ATG16L1	AAVS1
ENSG00000252010.1	6.50597	-1.2862	0.492795	-2.61	0.00905415	0.0243398	Teff	SCARNA5	AAVS1
ENSG00000077044.11	123.739	-0.323821	0.125224	-2.58592	0.00971184	0.025871	Teff	DGKD	AAVS1
ENSG00000123485.12	155.935	0.875475	0.101414	8.63272	5.99113e-18	9.47725e-17	Teff	HJURP	AAVS1
ENSG00000188042.8	1175.83	-1.26718	0.091312	-13.8774	8.67773e-44	4.84962e-42	Teff	ARL4C	AAVS1
ENSG00000144476.6	3.3242	-2.17663	0.72661	-2.99559	0.00273914	0.00844917	Teff	ACKR3	AAVS1
ENSG00000198612.11	112.739	0.443157	0.109475	4.04802	5.16538e-05	0.000226253	Teff	COPS8	AAVS1
ENSG00000163359.17	19.3806	3.25439	0.393101	8.27876	1.24462e-16	1.78366e-15	Teff	COL6A3	AAVS1
ENSG00000222032.2	1.08081	2.87193	1.20676	2.37987	0.0173187	0.0429536	Teff	ENSG00000222032	AAVS1
ENSG00000124831.20	1286.32	0.471212	0.0554794	8.49346	2.00575e-17	3.0475e-16	Teff	LRRFIP1	AAVS1
ENSG00000132330.18	28.0815	1.10029	0.229475	4.79479	1.62842e-06	9.07856e-06	Teff	SCLY	AAVS1
ENSG00000132326.12	20.4341	0.827675	0.262257	3.15597	0.00159964	0.00520815	Teff	PER2	AAVS1
ENSG00000065802.12	40.8382	0.475115	0.193708	2.45273	0.0141775	0.0360656	Teff	ASB1	AAVS1
ENSG00000068024.18	18.2035	-1.44044	0.28119	-5.12265	3.01275e-07	1.86862e-06	Teff	HDAC4	AAVS1
ENSG00000172428.11	62.3552	-0.702006	0.154964	-4.53013	5.89484e-06	3.01671e-05	Teff	COPS9	AAVS1
ENSG00000063660.9	1.18837	3.4516	1.25416	2.75213	0.00592089	0.016727	Teff	GPC1	AAVS1
ENSG00000188542.10	20.391	-0.812869	0.260575	-3.11952	0.00181143	0.00583612	Teff	DUSP28	AAVS1
ENSG00000142327.13	52.4958	-0.965529	0.190321	-5.07316	3.91268e-07	2.38317e-06	Teff	RNPEPL1	AAVS1
ENSG00000178623.13	8.69161	1.93292	0.457561	4.22439	2.3959e-05	0.000111484	Teff	GPR35	AAVS1
ENSG00000130294.18	0.91976	3.20529	1.28344	2.49741	0.0125102	0.0324115	Teff	KIF1A	AAVS1
ENSG00000162804.14	1.15969	-3.67241	1.31326	-2.79641	0.00516739	0.014816	Teff	SNED1	AAVS1
ENSG00000122085.17	71.3617	-0.951866	0.140985	-6.75152	1.46304e-11	1.4382e-10	Teff	MTERF4	AAVS1
ENSG00000115687.14	68.0148	-0.802026	0.152342	-5.26463	1.40469e-07	9.08628e-07	Teff	PASK	AAVS1
ENSG00000115685.15	81.2828	0.49977	0.138417	3.61061	0.000305477	0.00115392	Teff	PPP1R7	AAVS1
ENSG00000115677.18	163.113	0.697801	0.10642	6.55704	5.48877e-11	5.10358e-10	Teff	HDLBP	AAVS1
ENSG00000168393.13	28.1664	0.744655	0.220824	3.37217	0.000745778	0.00261168	Teff	DTYMK	AAVS1
ENSG00000188389.11	3.85001	1.57652	0.659066	2.39205	0.0167547	0.0416894	Teff	PDCD1	AAVS1
ENSG00000220804.10	21.923	-1.04831	0.253828	-4.13001	3.62753e-05	0.000163517	Teff	LINC01881	AAVS1
ENSG00000113851.16	196.724	-1.61235	0.0926262	-17.407	7.29729e-68	8.0725e-66	Teff	CRBN	AAVS1
ENSG00000144455.14	23.8295	-1.46924	0.256027	-5.73862	9.54489e-09	7.01044e-08	Teff	SUMF1	AAVS1
ENSG00000150995.21	56.6427	0.767869	0.158128	4.85599	1.19787e-06	6.81705e-06	Teff	ITPR1	AAVS1
ENSG00000235978.8	3.56364	-1.81315	0.689181	-2.63087	0.00851665	0.0230677	Teff	ENSG00000235978	AAVS1
ENSG00000134107.5	186.278	2.31385	0.111419	20.7671	8.58982e-96	1.61319e-93	Teff	BHLHE40	AAVS1
ENSG00000134108.14	140.882	0.31953	0.105926	3.01655	0.00255668	0.00794401	Teff	ARL8B	AAVS1
ENSG00000134109.11	151.707	0.738376	0.123021	6.00205	1.94836e-09	1.5471e-08	Teff	EDEM1	AAVS1
ENSG00000071282.12	4.71247	3.44279	0.805056	4.27646	1.89887e-05	8.98847e-05	Teff	LMCD1	AAVS1
ENSG00000180914.11	3.67823	2.82887	0.799257	3.53937	0.000401077	0.00148676	Teff	OXTR	AAVS1
ENSG00000070950.10	79.0494	1.07354	0.138299	7.76245	8.3306e-15	1.06362e-13	Teff	RAD18	AAVS1
ENSG00000196220.17	3.50694	-1.81887	0.684827	-2.65596	0.00790832	0.0216194	Teff	SRGAP3	AAVS1
ENSG00000134077.16	120.328	0.322231	0.108973	2.95697	0.00310683	0.00945782	Teff	THUMPD3	AAVS1
ENSG00000163719.20	30.6867	-0.608	0.21634	-2.81039	0.00494813	0.0142557	Teff	MTMR14	AAVS1
ENSG00000156983.17	47.9023	-0.885865	0.175245	-5.05502	4.30348e-07	2.60711e-06	Teff	BRPF1	AAVS1
ENSG00000134072.11	26.051	1.7187	0.259501	6.62311	3.51713e-11	3.33363e-10	Teff	CAMK1	AAVS1
ENSG00000241553.13	257.62	-0.344764	0.0893144	-3.86011	0.000113335	0.000466957	Teff	ARPC4	AAVS1
ENSG00000214021.17	6.08471	-1.58771	0.504074	-3.14975	0.00163408	0.00531028	Teff	TTLL3	AAVS1
ENSG00000156990.14	56.1493	0.437208	0.17106	2.55588	0.0105919	0.0279525	Teff	RPUSD3	AAVS1
ENSG00000163704.12	14.4605	1.1653	0.322746	3.61059	0.000305503	0.00115392	Teff	PRRT3	AAVS1
ENSG00000180385.10	22.1671	1.69969	0.270514	6.28317	3.31747e-10	2.86833e-09	Teff	EMC3-AS1	AAVS1
ENSG00000144554.13	160.663	0.838613	0.109036	7.69115	1.45824e-14	1.83284e-13	Teff	FANCD2	AAVS1
ENSG00000134086.9	258.862	-0.505264	0.0820469	-6.15823	7.35606e-10	6.12727e-09	Teff	VHL	AAVS1
ENSG00000157014.11	119.242	-0.391403	0.114994	-3.40367	0.000664858	0.00235537	Teff	TATDN2	AAVS1
ENSG00000231177.4	3.47916	-2.90306	0.840033	-3.45589	0.000548479	0.00198398	Teff	LINC00852	AAVS1
ENSG00000157020.18	92.6817	0.835219	0.134827	6.19473	5.83855e-10	4.90882e-09	Teff	SEC13	AAVS1
ENSG00000196639.7	10.636	1.78855	0.458982	3.89678	9.74803e-05	0.000408088	Teff	HRH1	AAVS1
ENSG00000197548.13	12.2319	-0.924006	0.370745	-2.49229	0.0126921	0.0328193	Teff	ATG7	AAVS1
ENSG00000144560.16	61.0849	0.430245	0.163548	2.63069	0.00852116	0.0230754	Teff	VGLL4	AAVS1
ENSG00000144559.11	35.6354	0.608654	0.198488	3.06645	0.00216617	0.00684386	Teff	TAMM41	AAVS1
ENSG00000132170.24	5.11383	3.41959	0.763714	4.47758	7.54935e-06	3.78546e-05	Teff	PPARG	AAVS1
ENSG00000144713.13	1585.74	-0.26132	0.0475493	-5.49577	3.89e-08	2.69183e-07	Teff	RPL32	AAVS1
ENSG00000144711.16	56.2406	-1.10116	0.168852	-6.52148	6.9615e-11	6.41022e-10	Teff	IQSEC1	AAVS1
ENSG00000163528.13	36.8049	0.763229	0.199816	3.81967	0.00013363	0.000543506	Teff	CHCHD4	AAVS1
ENSG00000154767.15	175.565	-0.521578	0.100597	-5.1848	2.16245e-07	1.36695e-06	Teff	XPC	AAVS1
ENSG00000170860.4	159.547	0.615289	0.108966	5.64659	1.63658e-08	1.17687e-07	Teff	LSM3	AAVS1
ENSG00000225733.8	225.955	-0.429157	0.081134	-5.28949	1.2266e-07	8.00115e-07	Teff	FGD5-AS1	AAVS1
ENSG00000177463.16	155.143	-0.480536	0.0979722	-4.90482	9.35135e-07	5.39598e-06	Teff	NR2C2	AAVS1
ENSG00000131375.10	137.608	-0.295843	0.103925	-2.84669	0.00441769	0.012914	Teff	CAPN7	AAVS1
ENSG00000224660.2	9.15119	-2.05831	0.446431	-4.61059	4.01534e-06	2.10489e-05	Teff	SH3BP5-AS1	AAVS1
ENSG00000131370.16	100.959	-0.652067	0.131861	-4.94512	7.60972e-07	4.45307e-06	Teff	SH3BP5	AAVS1
ENSG00000169814.17	10.3667	-1.11588	0.361654	-3.08549	0.00203219	0.00646387	Teff	BTD	AAVS1
ENSG00000206560.12	99.9129	-0.426452	0.116885	-3.64847	0.000263805	0.00100893	Teff	ANKRD28	AAVS1
ENSG00000154814.14	86.2884	-0.850938	0.166219	-5.11938	3.06546e-07	1.89767e-06	Teff	OXNAD1	AAVS1
ENSG00000131378.14	257.296	0.424331	0.0856504	4.95423	7.2619e-07	4.27119e-06	Teff	RFTN1	AAVS1
ENSG00000271964.1	5.91172	-1.70716	0.512719	-3.32962	0.000869657	0.00299868	Teff	ENSG00000271964	AAVS1
ENSG00000272529.1	4.99509	-3.62535	0.774875	-4.67862	2.88811e-06	1.54405e-05	Teff	ENSG00000272529	AAVS1
ENSG00000154822.18	92.4708	-1.40894	0.129033	-10.9193	9.32485e-28	2.53119e-26	Teff	PLCL2	AAVS1
ENSG00000131374.15	130.412	0.339453	0.103877	3.26783	0.00108374	0.0036641	Teff	TBC1D5	AAVS1
ENSG00000182568.18	1289.04	0.676945	0.0500061	13.5372	9.42626e-42	4.72806e-40	Teff	SATB1	AAVS1
ENSG00000228956.9	90.1	0.412877	0.151538	2.72457	0.00643857	0.0180255	Teff	SATB1-AS1	AAVS1
ENSG00000144566.11	174.578	0.225558	0.0966567	2.3336	0.0196168	0.0477802	Teff	RAB5A	AAVS1
ENSG00000114166.8	101.284	-0.540272	0.119884	-4.50664	6.58612e-06	3.33979e-05	Teff	KAT2B	AAVS1
ENSG00000129810.15	79.4155	0.934229	0.163155	5.72603	1.02808e-08	7.52359e-08	Teff	SGO1	AAVS1
ENSG00000174738.13	30.1794	-2.56354	0.266184	-9.63073	5.93085e-22	1.19141e-20	Teff	NR1D2	AAVS1
ENSG00000077097.17	570.991	-0.371412	0.0627415	-5.91972	3.22489e-09	2.49786e-08	Teff	TOP2B	AAVS1
ENSG00000151092.18	99.0736	1.07807	0.126534	8.52005	1.59491e-17	2.44165e-16	Teff	NGLY1	AAVS1
ENSG00000033867.17	543.27	-1.0099	0.0676034	-14.9386	1.84739e-50	1.29865e-48	Teff	SLC4A7	AAVS1
ENSG00000271943.4	6.26728	-1.35517	0.473297	-2.86325	0.00419314	0.0123335	Teff	ENSG00000271943	AAVS1
ENSG00000163508.13	20.7135	-1.96924	0.33977	-5.79581	6.79907e-09	5.07448e-08	Teff	EOMES	AAVS1
ENSG00000187118.14	47.3695	0.505378	0.184076	2.74549	0.00604215	0.0170368	Teff	CMC1	AAVS1
ENSG00000163512.14	181.178	0.584559	0.0965963	6.05157	1.4344e-09	1.15719e-08	Teff	AZI2	AAVS1
ENSG00000144642.22	4.00471	1.47849	0.625664	2.36308	0.0181237	0.0446214	Teff	RBMS3	AAVS1
ENSG00000163513.19	65.0215	-1.04985	0.175595	-5.97879	2.24799e-09	1.77369e-08	Teff	TGFBR2	AAVS1
ENSG00000261468.1	2.35226	-1.98233	0.847385	-2.33935	0.0193172	0.0471786	Teff	ENSG00000261468	AAVS1
ENSG00000144645.16	11.0276	5.27398	0.800628	6.58731	4.47873e-11	4.20313e-10	Teff	OSBPL10	AAVS1
ENSG00000152642.11	35.8155	-0.775351	0.196369	-3.94844	7.86605e-05	0.000334614	Teff	GPD1L	AAVS1
ENSG00000091317.8	588.527	0.296588	0.0735136	4.03447	5.47264e-05	0.000238309	Teff	CMTM6	AAVS1
ENSG00000170266.16	83.2896	0.328836	0.133784	2.45797	0.0139726	0.0356287	Teff	GLB1	AAVS1
ENSG00000170248.15	175.655	-0.34335	0.101895	-3.36966	0.000752617	0.0026322	Teff	PDCD6IP	AAVS1
ENSG00000281100.1	3.71974	-2.5899	0.727109	-3.56191	0.000368166	0.001372	Teff	ENSG00000281100	AAVS1
ENSG00000168016.15	39.3559	-2.61887	0.254592	-10.2865	8.10295e-25	1.91893e-23	Teff	TRANK1	AAVS1
ENSG00000234073.1	1.76503	-4.20942	1.1248	-3.74236	0.0001823	0.000719357	Teff	ENSG00000234073	AAVS1
ENSG00000178567.8	269.7	-0.795619	0.0852664	-9.33098	1.04901e-20	1.96549e-19	Teff	EPM2AIP1	AAVS1
ENSG00000076242.16	91.3638	0.918568	0.133005	6.90628	4.97527e-12	5.07616e-11	Teff	MLH1	AAVS1
ENSG00000093167.18	73.0004	-0.323996	0.136531	-2.37306	0.0176413	0.043613	Teff	LRRFIP2	AAVS1
ENSG00000144674.18	552.886	-0.373253	0.0908629	-4.10787	3.99323e-05	0.000178606	Teff	GOLGA4	AAVS1
ENSG00000060971.19	63.7787	-0.643408	0.155483	-4.13813	3.50154e-05	0.000158256	Teff	ACAA1	AAVS1
ENSG00000172936.17	52.9822	-0.492171	0.162168	-3.03495	0.00240577	0.00751267	Teff	MYD88	AAVS1
ENSG00000172939.9	167.879	0.494058	0.0923751	5.34839	8.87395e-08	5.86668e-07	Teff	OXSR1	AAVS1
ENSG00000157036.13	31.4833	-0.719348	0.207443	-3.46769	0.00052496	0.0019036	Teff	EXOG	AAVS1
ENSG00000144655.15	91.4554	2.03406	0.161775	12.5734	2.95907e-36	1.18591e-34	Teff	CSRNP1	AAVS1
ENSG00000168329.14	17.711	-3.64731	0.423978	-8.60258	7.79446e-18	1.22459e-16	Teff	CX3CR1	AAVS1
ENSG00000144659.13	30.709	-0.613269	0.218657	-2.80471	0.00503611	0.0144833	Teff	SLC25A38	AAVS1
ENSG00000202363.1	2.33487	2.92823	0.964747	3.03523	0.00240349	0.00750846	Teff	SNORA62	AAVS1
ENSG00000188846.14	807.758	-0.165202	0.0525744	-3.14226	0.00167649	0.00544151	Teff	RPL14	AAVS1
ENSG00000172888.12	92.3945	-0.357727	0.121759	-2.93799	0.00330351	0.0099785	Teff	ZNF621	AAVS1
ENSG00000168038.11	12.9833	-0.826507	0.339736	-2.4328	0.0149827	0.0378458	Teff	ULK4	AAVS1
ENSG00000093183.14	97.3997	-0.621037	0.133746	-4.64339	3.42737e-06	1.81553e-05	Teff	SEC22C	AAVS1
ENSG00000114857.19	606.962	-1.16189	0.0965194	-12.0379	2.24653e-33	7.95697e-32	Teff	NKTR	AAVS1
ENSG00000181061.14	139.853	0.373074	0.113118	3.2981	0.000973428	0.00332456	Teff	HIGD1A	AAVS1
ENSG00000163788.14	107.452	-1.57337	0.123362	-12.7541	2.95845e-37	1.24109e-35	Teff	SNRK	AAVS1
ENSG00000179152.20	35.8244	0.466575	0.199379	2.34013	0.0192768	0.0471014	Teff	TCAIM	AAVS1
ENSG00000185219.18	65.1937	-0.370146	0.142823	-2.59164	0.00955207	0.0254959	Teff	ZNF445	AAVS1
ENSG00000163808.17	233.065	0.466979	0.112849	4.13808	3.50229e-05	0.000158256	Teff	KIF15	AAVS1
ENSG00000169964.8	17.0745	-0.716031	0.290714	-2.46301	0.0137775	0.0352146	Teff	TMEM42	AAVS1
ENSG00000163812.15	69.0887	-0.534677	0.153715	-3.47837	0.000504469	0.00183506	Teff	ZDHHC3	AAVS1
ENSG00000075914.13	63.6534	0.63967	0.150872	4.23983	2.2369e-05	0.000104689	Teff	EXOSC7	AAVS1
ENSG00000211456.13	141.456	-0.664941	0.114618	-5.80137	6.57762e-09	4.91601e-08	Teff	SACM1L	AAVS1
ENSG00000163818.20	30.1031	-1.41398	0.224658	-6.29392	3.09539e-10	2.68783e-09	Teff	LZTFL1	AAVS1
ENSG00000173585.17	2.4802	-4.47427	1.06785	-4.18997	2.78989e-05	0.000128375	Teff	CCR9	AAVS1
ENSG00000163820.16	18.0674	-1.06329	0.27456	-3.87269	0.000107639	0.000446334	Teff	FYCO1	AAVS1
ENSG00000172215.6	27.0605	-1.42134	0.247026	-5.75381	8.72525e-09	6.43183e-08	Teff	CXCR6	AAVS1
ENSG00000183625.16	4.05645	-4.66136	0.947939	-4.91737	8.77164e-07	5.08509e-06	Teff	CCR3	AAVS1
ENSG00000121807.7	73.5508	-2.32988	0.170433	-13.6703	1.52725e-42	8.00864e-41	Teff	CCR2	AAVS1
ENSG00000160791.14	49.0194	-3.67951	0.281436	-13.0741	4.63207e-39	2.09559e-37	Teff	CCR5	AAVS1
ENSG00000163827.14	2.09425	-3.93101	1.07026	-3.67296	0.000239758	0.000923525	Teff	LRRC2	AAVS1
ENSG00000178038.17	1.11721	-3.12874	1.26757	-2.46829	0.013576	0.0347931	Teff	ALS2CL	AAVS1
ENSG00000160796.18	25.1521	-0.954349	0.246754	-3.86762	0.000109902	0.000454785	Teff	NBEAL2	AAVS1
ENSG00000181555.22	275.428	-0.622223	0.0970286	-6.41278	1.42892e-10	1.27929e-09	Teff	SETD2	AAVS1
ENSG00000088727.14	9.75499	1.47262	0.388423	3.79129	0.000149866	0.000601812	Teff	KIF9	AAVS1
ENSG00000114646.10	1.02193	3.3677	1.28271	2.62546	0.0086533	0.0233505	Teff	CSPG5	AAVS1
ENSG00000173473.11	647.257	0.271753	0.0582465	4.66556	3.0777e-06	1.63836e-05	Teff	SMARCC1	AAVS1
ENSG00000047849.22	160.78	0.446048	0.0979362	4.55448	5.25162e-06	2.70814e-05	Teff	MAP4	AAVS1
ENSG00000164045.12	45.8038	1.55288	0.194614	7.97928	1.47192e-15	1.9696e-14	Teff	CDC25A	AAVS1
ENSG00000289043.1	3.17667	-2.0028	0.762217	-2.6276	0.00859901	0.023236	Teff	ENSG00000289043	AAVS1
ENSG00000164051.14	23.5462	0.849624	0.247451	3.4335	0.000595846	0.00213201	Teff	CCDC51	AAVS1
ENSG00000164054.17	132.408	-0.729572	0.116235	-6.27668	3.45884e-10	2.98897e-09	Teff	SHISA5	AAVS1
ENSG00000114268.12	28.3223	4.48174	0.437754	10.238	1.33931e-24	3.12138e-23	Teff	PFKFB4	AAVS1
ENSG00000010256.11	42.2424	1.38273	0.195802	7.06189	1.64254e-12	1.74072e-11	Teff	UQCRC1	AAVS1
ENSG00000225697.13	16.5961	1.17172	0.296646	3.9499	7.81832e-05	0.000332912	Teff	SLC26A6	AAVS1
ENSG00000213672.8	17.7035	2.16011	0.330028	6.54523	5.94045e-11	5.50138e-10	Teff	NCKIPSD	AAVS1
ENSG00000114302.16	219.549	-0.27673	0.090883	-3.0449	0.00232758	0.00729957	Teff	PRKAR2A	AAVS1
ENSG00000178537.10	29.2442	-1.08026	0.223202	-4.83983	1.29952e-06	7.34381e-06	Teff	SLC25A20	AAVS1
ENSG00000177479.20	207.954	0.513744	0.0945039	5.43622	5.44232e-08	3.68395e-07	Teff	ARIH2	AAVS1
ENSG00000178035.13	137.781	1.69142	0.133129	12.7052	5.53509e-37	2.29224e-35	Teff	IMPDH2	AAVS1
ENSG00000172053.18	95.8299	-0.395578	0.123553	-3.20169	0.00136624	0.00452268	Teff	QARS1	AAVS1
ENSG00000172046.21	30.43	-0.623354	0.215798	-2.8886	0.00386959	0.0115034	Teff	USP19	AAVS1
ENSG00000188315.8	13.5063	-2.12656	0.36031	-5.90204	3.59041e-09	2.76467e-08	Teff	C3orf62	AAVS1
ENSG00000067560.14	562.187	0.154381	0.0660805	2.33625	0.019478	0.0475211	Teff	RHOA	AAVS1
ENSG00000235908.1	3.49893	-2.21103	0.733034	-3.01628	0.002559	0.0079497	Teff	RHOA-IT1	AAVS1
ENSG00000145022.5	12.8055	-1.61809	0.34978	-4.62601	3.72773e-06	1.96305e-05	Teff	TCTA	AAVS1
ENSG00000164068.16	6.79746	-1.14626	0.476659	-2.40479	0.0161818	0.0404196	Teff	RNF123	AAVS1
ENSG00000176095.12	19.2057	-1.03202	0.276696	-3.72979	0.000191637	0.000752342	Teff	IP6K1	AAVS1
ENSG00000183763.9	13.4375	1.1343	0.34615	3.27692	0.00104947	0.00355943	Teff	TRAIP	AAVS1
ENSG00000003756.17	191.605	-0.731166	0.0982118	-7.44479	9.71016e-14	1.13644e-12	Teff	RBM5	AAVS1
ENSG00000114353.17	278.893	-0.257053	0.0775482	-3.31475	0.000917241	0.00314864	Teff	GNAI2	AAVS1
ENSG00000214706.12	16.6356	1.25545	0.31015	4.04788	5.16837e-05	0.000226279	Teff	IFRD2	AAVS1
ENSG00000114383.10	87.1894	-0.367645	0.133827	-2.74717	0.00601121	0.0169584	Teff	TUSC2	AAVS1
ENSG00000068028.18	98.8028	-0.369366	0.131162	-2.81611	0.00486085	0.0140468	Teff	RASSF1	AAVS1
ENSG00000114395.11	20.2104	-0.939692	0.260512	-3.6071	0.000309637	0.0011672	Teff	CYB561D2	AAVS1
ENSG00000088543.15	16.156	1.70997	0.31762	5.3837	7.29708e-08	4.87609e-07	Teff	C3orf18	AAVS1
ENSG00000114735.10	59.4265	2.12609	0.177064	12.0075	3.24679e-33	1.1375e-31	Teff	HEMK1	AAVS1
ENSG00000114737.16	334.162	2.33109	0.101615	22.9403	1.84188e-116	5.21897e-114	Teff	CISH	AAVS1
ENSG00000114738.11	54.6827	1.02219	0.176356	5.79618	6.78412e-09	5.06567e-08	Teff	MAPKAPK3	AAVS1
ENSG00000145050.19	114.691	1.68303	0.122849	13.7	1.01531e-42	5.37646e-41	Teff	MANF	AAVS1
ENSG00000259956.2	134.276	-0.278651	0.105448	-2.64254	0.00822876	0.0223667	Teff	RBM15B	AAVS1
ENSG00000164080.14	60.7325	-0.560818	0.150521	-3.72584	0.000194664	0.000763853	Teff	RAD54L2	AAVS1
ENSG00000114767.7	11.4572	0.891533	0.374165	2.38273	0.017185	0.0426416	Teff	RRP9	AAVS1
ENSG00000041880.15	30.3204	-0.920627	0.213218	-4.31777	1.57616e-05	7.53822e-05	Teff	PARP3	AAVS1
ENSG00000164086.10	50.4789	-0.952503	0.172419	-5.52434	3.30725e-08	2.30537e-07	Teff	DUSP7	AAVS1
ENSG00000164087.8	31.5531	0.893861	0.220694	4.05023	5.11677e-05	0.000224385	Teff	POC1A	AAVS1
ENSG00000023330.15	38.455	0.953082	0.192926	4.94016	7.80604e-07	4.55969e-06	Teff	ALAS1	AAVS1
ENSG00000164088.18	63.0739	-0.371079	0.151826	-2.44411	0.014521	0.0368119	Teff	PPM1M	AAVS1
ENSG00000164091.12	510.322	-0.390681	0.0637758	-6.12585	9.02026e-10	7.42539e-09	Teff	WDR82	AAVS1
ENSG00000168237.18	6.54414	-1.34044	0.500399	-2.67875	0.00738977	0.0203603	Teff	GLYCTK	AAVS1
ENSG00000114841.18	5.3504	-1.74038	0.564058	-3.08547	0.00203229	0.00646387	Teff	DNAH1	AAVS1
ENSG00000168268.11	2.45999	2.55297	0.971329	2.62833	0.00858047	0.0231977	Teff	NT5DC2	AAVS1
ENSG00000163939.18	383.16	-0.260717	0.0679379	-3.83758	0.000124254	0.000507927	Teff	PBRM1	AAVS1
ENSG00000163938.17	271.813	1.15267	0.0800337	14.4023	5.00448e-47	3.18218e-45	Teff	GNL3	AAVS1
ENSG00000163935.14	71.8459	-0.709717	0.14605	-4.8594	1.1774e-06	6.70765e-06	Teff	SFMBT1	AAVS1
ENSG00000163933.10	26.7009	0.991105	0.254667	3.89176	9.95178e-05	0.000415971	Teff	RFT1	AAVS1
ENSG00000163932.16	55.7729	0.776342	0.178443	4.35064	1.35739e-05	6.54814e-05	Teff	PRKCD	AAVS1
ENSG00000163931.17	411.23	0.445567	0.069868	6.37726	1.80282e-10	1.5981e-09	Teff	TKT	AAVS1
ENSG00000272886.6	94.6691	0.669426	0.12952	5.16852	2.35953e-07	1.48283e-06	Teff	DCP1A	AAVS1
ENSG00000157388.20	5.70745	3.31169	0.726376	4.55919	5.13513e-06	2.65145e-05	Teff	CACNA1D	AAVS1
ENSG00000016391.11	11.3652	1.11634	0.406207	2.7482	0.00599229	0.016911	Teff	CHDH	AAVS1
ENSG00000056736.10	9.15916	1.124	0.412388	2.72559	0.0064186	0.0179833	Teff	IL17RB	AAVS1
ENSG00000113811.12	239.994	1.0262	0.0876481	11.7081	1.15795e-31	3.763e-30	Teff	SELENOK	AAVS1
ENSG00000114251.15	1.61476	3.45997	1.09375	3.1634	0.0015594	0.00508806	Teff	WNT5A	AAVS1
ENSG00000180376.17	114.263	-1.28412	0.128074	-10.0264	1.16663e-23	2.59179e-22	Teff	CCDC66	AAVS1
ENSG00000163946.14	348.945	-0.23556	0.0741958	-3.17484	0.00149919	0.00492044	Teff	TASOR	AAVS1
ENSG00000163947.12	208.656	-1.79657	0.127257	-14.1176	2.95816e-45	1.75008e-43	Teff	ARHGEF3	AAVS1
ENSG00000168374.11	180.737	1.03624	0.108658	9.53671	1.47439e-21	2.87944e-20	Teff	ARF4	AAVS1
ENSG00000163681.16	95.3985	-0.323657	0.125801	-2.57277	0.010089	0.0267433	Teff	SLMAP	AAVS1
ENSG00000136068.16	49.7234	-0.953098	0.172832	-5.51458	3.4961e-08	2.43072e-07	Teff	FLNB	AAVS1
ENSG00000163686.15	8.20056	1.8625	0.473973	3.92955	8.5104e-05	0.000360103	Teff	ABHD6	AAVS1
ENSG00000168297.16	108.537	0.744802	0.128842	5.78073	7.43788e-09	5.52572e-08	Teff	PXK	AAVS1
ENSG00000168301.13	10.0012	0.933125	0.368182	2.53441	0.0112637	0.029518	Teff	KCTD6	AAVS1
ENSG00000163689.21	2.9562	2.86133	0.897488	3.18816	0.00143181	0.00471654	Teff	CFAP20DC	AAVS1
ENSG00000163634.12	363.746	0.265039	0.0728071	3.6403	0.000272324	0.0010393	Teff	THOC7	AAVS1
ENSG00000163635.20	176.276	-1.15425	0.102712	-11.2377	2.66204e-29	7.73285e-28	Teff	ATXN7	AAVS1
ENSG00000239653.1	6.93246	-1.09044	0.453016	-2.40706	0.0160814	0.0402052	Teff	PSMD6-AS2	AAVS1
ENSG00000151276.24	2.29787	2.44459	0.945996	2.58415	0.00976207	0.0259705	Teff	MAGI1	AAVS1
ENSG00000144749.14	47.3194	-0.930576	0.188125	-4.94658	7.55288e-07	4.42461e-06	Teff	LRIG1	AAVS1
ENSG00000163376.11	19.4879	0.702062	0.261416	2.68562	0.00723964	0.0200047	Teff	KBTBD8	AAVS1
ENSG00000241316.8	8.64793	-1.28718	0.410074	-3.13889	0.00169587	0.00549778	Teff	SUCLG2-DT	AAVS1
ENSG00000241506.1	8.09709	1.24749	0.431257	2.89269	0.00381955	0.0113714	Teff	PSMC1P1	AAVS1
ENSG00000144747.17	445.495	0.202888	0.0727553	2.78864	0.00529301	0.0151385	Teff	TMF1	AAVS1
ENSG00000144746.7	656.8	-0.263129	0.0620711	-4.23916	2.2436e-05	0.000104942	Teff	ARL6IP5	AAVS1
ENSG00000114541.15	206.597	0.759279	0.100491	7.5557	4.16621e-14	5.03656e-13	Teff	FRMD4B	AAVS1
ENSG00000114861.24	337.538	-1.31168	0.0823393	-15.9302	3.91379e-57	3.45419e-55	Teff	FOXP1	AAVS1
ENSG00000163412.13	102.628	-1.02926	0.1168	-8.81217	1.22746e-18	2.02499e-17	Teff	EIF4E3	AAVS1
ENSG00000241163.10	6.71318	5.51037	0.912127	6.04123	1.52941e-09	1.23016e-08	Teff	LINC00877	AAVS1
ENSG00000163602.12	618.763	2.03476	0.0622345	32.695	1.83773e-234	4.24016e-231	Teff	RYBP	AAVS1
ENSG00000163605.15	403.664	0.323815	0.0659216	4.91212	9.00949e-07	5.20989e-06	Teff	PPP4R2	AAVS1
ENSG00000114480.13	94.9549	2.20927	0.149299	14.7976	1.51876e-49	1.03065e-47	Teff	GBE1	AAVS1
ENSG00000184500.16	1.84564	3.5802	1.07474	3.33123	0.00086463	0.00298453	Teff	PROS1	AAVS1
ENSG00000169379.17	57.886	0.785159	0.160454	4.89337	9.91216e-07	5.6972e-06	Teff	ARL13B	AAVS1
ENSG00000080200.10	82.0425	0.441859	0.145606	3.03462	0.00240841	0.00751801	Teff	CRYBG3	AAVS1
ENSG00000170854.18	126.793	0.724812	0.111324	6.51081	7.47458e-11	6.8631e-10	Teff	RIOX2	AAVS1
ENSG00000080822.17	145.333	-0.571195	0.127296	-4.48715	7.21811e-06	3.63177e-05	Teff	CLDND1	AAVS1
ENSG00000250562.1	26.22	0.789073	0.229933	3.43176	0.000599688	0.00214425	Teff	RPL38P4	AAVS1
ENSG00000154165.5	64.3085	-2.78243	0.196583	-14.154	1.76534e-45	1.05993e-43	Teff	GPR15	AAVS1
ENSG00000057019.16	6.99908	1.38013	0.472667	2.91988	0.00350167	0.010518	Teff	DCBLD2	AAVS1
ENSG00000184220.12	65.9372	1.82446	0.160062	11.3985	4.25556e-30	1.29195e-28	Teff	CMSS1	AAVS1
ENSG00000154174.8	188.613	0.50461	0.0982124	5.13794	2.77766e-07	1.72879e-06	Teff	TOMM70	AAVS1
ENSG00000181458.10	4.61881	4.03368	0.90301	4.46693	7.93511e-06	3.96044e-05	Teff	TMEM45A	AAVS1
ENSG00000114354.15	214.993	0.934026	0.0972556	9.60383	7.70309e-22	1.53596e-20	Teff	TFG	AAVS1
ENSG00000081148.12	1.38891	-3.45574	1.1699	-2.95389	0.00313799	0.00953381	Teff	IMPG2	AAVS1
ENSG00000138468.16	195.661	-1.14554	0.0925881	-12.3724	3.68537e-35	1.40383e-33	Teff	SENP7	AAVS1
ENSG00000174173.7	94.9763	0.633271	0.124772	5.07543	3.86629e-07	2.35729e-06	Teff	TRMT10C	AAVS1
ENSG00000081154.12	282.746	0.517678	0.0815639	6.3469	2.19691e-10	1.93364e-09	Teff	PCNP	AAVS1
ENSG00000066422.6	195.429	-0.39905	0.102659	-3.88716	0.000101424	0.000422735	Teff	ZBTB11	AAVS1
ENSG00000256628.4	3.48652	-2.26725	0.721018	-3.14451	0.00166366	0.00540096	Teff	ZBTB11-AS1	AAVS1
ENSG00000144815.17	95.1782	-1.39979	0.129935	-10.773	4.61859e-27	1.20704e-25	Teff	NXPE3	AAVS1
ENSG00000144802.11	63.7549	0.871409	0.149886	5.81381	6.10685e-09	4.58326e-08	Teff	NFKBIZ	AAVS1
ENSG00000114423.23	66.8382	-0.96276	0.14529	-6.62648	3.43787e-11	3.26426e-10	Teff	CBLB	AAVS1
ENSG00000114439.19	325.378	-0.25037	0.0784094	-3.19311	0.00140748	0.00464966	Teff	BBX	AAVS1
ENSG00000279277.2	11.5269	-1.27371	0.370038	-3.44212	0.000577184	0.00207342	Teff	ENSG00000279277	AAVS1
ENSG00000114446.5	97.1199	0.38722	0.126905	3.05126	0.00227885	0.00716202	Teff	IFT57	AAVS1
ENSG00000114455.15	3.8845	2.03199	0.682956	2.97529	0.00292715	0.00897427	Teff	HHLA2	AAVS1
ENSG00000163507.15	201.945	0.878969	0.0985625	8.91788	4.75283e-19	8.03801e-18	Teff	CIP2A	AAVS1
ENSG00000163519.14	133.468	-1.32162	0.121186	-10.9058	1.0819e-27	2.92693e-26	Teff	TRAT1	AAVS1
ENSG00000177707.11	29.5105	0.972931	0.236044	4.12181	3.759e-05	0.000169019	Teff	NECTIN3	AAVS1
ENSG00000153283.13	264.72	-2.18717	0.106913	-20.4575	5.15508e-93	9.25107e-91	Teff	CD96	AAVS1
ENSG00000177494.6	153.456	5.83211	0.283006	20.6077	2.34046e-94	4.29555e-92	Teff	ZBED2	AAVS1
ENSG00000244720.1	12.3359	-3.94427	0.52986	-7.44398	9.76931e-14	1.14171e-12	Teff	NT5C3AP2	AAVS1
ENSG00000240891.8	23.6751	-1.20593	0.268207	-4.49624	6.91646e-06	3.49603e-05	Teff	PLCXD2	AAVS1
ENSG00000144824.21	10.3975	-1.8242	0.404954	-4.50472	6.64612e-06	3.36599e-05	Teff	PHLDB2	AAVS1
ENSG00000144827.9	65.3442	0.762342	0.148951	5.11808	3.08664e-07	1.91005e-06	Teff	ABHD10	AAVS1
ENSG00000114529.13	8.70749	2.03211	0.485267	4.18761	2.81907e-05	0.000129644	Teff	C3orf52	AAVS1
ENSG00000174500.13	52.3031	0.421572	0.169605	2.48561	0.0129329	0.0333353	Teff	GCSAM	AAVS1
ENSG00000091972.18	48.7588	2.41783	0.244727	9.87968	5.09973e-23	1.08376e-21	Teff	CD200	AAVS1
ENSG00000163606.11	21.1699	-1.03931	0.273951	-3.79379	0.000148363	0.000596664	Teff	CD200R1	AAVS1
ENSG00000163611.11	10.8489	1.14929	0.371314	3.09521	0.00196675	0.00627765	Teff	SPICE1	AAVS1
ENSG00000176542.10	149.467	-0.754347	0.101379	-7.44083	1.00055e-13	1.16846e-12	Teff	USF3	AAVS1
ENSG00000163617.11	29.9684	-1.57579	0.226368	-6.9612	3.37385e-12	3.502e-11	Teff	CCDC191	AAVS1
ENSG00000151576.10	48.6203	0.629413	0.174635	3.60416	0.00031317	0.0011793	Teff	QTRT2	AAVS1
ENSG00000181722.17	69.1807	-1.30302	0.1819	-7.16335	7.87288e-13	8.59155e-12	Teff	ZBTB20	AAVS1
ENSG00000121578.13	18.685	0.670529	0.270458	2.47923	0.0131665	0.033851	Teff	B4GALT4	AAVS1
ENSG00000031081.11	13.6208	1.12463	0.339336	3.31421	0.000919018	0.00315407	Teff	ARHGAP31	AAVS1
ENSG00000176142.13	66.0715	0.74464	0.147917	5.03419	4.79878e-07	2.88982e-06	Teff	TMEM39A	AAVS1
ENSG00000163389.12	93.2755	-0.60771	0.123095	-4.93692	7.93649e-07	4.63086e-06	Teff	POGLUT1	AAVS1
ENSG00000121594.12	14.4654	3.43304	0.453969	7.56227	3.961e-14	4.80647e-13	Teff	CD80	AAVS1
ENSG00000138495.7	344.006	1.05847	0.0831621	12.7278	4.14208e-37	1.72865e-35	Teff	COX17	AAVS1
ENSG00000082701.17	70.5402	-0.40324	0.149369	-2.69963	0.00694156	0.0192601	Teff	GSK3B	AAVS1
ENSG00000163428.4	203.565	-0.73856	0.0932858	-7.91718	2.42961e-15	3.21645e-14	Teff	LRRC58	AAVS1
ENSG00000065518.8	201.788	0.496804	0.102899	4.82805	1.37874e-06	7.7589e-06	Teff	NDUFB4	AAVS1
ENSG00000153767.10	72.6737	-0.368179	0.143179	-2.57146	0.010127	0.0268352	Teff	GTF2E1	AAVS1
ENSG00000051341.15	95.801	0.778925	0.161371	4.82691	1.38665e-06	7.79797e-06	Teff	POLQ	AAVS1
ENSG00000180353.11	478.724	-0.620011	0.0709111	-8.7435	2.25998e-18	3.68324e-17	Teff	HCLS1	AAVS1
ENSG00000243544.3	13.6975	-1.24026	0.327417	-3.78801	0.000151857	0.000608748	Teff	RN7SL172P	AAVS1
ENSG00000222057.1	17.2286	-1.57065	0.302086	-5.19935	1.99983e-07	1.27062e-06	Teff	RNU4-62P	AAVS1
ENSG00000173226.17	60.5634	0.423706	0.153325	2.76346	0.00571923	0.0161998	Teff	IQCB1	AAVS1
ENSG00000145088.9	11.0446	2.07035	0.432407	4.78796	1.68488e-06	9.36424e-06	Teff	EAF2	AAVS1
ENSG00000145103.15	2.10432	2.77152	1.03612	2.67491	0.00747493	0.0205704	Teff	ILDR1	AAVS1
ENSG00000114013.16	21.4505	0.902517	0.265681	3.39699	0.000681315	0.00240681	Teff	CD86	AAVS1
ENSG00000160124.9	58.0034	1.51813	0.175454	8.65257	5.03503e-18	8.00716e-17	Teff	MIX23	AAVS1
ENSG00000114023.16	440.509	1.88931	0.072822	25.9442	2.11166e-148	9.47372e-146	Teff	FAM162A	AAVS1
ENSG00000196981.4	14.3362	-1.49069	0.324969	-4.58716	4.49319e-06	2.33944e-05	Teff	WDR5B	AAVS1
ENSG00000272758.7	10.5087	-0.981042	0.395025	-2.48349	0.0130101	0.0335075	Teff	WDR5B-DT	AAVS1
ENSG00000114030.13	58.1775	-0.506443	0.16645	-3.04261	0.00234537	0.00735107	Teff	KPNA1	AAVS1
ENSG00000163840.10	385.177	-0.24054	0.0924198	-2.60269	0.00924957	0.024795	Teff	DTX3L	AAVS1
ENSG00000173200.13	32.8264	-2.29166	0.239601	-9.56447	1.12776e-21	2.22127e-20	Teff	PARP15	AAVS1
ENSG00000169087.11	6.66567	-2.29705	0.522594	-4.39548	1.10529e-05	5.41449e-05	Teff	HSPBAP1	AAVS1
ENSG00000138463.9	9.0823	-1.05452	0.380737	-2.76968	0.00561119	0.0159413	Teff	SLC49A4	AAVS1
ENSG00000273033.2	6.90832	-1.51419	0.467375	-3.23978	0.00119621	0.00400912	Teff	LINC02035	AAVS1
ENSG00000065485.20	15.4593	1.52196	0.357378	4.25869	2.0563e-05	9.68259e-05	Teff	PDIA5	AAVS1
ENSG00000206527.10	80.8917	0.353326	0.140175	2.5206	0.0117155	0.0305731	Teff	HACD2	AAVS1
ENSG00000175455.16	161.557	-0.384269	0.100536	-3.82222	0.000132258	0.000538195	Teff	CCDC14	AAVS1
ENSG00000114491.14	72.5575	0.692751	0.141064	4.91092	9.06517e-07	5.23834e-06	Teff	UMPS	AAVS1
ENSG00000163848.21	382.515	-0.188693	0.0678408	-2.7814	0.00541244	0.0154582	Teff	ZNF148	AAVS1
ENSG00000114544.17	17.3789	-1.29412	0.288199	-4.49038	7.1095e-06	3.58344e-05	Teff	SLC41A3	AAVS1
ENSG00000070476.15	39.5247	-0.519536	0.185382	-2.80252	0.00507056	0.014572	Teff	ZXDC	AAVS1
ENSG00000073111.14	139.048	1.3211	0.13162	10.0372	1.0457e-23	2.33274e-22	Teff	MCM2	AAVS1
ENSG00000114626.18	7.72663	-2.72891	0.541564	-5.03894	4.68123e-07	2.8243e-06	Teff	ABTB1	AAVS1
ENSG00000175792.12	99.1424	0.458863	0.120554	3.80628	0.000141072	0.000570482	Teff	RUVBL1	AAVS1
ENSG00000163902.12	125.089	0.422198	0.11079	3.8108	0.000138515	0.0005621	Teff	RPN1	AAVS1
ENSG00000075785.14	303.804	0.500253	0.0752581	6.64717	2.98782e-11	2.85878e-10	Teff	RAB7A	AAVS1
ENSG00000273174.1	4.79517	-1.39623	0.560513	-2.49098	0.012739	0.0328985	Teff	ENSG00000273174	AAVS1
ENSG00000181789.14	47.2588	0.528493	0.174532	3.02807	0.00246124	0.00767106	Teff	COPG1	AAVS1
ENSG00000251474.7	18.3974	-0.880263	0.301223	-2.9223	0.00347462	0.0104426	Teff	RPL32P3	AAVS1
ENSG00000004399.13	1.59538	-3.65011	1.11489	-3.27398	0.00106045	0.00359442	Teff	PLXND1	AAVS1
ENSG00000203644.3	14.2455	-1.50623	0.32302	-4.66297	3.11677e-06	1.65861e-05	Teff	ENSG00000203644	AAVS1
ENSG00000017260.20	70.7631	0.368646	0.152927	2.4106	0.0159262	0.0398612	Teff	ATP2C1	AAVS1
ENSG00000034533.12	20.8035	-1.37502	0.273383	-5.02964	4.91397e-07	2.95259e-06	Teff	ASTE1	AAVS1
ENSG00000198585.12	25.897	-0.760006	0.225388	-3.37199	0.000746279	0.00261287	Teff	NUDT16	AAVS1
ENSG00000114686.9	168.914	0.828458	0.100113	8.2752	1.28238e-16	1.83453e-15	Teff	MRPL3	AAVS1
ENSG00000081307.15	120.526	0.855211	0.114409	7.47506	7.7169e-14	9.10414e-13	Teff	UBA5	AAVS1
ENSG00000113971.21	28.5217	-0.733434	0.226678	-3.23557	0.00121399	0.00406282	Teff	NPHP3	AAVS1
ENSG00000163781.14	315.58	0.409555	0.0781761	5.23888	1.61554e-07	1.03748e-06	Teff	TOPBP1	AAVS1
ENSG00000144867.13	138.548	0.569791	0.114334	4.98355	6.2427e-07	3.71092e-06	Teff	SRPRB	AAVS1
ENSG00000154917.11	2.9751	2.33517	0.807325	2.89248	0.00382208	0.0113755	Teff	RAB6B	AAVS1
ENSG00000154928.19	5.09246	4.64092	0.923376	5.02603	5.0074e-07	3.00425e-06	Teff	EPHB1	AAVS1
ENSG00000174579.5	219.628	-0.655872	0.0833012	-7.8735	3.44843e-15	4.49884e-14	Teff	MSL2	AAVS1
ENSG00000114054.14	14.6703	0.930159	0.311752	2.98365	0.00284832	0.00876252	Teff	PCCB	AAVS1
ENSG00000158092.7	87.8579	-0.534032	0.129728	-4.11656	3.84577e-05	0.000172488	Teff	NCK1	AAVS1
ENSG00000114098.18	66.0699	-0.486903	0.155322	-3.13481	0.00171966	0.00556599	Teff	ARMC8	AAVS1
ENSG00000184432.11	357.555	0.242904	0.0761162	3.19122	0.00141671	0.0046773	Teff	COPB2	AAVS1
ENSG00000114120.14	266.718	0.341987	0.0820496	4.16805	3.07218e-05	0.000140483	Teff	SLC25A36	AAVS1
ENSG00000155893.13	35.2923	0.640819	0.205831	3.11332	0.00184993	0.00595064	Teff	PXYLP1	AAVS1
ENSG00000155903.14	191.265	-0.484078	0.0897397	-5.39425	6.88103e-08	4.60952e-07	Teff	RASA2	AAVS1
ENSG00000069849.11	307.133	0.690937	0.0793174	8.71104	3.01103e-18	4.85341e-17	Teff	ATP1B3	AAVS1
ENSG00000114126.18	109.08	-0.439766	0.122221	-3.59811	0.000320538	0.00120508	Teff	TFDP2	AAVS1
ENSG00000175066.16	31.8346	-0.584507	0.209112	-2.79519	0.005187	0.0148696	Teff	GK5	AAVS1
ENSG00000114127.11	499.121	-0.326302	0.0834054	-3.91225	9.14418e-05	0.000384804	Teff	XRN1	AAVS1
ENSG00000120756.13	9.84678	2.36885	0.454539	5.21155	1.87271e-07	1.19314e-06	Teff	PLS1	AAVS1
ENSG00000163714.18	755.717	0.664626	0.0602536	11.0305	2.72397e-28	7.58532e-27	Teff	U2SURP	AAVS1
ENSG00000181804.15	16.5566	-3.40058	0.439175	-7.74311	9.70149e-15	1.23183e-13	Teff	SLC9A9	AAVS1
ENSG00000152952.12	2.42024	2.57485	0.915383	2.81287	0.00491011	0.0141638	Teff	PLOD2	AAVS1
ENSG00000188313.13	109.548	1.53935	0.160771	9.57482	1.02034e-21	2.01708e-20	Teff	PLSCR1	AAVS1
ENSG00000163754.18	29.8523	-0.983121	0.221718	-4.43411	9.24549e-06	4.57207e-05	Teff	GYG1	AAVS1
ENSG00000071794.16	122.656	0.469723	0.113256	4.14746	3.36188e-05	0.000152608	Teff	HLTF	AAVS1
ENSG00000144895.12	182.837	0.382381	0.104534	3.65795	0.000254239	0.000975812	Teff	EIF2A	AAVS1
ENSG00000240137.8	5.59817	-3.18559	0.674342	-4.72399	2.31259e-06	1.2576e-05	Teff	ERICH6-AS1	AAVS1
ENSG00000181788.4	135.336	0.92581	0.112532	8.22711	1.91783e-16	2.70759e-15	Teff	SIAH2	AAVS1
ENSG00000144893.13	2.78511	2.83245	0.913471	3.10076	0.00193026	0.00617218	Teff	MED12L	AAVS1
ENSG00000174946.7	374.188	-1.14359	0.0831025	-13.7611	4.3654e-43	2.36596e-41	Teff	GPR171	AAVS1
ENSG00000138271.6	5.27774	3.73714	0.814429	4.58866	4.46104e-06	2.3242e-05	Teff	GPR87	AAVS1
ENSG00000239941.1	1.74337	-3.20072	1.11525	-2.86996	0.00410524	0.0121125	Teff	LINC02917	AAVS1
ENSG00000152601.18	1006.16	-0.360959	0.0489855	-7.36869	1.72308e-13	1.97512e-12	Teff	MBNL1	AAVS1
ENSG00000169860.7	4.70721	2.1084	0.620869	3.39588	0.00068408	0.00241499	Teff	P2RY1	AAVS1
ENSG00000181467.5	149.116	-1.35524	0.108093	-12.5377	4.64207e-36	1.82419e-34	Teff	RAP2B	AAVS1
ENSG00000114790.13	1.22753	3.01573	1.17301	2.57094	0.0101423	0.0268714	Teff	ARHGEF26	AAVS1
ENSG00000174953.14	344.969	-0.300984	0.0825406	-3.6465	0.000265836	0.00101598	Teff	DHX36	AAVS1
ENSG00000163655.16	111.243	0.27156	0.116716	2.32668	0.0199824	0.0485756	Teff	GMPS	AAVS1
ENSG00000114850.7	382.208	0.261034	0.0718371	3.63369	0.000279401	0.00106404	Teff	SSR3	AAVS1
ENSG00000243926.3	4.71789	-1.58106	0.627583	-2.51928	0.0117596	0.0306733	Teff	TIPARP-AS1	AAVS1
ENSG00000163659.13	86.1986	-0.985158	0.138051	-7.13619	9.59543e-13	1.03941e-11	Teff	TIPARP	AAVS1
ENSG00000240875.6	5.39824	-2.13279	0.583922	-3.65253	0.000259672	0.000994537	Teff	LINC00886	AAVS1
ENSG00000230457.3	30.9635	-1.59613	0.248808	-6.41508	1.40747e-10	1.26079e-09	Teff	PA2G4P4	AAVS1
ENSG00000241135.8	1.67216	4.07335	1.10094	3.69987	0.000215706	0.000836909	Teff	LINC00881	AAVS1
ENSG00000163660.12	332.02	-0.524208	0.0980564	-5.34599	8.99248e-08	5.94019e-07	Teff	CCNL1	AAVS1
ENSG00000174891.14	184.539	0.343291	0.104442	3.28689	0.001013	0.00345022	Teff	RSRC1	AAVS1
ENSG00000243314.1	2.44074	-2.50818	0.896584	-2.79748	0.00515026	0.014772	Teff	ENSG00000243314	AAVS1
ENSG00000079257.8	17.5406	0.694125	0.282226	2.45946	0.0139144	0.0355027	Teff	LXN	AAVS1
ENSG00000118855.21	62.5264	-1.27462	0.162412	-7.84802	4.22649e-15	5.4873e-14	Teff	MFSD1	AAVS1
ENSG00000068885.15	31.6723	-0.81042	0.214495	-3.77827	0.000157919	0.00063101	Teff	IFT80	AAVS1
ENSG00000113810.16	2035.29	0.54041	0.0450366	11.9994	3.58075e-33	1.25179e-31	Teff	SMC4	AAVS1
ENSG00000238741.1	7.55314	-1.4387	0.458181	-3.14002	0.00168935	0.00548057	Teff	SCARNA7	AAVS1
ENSG00000169251.13	121.15	0.681114	0.110658	6.15514	7.50135e-10	6.24185e-09	Teff	NMD3	AAVS1
ENSG00000114209.15	322.953	0.187678	0.0720937	2.60325	0.00923435	0.0247624	Teff	PDCD10	AAVS1
ENSG00000241120.1	5.79831	-1.14126	0.492875	-2.31551	0.0205849	0.0498451	Teff	HMGN1P8	AAVS1
ENSG00000173905.9	25.6552	1.31347	0.257531	5.10024	3.39225e-07	2.0832e-06	Teff	GOLIM4	AAVS1
ENSG00000173890.17	37.2162	1.08403	0.212896	5.09184	3.54609e-07	2.17354e-06	Teff	GPR160	AAVS1
ENSG00000173889.16	256.338	-0.708201	0.0837566	-8.45546	2.77998e-17	4.19621e-16	Teff	PHC3	AAVS1
ENSG00000163558.13	93.2155	0.38643	0.124942	3.09286	0.00198235	0.00632246	Teff	PRKCI	AAVS1
ENSG00000136603.14	78.3486	0.61087	0.153551	3.97828	6.94146e-05	0.000297536	Teff	SKIL	AAVS1
ENSG00000163584.18	283.63	2.23203	0.198347	11.2532	2.23401e-29	6.53649e-28	Teff	RPL22L1	AAVS1
ENSG00000163577.8	9.45457	-0.955939	0.387547	-2.46664	0.0136386	0.0349203	Teff	EIF5A2	AAVS1
ENSG00000154310.17	251.434	-1.23103	0.098129	-12.545	4.23478e-36	1.67637e-34	Teff	TNIK	AAVS1
ENSG00000279673.2	4.40647	-1.77747	0.610758	-2.91027	0.00361114	0.0108167	Teff	ENSG00000279673	AAVS1
ENSG00000144959.11	33.1827	0.968122	0.233604	4.14429	3.40868e-05	0.000154506	Teff	NCEH1	AAVS1
ENSG00000114346.14	122.385	0.636213	0.110004	5.78354	7.31439e-09	5.4387e-08	Teff	ECT2	AAVS1
ENSG00000177565.18	369.486	-0.381558	0.0670239	-5.69287	1.24924e-08	9.06364e-08	Teff	TBL1XR1	AAVS1
ENSG00000172667.11	200.548	-1.15457	0.0964185	-11.9746	4.8282e-33	1.67699e-31	Teff	ZMAT3	AAVS1
ENSG00000121879.6	114.349	-0.611806	0.112211	-5.4523	4.97211e-08	3.38552e-07	Teff	PIK3CA	AAVS1
ENSG00000171109.19	85.1976	-0.355552	0.131599	-2.70177	0.0068971	0.0191466	Teff	MFN1	AAVS1
ENSG00000114450.11	12.6037	1.14115	0.338163	3.37455	0.000739352	0.00259199	Teff	GNB4	AAVS1
ENSG00000136518.17	137.398	0.367064	0.106966	3.43161	0.000600009	0.00214492	Teff	ACTL6A	AAVS1
ENSG00000136522.14	78.3281	0.405918	0.134228	3.0241	0.00249373	0.00776483	Teff	MRPL47	AAVS1
ENSG00000163728.11	479.852	-1.13052	0.0822702	-13.7416	5.72105e-43	3.06979e-41	Teff	TTC14	AAVS1
ENSG00000114416.19	502.433	0.307825	0.064766	4.75288	2.00537e-06	1.10016e-05	Teff	FXR1	AAVS1
ENSG00000205981.9	99.9431	0.45641	0.131906	3.46012	0.00053993	0.00195525	Teff	DNAJC19	AAVS1
ENSG00000058063.16	175.508	-0.330624	0.100576	-3.28731	0.00101148	0.00344578	Teff	ATP11B	AAVS1
ENSG00000078081.8	6.53759	2.78057	0.622351	4.46785	7.90096e-06	3.94584e-05	Teff	LAMP3	AAVS1
ENSG00000053524.13	6.98809	-1.44583	0.477134	-3.03025	0.00244353	0.00761882	Teff	MCF2L2	AAVS1
ENSG00000176597.12	9.04712	5.28552	0.820585	6.44116	1.18566e-10	1.06862e-09	Teff	B3GNT5	AAVS1
ENSG00000240024.7	31.7615	0.826127	0.218697	3.7775	0.000158412	0.000632669	Teff	LINC00888	AAVS1
ENSG00000114796.16	91.2668	-2.08309	0.144876	-14.3784	7.07003e-47	4.4088e-45	Teff	KLHL24	AAVS1
ENSG00000163872.16	124.433	1.20151	0.116478	10.3153	6.00645e-25	1.42662e-23	Teff	YEATS2	AAVS1
ENSG00000175193.14	54.9982	0.667444	0.160889	4.14848	3.34685e-05	0.000152096	Teff	PARL	AAVS1
ENSG00000114770.17	28.6721	-1.1533	0.248631	-4.63862	3.5074e-06	1.8567e-05	Teff	ABCC5	AAVS1
ENSG00000175166.17	159.229	0.302019	0.0941819	3.20676	0.00134239	0.00444919	Teff	PSMD2	AAVS1
ENSG00000114867.22	368.081	0.669109	0.081473	8.21265	2.16361e-16	3.0466e-15	Teff	EIF4G1	AAVS1
ENSG00000175182.15	11.0409	1.01035	0.394739	2.55955	0.0104808	0.0276729	Teff	FAM131A	AAVS1
ENSG00000163882.10	85.1116	1.18991	0.15484	7.6848	1.53239e-14	1.91857e-13	Teff	POLR2H	AAVS1
ENSG00000177383.5	49.3657	0.718448	0.16844	4.26531	1.99623e-05	9.41619e-05	Teff	MAGEF1	AAVS1
ENSG00000156931.16	53.9448	-0.467514	0.164215	-2.84697	0.00441378	0.012905	Teff	VPS8	AAVS1
ENSG00000073803.14	75.0238	0.540669	0.144896	3.73143	0.000190394	0.000747642	Teff	MAP3K13	AAVS1
ENSG00000136527.19	275.126	0.670006	0.0908253	7.37687	1.62055e-13	1.86288e-12	Teff	TRA2B	AAVS1
ENSG00000244405.8	1.78438	4.12612	1.08537	3.80159	0.000143768	0.000579484	Teff	ETV5	AAVS1
ENSG00000090520.12	124.347	0.353937	0.109837	3.22238	0.00127128	0.00423874	Teff	DNAJB11	AAVS1
ENSG00000163918.12	141.355	1.03876	0.119979	8.65783	4.8082e-18	7.68884e-17	Teff	RFC4	AAVS1
ENSG00000073849.16	261.799	-0.975322	0.0905322	-10.7732	4.6069e-27	1.20593e-25	Teff	ST6GAL1	AAVS1
ENSG00000163923.10	31.8449	0.945452	0.214301	4.41178	1.02522e-05	5.03906e-05	Teff	RPL39L	AAVS1
ENSG00000136514.3	21.8096	-0.969527	0.261496	-3.70762	0.000209214	0.000814418	Teff	RTP4	AAVS1
ENSG00000113916.18	55.6068	0.97471	0.170989	5.70041	1.19519e-08	8.6992e-08	Teff	BCL6	AAVS1
ENSG00000289331.2	2.14015	3.34992	1.05243	3.18304	0.00145739	0.00479296	Teff	ENSG00000289331	AAVS1
ENSG00000188001.10	69.8426	2.48516	0.191099	13.0046	1.15187e-38	5.06915e-37	Teff	TPRG1	AAVS1
ENSG00000163347.6	3.89172	4.17187	0.955465	4.36632	1.26356e-05	6.12659e-05	Teff	CLDN1	AAVS1
ENSG00000196083.10	37.01	2.35695	0.23784	9.90981	3.77375e-23	8.11582e-22	Teff	IL1RAP	AAVS1
ENSG00000231047.1	3.16164	2.70083	0.833744	3.2394	0.00119783	0.00401373	Teff	GCNT1P3	AAVS1
ENSG00000180611.7	32.6745	1.99067	0.246737	8.06797	7.14746e-16	9.77465e-15	Teff	MB21D2	AAVS1
ENSG00000198836.11	215.805	0.333958	0.0877535	3.80564	0.00014144	0.000571529	Teff	OPA1	AAVS1
ENSG00000114315.4	3.49453	2.31544	0.761089	3.04228	0.00234796	0.00735633	Teff	HES1	AAVS1
ENSG00000133657.17	229.73	0.532361	0.0903243	5.89388	3.77222e-09	2.89844e-08	Teff	ATP13A3	AAVS1
ENSG00000185112.6	26.6287	0.696087	0.256478	2.71402	0.00664722	0.0185326	Teff	FAM43A	AAVS1
ENSG00000173950.16	10.3032	-0.878094	0.36113	-2.43152	0.0150358	0.0379501	Teff	XXYLT1	AAVS1
ENSG00000114331.16	209.138	-0.712021	0.088741	-8.02358	1.02704e-15	1.39158e-14	Teff	ACAP2	AAVS1
ENSG00000223711.2	1.80965	-3.34404	1.14049	-2.93211	0.00336665	0.0101502	Teff	ENSG00000223711	AAVS1
ENSG00000072274.14	450.579	1.79276	0.0809617	22.1433	1.20939e-108	2.95952e-106	Teff	TFRC	AAVS1
ENSG00000161217.12	130.673	-0.47854	0.105363	-4.54181	5.57734e-06	2.86422e-05	Teff	PCYT1A	AAVS1
ENSG00000174013.8	159.323	0.424922	0.104087	4.08238	4.45759e-05	0.000197137	Teff	FBXO45	AAVS1
ENSG00000163964.18	156.441	0.28833	0.115645	2.49323	0.0126587	0.0327434	Teff	PIGX	AAVS1
ENSG00000180370.10	448.105	-0.294989	0.0683682	-4.31471	1.59812e-05	7.63645e-05	Teff	PAK2	AAVS1
ENSG00000230732.4	29.3247	-0.907876	0.226074	-4.01584	5.92341e-05	0.000256554	Teff	ENSG00000230732	AAVS1
ENSG00000114503.11	120.756	0.262634	0.113303	2.31798	0.0204504	0.0495517	Teff	NCBP2	AAVS1
ENSG00000075711.21	108.845	-0.42136	0.113628	-3.70824	0.000208707	0.000812641	Teff	DLG1	AAVS1
ENSG00000161267.12	66.3189	1.56613	0.159933	9.79238	1.21399e-22	2.51439e-21	Teff	BDH1	AAVS1
ENSG00000122068.13	109.028	-0.643023	0.121307	-5.30081	1.15293e-07	7.54801e-07	Teff	FYTTD1	AAVS1
ENSG00000186001.14	95.7932	-0.629096	0.120368	-5.22643	1.72814e-07	1.10408e-06	Teff	LRCH3	AAVS1
ENSG00000114473.14	50.2016	2.31792	0.203195	11.4074	3.84137e-30	1.17282e-28	Teff	IQCG	AAVS1
ENSG00000226435.12	4.32008	2.1362	0.662266	3.22559	0.00125711	0.00419496	Teff	ANKRD18DP	AAVS1
ENSG00000182903.16	88.9443	-0.32554	0.127583	-2.5516	0.0107231	0.0282618	Teff	ZNF721	AAVS1
ENSG00000185619.19	56.8178	-0.649132	0.154012	-4.2148	2.49995e-05	0.000115925	Teff	PCGF3	AAVS1
ENSG00000272588.1	5.68742	-2.25239	0.571182	-3.94338	8.03399e-05	0.000341196	Teff	ENSG00000272588	AAVS1
ENSG00000249592.7	30.6169	-1.70708	0.245472	-6.95426	3.54405e-12	3.67394e-11	Teff	PCGF3-AS1	AAVS1
ENSG00000178950.18	105.484	-0.639429	0.129176	-4.95004	7.41977e-07	4.35137e-06	Teff	GAK	AAVS1
ENSG00000145214.14	16.4603	-1.37048	0.304544	-4.50009	6.79241e-06	3.439e-05	Teff	DGKQ	AAVS1
ENSG00000159692.17	148.611	-0.24579	0.101523	-2.42103	0.0154766	0.0388866	Teff	CTBP1	AAVS1
ENSG00000196810.5	20.7725	-0.816634	0.252261	-3.23726	0.00120682	0.00404135	Teff	CTBP1-DT	AAVS1
ENSG00000090316.16	76.2054	-0.518768	0.133388	-3.88916	0.00010059	0.000419801	Teff	MAEA	AAVS1
ENSG00000163945.19	53.0829	-0.861066	0.168656	-5.10546	3.29997e-07	2.03271e-06	Teff	UVSSA	AAVS1
ENSG00000244459.4	5.03569	-2.49375	0.641808	-3.8855	0.000102118	0.00042552	Teff	ENSG00000244459	AAVS1
ENSG00000163950.13	175.326	0.42118	0.107353	3.92332	8.73387e-05	0.000368786	Teff	SLBP	AAVS1
ENSG00000109685.19	361.095	0.757054	0.0753207	10.0511	9.08795e-24	2.03578e-22	Teff	NSD2	AAVS1
ENSG00000123933.17	45.5865	-3.84061	0.28216	-13.6114	3.42391e-42	1.74999e-40	Teff	MXD4	AAVS1
ENSG00000159733.14	44.3822	-0.818609	0.181442	-4.51169	6.43129e-06	3.26641e-05	Teff	ZFYVE28	AAVS1
ENSG00000168884.15	42.8141	0.948546	0.186655	5.08182	3.73834e-07	2.28358e-06	Teff	TNIP2	AAVS1
ENSG00000087266.17	35.8236	-0.846366	0.202963	-4.17005	3.04535e-05	0.000139296	Teff	SH3BP2	AAVS1
ENSG00000087274.19	179.673	-0.539799	0.0997578	-5.41109	6.26411e-08	4.20847e-07	Teff	ADD1	AAVS1
ENSG00000109736.15	53.7654	0.800105	0.16824	4.75573	1.97728e-06	1.08586e-05	Teff	MFSD10	AAVS1
ENSG00000087269.16	247.246	0.537218	0.088894	6.04335	1.50944e-09	1.2153e-08	Teff	NOP14	AAVS1
ENSG00000168824.15	5.52895	-2.6787	0.652482	-4.10539	4.03625e-05	0.000180281	Teff	NSG1	AAVS1
ENSG00000247708.8	10.5092	-1.17346	0.368288	-3.18625	0.00144128	0.00474483	Teff	STX18-AS1	AAVS1
ENSG00000152969.21	38.7602	0.585841	0.198046	2.9581	0.0030954	0.00942569	Teff	JAKMIP1	AAVS1
ENSG00000013288.9	47.8404	-1.41861	0.178742	-7.93665	2.07718e-15	2.76119e-14	Teff	MAN2B2	AAVS1
ENSG00000179010.16	283.486	-0.258133	0.0865825	-2.98136	0.00286972	0.00881995	Teff	MRFAP1	AAVS1
ENSG00000170846.17	16.8113	-0.689324	0.281614	-2.44776	0.0143748	0.0365157	Teff	ENSG00000170846	AAVS1
ENSG00000246526.3	27.624	-3.36264	0.317264	-10.5989	3.01603e-26	7.55222e-25	Teff	LINC02481	AAVS1
ENSG00000163993.7	6.4107	-1.57153	0.503449	-3.12152	0.00179918	0.00580359	Teff	S100P	AAVS1
ENSG00000178988.11	419.709	-0.670821	0.0776679	-8.63705	5.76846e-18	9.1519e-17	Teff	MRFAP1L1	AAVS1
ENSG00000186222.5	62.876	-0.472892	0.154743	-3.05598	0.00224327	0.00705707	Teff	BLOC1S4	AAVS1
ENSG00000170871.12	56.5405	-0.368458	0.156604	-2.35281	0.0186323	0.0457133	Teff	KIAA0232	AAVS1
ENSG00000132405.19	61	-0.698213	0.157738	-4.42639	9.58214e-06	4.73131e-05	Teff	TBC1D14	AAVS1
ENSG00000287104.2	6.20391	-1.20527	0.494002	-2.43981	0.0146951	0.0372064	Teff	ENSG00000287104	AAVS1
ENSG00000173011.12	30.3678	-0.807634	0.215746	-3.74345	0.000181514	0.000716779	Teff	TADA2B	AAVS1
ENSG00000109519.13	163.842	0.979434	0.0959039	10.2127	1.74023e-24	4.03829e-23	Teff	GRPEL1	AAVS1
ENSG00000196526.11	10.7352	1.60023	0.385822	4.14759	3.35994e-05	0.000152562	Teff	AFAP1	AAVS1
ENSG00000087008.16	28.5061	1.09981	0.230099	4.77971	1.75545e-06	9.73637e-06	Teff	ACOX3	AAVS1
ENSG00000071127.18	253.274	-0.256924	0.0825654	-3.11176	0.00185977	0.00597634	Teff	WDR1	AAVS1
ENSG00000178163.8	66.8607	-0.499967	0.15087	-3.3139	0.000920052	0.00315628	Teff	ZNF518B	AAVS1
ENSG00000205940.8	2.17939	2.38576	0.951023	2.50863	0.0121202	0.0314969	Teff	HSP90AB2P	AAVS1
ENSG00000038219.13	711.727	-0.733968	0.0749693	-9.79025	1.23991e-22	2.56085e-21	Teff	BOD1L1	AAVS1
ENSG00000118564.15	75.243	-0.441026	0.134226	-3.28568	0.00101735	0.00346432	Teff	FBXL5	AAVS1
ENSG00000237765.8	23.9055	-1.06174	0.244185	-4.34808	1.37334e-05	6.61674e-05	Teff	FAM200B	AAVS1
ENSG00000004468.13	167.056	-0.745018	0.113259	-6.57802	4.76742e-11	4.46369e-10	Teff	CD38	AAVS1
ENSG00000137441.8	11.5367	-2.06398	0.432379	-4.77356	1.81e-06	1.00046e-05	Teff	FGFBP2	AAVS1
ENSG00000169762.17	58.872	-0.549532	0.152555	-3.60219	0.000315552	0.00118744	Teff	TAPT1	AAVS1
ENSG00000151552.12	69.5948	0.752274	0.147707	5.093	3.52434e-07	2.16104e-06	Teff	QDPR	AAVS1
ENSG00000002549.13	131.743	1.71941	0.132104	13.0156	9.97173e-39	4.42454e-37	Teff	LAP3	AAVS1
ENSG00000163257.11	119.87	-0.455183	0.115599	-3.9376	8.23021e-05	0.000348979	Teff	DCAF16	AAVS1
ENSG00000109805.10	296.725	0.911923	0.0883637	10.3201	5.71589e-25	1.35961e-23	Teff	NCAPG	AAVS1
ENSG00000178177.17	65.0713	-0.514687	0.144928	-3.55133	0.000383291	0.00142344	Teff	LCORL	AAVS1
ENSG00000152990.14	2.77128	2.38767	0.835576	2.85751	0.00426978	0.0125361	Teff	ADGRA3	AAVS1
ENSG00000109606.13	168.954	0.690559	0.0956266	7.22142	5.14478e-13	5.68354e-12	Teff	DHX15	AAVS1
ENSG00000281501.1	16.834	-2.0112	0.318713	-6.31038	2.78358e-10	2.43014e-09	Teff	SEPSECS-AS1	AAVS1
ENSG00000038210.14	106.23	1.00533	0.133805	7.51343	5.75986e-14	6.85033e-13	Teff	PI4K2B	AAVS1
ENSG00000053900.11	93.3563	-0.359798	0.126329	-2.8481	0.00439808	0.0128637	Teff	ANAPC4	AAVS1
ENSG00000091490.11	267.585	-0.581835	0.0790717	-7.35832	1.86243e-13	2.1243e-12	Teff	SEL1L3	AAVS1
ENSG00000168214.22	821.729	1.5022	0.0691456	21.7252	1.1847e-104	2.73344e-102	Teff	RBPJ	AAVS1
ENSG00000109689.20	227.915	-0.844014	0.0827746	-10.1965	2.05474e-24	4.74765e-23	Teff	STIM2	AAVS1
ENSG00000047365.13	195.911	-1.2455	0.110877	-11.2332	2.80203e-29	8.12488e-28	Teff	ARAP2	AAVS1
ENSG00000181826.10	47.4462	-1.14573	0.184078	-6.22418	4.84094e-10	4.10641e-09	Teff	RELL1	AAVS1
ENSG00000169299.14	67.5299	0.641692	0.152308	4.21314	2.51849e-05	0.000116684	Teff	PGM2	AAVS1
ENSG00000065882.18	54.4771	-0.63379	0.165802	-3.82257	0.00013207	0.000537567	Teff	TBC1D1	AAVS1
ENSG00000249667.2	1.63882	-4.15416	1.1286	-3.68081	0.000232492	0.000897462	Teff	LINC01259	AAVS1
ENSG00000231160.12	1.7457	-4.28538	1.14771	-3.73384	0.000188581	0.000741424	Teff	KLF3-AS1	AAVS1
ENSG00000109787.13	90.1431	-2.69532	0.160502	-16.7931	2.74327e-63	2.75196e-61	Teff	KLF3	AAVS1
ENSG00000174125.8	8.50375	-3.3561	0.618172	-5.42908	5.66456e-08	3.82957e-07	Teff	TLR1	AAVS1
ENSG00000174130.13	10.8179	-1.61147	0.405921	-3.96992	7.18958e-05	0.000307763	Teff	TLR6	AAVS1
ENSG00000121895.8	50.388	0.621445	0.176078	3.52938	0.000416535	0.00153946	Teff	TMEM156	AAVS1
ENSG00000035928.17	524.775	0.496815	0.0695026	7.14816	8.79519e-13	9.55286e-12	Teff	RFC1	AAVS1
ENSG00000109814.12	64.2285	1.01323	0.151399	6.69247	2.19433e-11	2.12984e-10	Teff	UGDH	AAVS1
ENSG00000163683.12	53.9145	-0.504849	0.166363	-3.03463	0.00240832	0.00751801	Teff	SMIM14	AAVS1
ENSG00000078140.14	328.047	0.169242	0.0710414	2.3823	0.0172048	0.0426843	Teff	UBE2K	AAVS1
ENSG00000121892.15	362.142	0.25538	0.0804437	3.17464	0.00150022	0.00492182	Teff	PDS5A	AAVS1
ENSG00000168421.14	173.632	-0.284281	0.091426	-3.10941	0.00187464	0.00601935	Teff	RHOH	AAVS1
ENSG00000163694.15	23.5993	4.11656	0.453622	9.07487	1.13812e-19	2.00019e-18	Teff	RBM47	AAVS1
ENSG00000014824.14	120.022	0.336966	0.107347	3.13902	0.00169513	0.00549651	Teff	SLC30A9	AAVS1
ENSG00000124406.17	100.152	-0.437686	0.141913	-3.08418	0.00204112	0.0064881	Teff	ATP8A1	AAVS1
ENSG00000145246.14	8.32784	-1.45877	0.446937	-3.26394	0.00109875	0.00370945	Teff	ATP10D	AAVS1
ENSG00000170448.12	36.5681	0.676274	0.193327	3.49807	0.00046863	0.00171551	Teff	NFXL1	AAVS1
ENSG00000074966.11	38.3707	-2.68794	0.282012	-9.5313	1.55326e-21	3.0225e-20	Teff	TXK	AAVS1
ENSG00000283499.1	0.883461	-3.22019	1.37303	-2.34532	0.0190106	0.0465142	Teff	U6	AAVS1
ENSG00000075539.15	222.287	-0.301878	0.0987523	-3.05692	0.00223625	0.00703774	Teff	FRYL	AAVS1
ENSG00000145247.12	89.4015	-0.500372	0.131336	-3.80986	0.000139046	0.00056397	Teff	OCIAD2	AAVS1
ENSG00000163069.13	24.0719	1.05343	0.266663	3.9504	7.80205e-05	0.000332307	Teff	SGCB	AAVS1
ENSG00000109189.13	28.4341	-1.44835	0.236627	-6.12081	9.31016e-10	7.65233e-09	Teff	USP46	AAVS1
ENSG00000226950.8	54.1333	0.387188	0.153928	2.51538	0.0118904	0.0309696	Teff	DANCR	AAVS1
ENSG00000184178.17	21.1458	0.759963	0.267507	2.84091	0.00449846	0.0131264	Teff	SCFD2	AAVS1
ENSG00000229585.4	3.21755	-2.89656	0.85014	-3.40715	0.000656441	0.00232913	Teff	RPL21P44	AAVS1
ENSG00000157404.17	6.4464	-4.29002	0.764058	-5.61478	1.96815e-08	1.40033e-07	Teff	KIT	AAVS1
ENSG00000134852.15	70.0926	-0.551381	0.150645	-3.66013	0.000252091	0.000968257	Teff	CLOCK	AAVS1
ENSG00000223305.1	9.84992	-0.896004	0.382531	-2.3423	0.0191652	0.0468428	Teff	RN7SKP30	AAVS1
ENSG00000109255.11	3.29465	-2.21004	0.739862	-2.9871	0.00281638	0.00867583	Teff	NMU	AAVS1
ENSG00000090989.18	141.844	-0.450331	0.105364	-4.27407	1.91934e-05	9.08005e-05	Teff	EXOC1	AAVS1
ENSG00000287382.1	4.7258	-1.30063	0.545222	-2.38551	0.0170554	0.0423396	Teff	ENSG00000287382	AAVS1
ENSG00000128059.8	120.708	0.996234	0.115077	8.6571	4.83924e-18	7.73081e-17	Teff	PPAT	AAVS1
ENSG00000128050.9	294.966	1.84283	0.0901934	20.4319	8.7e-93	1.52732e-90	Teff	PAICS	AAVS1
ENSG00000174780.17	731.112	0.55994	0.0654439	8.55603	1.16819e-17	1.81243e-16	Teff	SRP72	AAVS1
ENSG00000084093.19	418.879	-0.445375	0.0666212	-6.68518	2.30639e-11	2.23057e-10	Teff	REST	AAVS1
ENSG00000145241.11	225.418	-0.352251	0.0877922	-4.01233	6.01233e-05	0.000260196	Teff	CENPC	AAVS1
ENSG00000033178.13	219.242	0.428191	0.0897101	4.77305	1.81455e-06	1.00217e-05	Teff	UBA6	AAVS1
ENSG00000083896.13	306.499	-0.279599	0.0773767	-3.61348	0.000302112	0.00114272	Teff	YTHDC1	AAVS1
ENSG00000173597.9	10.6472	-4.75222	0.710695	-6.68673	2.28216e-11	2.20846e-10	Teff	SULT1B1	AAVS1
ENSG00000018189.13	38.6181	-0.659023	0.200633	-3.28472	0.00102082	0.00347412	Teff	RUFY3	AAVS1
ENSG00000132463.15	313.014	0.773774	0.0796734	9.71181	2.68513e-22	5.4619e-21	Teff	GRSF1	AAVS1
ENSG00000156136.10	114.047	-0.413925	0.11066	-3.7405	0.000183657	0.000723829	Teff	DCK	AAVS1
ENSG00000080493.19	2.6452	-2.5722	0.87271	-2.94737	0.00320492	0.0097134	Teff	SLC4A4	AAVS1
ENSG00000163626.17	104.8	0.399387	0.114655	3.48338	0.000495131	0.00180435	Teff	COX18	AAVS1
ENSG00000169429.12	74.7303	7.3961	0.65691	11.2589	2.09294e-29	6.13486e-28	Teff	CXCL8	AAVS1
ENSG00000109321.11	1.41484	3.22568	1.13833	2.83371	0.00460117	0.0133802	Teff	AREG	AAVS1
ENSG00000174792.11	4.27187	1.76253	0.654419	2.69328	0.00707531	0.0195908	Teff	ODAPH	AAVS1
ENSG00000138757.15	321.343	0.187215	0.0798367	2.34498	0.0190282	0.0465501	Teff	G3BP2	AAVS1
ENSG00000138768.15	204.009	0.486885	0.0869805	5.59764	2.17296e-08	1.53456e-07	Teff	USO1	AAVS1
ENSG00000138744.16	27.6999	-0.774306	0.218417	-3.54508	0.000392499	0.00145663	Teff	NAAA	AAVS1
ENSG00000198301.12	205.813	-0.389916	0.0924012	-4.21982	2.445e-05	0.000113605	Teff	SDAD1	AAVS1
ENSG00000169245.6	10.7617	3.09528	0.887643	3.48708	0.000488323	0.00178276	Teff	CXCL10	AAVS1
ENSG00000138760.11	18.3184	-0.878074	0.292311	-3.00391	0.00266535	0.00824518	Teff	SCARB2	AAVS1
ENSG00000289515.2	1.07283	-3.42159	1.30165	-2.62865	0.00857235	0.0231835	Teff	ENSG00000289515	AAVS1
ENSG00000138758.12	66.1696	-0.456158	0.148936	-3.06279	0.00219283	0.00691593	Teff	SEPTIN11	AAVS1
ENSG00000118816.11	1200.21	0.201147	0.0515484	3.90209	9.53639e-05	0.000399954	Teff	CCNI	AAVS1
ENSG00000138764.15	94.9987	0.419107	0.130122	3.22088	0.00127799	0.00425659	Teff	CCNG2	AAVS1
ENSG00000138767.14	433.24	-0.837331	0.0678209	-12.3462	5.10542e-35	1.93562e-33	Teff	CNOT6L	AAVS1
ENSG00000169288.18	156.171	0.755777	0.103492	7.30276	2.81923e-13	3.17306e-12	Teff	MRPL1	AAVS1
ENSG00000163291.14	20.7727	-1.29386	0.26685	-4.84864	1.24313e-06	7.05474e-06	Teff	PAQR3	AAVS1
ENSG00000163297.18	73.658	-2.34178	0.17082	-13.709	8.9633e-43	4.76205e-41	Teff	ANTXR2	AAVS1
ENSG00000152784.16	25.3867	-1.19677	0.247324	-4.83887	1.30582e-06	7.37425e-06	Teff	PRDM8	AAVS1
ENSG00000273156.2	9.95609	-1.27164	0.385258	-3.30074	0.000964294	0.00329545	Teff	ENSG00000273156	AAVS1
ENSG00000138668.19	1018.3	0.36733	0.0677573	5.42125	5.91823e-08	3.98771e-07	Teff	HNRNPD	AAVS1
ENSG00000145293.17	150.18	1.56369	0.107951	14.4852	1.50309e-47	9.67188e-46	Teff	ENOPH1	AAVS1
ENSG00000145284.12	4.85144	1.52436	0.619506	2.4606	0.0138703	0.0354237	Teff	SCD5	AAVS1
ENSG00000145287.11	162.945	-1.01029	0.101627	-9.94115	2.75627e-23	5.9834e-22	Teff	PLAC8	AAVS1
ENSG00000173085.15	68.6508	0.440185	0.154941	2.84099	0.00449732	0.0131254	Teff	COQ2	AAVS1
ENSG00000163312.11	34.7633	-0.796478	0.199285	-3.99668	6.42378e-05	0.000276742	Teff	HELQ	AAVS1
ENSG00000163319.11	195.488	0.570774	0.0932865	6.1185	9.44591e-10	7.74814e-09	Teff	MRPS18C	AAVS1
ENSG00000138678.11	15.5708	0.8358	0.307129	2.72133	0.00650204	0.0181843	Teff	GPAT3	AAVS1
ENSG00000163629.13	48.9409	-2.52282	0.211617	-11.9217	9.12725e-33	3.11e-31	Teff	PTPN13	AAVS1
ENSG00000198189.11	70.1404	-1.725	0.163179	-10.5712	4.05459e-26	1.01371e-24	Teff	HSD17B11	AAVS1
ENSG00000183199.6	11.5725	1.74667	0.37526	4.65456	3.24675e-06	1.72438e-05	Teff	HSP90AB3P	AAVS1
ENSG00000163644.15	171.775	0.836149	0.130426	6.4109	1.44664e-10	1.29373e-09	Teff	PPM1K	AAVS1
ENSG00000138646.9	192.773	2.09788	0.137963	15.2061	3.22098e-52	2.44235e-50	Teff	HERC5	AAVS1
ENSG00000138640.15	32.7921	1.77827	0.229579	7.74579	9.49921e-15	1.20804e-13	Teff	FAM13A	AAVS1
ENSG00000185477.5	362.221	-1.53108	0.0893087	-17.1437	7.00928e-66	7.44782e-64	Teff	GPRIN3	AAVS1
ENSG00000163110.15	54.0992	-0.618486	0.161316	-3.83401	0.000126071	0.000514575	Teff	PDLIM5	AAVS1
ENSG00000242318.1	1.30913	-3.24502	1.1738	-2.76453	0.00570048	0.0161552	Teff	ENSG00000242318	AAVS1
ENSG00000151247.13	141.3	0.58668	0.106473	5.51015	3.58529e-08	2.48951e-07	Teff	EIF4E	AAVS1
ENSG00000246090.9	1.2504	-3.07067	1.30656	-2.35019	0.0187637	0.0459796	Teff	ENSG00000246090	AAVS1
ENSG00000070190.13	133.61	-0.468032	0.107632	-4.34844	1.37106e-05	6.60819e-05	Teff	DAPP1	AAVS1
ENSG00000164031.17	261.464	-0.52057	0.0798313	-6.52087	6.99027e-11	6.43304e-10	Teff	DNAJB14	AAVS1
ENSG00000164032.12	1318.8	0.647907	0.049204	13.1678	1.34498e-39	6.24218e-38	Teff	H2AZ1	AAVS1
ENSG00000145358.6	10.9882	4.57589	0.702153	6.51693	7.17591e-11	6.59636e-10	Teff	DDIT4L	AAVS1
ENSG00000138814.17	396.203	-1.15091	0.070934	-16.2251	3.35012e-59	3.1458e-57	Teff	PPP3CA	AAVS1
ENSG00000138821.14	126.795	1.3724	0.118456	11.5858	4.86639e-31	1.5351e-29	Teff	SLC39A8	AAVS1
ENSG00000109332.20	964.225	0.127542	0.0493134	2.58636	0.00969946	0.0258423	Teff	UBE2D3	AAVS1
ENSG00000145354.12	137.875	0.609015	0.108196	5.62883	1.81437e-08	1.29606e-07	Teff	CISD2	AAVS1
ENSG00000164038.16	33.0717	0.545053	0.216886	2.51308	0.0119681	0.0311569	Teff	SLC9B2	AAVS1
ENSG00000138778.14	853.059	0.582016	0.084192	6.91296	4.74645e-12	4.85496e-11	Teff	CENPE	AAVS1
ENSG00000251259.1	3.87134	1.75619	0.650551	2.69954	0.00694359	0.0192625	Teff	ENSG00000251259	AAVS1
ENSG00000138777.20	80.6851	0.366501	0.131238	2.79263	0.00522809	0.0149741	Teff	PPA2	AAVS1
ENSG00000138780.15	21.4741	1.4783	0.275005	5.37555	7.63506e-08	5.08092e-07	Teff	GSTCD	AAVS1
ENSG00000138801.9	113.15	0.488812	0.111397	4.388	1.14396e-05	5.58698e-05	Teff	PAPSS1	AAVS1
ENSG00000155016.18	8.36498	-1.67003	0.449289	-3.71705	0.000201565	0.000789116	Teff	CYP2U1	AAVS1
ENSG00000138796.18	59.1918	0.969066	0.16301	5.94484	2.76721e-09	2.15701e-08	Teff	HADH	AAVS1
ENSG00000138795.10	233.828	-1.19268	0.0915196	-13.0319	8.05534e-39	3.59397e-37	Teff	LEF1	AAVS1
ENSG00000109475.17	2457.16	-0.375429	0.0640379	-5.8626	4.55678e-09	3.47645e-08	Teff	RPL34	AAVS1
ENSG00000198856.13	205.119	0.457099	0.0876179	5.21696	1.81882e-07	1.16018e-06	Teff	OSTC	AAVS1
ENSG00000005059.16	366.371	-1.25943	0.0762822	-16.5102	3.10106e-61	2.99911e-59	Teff	MCUB	AAVS1
ENSG00000273447.1	3.09699	-2.86119	0.881423	-3.24611	0.00116995	0.0039252	Teff	ENSG00000273447	AAVS1
ENSG00000205403.15	1.06994	3.33568	1.23049	2.71085	0.00671101	0.0186814	Teff	CFI	AAVS1
ENSG00000109534.17	122.037	0.73797	0.114646	6.43696	1.21887e-10	1.09671e-09	Teff	GAR1	AAVS1
ENSG00000170522.10	52.9219	0.673651	0.186362	3.61474	0.000300644	0.00113797	Teff	ELOVL6	AAVS1
ENSG00000145365.11	121.091	0.479955	0.113953	4.21188	2.53249e-05	0.000117232	Teff	TIFA	AAVS1
ENSG00000073331.18	31.1704	-0.567214	0.237319	-2.39009	0.0168443	0.0418736	Teff	ALPK1	AAVS1
ENSG00000138658.16	44.8965	0.888559	0.186752	4.75796	1.9556e-06	1.07504e-05	Teff	ZGRF1	AAVS1
ENSG00000145362.21	2.33783	3.49399	1.01315	3.44864	0.000563422	0.00203039	Teff	ANK2	AAVS1
ENSG00000145349.19	155.926	-0.467526	0.0985786	-4.74268	2.10914e-06	1.15396e-05	Teff	CAMK2D	AAVS1
ENSG00000275994.1	7.54905	1.80022	0.484463	3.7159	0.000202481	0.000791835	Teff	SNORA24	AAVS1
ENSG00000145388.15	96.8989	-0.420029	0.124473	-3.37445	0.000739636	0.00259242	Teff	METTL14	AAVS1
ENSG00000150961.15	55.4864	1.10801	0.188122	5.88984	3.86579e-09	2.96751e-08	Teff	SEC24D	AAVS1
ENSG00000172403.11	2.93712	-1.77919	0.753988	-2.3597	0.0182897	0.0449957	Teff	SYNPO2	AAVS1
ENSG00000245958.8	12.1641	-0.910644	0.345447	-2.63613	0.00838573	0.0227512	Teff	SEPTIN7P14	AAVS1
ENSG00000164109.14	176.046	1.07402	0.127445	8.42727	3.53829e-17	5.30612e-16	Teff	MAD2L1	AAVS1
ENSG00000123737.13	187.14	0.643855	0.127963	5.03155	4.86531e-07	2.92444e-06	Teff	EXOSC9	AAVS1
ENSG00000145386.11	287.155	0.672279	0.0920602	7.30261	2.82242e-13	3.17444e-12	Teff	CCNA2	AAVS1
ENSG00000138688.17	288.597	-0.969662	0.0901533	-10.7557	5.57086e-27	1.44887e-25	Teff	KIAA1109	AAVS1
ENSG00000109471.5	21.187	4.62898	0.535967	8.63668	5.7871e-18	9.17247e-17	Teff	IL2	AAVS1
ENSG00000138684.9	70.1221	4.33265	0.303807	14.2612	3.818e-46	2.33578e-44	Teff	IL21	AAVS1
ENSG00000227145.2	2.8464	4.25672	0.992243	4.29	1.78676e-05	8.49014e-05	Teff	IL21-AS1	AAVS1
ENSG00000287692.1	1.77787	3.62152	1.07278	3.37584	0.000735896	0.00258267	Teff	ENSG00000287692	AAVS1
ENSG00000138685.17	7.21088	3.37772	0.646006	5.22862	1.70781e-07	1.09196e-06	Teff	FGF2	AAVS1
ENSG00000170917.14	11.6912	0.796718	0.34234	2.32727	0.019951	0.0485138	Teff	NUDT6	AAVS1
ENSG00000145375.9	61.5147	0.682832	0.151041	4.52083	6.15968e-06	3.1413e-05	Teff	SPATA5	AAVS1
ENSG00000164056.11	16.8533	3.4125	0.441392	7.73122	1.06523e-14	1.34726e-13	Teff	SPRY1	AAVS1
ENSG00000164070.12	8.87539	4.97101	0.846884	5.86976	4.36417e-09	3.33739e-08	Teff	HSPA4L	AAVS1
ENSG00000142731.11	52.2353	1.13452	0.173446	6.54107	6.10794e-11	5.65326e-10	Teff	PLK4	AAVS1
ENSG00000164073.11	38.0686	-1.13795	0.205279	-5.54343	2.96595e-08	2.07552e-07	Teff	MFSD8	AAVS1
ENSG00000138709.19	109.874	0.760156	0.114693	6.62775	3.40831e-11	3.2381e-10	Teff	LARP1B	AAVS1
ENSG00000164040.18	157.902	0.451251	0.0996431	4.52867	5.93551e-06	3.0356e-05	Teff	PGRMC2	AAVS1
ENSG00000151470.13	42.005	1.16849	0.190742	6.12602	9.01064e-10	7.42126e-09	Teff	C4orf33	AAVS1
ENSG00000151012.13	56.812	3.55488	0.280318	12.6816	7.47958e-37	3.06606e-35	Teff	SLC7A11	AAVS1
ENSG00000109381.21	123.539	-0.536214	0.113255	-4.73459	2.19499e-06	1.19808e-05	Teff	ELF2	AAVS1
ENSG00000164134.14	169.926	0.665492	0.0965884	6.88998	5.58016e-12	5.67896e-11	Teff	NAA15	AAVS1
ENSG00000145391.14	50.4263	0.890682	0.176871	5.03578	4.75915e-07	2.86703e-06	Teff	SETD7	AAVS1
ENSG00000085871.9	70.8961	1.7231	0.180041	9.57057	1.06315e-21	2.09914e-20	Teff	MGST2	AAVS1
ENSG00000196782.13	5.40612	1.26092	0.519939	2.42514	0.0153026	0.0385572	Teff	MAML3	AAVS1
ENSG00000153130.18	175.905	0.706748	0.0953861	7.40934	1.26928e-13	1.46954e-12	Teff	SCOC	AAVS1
ENSG00000179387.10	42.395	-1.04936	0.188712	-5.56064	2.6878e-08	1.88742e-07	Teff	ELMOD2	AAVS1
ENSG00000109445.11	108.278	0.715958	0.121997	5.86867	4.39292e-09	3.3562e-08	Teff	ZNF330	AAVS1
ENSG00000164136.17	4.90312	-1.38945	0.551046	-2.52148	0.0116862	0.0305145	Teff	IL15	AAVS1
ENSG00000109452.13	211.356	-0.775824	0.092101	-8.42361	3.65043e-17	5.46414e-16	Teff	INPP4B	AAVS1
ENSG00000242134.2	2.6444	-2.23416	0.8483	-2.6337	0.00844608	0.022888	Teff	RPL5P13	AAVS1
ENSG00000250326.2	10.8758	-1.01785	0.357247	-2.84914	0.00438375	0.0128288	Teff	USP38-DT	AAVS1
ENSG00000153147.6	638.028	0.356265	0.0622075	5.72704	1.02198e-08	7.48234e-08	Teff	SMARCA5	AAVS1
ENSG00000164162.14	33.9561	0.885067	0.199005	4.44747	8.68881e-06	4.31263e-05	Teff	ANAPC10	AAVS1
ENSG00000164163.11	296.439	0.582017	0.0804642	7.23324	4.71596e-13	5.22411e-12	Teff	ABCE1	AAVS1
ENSG00000164164.17	111.218	0.379063	0.117863	3.21614	0.00129927	0.0043169	Teff	OTUD4	AAVS1
ENSG00000170365.10	7.71573	2.15356	0.499481	4.31159	1.62088e-05	7.7429e-05	Teff	SMAD1	AAVS1
ENSG00000151612.18	196.925	0.38457	0.0909176	4.22988	2.3382e-05	0.000109114	Teff	ZNF827	AAVS1
ENSG00000164167.12	90.5724	0.366125	0.128363	2.85226	0.00434096	0.0127151	Teff	LSM6	AAVS1
ENSG00000164169.13	22.468	-0.708637	0.244919	-2.89335	0.00381158	0.0113497	Teff	PRMT9	AAVS1
ENSG00000151623.15	4.94331	-2.61233	0.640596	-4.07797	4.54304e-05	0.000200642	Teff	NR3C2	AAVS1
ENSG00000245954.10	6.59281	-3.42477	0.72554	-4.7203	2.35499e-06	1.27807e-05	Teff	LINC02273	AAVS1
ENSG00000109670.16	170.411	-0.522975	0.0979701	-5.33811	9.39197e-08	6.18636e-07	Teff	FBXW7	AAVS1
ENSG00000170006.12	100.111	-0.992348	0.119706	-8.2899	1.13341e-16	1.63007e-15	Teff	TMEM154	AAVS1
ENSG00000121210.16	133.151	-0.49259	0.123506	-3.9884	6.65197e-05	0.000285734	Teff	TMEM131L	AAVS1
ENSG00000164114.19	39.9618	0.48388	0.188868	2.562	0.0104071	0.0274918	Teff	MAP9	AAVS1
ENSG00000256043.5	49.0624	-2.25173	0.196547	-11.4564	2.18318e-30	6.71628e-29	Teff	CTSO	AAVS1
ENSG00000205208.5	70.4074	1.44639	0.147731	9.79071	1.23427e-22	2.55247e-21	Teff	C4orf46	AAVS1
ENSG00000171497.5	237.636	1.52416	0.0971999	15.6807	2.05135e-55	1.69905e-53	Teff	PPID	AAVS1
ENSG00000052795.13	129.664	1.09342	0.130652	8.36894	5.81395e-17	8.53646e-16	Teff	FNIP2	AAVS1
ENSG00000145414.9	29.4099	0.734852	0.215971	3.40254	0.000667614	0.00236358	Teff	NAF1	AAVS1
ENSG00000198498.10	195.206	0.970917	0.100494	9.66144	4.39622e-22	8.86433e-21	Teff	TMA16	AAVS1
ENSG00000170088.14	70.6677	-0.519692	0.141108	-3.68293	0.000230571	0.000890472	Teff	TMEM192	AAVS1
ENSG00000052802.13	119.287	1.96991	0.135067	14.5847	3.51275e-48	2.27849e-46	Teff	MSMO1	AAVS1
ENSG00000137628.18	113.059	1.20372	0.324802	3.70603	0.000210532	0.000819154	Teff	DDX60	AAVS1
ENSG00000181381.15	86.8677	-1.54707	0.300615	-5.14634	2.65611e-07	1.65696e-06	Teff	DDX60L	AAVS1
ENSG00000129116.19	126.336	3.61779	0.170393	21.232	4.83727e-100	1.02798e-97	Teff	PALLD	AAVS1
ENSG00000145439.12	93.0186	0.321865	0.124965	2.57563	0.0100058	0.0265404	Teff	CBR4	AAVS1
ENSG00000154447.15	1.59435	3.21313	1.13407	2.83326	0.00460754	0.0133939	Teff	SH3RF1	AAVS1
ENSG00000109572.15	128.757	-0.65962	0.114594	-5.75616	8.60477e-09	6.34592e-08	Teff	CLCN3	AAVS1
ENSG00000164104.12	1156.19	0.327563	0.0837343	3.91194	9.15579e-05	0.000385092	Teff	HMGB2	AAVS1
ENSG00000272870.4	22.3498	2.03618	0.308861	6.59255	4.32343e-11	4.06921e-10	Teff	SAP30-DT	AAVS1
ENSG00000164105.4	61.7979	1.5846	0.166694	9.50602	1.98102e-21	3.82263e-20	Teff	SAP30	AAVS1
ENSG00000164120.14	21.9711	-1.16512	0.25927	-4.49385	6.99484e-06	3.53264e-05	Teff	HPGD	AAVS1
ENSG00000038002.9	90.2579	-0.380564	0.12688	-2.99941	0.00270506	0.00836002	Teff	AGA	AAVS1
ENSG00000151718.16	1.27889	3.10892	1.17909	2.63671	0.00837145	0.0227163	Teff	WWC2	AAVS1
ENSG00000168564.6	121.475	-0.31175	0.11279	-2.76399	0.00570994	0.0161792	Teff	CDKN2AIP	AAVS1
ENSG00000168556.7	98.6124	1.10457	0.129467	8.5317	1.44209e-17	2.2161e-16	Teff	ING2	AAVS1
ENSG00000249096.7	3.18741	-1.82868	0.70636	-2.58888	0.00962893	0.025684	Teff	LINC02362	AAVS1
ENSG00000168310.12	164.688	-0.488104	0.101031	-4.83125	1.35678e-06	7.646e-06	Teff	IRF2	AAVS1
ENSG00000270426.1	5.34071	-1.54418	0.539845	-2.86041	0.00423092	0.0124311	Teff	ENSG00000270426	AAVS1
ENSG00000271646.1	5.66393	-1.7338	0.561879	-3.08572	0.00203059	0.00646101	Teff	IRF2-DT	AAVS1
ENSG00000164305.20	175.487	0.499865	0.102278	4.88733	1.02213e-06	5.85407e-06	Teff	CASP3	AAVS1
ENSG00000151725.12	179.241	1.07067	0.122308	8.75391	2.06088e-18	3.36554e-17	Teff	CENPU	AAVS1
ENSG00000151726.15	27.7093	1.42626	0.249185	5.7237	1.04227e-08	7.61362e-08	Teff	ACSL1	AAVS1
ENSG00000251230.7	2.21962	4.16722	1.06695	3.90574	9.39373e-05	0.000394278	Teff	MIR3945HG	AAVS1
ENSG00000151729.11	6.40915	1.32022	0.500013	2.64037	0.00828151	0.0224911	Teff	SLC25A4	AAVS1
ENSG00000109762.17	28.6983	0.790508	0.226156	3.49541	0.000473331	0.00173115	Teff	SNX25	AAVS1
ENSG00000186352.9	121.761	2.90734	0.15088	19.2693	9.73104e-83	1.42878e-80	Teff	ANKRD37	AAVS1
ENSG00000109775.11	61.6569	0.692127	0.155208	4.45936	8.2206e-06	4.09282e-05	Teff	UFSP2	AAVS1
ENSG00000205129.9	4.71998	4.96306	0.941239	5.2729	1.34282e-07	8.70301e-07	Teff	C4orf47	AAVS1
ENSG00000164342.14	1.39338	-3.40713	1.14574	-2.97374	0.00294191	0.00901436	Teff	TLR3	AAVS1
ENSG00000145476.16	25.9314	-1.61591	0.24308	-6.64767	2.97764e-11	2.85073e-10	Teff	CYP4V2	AAVS1
ENSG00000109536.12	171.763	0.324396	0.0963506	3.36682	0.000760391	0.00265422	Teff	FRG1	AAVS1
ENSG00000112877.8	11.5084	1.12385	0.390828	2.87556	0.00403313	0.0119215	Teff	CEP72	AAVS1
ENSG00000028310.18	82.4236	-0.557728	0.131513	-4.24085	2.22674e-05	0.000104244	Teff	BRD9	AAVS1
ENSG00000071539.14	40.2455	1.27261	0.200095	6.36004	2.01702e-10	1.78113e-09	Teff	TRIP13	AAVS1
ENSG00000113504.21	14.3726	-2.07278	0.355702	-5.82729	5.63352e-09	4.23984e-08	Teff	SLC12A7	AAVS1
ENSG00000164362.21	1.8402	2.68183	1.10619	2.42438	0.0153346	0.0386079	Teff	TERT	AAVS1
ENSG00000164151.12	270.506	-0.38888	0.077922	-4.99063	6.01838e-07	3.58418e-06	Teff	ICE1	AAVS1
ENSG00000133398.4	146.769	0.306245	0.109606	2.79406	0.00520509	0.0149162	Teff	MED10	AAVS1
ENSG00000037474.15	185.536	0.493857	0.106862	4.62145	3.81072e-06	2.00348e-05	Teff	NSUN2	AAVS1
ENSG00000124275.15	49.536	-0.800515	0.168377	-4.75429	1.99148e-06	1.09329e-05	Teff	MTRR	AAVS1
ENSG00000150753.12	444.5	0.908085	0.0690194	13.157	1.55202e-39	7.14149e-38	Teff	CCT5	AAVS1
ENSG00000145495.16	213.364	-0.417364	0.0885824	-4.71159	2.45794e-06	1.3277e-05	Teff	MARCHF6	AAVS1
ENSG00000164236.12	49.3078	2.15514	0.200281	10.7606	5.2852e-27	1.37902e-25	Teff	ANKRD33B	AAVS1
ENSG00000145569.6	51.399	-1.10832	0.168971	-6.55924	5.40816e-11	5.03152e-10	Teff	OTULINL	AAVS1
ENSG00000248791.1	2.39916	-2.58134	0.915821	-2.81861	0.00482318	0.0139529	Teff	ENSG00000248791	AAVS1
ENSG00000154153.15	108.838	-0.994639	0.12271	-8.1056	5.24852e-16	7.26382e-15	Teff	RETREG1	AAVS1
ENSG00000250337.9	7.70279	-1.05241	0.427929	-2.45931	0.0139205	0.0355118	Teff	PURPL	AAVS1
ENSG00000113360.17	101.488	0.574028	0.131361	4.36985	1.2433e-05	6.04109e-05	Teff	DROSHA	AAVS1
ENSG00000272086.2	7.36029	1.05262	0.437033	2.40856	0.0160157	0.0400727	Teff	GOLPH3-DT	AAVS1
ENSG00000056097.16	316.852	0.540047	0.0791847	6.8201	9.09778e-12	9.1266e-11	Teff	ZFR	AAVS1
ENSG00000113387.12	587.806	0.35246	0.0746304	4.72274	2.32688e-06	1.26452e-05	Teff	SUB1	AAVS1
ENSG00000113407.14	463.727	1.07026	0.0665455	16.0831	3.3521e-58	3.00777e-56	Teff	TARS1	AAVS1
ENSG00000039560.14	2.94189	3.1719	0.948864	3.34284	0.000829256	0.00287225	Teff	RAI14	AAVS1
ENSG00000113456.20	71.7705	0.589441	0.146144	4.03329	5.50002e-05	0.000239358	Teff	RAD1	AAVS1
ENSG00000113460.13	98.7723	1.22993	0.127956	9.61208	7.10995e-22	1.4212e-20	Teff	BRIX1	AAVS1
ENSG00000168724.18	353.825	0.341329	0.0704298	4.84638	1.25734e-06	7.12504e-06	Teff	DNAJC21	AAVS1
ENSG00000152582.14	55.464	0.561597	0.16711	3.36065	0.000777606	0.00270904	Teff	SPEF2	AAVS1
ENSG00000168685.15	1283.8	-3.97904	0.14214	-27.9938	1.93482e-172	1.42042e-169	Teff	IL7R	AAVS1
ENSG00000285967.1	43.4935	-0.667712	0.18232	-3.66231	0.000249947	0.00096025	Teff	NIPBL-DT	AAVS1
ENSG00000164190.19	610.853	-0.669735	0.068107	-9.83358	8.06955e-23	1.69042e-21	Teff	NIPBL	AAVS1
ENSG00000197603.16	51.4976	-1.19833	0.16491	-7.26657	3.68724e-13	4.10708e-12	Teff	CPLANE1	AAVS1
ENSG00000242493.3	1.67985	-3.75486	1.15979	-3.23753	0.0012057	0.00403841	Teff	RN7SL37P	AAVS1
ENSG00000113569.16	84.4539	0.807861	0.132245	6.10882	1.00369e-09	8.21619e-09	Teff	NUP155	AAVS1
ENSG00000164327.13	126.601	-0.989881	0.127887	-7.74027	9.92048e-15	1.25865e-13	Teff	RICTOR	AAVS1
ENSG00000082074.19	1288.87	-1.89166	0.0582191	-32.492	1.38254e-231	2.79118e-228	Teff	FYB1	AAVS1
ENSG00000251215.1	1.38541	-4.02337	1.18028	-3.40883	0.000652423	0.00231629	Teff	GOLGA5P1	AAVS1
ENSG00000250585.3	1.0716	3.3292	1.28343	2.59398	0.00948713	0.0253519	Teff	LINC00604	AAVS1
ENSG00000113638.14	65.5381	0.432082	0.150165	2.87738	0.00400987	0.0118658	Teff	TTC33	AAVS1
ENSG00000132356.12	98.5221	-0.577859	0.127531	-4.53113	5.86703e-06	3.00439e-05	Teff	PRKAA1	AAVS1
ENSG00000145592.14	2671.46	-0.409307	0.0584363	-7.00432	2.48189e-12	2.60631e-11	Teff	RPL37	AAVS1
ENSG00000132357.14	11.9758	-1.49583	0.370255	-4.04	5.3452e-05	0.000233325	Teff	CARD6	AAVS1
ENSG00000083720.13	132.515	0.708473	0.118584	5.97444	2.30885e-09	1.81726e-08	Teff	OXCT1	AAVS1
ENSG00000272234.1	3.2979	-2.42897	0.753913	-3.22182	0.00127381	0.00424455	Teff	ENSG00000272234	AAVS1
ENSG00000287263.3	26.9399	-1.82521	0.240557	-7.58746	3.26249e-14	3.98581e-13	Teff	ENSG00000287263	AAVS1
ENSG00000286656.2	3.08057	-3.23681	0.91496	-3.53765	0.000403706	0.00149479	Teff	ENSG00000286656	AAVS1
ENSG00000177738.6	14.8202	-2.1278	0.342077	-6.22023	4.96413e-10	4.20428e-09	Teff	ANXA2R-OT1	AAVS1
ENSG00000251131.3	1.92835	-2.84216	0.984621	-2.88655	0.00389493	0.0115723	Teff	ENSG00000251131	AAVS1
ENSG00000177721.5	19.6109	-2.96618	0.3487	-8.5064	1.7942e-17	2.73379e-16	Teff	ANXA2R	AAVS1
ENSG00000215068.10	22.1908	-3.30331	0.346478	-9.53396	1.51399e-21	2.95319e-20	Teff	ANXA2R-AS1	AAVS1
ENSG00000272144.1	4.82322	-3.90712	0.839283	-4.65531	3.23498e-06	1.71869e-05	Teff	ENSG00000272144	AAVS1
ENSG00000172262.12	209.569	-0.512992	0.0904427	-5.672	1.41137e-08	1.01766e-07	Teff	ZNF131	AAVS1
ENSG00000177453.7	2.61518	2.77339	0.94089	2.94763	0.00320222	0.00970885	Teff	NIM1K	AAVS1
ENSG00000112972.15	375.892	2.14954	0.110098	19.524	6.86808e-85	1.0367e-82	Teff	HMGCS1	AAVS1
ENSG00000172244.9	9.38294	1.31748	0.409555	3.21685	0.00129609	0.00430722	Teff	C5orf34	AAVS1
ENSG00000248092.8	138.388	0.324184	0.108311	2.99309	0.00276173	0.00851396	Teff	NNT-AS1	AAVS1
ENSG00000251141.6	3.72993	2.12953	0.726497	2.93123	0.00337619	0.0101771	Teff	MRPS30-DT	AAVS1
ENSG00000112996.11	84.3466	0.77022	0.137584	5.59819	2.16596e-08	1.53029e-07	Teff	MRPS30	AAVS1
ENSG00000170571.12	214.566	-1.46951	0.118297	-12.4222	1.98097e-35	7.59968e-34	Teff	EMB	AAVS1
ENSG00000151883.19	120.136	-2.13333	0.159236	-13.3973	6.2707e-41	3.05054e-39	Teff	PARP8	AAVS1
ENSG00000152684.11	35.5326	0.803636	0.20816	3.86066	0.000113083	0.000466085	Teff	PELO	AAVS1
ENSG00000213949.10	20.6599	-2.17746	0.296792	-7.33666	2.18994e-13	2.47687e-12	Teff	ITGA1	AAVS1
ENSG00000247796.3	3.94981	-1.43302	0.613752	-2.33485	0.0195512	0.047642	Teff	MOCS2-DT	AAVS1
ENSG00000164258.12	115.681	0.483597	0.118622	4.07678	4.56643e-05	0.000201454	Teff	NDUFS4	AAVS1
ENSG00000185305.12	10.8383	-1.21665	0.365833	-3.3257	0.000881961	0.00303657	Teff	ARL15	AAVS1
ENSG00000178996.14	151.393	-0.791742	0.0999022	-7.92516	2.27844e-15	3.02128e-14	Teff	SNX18	AAVS1
ENSG00000113088.6	23.2025	-2.03937	0.293583	-6.94649	3.74483e-12	3.86718e-11	Teff	GZMK	AAVS1
ENSG00000145649.8	487.449	-0.542827	0.0801472	-6.77288	1.26242e-11	1.25088e-10	Teff	GZMA	AAVS1
ENSG00000067248.11	135.073	-0.577975	0.104695	-5.52056	3.37925e-08	2.35251e-07	Teff	DHX29	AAVS1
ENSG00000039123.16	168.448	0.270922	0.0991	2.73382	0.00626036	0.0176029	Teff	MTREX	AAVS1
ENSG00000134352.21	146.289	-1.35575	0.107864	-12.5691	3.1231e-36	1.24854e-34	Teff	IL6ST	AAVS1
ENSG00000164512.18	9.74896	-2.59529	0.459535	-5.64763	1.62674e-08	1.17031e-07	Teff	ANKRD55	AAVS1
ENSG00000248727.6	3.18847	-3.20712	0.914404	-3.50734	0.000452614	0.0016614	Teff	LINC01948	AAVS1
ENSG00000095015.6	444.173	-1.61311	0.0850348	-18.97	3.02003e-80	4.31651e-78	Teff	MAP3K1	AAVS1
ENSG00000113448.20	262.472	0.639371	0.0887233	7.20635	5.74723e-13	6.32744e-12	Teff	PDE4D	AAVS1
ENSG00000035499.13	124.427	1.14393	0.121099	9.4462	3.5135e-21	6.71557e-20	Teff	DEPDC1B	AAVS1
ENSG00000164181.14	4.52039	4.84761	0.946382	5.12226	3.01893e-07	1.87102e-06	Teff	ELOVL7	AAVS1
ENSG00000164182.12	51.2488	0.890816	0.170302	5.23079	1.68783e-07	1.08023e-06	Teff	NDUFAF2	AAVS1
ENSG00000068796.19	2778.85	1.57565	0.0415291	37.941	0	0	Teff	KIF2A	AAVS1
ENSG00000086189.11	52.6417	0.490403	0.157204	3.11954	0.00181134	0.00583612	Teff	DIMT1	AAVS1
ENSG00000086200.17	24.7996	1.26156	0.245382	5.1412	2.72993e-07	1.70105e-06	Teff	IPO11	AAVS1
ENSG00000153006.16	166.339	0.254552	0.103775	2.45293	0.0141698	0.0360518	Teff	SREK1IP1	AAVS1
ENSG00000153015.17	245.871	0.262082	0.0918059	2.85474	0.00430724	0.0126285	Teff	CWC27	AAVS1
ENSG00000113593.12	84.7105	-0.822743	0.14185	-5.80007	6.62872e-09	4.95192e-08	Teff	PPWD1	AAVS1
ENSG00000113595.15	42.6402	-0.887688	0.199946	-4.43963	9.01129e-06	4.46309e-05	Teff	TRIM23	AAVS1
ENSG00000197860.10	66.1654	-0.999197	0.165044	-6.05413	1.41176e-09	1.1395e-08	Teff	SGTB	AAVS1
ENSG00000123213.23	44.1702	1.50474	0.204528	7.3571	1.87949e-13	2.14225e-12	Teff	NLN	AAVS1
ENSG00000112851.16	400.022	-0.694995	0.0696448	-9.97913	1.88107e-23	4.11669e-22	Teff	ERBIN	AAVS1
ENSG00000145675.16	459.662	-1.35602	0.0752989	-18.0085	1.67214e-72	2.01543e-70	Teff	PIK3R1	AAVS1
ENSG00000145740.20	49.284	0.393316	0.162969	2.41345	0.0158023	0.0395879	Teff	SLC30A5	AAVS1
ENSG00000134057.15	174.016	1.35814	0.114712	11.8395	2.4383e-32	8.11978e-31	Teff	CCNB1	AAVS1
ENSG00000153044.10	59.0502	1.20733	0.169422	7.12615	1.03214e-12	1.11208e-11	Teff	CENPH	AAVS1
ENSG00000134058.12	29.5603	0.809751	0.215862	3.75125	0.000175954	0.000696528	Teff	CDK7	AAVS1
ENSG00000085231.14	95.2079	1.26265	0.13814	9.14043	6.22068e-20	1.1151e-18	Teff	AK6	AAVS1
ENSG00000172062.17	24.4762	0.567661	0.236564	2.39961	0.0164127	0.0409391	Teff	SMN1	AAVS1
ENSG00000145734.20	507.612	-0.229607	0.0663994	-3.45797	0.000544263	0.00196917	Teff	BDP1	AAVS1
ENSG00000131711.15	2.24912	2.8376	0.981074	2.89233	0.0038239	0.011378	Teff	MAP1B	AAVS1
ENSG00000113048.19	207.353	0.381368	0.0901786	4.22902	2.34707e-05	0.000109496	Teff	MRPS27	AAVS1
ENSG00000083312.19	359.591	0.404901	0.0730994	5.53904	3.04126e-08	2.12638e-07	Teff	TNPO1	AAVS1
ENSG00000145741.17	478.842	-0.272017	0.0790688	-3.44026	0.000581165	0.00208633	Teff	BTF3	AAVS1
ENSG00000164346.10	702.499	-0.264484	0.058273	-4.53871	5.65997e-06	2.90388e-05	Teff	NSA2	AAVS1
ENSG00000176928.7	12.632	-1.65435	0.365374	-4.52782	5.95949e-06	3.0469e-05	Teff	GCNT4	AAVS1
ENSG00000113161.17	78.1105	1.21035	0.146078	8.28563	1.17482e-16	1.68812e-15	Teff	HMGCR	AAVS1
ENSG00000113163.19	226.554	0.470464	0.0949928	4.95263	7.32166e-07	4.30478e-06	Teff	CERT1	AAVS1
ENSG00000145703.17	413.888	-0.959842	0.0714613	-13.4316	3.94616e-41	1.94312e-39	Teff	IQGAP2	AAVS1
ENSG00000181104.7	45.8637	-0.490361	0.202849	-2.41737	0.0156333	0.0392314	Teff	F2R	AAVS1
ENSG00000164253.14	42.4645	1.30242	0.201127	6.47559	9.44442e-11	8.60817e-10	Teff	WDR41	AAVS1
ENSG00000171530.15	656.913	0.304249	0.0579276	5.25224	1.5026e-07	9.688e-07	Teff	TBCA	AAVS1
ENSG00000145685.14	2.92045	2.87391	0.900891	3.19007	0.00142239	0.00469125	Teff	LHFPL2	AAVS1
ENSG00000113273.17	8.30641	1.24069	0.441268	2.81165	0.00492881	0.0142127	Teff	ARSB	AAVS1
ENSG00000152413.15	23.293	2.99697	0.341371	8.77923	1.64595e-18	2.69885e-17	Teff	HOMER1	AAVS1
ENSG00000113296.14	1.41689	3.25046	1.13755	2.85742	0.00427101	0.0125374	Teff	THBS4	AAVS1
ENSG00000164300.17	97.3717	-0.868723	0.134178	-6.4744	9.51898e-11	8.66635e-10	Teff	SERINC5	AAVS1
ENSG00000228716.7	82.3663	0.48464	0.142584	3.39897	0.000676396	0.00239309	Teff	DHFR	AAVS1
ENSG00000113318.11	179.463	0.267097	0.0951246	2.80787	0.00498708	0.0143573	Teff	MSH3	AAVS1
ENSG00000113319.13	14.0086	-1.34995	0.353683	-3.81684	0.000135174	0.000549509	Teff	RASGRF2	AAVS1
ENSG00000131732.12	113.384	0.470622	0.113816	4.13494	3.5504e-05	0.000160263	Teff	ZCCHC9	AAVS1
ENSG00000145687.17	45.2059	-0.983321	0.181215	-5.42628	5.75415e-08	3.88526e-07	Teff	SSBP2	AAVS1
ENSG00000186468.13	1099.26	-0.209281	0.0706675	-2.9615	0.00306147	0.00933469	Teff	RPS23	AAVS1
ENSG00000152422.16	57.2063	0.839753	0.165686	5.06836	4.01267e-07	2.43917e-06	Teff	XRCC4	AAVS1
ENSG00000038427.16	3.05583	-2.13355	0.826637	-2.581	0.00985143	0.0261781	Teff	VCAN	AAVS1
ENSG00000127184.13	630.197	-0.203892	0.0591089	-3.44943	0.000561763	0.00202523	Teff	COX7C	AAVS1
ENSG00000145715.15	88.2403	-0.48747	0.126142	-3.86445	0.000111342	0.000459919	Teff	RASA1	AAVS1
ENSG00000247828.10	135.597	-0.799778	0.109966	-7.27298	3.51642e-13	3.92222e-12	Teff	TMEM161B-DT	AAVS1
ENSG00000153140.9	449.305	0.860793	0.068391	12.5863	2.51026e-36	1.01105e-34	Teff	CETN3	AAVS1
ENSG00000176055.10	32.6846	-0.854409	0.210027	-4.0681	4.73988e-05	0.000208764	Teff	MBLAC2	AAVS1
ENSG00000113356.13	30.1237	1.96404	0.262353	7.48623	7.08812e-14	8.38069e-13	Teff	POLR3G	AAVS1
ENSG00000164199.18	1.90574	4.16724	1.08356	3.84587	0.000120127	0.000492305	Teff	ADGRV1	AAVS1
ENSG00000248323.8	14.2365	1.15125	0.342166	3.3646	0.000766539	0.00267395	Teff	LUCAT1	AAVS1
ENSG00000113391.19	90.9832	-0.696043	0.13249	-5.25354	1.49204e-07	9.6238e-07	Teff	FAM172A	AAVS1
ENSG00000251023.1	7.33846	-2.41798	0.512984	-4.71355	2.43433e-06	1.31582e-05	Teff	ENSG00000251023	AAVS1
ENSG00000185261.15	8.59676	-1.66461	0.441454	-3.77075	0.000162758	0.000648421	Teff	KIAA0825	AAVS1
ENSG00000178015.5	2.01646	-2.90925	1.00703	-2.88894	0.00386544	0.0114974	Teff	GPR150	AAVS1
ENSG00000164292.13	5.37977	-1.9127	0.564796	-3.38652	0.000707843	0.00249017	Teff	RHOBTB3	AAVS1
ENSG00000173221.14	50.6459	-0.650208	0.172899	-3.76062	0.000169493	0.000673261	Teff	GLRX	AAVS1
ENSG00000118985.16	276.507	2.79393	0.103033	27.1169	6.21927e-162	3.58741e-159	Teff	ELL2	AAVS1
ENSG00000153113.24	482.894	-0.222957	0.076966	-2.89683	0.00376953	0.0112328	Teff	CAST	AAVS1
ENSG00000164307.13	143.146	-0.69572	0.0983791	-7.07183	1.52905e-12	1.62471e-11	Teff	ERAP1	AAVS1
ENSG00000164308.17	205.972	-1.00205	0.0955392	-10.4883	9.77381e-26	2.3954e-24	Teff	ERAP2	AAVS1
ENSG00000113441.16	354.732	-0.91767	0.0818844	-11.2069	3.77217e-29	1.08599e-27	Teff	LNPEP	AAVS1
ENSG00000248489.4	8.49039	-1.44978	0.417067	-3.47612	0.000508719	0.00184908	Teff	CHD1-DT	AAVS1
ENSG00000145730.21	32.2011	1.56881	0.226992	6.91129	4.80272e-12	4.90941e-11	Teff	PAM	AAVS1
ENSG00000145725.21	206.025	-0.607494	0.0925158	-6.56638	5.15536e-11	4.81296e-10	Teff	PPIP5K2	AAVS1
ENSG00000181751.10	20.8169	0.964676	0.262731	3.67173	0.000240917	0.000927101	Teff	MACIR	AAVS1
ENSG00000145743.18	52.5574	-0.937527	0.162055	-5.78524	7.24098e-09	5.38935e-08	Teff	FBXL17	AAVS1
ENSG00000112893.10	159.146	-0.982681	0.10153	-9.67873	3.71303e-22	7.52435e-21	Teff	MAN2A1	AAVS1
ENSG00000164209.17	141.098	-0.40901	0.113971	-3.58872	0.000332299	0.00124697	Teff	SLC25A46	AAVS1
ENSG00000145777.15	2.36601	4.55536	1.05516	4.31722	1.58005e-05	7.5546e-05	Teff	TSLP	AAVS1
ENSG00000134987.13	99.4168	0.697256	0.127349	5.47518	4.37068e-08	2.99749e-07	Teff	WDR36	AAVS1
ENSG00000152495.11	294.692	-1.71161	0.0917878	-18.6475	1.32407e-77	1.84354e-75	Teff	CAMK4	AAVS1
ENSG00000288965.1	8.26937	-1.95861	0.465306	-4.20929	2.56179e-05	0.000118487	Teff	ENSG00000288965	AAVS1
ENSG00000164211.13	98.7231	2.34691	0.155818	15.0618	2.88621e-51	2.09978e-49	Teff	STARD4	AAVS1
ENSG00000134986.14	15.5794	0.717007	0.296144	2.42114	0.0154717	0.0388803	Teff	NREP	AAVS1
ENSG00000134982.17	154.34	-0.513158	0.102861	-4.98885	6.07395e-07	3.6146e-06	Teff	APC	AAVS1
ENSG00000129625.13	263.274	-0.221195	0.0861449	-2.5677	0.0102375	0.0270836	Teff	REEP5	AAVS1
ENSG00000047188.16	127.84	-0.447604	0.103908	-4.30771	1.64951e-05	7.86803e-05	Teff	YTHDC2	AAVS1
ENSG00000164219.10	84.7165	-0.774407	0.129303	-5.9891	2.11003e-09	1.67137e-08	Teff	PGGT1B	AAVS1
ENSG00000164221.13	16.0351	-1.81839	0.320261	-5.67782	1.36423e-08	9.86291e-08	Teff	CCDC112	AAVS1
ENSG00000134970.14	47.531	0.487959	0.180819	2.6986	0.00696326	0.0193071	Teff	TMED7	AAVS1
ENSG00000177879.17	193.778	1.27422	0.0977607	13.0341	7.83295e-39	3.50443e-37	Teff	AP3S1	AAVS1
ENSG00000145781.9	53.9087	0.475571	0.164776	2.88616	0.00389968	0.0115843	Teff	COMMD10	AAVS1
ENSG00000172869.15	127.118	-0.266857	0.107098	-2.49172	0.0127126	0.0328462	Teff	DMXL1	AAVS1
ENSG00000145779.8	683.861	-0.340256	0.0594722	-5.72125	1.05744e-08	7.71744e-08	Teff	TNFAIP8	AAVS1
ENSG00000133835.18	49.7862	0.847702	0.167217	5.06947	3.98926e-07	2.42585e-06	Teff	HSD17B4	AAVS1
ENSG00000168944.17	118.287	-0.313449	0.109451	-2.86383	0.00418547	0.0123155	Teff	CEP120	AAVS1
ENSG00000164904.18	2.3865	3.24462	0.98479	3.29473	0.000985162	0.0033625	Teff	ALDH7A1	AAVS1
[truncated: 10,600 more rows]
