# Supplementary material for: Central control of dynamic gene circuits governs T cell rest and activation
Source: Nature. 2024 Dec 11;637(8047):930–9. doi: 10.1038/s41586-024-08314-y (PMC11754113; doi:10.1038/s41586-024-08314-y)
Supplement: Supplementary file 3 — Supplementary Tables 1–12 [file 41586_2024_8314_MOESM3_ESM.zip › 2023-10-17819C-s3/2023-10-17819C-S9_antibody_table.xlsx]

## Sheet: Sheet1
Target	Species/Isotype/Clone	Vendor	Cat. No.	Amout per IP (µg)	Assay
MED12	Rabbit polyclonal IgG	Bethyl/Thermo	A300-774A	8	ChIPseq
CXXC1	Rabbit monoclonal IgG (D1R5R)	Cell Signaling	40672S	2	ChIPseq
NELF-A	Mouse monoclonal IgG2bk (G-11)	Santa Cruz	sc-365004	2	ChIPseq
RNA PolII CTD	Mouse monoclonal IgG1 (4H8)	Cell Signaling	2629	2.5	ChIPseq
RNA PolII phospho-Ser2	Rabbit polyclonal IgG	Abcam	ab5095	2.5	ChIPseq
RNA PolII phosphor-Ser5	Rabbit polyclonal IgG	Abcam	ab5131	2.5	ChIPseq
H3K27ac	Rabbit Monoclonal (2114-3E4)	EpiCypher	13-0045	0.5	CUT&RUN
H3K4me1	Rabbit Monoclonal (2088-1F4)	EpiCypher	13-0057	0.5	CUT&RUN
H3K4me2	Rabbit Monoclonal	EpiCypher	13-0027	0.5	CUT&RUN
H3K4me3	Rabbit Monoclonal (2909-3D7)	EpiCypher	13-0041	0.5	CUT&RUN
IgG	Rabbit	EpiCypher	13-0042	0.5	CUT&RUN
MED12	Rabbit monoclonal IgG (D9K5J)	Cell Signaling	14360	10	IP
IgG	Normal Rabbit IgG	Cell Signaling	2729S	10	IP
MED12	Rabbit monoclonal IgG (D9K5J)	Cell Signaling	14360	NA	Western blot
IgG-HRP conjugate	Mouse Anti-rabbit IgG (Conformation Specific) (L27A9)	Cell Signaling	5127S	NA	Western blot
CXXC1	Rabbit monoclonal IgG (D1R5R)	Cell Signaling	40672S	NA	Western blot
MED17	Rabbit mAb (E3V6Y)	Cell Signaling	64733S	NA	Western blot
SET1A	Rabbit mAb (D3V9S)	Cell Signaling	61702	NA	Western blot
GAPDH	Rabbit mAb D16H11	Cell Signaling	5174	NA	Western blot
Alexa Fluor® 647 anti-human IL2RA	Mouse IgG1, κ (BC96)	Biolegend	302618	NA	Flow cytometry
Ghost Dye™ Red 780	NA	Tonobo	13-0865-T500	NA	Flow cytometry
BV711 anti-human CD4	Mouse IgG1, κ (SK3)	Biolegend	344648	NA	Flow cytometry
PE anti-mouse/human Helios	Armenian Hamster IgG, 22F6	Biolegend	137216	NA	Flow cytometry
KIRAVIA Blue 520™ anti-human CD152 (CTLA-4)	Mouse IgG1, κ (L3D10)	Biolegend	349938	NA	Flow cytometry
Pacific Blue™ anti-human FOXP3	Mouse IgG1, κ (206D)	Biolegend	320116	NA	Flow cytometry
PE anti-Human CD127	Mouse IgG1, κ (HIL-7R-M21)	Beckon Dickinson	557938	NA	Flow cytometry
Pacific Blue™ anti-human CD4	Mouse IgG1, κ (SK3)	Biolegend	344620	NA	Flow cytometry
PE anti-human CD95 (Fas)	Mouse IgG1, κ (DX2)	Biolegend	305608	NA	Flow cytometry
