# Supplementary material for: Central control of dynamic gene circuits governs T cell rest and activation
Source: Nature. 2024 Dec 11;637(8047):930–9. doi: 10.1038/s41586-024-08314-y (PMC11754113; doi:10.1038/s41586-024-08314-y)
Supplement: Supplementary file 3 — Supplementary Tables 1–12 [file 41586_2024_8314_MOESM3_ESM.zip › 2023-10-17819C-s3/2023-10-17819C-S2_pseudobulk_rnaseq_diff_expressed_regulators_ESM.xlsx]

## Sheet: 20240517_pseudobulk_deseq2_resu
gene_name	baseMean	log2FoldChange	lfcSE	stat	pvalue	padj	sg_target	cell_type	stimulation
BATF	283.43	-2.97893	0.195712	-15.221	2.5658758725917203e-52	6.61303188643064e-48	BATF	Teff	Resting
ARID5A	2089.42	0.19831765407319699	0.064262	3.08608	0.00202813	0.0239749	BATF	Teff	Stimulated
CREB1	978.79	-0.23337	0.054657	-4.26972	1.95721950466837e-5	4.7851732880743e-4	BATF	Teff	Stimulated
IKZF2	152.556	-0.740433	0.221987	-3.33548	8.5151808993874e-4	0.0118933	BATF	Teff	Stimulated
FOXP1	647.976	0.76897	0.114224	6.73211	1.6722486600146497e-11	1.6744619302999602e-9	BATF	Teff	Stimulated
IRF2	703.172	-0.280004	0.079964	-3.50163	4.6242752060257e-4	0.00730773	BATF	Teff	Stimulated
IRF1	2344.54	-0.264135	0.0784374	-3.36746	7.5864547609719e-4	0.0108635	BATF	Teff	Stimulated
IRF4	2306.92	0.258006	0.0688738	3.74607	1.7962845151312e-4	0.00325074	BATF	Teff	Stimulated
ABCF1	1257.98	0.144834	0.0443136	3.2684	0.00108159	0.0144972	BATF	Teff	Stimulated
DDX39B	4135.43	-0.0929161	0.0323522	-2.87202	0.00407863	0.0410213	BATF	Teff	Stimulated
PRDM1	644.545	0.679807	0.104941	6.47801	9.29412262147873e-11	8.21865986099334e-9	BATF	Teff	Stimulated
MYB	965.681	-0.253007	0.084129	-3.00737	0.00263519	0.0293426	BATF	Teff	Stimulated
IFNGR1	288.308	0.398542	0.0949504	4.19737	2.7003259379275e-5	6.3842080942181e-4	BATF	Teff	Stimulated
TNFAIP3	1244.01	0.533621	0.0931704	5.72737	1.0199848122262e-8	6.14608547473293e-7	BATF	Teff	Stimulated
HIVEP2	384.325	0.288043	0.0934344	3.08284	0.00205034	0.0241897	BATF	Teff	Stimulated
KLF6	1813.98	0.80975	0.0800778	10.112	4.88571898676753e-24	3.6963178423222304e-21	BATF	Teff	Stimulated
GATA3	3454.11	-0.333364	0.0675959	-4.93171	8.15112653031489e-7	3.15346707641557e-5	BATF	Teff	Stimulated
NFKB2	2488.69	0.480221	0.0739556	6.49336	8.39408007757182e-11	7.52043305897191e-9	BATF	Teff	Stimulated
ETS1	2860.92	0.224994	0.0440169	5.11154	3.19536011451877e-7	1.3683777999848e-5	BATF	Teff	Stimulated
FOXO1	778.319	0.66824	0.0744746	8.97272	2.8927840506916196e-19	1.09427592228663e-16	BATF	Teff	Stimulated
BATF	2790.39	-4.92988	0.110203	-44.7345	0	0	BATF	Teff	Stimulated
KLF13	1053.84	0.286467	0.064042	4.47312	7.70867939386978e-6	2.2288067088263e-4	BATF	Teff	Stimulated
IL4R	917.601	0.436694	0.0534106	8.17616	2.93026457408083e-16	6.650723828305471e-14	BATF	Teff	Stimulated
IKZF3	165.257	0.411726	0.140851	2.92312	0.00346538	0.0361621	BATF	Teff	Stimulated
RARA	250.259	0.313094	0.0987785	3.16966	0.00152616	0.0190323	BATF	Teff	Stimulated
STAT5A	882.936	0.645809	0.0872901	7.39842	1.37810241245939e-13	1.93474212916206e-11	BATF	Teff	Stimulated
ZBTB32	1146.3	0.362601	0.0968289	3.74476	1.8056494746932e-4	0.00325687	BATF	Teff	Stimulated
ZNF217	784.298	0.181009	0.0574748	3.14936	0.00163628	0.020085212191885998	BATF	Teff	Stimulated
IFNGR2	157.094	-0.672935	0.169797	-3.96318	7.39583298623353e-5	0.00153065	BATF	Teff	Stimulated
RUNX1	1322	-0.844951	0.0777251	-10.871	1.58429553960793e-27	2.15749366583809e-24	BATF	Teff	Stimulated
FOXP3	589.639	1.16032	0.271122	4.27969	1.87155488256412e-5	4.6005116228805e-4	BATF	Teff	Stimulated
IL2	23.4732	3.29708	0.764196	4.31444	1.60008515865017e-5	0.0157711	BPTF	Teff	Resting
BPTF	593.631	-1.54719	0.0778115	-19.8839	5.61052929135406e-88	7.7419693691394685e-84	BPTF	Teff	Resting
BPTF	1604.75	-1.48337	0.0635031	-23.359	1.1158102161467199e-120	1.40513980519356e-116	BPTF	Teff	Stimulated
RUNX3	287.782	1.02809	0.0990989	10.3744	3.2415920358020796e-25	2.05300828934131e-22	CBFB	Teff	Resting
YBX1	1660.3	-0.227436	0.0680991	-3.33978	8.3844293950619e-4	0.0138353	CBFB	Teff	Resting
ARID5A	194.93	0.771459	0.1434	5.37978	7.45755251330978e-8	4.38873665606284e-6	CBFB	Teff	Resting
CREB1	265.04	0.304375	0.0940019	3.23797	0.00120384	0.0185958	CBFB	Teff	Resting
SATB1	608.408	0.399552	0.0795168	5.02475	5.04094031140277e-7	2.42037928309231e-5	CBFB	Teff	Resting
FOXP1	440.458	0.466184	0.0825755	5.64554	1.64661511634335e-8	1.10050156016917e-6	CBFB	Teff	Resting
IL2	23.4732	-2.78676	0.964383	-2.88968	0.00385637	0.0458077	CBFB	Teff	Resting
IRF1	1575.07	0.439567	0.114375	3.8432	1.2143860781231e-4	0.00279919	CBFB	Teff	Resting
MYB	81.3616	1.02503	0.195487	5.24346	1.57594070604129e-7	8.73333807931213e-6	CBFB	Teff	Resting
MYC	243.622	-0.625372	0.182236	-3.43166	5.9989373058196e-4	0.0106098	CBFB	Teff	Resting
IL2RA	382.557	1.16376	0.17493	6.65272	2.8772141217151797e-11	3.4474727764695405e-9	CBFB	Teff	Resting
ZEB1	339.48	0.429369	0.0821698	5.22539	1.73785592599165e-7	9.51172173485142e-6	CBFB	Teff	Resting
CREM	271.165	0.941958	0.253117	3.72143	1.9809631350747e-4	0.00425635	CBFB	Teff	Resting
KMT2A	763.413	0.341107	0.0716867	4.7583	1.95226117330858e-6	7.73551759352266e-5	CBFB	Teff	Resting
BCL11B	456.277	0.684782	0.0693636	9.87235	5.48641071488813e-23	2.91877050032049e-20	CBFB	Teff	Resting
CBFB	206.64	-2.29888	0.177828	-12.9276	3.14617328446401e-38	6.97401744722855e-35	CBFB	Teff	Resting
USP22	195.15	0.353319	0.104343	3.38614	7.0883983928062e-4	0.0121333	CBFB	Teff	Resting
IKZF3	75.4064	0.949573	0.182432	5.20509	1.93907167360127e-7	1.04835988857304e-5	CBFB	Teff	Resting
SOCS3	18.6165	1.0403	0.297308	3.49907	4.6688035282718e-4	0.00874571	CBFB	Teff	Resting
KLF2	1740.56	-0.647983	0.223317	-2.90163	0.00371223	0.0445361	CBFB	Teff	Resting
IFNGR2	37.8254	1.46523	0.239636	6.1144	9.69230106296973e-10	8.76922477125833e-8	CBFB	Teff	Resting
RUNX1	309.488	1.44888	0.101702	14.2463	4.7273420227445305e-46	3.1436824451251094e-42	CBFB	Teff	Resting
FOXP3	69.9408	-1.12387	0.33452	-3.35966	7.8037365353966e-4	0.0130882	CBFB	Teff	Resting
RUNX3	1590.4	0.266021	0.0543599	4.89369	9.89629375608309e-7	1.77385970232034e-5	CBFB	Teff	Stimulated
YBX1	12529.9	0.0890911	0.0278371	3.20045	0.00137214	0.00997869	CBFB	Teff	Stimulated
GFI1	639.682	-0.241831	0.0806916	-2.99698	0.00272671	0.0176369	CBFB	Teff	Stimulated
ETV3	217.706	0.366085	0.12939	2.82931	0.0046648	0.0277971	CBFB	Teff	Stimulated
FOXN2	701.103	-0.239292	0.0636628	-3.75875	1.7076455371004e-4	0.00168146	CBFB	Teff	Stimulated
ARID5A	2089.42	0.463347	0.063129	7.33969	2.14084600200364e-13	1.09602919828069e-11	CBFB	Teff	Stimulated
IKZF2	152.556	0.568281	0.204248	2.78231	0.00539737	0.0312589	CBFB	Teff	Stimulated
RBPJ	2001.6	0.453947	0.0736128	6.16668	6.97386145600994e-10	2.1938255736918e-8	CBFB	Teff	Stimulated
REST	984.815	-0.181362	0.055606	-3.26155	0.00110804	0.00838576	CBFB	Teff	Stimulated
LEF1	916.434	0.280196	0.0734871	3.81286	1.3736905764019e-4	0.00140472	CBFB	Teff	Stimulated
IRF2	703.172	0.289968	0.0751144	3.86035	1.1322592552555e-4	0.00118887	CBFB	Teff	Stimulated
IRF1	2344.54	1.02635	0.0763229	13.4474	3.18843006054992e-41	1.7839266188776801e-38	CBFB	Teff	Stimulated
PURA	977.709	-0.191494	0.0491537	-3.89583	9.78636418223912e-5	0.00105081	CBFB	Teff	Stimulated
IRF4	2306.92	0.480774	0.0680946	7.06038	1.66046354676406e-12	7.496490467897919e-11	CBFB	Teff	Stimulated
DDX39B	4135.43	0.101474	0.0312055	3.25181	0.00114674	0.00860387	CBFB	Teff	Stimulated
MYB	965.681	0.260643	0.0812689	3.20717	0.00134048	0.00979017	CBFB	Teff	Stimulated
IFNGR1	288.308	-0.458876	0.100235	-4.57799	4.69464668139513e-6	7.19631457052213e-5	CBFB	Teff	Stimulated
FOXK1	232.399	0.348771	0.0974833	3.57775	3.4656787283289e-4	0.00308836	CBFB	Teff	Stimulated
RAD21	4420.1	-0.122069	0.0431578	-2.82843	0.00467772	0.0278424	CBFB	Teff	Stimulated
IL15RA	287.517	0.904412	0.0906945	9.97207	2.0196624594449298e-23	3.04231077785233e-21	CBFB	Teff	Stimulated
ZEB1	1667.18	-0.248233	0.0467041	-5.315	1.06654905739121e-7	2.31741435965197e-6	CBFB	Teff	Stimulated
PTEN	808.211	-0.300285	0.0696585	-4.31081	1.62659585658739e-5	2.1464052159083e-4	CBFB	Teff	Stimulated
KMT2A	2334.25	0.170235	0.0382446	4.45121	8.53859824337245e-6	1.2305950329408e-4	CBFB	Teff	Stimulated
ETS1	2860.92	-0.143237	0.0440623	-3.25078	0.00115088	0.00863076	CBFB	Teff	Stimulated
STAT6	593.609	0.306307	0.0710486	4.31124	1.62343294457432e-5	2.1444098237522e-4	CBFB	Teff	Stimulated
TFDP1	1741.04	0.169837	0.0479731	3.54025	3.9974382011199e-4	0.00349659	CBFB	Teff	Stimulated
BATF	2790.39	-0.152504	0.0477405	-3.19444	0.00140103	0.010152	CBFB	Teff	Stimulated
IL4R	917.601	-0.178276	0.0548104	-3.2526	0.00114354	0.00859215	CBFB	Teff	Stimulated
CBFB	919.092	-3.22972	0.0979431	-32.9755	1.82379578039215e-238	2.8571584695623493e-234	CBFB	Teff	Stimulated
SS18	605.566	0.356284	0.0741029	4.80797	1.52474011142739e-6	2.62837055140744e-5	CBFB	Teff	Stimulated
TCF3	562.212	0.211501	0.0597289	3.54102	3.9858339995351e-4	0.00348838	CBFB	Teff	Stimulated
DNMT1	2384.7	0.0925523	0.0344202	2.6889	0.00716887	0.0395588	CBFB	Teff	Stimulated
KLF2	369.91	-1.29402	0.419724	-3.08303	0.00204904	0.0138962	CBFB	Teff	Stimulated
ERF	264.771	0.306651	0.0924922	3.31543	9.1503412316513e-4	0.00714602	CBFB	Teff	Stimulated
IFNGR2	157.094	1.73548	0.141794	12.2394	1.9139073253642499e-34	7.49581803978909e-32	CBFB	Teff	Stimulated
RUNX1	1322	1.8766	0.0697504	26.9045	1.9461947304158596e-159	1.5244543323347399e-155	CBFB	Teff	Stimulated
SMARCB1	1322.06	-0.186587	0.0454113	-4.10883	3.97662874074747e-5	4.7774437003489e-4	CBFB	Teff	Stimulated
IL2RB	1975.27	-0.341115	0.0562768	-6.06139	1.34951652061471e-9	4.03464233052481e-8	CBFB	Teff	Stimulated
FOXP3	589.639	-2.04944	0.279916	-7.32161	2.4501414199100997e-13	1.2302537014202499e-11	CBFB	Teff	Stimulated
SATB1	608.408	-0.483062	0.083741	-5.76852	7.99703163292721e-9	1.53667636416612e-6	DNMT1	Teff	Resting
RBPJ	312.06	0.461915	0.0945142	4.88725	1.0225177481426e-6	1.1461494395089e-4	DNMT1	Teff	Resting
LEF1	974.647	-0.541683	0.0880381	-6.15283	7.61116311408315e-10	1.84614376124548e-7	DNMT1	Teff	Resting
GATA3	675.75	0.317932	0.0818353	3.88502	1.0232336037189e-4	0.00496386	DNMT1	Teff	Resting
ETS1	1161.39	-0.237576	0.068392	-3.47374	5.1325893734771e-4	0.0181679	DNMT1	Teff	Resting
BCL11B	456.277	-0.319949	0.0758222	-4.21972	2.44601522255342e-5	0.00153353	DNMT1	Teff	Resting
STAT5B	253.948	-0.331098	0.0981721	-3.37263	7.4453366006909e-4	0.0241053	DNMT1	Teff	Resting
DNMT1	402.223	-1.90374	0.125022	-15.2272	2.33254369596275e-52	1.72561582627324e-48	DNMT1	Teff	Resting
SMARCB1	228.853	0.389378	0.0983616	3.95864	7.53786932035041e-5	0.00383266	DNMT1	Teff	Resting
IL2RB	183.77	0.627127	0.110291	5.68609	1.29979698862601e-8	2.43440458781145e-6	DNMT1	Teff	Resting
FOXP3	69.9408	2.00459	0.281042	7.13269	9.842253998355699e-13	3.73399974768387e-10	DNMT1	Teff	Resting
RUNX3	1590.4	0.275989	0.0568713	4.85287	1.21690216028025e-6	1.7740989714662e-4	DNMT1	Teff	Stimulated
IRF4	2306.92	-0.387639	0.0715887	-5.4148	6.13560157540011e-8	1.28720431587327e-5	DNMT1	Teff	Stimulated
SOCS3	244.716	0.420545	0.12047	3.49087	4.8144274942648e-4	0.0262097	DNMT1	Teff	Stimulated
DNMT1	2384.7	-2.26484	0.0580604	-39.0083	0	0	DNMT1	Teff	Stimulated
FOXP3	589.639	1.32328	0.271431	4.87522	1.08686538373635e-6	1.6118401031393e-4	DNMT1	Teff	Stimulated
YBX1	1660.3	-0.352713	0.0731012	-4.825	1.40002290456911e-6	1.4937797698358e-4	IL2RA	Teff	Resting
IL15RA	57.4541	0.832487	0.200997	4.14179	3.44606741464517e-5	0.00171551	IL2RA	Teff	Resting
IL2RA	382.557	-1.00476	0.201063	-4.99725	5.81530174354312e-7	7.50403476301676e-5	IL2RA	Teff	Resting
BCL11B	456.277	0.276653	0.082344	3.35972	7.802214458154e-4	0.01967	IL2RA	Teff	Resting
DNMT1	402.223	-0.404926	0.118253	-3.42425	6.1650393276164e-4	0.01661	IL2RA	Teff	Resting
ARID5A	2089.42	0.340169	0.0653428	5.20591	1.93043730191939e-7	3.61777038090214e-5	IL2RA	Teff	Stimulated
SATB1	2500.64	0.312636	0.0955132	3.27323	0.00106327	0.0278592	IL2RA	Teff	Stimulated
KLF3	96.7337	0.68137407996269606	0.211364	3.2237	0.00126544	0.0312682	IL2RA	Teff	Stimulated
LEF1	916.434	0.292886	0.0772386	3.79197	1.4945927116274e-4	0.00688571	IL2RA	Teff	Stimulated
IRF2	703.172	0.276104	0.0799446	3.45369	5.5297958387566e-4	0.0172234	IL2RA	Teff	Stimulated
IL15RA	287.517	1.91234	0.0901002	21.2246	5.656491492948929e-100	2.08479421458454e-96	IL2RA	Teff	Stimulated
IL2RA	11434.7	-2.30163	0.105335	-21.8507	7.662277911301709e-106	4.23609034326315e-102	IL2RA	Teff	Stimulated
TFDP1	1741.04	-0.169568	0.0529964	-3.19962	0.0013761	0.0331224	IL2RA	Teff	Stimulated
BATF	2790.39	0.388479	0.0485999	7.9934	1.31269941059388e-15	1.31950158026696e-12	IL2RA	Teff	Stimulated
IL4R	917.601	0.283095	0.0577179	4.90481	9.3519336793764e-7	1.3429133856216e-4	IL2RA	Teff	Stimulated
ZBTB32	1146.3	-0.748993	0.10317	-7.2598	3.87655693666217e-13	3.5719241707228005e-10	IL2RA	Teff	Stimulated
ZNF217	784.298	0.210354	0.0613073	3.43114	6.0105028962593e-4	0.0182077	IL2RA	Teff	Stimulated
RUNX1	1322	0.239897	0.075035	3.19714	0.00138799	0.0331224	IL2RA	Teff	Stimulated
IRF1	2344.54	-0.785599	0.0805121	-9.75753	1.71276483399351e-22	1.10421948847562e-18	IRF1	Teff	Stimulated
IRF2	348.157	-2.81477	0.171056	-16.4552	7.69267034833131e-61	1.21498035481545e-56	IRF2	Teff	Resting
ARID5A	2089.42	0.23938	0.0646543	3.70247	2.135141157442e-4	0.0290417	IRF2	Teff	Stimulated
IRF2	703.172	-1.58731	0.0965778	-16.4355	1.06455065730804e-60	1.28608364909385e-56	IRF2	Teff	Stimulated
RAD21	4420.1	0.189384	0.0435234	4.35131	1.35324334755794e-5	0.00357795	IRF2	Teff	Stimulated
BATF	2790.39	-0.198284	0.049271	-4.02435	5.71319564199985e-5	0.0103017	IRF2	Teff	Stimulated
STAT3	432.31	0.32504	0.0832109	3.90622	9.37509850942052e-5	0.0201647	IRF4	Teff	Resting
YBX1	12529.9	-0.0966446	0.0292855	-3.30008	9.6656061505842e-4	0.0297125	IRF4	Teff	Stimulated
ARID5A	2089.42	0.438852	0.0658453	6.6649	2.6483899194949e-11	1.06075805657887e-8	IRF4	Teff	Stimulated
RBPJ	2001.6	0.285559	0.0763373	3.74075	1.8346920963168e-4	0.00805962	IRF4	Teff	Stimulated
IRF4	2306.92	-0.397232	0.0730268	-5.43953	5.34203864492035e-8	8.87169295933236e-6	IRF4	Teff	Stimulated
KLF6	1813.98	0.349885	0.0827626	4.22757	2.36227645839597e-5	0.00144258	IRF4	Teff	Stimulated
ZEB1	1667.18	0.22336	0.0499256	4.47385	7.68237083389667e-6	5.9442344327275e-4	IRF4	Teff	Stimulated
ETS1	2860.92	0.262019	0.0461202	5.68121	1.33747825703847e-8	2.71847446333579e-6	IRF4	Teff	Stimulated
BATF	2790.39	0.742216	0.0483544	15.3495	3.56867799113845e-53	4.85982568833234e-49	IRF4	Teff	Stimulated
KLF13	1053.84	0.302579	0.068134	4.44094	8.9566383753107e-6	6.7005668292423e-4	IRF4	Teff	Stimulated
IL4R	917.601	0.442349	0.0584577	7.56698	3.81998377585697e-14	2.7379231084010598e-11	IRF4	Teff	Stimulated
STAT5A	882.936	0.488552	0.0911558	5.35953	8.34382148510136e-8	1.35269239266798e-5	IRF4	Teff	Stimulated
STAT3	2324.92	0.25738	0.0672241	3.82868	1.2883298621526e-4	0.00600838	IRF4	Teff	Stimulated
JUNB	7106.92	0.310944	0.0625993	4.9672	6.79253428383987e-7	8.25899391761886e-5	IRF4	Teff	Stimulated
KLF2	369.91	-1.78014	0.428826	-4.1512	3.30730906549377e-5	0.00189239	IRF4	Teff	Stimulated
CEBPB	895.127	0.427063	0.0748894	5.70258	1.18009257583267e-8	2.43492434813474e-6	IRF4	Teff	Stimulated
KLF13	1053.84	-0.638076	0.0685085	-9.31383	1.23307933163004e-20	3.2580422100329003e-16	KLF13	Teff	Stimulated
LEF1	974.647	-0.528964	0.0879851	-6.01196	1.8328798266156201e-9	4.72388117713645e-5	LEF1	Teff	Resting
LEF1	916.434	-0.441681	0.0781263	-5.65342	1.57283796547e-8	4.1557524723648e-4	LEF1	Teff	Stimulated
ETS1	1161.39	-0.214891	0.0747382	-2.87526	0.00403701	0.0453651	MED11	Teff	Resting
FOXP1	647.976	0.471724	0.120185	3.92498	8.67376925894419e-5	0.00305433	MED11	Teff	Stimulated
IRF4	2306.92	-0.220667	0.073221	-3.01372	0.00258069	0.0374471	MED11	Teff	Stimulated
SRF	432.899	0.384066	0.0863105	4.44982	8.59429692619667e-6	4.9752429902071e-4	MED11	Teff	Stimulated
MYB	965.681	-0.32596	0.0910536	-3.57986	3.437750335129e-4	0.00869822	MED11	Teff	Stimulated
IKZF1	2914.72	-0.202678	0.0477963	-4.24045	2.23073122702672e-5	0.00105859	MED11	Teff	Stimulated
MYC	1640.81	-0.614507	0.0916317	-6.70627	1.99656353815926e-11	5.80947448458603e-9	MED11	Teff	Stimulated
GATA3	3454.11	-0.264421	0.0698817	-3.78384	1.5442893791021e-4	0.00472997	MED11	Teff	Stimulated
RELA	935.794	0.234293	0.0653458	3.58543	3.365178982439e-4	0.00855374	MED11	Teff	Stimulated
KMT2A	2334.25	0.272651	0.0431042	6.3254	2.52577103075583e-10	5.58549005741345e-8	MED11	Teff	Stimulated
ETS1	2860.92	-0.234345	0.049142	-4.76873	1.85390935982361e-6	1.3485970915506e-4	MED11	Teff	Stimulated
BATF	2790.39	0.178224	0.050874	3.50324	4.5962963017531e-4	0.0107218	MED11	Teff	Stimulated
TFAP4	468.341	-0.271681	0.0925232	-2.93636	0.00332089	0.0455572	MED11	Teff	Stimulated
MED11	473.314	-2.55132	0.164762	-15.4849	4.3855079804322e-54	4.84905617396389e-50	MED11	Teff	Stimulated
IKZF3	165.257	0.493285	0.155908	3.16394	0.00155649	0.0263554	MED11	Teff	Stimulated
STAT5B	619.14	0.272414	0.089267	3.05168	0.00227564	0.0342803	MED11	Teff	Stimulated
STAT5A	882.936	0.307484	0.0935662	3.28627	0.00101523	0.0189939	MED11	Teff	Stimulated
STAT3	2324.92	0.20602	0.0681471	3.02317	0.00250144	0.0365369	MED11	Teff	Stimulated
RUNX1	1322	-0.468052	0.0824302	-5.67817	1.36143797487511e-8	1.79207377240406e-6	MED11	Teff	Stimulated
IL2RB	1975.27	-0.213737	0.0614729	-3.47693	5.0718423590621e-4	0.0114682	MED11	Teff	Stimulated
ATF4	1738.17	-0.171676	0.0551345	-3.11377	0.00184712	0.0297721	MED11	Teff	Stimulated
YBX1	1660.3	-0.190394	0.0670455	-2.83978	0.00451451	0.0385946	MED12	Teff	Resting
ARID5A	194.93	0.428389	0.14339	2.98758	0.00281199	0.0266442	MED12	Teff	Resting
SATB1	608.408	-0.223353	0.0811079	-2.75377	0.00589132	0.0479433	MED12	Teff	Resting
KLF3	96.4228	-0.852073	0.201804	-4.22227	2.41853356456333e-5	4.9220426327464e-4	MED12	Teff	Resting
LEF1	974.647	-0.292778	0.0865771	-3.3817	7.2039642606998e-4	0.00890135	MED12	Teff	Resting
IRF1	1575.07	-0.533071	0.115439	-4.61776	3.87895433741104e-6	9.6792386887327e-5	MED12	Teff	Resting
ABCF1	240.727	-0.288812	0.0939961	-3.0726	0.00212204	0.0213053	MED12	Teff	Resting
TNFAIP3	334.942	-0.750381	0.11953	-6.27779	3.43428934670551e-10	1.74453721933243e-8	MED12	Teff	Resting
IKZF1	1042.22	-0.485926	0.0549971	-8.83549	9.96624996011972e-19	1.63561494537811e-16	MED12	Teff	Resting
MYC	243.622	-1.99989	0.196192	-10.1935	2.11931262102845e-24	6.78233021544628e-22	MED12	Teff	Resting
KLF6	602.902	-0.32179	0.115529	-2.78536	0.00534678	0.0443291	MED12	Teff	Resting
KMT2A	763.413	0.23285	0.0706686	3.29496	9.8437081800625e-4	0.0114972	MED12	Teff	Resting
ETS1	1161.39	-0.962764	0.0712942	-13.5041	1.47905816787489e-41	1.45641720053588e-38	MED12	Teff	Resting
FLI1	355.736	-0.257685	0.0747161	-3.44885	5.6296908956774e-4	0.00726799	MED12	Teff	Resting
FOXO1	250.573	-0.483802	0.109402	-4.42224	9.76837920624163e-6	2.2490111909909e-4	MED12	Teff	Resting
BATF	283.43	0.329925	0.113818	2.89871	0.00374706	0.0333071	MED12	Teff	Resting
BCL11B	456.277	-0.335974	0.0746051	-4.50336	6.68876342987664e-6	1.6004273021654e-4	MED12	Teff	Resting
KLF13	556.325	-0.368152	0.0613764	-5.99826	1.9944508732237903e-9	9.21695510041075e-8	MED12	Teff	Resting
TFAP4	48.5871	-0.83466	0.215685	-3.86981	1.0892047150741e-4	0.00181548	MED12	Teff	Resting
IL4R	226.283	-0.46272	0.128878	-3.59038	3.3019580800614e-4	0.0046044	MED12	Teff	Resting
USP22	195.15	0.282794	0.101003	2.79985	0.00511259	0.0426916	MED12	Teff	Resting
IKZF3	75.4064	0.918978	0.178487	5.14871	2.62282071582235e-7	8.60890461108768e-6	MED12	Teff	Resting
STAT5B	253.948	-0.365642	0.0968909	-3.77375	1.6081397299951e-4	0.0025114	MED12	Teff	Resting
STAT5A	238.389	-0.30677	0.107263	-2.85999	0.00423654	0.0368101	MED12	Teff	Resting
STAT3	432.31	0.249737	0.0700757	3.5638118651835198	3.6550797016156e-4	0.00503646	MED12	Teff	Resting
KLF2	1740.56	-1.93152	0.224871	-8.58946	8.737882269863869e-18	1.3159250698415e-15	MED12	Teff	Resting
CEBPB	225.307	0.391227	0.102237	3.82667	1.2988658855106e-4	0.00211806	MED12	Teff	Resting
MED12	55.2398	-3.86516	0.458847	-8.42363	3.65000240094315e-17	5.02405169187885e-15	MED12	Teff	Resting
RUNX3	1590.4	-0.281538	0.0556523	-5.05887	4.21737856245536e-7	4.71587812701112e-6	MED12	Teff	Stimulated
YBX1	12529.9	-0.0835271	0.0278918	-2.99469	0.00274727	0.0125829	MED12	Teff	Stimulated
GFI1	639.682	-0.771132	0.0834488	-9.24078	2.44704098295311e-20	1.52124381106918e-18	MED12	Teff	Stimulated
ARID5A	2089.42	0.19715	0.0634033	3.10946	0.00187427	0.00906524	MED12	Teff	Stimulated
SATB1	2500.64	-0.763524	0.0956362	-7.98363	1.4209517233976902e-15	5.26256021247004e-14	MED12	Teff	Stimulated
FOXP1	647.976	0.922493	0.112847	8.17471	2.96579495152001e-16	1.18224284250668e-14	MED12	Teff	Stimulated
RBPJ	2001.6	-0.535875	0.0751697	-7.12887	1.01198754551968e-12	2.6780062310999002e-11	MED12	Teff	Stimulated
KLF3	96.7337	0.743219	0.200232	3.71179	2.0580267360979e-4	0.00129847	MED12	Teff	Stimulated
LEF1	916.434	0.268638	0.0732156	3.66914	2.4336898997654e-4	0.00150816	MED12	Teff	Stimulated
IRF4	2306.92	-0.332226	0.0691464	-4.80468	1.55001491231588e-6	1.55159959209843e-5	MED12	Teff	Stimulated
DDX39B	4135.43	-0.0782785	0.0313666	-2.4956	0.0125743	0.0452433	MED12	Teff	Stimulated
SRF	432.899	0.493842	0.0719517	6.86352	6.71834389087893e-12	1.6192242368386002e-10	MED12	Teff	Stimulated
MYB	965.681	-0.632762	0.0838872	-7.54302	4.59226655761972e-14	1.43856413599103e-12	MED12	Teff	Stimulated
IFNGR1	288.308	0.343041	0.0918655	3.73417	1.8833810751452e-4	0.00119988	MED12	Teff	Stimulated
TNFAIP3	1244.01	-0.393545	0.0942369	-4.17612	2.96520060987218e-5	2.2748693807178e-4	MED12	Teff	Stimulated
HIVEP2	384.325	0.46164	0.0896606	5.14875	2.62225849611277e-7	3.07027665172666e-6	MED12	Teff	Stimulated
IKZF1	2914.72	-0.619929	0.0437271	-14.1772	1.2674347854430898e-45	4.963908337187869e-43	MED12	Teff	Stimulated
MYC	1640.81	-1.29479	0.0876769	-14.7677	2.366276478202e-49	1.12333597901553e-46	MED12	Teff	Stimulated
NFIL3	1654.51	-0.435477	0.0679595	-6.4079	1.47541160523858e-10	3.0333068513999502e-9	MED12	Teff	Stimulated
KLF6	1813.98	0.434697	0.0799929	5.4342	5.50438850154042e-8	7.191972499177e-7	MED12	Teff	Stimulated
IL15RA	287.517	0.978775	0.089784	10.9014	1.13451718780698e-27	1.41058303684001e-25	MED12	Teff	Stimulated
IL2RA	11434.7	-0.304974	0.10297	-2.96178	0.00305867	0.0137338	MED12	Teff	Stimulated
GATA3	3454.11	-0.793709	0.0676371	-11.7348	8.45162713885307e-32	1.35105296691094e-29	MED12	Teff	Stimulated
ZEB1	1667.18	-0.121073	0.0459434	-2.63528	0.00840691	0.0325594	MED12	Teff	Stimulated
CREM	2846.39	0.303061	0.0930596	3.25663	0.00112744	0.00580048	MED12	Teff	Stimulated
KMT2A	2334.25	0.389236	0.037527	10.3722	3.3191700547284495e-25	3.35471729531457e-23	MED12	Teff	Stimulated
ETS1	2860.92	-0.785411	0.0454662	-17.2746	7.305411481883381e-67	7.629771751679e-64	MED12	Teff	Stimulated
FLI1	742.232	-0.204559	0.0670827	-3.04936	0.00229331	0.0108019	MED12	Teff	Stimulated
STAT6	593.609	0.421146	0.0700983	6.00793	1.87908226294109e-9	3.18589856398648e-8	MED12	Teff	Stimulated
FOXO1	778.319	-0.188476	0.0761681	-2.47447	0.0133433	0.0474974	MED12	Teff	Stimulated
TFAP4	468.341	-0.47064	0.0762295	-6.17399	6.65864779691774e-10	1.21862589236581e-8	MED12	Teff	Stimulated
IL4R	917.601	-0.13262	0.0540845	-2.45209	0.0142028	0.0498993	MED12	Teff	Stimulated
MED11	473.314	0.462389	0.0724905	6.37862	1.7868824495901301e-10	3.6544778662244104e-9	MED12	Teff	Stimulated
IKZF3	165.257	1.02478	0.131546	7.79025	6.6879058870412906e-15	2.31798083244223e-13	MED12	Teff	Stimulated
RARA	250.259	0.246916	0.0951474	2.59509	0.00945665	0.0358278	MED12	Teff	Stimulated
STAT5B	619.14	0.292929	0.0799111	3.66568	2.4667825754059e-4	0.00152746	MED12	Teff	Stimulated
STAT5A	882.936	0.281939	0.0870797	3.23771	0.00120494	0.00615072	MED12	Teff	Stimulated
SOCS3	244.716	1.06665	0.10828	9.85086	6.796126840213479e-23	5.35015693863238e-21	MED12	Teff	Stimulated
SS18	605.566	0.228866	0.0742662	3.0817	0.0020582	0.00981246	MED12	Teff	Stimulated
KLF2	369.91	-2.18872	0.42297	-5.17465	2.28338152509922e-7	2.70790726511767e-6	MED12	Teff	Stimulated
ZBTB32	1146.3	-0.515004	0.0978897	-5.26106	1.43228177253424e-7	1.75572192867929e-6	MED12	Teff	Stimulated
ERF	264.771	0.247705	0.092258	2.68492	0.00725482	0.0288462	MED12	Teff	Stimulated
TGIF2	614.658	-0.249957	0.0720957	-3.46702	5.2626918069878e-4	0.00298027	MED12	Teff	Stimulated
ZNF217	784.298	0.192359	0.0549959	3.4977	4.6928749559407e-4	0.0027019	MED12	Teff	Stimulated
RUNX1	1322	-0.67531	0.0747127	-9.03876	1.5845889289147599e-19	9.026970967410389e-18	MED12	Teff	Stimulated
SMARCB1	1322.06	-0.133888	0.0447909	-2.98919	0.00279719	0.0127497	MED12	Teff	Stimulated
IL2RB	1975.27	-0.714338	0.0571359	-12.5024	7.23934025406618e-36	1.6678162414735398e-33	MED12	Teff	Stimulated
ATF4	1738.17	-0.350054	0.0483463	-7.24055	4.46866969869269e-13	1.2303370738087799e-11	MED12	Teff	Stimulated
FOXP3	589.639	-0.919325	0.274276	-3.35182	8.0281210452598e-4	0.00431009	MED12	Teff	Stimulated
MED12	169.441	-3.31855	0.222608	-14.9076	2.94169462618696e-50	1.53615293379483e-47	MED12	Teff	Stimulated
FOXP1	440.458	0.299144	0.0801171	3.73384	1.885827556412e-4	0.0071515	MED24	Teff	Resting
IRF1	1575.07	-0.663982	0.115193	-5.76408	8.2103050407575e-9	1.68786586785257e-6	MED24	Teff	Resting
IRF4	117.521	0.533791	0.1488	3.5873	3.3411953893866e-4	0.011448	MED24	Teff	Resting
TNFAIP3	334.942	-0.396706	0.114361	-3.4689	5.2258959472288e-4	0.0160727	MED24	Teff	Resting
MYC	243.622	-0.988829	0.180398	-5.48138	4.220313508927e-8	6.59381782634754e-6	MED24	Teff	Resting
GATA3	675.75	0.466379	0.0800384	5.82694	5.645298101134e-9	1.22502968794608e-6	MED24	Teff	Resting
ETS1	1161.39	-0.345442	0.0675318	-5.11525	3.1332149437948e-7	3.70858714256439e-5	MED24	Teff	Resting
TFAP4	48.5871	-0.999229	0.21415	-4.66603	3.07071639565346e-6	2.6360919211917e-4	MED24	Teff	Resting
IKZF3	75.4064	0.713408	0.178123	4.00514	6.19799924754185e-5	0.00286502	MED24	Teff	Resting
STAT5A	238.389	-0.341482	0.105184	-3.24651	0.00116829	0.0299234	MED24	Teff	Resting
ZNF217	358.906	0.259001	0.0806888	3.20987	0.00132794	0.0327251	MED24	Teff	Resting
RUNX3	1590.4	0.305055	0.0542344	5.62474	1.85787538886195e-8	1.26152626792932e-6	MED24	Teff	Stimulated
FOXN2	701.103	0.181195	0.0612066	2.96038	0.00307258	0.035014	MED24	Teff	Stimulated
SATB1	2500.64	-0.557665	0.095441	-5.84303	5.1258827604882206e-9	3.93483793995658e-7	MED24	Teff	Stimulated
FOXP1	647.976	0.848936	0.113146	7.50302	6.23621816054251e-14	1.3851803219306699e-11	MED24	Teff	Stimulated
RBPJ	2001.6	-0.21022	0.0746383	-2.81652	0.00485477	0.0482502	MED24	Teff	Stimulated
IRF1	2344.54	-0.604697	0.0783814	-7.71481	1.21165757217143e-14	3.1134848006483397e-12	MED24	Teff	Stimulated
PRDM1	644.545	0.397678	0.10467	3.79936	1.4506994634524e-4	0.00318368	MED24	Teff	Stimulated
HIVEP2	384.325	0.375885	0.0905261	4.15223	3.29249638370906e-5	9.6962168783162e-4	MED24	Teff	Stimulated
IKZF1	2914.72	-0.184081	0.042833	-4.29766	1.72611677331455e-5	5.6347274257088e-4	MED24	Teff	Stimulated
MYC	1640.81	-0.541426	0.0855624	-6.32785	2.4860695528778003e-10	2.4133289992936e-8	MED24	Teff	Stimulated
IL2RA	11434.7	0.761239	0.102798	7.40516	1.30993592619135e-13	2.6410323558057896e-11	MED24	Teff	Stimulated
CREM	2846.39	0.340019	0.0930885	3.65264	2.59557754782e-4	0.00509207	MED24	Teff	Stimulated
PTEN	808.211	0.198239	0.067293	2.94591	0.00322004	0.036222	MED24	Teff	Stimulated
ETS1	2860.92	-0.227557	0.0442146	-5.14665	2.65181226075058e-7	1.43603304450977e-5	MED24	Teff	Stimulated
FOXO1	778.319	0.233818	0.0747384	3.12849	0.0017571	0.0226864	MED24	Teff	Stimulated
BATF	2790.39	0.158806	0.0471218	3.37011	7.5137097153334e-4	0.011921	MED24	Teff	Stimulated
BCL11B	577.003	-0.421731	0.0676434	-6.23462	4.52867178041981e-10	4.26761032917506e-8	MED24	Teff	Stimulated
TFAP4	468.341	-0.295756	0.0753615	-3.9245	8.69110392107045e-5	0.00216264	MED24	Teff	Stimulated
IKZF3	165.257	1.19297	0.130986	9.1076	8.42278775365754e-20	5.25622064341343e-17	MED24	Teff	Stimulated
STAT3	2324.92	0.283314	0.0646557	4.38188	1.17658314559136e-5	4.1209956597914e-4	MED24	Teff	Stimulated
SOCS3	244.716	0.742204	0.110424	6.7214	1.7998799540923198e-11	2.18402099984998e-9	MED24	Teff	Stimulated
MBD2	1759.53	0.310489	0.0440066	7.05551	1.71963130541878e-12	2.68282955446585e-10	MED24	Teff	Stimulated
ZMYND8	423.932	-0.297499	0.08164	-3.64403	2.683972867392e-4	0.00521861	MED24	Teff	Stimulated
RUNX1	1322	-0.229225	0.0733762	-3.12397	0.0017843	0.0229698	MED24	Teff	Stimulated
RBPJ	312.06	0.320382	0.0959104	3.34044	8.3646640427526e-4	0.0413421	MYB	Teff	Resting
KLF3	96.4228	-1.12058	0.21151	-5.29802	1.17063750447841e-7	2.11060995701805e-5	MYB	Teff	Resting
MYB	81.3616	-1.17778	0.244525	-4.81659	1.4603549871932e-6	2.0101079775333e-4	MYB	Teff	Resting
FLI1	355.736	-0.315237	0.0774836	-4.06844	4.73299232791052e-5	0.00398599	MYB	Teff	Resting
STAT5B	253.948	-0.452372	0.100219	-4.51385	6.36608829264481e-6	7.1074178569309e-4	MYB	Teff	Resting
KLF2	1740.56	-1.7038	0.224682	-7.58316	3.37232481246383e-14	1.9997996818560097e-11	MYB	Teff	Resting
IL2RB	183.77	0.565973	0.111356	5.08256	3.72381859584715e-7	5.81324412749261e-5	MYB	Teff	Resting
FOXP3	69.9408	1.03297	0.288057	3.58598	3.3581660720903e-4	0.0211763	MYB	Teff	Resting
MTF2	921.024	-0.255638	0.071952	-3.5529	3.8100753138322e-4	0.0129296	MYB	Teff	Stimulated
CREB1	978.79	-0.185223	0.0559488	-3.31058	9.3103618057324e-4	0.0250608	MYB	Teff	Stimulated
RBPJ	2001.6	0.463188	0.0744951	6.2177	5.04501448480238e-10	1.2697670831437e-7	MYB	Teff	Stimulated
IRF4	2306.92	-0.29227	0.0706035	-4.13961	3.47904045756997e-5	0.00191919	MYB	Teff	Stimulated
MYB	965.681	-1.98756	0.100711	-19.7353	1.07291113485572e-86	1.2961839420192e-82	MYB	Teff	Stimulated
RAD21	4420.1	-0.283955	0.044513	-6.37915	1.78074460586287e-10	4.78070568520652e-8	MYB	Teff	Stimulated
KLF6	1813.98	0.518587	0.0809121	6.40926	1.46222877109991e-10	4.01481495083136e-8	MYB	Teff	Stimulated
FLI1	742.232	-0.270273	0.0719862	-3.75451	1.7368272836405e-4	0.00704114	MYB	Teff	Stimulated
BATF	2790.39	0.245245	0.0481466	5.09373	3.51093926232347e-7	4.07842857962786e-5	MYB	Teff	Stimulated
CBFB	919.092	-0.257423	0.0626316	-4.11012	3.95455931686127e-5	0.00211394	MYB	Teff	Stimulated
STAT5A	882.936	0.290911	0.0893277	3.25667	0.00112726	0.0286102	MYB	Teff	Stimulated
JUNB	7106.92	-0.249565	0.0625776	-3.98809	6.66087781107778e-5	0.00328449	MYB	Teff	Stimulated
KLF2	369.91	-2.53514	0.430499	-5.88884	3.889140571797611e-9	8.39012629426551e-7	MYB	Teff	Stimulated
IL2RB	1975.27	0.260387	0.0562176	4.63176	3.62568170814762e-6	2.9397221957135e-4	MYB	Teff	Stimulated
YBX1	1660.3	-0.254395	0.0709123	-3.58745	3.3392370407248e-4	0.00828304	MYC	Teff	Resting
ARID5A	194.93	0.655361	0.150981	4.34067	1.42048075060917e-5	4.978198593878e-4	MYC	Teff	Resting
REST	377.326	0.27498	0.0815018	3.37392	7.4106180036248e-4	0.0168503	MYC	Teff	Resting
TNFAIP3	334.942	0.434688	0.11761	3.69602	2.1900329824564e-4	0.00573009	MYC	Teff	Resting
MYC	243.622	-0.567069	0.189172	-2.99765	0.00272073	0.0487943	MYC	Teff	Resting
BATF	283.43	0.408363	0.121804	3.35263	8.0047435362774e-4	0.0179871	MYC	Teff	Resting
STAT3	432.31	0.361087	0.0787917	4.58281	4.58773243677582e-6	1.7702159503518e-4	MYC	Teff	Resting
YBX1	12529.9	-0.194415	0.0291765	-6.6634	2.67555658696498e-11	3.52186061691331e-9	MYC	Teff	Stimulated
ARID5A	2089.42	0.429912	0.0653507	6.57853	4.7512450756773194e-11	5.9698314547459305e-9	MYC	Teff	Stimulated
RBPJ	2001.6	0.455458	0.0754045	6.0402	1.5392344814059702e-9	1.36154525287246e-7	MYC	Teff	Stimulated
LEF1	916.434	0.434545	0.0769717	5.64551	1.64689468799317e-8	1.09040206976889e-6	MYC	Teff	Stimulated
PURA	977.709	0.207882	0.0533233	3.89851	9.67853834978012e-5	0.00208202	MYC	Teff	Stimulated
BACH2	1418.57	0.321008	0.0925181	3.46968	5.2107711899992e-4	0.00812388	MYC	Teff	Stimulated
TNFAIP3	1244.01	0.266195	0.0954963	2.78749	0.00531183	0.049943	MYC	Teff	Stimulated
NFIL3	1654.51	0.32805	0.0689618	4.75699	1.9650528621027e-6	7.41555955504082e-5	MYC	Teff	Stimulated
GATA3	3454.11	0.291415	0.0676424	4.30817	1.64612809545183e-5	4.61960364249e-4	MYC	Teff	Stimulated
IL4R	917.601	0.252147	0.0586481	4.29931	1.71330568897151e-5	4.794634114872e-4	MYC	Teff	Stimulated
STAT5A	882.936	0.347804	0.0910182	3.82126	1.3277354807149e-4	0.00274921	MYC	Teff	Stimulated
STAT3	2324.92	0.300041	0.0666201	4.50376	6.67619949267164e-6	2.1775438876244e-4	MYC	Teff	Stimulated
SOCS3	244.716	0.373199	0.12357	3.02013	0.00252666	0.0285366	MYC	Teff	Stimulated
KLF2	369.91	-1.79049	0.427471	-4.18855	2.807407637529e-5	7.4440062945223e-4	MYC	Teff	Stimulated
JAK3	984.484	0.196394	0.0595936	3.29555	9.8229398211803e-4	0.0135258	MYC	Teff	Stimulated
ATF4	1738.17	-0.170973	0.0526075	-3.24998	0.00115415	0.015431	MYC	Teff	Stimulated
ARID5A	194.93	1.00814	0.138836	7.26137	3.83189133046974e-13	5.45022676903813e-10	NFKB2	Teff	Resting
KLF3	96.4228	-0.792689	0.197581	-4.01197	6.0213655098596e-5	0.00583936	NFKB2	Teff	Resting
MYB	81.3616	0.80512	0.192164	4.18976	2.79251783065906e-5	0.00297572	NFKB2	Teff	Resting
GATA3	675.75	0.407337	0.0804463	5.06347	4.11698179828865e-7	1.0844317470413e-4	NFKB2	Teff	Resting
NFKB2	388.161	-2.90543	0.186392	-15.5877	8.82177445318752e-55	1.12927534775253e-50	NFKB2	Teff	Resting
KLF2	1740.56	-0.890578	0.223069	-3.99239	6.54109920949206e-5	0.00615681	NFKB2	Teff	Resting
JAK3	313.446	0.393475	0.093368	4.21424	2.5062134167704e-5	0.00278974	NFKB2	Teff	Resting
TGIF2	109.961	0.445655	0.125463	3.55208	3.8219674630653e-4	0.0255065	NFKB2	Teff	Resting
FOXN2	701.103	-0.295237	0.0642094	-4.59803	4.26505005220074e-6	3.0591450374414e-4	NFKB2	Teff	Stimulated
ARID5A	2089.42	1.00182	0.0624612	16.0392	6.80787988788327e-58	4.80976714078953e-54	NFKB2	Teff	Stimulated
PRDM1	644.545	-0.628258	0.109264	-5.74991	8.928914726791011e-9	1.41208049881043e-6	NFKB2	Teff	Stimulated
HNRNPK	6525.13	0.0826763	0.0237951	3.47451	5.1178411015232e-4	0.0166625	NFKB2	Teff	Stimulated
CREM	2846.39	-0.310685	0.0937319	-3.31461	9.1770022617466e-4	0.0259053	NFKB2	Teff	Stimulated
NFKB2	2488.69	-2.97835	0.0864803	-34.4396	6.445481046895159e-260	9.10746471926286e-256	NFKB2	Teff	Stimulated
KMT2A	2334.25	0.241116	0.0381216	6.3249	2.53397510808944e-10	5.94334420397977e-8	NFKB2	Teff	Stimulated
ETS1	2860.92	-0.141161	0.0441025	-3.20076	0.00137066	0.0356674	NFKB2	Teff	Stimulated
KLF13	1053.84	0.246278	0.0630056	3.90883	9.2742794364966e-5	0.00413393	NFKB2	Teff	Stimulated
IKZF3	165.257	-0.654302	0.151935	-4.30645	1.65891762523018e-5	9.7668775185426e-4	NFKB2	Teff	Stimulated
RARA	250.259	0.451651	0.0943609	4.78642	1.6978016991605e-6	1.4390091277997e-4	NFKB2	Teff	Stimulated
STAT5A	882.936	0.302015	0.0873377	3.45802	5.4417050682177e-4	0.0175953	NFKB2	Teff	Stimulated
STAT3	2324.92	0.234927	0.0647746	3.62684	2.8690847592543e-4	0.010782	NFKB2	Teff	Stimulated
KLF2	369.91	-2.6012	0.426244	-6.1026	1.04356251122577e-9	2.04799142828057e-7	NFKB2	Teff	Stimulated
JAK3	984.484	0.348207	0.0532434	6.53991	6.15569338376756e-11	1.64113108514407e-8	NFKB2	Teff	Stimulated
ZBTB32	1146.3	-0.704581	0.0988288	-7.1293	1.0087774469709e-12	3.65487828864071e-10	NFKB2	Teff	Stimulated
IFNGR2	157.094	1.17855	0.144392	8.16216	3.29097509378231e-16	2.11370354887019e-13	NFKB2	Teff	Stimulated
RUNX1	1322	-0.319265	0.0737942	-4.32643	1.51543202405209e-5	9.0350440927662e-4	NFKB2	Teff	Stimulated
IL2RB	1975.27	-0.300685	0.0562312	-5.3473	8.92764917322813e-8	1.07818532322832e-5	NFKB2	Teff	Stimulated
FOXP3	589.639	-1.32176	0.276238	-4.78484	1.7112423038903e-6	1.4392770091648e-4	NFKB2	Teff	Stimulated
PRDM1	644.545	0.803449	0.104179	7.71217	1.23693289153252e-14	3.26822408600723e-10	PRDM1	Teff	Stimulated
STAT5B	253.948	-2.30343	0.182491	-12.6222	1.59393489634098e-36	5.2934577907484e-33	STAT5B	Teff	Resting
STAT3	432.31	0.27012	0.0815308	3.3131	9.2266842731664e-4	0.0247111	STAT5B	Teff	Resting
YBX1	12529.9	-0.144963	0.029075	-4.98581	6.17026024159348e-7	4.79085508288557e-5	STAT5B	Teff	Stimulated
ARID5A	2089.42	0.409079	0.0653576	6.25909	3.87236837548565e-10	8.95988594719869e-8	STAT5B	Teff	Stimulated
RBPJ	2001.6	0.309263	0.0757287	4.08383	4.42985601157849e-5	0.00137353	STAT5B	Teff	Stimulated
REST	984.815	0.209564	0.0592621	3.53622	4.0588973055437e-4	0.00823814	STAT5B	Teff	Stimulated
LEF1	916.434	0.361365	0.0772675	4.6768	2.91384866083714e-6	1.5606627387604e-4	STAT5B	Teff	Stimulated
NFIL3	1654.51	0.293899	0.0690145	4.2585	2.05799446606207e-5	7.28102078834e-4	STAT5B	Teff	Stimulated
IL2RA	11434.7	-0.53682	0.103472	-5.18808	2.12473159247418e-7	2.1009418626781e-5	STAT5B	Teff	Stimulated
CREM	2846.39	-0.387109	0.0954855	-4.05411	5.03244772619359e-5	0.00152809	STAT5B	Teff	Stimulated
STAT6	593.609	0.222389	0.0784315	2.83545	0.00457609	0.0497564	STAT5B	Teff	Stimulated
BATF	2790.39	0.43695	0.0486698	8.97784	2.7613741262807095e-19	3.99329215836769e-16	STAT5B	Teff	Stimulated
BCL11B	577.003	0.207026	0.0710293	2.91466	0.00356081	0.0414437	STAT5B	Teff	Stimulated
KLF13	1053.84	0.259148	0.0672659	3.85259	1.1687300142444e-4	0.00298478	STAT5B	Teff	Stimulated
IL4R	917.601	0.243399	0.0586004	4.15354	3.27374692105121e-5	0.00105411	STAT5B	Teff	Stimulated
CBFB	919.092	-0.274404	0.0661441	-4.14858	3.34546829081131e-5	0.00106627	STAT5B	Teff	Stimulated
STAT5B	619.14	-2.0195	0.121184	-16.6648	2.36431862002025e-62	2.73528021150143e-58	STAT5B	Teff	Stimulated
STAT3	2324.92	0.24345	0.0667196	3.64885	2.6342014701946e-4	0.00577738	STAT5B	Teff	Stimulated
JAK3	984.484	0.24517006065535701	0.0591059	4.14798	3.35418730693365e-5	0.00106627	STAT5B	Teff	Stimulated
ZBTB32	1146.3	-0.947948	0.105039	-9.02475	1.8010027379076397e-19	2.9765429535505e-16	STAT5B	Teff	Stimulated
ZNF217	784.298	0.242406	0.0616772	3.93024	8.48628029829404e-5	0.00229626	STAT5B	Teff	Stimulated
RUNX1	1322	0.305834	0.0750715	4.07391	4.62305203828145e-5	0.00141492	STAT5B	Teff	Stimulated
IL2RB	1975.27	-0.192404	0.0592772	-3.24583	0.00117109	0.0183171	STAT5B	Teff	Stimulated
FOXP3	589.639	-0.997575	0.279674	-3.56692	3.611962457719e-4	0.00750212	STAT5B	Teff	Stimulated
SATB1	608.408	-0.288567	0.0849484	-3.39697	6.8137487893138e-4	0.027302	USP22	Teff	Resting
ETS1	1161.39	-0.242973	0.0699533	-3.47336	5.1398156958669e-4	0.0225376	USP22	Teff	Resting
BCL11B	456.277	-0.263204	0.0789198	-3.33508	8.5274178475656e-4	0.0309652	USP22	Teff	Resting
ARID5A	2089.42	-0.249436	0.0666623	-3.74179	1.8271663051763e-4	0.00998441	USP22	Teff	Stimulated
RBPJ	2001.6	-0.313367	0.0767774	-4.0815	4.47464690647376e-5	0.00351943	USP22	Teff	Stimulated
IRF1	2344.54	-0.28764	0.0793477	-3.62505	2.889004287281e-4	0.0134079	USP22	Teff	Stimulated
GATA3	3454.11	-0.239102	0.0680787	-3.51214	4.4451415271022e-4	0.0177615	USP22	Teff	Stimulated
RELA	935.794	-0.241975	0.0637979	-3.79284	1.4893326561417e-4	0.00876244	USP22	Teff	Stimulated
ETS1	2860.92	-0.36435	0.0467367	-7.79581	6.39947740278661e-15	7.96948252560359e-12	USP22	Teff	Stimulated
BATF	2790.39	-0.225462	0.0498708	-4.52092	6.15720148874719e-6	8.6804923630035e-4	USP22	Teff	Stimulated
BCL11B	577.003	-0.332256	0.0740373	-4.48768	7.20032432080495e-6	9.7819678772826e-4	USP22	Teff	Stimulated
USP22	914.168	-4.81303	0.191429	-25.1426	1.7007385396021195e-139	1.2707918367907e-135	USP22	Teff	Stimulated
IL2RB	1975.27	-0.212721	0.0582007	-3.65496	2.5722063391506e-4	0.0124802	USP22	Teff	Stimulated
MYC	243.622	-0.742116	0.22215	-3.3406	8.3597087298744e-4	0.0247471	SOCS3	Teff	Resting
STAT5B	253.948	-0.495675	0.155391	-3.18986	0.00142342	0.0337873	SOCS3	Teff	Resting
KLF2	1740.56	-0.769107	0.228224	-3.36997	7.5176353894267e-4	0.0230293	SOCS3	Teff	Resting
IL2RB	183.77	0.504534	0.156866	3.21633	0.00129843	0.0322605	SOCS3	Teff	Resting
ATXN7L3	60.9975	-1.0242	0.20994	-4.87851	1.06890009288189e-6	0.0275488	ATXN7L3	Teff	Resting
ATXN7L3	215.089	-0.848857	0.133191	-6.37325	1.85059159546073e-10	4.88963311352634e-6	ATXN7L3	Teff	Stimulated
MEF2D	98.9177	-1.65746	0.212078	-7.81536	5.480448769747581e-15	1.4124760614270401e-10	MEF2D	Teff	Resting
MEF2D	240.462	-2.04831	0.159758	-12.8213	1.24537101314744e-37	1.50453272098342e-33	MEF2D	Teff	Stimulated
IRF4	117.521	0.540508	0.162229	3.33176	8.6298422504188e-4	0.0275355	KLF2	Teff	Resting
MYC	243.622	-0.738916	0.188457	-3.92087	8.82313764828715e-5	0.00644089	KLF2	Teff	Resting
FLI1	355.736	-0.301095	0.0861445	-3.49523	4.7365247806322e-4	0.0181625	KLF2	Teff	Resting
KLF13	556.325	-0.317744	0.0697965	-4.55243	5.30306150174715e-6	9.7741705300985e-4	KLF2	Teff	Resting
KLF2	1740.56	-1.09712	0.224649	-4.88371	1.04109919926804e-6	2.7866755233741e-4	KLF2	Teff	Resting
KLF3	198.358	-0.474664	0.126256	-3.75953	1.7023091351737e-4	0.026697	BATF	Treg	Resting
KLF6	375.869	0.605375	0.0838808	7.21709	5.31136234745301e-13	2.6655071940693e-9	BATF	Treg	Resting
FOXO1	298.475	0.425675	0.0989376	4.30246	1.68914220152773e-5	0.00443715	BATF	Treg	Resting
BATF	477.052	-3.9538	0.278368	-14.2035	8.71516149623234e-46	8.7474075937684e-42	BATF	Treg	Resting
SP3	632.806	0.222324	0.0709832	3.13207	0.0017358	0.0307133	BATF	Treg	Stimulated
SATB1	1766.78	-0.987359	0.148053	-6.66895	2.5764832430704697e-11	8.75295769752116e-9	BATF	Treg	Stimulated
FOXP1	910.694	0.809093	0.131323	6.16109	7.22464605073096e-10	1.66399517259971e-7	BATF	Treg	Stimulated
TNFAIP3	1737.03	0.594298	0.132346	4.49049	7.10582514531234e-6	4.19975882754e-4	BATF	Treg	Stimulated
KLF6	1176.79	0.784162	0.125886	6.22912	4.69060225251377e-10	1.15721587751601e-7	BATF	Treg	Stimulated
IL2RA	12841.4	-0.681905	0.111648	-6.10762	1.0112962794438902e-9	2.18366410801704e-7	BATF	Treg	Stimulated
PTEN	719.187	0.272461	0.0734485	3.70955	2.0763187125365e-4	0.00658979	BATF	Treg	Stimulated
NFKB2	2130.3	0.687067	0.140908	4.87599	1.08264848116611e-6	9.1379566525256e-5	BATF	Treg	Stimulated
FOXO1	802.409	0.526467	0.0874425	6.02072	1.7364554226651301e-9	3.42499925999148e-7	BATF	Treg	Stimulated
BATF	3917.73	-4.11487	0.151141	-27.2254	3.2504559000168196e-163	4.417044522532859e-159	BATF	Treg	Stimulated
STAT5A	567.648	0.412657	0.113611	3.63218	2.8103624611605e-4	0.00804	BATF	Treg	Stimulated
JUNB	4746.96	0.299469	0.101402	2.9533	0.00314399	0.0467948	BATF	Treg	Stimulated
CIC	95.6448	0.471925	0.144925	3.25633	0.00112861	0.0227653	BATF	Treg	Stimulated
ZNF217	519.568	0.300733	0.095203	3.15886	0.00158388	0.0286979	BATF	Treg	Stimulated
RUNX1	618.962	-0.435571	0.0906402	-4.80549	1.54371619885117e-6	1.2196255480342e-4	BATF	Treg	Stimulated
SMARCB1	907.306	-0.193866	0.0619256	-3.13062	0.00174436	0.0307846	BATF	Treg	Stimulated
BPTF	315.368	-1.88491	0.111381	-16.9231	3.04040530826462e-64	2.9044991909851895e-60	BPTF	Treg	Resting
BPTF	1167.65	-2.22668	0.0783036	-28.4366	7.14710421087953e-178	8.98176586181231e-174	BPTF	Treg	Stimulated
RUNX3	176.066	0.683128	0.137661	4.96238	6.96345187618062e-7	8.58779768016889e-5	CBFB	Treg	Resting
MYC	186.828	-1.2954	0.214553	-6.03769	1.56339157316996e-9	4.32746787453445e-7	CBFB	Treg	Resting
KLF6	375.869	0.457459	0.0808311	5.65945	1.51859100883483e-8	3.10091305017159e-6	CBFB	Treg	Resting
ZEB1	238.909	0.389514	0.104011	3.74493	1.8044423984216e-4	0.00888024	CBFB	Treg	Resting
ETS1	1061.71	-0.315714	0.0847563	-3.72496	1.9534393780893e-4	0.00942549	CBFB	Treg	Resting
CBFB	103.058	-2.72616	0.222175	-12.2703	1.30772016271459e-34	8.144481173386449e-31	CBFB	Treg	Resting
SS18	82.0062	0.433351	0.129771	3.33935	8.397328757163e-4	0.0300566	CBFB	Treg	Resting
KLF2	1617.45	-0.712654	0.174992	-4.07249	4.6514146510364e-5	0.0030334	CBFB	Treg	Resting
IFNGR2	39.5867	0.865295	0.216919	3.98902	6.63461437746155e-5	0.00413204	CBFB	Treg	Resting
RUNX1	142.988	0.969613	0.1223	7.92814	2.22455274426563e-15	2.13146376789021e-12	CBFB	Treg	Resting
IL2RB	197.833	-0.439343	0.135715	-3.23725	0.00120688	0.0400876	CBFB	Treg	Resting
FOXP3	947.573	-1.35972	0.141969	-9.57758	9.93443410506766e-22	2.0623885202120498e-18	CBFB	Treg	Resting
RUNX3	1202.93	0.279514	0.0940438	2.97217	0.00295701	0.0374781	CBFB	Treg	Stimulated
GFI1	327.373	-0.339052	0.115113	-2.94539	0.00322552	0.0399478	CBFB	Treg	Stimulated
ARID5A	1696.27	0.688585	0.167111	4.12053	3.77994627045102e-5	0.00115011	CBFB	Treg	Stimulated
IRF1	2107.71	0.675958	0.127487	5.30218	1.14427372218009e-7	8.16212605038082e-6	CBFB	Treg	Stimulated
IFNGR1	192.791	-0.33193	0.114318	-2.90356	0.00368947	0.0444559	CBFB	Treg	Stimulated
HIVEP2	390.701	-0.313565	0.106211	-2.95228	0.00315432	0.0391944	CBFB	Treg	Stimulated
IL15RA	323.127	0.421986	0.126054	3.34767	8.1494224674022e-4	0.0143631	CBFB	Treg	Stimulated
IL2RA	12841.4	-0.550958	0.111367	-4.94724	7.52727658073612e-7	4.05079987380397e-5	CBFB	Treg	Stimulated
GATA3	2234.89	-0.313669	0.109974	-2.8522	0.00434175	0.0499392	CBFB	Treg	Stimulated
PTEN	719.187	-0.300774	0.0719212	-4.182	2.88956294116898e-5	9.179825797554e-4	CBFB	Treg	Stimulated
RELA	717.414	-0.281428	0.0893552	-3.14954	0.00163529	0.0241728	CBFB	Treg	Stimulated
ETS1	3062.1	-0.437815	0.0897936	-4.87579	1.08373843491389e-6	5.55535342805689e-5	CBFB	Treg	Stimulated
STAT6	322.274	0.329779	0.0801803	4.11297	3.90603815398263e-5	0.00118371	CBFB	Treg	Stimulated
BATF	3917.73	-0.471627	0.135163	-3.48932	4.8425255642322e-4	0.00935232	CBFB	Treg	Stimulated
CBFB	703.565	-4.32761	0.151931	-28.4841	1.84544727876831e-178	2.79068537495344e-174	CBFB	Treg	Stimulated
STAT3	1891.61	0.385082	0.103546	3.71895	2.0005296286121e-4	0.00459081	CBFB	Treg	Stimulated
SS18	345.52	0.483284	0.0835528	5.78417	7.28693228540198e-9	7.39550268589589e-7	CBFB	Treg	Stimulated
IFNGR2	118.588	1.38449	0.158696	8.72416	2.68168082145161e-18	2.02761886909956e-15	CBFB	Treg	Stimulated
RUNX1	618.962	1.69508	0.0779279	21.7519	6.631022154458599e-105	5.01371585098615e-101	CBFB	Treg	Stimulated
FOXP3	5551.83	-1.73803	0.131208	-13.2464	4.7356808605227004e-40	1.79032414932061e-36	CBFB	Treg	Stimulated
LEF1	674.115	-0.357017	0.0864978	-4.12746	3.6678633689659e-5	0.012715	DNMT1	Treg	Resting
DNMT1	201.394	-1.55187	0.182624	-8.49763	1.93494237861802e-17	5.3822357203638804e-14	DNMT1	Treg	Resting
DNMT1	1909.63	-2.4063	0.0760427	-31.644	9.160906201495428e-220	1.5725611585486997e-215	DNMT1	Treg	Stimulated
IL2RA	908.809	-2.53625	0.170443	-14.8803	4.42431484622526e-50	5.86664148609469e-47	IL2RA	Treg	Resting
ARID5A	1696.27	0.782729	0.168475	4.64595	3.38514956528223e-6	4.9751860213676e-4	IL2RA	Treg	Stimulated
KLF3	281.558	0.68708	0.227824	3.01584	0.00256269	0.040839	IL2RA	Treg	Stimulated
LEF1	671.994	0.424172	0.137497	3.08496	0.00203583	0.0356229	IL2RA	Treg	Stimulated
IRF1	2107.71	0.453906	0.128965	3.51961	4.321736825235e-4	0.0148429	IL2RA	Treg	Stimulated
IL15RA	323.127	1.42135	0.128018	11.1027	1.21655860767086e-28	2.42338474648035e-25	IL2RA	Treg	Stimulated
IL2RA	12841.4	-2.60967	0.114312	-22.8293	2.34751016419167e-115	1.87049609882792e-111	IL2RA	Treg	Stimulated
CREM	1884.13	-0.509277	0.144358	-3.52788	4.1890516235034e-4	0.0145757	IL2RA	Treg	Stimulated
BCL11B	682.48	0.382779	0.104463	3.66424	2.4807132200264e-4	0.00988316	IL2RA	Treg	Stimulated
KLF13	708.986	0.419221	0.105337	3.97982	6.89671408582419e-5	0.00457942	IL2RA	Treg	Stimulated
ZBTB32	1196.12	-0.788476	0.111502	-7.07141	1.5336570473250298e-12	2.03669655884764e-9	IL2RA	Treg	Stimulated
ATF4	1034.69	-0.28203	0.094929	-2.97096	0.00296871	0.0443451	IL2RA	Treg	Stimulated
IRF1	1030.54	-0.76313	0.135803	-5.61937	1.91651602508851e-8	2.3993822376095e-4	IRF1	Treg	Resting
IRF1	2107.71	-0.901643	0.130644	-6.90152	5.14504483823351e-12	1.35643962115188e-7	IRF1	Treg	Stimulated
IRF2	224.084	-2.71578	0.193263	-14.0522	7.467681236266439e-45	8.57887220422289e-41	IRF2	Treg	Resting
IRF2	701.73	-1.75247	0.116589	-15.0311	4.5899737940738e-51	6.471863049644061e-47	IRF2	Treg	Stimulated
KLF3	198.358	-0.841935	0.161047	-5.22787	1.71472328473571e-7	1.0101863551199e-4	IRF4	Treg	Resting
YBX1	9945.64	-0.178158	0.0478299	-3.72483	1.9544768576229e-4	0.0142029	IRF4	Treg	Stimulated
ARID5A	1696.27	0.818607	0.168538	4.8571	1.19115835144509e-6	2.6977751396312e-4	IRF4	Treg	Stimulated
KLF6	1176.79	0.490671	0.128152	3.82883	1.2875302588848e-4	0.0108672	IRF4	Treg	Stimulated
ZEB1	970.242	0.421966	0.0783849	5.38325	7.31541459069886e-8	2.76903470818411e-5	IRF4	Treg	Stimulated
FOXO1	802.409	0.379537	0.0919697	4.12676	3.6790642309514e-5	0.00403184	IRF4	Treg	Stimulated
BATF	3917.73	0.62218	0.13551	4.59139	4.40303953526178e-6	7.2087836439364e-4	IRF4	Treg	Stimulated
IL4R	472.691	0.813672	0.186669	4.35891	1.30714046316803e-5	0.00181252	IRF4	Treg	Stimulated
STAT5A	567.648	0.545355	0.116872	4.66628	3.06708231706202e-6	5.5571442142074e-4	IRF4	Treg	Stimulated
DNMT1	1909.63	-0.179687	0.055196	-3.25544	0.00113218	0.0488917	IRF4	Treg	Stimulated
ZMYND8	335.053	0.315223	0.0938611	3.3584	7.8394055205016e-4	0.0387381	IRF4	Treg	Stimulated
IFNGR2	118.588	0.740949	0.183033	4.04816	5.1622165271476e-5	0.00523503	IRF4	Treg	Stimulated
RUNX1	618.962	0.422915	0.0895535	4.72249	2.32978508413629e-6	4.4590773955391e-4	IRF4	Treg	Stimulated
KLF13	708.986	-0.80267	0.108115	-7.42423	1.13439417537574e-13	2.9907168039605904e-9	KLF13	Treg	Stimulated
LEF1	674.115	-0.393269	0.0780959	-5.03572	4.76052306583618e-7	0.0119199	LEF1	Treg	Resting
RUNX3	176.066	0.505916	0.154074	3.28359	0.00102496	0.0258631	MED11	Treg	Resting
KLF3	198.358	-0.682753	0.145764	-4.68396	2.81381510186101e-6	4.6106370311922e-4	MED11	Treg	Resting
PURA	194.964	0.337039	0.110352	3.05422	0.00225647	0.0450117	MED11	Treg	Resting
ETS1	1061.71	-0.46938	0.0917467	-5.11604	3.12015690552936e-7	7.95293326809372e-5	MED11	Treg	Resting
KLF2	1617.45	-0.653429	0.177184	-3.68786	2.2615017604278e-4	0.00910155	MED11	Treg	Resting
YBX1	9945.64	-0.195473	0.0480082	-4.07167	4.66781871654074e-5	9.4899194682319e-4	MED11	Treg	Stimulated
FOXP1	910.694	0.420685	0.135413	3.10668	0.00189203	0.0173619	MED11	Treg	Stimulated
DDX39B	2804.65	-0.170787	0.0639982	-2.66863	0.00761621	0.0490235	MED11	Treg	Stimulated
MYB	715.053	-0.655112	0.148923	-4.399	1.08752513007949e-5	2.9529736414951e-4	MED11	Treg	Stimulated
IKZF1	2038.91	-0.339647	0.0973186	-3.49006	4.8291635945184e-4	0.00616089	MED11	Treg	Stimulated
MYC	1053.74	-1.33181	0.195583	-6.80943	9.79877726167664e-12	2.10953676190667e-9	MED11	Treg	Stimulated
IL2RA	12841.4	-0.333914	0.1119	-2.98404	0.00284469	0.0232894	MED11	Treg	Stimulated
GATA3	2234.89	-0.34818	0.113559	-3.06608	0.00216885	0.0191366	MED11	Treg	Stimulated
PTEN	719.187	0.217667	0.0803833	2.70787	0.00677168	0.0449556	MED11	Treg	Stimulated
RELA	717.414	0.410554	0.0950746	4.31823	1.57283127943626e-5	3.9422149490402e-4	MED11	Treg	Stimulated
KMT2A	1681.15	0.272676	0.090172	3.02395	0.00249495	0.0211082	MED11	Treg	Stimulated
ETS1	3062.1	-0.477481	0.0928976	-5.13986	2.74937091286995e-7	1.38804199598941e-5	MED11	Treg	Stimulated
FLI1	609.539	-0.366435	0.11233	-3.26214	0.00110576	0.011532	MED11	Treg	Stimulated
TFAP4	251.852	-0.606005	0.163356	-3.70971	2.07494413273e-4	0.00321124	MED11	Treg	Stimulated
MED11	357.144	-3.97514	0.311572	-12.7583	2.80081901021491e-37	1.68833369935755e-33	MED11	Treg	Stimulated
STAT3	1891.61	0.336014	0.1068	3.1462	0.00165408	0.0158016	MED11	Treg	Stimulated
DNMT1	1909.63	-0.342502	0.05715	-5.99303	2.0597029548471303e-9	2.14067058824457e-7	MED11	Treg	Stimulated
KLF2	778.86	-1.76411	0.536667	-3.28715	0.00101207	0.0108557	MED11	Treg	Stimulated
ZBTB32	1196.12	-0.412818	0.11079	-3.72614	1.9443614787111e-4	0.00304827	MED11	Treg	Stimulated
RUNX1	618.962	-0.307634	0.0993494	-3.09648	0.00195831	0.0177781	MED11	Treg	Stimulated
SMARCB1	907.306	-0.251988	0.0707476	-3.56179	3.6833924234885e-4	0.00496539	MED11	Treg	Stimulated
ATF4	1034.69	-0.387267	0.0976935	-3.9641	7.367426205224e-5	0.00139438	MED11	Treg	Stimulated
YBX1	989.478	-0.358695	0.108787	-3.29722	9.7646405934919e-4	0.0178909	MED12	Treg	Resting
KLF3	198.358	-0.833716	0.131769	-6.32711	2.49803183963302e-10	4.78289829561736e-8	MED12	Treg	Resting
IRF1	1030.54	-0.654544	0.134623	-4.86206	1.16169169457042e-6	7.96266673861912e-5	MED12	Treg	Resting
TNFAIP3	315.915	-0.746196	0.127415	-5.85645	4.7287376669207e-9	6.70663436019567e-7	MED12	Treg	Resting
IKZF1	485.023	-0.409879	0.0787946	-5.20187	1.972972875436e-7	1.691456148732e-5	MED12	Treg	Resting
MYC	186.828	-2.65434	0.254071	-10.4472	1.50848257887425e-25	2.88824131101789e-22	MED12	Treg	Resting
KLF6	375.869	-0.540661	0.0947184	-5.70809	1.14254141379712e-8	1.44236436941772e-6	MED12	Treg	Resting
IL2RA	908.809	-1.3547	0.148988	-9.09269	9.661875795605589e-20	1.10995629139917e-16	MED12	Treg	Resting
ETS1	1061.71	-1.07975	0.090765	-11.8961	1.24049105210923e-32	7.12538060331543e-29	MED12	Treg	Resting
FOXO1	298.475	-0.588695	0.110051	-5.34932	8.82853361700326e-8	8.45184951601112e-6	MED12	Treg	Resting
TFDP1	134.9	-0.544151	0.15307	-3.55491	3.7811261857862e-4	0.0084839	MED12	Treg	Resting
BCL11B	270.56	-0.514774	0.110548	-4.65655	3.21548950455572e-6	1.9648693312944e-4	MED12	Treg	Resting
CBFB	103.058	-0.482423	0.160276	-3.00996	0.00261285	0.0366501	MED12	Treg	Resting
IKZF3	122.839	0.666346	0.188655	3.53208	4.1229945582541e-4	0.00910865	MED12	Treg	Resting
STAT5A	172.286	-0.504192	0.12527	-4.02485	5.70113454389883e-5	0.00197869	MED12	Treg	Resting
SS18	82.0062	0.473676	0.141091	3.35723	7.8727337450568e-4	0.0150988	MED12	Treg	Resting
DNMT1	201.394	-0.506461	0.136466	-3.71127	2.0622220741337e-4	0.00535991	MED12	Treg	Resting
KLF2	1617.45	-1.55378	0.177615	-8.748	2.1716899288000298e-18	1.7820267072896302e-15	MED12	Treg	Resting
CEBPB	99.9785	0.421941	0.144699	2.916	0.00354553	0.044858	MED12	Treg	Resting
ZNF217	172.61	0.431477	0.10597	4.07168	4.66750536409892e-5	0.00166007	MED12	Treg	Resting
FOXP3	947.573	-0.693109	0.141824	-4.88712	1.02320181254407e-6	7.16740391616234e-5	MED12	Treg	Resting
MED12	30.3509	-4.13817	0.746396	-5.5442	2.9530403896258e-8	3.3588641580219e-6	MED12	Treg	Resting
RUNX3	1202.93	-0.523936	0.0954974	-5.48639	4.10234981508335e-8	1.25659188989901e-6	MED12	Treg	Stimulated
YBX1	9945.64	-0.161244	0.0464018	-3.47495	5.1094546952976e-4	0.00393124	MED12	Treg	Stimulated
CEBPZ	628.932	-0.368875	0.0881063	-4.1867	2.83039004891994e-5	3.3916959338031e-4	MED12	Treg	Stimulated
IKZF2	1041.56	-0.511289	0.170348	-3.00144	0.00268703	0.0155037	MED12	Treg	Stimulated
SATB1	1766.78	-1.06944	0.146605	-7.29472	2.99291388484702e-13	3.4432649426377797e-11	MED12	Treg	Stimulated
FOXP1	910.694	0.655766	0.129921	5.04744	4.47778277872676e-7	9.83832844811679e-6	MED12	Treg	Stimulated
MYNN	352.72	-0.271534	0.105566	-2.57218	0.0101062	0.0452324	MED12	Treg	Stimulated
ABCF1	883.108	-0.208298	0.0648635	-3.21133	0.00132121	0.00859915	MED12	Treg	Stimulated
PRDM1	985.048	-0.665605	0.177411	-3.75177	1.755879410314e-4	0.00161252	MED12	Treg	Stimulated
MYB	715.053	-0.71662	0.138287	-5.18211	2.19390035447226e-7	5.31593334646671e-6	MED12	Treg	Stimulated
TNFAIP3	1737.03	-1.04263	0.133743	-7.79582	6.39898344838026e-15	1.0746614616584399e-12	MED12	Treg	Stimulated
IKZF1	2038.91	-0.67248	0.0934017	-7.19987	6.027009192109129e-13	6.290045093279039e-11	MED12	Treg	Stimulated
MYC	1053.74	-1.9609	0.189699	-10.3369	4.7966706845531e-25	3.89356418733363e-22	MED12	Treg	Stimulated
NFIL3	521.4	0.697879	0.204096	3.41937	6.2766613126491e-4	0.00463407	MED12	Treg	Stimulated
IL2RA	12841.4	-0.996003	0.111498	-8.93293	4.1486119529628597e-19	1.44322307725572e-16	MED12	Treg	Stimulated
GATA3	2234.89	-0.732197	0.110258	-6.64076	3.12068999470663e-11	2.13067296788124e-9	MED12	Treg	Stimulated
ETS1	3062.1	-1.06771	0.0904149	-11.809	3.50502519186621e-32	7.31598901119389e-29	MED12	Treg	Stimulated
STAT6	322.274	0.550198	0.0790243	6.9624	3.3453339656859198e-12	2.87521615133158e-10	MED12	Treg	Stimulated
FOXO1	802.409	-0.427484	0.0876203	-4.87882	1.06719991679514e-6	2.03828208945018e-5	MED12	Treg	Stimulated
BATF	3917.73	-0.691264	0.135163	-5.11429	3.14929844532773e-7	7.33881971047584e-6	MED12	Treg	Stimulated
BCL11B	682.48	-0.396751	0.101102	-3.92426	8.69977398240486e-5	8.7906222446e-4	MED12	Treg	Stimulated
TFAP4	251.852	-0.666285	0.138607	-4.80702	1.53199384852112e-6	2.77372516985651e-5	MED12	Treg	Stimulated
MED11	357.144	0.455625	0.106697	4.27029	1.95223167986156e-5	2.4733054767109e-4	MED12	Treg	Stimulated
BPTF	1167.65	0.1782	0.0555331	3.2089	0.00133243	0.00864869	MED12	Treg	Stimulated
SS18	345.52	0.625054	0.082848	7.54458	4.53750541132183e-14	6.0270446877112e-12	MED12	Treg	Stimulated
TCF3	469.795	-0.221562	0.0863549	-2.56571	0.0102964	0.0459079	MED12	Treg	Stimulated
DNMT1	1909.63	-0.211626	0.0491785	-4.30322	1.68332024409985e-5	2.1823418000481e-4	MED12	Treg	Stimulated
JUNB	4746.96	-0.532105	0.101432	-5.24592	1.55503496311711e-7	3.96983671478021e-6	MED12	Treg	Stimulated
KLF2	778.86	-2.17174	0.529144	-4.10426	4.05607951352983e-5	4.6235467290188e-4	MED12	Treg	Stimulated
JAK3	629.788	0.263462	0.0935513	2.81623	0.00485908	0.0250869	MED12	Treg	Stimulated
ZBTB32	1196.12	-1.30092	0.106863	-12.1737	4.29066679875965e-34	1.04484887661129e-30	MED12	Treg	Stimulated
ERF	169.33	0.298464	0.109856	2.71688	0.00659002	0.0320315	MED12	Treg	Stimulated
CIC	95.6448	0.352144	0.13221	2.66352	0.00773288	0.036624	MED12	Treg	Stimulated
TGIF2	510.031	-0.380588	0.0693817	-5.48543	4.12476061192192e-8	1.26081333265254e-6	MED12	Treg	Stimulated
ZNF217	519.568	0.418692	0.090486	4.62715	3.70740034256888e-6	5.96510698887659e-5	MED12	Treg	Stimulated
IFNGR2	118.588	0.590968	0.164233	3.59836	3.2023501656105e-4	0.00266607	MED12	Treg	Stimulated
IL2RB	1586.53	-0.761449	0.168344	-4.52318	6.09161665145296e-6	9.10067596057047e-5	MED12	Treg	Stimulated
ATF4	1034.69	-0.355559	0.0888708	-4.00086	6.31133311015065e-5	6.6919367251386e-4	MED12	Treg	Stimulated
FOXP3	5551.83	-0.879729	0.130514	-6.7405	1.57837501563855e-11	1.16472915926742e-9	MED12	Treg	Stimulated
MED12	122.875	-3.5084	0.271869	-12.9047	4.23252952025521e-38	2.06138296068163e-34	MED12	Treg	Stimulated
IRF1	1030.54	-0.592034	0.132706	-4.46124	8.14867332115709e-6	0.00159699	MED24	Treg	Resting
TNFAIP3	315.915	-0.428856	0.117545	-3.64843	2.6385166708769e-4	0.0206635	MED24	Treg	Resting
MYC	186.828	-1.31432	0.214595	-6.12468	9.08640568685305e-10	7.27773533560016e-7	MED24	Treg	Resting
KLF6	375.869	-0.287567	0.0853974	-3.3674	7.588043232035e-4	0.0391339	MED24	Treg	Resting
GATA3	408.299	0.508844	0.11377	4.47256	7.72891830625891e-6	0.00159699	MED24	Treg	Resting
ETS1	1061.71	-0.382858	0.0849014	-4.50944	6.4998680426213e-6	0.00152711	MED24	Treg	Resting
ZNF217	172.61	0.36323	0.0990517	3.66708	2.4533811204263e-4	0.0195761	MED24	Treg	Resting
SATB1	1766.78	-0.811022	0.146268	-5.54477	2.94336290179857e-8	1.36058606819369e-5	MED24	Treg	Stimulated
IRF1	2107.71	-0.547821	0.128429	-4.26556	1.99399408567579e-5	0.00211555	MED24	Treg	Stimulated
MYC	1053.74	-0.975129	0.187349	-5.20487	1.94128084739836e-7	5.95002579727598e-5	MED24	Treg	Stimulated
IL2RA	12841.4	0.372956	0.11125	3.35241	8.0112295957964e-4	0.0299647	MED24	Treg	Stimulated
ETS1	3062.1	-0.415519	0.08975	-4.62974	3.66130129764521e-6	5.7712569311738e-4	MED24	Treg	Stimulated
SOCS3	203.032	0.847234	0.209991	4.03462	5.46902277827774e-5	0.00429402	MED24	Treg	Stimulated
KLF3	198.358	-1.42518	0.149991	-9.50178	2.06340545158118e-21	2.9630502284705797e-18	MYB	Treg	Resting
LEF1	674.115	-0.385775	0.0823719	-4.68333	2.82246900079675e-6	2.2996116227768e-4	MYB	Treg	Resting
IRF1	1030.54	-0.509371	0.13484	-3.7776	1.5834492772735e-4	0.00676233	MYB	Treg	Resting
NFKB2	262.532	1.11055	0.270289	4.10875	3.97811635829064e-5	0.00225126	MYB	Treg	Resting
ETS1	1061.71	-0.356589	0.0878807	-4.05765	4.9569270710617e-5	0.00266099	MYB	Treg	Resting
BATF	477.052	1.02152	0.213611	4.78217	1.73415048282095e-6	1.5686551769013e-4	MYB	Treg	Resting
KLF13	326.455	-0.391894	0.111897	-3.50228	4.6128735854943e-4	0.0156239	MYB	Treg	Resting
THRA	52.1485	0.836255	0.213316	3.92026	8.84532793002309e-5	0.00428756	MYB	Treg	Resting
STAT3	260.387	0.343621	0.0967735	3.55077	3.8410091368032e-4	0.013412	MYB	Treg	Resting
MBD2	174.563	0.351943	0.114103	3.08445	0.00203931	0.0438719	MYB	Treg	Resting
KLF2	1617.45	-2.09365	0.180336	-11.6097	3.6784371491817197e-31	1.05644714924499e-27	MYB	Treg	Resting
IL2RB	197.833	0.992219	0.130162	7.62296	2.4792414616633102e-14	1.2946148141630899e-11	MYB	Treg	Resting
FOXP3	947.573	0.683676	0.138609	4.93241	8.12203418317717e-7	7.97486570054182e-5	MYB	Treg	Resting
FOXP1	910.694	0.614112	0.132406	4.63809	3.51648573836484e-6	8.0681755239184e-4	MYB	Treg	Stimulated
RBPJ	856.434	0.44322	0.112751	3.93096	8.4606662000413007e-05	0.00953867	MYB	Treg	Stimulated
MYB	715.053	-2.44325	0.162559	-15.03	4.67321414652171e-51	6.11162946082109e-47	MYB	Treg	Stimulated
RAD21	3489.25	-0.347658	0.0967678	-3.5927	3.2726621054642e-4	0.0242507	MYB	Treg	Stimulated
MED30	662.705	-0.236476	0.0701368	-3.37164	7.4722015843763e-4	0.0423037	MYB	Treg	Stimulated
FLI1	609.539	-0.615801	0.10705	-5.75247	8.79479670723242e-9	5.75091756685928e-6	MYB	Treg	Stimulated
DNMT1	1909.63	-0.187672	0.0522614	-3.59103	3.2937271173598e-4	0.0242507	MYB	Treg	Stimulated
KLF2	778.86	-3.07956	0.545184	-5.64866	1.61703773101139e-8	1.00702949743652e-5	MYB	Treg	Stimulated
TGIF2	510.031	0.242306	0.0720862	3.36133	7.7567420676828e-4	0.0429736	MYB	Treg	Stimulated
ARID5A	252.082	0.734634	0.168809	4.35187	1.34980715732294e-5	4.1206200912561e-4	MYC	Treg	Resting
KLF3	198.358	-0.487761	0.129727	-3.75989	1.6998604465468e-4	0.00396825	MYC	Treg	Resting
TNFAIP3	315.915	0.408981	0.117702	3.47473	5.1137026899543e-4	0.0107562	MYC	Treg	Resting
MYC	186.828	-1.38729	0.227598	-6.09534	1.09204398070329e-9	7.98341625893092e-8	MYC	Treg	Resting
GATA3	408.299	0.563319	0.117698	4.78613	1.70026911493895e-6	5.90418450162549e-5	MYC	Treg	Resting
NFKB2	262.532	0.943828	0.27081	3.4852	4.9176116955603e-4	0.0104965	MYC	Treg	Resting
STAT5B	158.63621460768599	-0.552167	0.136841	-4.03509	5.45819122374845e-5	0.00143046	MYC	Treg	Resting
STAT3	260.387	0.394299	0.0965364	4.08446	4.41791203370628e-5	0.00119155	MYC	Treg	Resting
JUNB	377.463	0.518286	0.140053	3.70065	2.1504608652823e-4	0.00485689	MYC	Treg	Resting
YBX1	9945.64	-0.448007	0.0484374	-9.2492	2.2618573970731998e-20	3.78996825453586e-18	MYC	Treg	Stimulated
MEF2D	277.892	0.535398	0.137199	3.90234	9.52681619551876e-5	0.00100545	MYC	Treg	Stimulated
TAF5L	131.436	-0.443389	0.166862	-2.65723	0.00787868	0.0393683	MYC	Treg	Stimulated
CEBPZ	628.932	-0.4148	0.102382	-4.05148	5.08952763163919e-5	5.9222309024823e-4	MYC	Treg	Stimulated
ARID5A	1696.27	1.12073	0.168293	6.65941	2.7492441471720796e-11	1.4335996347515201e-9	MYC	Treg	Stimulated
SP3	632.806	0.272625	0.0780764	3.49177	4.7982578346429e-4	0.00405785	MYC	Treg	Stimulated
IRF2	701.73	0.313031	0.103268	3.03126	0.00243531	0.0154179	MYC	Treg	Stimulated
IRF1	2107.71	0.428341	0.129566	3.30596	9.4652367008943e-4	0.00715763	MYC	Treg	Stimulated
DDX39B	2804.65	-0.23033	0.064224	-3.58634	3.3534582554503e-4	0.0029783	MYC	Treg	Stimulated
TNFAIP3	1737.03	0.71848	0.133409	5.38555	7.22234239642295e-8	1.85230973256831e-6	MYC	Treg	Stimulated
IKZF1	2038.91	0.299978	0.0951634	3.15224	0.00162025	0.0111327	MYC	Treg	Stimulated
MYC	1053.74	-0.825984	0.192535	-4.29005	1.7862987011724e-5	2.4321143854424e-4	MYC	Treg	Stimulated
KLF6	1176.79	0.43931	0.128715	3.41305	6.4239198650167e-4	0.00520835	MYC	Treg	Stimulated
IL2RA	12841.4	0.33388	0.11159	2.99202	0.00277142	0.0171484	MYC	Treg	Stimulated
GATA3	2234.89	0.530589	0.11127	4.7685	1.85599420269045e-6	3.40998233117119e-5	MYC	Treg	Stimulated
KMT2A	1681.15	0.241254	0.0902888	2.67203	0.0075394	0.0381125	MYC	Treg	Stimulated
FOXO1	802.409	0.500496	0.0919153	5.44519	5.17505418890422e-8	1.3662795376462e-6	MYC	Treg	Stimulated
BATF	3917.73	0.547212	0.135651	4.03396	5.48455092050909e-5	6.3002149376634e-4	MYC	Treg	Stimulated
KLF13	708.986	0.335598	0.107576	3.11964	0.00181075	0.0120929	MYC	Treg	Stimulated
TFAP4	251.852	-0.499359	0.160457	-3.1121	0.00185761	0.0123344	MYC	Treg	Stimulated
IL4R	472.691	0.532123	0.188712	2.81975	0.00480605	0.0267838	MYC	Treg	Stimulated
USP22	709.792	-0.27658	0.0756524	-3.65593	2.5625120660533e-4	0.00236093	MYC	Treg	Stimulated
THRA	67.4314	0.583014	0.206995	2.81656	0.00485408	0.0270036	MYC	Treg	Stimulated
STAT5A	567.648	0.374584	0.118869	3.15124	0.00162577	0.01116	MYC	Treg	Stimulated
STAT3	1891.61	0.513571	0.106166	4.83746	1.31509316680875e-6	2.48522944771211e-5	MYC	Treg	Stimulated
SOCS3	203.032	0.621484	0.221459	2.80631	0.00501122	0.0277061	MYC	Treg	Stimulated
DNMT1	1909.63	-0.230955	0.0562681	-4.10455	4.05110061995276e-5	4.8764541657994e-4	MYC	Treg	Stimulated
JUNB	4746.96	0.32076	0.102116	3.14113	0.00168296	0.0113831	MYC	Treg	Stimulated
JAK3	629.788	0.48868	0.101141	4.83167	1.35391557994932e-6	2.54329702439807e-5	MYC	Treg	Stimulated
ZNF217	519.568	0.411858	0.101193	4.07001	4.70107937644666e-5	5.5681870427714e-4	MYC	Treg	Stimulated
IFNGR2	118.588	0.642758	0.187753	3.42343	6.1836213607976e-4	0.00504935	MYC	Treg	Stimulated
SMARCB1	907.306	-0.304861	0.0709955	-4.2941	1.7540635989238e-5	2.3908153197044e-4	MYC	Treg	Stimulated
FOXP3	5551.83	0.660951	0.130655	5.05875	4.22021151226338e-7	9.11261135302644e-6	MYC	Treg	Stimulated
NFKB2	262.532	-2.60866	0.298901	-8.72751	2.60348199483501e-18	2.86487158711644e-14	NFKB2	Treg	Resting
FOXN2	480.383	-0.304026	0.088171	-3.44813	5.6447415757607e-4	0.0457499	NFKB2	Treg	Stimulated
ARID5A	1696.27	1.00025	0.167308	5.97851	2.25183331342921e-9	2.7964305393847e-6	NFKB2	Treg	Stimulated
PRDM1	985.048	-0.690201	0.179183	-3.85194	1.171872084273e-4	0.0148966	NFKB2	Treg	Stimulated
NFKB2	2130.3	-3.18349	0.1525	-20.8753	8.976918672337659e-97	1.4492337504621899e-92	NFKB2	Treg	Stimulated
KLF2	778.86	-1.84084	0.532081	-3.4597	5.4077154464693e-4	0.0445419	NFKB2	Treg	Stimulated
JAK3	629.788	0.329611	0.0954286	3.45401	5.5232068445388e-4	0.0452623	NFKB2	Treg	Stimulated
ZBTB32	1196.12	-0.593603	0.10637	-5.58057	2.39727217740158e-8	1.6826766100857e-5	NFKB2	Treg	Stimulated
IFNGR2	118.588	0.934574	0.166227	5.62227	1.88466055287116e-8	1.47294270875433e-5	NFKB2	Treg	Stimulated
PRDM1	114.905	0.917977	0.182272	5.0363	4.74605051635908e-7	0.0118836	PRDM1	Treg	Resting
STAT5B	158.63621460768599	-2.51704	0.252517	-9.96779	2.1087172283758098e-23	5.280017068130179e-19	STAT5B	Treg	Resting
YBX1	9945.64	-0.224258	0.0475527	-4.71598	2.40549283539734e-6	5.2728092172415e-4	STAT5B	Treg	Stimulated
ARID5A	1696.27	0.846277	0.168196	5.0315	4.86652109752706e-7	2.1533141812204e-4	STAT5B	Treg	Stimulated
BCL11B	682.48	0.359564	0.104091	3.45434	5.5165131013911e-4	0.0171832	STAT5B	Treg	Stimulated
KLF13	708.986	0.389887	0.104962	3.71454	2.035738966629e-4	0.00935139	STAT5B	Treg	Stimulated
STAT5B	500.19	-2.45449	0.167203	-14.6797	8.69909769043558e-49	8.709536607664099e-45	STAT5B	Treg	Stimulated
STAT3	1891.61	0.453097	0.10548	4.29556	1.74249518755729e-5	0.00181728	STAT5B	Treg	Stimulated
DNMT1	1909.63	-0.196939	0.0540098	-3.64636	2.659853131549e-4	0.0110043	STAT5B	Treg	Stimulated
JAK3	629.788	0.408006	0.0991285	4.11593	3.85616049784336e-5	0.00306412	STAT5B	Treg	Stimulated
ZBTB32	1196.12	-0.492194	0.109102	-4.51131	6.44285826969481e-6	9.7736207569976e-4	STAT5B	Treg	Stimulated
USP22	104.356	-3.16054	0.325687	-9.70423	2.89251192706789e-22	1.2232432939570099e-18	USP22	Treg	Resting
BATF	3917.73	-0.441463	0.135982	-3.24648	0.00116843	0.0447454	USP22	Treg	Stimulated
USP22	709.792	-4.25331	0.181333	-23.4558	1.1521803750216698e-121	3.8828478638230295e-118	USP22	Treg	Stimulated
ZBTB32	1196.12	-0.636682	0.108394	-5.87378	4.25964672568308e-9	4.52017972890094e-6	USP22	Treg	Stimulated
ATXN7L3	27.8777	-1.58161	0.312385	-5.06302	4.1266035814915e-7	0.0103326	ATXN7L3	Treg	Resting
ATXN7L3	115.297	-0.935217	0.164776	-5.67569	1.38131275379507e-8	3.6416929441053e-4	ATXN7L3	Treg	Stimulated
MEF2D	73.0989	-1.25513	0.207572	-6.04673	1.4781667242033401e-9	2.74399607217024e-5	MEF2D	Treg	Resting
MEF2D	277.892	-1.5526	0.147752	-10.5081	7.9249404312306094e-26	2.08933129528964e-21	MEF2D	Treg	Stimulated
SATB1	370.099	-0.420031	0.107894	-3.893	9.90132823491033e-5	0.00454561	KLF2	Treg	Resting
KLF3	198.358	-0.75311	0.135417	-5.56141	2.67608182021764e-8	5.34282847129498e-6	KLF2	Treg	Resting
IRF1	1030.54	-0.413292	0.134717	-3.06787	0.00215594	0.04355	KLF2	Treg	Resting
MYB	62.1439	1.27773	0.255451	5.00185	5.67832825544421e-7	6.49979307639848e-5	KLF2	Treg	Resting
RAD21	517.891	0.40819	0.107522	3.79633	1.4685387774352e-4	0.00615868	KLF2	Treg	Resting
MYC	186.828	-1.126	0.223931	-5.02836	4.94684189701097e-7	5.89842190081099e-5	KLF2	Treg	Resting
TFDP1	134.9	0.544852	0.137865	3.95206	7.74819836278035e-5	0.00373698	KLF2	Treg	Resting
IKZF3	122.839	0.871011	0.189259	4.60222	4.18008616293872e-6	3.4177180675075e-4	KLF2	Treg	Resting
DNMT1	201.394	0.445407	0.127218	3.50112	4.6331411846193e-4	0.0145814	KLF2	Treg	Resting
KLF2	1617.45	-1.29797	0.177649	-7.30639	2.7440554891288297e-13	3.365388053453e-10	KLF2	Treg	Resting
