# Supplementary material for: Central control of dynamic gene circuits governs T cell rest and activation
Source: Nature. 2024 Dec 11;637(8047):930–9. doi: 10.1038/s41586-024-08314-y (PMC11754113; doi:10.1038/s41586-024-08314-y)
Supplement: Supplementary file 4 — Source Data Fig. 2 [file 41586_2024_8314_MOESM4_ESM.xlsx]

## Sheet: Fig2b_IL2RA_stim_timecourse
Time	Donor	Cell Type	Gene	sgrna	l2fc_IL2RA_MFI
0	D21	Treg	AAVS1	AAVS1_3	0.0860997
24	D20	Teff	AAVS1	AAVS1_1	-0.0453889
24	D20	Teff	AAVS1	AAVS1_3	0.0440044
24	D21	Teff	AAVS1	AAVS1_1	0.012482259756722567
24	D21	Teff	AAVS1	AAVS1_3	-0.0125912
24	D20	Treg	AAVS1	AAVS1_1	-0.0272051
24	D20	Treg	AAVS1	AAVS1_3	0.0267015
24	D21	Treg	AAVS1	AAVS1_1	-0.13922
48	D20	Teff	AAVS1	AAVS1_1	0.0089317
48	D20	Teff	AAVS1	AAVS1_3	-0.00898734
48	D21	Teff	AAVS1	AAVS1_1	0.042321294477305385
48	D21	Teff	AAVS1	AAVS1_3	-0.0436004
48	D20	Treg	AAVS1	AAVS1_1	0.10192116428946653
48	D20	Treg	AAVS1	AAVS1_3	-0.109673
48	D21	Treg	AAVS1	AAVS1_1	0.00179517
48	D21	Treg	AAVS1	AAVS1_3	-0.00179741
96	D20	Treg	AAVS1	AAVS1_1	0.0797279
96	D20	Treg	AAVS1	AAVS1_3	-0.084393
96	D21	Treg	AAVS1	AAVS1_1	-0.0538887
96	D21	Treg	AAVS1	AAVS1_3	0.0519481
96	D20	Teff	AAVS1	AAVS1_1	-0.0430575
96	D20	Teff	AAVS1	AAVS1_3	0.041809636188394575
96	D21	Teff	AAVS1	AAVS1_1	0.0547502
96	D21	Teff	AAVS1	AAVS1_3	-0.0569102
144	D20	Treg	AAVS1	AAVS1_1	0.10799571132785739
144	D20	Treg	AAVS1	AAVS1_3	-0.116739
144	D21	Treg	AAVS1	AAVS1_1	-0.023077
144	D21	Treg	AAVS1	AAVS1_3	0.022713631279106458
144	D20	Teff	AAVS1	AAVS1_1	-0.21106
144	D20	Teff	AAVS1	AAVS1_3	0.18408658471421388
144	D21	Teff	AAVS1	AAVS1_1	-0.0141187
144	D21	Teff	AAVS1	AAVS1_3	0.013981851734712374
0	D21	Treg	AAVS1	AAVS1_1	-0.0915661
0	D21	Teff	AAVS1	AAVS1_3	-0.129211
0	D21	Teff	AAVS1	AAVS1_1	0.11858370152838654
24	D21	Treg	AAVS1	AAVS1_3	0.12696011984091168
0	D20	Treg	AAVS1	AAVS1_1	0.025466227037293194
0	D20	Treg	AAVS1	AAVS1_3	-0.0259238
0	D20	Teff	AAVS1	AAVS1_1	-0.193644
0	D20	Teff	AAVS1	AAVS1_3	0.1707014949519201
0	D21	Treg	GATA3	s_602	-0.358069
0	D21	Treg	GATA3	s_601	-0.202528
24	D20	Teff	GATA3	s_602	-0.956344
24	D20	Teff	GATA3	s_601	-0.949397
24	D21	Teff	GATA3	s_602	-1.48143
24	D21	Teff	GATA3	s_601	-1.33559
24	D20	Treg	GATA3	s_602	-0.264105
24	D20	Treg	GATA3	s_601	-0.181656
48	D20	Teff	GATA3	s_602	-0.960264
48	D20	Teff	GATA3	s_601	-0.995326
48	D21	Teff	GATA3	s_602	-1.24766
48	D21	Teff	GATA3	s_601	-1.24421
48	D20	Treg	GATA3	s_602	-0.0953552
48	D20	Treg	GATA3	s_601	-0.202651
48	D21	Treg	GATA3	s_602	0.18748882061344269
48	D21	Treg	GATA3	s_601	0.0089536
96	D20	Treg	GATA3	s_602	-0.361377
96	D20	Treg	GATA3	s_601	-0.297517
96	D21	Treg	GATA3	s_602	0.0236225
96	D21	Treg	GATA3	s_601	-0.131604
96	D20	Teff	GATA3	s_602	-1.19734
96	D20	Teff	GATA3	s_601	-1.07068
96	D21	Teff	GATA3	s_602	-1.12444
96	D21	Teff	GATA3	s_601	-0.937148
144	D20	Treg	GATA3	s_602	-0.123612
144	D20	Treg	GATA3	s_601	-0.039497
144	D21	Treg	GATA3	s_602	-0.37711
144	D21	Treg	GATA3	s_601	-0.338784
144	D20	Teff	GATA3	s_602	-0.486035
144	D20	Teff	GATA3	s_601	-0.188547
144	D21	Teff	GATA3	s_602	-0.0876477
144	D21	Teff	GATA3	s_601	0.2069930494712031
0	D21	Teff	GATA3	s_602	0.6021854872903017
0	D21	Teff	GATA3	s_601	0.7371965916914597
24	D21	Treg	GATA3	s_602	-0.182328
24	D21	Treg	GATA3	s_601	-0.0530278
0	D20	Treg	GATA3	s_602	-0.428541
0	D20	Treg	GATA3	s_601	-0.269113
0	D20	Teff	GATA3	s_602	-0.461853
0	D20	Teff	GATA3	s_601	0.0397754
0	D21	Treg	ZNF217	s_2471	0.497432
24	D20	Teff	ZNF217	s_2471	0.036908645768995184
24	D21	Teff	ZNF217	s_2471	-0.280716
24	D20	Treg	ZNF217	s_2471	0.1491143477267901
48	D20	Teff	ZNF217	s_2471	-0.0518446
48	D21	Teff	ZNF217	s_2471	-0.605616
48	D20	Treg	ZNF217	s_2471	0.2348899876365028
48	D21	Treg	ZNF217	s_2471	0.22686632570499565
96	D20	Treg	ZNF217	s_2471	0.2691675314822378
96	D21	Treg	ZNF217	s_2471	0.27180751395569974
96	D20	Teff	ZNF217	s_2471	-0.0571886
96	D21	Teff	ZNF217	s_2471	0.012737317060694309
144	D20	Treg	ZNF217	s_2471	0.2880377651644673
144	D21	Treg	ZNF217	s_2471	0.39452551724718427
144	D20	Teff	ZNF217	s_2471	0.4017970000385173
144	D21	Teff	ZNF217	s_2471	1.141464299947598
0	D21	Teff	ZNF217	s_2471	0.481627
24	D21	Treg	ZNF217	s_2471	0.2568195892172728
0	D20	Treg	ZNF217	s_2471	0.49426963832377957
0	D20	Teff	ZNF217	s_2471	0.5499478750541719
0	D22	Teff	AAVS1	AAVS1_1	-0.0210616
0	D22	Teff	AAVS1	AAVS1_3	0.020758560166797495
0	D23	Teff	AAVS1	AAVS1_1	-0.00280771
0	D23	Teff	AAVS1	AAVS1_3	0.00280226
0	D24	Teff	AAVS1	AAVS1_1	-0.0450508
0	D24	Teff	AAVS1	AAVS1_3	0.0436865
0	D22	Treg	AAVS1	AAVS1_1	0.024364
0	D22	Treg	AAVS1	AAVS1_3	-0.0247826
0	D23	Treg	AAVS1	AAVS1_1	-0.0178278
0	D23	Treg	AAVS1	AAVS1_3	0.017610195119097827
0	D24	Treg	AAVS1	AAVS1_1	0.22740463833505384
0	D24	Treg	AAVS1	AAVS1_3	-0.270081
24	D22	Treg	AAVS1	AAVS1_1	0.0684126
24	D22	Treg	AAVS1	AAVS1_3	-0.071819
24	D23	Treg	AAVS1	AAVS1_1	0.031969263922989134
24	D23	Treg	AAVS1	AAVS1_3	-0.0326938
24	D24	Treg	AAVS1	AAVS1_1	0.0954762
24	D24	Treg	AAVS1	AAVS1_3	-0.102245
24	D22	Teff	AAVS1	AAVS1_1	0.019346852688800042
24	D22	Teff	AAVS1	AAVS1_3	-0.0196098
24	D23	Teff	AAVS1	AAVS1_1	0.081583
24	D23	Teff	AAVS1	AAVS1_3	-0.0864744
24	D24	Teff	AAVS1	AAVS1_1	0.1217675272107792
24	D24	Teff	AAVS1	AAVS1_3	-0.133
48	D22	Treg	AAVS1	AAVS1_1	0.056719695443181894
48	D22	Treg	AAVS1	AAVS1_3	-0.0590412
48	D23	Treg	AAVS1	AAVS1_1	0.0891499
48	D23	Treg	AAVS1	AAVS1_3	-0.0950237
48	D24	Treg	AAVS1	AAVS1_1	-0.0218503
48	D24	Treg	AAVS1	AAVS1_3	0.021524292131987244
48	D22	Teff	AAVS1	AAVS1_1	0.0453897
48	D22	Teff	AAVS1	AAVS1_3	-0.0468643
48	D23	Teff	AAVS1	AAVS1_1	0.12174677888727901
48	D23	Teff	AAVS1	AAVS1_3	-0.132976
48	D24	Teff	AAVS1	AAVS1_1	0.0439204
48	D24	Teff	AAVS1	AAVS1_3	-0.0452996
96	D22	Treg	AAVS1	AAVS1_1	0.0636705
96	D22	Treg	AAVS1	AAVS1_3	-0.0666108
96	D23	Treg	AAVS1	AAVS1_1	-0.219201
96	D23	Treg	AAVS1	AAVS1_3	0.190247
96	D24	Treg	AAVS1	AAVS1_1	0.0775415
96	D24	Treg	AAVS1	AAVS1_3	-0.0819471
96	D22	Teff	AAVS1	AAVS1_1	0.0916287
96	D22	Teff	AAVS1	AAVS1_3	-0.0978453
96	D23	Teff	AAVS1	AAVS1_1	0.010424777731698453
96	D23	Teff	AAVS1	AAVS1_3	-0.0105007
96	D24	Teff	AAVS1	AAVS1_1	-0.00896988
96	D24	Teff	AAVS1	AAVS1_3	0.00891445
144	D22	Treg	AAVS1	AAVS1_1	0.019597437334793882
144	D22	Treg	AAVS1	AAVS1_3	-0.0198673
144	D23	Treg	AAVS1	AAVS1_1	0.033405269069021006
144	D23	Treg	AAVS1	AAVS1_3	-0.0341971
144	D24	Treg	AAVS1	AAVS1_1	0.17687776208407918
144	D24	Treg	AAVS1	AAVS1_3	-0.201634
144	D22	Teff	AAVS1	AAVS1_1	0.11828247560104886
144	D22	Teff	AAVS1	AAVS1_3	-0.128853
144	D23	Teff	AAVS1	AAVS1_1	0.017389061956248467
144	D23	Teff	AAVS1	AAVS1_3	-0.0176012
144	D24	Teff	AAVS1	AAVS1_1	0.0382067
144	D24	Teff	AAVS1	AAVS1_3	-0.0392461
0	D22	Teff	KLF2	KLF2_1	1.3256131416952184
0	D23	Teff	KLF2	KLF2_1	0.7932614035226178
0	D24	Teff	KLF2	KLF2_1	1.1453344997016854
0	D22	Treg	KLF2	KLF2_1	1.2461734347504823
0	D23	Treg	KLF2	KLF2_1	1.2551329908627187
0	D24	Treg	KLF2	KLF2_1	1.7294104285694267
24	D22	Treg	KLF2	KLF2_1	0.6457283561679227
24	D23	Treg	KLF2	KLF2_1	0.3959438885355394
24	D24	Treg	KLF2	KLF2_1	0.6153387364055012
24	D22	Teff	KLF2	KLF2_1	0.3436209765837181
24	D23	Teff	KLF2	KLF2_1	0.23923474640955147
24	D24	Teff	KLF2	KLF2_1	0.40260872961006006
48	D22	Treg	KLF2	KLF2_1	0.31031156782091024
48	D23	Treg	KLF2	KLF2_1	0.2229230775534466
48	D24	Treg	KLF2	KLF2_1	0.19158035830669853
48	D22	Teff	KLF2	KLF2_1	0.5307033758039236
48	D23	Teff	KLF2	KLF2_1	0.2656210170529701
48	D24	Teff	KLF2	KLF2_1	0.387562
96	D22	Treg	KLF2	KLF2_1	0.031088479136875777
96	D23	Treg	KLF2	KLF2_1	-0.157702
96	D24	Treg	KLF2	KLF2_1	0.0884171
96	D22	Teff	KLF2	KLF2_1	0.6826656871250352
96	D23	Teff	KLF2	KLF2_1	0.238456
96	D24	Teff	KLF2	KLF2_1	0.24137220955453542
144	D22	Treg	KLF2	KLF2_1	0.7035866346952918
144	D23	Treg	KLF2	KLF2_1	1.2114427946481654
144	D24	Treg	KLF2	KLF2_1	0.8460287001911704
144	D22	Teff	KLF2	KLF2_1	1.3092816502485385
144	D23	Teff	KLF2	KLF2_1	1.1520614065365835
144	D24	Teff	KLF2	KLF2_1	1.1372395195328588
0	D4	Teff	AAVS1	AAVS1_1	0.0157329
0	D4	Teff	AAVS1	AAVS1_3	0.1783372412585124
0	D4	Teff	AAVS1	AAVS1_2	0.0919225
0	D4	Teff	AAVS1	AAVS1_4	-0.337035
0	D5	Teff	AAVS1	AAVS1_1	0.0866333
0	D5	Teff	AAVS1	AAVS1_3	-0.011007
0	D5	Teff	AAVS1	AAVS1_2	-0.0141673
0	D5	Teff	AAVS1	AAVS1_4	-0.0656976
24	D4	Teff	AAVS1	AAVS1_1	-0.0219578
24	D4	Teff	AAVS1	AAVS1_3	0.0855181
24	D4	Teff	AAVS1	AAVS1_2	-0.15065
24	D4	Teff	AAVS1	AAVS1_4	0.0747678
24	D5	Teff	AAVS1	AAVS1_1	-0.0461511
24	D5	Teff	AAVS1	AAVS1_3	0.0939091
24	D5	Teff	AAVS1	AAVS1_2	0.0041044
24	D5	Teff	AAVS1	AAVS1_4	-0.056827
96	D4	Teff	AAVS1	AAVS1_1	0.0917268
96	D4	Teff	AAVS1	AAVS1_3	0.0846738
96	D4	Teff	AAVS1	AAVS1_2	-0.0832753
96	D4	Teff	AAVS1	AAVS1_4	-0.104705
96	D5	Teff	AAVS1	AAVS1_1	-0.109376
96	D5	Teff	AAVS1	AAVS1_3	0.0810991
96	D5	Teff	AAVS1	AAVS1_2	-0.140945
96	D5	Teff	AAVS1	AAVS1_4	0.1482996414333307
0	D4	Treg	AAVS1	AAVS1_1	0.00145352
0	D4	Treg	AAVS1	AAVS1_3	-0.0713081
0	D4	Treg	AAVS1	AAVS1_2	-0.0537238
0	D4	Treg	AAVS1	AAVS1_4	0.11605997824515513
0	D5	Treg	AAVS1	AAVS1_1	0.0824112
0	D5	Treg	AAVS1	AAVS1_3	0.019880717518918945
0	D5	Treg	AAVS1	AAVS1_2	0.00594738
0	D5	Treg	AAVS1	AAVS1_4	-0.115273
24	D4	Treg	AAVS1	AAVS1_1	-0.156831
24	D4	Treg	AAVS1	AAVS1_3	-0.0250581
24	D4	Treg	AAVS1	AAVS1_2	0.16065297717656524
24	D4	Treg	AAVS1	AAVS1_4	0.00350561
24	D5	Treg	AAVS1	AAVS1_1	0.0196077
24	D5	Treg	AAVS1	AAVS1_3	0.1950364800365608
24	D5	Treg	AAVS1	AAVS1_2	-0.0768801
24	D5	Treg	AAVS1	AAVS1_4	-0.162529
48	D4	Treg	AAVS1	AAVS1_1	-0.195804
48	D4	Treg	AAVS1	AAVS1_3	0.0585655
48	D4	Treg	AAVS1	AAVS1_2	0.0585655
48	D4	Treg	AAVS1	AAVS1_4	0.0621967
48	D5	Treg	AAVS1	AAVS1_1	-0.0299959
48	D5	Treg	AAVS1	AAVS1_3	0.11523737220396257
48	D5	Treg	AAVS1	AAVS1_2	-0.0335063
48	D5	Treg	AAVS1	AAVS1_4	-0.0583215
48	D4	Teff	AAVS1	AAVS1_1	-0.0374154
48	D4	Teff	AAVS1	AAVS1_3	-0.101699
48	D4	Teff	AAVS1	AAVS1_2	-0.00173663
48	D4	Teff	AAVS1	AAVS1_4	0.13075859435868578
48	D5	Teff	AAVS1	AAVS1_1	-0.0119944
48	D5	Teff	AAVS1	AAVS1_3	-0.0441496
48	D5	Teff	AAVS1	AAVS1_2	0.0166498
48	D5	Teff	AAVS1	AAVS1_4	0.0381699
96	D4	Treg	AAVS1	AAVS1_1	0.10570805010614608
96	D4	Treg	AAVS1	AAVS1_3	-0.131629
96	D4	Treg	AAVS1	AAVS1_2	0.032270740273020834
96	D4	Treg	AAVS1	AAVS1_4	-0.0166043
96	D5	Treg	AAVS1	AAVS1_1	0.00231603
96	D5	Treg	AAVS1	AAVS1_3	0.15792088187780415
96	D5	Treg	AAVS1	AAVS1_2	-0.0541209
96	D5	Treg	AAVS1	AAVS1_4	-0.121025
144	D4	Teff	AAVS1	AAVS1_1	-0.151642
144	D4	Teff	AAVS1	AAVS1_3	0.2912124549334984
144	D4	Teff	AAVS1	AAVS1_2	-0.258386
144	D4	Teff	AAVS1	AAVS1_4	0.0566991
144	D5	Teff	AAVS1	AAVS1_1	-0.0332256
144	D5	Teff	AAVS1	AAVS1_3	-0.0692212
144	D5	Teff	AAVS1	AAVS1_2	-0.0397038
144	D5	Teff	AAVS1	AAVS1_4	0.13324795271972809
144	D4	Treg	AAVS1	AAVS1_1	0.22737491748826916
144	D4	Treg	AAVS1	AAVS1_3	0.00745214
144	D4	Treg	AAVS1	AAVS1_2	-0.158938
144	D4	Treg	AAVS1	AAVS1_4	-0.107129
144	D5	Treg	AAVS1	AAVS1_1	0.0870093
144	D5	Treg	AAVS1	AAVS1_3	0.1362414255242558
144	D5	Treg	AAVS1	AAVS1_2	0.0206668
144	D5	Treg	AAVS1	AAVS1_4	-0.27864
0	D4	Teff	BPTF	s_496	-0.0780025
0	D4	Teff	BPTF	s_494	-0.199895
0	D5	Teff	BPTF	s_496	-0.0955133
0	D5	Teff	BPTF	s_494	-0.196006
24	D4	Teff	BPTF	s_496	-0.229086
24	D4	Teff	BPTF	s_494	-0.0577275
24	D5	Teff	BPTF	s_496	-0.261007
24	D5	Teff	BPTF	s_494	-0.0819389
96	D4	Teff	BPTF	s_496	0.5692786216213187
96	D4	Teff	BPTF	s_494	0.63777
96	D5	Teff	BPTF	s_496	0.7605717553961162
96	D5	Teff	BPTF	s_494	0.6746505718923758
0	D4	Treg	BPTF	s_496	0.25569347184743885
0	D4	Treg	BPTF	s_494	0.39933831047258656
0	D5	Treg	BPTF	s_496	0.4915915948732407
0	D5	Treg	BPTF	s_494	0.4352949684362052
24	D4	Treg	BPTF	s_496	-0.142467
24	D4	Treg	BPTF	s_494	-0.110477
24	D5	Treg	BPTF	s_496	-0.0233713
24	D5	Treg	BPTF	s_494	0.041052121474601785
48	D4	Treg	BPTF	s_496	-0.0899216
48	D4	Treg	BPTF	s_494	0.0444733
48	D5	Treg	BPTF	s_496	0.2076583036447078
48	D5	Treg	BPTF	s_494	0.11890368940173257
48	D4	Teff	BPTF	s_496	-0.0517357
48	D4	Teff	BPTF	s_494	0.17025989947278591
48	D5	Teff	BPTF	s_496	0.00239879
48	D5	Teff	BPTF	s_494	-0.0297967
96	D4	Treg	BPTF	s_496	0.5499442259847581
96	D4	Treg	BPTF	s_494	0.3413265229953034
96	D5	Treg	BPTF	s_496	0.4208687199493752
96	D5	Treg	BPTF	s_494	0.20409242654103182
144	D4	Teff	BPTF	s_496	0.503869
144	D4	Teff	BPTF	s_494	0.4967901954580491
144	D5	Teff	BPTF	s_496	1.5319959107713472
144	D5	Teff	BPTF	s_494	0.9632149610800608
144	D4	Treg	BPTF	s_496	0.6039776938514615
144	D4	Treg	BPTF	s_494	0.3045326478279831
144	D5	Treg	BPTF	s_496	0.5026514982926871
144	D5	Treg	BPTF	s_494	0.3507290158461991
0	D4	Teff	CBFB	s_135	0.950108
0	D4	Teff	CBFB	s_135	1.23454
0	D5	Teff	CBFB	s_135	1.0217652086836635
0	D5	Teff	CBFB	s_135	1.2796471267518545
24	D4	Teff	CBFB	s_135	0.1895516972180226
24	D4	Teff	CBFB	s_135	0.17882759064041395
24	D5	Teff	CBFB	s_135	0.14420903742705143
24	D5	Teff	CBFB	s_135	0.0579756
96	D4	Teff	CBFB	s_135	-0.492044
96	D4	Teff	CBFB	s_135	-0.756938
96	D5	Teff	CBFB	s_135	0.3788053866123185
96	D5	Teff	CBFB	s_135	0.3610728469647682
0	D4	Treg	CBFB	s_135	0.8154780115291166
0	D4	Treg	CBFB	s_135	0.8792830726264127
0	D5	Treg	CBFB	s_135	0.7773783429371798
0	D5	Treg	CBFB	s_135	0.9442292007895431
24	D4	Treg	CBFB	s_135	0.3362169203689094
24	D4	Treg	CBFB	s_135	0.4402371683008861
24	D5	Treg	CBFB	s_135	0.2990909143039694
24	D5	Treg	CBFB	s_135	0.4068486357627919
48	D4	Treg	CBFB	s_135	-0.0899216
48	D4	Treg	CBFB	s_135	0.051623612370827875
48	D5	Treg	CBFB	s_135	0.3001023936702238
48	D5	Treg	CBFB	s_135	0.22894218943620526
48	D4	Teff	CBFB	s_135	0.1092404880131195
48	D4	Teff	CBFB	s_135	0.1379712523580238
48	D5	Teff	CBFB	s_135	0.0847492
48	D5	Teff	CBFB	s_135	0.13138756823614064
96	D4	Treg	CBFB	s_135	0.0848633
96	D4	Treg	CBFB	s_135	0.25323220033277183
96	D5	Treg	CBFB	s_135	0.030578864529233557
96	D5	Treg	CBFB	s_135	0.0800242
144	D4	Teff	CBFB	s_135	0.6037814300659677
144	D4	Teff	CBFB	s_135	0.33235443614183924
144	D5	Teff	CBFB	s_135	1.3635172476259005
144	D5	Teff	CBFB	s_135	1.1123641857799391
144	D4	Treg	CBFB	s_135	0.3326046384637875
144	D4	Treg	CBFB	s_135	0.4910575071096211
144	D5	Treg	CBFB	s_135	0.6869744931584791
144	D5	Treg	CBFB	s_135	0.6336436549737027
0	D4	Teff	MED12	s_2770	0.45019833885926014
0	D4	Teff	MED12	s_2772	0.19777712208219964
0	D5	Teff	MED12	s_2770	0.5938118215195343
0	D5	Teff	MED12	s_2772	0.5214491154163561
24	D4	Teff	MED12	s_2770	-0.711879
24	D4	Teff	MED12	s_2772	-0.566858
24	D5	Teff	MED12	s_2770	-0.805275
24	D5	Teff	MED12	s_2772	-0.964286
96	D4	Teff	MED12	s_2770	-0.788418
96	D4	Teff	MED12	s_2772	-0.900899
96	D5	Teff	MED12	s_2770	-0.365186
96	D5	Teff	MED12	s_2772	-0.459331
0	D4	Treg	MED12	s_2770	-0.679619
0	D4	Treg	MED12	s_2772	-0.679619
0	D5	Treg	MED12	s_2770	-0.366308
0	D5	Treg	MED12	s_2772	-0.624937
24	D4	Treg	MED12	s_2770	-0.532398
24	D4	Treg	MED12	s_2772	-0.673316
24	D5	Treg	MED12	s_2770	-0.304915
24	D5	Treg	MED12	s_2772	-0.450543
48	D4	Treg	MED12	s_2770	-1.27431
48	D4	Treg	MED12	s_2772	-1.2778
48	D5	Treg	MED12	s_2770	-0.900534
48	D5	Treg	MED12	s_2772	-1.12062
48	D4	Teff	MED12	s_2770	-0.885012
48	D4	Teff	MED12	s_2772	-1.00406
48	D5	Teff	MED12	s_2770	-0.937898
48	D5	Teff	MED12	s_2772	-1.17589
96	D4	Treg	MED12	s_2770	-0.409035
96	D4	Treg	MED12	s_2772	-0.727992
96	D5	Treg	MED12	s_2770	-0.697714
96	D5	Treg	MED12	s_2772	-1.12397
144	D4	Teff	MED12	s_2770	0.8536323870035661
144	D4	Teff	MED12	s_2772	0.32197816151959263
144	D5	Teff	MED12	s_2770	1.018826213744647
144	D5	Teff	MED12	s_2772	1.1088539771361183
144	D4	Treg	MED12	s_2770	-0.176522
144	D4	Treg	MED12	s_2772	-0.625737
144	D5	Treg	MED12	s_2770	-0.344656
144	D5	Treg	MED12	s_2772	-0.670997
0	D4	Teff	MYC	s_1296	-0.00634153
0	D4	Teff	MYC	s_1295	0.4174084037415907
0	D5	Teff	MYC	s_1296	0.11294458597674542
0	D5	Teff	MYC	s_1295	0.21093437666784037
24	D4	Teff	MYC	s_1296	0.21470644276809114
24	D4	Teff	MYC	s_1295	0.29730320783428826
24	D5	Teff	MYC	s_1296	-0.0640972
24	D5	Teff	MYC	s_1295	0.10826730808379335
96	D4	Teff	MYC	s_1296	-0.297077
96	D4	Teff	MYC	s_1295	-0.13676
96	D5	Teff	MYC	s_1296	0.00681842
96	D5	Teff	MYC	s_1295	0.1234186639174099
0	D4	Treg	MYC	s_1296	0.5610120013471394
0	D4	Treg	MYC	s_1295	0.8048269014267077
0	D5	Treg	MYC	s_1296	0.7350388810521725
0	D5	Treg	MYC	s_1295	0.965514
24	D4	Treg	MYC	s_1296	0.00350561
24	D4	Treg	MYC	s_1295	0.20720717658453466
24	D5	Treg	MYC	s_1296	0.041052121474601785
24	D5	Treg	MYC	s_1295	0.16632957815916558
48	D4	Treg	MYC	s_1296	0.10473704479751138
48	D4	Treg	MYC	s_1295	0.4249202415299846
48	D5	Treg	MYC	s_1296	0.044447518202027386
48	D5	Treg	MYC	s_1295	0.2502205857374911
48	D4	Teff	MYC	s_1296	0.001917
48	D4	Teff	MYC	s_1295	0.4000091306286526
48	D5	Teff	MYC	s_1296	0.0381699
48	D5	Teff	MYC	s_1295	0.3000492481543489
96	D4	Treg	MYC	s_1296	0.27433738780353306
96	D4	Treg	MYC	s_1295	0.088238
96	D5	Treg	MYC	s_1296	-0.064789
96	D5	Treg	MYC	s_1295	-0.11056
144	D4	Teff	MYC	s_1296	0.2606124447922718
144	D4	Teff	MYC	s_1295	0.34265661424080535
144	D5	Teff	MYC	s_1296	0.31432827902920174
144	D5	Teff	MYC	s_1295	0.3077092324683326
144	D4	Treg	MYC	s_1296	0.23440832743217246
144	D4	Treg	MYC	s_1295	-0.134987
144	D5	Treg	MYC	s_1296	0.031016
144	D5	Treg	MYC	s_1295	-0.00385988
0	D4	Teff	NFKB2	s_1388	0.32698132261364765
0	D4	Teff	NFKB2	s_1388	0.0219784
0	D5	Teff	NFKB2	s_1388	0.1697509415952184
0	D5	Teff	NFKB2	s_1388	0.017128798562944674
24	D4	Teff	NFKB2	s_1388	-0.129221
24	D4	Teff	NFKB2	s_1388	-0.0826965
24	D5	Teff	NFKB2	s_1388	-0.164317
24	D5	Teff	NFKB2	s_1388	-0.22517
96	D4	Teff	NFKB2	s_1388	-0.300516
96	D4	Teff	NFKB2	s_1388	-0.357338
96	D5	Teff	NFKB2	s_1388	-0.333685
96	D5	Teff	NFKB2	s_1388	-0.389732
0	D4	Treg	NFKB2	s_1388	-0.133422
0	D4	Treg	NFKB2	s_1388	-0.229939
0	D5	Treg	NFKB2	s_1388	-0.125573
0	D5	Treg	NFKB2	s_1388	-0.0148994
24	D4	Treg	NFKB2	s_1388	-0.238578
24	D4	Treg	NFKB2	s_1388	-0.398088
24	D5	Treg	NFKB2	s_1388	-0.233731
24	D5	Treg	NFKB2	s_1388	-0.215889
48	D4	Treg	NFKB2	s_1388	-0.396199
48	D4	Treg	NFKB2	s_1388	-0.612908
48	D5	Treg	NFKB2	s_1388	-0.605853
48	D5	Treg	NFKB2	s_1388	-0.658228
48	D4	Teff	NFKB2	s_1388	-0.0588226
48	D4	Teff	NFKB2	s_1388	-0.119583
48	D5	Teff	NFKB2	s_1388	-0.244043
48	D5	Teff	NFKB2	s_1388	-0.301036
96	D4	Treg	NFKB2	s_1388	-0.284411
96	D4	Treg	NFKB2	s_1388	-0.40564
96	D5	Treg	NFKB2	s_1388	-0.70809
96	D5	Treg	NFKB2	s_1388	-0.842599
144	D4	Teff	NFKB2	s_1388	0.18907335082300858
144	D4	Teff	NFKB2	s_1388	-0.192252
144	D5	Teff	NFKB2	s_1388	0.34796842077339457
144	D5	Teff	NFKB2	s_1388	0.12978825072386097
144	D4	Treg	NFKB2	s_1388	-0.11759
144	D4	Treg	NFKB2	s_1388	-0.290258
144	D5	Treg	NFKB2	s_1388	-0.219697
144	D5	Treg	NFKB2	s_1388	-0.303163
0	D4	Teff	PRDM1	s_91	-0.058103
0	D4	Teff	PRDM1	s_91	0.23857234839188246
0	D5	Teff	PRDM1	s_91	0.10130988549334213
0	D5	Teff	PRDM1	s_91	0.19733677326711796
24	D4	Teff	PRDM1	s_91	-0.100549
24	D4	Teff	PRDM1	s_91	-0.0577275
24	D5	Teff	PRDM1	s_91	-0.0891157
24	D5	Teff	PRDM1	s_91	-0.20728
96	D4	Teff	PRDM1	s_91	-0.460226
96	D4	Teff	PRDM1	s_91	-0.399962
96	D5	Teff	PRDM1	s_91	-0.340796
96	D5	Teff	PRDM1	s_91	-0.48021
0	D4	Treg	PRDM1	s_91	-0.302088
0	D4	Treg	PRDM1	s_91	-0.0920433
0	D5	Treg	PRDM1	s_91	-0.0461143
0	D5	Treg	PRDM1	s_91	-0.0115066
24	D4	Treg	PRDM1	s_91	-0.0712824
24	D4	Treg	PRDM1	s_91	-0.0142803
24	D5	Treg	PRDM1	s_91	0.16632957815916558
24	D5	Treg	PRDM1	s_91	-0.0196875
48	D4	Treg	PRDM1	s_91	-0.571056
48	D4	Treg	PRDM1	s_91	-0.567578
48	D5	Treg	PRDM1	s_91	-0.118266
48	D5	Treg	PRDM1	s_91	-0.0547502
48	D4	Teff	PRDM1	s_91	-0.26582
48	D4	Teff	PRDM1	s_91	-0.126747
48	D5	Teff	PRDM1	s_91	-0.197756
48	D5	Teff	PRDM1	s_91	-0.172684
96	D4	Treg	PRDM1	s_91	-0.409035
96	D4	Treg	PRDM1	s_91	-0.131629
96	D5	Treg	PRDM1	s_91	-0.149237
96	D5	Treg	PRDM1	s_91	0.00578313
144	D4	Teff	PRDM1	s_91	-0.044488
144	D4	Teff	PRDM1	s_91	0.1789367623252011
144	D5	Teff	PRDM1	s_91	-0.151722
144	D5	Teff	PRDM1	s_91	-0.0593149
144	D4	Treg	PRDM1	s_91	-0.0550445
144	D4	Treg	PRDM1	s_91	-0.200524
144	D5	Treg	PRDM1	s_91	-0.0563368
144	D5	Treg	PRDM1	s_91	0.259003
0	D4	Teff	SOCS3	s_2642	0.3395374944807408
0	D4	Teff	SOCS3	s_2642	0.22239242133644802
0	D5	Teff	SOCS3	s_2642	0.065832
0	D5	Teff	SOCS3	s_2642	-0.0955133
24	D4	Teff	SOCS3	s_2642	0.182342
24	D4	Teff	SOCS3	s_2642	0.0747678
24	D5	Teff	SOCS3	s_2642	0.0687309
24	D5	Teff	SOCS3	s_2642	0.10469113524718623
96	D4	Teff	SOCS3	s_2642	0.6846174823107591
96	D4	Teff	SOCS3	s_2642	0.6340902368307826
96	D5	Teff	SOCS3	s_2642	0.9146023802061216
96	D5	Teff	SOCS3	s_2642	0.8643647190292642
0	D4	Treg	SOCS3	s_2642	-0.0260272
0	D4	Treg	SOCS3	s_2642	-0.2022
0	D5	Treg	SOCS3	s_2642	0.023192760181908377
0	D5	Treg	SOCS3	s_2642	-0.0597471
24	D4	Treg	SOCS3	s_2642	0.20720717658453466
24	D4	Treg	SOCS3	s_2642	0.22865375100656712
24	D5	Treg	SOCS3	s_2642	0.18428315112139565
24	D5	Treg	SOCS3	s_2642	-0.00190971
48	D4	Treg	SOCS3	s_2642	0.13312864545373582
48	D4	Treg	SOCS3	s_2642	0.2503879745349426
48	D5	Treg	SOCS3	s_2642	0.11523737220396257
48	D5	Treg	SOCS3	s_2642	0.0976095
48	D4	Teff	SOCS3	s_2642	0.3317780764704759
48	D4	Teff	SOCS3	s_2642	0.2096566176874838
48	D5	Teff	SOCS3	s_2642	0.4151264145690566
48	D5	Teff	SOCS3	s_2642	0.2748906900133028
96	D4	Treg	SOCS3	s_2642	0.0952035
96	D4	Treg	SOCS3	s_2642	0.12343906035581513
96	D5	Treg	SOCS3	s_2642	-0.191404
96	D5	Treg	SOCS3	s_2642	-0.092942
144	D4	Teff	SOCS3	s_2642	-0.0173775
144	D4	Teff	SOCS3	s_2642	-0.371718
144	D5	Teff	SOCS3	s_2642	0.039869757747209245
144	D5	Teff	SOCS3	s_2642	0
144	D4	Treg	SOCS3	s_2642	0.035216
144	D4	Treg	SOCS3	s_2642	0.014513800895364606
144	D5	Treg	SOCS3	s_2642	0.0519901
144	D5	Treg	SOCS3	s_2642	0.0415411
0	D4	Teff	TAF5L	s_3244	-0.0846972
0	D4	Teff	TAF5L	s_3243	0.1783372412585124
0	D5	Teff	TAF5L	s_3244	0.21093437666784037
0	D5	Teff	TAF5L	s_3243	-0.0493958
24	D4	Teff	TAF5L	s_3244	-0.0934062
24	D4	Teff	TAF5L	s_3243	-0.0791029
24	D5	Teff	TAF5L	s_3244	-0.0891157
24	D5	Teff	TAF5L	s_3243	0.0615696
96	D4	Teff	TAF5L	s_3244	0.28173099949638647
96	D4	Teff	TAF5L	s_3243	0.26733807323268954
96	D5	Teff	TAF5L	s_3244	0.94332
96	D5	Teff	TAF5L	s_3243	0.2581010776724586
0	D4	Treg	TAF5L	s_3244	-0.51395
0	D4	Treg	TAF5L	s_3243	-0.2022
0	D5	Treg	TAF5L	s_3244	-0.0945669
0	D5	Treg	TAF5L	s_3243	-0.139308
24	D4	Treg	TAF5L	s_3244	-0.256215
24	D4	Treg	TAF5L	s_3243	0.024965245100955862
24	D5	Treg	TAF5L	s_3244	-0.062564
24	D5	Treg	TAF5L	s_3243	0.0804062
48	D4	Treg	TAF5L	s_3244	-0.730938
48	D4	Treg	TAF5L	s_3243	-0.00858992
48	D5	Treg	TAF5L	s_3244	-0.445156
48	D5	Treg	TAF5L	s_3243	-0.111221
48	D4	Teff	TAF5L	s_3244	-0.329897
48	D4	Teff	TAF5L	s_3243	0.0377159
48	D5	Teff	TAF5L	s_3244	0.00948299
48	D5	Teff	TAF5L	s_3243	-0.108519
96	D4	Treg	TAF5L	s_3244	-0.439951
96	D4	Treg	TAF5L	s_3243	-0.0586378
96	D5	Treg	TAF5L	s_3244	-0.673482
96	D5	Treg	TAF5L	s_3243	-0.0964485
144	D4	Teff	TAF5L	s_3244	1.4399795649026073
144	D4	Teff	TAF5L	s_3243	0.49003282928274033
144	D5	Teff	TAF5L	s_3244	1.8743542673774594
144	D5	Teff	TAF5L	s_3243	0.38181187574518866
144	D4	Treg	TAF5L	s_3244	-0.304248
144	D4	Treg	TAF5L	s_3243	-0.0064898
144	D5	Treg	TAF5L	s_3244	-0.247494
144	D5	Treg	TAF5L	s_3243	0.0591609
0	D4	Teff	ZNF217	s_2471	0.265142
0	D4	Teff	ZNF217	s_2469	0.37412430601279073
0	D5	Teff	ZNF217	s_2471	0.2950497112112146
0	D5	Teff	ZNF217	s_2469	0.18084865047854898
24	D4	Teff	ZNF217	s_2471	0.17520051359931244
24	D4	Teff	ZNF217	s_2469	0.1321255031391263
24	D5	Teff	ZNF217	s_2471	0.0866761
24	D5	Teff	ZNF217	s_2469	0.0399712
96	D4	Teff	ZNF217	s_2471	-0.111828
96	D4	Teff	ZNF217	s_2469	-0.222234
96	D5	Teff	ZNF217	s_2471	-0.400039
96	D5	Teff	ZNF217	s_2469	-0.358212
0	D4	Treg	ZNF217	s_2471	0.6561692343874795
0	D4	Treg	ZNF217	s_2469	0.7623210084299772
0	D5	Treg	ZNF217	s_2471	1.0258969691102864
0	D5	Treg	ZNF217	s_2469	0.9015117975961676
24	D4	Treg	ZNF217	s_2471	0.2788385139213496
24	D4	Treg	ZNF217	s_2469	0.3182909634912437
24	D5	Treg	ZNF217	s_2471	0.4320193599135781
24	D5	Treg	ZNF217	s_2469	0.48233513367545794
48	D4	Treg	ZNF217	s_2471	0.051623612370827875
48	D4	Treg	ZNF217	s_2469	0.2931000042412902
48	D5	Treg	ZNF217	s_2471	0.3963461204627729
48	D5	Treg	ZNF217	s_2469	0.3819935739042593
48	D4	Teff	ZNF217	s_2471	-0.0910221
48	D4	Teff	ZNF217	s_2469	-0.141046
48	D5	Teff	ZNF217	s_2471	-0.183414
48	D5	Teff	ZNF217	s_2469	-0.240537
96	D4	Treg	ZNF217	s_2471	0.14790197659359308
96	D4	Treg	ZNF217	s_2469	0.31317349223807217
96	D5	Treg	ZNF217	s_2471	0.3426016631521121
96	D5	Treg	ZNF217	s_2469	0.19348989558139268
144	D4	Teff	ZNF217	s_2471	0.6004830860575343
144	D4	Teff	ZNF217	s_2469	0.4796575443466085
144	D5	Teff	ZNF217	s_2471	-0.0197153
144	D5	Teff	ZNF217	s_2469	-0.0892405
144	D4	Treg	ZNF217	s_2471	0.37140588553202997
144	D4	Treg	ZNF217	s_2469	0.3854191210087724
144	D5	Treg	ZNF217	s_2471	0.5982640385867304
144	D5	Treg	ZNF217	s_2469	0.6620179273861857
