# Supplementary material for: Central control of dynamic gene circuits governs T cell rest and activation
Source: Nature. 2024 Dec 11;637(8047):930–9. doi: 10.1038/s41586-024-08314-y (PMC11754113; doi:10.1038/s41586-024-08314-y)
Supplement: Supplementary file 5 — Source Data Fig. 3 [file 41586_2024_8314_MOESM5_ESM.xlsx]

## Sheet: Main_3a_activation_score_Teff
sg_target	Cell_Type	significant	Resting_median_activation_score	Stimulated_median_activation_score	Resting_padj	Stimulated_padj
MED12	Teff	Both Significant	-211.294	545.037	8.86513e-79	3.2624e-36
MYB	Teff	Resting-Teff only	-218.609	619.019	2.46416e-43	8.81293
SOCS3	Teff	Resting-Teff only	-232.25	618.884	9.89755e-08	8.63771
NFKB2	Teff	Resting-Teff only	-233.064	597.522	5.58818e-37	1.56876
KLF2	Teff	Resting-Teff only	-239.927	632.682	8.87811e-19	0.620139
FOXO1	Teff	Resting-Teff only	-252.968	608.074	8.01832e-07	16.3989
MED11	Teff	Resting-Teff only	-255.369	573.37	4.78699e-11	0.0220475
ETS1	Teff	Resting-Teff only	-260.923	638.678	0.000141339	0.116136
DNMT1	Teff	Resting-Teff only	-261.431	598.365	2.37344e-12	2.41595
MYC	Teff	Both Significant	-267.508	538.679	2.10058e-05	1.44782e-21
USP22	Teff	Resting-Teff only	-268.409	633.574	5.24862e-08	0.934037
STAT5B	Teff	Stimulated-Teff only	-269.182	526.901	0.0125568	1.11806e-26
ZNF217	Teff	Resting-Teff only	-270.75	594.535	1.09957e-08	2.52943
MED24	Teff	Both Significant	-274.299	656.571	1.39851e-11	5.63301e-08
IRF4	Teff	Both Significant	-276.535	569.118	0.00299575	0.000212568
CBFB	Teff	Both Significant	-282.358	656.94	0.00492275	2.40396e-06
ATXN7L3	Teff	Resting-Teff only	-283.588	614.156	0.00106094	20.7467
IRF1	Teff	Not Significant	-291.749	625.742	0.118335	0.286209
LEF1	Teff	Not Significant	-292.455	613.383	0.390976	10.69
MEF2D	Teff	Stimulated-Teff only	-292.57	653.202	1.71707	1.88443e-08
BACH2	Teff	Not Significant	-293.231	631.022	0.155452	0.596493
TAF5L	Teff	Not Significant	-295.021	623.621	2.72222	15.6142
BATF	Teff	Stimulated-Teff only	-296.703	572.344	12.6938	0.000164236
KLF13	Teff	Not Significant	-297.324	623.056	0.934859	8.6592
IL2RA	Teff	Stimulated-Teff only	-299.69	539.416	21.7214	1.97543e-18
Non-Targeting	Teff	Not Significant	-308.426	615.299	NA	NA
BPTF	Teff	Not Significant	-310.768	589.622	22.3995	0.336681
PRDM1	Teff	Not Significant	-314.118	627.942	10.7836	2.64356
IRF2	Teff	Not Significant	-317.974	616.198	2.82105	14.3928

## Sheet: Main_3b-3c_PB_Teff_node
sg_target	regulation_direction	plot
MED12	Rest maintenance factor	Resting Teff- Activation Suppressive Network
MYB	Rest maintenance factor	Resting Teff- Activation Suppressive Network
SOCS3	Rest maintenance factor	Resting Teff- Activation Suppressive Network
NFKB2	Rest maintenance factor	Resting Teff- Activation Suppressive Network
KLF2	Rest maintenance factor	Resting Teff- Activation Suppressive Network
FOXO1	Rest maintenance factor	Resting Teff- Activation Suppressive Network
MED11	Rest maintenance factor	Resting Teff- Activation Suppressive Network
ETS1	Rest maintenance factor	Resting Teff- Activation Suppressive Network
DNMT1	Rest maintenance factor	Resting Teff- Activation Suppressive Network
MYC	Rest maintenance factor	Resting Teff- Activation Suppressive Network
USP22	Rest maintenance factor	Resting Teff- Activation Suppressive Network
MED24	Rest maintenance factor	Resting Teff- Activation Suppressive Network
SOCS3	NS	Stimulated Teff- Activation Promotive Network
LEF1	NS	Stimulated Teff- Activation Promotive Network
FOXO1	NS	Stimulated Teff- Activation Promotive Network
NFKB2	NS	Stimulated Teff- Activation Promotive Network
BATF	Activation promoter	Stimulated Teff- Activation Promotive Network
IRF4	Activation promoter	Stimulated Teff- Activation Promotive Network
MED12	Activation promoter	Stimulated Teff- Activation Promotive Network
MYC	Activation promoter	Stimulated Teff- Activation Promotive Network
STAT5B	Activation promoter	Stimulated Teff- Activation Promotive Network

## Sheet: Main_3b-3c_PB_Teff_edges
from	to	log2FoldChange	#NAME?	type	plot
DNMT1	ETS1	-0.237576	1.7407	RNA	Resting Teff- Activation Suppressive Network
DNMT1	DNMT1	-1.90374	47.7631	RNA	Resting Teff- Activation Suppressive Network
MED11	ETS1	-0.214891	1.34328	RNA	Resting Teff- Activation Suppressive Network
MED12	MYC	-1.99989	21.1686	RNA	Resting Teff- Activation Suppressive Network
MED12	ETS1	-0.962764	37.8367	RNA	Resting Teff- Activation Suppressive Network
MED12	FOXO1	-0.483802	3.64801	RNA	Resting Teff- Activation Suppressive Network
MED12	USP22	0.282794	1.36966	RNA	Resting Teff- Activation Suppressive Network
MED12	KLF2	-1.93152	14.8808	RNA	Resting Teff- Activation Suppressive Network
MED12	MED12	-3.86516	14.2989	RNA	Resting Teff- Activation Suppressive Network
MED24	MYC	-0.988829	5.18086	RNA	Resting Teff- Activation Suppressive Network
MED24	ETS1	-0.345442	4.43079	RNA	Resting Teff- Activation Suppressive Network
MYB	MYB	-1.17778	3.69678	RNA	Resting Teff- Activation Suppressive Network
MYB	KLF2	-1.7038	10.699	RNA	Resting Teff- Activation Suppressive Network
MYC	MYC	-0.567069	1.31163	RNA	Resting Teff- Activation Suppressive Network
NFKB2	MYB	0.80512	2.52641	RNA	Resting Teff- Activation Suppressive Network
NFKB2	NFKB2	-2.90543	49.9472	RNA	Resting Teff- Activation Suppressive Network
NFKB2	KLF2	-0.890578	2.21064	RNA	Resting Teff- Activation Suppressive Network
USP22	ETS1	-0.242973	1.64709	RNA	Resting Teff- Activation Suppressive Network
SOCS3	MYC	-0.742116	1.60648	RNA	Resting Teff- Activation Suppressive Network
SOCS3	KLF2	-0.769107	1.63772	RNA	Resting Teff- Activation Suppressive Network
KLF2	MYC	-0.738916	2.19105	RNA	Resting Teff- Activation Suppressive Network
KLF2	KLF2	-1.09712	3.55491	RNA	Resting Teff- Activation Suppressive Network
BATF	IRF4	0.258006	2.48802	RNA	Stimulated Teff- Activation Promotive Network
BATF	NFKB2	0.480221	8.12376	RNA	Stimulated Teff- Activation Promotive Network
BATF	FOXO1	0.66824	15.9609	RNA	Stimulated Teff- Activation Promotive Network
BATF	BATF	-4.92988	Inf	RNA	Stimulated Teff- Activation Promotive Network
IRF4	IRF4	-0.397232	5.05199	RNA	Stimulated Teff- Activation Promotive Network
IRF4	BATF	0.742216	48.3134	RNA	Stimulated Teff- Activation Promotive Network
LEF1	LEF1	-0.441681	3.38135	RNA	Stimulated Teff- Activation Promotive Network
MED12	LEF1	0.268638	2.82155	RNA	Stimulated Teff- Activation Promotive Network
MED12	IRF4	-0.332226	4.80922	RNA	Stimulated Teff- Activation Promotive Network
MED12	MYC	-1.29479	45.9495	RNA	Stimulated Teff- Activation Promotive Network
MED12	FOXO1	-0.188476	1.32333	RNA	Stimulated Teff- Activation Promotive Network
MED12	STAT5B	0.292929	2.81603	RNA	Stimulated Teff- Activation Promotive Network
MED12	SOCS3	1.06665	20.2716	RNA	Stimulated Teff- Activation Promotive Network
MED12	MED12	-3.31855	46.8136	RNA	Stimulated Teff- Activation Promotive Network
MYC	LEF1	0.434545	5.96241	RNA	Stimulated Teff- Activation Promotive Network
MYC	SOCS3	0.373199	1.5446	RNA	Stimulated Teff- Activation Promotive Network
NFKB2	NFKB2	-2.97835	255.041	RNA	Stimulated Teff- Activation Promotive Network
STAT5B	LEF1	0.361365	3.80669	RNA	Stimulated Teff- Activation Promotive Network
STAT5B	BATF	0.43695	15.3987	RNA	Stimulated Teff- Activation Promotive Network
STAT5B	STAT5B	-2.0195	57.563	RNA	Stimulated Teff- Activation Promotive Network
