# Supplementary material for: Central control of dynamic gene circuits governs T cell rest and activation
Source: Nature. 2024 Dec 11;637(8047):930–9. doi: 10.1038/s41586-024-08314-y (PMC11754113; doi:10.1038/s41586-024-08314-y)
Supplement: Supplementary file 6 — Source Data Fig. 4 [file 41586_2024_8314_MOESM6_ESM.xlsx]

## Sheet: Main_fig4a_stim_response_MED12
gene_id	log2FoldChange	KO	cell_type	stimulation	direction
ENSG00000197785.14	-1.37573	MED12	Teff	Resting	Not Stimulation Responsive
ENSG00000116251.11	-0.628779	MED12	Teff	Resting	Not Stimulation Responsive
ENSG00000215788.11	-0.989559	MED12	Teff	Resting	Downregulated
ENSG00000162408.11	-0.667115	MED12	Teff	Resting	Not Stimulation Responsive
ENSG00000142599.19	0.400602	MED12	Teff	Resting	Not Stimulation Responsive
ENSG00000049239.13	0.555476	MED12	Teff	Resting	Not Stimulation Responsive
ENSG00000171608.18	-0.338529	MED12	Teff	Resting	Not Stimulation Responsive
ENSG00000178585.15	-0.955531	MED12	Teff	Resting	Not Stimulation Responsive
ENSG00000054523.20	0.788037	MED12	Teff	Resting	Not Stimulation Responsive
ENSG00000028137.19	-0.788369	MED12	Teff	Resting	Not Stimulation Responsive
ENSG00000116771.6	-0.733101	MED12	Teff	Resting	Not Stimulation Responsive
ENSG00000053372.5	-0.737666	MED12	Teff	Resting	Upregulated
ENSG00000007968.7	-1.28358	MED12	Teff	Resting	Downregulated
ENSG00000142676.14	-0.491365	MED12	Teff	Resting	Not Stimulation Responsive
ENSG00000117602.13	-0.322043	MED12	Teff	Resting	Downregulated
ENSG00000157978.12	-1.00096	MED12	Teff	Resting	Downregulated
ENSG00000169442.9	-1.0396	MED12	Teff	Resting	Downregulated
ENSG00000142765.18	-1.16781	MED12	Teff	Resting	Downregulated
ENSG00000117758.14	0.626058	MED12	Teff	Resting	Not Stimulation Responsive
ENSG00000130770.18	0.494934	MED12	Teff	Resting	Not Stimulation Responsive
ENSG00000159023.22	-0.499552	MED12	Teff	Resting	Downregulated
ENSG00000116478.12	0.330262	MED12	Teff	Resting	Not Stimulation Responsive
ENSG00000127603.32	0.25182	MED12	Teff	Resting	Not Stimulation Responsive
ENSG00000090621.15	-0.447674	MED12	Teff	Resting	Not Stimulation Responsive
ENSG00000131238.18	-0.445975	MED12	Teff	Resting	Not Stimulation Responsive
ENSG00000117000.9	0.4169	MED12	Teff	Resting	Not Stimulation Responsive
ENSG00000127124.16	-0.682717	MED12	Teff	Resting	Not Stimulation Responsive
ENSG00000177181.15	2.59762	MED12	Teff	Resting	Upregulated
ENSG00000065978.19	-0.305515	MED12	Teff	Resting	Not Stimulation Responsive
ENSG00000178922.18	1.2094	MED12	Teff	Resting	Not Stimulation Responsive
ENSG00000117411.18	-1.59726	MED12	Teff	Resting	Upregulated
ENSG00000187147.18	-0.538909	MED12	Teff	Resting	Not Stimulation Responsive
ENSG00000142937.12	-0.389674	MED12	Teff	Resting	Not Stimulation Responsive
ENSG00000126107.15	-1.37383	MED12	Teff	Resting	Downregulated
ENSG00000117450.15	-0.530116	MED12	Teff	Resting	Not Stimulation Responsive
ENSG00000123091.5	0.491642	MED12	Teff	Resting	Upregulated
ENSG00000228929.1	-0.464654	MED12	Teff	Resting	Not Stimulation Responsive
ENSG00000116212.15	0.654039	MED12	Teff	Resting	Upregulated
ENSG00000116221.15	-0.799239	MED12	Teff	Resting	Not Stimulation Responsive
ENSG00000134709.13	-1.11361	MED12	Teff	Resting	Not Stimulation Responsive
ENSG00000162433.15	1.61129	MED12	Teff	Resting	Upregulated
ENSG00000213625.9	0.924224	MED12	Teff	Resting	Not Stimulation Responsive
ENSG00000116678.20	1.31121	MED12	Teff	Resting	Upregulated
ENSG00000198160.15	0.242932	MED12	Teff	Resting	Not Stimulation Responsive
ENSG00000081985.14	0.598514	MED12	Teff	Resting	Upregulated
ENSG00000024526.17	0.623406	MED12	Teff	Resting	Upregulated
ENSG00000137959.17	2.93166	MED12	Teff	Resting	Upregulated
ENSG00000137965.11	1.44275	MED12	Teff	Resting	Upregulated
ENSG00000142875.20	0.303354	MED12	Teff	Resting	Downregulated
ENSG00000065243.20	0.393547	MED12	Teff	Resting	Not Stimulation Responsive
ENSG00000117228.11	0.562648	MED12	Teff	Resting	Downregulated
ENSG00000154451.15	-0.96929	MED12	Teff	Resting	Downregulated
ENSG00000225492.6	1.95126	MED12	Teff	Resting	Downregulated
ENSG00000067208.16	1.52255	MED12	Teff	Resting	Upregulated
ENSG00000122406.14	-0.437075	MED12	Teff	Resting	Not Stimulation Responsive
ENSG00000079335.20	-0.998475	MED12	Teff	Resting	Downregulated
ENSG00000117543.22	-1.07904	MED12	Teff	Resting	Not Stimulation Responsive
ENSG00000233184.9	-1.44537	MED12	Teff	Resting	Downregulated
ENSG00000225938.3	-1.68444	MED12	Teff	Resting	Downregulated
ENSG00000170989.10	-1.18313	MED12	Teff	Resting	Downregulated
ENSG00000134215.16	1.74212	MED12	Teff	Resting	Not Stimulation Responsive
ENSG00000121940.17	0.681507	MED12	Teff	Resting	Not Stimulation Responsive
ENSG00000031698.13	-0.371379	MED12	Teff	Resting	Not Stimulation Responsive
ENSG00000162777.17	-0.900326	MED12	Teff	Resting	Not Stimulation Responsive
ENSG00000116793.16	0.656038	MED12	Teff	Resting	Downregulated
ENSG00000163349.22	0.285625	MED12	Teff	Resting	Not Stimulation Responsive
ENSG00000134198.10	1.58295	MED12	Teff	Resting	Downregulated
ENSG00000233730.2	2.71644	MED12	Teff	Resting	Not Stimulation Responsive
ENSG00000116824.5	-0.490745	MED12	Teff	Resting	Not Stimulation Responsive
ENSG00000183508.5	0.684807	MED12	Teff	Resting	Not Stimulation Responsive
ENSG00000134250.21	0.435265	MED12	Teff	Resting	Not Stimulation Responsive
ENSG00000171943.12	1.11193	MED12	Teff	Resting	Not Stimulation Responsive
ENSG00000265972.6	-0.760002	MED12	Teff	Resting	Downregulated
ENSG00000117362.13	-0.263348	MED12	Teff	Resting	Not Stimulation Responsive
ENSG00000143384.14	-0.429381	MED12	Teff	Resting	Not Stimulation Responsive
ENSG00000197622.13	-0.759857	MED12	Teff	Resting	Downregulated
ENSG00000163156.12	-0.659727	MED12	Teff	Resting	Not Stimulation Responsive
ENSG00000143442.23	0.436029	MED12	Teff	Resting	Not Stimulation Responsive
ENSG00000159445.13	-0.472652	MED12	Teff	Resting	Downregulated
ENSG00000143545.10	2.49981	MED12	Teff	Resting	Upregulated
ENSG00000143515.20	-0.839712	MED12	Teff	Resting	Downregulated
ENSG00000116539.14	0.348597	MED12	Teff	Resting	Not Stimulation Responsive
ENSG00000132676.16	-0.510226	MED12	Teff	Resting	Not Stimulation Responsive
ENSG00000132718.9	-0.384373	MED12	Teff	Resting	Not Stimulation Responsive
ENSG00000163468.15	-0.394349	MED12	Teff	Resting	Not Stimulation Responsive
ENSG00000160818.17	-1.10178	MED12	Teff	Resting	Not Stimulation Responsive
ENSG00000143319.17	-0.435817	MED12	Teff	Resting	Not Stimulation Responsive
ENSG00000143314.12	-0.928924	MED12	Teff	Resting	Not Stimulation Responsive
ENSG00000027869.12	-0.593944	MED12	Teff	Resting	Upregulated
ENSG00000163564.15	-0.441945	MED12	Teff	Resting	Downregulated
ENSG00000163568.16	0.528793	MED12	Teff	Resting	Upregulated
ENSG00000117090.16	-0.683137	MED12	Teff	Resting	Not Stimulation Responsive
ENSG00000215845.11	0.459712	MED12	Teff	Resting	Not Stimulation Responsive
ENSG00000197965.12	1.16013	MED12	Teff	Resting	Upregulated
ENSG00000234741.10	-0.695388	MED12	Teff	Resting	Not Stimulation Responsive
ENSG00000143322.21	0.568496	MED12	Teff	Resting	Not Stimulation Responsive
ENSG00000057252.13	0.495973	MED12	Teff	Resting	Not Stimulation Responsive
ENSG00000162704.16	0.55503	MED12	Teff	Resting	Not Stimulation Responsive
ENSG00000143344.16	1.45814	MED12	Teff	Resting	Downregulated
ENSG00000116667.15	-1.77177	MED12	Teff	Resting	Not Stimulation Responsive
ENSG00000116690.13	-2.38584	MED12	Teff	Resting	Upregulated
ENSG00000162630.6	-3.66995	MED12	Teff	Resting	Downregulated
ENSG00000286285.1	-1.45263	MED12	Teff	Resting	Downregulated
ENSG00000000971.17	2.10644	MED12	Teff	Resting	Not Stimulation Responsive
ENSG00000213047.13	0.538795	MED12	Teff	Resting	Not Stimulation Responsive
ENSG00000151414.15	0.459564	MED12	Teff	Resting	Not Stimulation Responsive
ENSG00000116852.15	-0.456383	MED12	Teff	Resting	Not Stimulation Responsive
ENSG00000116857.17	0.787996	MED12	Teff	Resting	Not Stimulation Responsive
ENSG00000198625.14	0.340943	MED12	Teff	Resting	Not Stimulation Responsive
ENSG00000069275.13	0.298891	MED12	Teff	Resting	Not Stimulation Responsive
ENSG00000117280.13	-0.557787	MED12	Teff	Resting	Downregulated
ENSG00000162894.12	-0.766868	MED12	Teff	Resting	Downregulated
ENSG00000123843.13	3.03186	MED12	Teff	Resting	Not Stimulation Responsive
ENSG00000196352.18	-0.844601	MED12	Teff	Resting	Not Stimulation Responsive
ENSG00000117597.18	-0.96475	MED12	Teff	Resting	Not Stimulation Responsive
ENSG00000054392.13	1.48929	MED12	Teff	Resting	Not Stimulation Responsive
ENSG00000117625.14	0.477631	MED12	Teff	Resting	Not Stimulation Responsive
ENSG00000136636.13	1.45213	MED12	Teff	Resting	Not Stimulation Responsive
ENSG00000162819.12	0.394616	MED12	Teff	Resting	Not Stimulation Responsive
ENSG00000143514.18	0.575296	MED12	Teff	Resting	Not Stimulation Responsive
ENSG00000162923.17	0.374007	MED12	Teff	Resting	Not Stimulation Responsive
ENSG00000143815.15	-0.361969	MED12	Teff	Resting	Not Stimulation Responsive
ENSG00000116574.6	1.33937	MED12	Teff	Resting	Downregulated
ENSG00000154429.11	0.642713	MED12	Teff	Resting	Not Stimulation Responsive
ENSG00000143641.10	0.636689	MED12	Teff	Resting	Not Stimulation Responsive
ENSG00000143674.11	1.61478	MED12	Teff	Resting	Upregulated
ENSG00000135750.15	1.06902	MED12	Teff	Resting	Upregulated
ENSG00000183780.13	1.78394	MED12	Teff	Resting	Upregulated
ENSG00000119285.11	-0.466557	MED12	Teff	Resting	Not Stimulation Responsive
ENSG00000233355.7	0.794516	MED12	Teff	Resting	Not Stimulation Responsive
ENSG00000180875.5	2.67359	MED12	Teff	Resting	Not Stimulation Responsive
ENSG00000143702.16	0.667476	MED12	Teff	Resting	Not Stimulation Responsive
ENSG00000117020.19	0.542649	MED12	Teff	Resting	Downregulated
ENSG00000035687.10	-0.384426	MED12	Teff	Resting	Not Stimulation Responsive
ENSG00000035115.22	-0.985248	MED12	Teff	Resting	Not Stimulation Responsive
ENSG00000171863.15	-0.442669	MED12	Teff	Resting	Not Stimulation Responsive
ENSG00000134326.12	1.88798	MED12	Teff	Resting	Upregulated
ENSG00000134321.13	1.59782	MED12	Teff	Resting	Upregulated
ENSG00000235576.3	-1.33976	MED12	Teff	Resting	Not Stimulation Responsive
ENSG00000115738.10	-1.41886	MED12	Teff	Resting	Upregulated
ENSG00000171848.16	-0.628978	MED12	Teff	Resting	Upregulated
ENSG00000115758.14	-1.05179	MED12	Teff	Resting	Upregulated
ENSG00000143870.13	0.355529	MED12	Teff	Resting	Not Stimulation Responsive
ENSG00000134324.12	0.461668	MED12	Teff	Resting	Not Stimulation Responsive
ENSG00000071575.12	-1.15789	MED12	Teff	Resting	Downregulated
ENSG00000143970.18	0.334892	MED12	Teff	Resting	Not Stimulation Responsive
ENSG00000217643.1	1.768	MED12	Teff	Resting	Not Stimulation Responsive
ENSG00000163811.12	-0.463178	MED12	Teff	Resting	Not Stimulation Responsive
ENSG00000152689.18	1.52017	MED12	Teff	Resting	Not Stimulation Responsive
ENSG00000152133.17	-0.444175	MED12	Teff	Resting	Not Stimulation Responsive
ENSG00000055332.19	0.64487	MED12	Teff	Resting	Upregulated
ENSG00000138061.12	0.808821	MED12	Teff	Resting	Not Stimulation Responsive
ENSG00000115904.15	-0.330588	MED12	Teff	Resting	Downregulated
ENSG00000152518.8	-1.11834	MED12	Teff	Resting	Downregulated
ENSG00000068724.18	0.513297	MED12	Teff	Resting	Not Stimulation Responsive
ENSG00000115310.19	0.239555	MED12	Teff	Resting	Not Stimulation Responsive
ENSG00000143947.15	-0.258736	MED12	Teff	Resting	Not Stimulation Responsive
ENSG00000115355.18	1.10146	MED12	Teff	Resting	Not Stimulation Responsive
ENSG00000163001.12	-0.471493	MED12	Teff	Resting	Not Stimulation Responsive
ENSG00000138035.15	-0.666258	MED12	Teff	Resting	Not Stimulation Responsive
ENSG00000115392.13	0.88139	MED12	Teff	Resting	Not Stimulation Responsive
ENSG00000173209.23	0.457928	MED12	Teff	Resting	Not Stimulation Responsive
ENSG00000115484.15	-0.439877	MED12	Teff	Resting	Not Stimulation Responsive
ENSG00000143952.20	0.891163	MED12	Teff	Resting	Not Stimulation Responsive
ENSG00000179833.4	1.12879	MED12	Teff	Resting	Not Stimulation Responsive
ENSG00000011523.14	0.606448	MED12	Teff	Resting	Downregulated
ENSG00000198369.10	2.94534	MED12	Teff	Resting	Not Stimulation Responsive
ENSG00000115956.10	-0.83235	MED12	Teff	Resting	Downregulated
ENSG00000087338.5	-0.443832	MED12	Teff	Resting	Not Stimulation Responsive
ENSG00000059728.11	-0.683884	MED12	Teff	Resting	Not Stimulation Responsive
ENSG00000035141.8	-0.62744	MED12	Teff	Resting	Not Stimulation Responsive
ENSG00000124383.11	-0.463458	MED12	Teff	Resting	Not Stimulation Responsive
ENSG00000065911.13	0.361409	MED12	Teff	Resting	Upregulated
ENSG00000186854.11	-0.655352	MED12	Teff	Resting	Not Stimulation Responsive
ENSG00000034510.6	-0.306974	MED12	Teff	Resting	Not Stimulation Responsive
ENSG00000152291.15	0.361634	MED12	Teff	Resting	Not Stimulation Responsive
ENSG00000042493.16	0.628421	MED12	Teff	Resting	Not Stimulation Responsive
ENSG00000115523.17	-2.71974	MED12	Teff	Resting	Not Stimulation Responsive
ENSG00000132300.19	-0.332131	MED12	Teff	Resting	Not Stimulation Responsive
ENSG00000132305.22	0.319782	MED12	Teff	Resting	Not Stimulation Responsive
ENSG00000172086.9	0.617482	MED12	Teff	Resting	Not Stimulation Responsive
ENSG00000153574.9	-0.570624	MED12	Teff	Resting	Not Stimulation Responsive
ENSG00000071073.13	-0.274932	MED12	Teff	Resting	Downregulated
ENSG00000158417.11	-0.302667	MED12	Teff	Resting	Not Stimulation Responsive
ENSG00000163162.9	-0.48181	MED12	Teff	Resting	Downregulated
ENSG00000115594.12	1.53933	MED12	Teff	Resting	Not Stimulation Responsive
ENSG00000115604.12	1.39318	MED12	Teff	Resting	Not Stimulation Responsive
ENSG00000169756.17	-0.476749	MED12	Teff	Resting	Not Stimulation Responsive
ENSG00000240350.3	1.4742	MED12	Teff	Resting	Upregulated
ENSG00000144161.14	-0.528535	MED12	Teff	Resting	Not Stimulation Responsive
ENSG00000125630.16	-0.67759	MED12	Teff	Resting	Not Stimulation Responsive
ENSG00000115091.12	0.20121	MED12	Teff	Resting	Not Stimulation Responsive
ENSG00000144118.14	0.43937	MED12	Teff	Resting	Upregulated
ENSG00000155438.12	-0.783968	MED12	Teff	Resting	Not Stimulation Responsive
ENSG00000136717.15	-0.783497	MED12	Teff	Resting	Downregulated
ENSG00000169967.17	0.262496	MED12	Teff	Resting	Not Stimulation Responsive
ENSG00000072135.13	-0.508604	MED12	Teff	Resting	Not Stimulation Responsive
ENSG00000115839.19	0.42792	MED12	Teff	Resting	Not Stimulation Responsive
ENSG00000121966.8	0.535464	MED12	Teff	Resting	Upregulated
ENSG00000204406.14	0.670361	MED12	Teff	Resting	Not Stimulation Responsive
ENSG00000168280.18	-1.01546	MED12	Teff	Resting	Not Stimulation Responsive
ENSG00000115159.16	1.00386	MED12	Teff	Resting	Not Stimulation Responsive
ENSG00000115165.10	-0.532923	MED12	Teff	Resting	Upregulated
ENSG00000153250.21	0.573324	MED12	Teff	Resting	Downregulated
ENSG00000136560.14	0.471086	MED12	Teff	Resting	Not Stimulation Responsive
ENSG00000197635.11	0.710095	MED12	Teff	Resting	Not Stimulation Responsive
ENSG00000115267.10	0.65446	MED12	Teff	Resting	Upregulated
ENSG00000198648.12	0.495647	MED12	Teff	Resting	Not Stimulation Responsive
ENSG00000172292.15	0.714677	MED12	Teff	Resting	Not Stimulation Responsive
ENSG00000071909.19	2.08229	MED12	Teff	Resting	Upregulated
ENSG00000198586.14	0.286135	MED12	Teff	Resting	Not Stimulation Responsive
ENSG00000233762.3	-0.674994	MED12	Teff	Resting	Not Stimulation Responsive
ENSG00000091409.16	-0.839003	MED12	Teff	Resting	Downregulated
ENSG00000091436.17	1.1391	MED12	Teff	Resting	Upregulated
ENSG00000163328.14	-0.376046	MED12	Teff	Resting	Downregulated
ENSG00000116044.17	0.337585	MED12	Teff	Resting	Not Stimulation Responsive
ENSG00000223960.9	0.903665	MED12	Teff	Resting	Upregulated
ENSG00000155657.29	0.943661	MED12	Teff	Resting	Downregulated
ENSG00000163492.16	1.17851	MED12	Teff	Resting	Downregulated
ENSG00000187231.14	1.44046	MED12	Teff	Resting	Not Stimulation Responsive
ENSG00000234663.7	0.656126	MED12	Teff	Resting	Downregulated
ENSG00000115232.14	-1.05537	MED12	Teff	Resting	Downregulated
ENSG00000138434.17	0.627045	MED12	Teff	Resting	Not Stimulation Responsive
ENSG00000138386.17	0.587459	MED12	Teff	Resting	Upregulated
ENSG00000173559.15	0.441786	MED12	Teff	Resting	Not Stimulation Responsive
ENSG00000081320.11	-0.235817	MED12	Teff	Resting	Not Stimulation Responsive
ENSG00000229056.2	0.711374	MED12	Teff	Resting	Downregulated
ENSG00000196141.14	0.872884	MED12	Teff	Resting	Upregulated
ENSG00000082153.18	-0.344252	MED12	Teff	Resting	Not Stimulation Responsive
ENSG00000003402.21	-0.332934	MED12	Teff	Resting	Not Stimulation Responsive
ENSG00000204217.16	0.602862	MED12	Teff	Resting	Not Stimulation Responsive
ENSG00000138442.11	-0.645385	MED12	Teff	Resting	Not Stimulation Responsive
ENSG00000138443.17	0.512881	MED12	Teff	Resting	Not Stimulation Responsive
ENSG00000178562.18	-0.683381	MED12	Teff	Resting	Not Stimulation Responsive
ENSG00000114942.14	-0.750257	MED12	Teff	Resting	Not Stimulation Responsive
ENSG00000114948.13	-3.32578	MED12	Teff	Resting	Downregulated
ENSG00000118263.15	-0.482384	MED12	Teff	Resting	Not Stimulation Responsive
ENSG00000115365.12	0.538181	MED12	Teff	Resting	Not Stimulation Responsive
ENSG00000138376.11	0.458939	MED12	Teff	Resting	Not Stimulation Responsive
ENSG00000138363.15	-0.406881	MED12	Teff	Resting	Not Stimulation Responsive
ENSG00000197756.10	-0.449284	MED12	Teff	Resting	Not Stimulation Responsive
ENSG00000144579.8	-0.413491	MED12	Teff	Resting	Not Stimulation Responsive
ENSG00000116106.12	-1.75232	MED12	Teff	Resting	Downregulated
ENSG00000116120.11	-0.762076	MED12	Teff	Resting	Not Stimulation Responsive
ENSG00000123983.15	0.428536	MED12	Teff	Resting	Not Stimulation Responsive
ENSG00000085449.15	0.606495	MED12	Teff	Resting	Not Stimulation Responsive
ENSG00000135919.14	0.952495	MED12	Teff	Resting	Upregulated
ENSG00000173744.18	0.388987	MED12	Teff	Resting	Not Stimulation Responsive
ENSG00000153827.14	0.341781	MED12	Teff	Resting	Not Stimulation Responsive
ENSG00000115053.17	-0.286252	MED12	Teff	Resting	Not Stimulation Responsive
ENSG00000171596.7	-3.03664	MED12	Teff	Resting	Downregulated
ENSG00000077044.11	-0.599321	MED12	Teff	Resting	Not Stimulation Responsive
ENSG00000188042.8	-1.06437	MED12	Teff	Resting	Downregulated
ENSG00000184182.19	-0.694051	MED12	Teff	Resting	Not Stimulation Responsive
ENSG00000132330.18	0.964494	MED12	Teff	Resting	Upregulated
ENSG00000122085.17	-0.829827	MED12	Teff	Resting	Not Stimulation Responsive
ENSG00000115687.14	-1.07549	MED12	Teff	Resting	Not Stimulation Responsive
ENSG00000150995.21	0.904976	MED12	Teff	Resting	Not Stimulation Responsive
ENSG00000235831.8	-1.43621	MED12	Teff	Resting	Not Stimulation Responsive
ENSG00000114026.22	0.585785	MED12	Teff	Resting	Not Stimulation Responsive
ENSG00000134072.11	0.987303	MED12	Teff	Resting	Upregulated
ENSG00000144713.13	-0.576604	MED12	Teff	Resting	Not Stimulation Responsive
ENSG00000131374.15	0.477827	MED12	Teff	Resting	Not Stimulation Responsive
ENSG00000170142.12	0.462984	MED12	Teff	Resting	Not Stimulation Responsive
ENSG00000174748.22	-0.415159	MED12	Teff	Resting	Not Stimulation Responsive
ENSG00000077097.17	0.231037	MED12	Teff	Resting	Not Stimulation Responsive
ENSG00000033867.17	-0.447067	MED12	Teff	Resting	Downregulated
ENSG00000163508.13	-1.0788	MED12	Teff	Resting	Downregulated
ENSG00000163512.14	0.374863	MED12	Teff	Resting	Not Stimulation Responsive
ENSG00000144642.22	2.62482	MED12	Teff	Resting	Upregulated
ENSG00000091317.8	0.228192	MED12	Teff	Resting	Not Stimulation Responsive
ENSG00000183813.7	-1.04284	MED12	Teff	Resting	Not Stimulation Responsive
ENSG00000144655.15	0.720321	MED12	Teff	Resting	Upregulated
ENSG00000168329.14	-2.14411	MED12	Teff	Resting	Downregulated
ENSG00000168028.15	-0.483451	MED12	Teff	Resting	Not Stimulation Responsive
ENSG00000188846.14	-0.329368	MED12	Teff	Resting	Not Stimulation Responsive
ENSG00000163818.20	-1.57111	MED12	Teff	Resting	Downregulated
ENSG00000172215.6	-3.10641	MED12	Teff	Resting	Downregulated
ENSG00000183625.16	-2.84849	MED12	Teff	Resting	Downregulated
ENSG00000121807.7	-2.00968	MED12	Teff	Resting	Downregulated
ENSG00000160791.14	-1.52091	MED12	Teff	Resting	Downregulated
ENSG00000173473.11	-0.230798	MED12	Teff	Resting	Not Stimulation Responsive
ENSG00000172053.18	-0.437707	MED12	Teff	Resting	Not Stimulation Responsive
ENSG00000114737.16	-0.674465	MED12	Teff	Resting	Upregulated
ENSG00000162244.12	-0.668379	MED12	Teff	Resting	Not Stimulation Responsive
ENSG00000164086.10	-0.787738	MED12	Teff	Resting	Not Stimulation Responsive
ENSG00000247596.10	-0.397257	MED12	Teff	Resting	Not Stimulation Responsive
ENSG00000164091.12	-0.212256	MED12	Teff	Resting	Not Stimulation Responsive
ENSG00000163938.17	-0.586455	MED12	Teff	Resting	Upregulated
ENSG00000056736.10	-3.9615	MED12	Teff	Resting	Upregulated
ENSG00000180376.17	-0.888246	MED12	Teff	Resting	Downregulated
ENSG00000157500.12	0.215246	MED12	Teff	Resting	Not Stimulation Responsive
ENSG00000144741.19	-0.526658	MED12	Teff	Resting	Not Stimulation Responsive
ENSG00000114861.24	0.294918	MED12	Teff	Resting	Downregulated
ENSG00000270562.1	2.05163	MED12	Teff	Resting	Not Stimulation Responsive
ENSG00000163602.12	0.541494	MED12	Teff	Resting	Upregulated
ENSG00000114480.13	1.07093	MED12	Teff	Resting	Upregulated
ENSG00000175105.8	0.390861	MED12	Teff	Resting	Not Stimulation Responsive
ENSG00000080200.10	0.4957	MED12	Teff	Resting	Not Stimulation Responsive
ENSG00000154165.5	-1.58659	MED12	Teff	Resting	Downregulated
ENSG00000168386.19	2.38596	MED12	Teff	Resting	Not Stimulation Responsive
ENSG00000114354.15	0.545865	MED12	Teff	Resting	Not Stimulation Responsive
ENSG00000174173.7	-0.535366	MED12	Teff	Resting	Not Stimulation Responsive
ENSG00000114391.13	-0.307059	MED12	Teff	Resting	Not Stimulation Responsive
ENSG00000144802.11	0.548156	MED12	Teff	Resting	Not Stimulation Responsive
ENSG00000170017.12	0.53238	MED12	Teff	Resting	Not Stimulation Responsive
ENSG00000114439.19	0.571295	MED12	Teff	Resting	Not Stimulation Responsive
ENSG00000114455.15	2.93082	MED12	Teff	Resting	Upregulated
ENSG00000198919.13	0.56179	MED12	Teff	Resting	Not Stimulation Responsive
ENSG00000153283.13	0.455035	MED12	Teff	Resting	Downregulated
ENSG00000181722.17	0.521492	MED12	Teff	Resting	Downregulated
ENSG00000173230.17	0.244778	MED12	Teff	Resting	Not Stimulation Responsive
ENSG00000114023.16	0.459152	MED12	Teff	Resting	Upregulated
ENSG00000138496.17	0.507152	MED12	Teff	Resting	Not Stimulation Responsive
ENSG00000163840.10	0.442613	MED12	Teff	Resting	Not Stimulation Responsive
ENSG00000173193.15	0.280006	MED12	Teff	Resting	Not Stimulation Responsive
ENSG00000173706.14	0.835898	MED12	Teff	Resting	Not Stimulation Responsive
ENSG00000058262.11	-0.545533	MED12	Teff	Resting	Not Stimulation Responsive
ENSG00000175792.12	-0.930337	MED12	Teff	Resting	Not Stimulation Responsive
ENSG00000184897.6	-0.480784	MED12	Teff	Resting	Not Stimulation Responsive
ENSG00000017260.20	0.508624	MED12	Teff	Resting	Not Stimulation Responsive
ENSG00000114686.9	-0.584301	MED12	Teff	Resting	Not Stimulation Responsive
ENSG00000144867.13	-0.846851	MED12	Teff	Resting	Not Stimulation Responsive
ENSG00000114107.9	0.717886	MED12	Teff	Resting	Not Stimulation Responsive
ENSG00000051382.9	0.624493	MED12	Teff	Resting	Not Stimulation Responsive
ENSG00000114120.14	0.369171	MED12	Teff	Resting	Not Stimulation Responsive
ENSG00000175066.16	-1.09009	MED12	Teff	Resting	Not Stimulation Responsive
ENSG00000114127.11	0.240981	MED12	Teff	Resting	Not Stimulation Responsive
ENSG00000181804.15	0.92617	MED12	Teff	Resting	Downregulated
ENSG00000188313.13	1.08243	MED12	Teff	Resting	Upregulated
ENSG00000071794.16	0.473153	MED12	Teff	Resting	Not Stimulation Responsive
ENSG00000018408.15	2.10502	MED12	Teff	Resting	Not Stimulation Responsive
ENSG00000174944.9	1.10233	MED12	Teff	Resting	Not Stimulation Responsive
ENSG00000152601.18	0.227372	MED12	Teff	Resting	Not Stimulation Responsive
ENSG00000181467.5	-0.494233	MED12	Teff	Resting	Downregulated
ENSG00000114850.7	-0.272981	MED12	Teff	Resting	Not Stimulation Responsive
ENSG00000075420.13	1.00577	MED12	Teff	Resting	Not Stimulation Responsive
ENSG00000121858.11	0.348039	MED12	Teff	Resting	Not Stimulation Responsive
ENSG00000171121.17	2.54335	MED12	Teff	Resting	Not Stimulation Responsive
ENSG00000114450.11	1.27204	MED12	Teff	Resting	Upregulated
ENSG00000114770.17	-0.943485	MED12	Teff	Resting	Downregulated
ENSG00000214160.10	-1.47179	MED12	Teff	Resting	Not Stimulation Responsive
ENSG00000177383.5	0.96339	MED12	Teff	Resting	Not Stimulation Responsive
ENSG00000073803.14	-0.598621	MED12	Teff	Resting	Not Stimulation Responsive
ENSG00000113916.18	0.772963	MED12	Teff	Resting	Not Stimulation Responsive
ENSG00000145012.14	0.829477	MED12	Teff	Resting	Not Stimulation Responsive
ENSG00000152492.15	0.895534	MED12	Teff	Resting	Not Stimulation Responsive
ENSG00000072274.14	-0.412953	MED12	Teff	Resting	Upregulated
ENSG00000174004.6	-0.885504	MED12	Teff	Resting	Not Stimulation Responsive
ENSG00000182899.17	-0.399349	MED12	Teff	Resting	Not Stimulation Responsive
ENSG00000244459.4	-2.32982	MED12	Teff	Resting	Downregulated
ENSG00000163950.13	-0.444942	MED12	Teff	Resting	Not Stimulation Responsive
ENSG00000168924.15	-0.930908	MED12	Teff	Resting	Not Stimulation Responsive
ENSG00000087269.16	-0.593354	MED12	Teff	Resting	Not Stimulation Responsive
ENSG00000145220.14	-1.42524	MED12	Teff	Resting	Not Stimulation Responsive
ENSG00000168824.15	-2.02293	MED12	Teff	Resting	Downregulated
ENSG00000152969.21	-0.851746	MED12	Teff	Resting	Not Stimulation Responsive
ENSG00000163993.7	-3.37408	MED12	Teff	Resting	Downregulated
ENSG00000125089.18	1.72496	MED12	Teff	Resting	Not Stimulation Responsive
ENSG00000004468.13	0.573671	MED12	Teff	Resting	Not Stimulation Responsive
ENSG00000109689.20	0.272178	MED12	Teff	Resting	Not Stimulation Responsive
ENSG00000047365.13	0.44294	MED12	Teff	Resting	Downregulated
ENSG00000109787.13	-0.748702	MED12	Teff	Resting	Downregulated
ENSG00000174125.8	1.05522	MED12	Teff	Resting	Downregulated
ENSG00000109790.18	0.795457	MED12	Teff	Resting	Not Stimulation Responsive
ENSG00000163682.17	-0.381406	MED12	Teff	Resting	Not Stimulation Responsive
ENSG00000163683.12	1.20385	MED12	Teff	Resting	Not Stimulation Responsive
ENSG00000078177.14	0.295031	MED12	Teff	Resting	Not Stimulation Responsive
ENSG00000014824.14	0.399413	MED12	Teff	Resting	Not Stimulation Responsive
ENSG00000163069.13	1.23685	MED12	Teff	Resting	Upregulated
ENSG00000109189.13	-1.02234	MED12	Teff	Resting	Downregulated
ENSG00000226950.8	-0.783929	MED12	Teff	Resting	Not Stimulation Responsive
ENSG00000157404.17	-2.55312	MED12	Teff	Resting	Downregulated
ENSG00000134852.15	0.630301	MED12	Teff	Resting	Not Stimulation Responsive
ENSG00000171476.22	-1.27334	MED12	Teff	Resting	Not Stimulation Responsive
ENSG00000128040.12	3.67651	MED12	Teff	Resting	Not Stimulation Responsive
ENSG00000035720.8	0.720488	MED12	Teff	Resting	Not Stimulation Responsive
ENSG00000173597.9	-1.69364	MED12	Teff	Resting	Downregulated
ENSG00000018189.13	1.65842	MED12	Teff	Resting	Not Stimulation Responsive
ENSG00000174792.11	2.29367	MED12	Teff	Resting	Upregulated
ENSG00000138760.11	1.63985	MED12	Teff	Resting	Not Stimulation Responsive
ENSG00000138758.12	1.3914	MED12	Teff	Resting	Not Stimulation Responsive
ENSG00000138756.19	1.02441	MED12	Teff	Resting	Not Stimulation Responsive
ENSG00000163297.18	0.509818	MED12	Teff	Resting	Downregulated
ENSG00000152784.16	1.27904	MED12	Teff	Resting	Downregulated
ENSG00000138674.17	0.349315	MED12	Teff	Resting	Not Stimulation Responsive
ENSG00000118762.8	0.758335	MED12	Teff	Resting	Not Stimulation Responsive
ENSG00000138698.15	0.961286	MED12	Teff	Resting	Not Stimulation Responsive
ENSG00000168785.8	0.573454	MED12	Teff	Resting	Not Stimulation Responsive
ENSG00000260641.2	2.00609	MED12	Teff	Resting	Not Stimulation Responsive
ENSG00000070190.13	0.639109	MED12	Teff	Resting	Not Stimulation Responsive
ENSG00000138814.17	0.352136	MED12	Teff	Resting	Downregulated
ENSG00000168769.14	0.367412	MED12	Teff	Resting	Not Stimulation Responsive
ENSG00000109475.17	-0.371733	MED12	Teff	Resting	Not Stimulation Responsive
ENSG00000005059.16	-0.319076	MED12	Teff	Resting	Downregulated
ENSG00000109534.17	-0.557016	MED12	Teff	Resting	Not Stimulation Responsive
ENSG00000174749.6	1.62406	MED12	Teff	Resting	Not Stimulation Responsive
ENSG00000138660.12	0.860176	MED12	Teff	Resting	Not Stimulation Responsive
ENSG00000145365.11	0.408041	MED12	Teff	Resting	Not Stimulation Responsive
ENSG00000073331.18	1.21935	MED12	Teff	Resting	Not Stimulation Responsive
ENSG00000145349.19	0.697002	MED12	Teff	Resting	Not Stimulation Responsive
ENSG00000269893.10	-0.8701	MED12	Teff	Resting	Not Stimulation Responsive
ENSG00000164056.11	2.37262	MED12	Teff	Resting	Upregulated
ENSG00000077684.16	0.472412	MED12	Teff	Resting	Not Stimulation Responsive
ENSG00000151012.13	1.37113	MED12	Teff	Resting	Upregulated
ENSG00000145391.14	0.728577	MED12	Teff	Resting	Not Stimulation Responsive
ENSG00000085871.9	1.00261	MED12	Teff	Resting	Upregulated
ENSG00000196782.13	2.20394	MED12	Teff	Resting	Upregulated
ENSG00000153130.18	0.374947	MED12	Teff	Resting	Not Stimulation Responsive
ENSG00000164163.11	-0.339768	MED12	Teff	Resting	Not Stimulation Responsive
ENSG00000170365.10	2.8589	MED12	Teff	Resting	Upregulated
ENSG00000151612.18	0.990068	MED12	Teff	Resting	Not Stimulation Responsive
ENSG00000145425.10	-0.423229	MED12	Teff	Resting	Not Stimulation Responsive
ENSG00000245954.10	-1.89085	MED12	Teff	Resting	Downregulated
ENSG00000121210.16	0.352234	MED12	Teff	Resting	Not Stimulation Responsive
ENSG00000052795.13	0.734547	MED12	Teff	Resting	Upregulated
ENSG00000109466.14	0.566292	MED12	Teff	Resting	Not Stimulation Responsive
ENSG00000137628.18	0.897686	MED12	Teff	Resting	Upregulated
ENSG00000129116.19	1.98944	MED12	Teff	Resting	Upregulated
ENSG00000137601.18	0.611378	MED12	Teff	Resting	Not Stimulation Responsive
ENSG00000164120.14	-1.29507	MED12	Teff	Resting	Downregulated
ENSG00000129128.13	-0.27656	MED12	Teff	Resting	Not Stimulation Responsive
ENSG00000186352.9	1.29146	MED12	Teff	Resting	Upregulated
ENSG00000164151.12	-0.245767	MED12	Teff	Resting	Not Stimulation Responsive
ENSG00000250337.9	-1.99201	MED12	Teff	Resting	Downregulated
ENSG00000168685.15	-1.86948	MED12	Teff	Resting	Downregulated
ENSG00000197603.16	0.532866	MED12	Teff	Resting	Downregulated
ENSG00000145592.14	-0.340506	MED12	Teff	Resting	Not Stimulation Responsive
ENSG00000213949.10	1.06662	MED12	Teff	Resting	Downregulated
ENSG00000164171.11	1.19082	MED12	Teff	Resting	Not Stimulation Responsive
ENSG00000178996.14	-0.578217	MED12	Teff	Resting	Not Stimulation Responsive
ENSG00000113088.6	-1.02829	MED12	Teff	Resting	Downregulated
ENSG00000067113.17	1.31658	MED12	Teff	Resting	Not Stimulation Responsive
ENSG00000134352.21	0.34765	MED12	Teff	Resting	Downregulated
ENSG00000095015.6	-0.892899	MED12	Teff	Resting	Downregulated
ENSG00000112851.16	0.487184	MED12	Teff	Resting	Not Stimulation Responsive
ENSG00000145741.17	-0.407117	MED12	Teff	Resting	Not Stimulation Responsive
ENSG00000171617.15	2.61678	MED12	Teff	Resting	Not Stimulation Responsive
ENSG00000164346.10	-0.243481	MED12	Teff	Resting	Not Stimulation Responsive
ENSG00000176928.7	-1.17681	MED12	Teff	Resting	Downregulated
ENSG00000181104.7	0.838363	MED12	Teff	Resting	Not Stimulation Responsive
ENSG00000171643.14	1.98539	MED12	Teff	Resting	Not Stimulation Responsive
ENSG00000164253.14	0.925521	MED12	Teff	Resting	Upregulated
ENSG00000186468.13	-0.34726	MED12	Teff	Resting	Not Stimulation Responsive
ENSG00000145715.15	0.878762	MED12	Teff	Resting	Not Stimulation Responsive
ENSG00000153140.9	0.369959	MED12	Teff	Resting	Not Stimulation Responsive
ENSG00000248323.8	1.903	MED12	Teff	Resting	Upregulated
ENSG00000164292.13	3.08437	MED12	Teff	Resting	Downregulated
ENSG00000118985.16	0.76654	MED12	Teff	Resting	Upregulated
ENSG00000164307.13	0.380128	MED12	Teff	Resting	Not Stimulation Responsive
ENSG00000113532.13	0.294024	MED12	Teff	Resting	Not Stimulation Responsive
ENSG00000145730.21	0.922958	MED12	Teff	Resting	Upregulated
ENSG00000198961.10	0.521887	MED12	Teff	Resting	Not Stimulation Responsive
ENSG00000164211.13	0.856123	MED12	Teff	Resting	Upregulated
ENSG00000134986.14	1.31291	MED12	Teff	Resting	Not Stimulation Responsive
ENSG00000249249.2	1.7703	MED12	Teff	Resting	Not Stimulation Responsive
ENSG00000172869.15	0.530224	MED12	Teff	Resting	Not Stimulation Responsive
ENSG00000145779.8	-0.375178	MED12	Teff	Resting	Not Stimulation Responsive
ENSG00000133835.18	0.60201	MED12	Teff	Resting	Not Stimulation Responsive
ENSG00000125347.15	-0.497406	MED12	Teff	Resting	Not Stimulation Responsive
ENSG00000164403.15	3.67813	MED12	Teff	Resting	Upregulated
ENSG00000081059.20	-0.917054	MED12	Teff	Resting	Downregulated
ENSG00000113658.18	0.489757	MED12	Teff	Resting	Not Stimulation Responsive
ENSG00000113013.16	-0.423847	MED12	Teff	Resting	Not Stimulation Responsive
ENSG00000044115.21	0.668111	MED12	Teff	Resting	Upregulated
ENSG00000281398.4	-1.14581	MED12	Teff	Resting	Not Stimulation Responsive
ENSG00000178913.9	-0.342803	MED12	Teff	Resting	Not Stimulation Responsive
ENSG00000113580.15	0.260208	MED12	Teff	Resting	Not Stimulation Responsive
ENSG00000169252.6	-1.53717	MED12	Teff	Resting	Downregulated
ENSG00000155846.17	-2.18867	MED12	Teff	Resting	Not Stimulation Responsive
ENSG00000070814.22	-0.749005	MED12	Teff	Resting	Upregulated
ENSG00000019582.17	0.849597	MED12	Teff	Resting	Not Stimulation Responsive
ENSG00000164587.13	-0.448298	MED12	Teff	Resting	Not Stimulation Responsive
ENSG00000132912.13	0.517488	MED12	Teff	Resting	Not Stimulation Responsive
ENSG00000256235.3	0.583474	MED12	Teff	Resting	Not Stimulation Responsive
ENSG00000145907.16	-0.310346	MED12	Teff	Resting	Not Stimulation Responsive
ENSG00000113272.14	0.695419	MED12	Teff	Resting	Upregulated
ENSG00000145860.12	0.380777	MED12	Teff	Resting	Not Stimulation Responsive
ENSG00000164611.13	0.488965	MED12	Teff	Resting	Not Stimulation Responsive
ENSG00000120137.7	0.317216	MED12	Teff	Resting	Not Stimulation Responsive
ENSG00000181163.14	-0.182716	MED12	Teff	Resting	Not Stimulation Responsive
ENSG00000072786.13	-0.311348	MED12	Teff	Resting	Not Stimulation Responsive
ENSG00000113739.11	1.82401	MED12	Teff	Resting	Upregulated
ENSG00000048162.22	-1.30861	MED12	Teff	Resting	Not Stimulation Responsive
ENSG00000146083.12	-0.359315	MED12	Teff	Resting	Downregulated
ENSG00000048140.18	0.728155	MED12	Teff	Resting	Not Stimulation Responsive
ENSG00000197451.12	-0.464596	MED12	Teff	Resting	Not Stimulation Responsive
ENSG00000204628.12	-0.484305	MED12	Teff	Resting	Not Stimulation Responsive
ENSG00000112679.15	0.593054	MED12	Teff	Resting	Not Stimulation Responsive
ENSG00000137265.16	0.46346	MED12	Teff	Resting	Upregulated
ENSG00000124785.9	1.04631	MED12	Teff	Resting	Upregulated
ENSG00000124802.12	-0.789791	MED12	Teff	Resting	Upregulated
ENSG00000111846.20	1.30919	MED12	Teff	Resting	Not Stimulation Responsive
ENSG00000111845.5	-0.751035	MED12	Teff	Resting	Not Stimulation Responsive
ENSG00000111859.17	0.48438	MED12	Teff	Resting	Not Stimulation Responsive
ENSG00000095951.17	0.937418	MED12	Teff	Resting	Upregulated
ENSG00000145990.11	1.53214	MED12	Teff	Resting	Upregulated
ENSG00000124788.19	0.367475	MED12	Teff	Resting	Downregulated
ENSG00000172197.11	0.615532	MED12	Teff	Resting	Not Stimulation Responsive
ENSG00000112294.14	-1.10987	MED12	Teff	Resting	Not Stimulation Responsive
ENSG00000112308.13	0.253477	MED12	Teff	Resting	Not Stimulation Responsive
ENSG00000111913.20	-0.906985	MED12	Teff	Resting	Downregulated
ENSG00000287252.3	0.809114	MED12	Teff	Resting	Not Stimulation Responsive
ENSG00000204642.14	0.393433	MED12	Teff	Resting	Not Stimulation Responsive
ENSG00000146112.12	-0.310708	MED12	Teff	Resting	Not Stimulation Responsive
ENSG00000137312.15	0.684329	MED12	Teff	Resting	Upregulated
ENSG00000226979.9	1.28288	MED12	Teff	Resting	Upregulated
ENSG00000227507.3	-1.24144	MED12	Teff	Resting	Downregulated
ENSG00000204287.14	0.975714	MED12	Teff	Resting	Not Stimulation Responsive
ENSG00000196126.12	0.739431	MED12	Teff	Resting	Not Stimulation Responsive
ENSG00000179344.17	0.691213	MED12	Teff	Resting	Not Stimulation Responsive
ENSG00000237541.4	1.06527	MED12	Teff	Resting	Not Stimulation Responsive
ENSG00000204267.18	-0.459445	MED12	Teff	Resting	Not Stimulation Responsive
ENSG00000242574.9	1.14867	MED12	Teff	Resting	Not Stimulation Responsive
ENSG00000231389.8	0.752922	MED12	Teff	Resting	Not Stimulation Responsive
ENSG00000223865.11	0.778062	MED12	Teff	Resting	Not Stimulation Responsive
ENSG00000231500.7	-0.627742	MED12	Teff	Resting	Not Stimulation Responsive
ENSG00000227057.10	-0.997098	MED12	Teff	Resting	Not Stimulation Responsive
ENSG00000137309.20	-0.446132	MED12	Teff	Resting	Not Stimulation Responsive
ENSG00000272325.2	-0.469025	MED12	Teff	Resting	Not Stimulation Responsive
ENSG00000124614.16	-0.301864	MED12	Teff	Resting	Not Stimulation Responsive
ENSG00000198755.11	-0.422206	MED12	Teff	Resting	Not Stimulation Responsive
ENSG00000112079.9	-1.07092	MED12	Teff	Resting	Downregulated
ENSG00000198663.17	0.381998	MED12	Teff	Resting	Not Stimulation Responsive
ENSG00000137409.21	0.328297	MED12	Teff	Resting	Not Stimulation Responsive
ENSG00000112576.13	-0.473697	MED12	Teff	Resting	Not Stimulation Responsive
ENSG00000171453.20	-1.19621	MED12	Teff	Resting	Not Stimulation Responsive
ENSG00000096384.20	-0.417884	MED12	Teff	Resting	Upregulated
ENSG00000124813.23	-0.837238	MED12	Teff	Resting	Not Stimulation Responsive
ENSG00000271857.1	-3.88899	MED12	Teff	Resting	Not Stimulation Responsive
ENSG00000198087.7	0.393284	MED12	Teff	Resting	Not Stimulation Responsive
ENSG00000170915.9	0.69109	MED12	Teff	Resting	Not Stimulation Responsive
ENSG00000151914.22	1.65826	MED12	Teff	Resting	Not Stimulation Responsive
ENSG00000185760.18	1.92833	MED12	Teff	Resting	Upregulated
ENSG00000290002.1	-1.59898	MED12	Teff	Resting	Downregulated
ENSG00000156535.15	1.20642	MED12	Teff	Resting	Upregulated
ENSG00000146243.14	-1.04821	MED12	Teff	Resting	Not Stimulation Responsive
ENSG00000118418.14	0.627082	MED12	Teff	Resting	Not Stimulation Responsive
ENSG00000005700.15	-0.27167	MED12	Teff	Resting	Not Stimulation Responsive
ENSG00000135318.12	-2.76119	MED12	Teff	Resting	Not Stimulation Responsive
ENSG00000203875.13	-0.56171	MED12	Teff	Resting	Not Stimulation Responsive
ENSG00000188994.14	0.467099	MED12	Teff	Resting	Not Stimulation Responsive
ENSG00000198833.7	0.438623	MED12	Teff	Resting	Not Stimulation Responsive
ENSG00000025039.15	1.24251	MED12	Teff	Resting	Not Stimulation Responsive
ENSG00000112159.13	-0.550127	MED12	Teff	Resting	Not Stimulation Responsive
ENSG00000123545.6	-0.949984	MED12	Teff	Resting	Not Stimulation Responsive
ENSG00000112249.14	-0.585589	MED12	Teff	Resting	Not Stimulation Responsive
ENSG00000112297.18	0.43582	MED12	Teff	Resting	Not Stimulation Responsive
ENSG00000112335.15	0.340361	MED12	Teff	Resting	Not Stimulation Responsive
ENSG00000155111.15	0.448782	MED12	Teff	Resting	Not Stimulation Responsive
ENSG00000155115.7	-0.470057	MED12	Teff	Resting	Not Stimulation Responsive
ENSG00000188820.13	1.6062	MED12	Teff	Resting	Not Stimulation Responsive
ENSG00000164465.19	0.837731	MED12	Teff	Resting	Not Stimulation Responsive
ENSG00000111860.14	0.267612	MED12	Teff	Resting	Not Stimulation Responsive
ENSG00000146376.11	1.32816	MED12	Teff	Resting	Not Stimulation Responsive
ENSG00000164483.17	-1.86064	MED12	Teff	Resting	Downregulated
ENSG00000118507.18	0.63295	MED12	Teff	Resting	Downregulated
ENSG00000079950.14	0.389459	MED12	Teff	Resting	Not Stimulation Responsive
ENSG00000112303.14	1.05046	MED12	Teff	Resting	Downregulated
ENSG00000112306.8	-0.236438	MED12	Teff	Resting	Not Stimulation Responsive
ENSG00000112378.12	-0.51285	MED12	Teff	Resting	Not Stimulation Responsive
ENSG00000112419.15	0.377822	MED12	Teff	Resting	Downregulated
ENSG00000135604.11	0.863835	MED12	Teff	Resting	Not Stimulation Responsive
ENSG00000152818.19	0.410407	MED12	Teff	Resting	Downregulated
ENSG00000120278.17	1.92403	MED12	Teff	Resting	Not Stimulation Responsive
ENSG00000074706.14	0.601497	MED12	Teff	Resting	Downregulated
ENSG00000130340.17	0.563708	MED12	Teff	Resting	Upregulated
ENSG00000078269.15	-0.598021	MED12	Teff	Resting	Not Stimulation Responsive
ENSG00000164674.17	0.728304	MED12	Teff	Resting	Upregulated
ENSG00000130396.22	1.14698	MED12	Teff	Resting	Not Stimulation Responsive
ENSG00000106263.19	-0.567333	MED12	Teff	Resting	Not Stimulation Responsive
ENSG00000136213.10	0.506047	MED12	Teff	Resting	Downregulated
ENSG00000136238.19	0.420436	MED12	Teff	Resting	Not Stimulation Responsive
ENSG00000106415.13	0.433832	MED12	Teff	Resting	Downregulated
ENSG00000106546.14	1.02869	MED12	Teff	Resting	Not Stimulation Responsive
ENSG00000105866.15	-0.51399	MED12	Teff	Resting	Not Stimulation Responsive
ENSG00000136231.14	2.7725	MED12	Teff	Resting	Upregulated
ENSG00000105928.16	2.87167	MED12	Teff	Resting	Upregulated
ENSG00000172115.9	-0.394805	MED12	Teff	Resting	Upregulated
ENSG00000050344.9	0.615009	MED12	Teff	Resting	Not Stimulation Responsive
ENSG00000086300.17	0.850804	MED12	Teff	Resting	Upregulated
ENSG00000260997.1	-0.919169	MED12	Teff	Resting	Not Stimulation Responsive
ENSG00000185811.21	-0.515561	MED12	Teff	Resting	Not Stimulation Responsive
ENSG00000132436.12	0.460975	MED12	Teff	Resting	Upregulated
ENSG00000158321.19	-0.883131	MED12	Teff	Resting	Not Stimulation Responsive
ENSG00000170027.7	0.353934	MED12	Teff	Resting	Upregulated
ENSG00000127951.8	0.977278	MED12	Teff	Resting	Downregulated
ENSG00000186088.16	0.845276	MED12	Teff	Resting	Downregulated
ENSG00000085563.15	0.660336	MED12	Teff	Resting	Downregulated
ENSG00000157259.8	0.616908	MED12	Teff	Resting	Not Stimulation Responsive
ENSG00000105810.10	0.323334	MED12	Teff	Resting	Upregulated
ENSG00000205413.8	-0.239056	MED12	Teff	Resting	Not Stimulation Responsive
ENSG00000105854.13	1.24389	MED12	Teff	Resting	Not Stimulation Responsive
ENSG00000205356.10	-0.758772	MED12	Teff	Resting	Downregulated
ENSG00000166508.18	-0.682694	MED12	Teff	Resting	Not Stimulation Responsive
ENSG00000066923.18	1.6204	MED12	Teff	Resting	Upregulated
ENSG00000213413.3	-0.42857	MED12	Teff	Resting	Downregulated
ENSG00000105821.15	-0.384627	MED12	Teff	Resting	Not Stimulation Responsive
ENSG00000008282.9	0.724293	MED12	Teff	Resting	Not Stimulation Responsive
ENSG00000105835.13	0.627319	MED12	Teff	Resting	Upregulated
ENSG00000253276.5	0.607497	MED12	Teff	Resting	Not Stimulation Responsive
ENSG00000105851.11	0.545825	MED12	Teff	Resting	Downregulated
ENSG00000105879.13	-0.892161	MED12	Teff	Resting	Downregulated
ENSG00000173114.13	-1.27723	MED12	Teff	Resting	Downregulated
ENSG00000164603.12	0.537508	MED12	Teff	Resting	Not Stimulation Responsive
ENSG00000196937.11	0.649154	MED12	Teff	Resting	Upregulated
ENSG00000135245.10	1.5415	MED12	Teff	Resting	Upregulated
ENSG00000128578.10	1.38276	MED12	Teff	Resting	Upregulated
ENSG00000128585.18	0.341554	MED12	Teff	Resting	Not Stimulation Responsive
ENSG00000146859.6	0.898384	MED12	Teff	Resting	Not Stimulation Responsive
ENSG00000182158.16	0.493063	MED12	Teff	Resting	Not Stimulation Responsive
ENSG00000105939.14	-0.272961	MED12	Teff	Resting	Not Stimulation Responsive
ENSG00000064393.16	0.424027	MED12	Teff	Resting	Not Stimulation Responsive
ENSG00000257093.7	0.394375	MED12	Teff	Resting	Not Stimulation Responsive
ENSG00000211753.4	-1.2714	MED12	Teff	Resting	Downregulated
ENSG00000211751.9	-1.62673	MED12	Teff	Resting	Downregulated
ENSG00000211772.11	-1.0202	MED12	Teff	Resting	Downregulated
ENSG00000197448.14	-0.341696	MED12	Teff	Resting	Not Stimulation Responsive
ENSG00000171115.4	-0.961494	MED12	Teff	Resting	Downregulated
ENSG00000179144.5	-1.45127	MED12	Teff	Resting	Downregulated
ENSG00000133574.10	-0.957477	MED12	Teff	Resting	Downregulated
ENSG00000133561.15	-0.506122	MED12	Teff	Resting	Downregulated
ENSG00000213203.3	-1.22045	MED12	Teff	Resting	Downregulated
ENSG00000243836.7	-2.70484	MED12	Teff	Resting	Downregulated
ENSG00000155093.19	0.961973	MED12	Teff	Resting	Downregulated
ENSG00000147324.11	0.270552	MED12	Teff	Resting	Not Stimulation Responsive
ENSG00000173281.5	1.36403	MED12	Teff	Resting	Upregulated
ENSG00000164733.22	0.341946	MED12	Teff	Resting	Not Stimulation Responsive
ENSG00000129422.15	1.33743	MED12	Teff	Resting	Downregulated
ENSG00000078674.19	0.329169	MED12	Teff	Resting	Not Stimulation Responsive
ENSG00000173530.6	2.05076	MED12	Teff	Resting	Not Stimulation Responsive
ENSG00000104689.10	0.599198	MED12	Teff	Resting	Downregulated
ENSG00000104756.16	0.556396	MED12	Teff	Resting	Not Stimulation Responsive
ENSG00000104765.16	1.13795	MED12	Teff	Resting	Upregulated
ENSG00000092964.18	0.586725	MED12	Teff	Resting	Not Stimulation Responsive
ENSG00000120885.22	2.32243	MED12	Teff	Resting	Downregulated
ENSG00000186918.14	0.889817	MED12	Teff	Resting	Upregulated
ENSG00000197892.13	1.01531	MED12	Teff	Resting	Not Stimulation Responsive
ENSG00000120875.9	-0.888785	MED12	Teff	Resting	Upregulated
ENSG00000104660.19	-0.468432	MED12	Teff	Resting	Not Stimulation Responsive
ENSG00000147475.17	0.754671	MED12	Teff	Resting	Not Stimulation Responsive
ENSG00000156675.16	0.566488	MED12	Teff	Resting	Upregulated
ENSG00000085788.14	0.776067	MED12	Teff	Resting	Not Stimulation Responsive
ENSG00000147526.20	0.264525	MED12	Teff	Resting	Not Stimulation Responsive
ENSG00000147533.19	-0.51766	MED12	Teff	Resting	Downregulated
ENSG00000147434.9	1.86119	MED12	Teff	Resting	Upregulated
ENSG00000168172.9	0.38663	MED12	Teff	Resting	Not Stimulation Responsive
ENSG00000168300.14	0.329427	MED12	Teff	Resting	Not Stimulation Responsive
ENSG00000254087.8	0.915777	MED12	Teff	Resting	Upregulated
ENSG00000008988.11	-0.33874	MED12	Teff	Resting	Not Stimulation Responsive
ENSG00000104331.9	0.343642	MED12	Teff	Resting	Not Stimulation Responsive
ENSG00000198846.6	1.09777	MED12	Teff	Resting	Not Stimulation Responsive
ENSG00000198363.18	0.723155	MED12	Teff	Resting	Not Stimulation Responsive
ENSG00000205268.11	-0.581066	MED12	Teff	Resting	Downregulated
ENSG00000179041.4	-1.01035	MED12	Teff	Resting	Upregulated
ENSG00000140396.13	0.444112	MED12	Teff	Resting	Not Stimulation Responsive
ENSG00000147604.14	-0.474978	MED12	Teff	Resting	Not Stimulation Responsive
ENSG00000040341.18	0.686638	MED12	Teff	Resting	Not Stimulation Responsive
ENSG00000104343.21	0.799894	MED12	Teff	Resting	Not Stimulation Responsive
ENSG00000104427.12	0.967423	MED12	Teff	Resting	Not Stimulation Responsive
ENSG00000205189.12	1.15998	MED12	Teff	Resting	Upregulated
ENSG00000076641.4	-0.405506	MED12	Teff	Resting	Downregulated
ENSG00000133739.16	0.595421	MED12	Teff	Resting	Not Stimulation Responsive
ENSG00000085719.13	0.349523	MED12	Teff	Resting	Not Stimulation Responsive
ENSG00000104320.15	0.554489	MED12	Teff	Resting	Not Stimulation Responsive
ENSG00000180694.14	0.637494	MED12	Teff	Resting	Not Stimulation Responsive
ENSG00000155099.8	1.07722	MED12	Teff	Resting	Not Stimulation Responsive
ENSG00000164951.16	-0.660723	MED12	Teff	Resting	Downregulated
ENSG00000265817.4	0.731271	MED12	Teff	Resting	Not Stimulation Responsive
ENSG00000164938.14	0.605886	MED12	Teff	Resting	Not Stimulation Responsive
ENSG00000104375.17	1.4418	MED12	Teff	Resting	Upregulated
ENSG00000104450.13	1.08138	MED12	Teff	Resting	Upregulated
ENSG00000070756.17	-0.341726	MED12	Teff	Resting	Not Stimulation Responsive
ENSG00000048392.13	0.528199	MED12	Teff	Resting	Not Stimulation Responsive
ENSG00000155090.15	0.794002	MED12	Teff	Resting	Not Stimulation Responsive
ENSG00000147650.12	0.905618	MED12	Teff	Resting	Not Stimulation Responsive
ENSG00000104447.13	1.0881	MED12	Teff	Resting	Not Stimulation Responsive
ENSG00000147677.12	-0.337455	MED12	Teff	Resting	Not Stimulation Responsive
ENSG00000147679.12	-0.498238	MED12	Teff	Resting	Not Stimulation Responsive
ENSG00000136960.13	1.98425	MED12	Teff	Resting	Not Stimulation Responsive
ENSG00000172164.15	0.837586	MED12	Teff	Resting	Not Stimulation Responsive
ENSG00000147684.10	-0.605553	MED12	Teff	Resting	Not Stimulation Responsive
ENSG00000245164.10	-1.07925	MED12	Teff	Resting	Downregulated
ENSG00000168672.4	-1.60786	MED12	Teff	Resting	Downregulated
ENSG00000136997.21	-2.5148	MED12	Teff	Resting	Upregulated
ENSG00000104419.17	0.792313	MED12	Teff	Resting	Not Stimulation Responsive
ENSG00000104529.19	-0.329944	MED12	Teff	Resting	Not Stimulation Responsive
ENSG00000179091.5	-0.955169	MED12	Teff	Resting	Not Stimulation Responsive
ENSG00000161016.18	-0.564326	MED12	Teff	Resting	Not Stimulation Responsive
ENSG00000080503.24	0.33266	MED12	Teff	Resting	Not Stimulation Responsive
ENSG00000147852.17	2.75067	MED12	Teff	Resting	Upregulated
ENSG00000147853.17	0.661387	MED12	Teff	Resting	Not Stimulation Responsive
ENSG00000183354.12	0.336989	MED12	Teff	Resting	Not Stimulation Responsive
ENSG00000164985.15	0.353592	MED12	Teff	Resting	Not Stimulation Responsive
ENSG00000147872.10	0.46247	MED12	Teff	Resting	Not Stimulation Responsive
ENSG00000137154.13	-0.509547	MED12	Teff	Resting	Not Stimulation Responsive
ENSG00000171843.17	0.699024	MED12	Teff	Resting	Not Stimulation Responsive
ENSG00000086065.14	0.683791	MED12	Teff	Resting	Upregulated
ENSG00000165272.16	-1.33422	MED12	Teff	Resting	Downregulated
ENSG00000147955.18	-0.848446	MED12	Teff	Resting	Not Stimulation Responsive
ENSG00000137070.19	-0.620249	MED12	Teff	Resting	Downregulated
ENSG00000137076.21	0.464954	MED12	Teff	Resting	Not Stimulation Responsive
ENSG00000122694.16	0.746431	MED12	Teff	Resting	Not Stimulation Responsive
ENSG00000122741.16	0.434852	MED12	Teff	Resting	Not Stimulation Responsive
ENSG00000135046.14	0.841443	MED12	Teff	Resting	Downregulated
ENSG00000148019.14	-0.601567	MED12	Teff	Resting	Not Stimulation Responsive
ENSG00000187764.12	-0.515349	MED12	Teff	Resting	Not Stimulation Responsive
ENSG00000127084.19	-0.557964	MED12	Teff	Resting	Downregulated
ENSG00000095383.20	-3.12831	MED12	Teff	Resting	Downregulated
ENSG00000106799.14	0.635137	MED12	Teff	Resting	Not Stimulation Responsive
ENSG00000136874.11	0.608367	MED12	Teff	Resting	Not Stimulation Responsive
ENSG00000070214.17	1.6157	MED12	Teff	Resting	Not Stimulation Responsive
ENSG00000106771.13	0.584464	MED12	Teff	Resting	Not Stimulation Responsive
ENSG00000157654.19	0.456484	MED12	Teff	Resting	Not Stimulation Responsive
ENSG00000148154.10	0.395211	MED12	Teff	Resting	Not Stimulation Responsive
ENSG00000119314.16	0.238561	MED12	Teff	Resting	Not Stimulation Responsive
ENSG00000119471.15	0.563784	MED12	Teff	Resting	Not Stimulation Responsive
ENSG00000119411.11	1.79537	MED12	Teff	Resting	Upregulated
ENSG00000148229.13	-0.483296	MED12	Teff	Resting	Not Stimulation Responsive
ENSG00000138835.24	1.10043	MED12	Teff	Resting	Upregulated
ENSG00000106948.17	-0.321663	MED12	Teff	Resting	Downregulated
ENSG00000056558.11	-0.493124	MED12	Teff	Resting	Not Stimulation Responsive
ENSG00000056586.16	0.377527	MED12	Teff	Resting	Not Stimulation Responsive
ENSG00000136942.15	-0.322418	MED12	Teff	Resting	Not Stimulation Responsive
ENSG00000167081.18	0.825015	MED12	Teff	Resting	Not Stimulation Responsive
ENSG00000197958.13	-0.354469	MED12	Teff	Resting	Not Stimulation Responsive
ENSG00000167106.12	-1.15384	MED12	Teff	Resting	Downregulated
ENSG00000167114.13	-3.66484	MED12	Teff	Resting	Not Stimulation Responsive
ENSG00000119335.18	-0.219725	MED12	Teff	Resting	Not Stimulation Responsive
ENSG00000136802.12	-0.780897	MED12	Teff	Resting	Not Stimulation Responsive
ENSG00000136819.15	-0.471476	MED12	Teff	Resting	Not Stimulation Responsive
ENSG00000126882.13	-0.724946	MED12	Teff	Resting	Not Stimulation Responsive
ENSG00000148303.17	-0.360136	MED12	Teff	Resting	Not Stimulation Responsive
ENSG00000122140.13	-0.827889	MED12	Teff	Resting	Not Stimulation Responsive
ENSG00000159069.14	-0.64608	MED12	Teff	Resting	Not Stimulation Responsive
ENSG00000182154.8	-0.697215	MED12	Teff	Resting	Not Stimulation Responsive
ENSG00000067057.19	0.854769	MED12	Teff	Resting	Upregulated
ENSG00000134460.19	0.326283	MED12	Teff	Resting	Upregulated
ENSG00000107485.18	-0.297742	MED12	Teff	Resting	Not Stimulation Responsive
ENSG00000148429.15	2.20844	MED12	Teff	Resting	Not Stimulation Responsive
ENSG00000148450.13	1.56263	MED12	Teff	Resting	Not Stimulation Responsive
ENSG00000120549.19	2.90997	MED12	Teff	Resting	Not Stimulation Responsive
ENSG00000107863.20	0.517352	MED12	Teff	Resting	Not Stimulation Responsive
ENSG00000107890.17	0.346913	MED12	Teff	Resting	Not Stimulation Responsive
ENSG00000150054.19	0.560027	MED12	Teff	Resting	Downregulated
ENSG00000197321.16	-1.41495	MED12	Teff	Resting	Downregulated
ENSG00000107968.10	0.940128	MED12	Teff	Resting	Upregulated
ENSG00000148516.23	0.545682	MED12	Teff	Resting	Not Stimulation Responsive
ENSG00000165322.18	0.834673	MED12	Teff	Resting	Downregulated
ENSG00000170759.11	0.36027	MED12	Teff	Resting	Not Stimulation Responsive
ENSG00000198964.14	0.627405	MED12	Teff	Resting	Downregulated
ENSG00000108091.11	0.447467	MED12	Teff	Resting	Upregulated
ENSG00000171988.20	0.498117	MED12	Teff	Resting	Not Stimulation Responsive
ENSG00000165476.14	0.436444	MED12	Teff	Resting	Not Stimulation Responsive
ENSG00000165732.14	-0.652662	MED12	Teff	Resting	Not Stimulation Responsive
ENSG00000198954.9	0.643272	MED12	Teff	Resting	Not Stimulation Responsive
ENSG00000122862.5	0.410345	MED12	Teff	Resting	Not Stimulation Responsive
ENSG00000107738.20	-0.99108	MED12	Teff	Resting	Downregulated
ENSG00000166295.9	0.336779	MED12	Teff	Resting	Not Stimulation Responsive
ENSG00000122884.13	0.879795	MED12	Teff	Resting	Upregulated
ENSG00000213551.7	-0.446637	MED12	Teff	Resting	Not Stimulation Responsive
ENSG00000196968.11	2.14947	MED12	Teff	Resting	Upregulated
ENSG00000035403.18	-0.730328	MED12	Teff	Resting	Downregulated
ENSG00000138326.21	-0.309451	MED12	Teff	Resting	Not Stimulation Responsive
ENSG00000108219.16	-0.332369	MED12	Teff	Resting	Downregulated
ENSG00000122376.12	-0.435961	MED12	Teff	Resting	Not Stimulation Responsive
ENSG00000026103.25	0.498285	MED12	Teff	Resting	Not Stimulation Responsive
ENSG00000119917.15	1.53011	MED12	Teff	Resting	Upregulated
ENSG00000152778.10	0.720896	MED12	Teff	Resting	Not Stimulation Responsive
ENSG00000173145.11	-0.426794	MED12	Teff	Resting	Upregulated
ENSG00000119977.22	-0.781726	MED12	Teff	Resting	Not Stimulation Responsive
ENSG00000138185.20	-1.21514	MED12	Teff	Resting	Not Stimulation Responsive
ENSG00000107566.14	0.631869	MED12	Teff	Resting	Not Stimulation Responsive
ENSG00000099194.6	1.13757	MED12	Teff	Resting	Upregulated
ENSG00000107815.10	-1.28191	MED12	Teff	Resting	Not Stimulation Responsive
ENSG00000107833.11	-1.20658	MED12	Teff	Resting	Upregulated
ENSG00000166197.17	-0.697219	MED12	Teff	Resting	Upregulated
ENSG00000138175.9	0.634445	MED12	Teff	Resting	Upregulated
ENSG00000076685.19	0.414454	MED12	Teff	Resting	Not Stimulation Responsive
ENSG00000148843.15	-0.67086	MED12	Teff	Resting	Not Stimulation Responsive
ENSG00000107957.17	0.799909	MED12	Teff	Resting	Not Stimulation Responsive
ENSG00000148834.13	0.441259	MED12	Teff	Resting	Not Stimulation Responsive
ENSG00000108039.18	0.660435	MED12	Teff	Resting	Not Stimulation Responsive
ENSG00000148700.15	-0.289016	MED12	Teff	Resting	Downregulated
ENSG00000119950.21	0.729579	MED12	Teff	Resting	Upregulated
ENSG00000150593.18	-0.271709	MED12	Teff	Resting	Downregulated
ENSG00000196865.4	0.776053	MED12	Teff	Resting	Not Stimulation Responsive
ENSG00000165650.12	0.504315	MED12	Teff	Resting	Not Stimulation Responsive
ENSG00000107581.13	-0.218496	MED12	Teff	Resting	Not Stimulation Responsive
ENSG00000120008.16	0.521227	MED12	Teff	Resting	Not Stimulation Responsive
ENSG00000148848.15	-1.58729	MED12	Teff	Resting	Downregulated
ENSG00000176171.12	0.923408	MED12	Teff	Resting	Upregulated
ENSG00000177700.6	-0.621112	MED12	Teff	Resting	Not Stimulation Responsive
ENSG00000110665.12	-1.7362	MED12	Teff	Resting	Downregulated
ENSG00000064201.16	-1.46582	MED12	Teff	Resting	Downregulated
ENSG00000181649.8	3.53928	MED12	Teff	Resting	Upregulated
ENSG00000167325.15	-0.389368	MED12	Teff	Resting	Not Stimulation Responsive
ENSG00000166441.13	-0.21459	MED12	Teff	Resting	Not Stimulation Responsive
ENSG00000166452.12	0.578985	MED12	Teff	Resting	Not Stimulation Responsive
ENSG00000184014.9	1.45162	MED12	Teff	Resting	Not Stimulation Responsive
ENSG00000148926.10	2.79245	MED12	Teff	Resting	Upregulated
ENSG00000133805.16	1.07839	MED12	Teff	Resting	Not Stimulation Responsive
ENSG00000262655.4	-2.15804	MED12	Teff	Resting	Downregulated
ENSG00000133818.14	0.543277	MED12	Teff	Resting	Not Stimulation Responsive
ENSG00000152270.9	-0.711095	MED12	Teff	Resting	Downregulated
ENSG00000110700.7	-0.62458	MED12	Teff	Resting	Not Stimulation Responsive
ENSG00000070081.18	1.08536	MED12	Teff	Resting	Downregulated
ENSG00000060749.16	0.541626	MED12	Teff	Resting	Not Stimulation Responsive
ENSG00000110422.12	0.440921	MED12	Teff	Resting	Not Stimulation Responsive
ENSG00000085063.17	0.433319	MED12	Teff	Resting	Not Stimulation Responsive
ENSG00000135372.10	-0.401032	MED12	Teff	Resting	Not Stimulation Responsive
ENSG00000121691.7	0.52278	MED12	Teff	Resting	Not Stimulation Responsive
ENSG00000026508.21	-0.301812	MED12	Teff	Resting	Not Stimulation Responsive
ENSG00000149084.13	0.656388	MED12	Teff	Resting	Upregulated
ENSG00000085117.12	0.690779	MED12	Teff	Resting	Not Stimulation Responsive
ENSG00000157570.12	-3.27961	MED12	Teff	Resting	Downregulated
ENSG00000135365.17	0.538907	MED12	Teff	Resting	Not Stimulation Responsive
ENSG00000149177.15	-0.65448	MED12	Teff	Resting	Not Stimulation Responsive
ENSG00000134802.18	0.481931	MED12	Teff	Resting	Upregulated
ENSG00000166900.17	0.76197	MED12	Teff	Resting	Not Stimulation Responsive
ENSG00000166902.5	-0.439054	MED12	Teff	Resting	Not Stimulation Responsive
ENSG00000013725.14	-0.575261	MED12	Teff	Resting	Not Stimulation Responsive
ENSG00000149485.19	1.71764	MED12	Teff	Resting	Upregulated
ENSG00000124942.14	-0.532588	MED12	Teff	Resting	Downregulated
ENSG00000255717.9	-0.495596	MED12	Teff	Resting	Upregulated
ENSG00000176485.13	0.800649	MED12	Teff	Resting	Not Stimulation Responsive
ENSG00000068831.19	-1.73533	MED12	Teff	Resting	Downregulated
ENSG00000168066.21	-0.305629	MED12	Teff	Resting	Not Stimulation Responsive
ENSG00000133895.18	-0.535949	MED12	Teff	Resting	Not Stimulation Responsive
ENSG00000149806.11	-0.295601	MED12	Teff	Resting	Not Stimulation Responsive
ENSG00000245532.11	-0.551532	MED12	Teff	Resting	Downregulated
ENSG00000251562.10	-0.223814	MED12	Teff	Resting	Not Stimulation Responsive
ENSG00000175463.12	-0.427234	MED12	Teff	Resting	Downregulated
ENSG00000084207.18	0.424963	MED12	Teff	Resting	Not Stimulation Responsive
ENSG00000167792.13	-0.746551	MED12	Teff	Resting	Not Stimulation Responsive
ENSG00000165458.15	0.443319	MED12	Teff	Resting	Not Stimulation Responsive
ENSG00000175567.11	-0.383425	MED12	Teff	Resting	Not Stimulation Responsive
ENSG00000214517.10	0.725584	MED12	Teff	Resting	Upregulated
ENSG00000165434.8	-1.42343	MED12	Teff	Resting	Not Stimulation Responsive
ENSG00000149273.15	-0.352087	MED12	Teff	Resting	Not Stimulation Responsive
ENSG00000149257.16	1.64073	MED12	Teff	Resting	Upregulated
ENSG00000048649.14	0.273314	MED12	Teff	Resting	Not Stimulation Responsive
ENSG00000137501.18	-0.439532	MED12	Teff	Resting	Downregulated
ENSG00000123892.12	3.95669	MED12	Teff	Resting	Not Stimulation Responsive
ENSG00000166004.15	0.466097	MED12	Teff	Resting	Not Stimulation Responsive
ENSG00000254911.3	-0.610807	MED12	Teff	Resting	Not Stimulation Responsive
ENSG00000149218.5	0.750394	MED12	Teff	Resting	Upregulated
ENSG00000149212.12	-0.360965	MED12	Teff	Resting	Downregulated
ENSG00000184384.14	0.643283	MED12	Teff	Resting	Not Stimulation Responsive
ENSG00000235505.9	0.754365	MED12	Teff	Resting	Downregulated
ENSG00000137752.25	0.513786	MED12	Teff	Resting	Downregulated
ENSG00000137710.17	0.63695	MED12	Teff	Resting	Not Stimulation Responsive
ENSG00000109906.15	-1.09733	MED12	Teff	Resting	Not Stimulation Responsive
ENSG00000110274.16	-0.744323	MED12	Teff	Resting	Not Stimulation Responsive
ENSG00000110324.12	-0.945374	MED12	Teff	Resting	Not Stimulation Responsive
ENSG00000149573.9	1.05178	MED12	Teff	Resting	Upregulated
ENSG00000167283.9	-0.201821	MED12	Teff	Resting	Not Stimulation Responsive
ENSG00000118058.24	0.456286	MED12	Teff	Resting	Not Stimulation Responsive
ENSG00000186174.13	-0.641799	MED12	Teff	Resting	Downregulated
ENSG00000137642.13	-0.61199	MED12	Teff	Resting	Downregulated
ENSG00000109971.14	-0.32065	MED12	Teff	Resting	Not Stimulation Responsive
ENSG00000023171.20	0.847339	MED12	Teff	Resting	Not Stimulation Responsive
ENSG00000154144.13	-0.402554	MED12	Teff	Resting	Not Stimulation Responsive
ENSG00000134954.14	-0.967989	MED12	Teff	Resting	Not Stimulation Responsive
ENSG00000151702.18	-0.364299	MED12	Teff	Resting	Downregulated
ENSG00000080854.16	-1.27373	MED12	Teff	Resting	Not Stimulation Responsive
ENSG00000171840.13	0.993977	MED12	Teff	Resting	Not Stimulation Responsive
ENSG00000177406.5	1.15582	MED12	Teff	Resting	Not Stimulation Responsive
ENSG00000060237.19	0.412761	MED12	Teff	Resting	Not Stimulation Responsive
ENSG00000118971.9	-0.525194	MED12	Teff	Resting	Upregulated
ENSG00000078237.7	-0.882323	MED12	Teff	Resting	Not Stimulation Responsive
ENSG00000159335.18	1.42429	MED12	Teff	Resting	Upregulated
ENSG00000089692.9	1.46453	MED12	Teff	Resting	Upregulated
ENSG00000111669.15	0.557562	MED12	Teff	Resting	Upregulated
ENSG00000215021.10	-0.477973	MED12	Teff	Resting	Not Stimulation Responsive
ENSG00000171860.5	1.04832	MED12	Teff	Resting	Downregulated
ENSG00000139187.10	-1.07507	MED12	Teff	Resting	Downregulated
ENSG00000111796.4	-1.84446	MED12	Teff	Resting	Downregulated
ENSG00000069493.15	-0.938483	MED12	Teff	Resting	Not Stimulation Responsive
ENSG00000110852.5	0.532423	MED12	Teff	Resting	Not Stimulation Responsive
ENSG00000172322.14	5.10535	MED12	Teff	Resting	Not Stimulation Responsive
ENSG00000139112.11	1.09498	MED12	Teff	Resting	Not Stimulation Responsive
ENSG00000111261.14	1.8883	MED12	Teff	Resting	Not Stimulation Responsive
ENSG00000111266.9	-0.646119	MED12	Teff	Resting	Not Stimulation Responsive
ENSG00000290048.1	-1.04378	MED12	Teff	Resting	Downregulated
ENSG00000111276.12	-0.369059	MED12	Teff	Resting	Downregulated
ENSG00000134531.10	1.57238	MED12	Teff	Resting	Upregulated
ENSG00000171681.13	0.329854	MED12	Teff	Resting	Not Stimulation Responsive
ENSG00000052126.16	0.538786	MED12	Teff	Resting	Not Stimulation Responsive
ENSG00000111716.14	-0.271897	MED12	Teff	Resting	Not Stimulation Responsive
ENSG00000060982.15	1.66643	MED12	Teff	Resting	Upregulated
ENSG00000118308.16	0.641228	MED12	Teff	Resting	Not Stimulation Responsive
ENSG00000133703.14	0.263242	MED12	Teff	Resting	Downregulated
ENSG00000111790.14	0.457062	MED12	Teff	Resting	Not Stimulation Responsive
ENSG00000029153.15	0.93798	MED12	Teff	Resting	Upregulated
ENSG00000110841.14	2.449	MED12	Teff	Resting	Not Stimulation Responsive
ENSG00000087448.11	0.629084	MED12	Teff	Resting	Downregulated
ENSG00000174718.12	-0.594365	MED12	Teff	Resting	Downregulated
ENSG00000184613.11	-1.73559	MED12	Teff	Resting	Downregulated
ENSG00000111371.16	-0.192357	MED12	Teff	Resting	Not Stimulation Responsive
ENSG00000111424.12	0.524428	MED12	Teff	Resting	Upregulated
ENSG00000139537.11	-2.0743	MED12	Teff	Resting	Downregulated
ENSG00000134285.11	-1.23081	MED12	Teff	Resting	Not Stimulation Responsive
ENSG00000167553.17	-0.385289	MED12	Teff	Resting	Not Stimulation Responsive
ENSG00000161791.14	0.7184	MED12	Teff	Resting	Not Stimulation Responsive
ENSG00000050405.14	0.78235	MED12	Teff	Resting	Upregulated
ENSG00000185432.12	1.08794	MED12	Teff	Resting	Downregulated
ENSG00000110911.17	0.656497	MED12	Teff	Resting	Not Stimulation Responsive
ENSG00000110934.13	-0.491202	MED12	Teff	Resting	Downregulated
ENSG00000167768.4	-3.38794	MED12	Teff	Resting	Downregulated
ENSG00000063046.18	-0.311989	MED12	Teff	Resting	Not Stimulation Responsive
ENSG00000135404.12	0.587687	MED12	Teff	Resting	Not Stimulation Responsive
ENSG00000258056.3	2.382	MED12	Teff	Resting	Upregulated
ENSG00000065357.20	-0.638259	MED12	Teff	Resting	Downregulated
ENSG00000170515.14	-0.470132	MED12	Teff	Resting	Not Stimulation Responsive
ENSG00000229117.9	-0.343957	MED12	Teff	Resting	Not Stimulation Responsive
ENSG00000092841.19	0.638894	MED12	Teff	Resting	Not Stimulation Responsive
ENSG00000076108.12	0.50551	MED12	Teff	Resting	Not Stimulation Responsive
ENSG00000196531.14	-0.268284	MED12	Teff	Resting	Not Stimulation Responsive
ENSG00000198056.15	-0.418382	MED12	Teff	Resting	Not Stimulation Responsive
ENSG00000135439.12	-0.680544	MED12	Teff	Resting	Downregulated
ENSG00000118596.12	0.577042	MED12	Teff	Resting	Not Stimulation Responsive
ENSG00000153179.13	-0.714171	MED12	Teff	Resting	Downregulated
ENSG00000155957.19	0.332254	MED12	Teff	Resting	Not Stimulation Responsive
ENSG00000090376.11	2.48592	MED12	Teff	Resting	Not Stimulation Responsive
ENSG00000127334.11	-0.385976	MED12	Teff	Resting	Downregulated
ENSG00000127337.7	-0.381003	MED12	Teff	Resting	Not Stimulation Responsive
ENSG00000166226.13	-0.512365	MED12	Teff	Resting	Not Stimulation Responsive
ENSG00000139289.14	0.602573	MED12	Teff	Resting	Upregulated
ENSG00000058272.19	0.225552	MED12	Teff	Resting	Not Stimulation Responsive
ENSG00000139318.8	-0.437615	MED12	Teff	Resting	Upregulated
ENSG00000070961.16	-0.684464	MED12	Teff	Resting	Downregulated
ENSG00000133639.6	-0.239434	MED12	Teff	Resting	Not Stimulation Responsive
ENSG00000102189.17	0.369407	MED12	Teff	Resting	Not Stimulation Responsive
ENSG00000120833.14	1.20057	MED12	Teff	Resting	Upregulated
ENSG00000136040.9	1.30175	MED12	Teff	Resting	Not Stimulation Responsive
ENSG00000111145.8	0.48341	MED12	Teff	Resting	Downregulated
ENSG00000120800.5	-0.627808	MED12	Teff	Resting	Not Stimulation Responsive
ENSG00000120805.14	0.379734	MED12	Teff	Resting	Not Stimulation Responsive
ENSG00000111670.16	0.759003	MED12	Teff	Resting	Not Stimulation Responsive
ENSG00000183395.5	2.43725	MED12	Teff	Resting	Upregulated
ENSG00000017427.17	4.48971	MED12	Teff	Resting	Not Stimulation Responsive
ENSG00000166598.16	0.264685	MED12	Teff	Resting	Upregulated
ENSG00000136052.10	1.25907	MED12	Teff	Resting	Upregulated
ENSG00000136051.15	0.336687	MED12	Teff	Resting	Not Stimulation Responsive
ENSG00000136045.12	-0.438846	MED12	Teff	Resting	Not Stimulation Responsive
ENSG00000110876.10	-0.529029	MED12	Teff	Resting	Downregulated
ENSG00000110880.11	1.57219	MED12	Teff	Resting	Upregulated
ENSG00000084112.15	0.560268	MED12	Teff	Resting	Upregulated
ENSG00000076513.17	0.311041	MED12	Teff	Resting	Not Stimulation Responsive
ENSG00000204842.18	0.404048	MED12	Teff	Resting	Not Stimulation Responsive
ENSG00000234608.9	-0.849722	MED12	Teff	Resting	Not Stimulation Responsive
ENSG00000089009.16	-0.625821	MED12	Teff	Resting	Not Stimulation Responsive
ENSG00000111331.14	0.938243	MED12	Teff	Resting	Upregulated
ENSG00000186815.13	1.05578	MED12	Teff	Resting	Not Stimulation Responsive
ENSG00000123066.9	0.393714	MED12	Teff	Resting	Not Stimulation Responsive
ENSG00000089157.16	-0.477369	MED12	Teff	Resting	Not Stimulation Responsive
ENSG00000089159.17	-0.806462	MED12	Teff	Resting	Downregulated
ENSG00000089053.13	-0.378205	MED12	Teff	Resting	Not Stimulation Responsive
ENSG00000175727.14	0.484498	MED12	Teff	Resting	Downregulated
ENSG00000130779.22	0.358689	MED12	Teff	Resting	Not Stimulation Responsive
ENSG00000111328.7	0.870016	MED12	Teff	Resting	Upregulated
ENSG00000196498.14	0.42372	MED12	Teff	Resting	Not Stimulation Responsive
ENSG00000081760.17	0.833913	MED12	Teff	Resting	Upregulated
ENSG00000132341.12	-0.266417	MED12	Teff	Resting	Upregulated
ENSG00000121741.17	0.495624	MED12	Teff	Resting	Not Stimulation Responsive
ENSG00000224429.10	1.87329	MED12	Teff	Resting	Not Stimulation Responsive
ENSG00000139496.18	0.572847	MED12	Teff	Resting	Upregulated
ENSG00000152484.14	0.573743	MED12	Teff	Resting	Upregulated
ENSG00000122026.11	-0.505618	MED12	Teff	Resting	Not Stimulation Responsive
ENSG00000122034.17	-0.343398	MED12	Teff	Resting	Not Stimulation Responsive
ENSG00000122042.10	-0.481617	MED12	Teff	Resting	Not Stimulation Responsive
ENSG00000132965.10	0.382571	MED12	Teff	Resting	Not Stimulation Responsive
ENSG00000139597.18	0.504828	MED12	Teff	Resting	Not Stimulation Responsive
ENSG00000133104.14	0.677972	MED12	Teff	Resting	Not Stimulation Responsive
ENSG00000102780.17	0.669016	MED12	Teff	Resting	Not Stimulation Responsive
ENSG00000023516.9	0.370914	MED12	Teff	Resting	Not Stimulation Responsive
ENSG00000133106.15	0.969608	MED12	Teff	Resting	Not Stimulation Responsive
ENSG00000136141.15	0.592568	MED12	Teff	Resting	Not Stimulation Responsive
ENSG00000136156.15	0.261353	MED12	Teff	Resting	Downregulated
ENSG00000139679.16	0.71644	MED12	Teff	Resting	Downregulated
ENSG00000136161.13	1.09852	MED12	Teff	Resting	Downregulated
ENSG00000152207.8	1.12064	MED12	Teff	Resting	Upregulated
ENSG00000102531.16	0.5764	MED12	Teff	Resting	Not Stimulation Responsive
ENSG00000204899.6	0.589446	MED12	Teff	Resting	Upregulated
ENSG00000136111.14	0.455899	MED12	Teff	Resting	Not Stimulation Responsive
ENSG00000136153.20	0.88762	MED12	Teff	Resting	Not Stimulation Responsive
ENSG00000139737.22	0.714364	MED12	Teff	Resting	Not Stimulation Responsive
ENSG00000139746.16	0.326194	MED12	Teff	Resting	Not Stimulation Responsive
ENSG00000102471.16	1.22507	MED12	Teff	Resting	Upregulated
ENSG00000134900.13	-0.537199	MED12	Teff	Resting	Not Stimulation Responsive
ENSG00000139826.6	-0.459633	MED12	Teff	Resting	Downregulated
ENSG00000126226.22	-0.48055	MED12	Teff	Resting	Not Stimulation Responsive
ENSG00000185989.11	-0.912766	MED12	Teff	Resting	Downregulated
ENSG00000100823.12	-0.393249	MED12	Teff	Resting	Not Stimulation Responsive
ENSG00000169413.3	1.53181	MED12	Teff	Resting	Upregulated
ENSG00000211797.2	-0.818693	MED12	Teff	Resting	Not Stimulation Responsive
ENSG00000277734.8	-0.959529	MED12	Teff	Resting	Not Stimulation Responsive
ENSG00000172590.18	-0.57117	MED12	Teff	Resting	Not Stimulation Responsive
ENSG00000100453.14	-1.18257	MED12	Teff	Resting	Upregulated
ENSG00000196792.12	0.688512	MED12	Teff	Resting	Not Stimulation Responsive
ENSG00000092148.14	0.23923	MED12	Teff	Resting	Not Stimulation Responsive
ENSG00000100852.14	0.732561	MED12	Teff	Resting	Not Stimulation Responsive
ENSG00000151327.14	0.382733	MED12	Teff	Resting	Not Stimulation Responsive
ENSG00000100906.12	0.503848	MED12	Teff	Resting	Upregulated
ENSG00000100442.11	0.268464	MED12	Teff	Resting	Not Stimulation Responsive
ENSG00000129534.14	0.243816	MED12	Teff	Resting	Not Stimulation Responsive
ENSG00000100485.12	0.652423	MED12	Teff	Resting	Not Stimulation Responsive
ENSG00000012983.12	0.621077	MED12	Teff	Resting	Not Stimulation Responsive
ENSG00000151748.15	0.98231	MED12	Teff	Resting	Not Stimulation Responsive
ENSG00000100503.26	0.224662	MED12	Teff	Resting	Downregulated
ENSG00000197930.13	0.338634	MED12	Teff	Resting	Not Stimulation Responsive
ENSG00000100523.16	0.31149	MED12	Teff	Resting	Not Stimulation Responsive
ENSG00000020577.14	4.09222	MED12	Teff	Resting	Not Stimulation Responsive
ENSG00000131981.16	0.618069	MED12	Teff	Resting	Not Stimulation Responsive
ENSG00000070367.16	0.287734	MED12	Teff	Resting	Not Stimulation Responsive
ENSG00000100592.16	-0.825542	MED12	Teff	Resting	Not Stimulation Responsive
ENSG00000126773.13	0.363995	MED12	Teff	Resting	Not Stimulation Responsive
ENSG00000027075.17	-0.404815	MED12	Teff	Resting	Downregulated
ENSG00000247287.3	-1.01101	MED12	Teff	Resting	Downregulated
ENSG00000100644.17	0.328817	MED12	Teff	Resting	Not Stimulation Responsive
ENSG00000023608.5	0.639667	MED12	Teff	Resting	Upregulated
ENSG00000054654.20	0.410412	MED12	Teff	Resting	Downregulated
ENSG00000179841.8	1.66168	MED12	Teff	Resting	Not Stimulation Responsive
ENSG00000126822.18	-2.34976	MED12	Teff	Resting	Downregulated
ENSG00000125952.20	-0.261416	MED12	Teff	Resting	Not Stimulation Responsive
ENSG00000072415.10	0.556785	MED12	Teff	Resting	Not Stimulation Responsive
ENSG00000072042.13	0.501902	MED12	Teff	Resting	Not Stimulation Responsive
ENSG00000072110.16	1.19674	MED12	Teff	Resting	Not Stimulation Responsive
ENSG00000100647.8	0.499289	MED12	Teff	Resting	Not Stimulation Responsive
ENSG00000100731.16	0.416098	MED12	Teff	Resting	Downregulated
ENSG00000156127.8	0.925854	MED12	Teff	Resting	Upregulated
ENSG00000089916.18	0.349744	MED12	Teff	Resting	Not Stimulation Responsive
ENSG00000100580.8	0.454217	MED12	Teff	Resting	Not Stimulation Responsive
ENSG00000100591.8	-0.496077	MED12	Teff	Resting	Not Stimulation Responsive
ENSG00000100596.8	0.481472	MED12	Teff	Resting	Not Stimulation Responsive
ENSG00000100629.17	0.510948	MED12	Teff	Resting	Not Stimulation Responsive
ENSG00000165417.12	0.543038	MED12	Teff	Resting	Not Stimulation Responsive
ENSG00000053254.16	0.341012	MED12	Teff	Resting	Not Stimulation Responsive
ENSG00000198668.14	-0.422161	MED12	Teff	Resting	Not Stimulation Responsive
ENSG00000100784.12	-0.400182	MED12	Teff	Resting	Not Stimulation Responsive
ENSG00000260711.2	-0.99952	MED12	Teff	Resting	Downregulated
ENSG00000165929.13	-0.468413	MED12	Teff	Resting	Downregulated
ENSG00000165949.13	2.37229	MED12	Teff	Resting	Upregulated
ENSG00000127152.18	-0.271215	MED12	Teff	Resting	Not Stimulation Responsive
ENSG00000078304.20	-0.355557	MED12	Teff	Resting	Not Stimulation Responsive
ENSG00000213145.10	-0.944527	MED12	Teff	Resting	Not Stimulation Responsive
ENSG00000169926.11	-0.386274	MED12	Teff	Resting	Not Stimulation Responsive
ENSG00000172575.14	-0.369035	MED12	Teff	Resting	Not Stimulation Responsive
ENSG00000128829.12	0.613743	MED12	Teff	Resting	Upregulated
ENSG00000104081.14	1.46348	MED12	Teff	Resting	Not Stimulation Responsive
ENSG00000166133.18	-0.546526	MED12	Teff	Resting	Not Stimulation Responsive
ENSG00000167004.14	0.341795	MED12	Teff	Resting	Not Stimulation Responsive
ENSG00000242028.8	-0.692848	MED12	Teff	Resting	Not Stimulation Responsive
ENSG00000104133.16	0.359002	MED12	Teff	Resting	Not Stimulation Responsive
ENSG00000104177.19	0.598915	MED12	Teff	Resting	Not Stimulation Responsive
ENSG00000255302.5	0.240957	MED12	Teff	Resting	Not Stimulation Responsive
ENSG00000104043.15	1.46346	MED12	Teff	Resting	Upregulated
ENSG00000140284.11	-0.732262	MED12	Teff	Resting	Upregulated
ENSG00000244879.10	-0.691186	MED12	Teff	Resting	Downregulated
ENSG00000138600.11	0.391826	MED12	Teff	Resting	Not Stimulation Responsive
ENSG00000069956.14	0.565911	MED12	Teff	Resting	Upregulated
ENSG00000128989.11	0.325017	MED12	Teff	Resting	Not Stimulation Responsive
ENSG00000069974.17	0.701609	MED12	Teff	Resting	Not Stimulation Responsive
ENSG00000137871.21	0.610181	MED12	Teff	Resting	Not Stimulation Responsive
ENSG00000157483.9	1.32266	MED12	Teff	Resting	Upregulated
ENSG00000182718.18	-0.659116	MED12	Teff	Resting	Not Stimulation Responsive
ENSG00000140455.17	-0.397797	MED12	Teff	Resting	Not Stimulation Responsive
ENSG00000166803.14	-0.432325	MED12	Teff	Resting	Not Stimulation Responsive
ENSG00000180357.10	0.596527	MED12	Teff	Resting	Not Stimulation Responsive
ENSG00000174485.16	0.416839	MED12	Teff	Resting	Not Stimulation Responsive
ENSG00000103769.10	0.336552	MED12	Teff	Resting	Not Stimulation Responsive
ENSG00000174444.15	-0.597574	MED12	Teff	Resting	Not Stimulation Responsive
ENSG00000137818.12	-0.365133	MED12	Teff	Resting	Not Stimulation Responsive
ENSG00000137831.15	2.56598	MED12	Teff	Resting	Upregulated
ENSG00000067225.21	0.710776	MED12	Teff	Resting	Upregulated
ENSG00000103653.17	-0.724896	MED12	Teff	Resting	Not Stimulation Responsive
ENSG00000140474.14	-0.736831	MED12	Teff	Resting	Downregulated
ENSG00000166557.14	-0.699237	MED12	Teff	Resting	Not Stimulation Responsive
ENSG00000172349.18	-0.469054	MED12	Teff	Resting	Downregulated
ENSG00000166503.9	1.35998	MED12	Teff	Resting	Upregulated
ENSG00000181026.15	-0.745963	MED12	Teff	Resting	Upregulated
ENSG00000140545.16	-1.36342	MED12	Teff	Resting	Downregulated
ENSG00000140564.13	-0.377146	MED12	Teff	Resting	Upregulated
ENSG00000140563.16	0.830816	MED12	Teff	Resting	Not Stimulation Responsive
ENSG00000270127.2	-1.12051	MED12	Teff	Resting	Downregulated
ENSG00000185418.16	0.903395	MED12	Teff	Resting	Not Stimulation Responsive
ENSG00000129925.11	-0.67657	MED12	Teff	Resting	Downregulated
ENSG00000127585.12	-1.64123	MED12	Teff	Resting	Downregulated
ENSG00000131634.14	-0.56862	MED12	Teff	Resting	Downregulated
ENSG00000140988.16	-0.701746	MED12	Teff	Resting	Not Stimulation Responsive
ENSG00000260260.3	-1.14458	MED12	Teff	Resting	Not Stimulation Responsive
ENSG00000162078.12	1.63655	MED12	Teff	Resting	Not Stimulation Responsive
ENSG00000008517.19	-0.930115	MED12	Teff	Resting	Not Stimulation Responsive
ENSG00000140650.13	-0.707579	MED12	Teff	Resting	Not Stimulation Responsive
ENSG00000179583.21	0.836634	MED12	Teff	Resting	Not Stimulation Responsive
ENSG00000189067.14	-0.661794	MED12	Teff	Resting	Not Stimulation Responsive
ENSG00000171490.13	-0.435876	MED12	Teff	Resting	Not Stimulation Responsive
ENSG00000103381.12	0.864053	MED12	Teff	Resting	Not Stimulation Responsive
ENSG00000133393.13	0.515131	MED12	Teff	Resting	Not Stimulation Responsive
ENSG00000205730.7	1.38809	MED12	Teff	Resting	Not Stimulation Responsive
ENSG00000103550.14	-0.726167	MED12	Teff	Resting	Not Stimulation Responsive
ENSG00000196678.14	1.07227	MED12	Teff	Resting	Upregulated
ENSG00000005189.20	1.40585	MED12	Teff	Resting	Upregulated
ENSG00000197006.15	0.332203	MED12	Teff	Resting	Not Stimulation Responsive
ENSG00000248124.10	-1.08938	MED12	Teff	Resting	Not Stimulation Responsive
ENSG00000103365.15	0.477361	MED12	Teff	Resting	Not Stimulation Responsive
ENSG00000166501.14	0.339069	MED12	Teff	Resting	Not Stimulation Responsive
ENSG00000077238.14	-0.399398	MED12	Teff	Resting	Not Stimulation Responsive
ENSG00000103522.17	-0.53058	MED12	Teff	Resting	Not Stimulation Responsive
ENSG00000188322.8	-2.37123	MED12	Teff	Resting	Downregulated
ENSG00000178952.11	-0.836421	MED12	Teff	Resting	Not Stimulation Responsive
ENSG00000197471.12	-0.353802	MED12	Teff	Resting	Downregulated
ENSG00000103485.19	1.78659	MED12	Teff	Resting	Upregulated
ENSG00000185905.4	-0.50754	MED12	Teff	Resting	Downregulated
ENSG00000169896.18	-0.829228	MED12	Teff	Resting	Not Stimulation Responsive
ENSG00000155330.10	0.581586	MED12	Teff	Resting	Not Stimulation Responsive
ENSG00000167207.15	0.926457	MED12	Teff	Resting	Upregulated
ENSG00000177200.18	0.425512	MED12	Teff	Resting	Not Stimulation Responsive
ENSG00000103479.17	-0.464407	MED12	Teff	Resting	Downregulated
ENSG00000087253.13	2.41949	MED12	Teff	Resting	Upregulated
ENSG00000087250.9	3.56898	MED12	Teff	Resting	Upregulated
ENSG00000198417.7	-1.09839	MED12	Teff	Resting	Downregulated
ENSG00000187193.9	-1.84673	MED12	Teff	Resting	Not Stimulation Responsive
ENSG00000166548.17	1.40465	MED12	Teff	Resting	Not Stimulation Responsive
ENSG00000135720.13	0.403135	MED12	Teff	Resting	Not Stimulation Responsive
ENSG00000172840.7	0.644798	MED12	Teff	Resting	Not Stimulation Responsive
ENSG00000102871.16	-0.741945	MED12	Teff	Resting	Not Stimulation Responsive
ENSG00000140939.14	2.18982	MED12	Teff	Resting	Upregulated
ENSG00000072736.19	-1.06914	MED12	Teff	Resting	Not Stimulation Responsive
ENSG00000103064.15	-0.637443	MED12	Teff	Resting	Not Stimulation Responsive
ENSG00000039068.20	1.78772	MED12	Teff	Resting	Downregulated
ENSG00000168807.17	0.451982	MED12	Teff	Resting	Not Stimulation Responsive
ENSG00000141101.13	-0.575065	MED12	Teff	Resting	Not Stimulation Responsive
ENSG00000168872.17	-0.674359	MED12	Teff	Resting	Not Stimulation Responsive
ENSG00000090863.12	-0.275216	MED12	Teff	Resting	Downregulated
ENSG00000034713.8	0.431431	MED12	Teff	Resting	Not Stimulation Responsive
ENSG00000178573.7	-0.620092	MED12	Teff	Resting	Not Stimulation Responsive
ENSG00000166446.15	0.729725	MED12	Teff	Resting	Not Stimulation Responsive
ENSG00000103187.8	-0.302463	MED12	Teff	Resting	Not Stimulation Responsive
ENSG00000103194.16	0.345382	MED12	Teff	Resting	Not Stimulation Responsive
ENSG00000154102.11	-2.34375	MED12	Teff	Resting	Downregulated
ENSG00000131143.10	-0.300608	MED12	Teff	Resting	Not Stimulation Responsive
ENSG00000140968.12	2.37295	MED12	Teff	Resting	Upregulated
ENSG00000158545.16	-0.398825	MED12	Teff	Resting	Not Stimulation Responsive
ENSG00000158717.11	-0.471811	MED12	Teff	Resting	Downregulated
ENSG00000167526.14	-0.558472	MED12	Teff	Resting	Not Stimulation Responsive
ENSG00000183688.4	0.275437	MED12	Teff	Resting	Not Stimulation Responsive
ENSG00000108953.17	0.503081	MED12	Teff	Resting	Not Stimulation Responsive
ENSG00000132361.18	-0.850366	MED12	Teff	Resting	Not Stimulation Responsive
ENSG00000132359.16	-1.77199	MED12	Teff	Resting	Downregulated
ENSG00000108405.4	5.62831	MED12	Teff	Resting	Upregulated
ENSG00000185722.18	-0.446661	MED12	Teff	Resting	Not Stimulation Responsive
ENSG00000132382.15	-0.781394	MED12	Teff	Resting	Not Stimulation Responsive
ENSG00000141480.18	-0.545236	MED12	Teff	Resting	Not Stimulation Responsive
ENSG00000091592.17	-0.360975	MED12	Teff	Resting	Downregulated
ENSG00000132530.17	0.590172	MED12	Teff	Resting	Not Stimulation Responsive
ENSG00000175826.12	-0.396183	MED12	Teff	Resting	Not Stimulation Responsive
ENSG00000132507.18	-0.78613	MED12	Teff	Resting	Not Stimulation Responsive
ENSG00000161970.15	-0.385699	MED12	Teff	Resting	Not Stimulation Responsive
ENSG00000187824.9	2.81314	MED12	Teff	Resting	Not Stimulation Responsive
ENSG00000065559.15	0.63063	MED12	Teff	Resting	Not Stimulation Responsive
ENSG00000125430.9	-1.41065	MED12	Teff	Resting	Downregulated
ENSG00000266378.1	-2.06307	MED12	Teff	Resting	Downregulated
ENSG00000175061.20	-0.37282	MED12	Teff	Resting	Not Stimulation Responsive
ENSG00000179598.6	-1.1493	MED12	Teff	Resting	Not Stimulation Responsive
ENSG00000215030.5	-0.58322	MED12	Teff	Resting	Not Stimulation Responsive
ENSG00000109046.15	0.714044	MED12	Teff	Resting	Not Stimulation Responsive
ENSG00000141068.15	0.929149	MED12	Teff	Resting	Upregulated
ENSG00000109103.12	0.819777	MED12	Teff	Resting	Not Stimulation Responsive
ENSG00000109107.14	1.24509	MED12	Teff	Resting	Upregulated
ENSG00000160551.12	0.25003	MED12	Teff	Resting	Not Stimulation Responsive
ENSG00000108262.16	-0.618226	MED12	Teff	Resting	Not Stimulation Responsive
ENSG00000108582.12	0.811317	MED12	Teff	Resting	Not Stimulation Responsive
ENSG00000166750.10	-0.858824	MED12	Teff	Resting	Downregulated
ENSG00000172716.17	0.534842	MED12	Teff	Resting	Upregulated
ENSG00000172123.13	1.05524	MED12	Teff	Resting	Not Stimulation Responsive
ENSG00000006125.18	-0.322973	MED12	Teff	Resting	Not Stimulation Responsive
ENSG00000271503.6	-1.00802	MED12	Teff	Resting	Not Stimulation Responsive
ENSG00000277632.2	-1.5337	MED12	Teff	Resting	Upregulated
ENSG00000275302.2	-1.57521	MED12	Teff	Resting	Upregulated
ENSG00000275700.6	-0.555925	MED12	Teff	Resting	Not Stimulation Responsive
ENSG00000125691.14	-0.437966	MED12	Teff	Resting	Not Stimulation Responsive
ENSG00000108298.12	-0.466767	MED12	Teff	Resting	Not Stimulation Responsive
ENSG00000126353.3	-1.36464	MED12	Teff	Resting	Not Stimulation Responsive
ENSG00000168610.16	0.467206	MED12	Teff	Resting	Upregulated
ENSG00000131469.15	-0.520588	MED12	Teff	Resting	Not Stimulation Responsive
ENSG00000005102.14	3.12761	MED12	Teff	Resting	Not Stimulation Responsive
ENSG00000108312.15	-0.47332	MED12	Teff	Resting	Not Stimulation Responsive
ENSG00000108424.11	0.207379	MED12	Teff	Resting	Not Stimulation Responsive
ENSG00000159111.13	-0.801014	MED12	Teff	Resting	Not Stimulation Responsive
ENSG00000230148.8	1.07368	MED12	Teff	Resting	Not Stimulation Responsive
ENSG00000136436.15	0.440851	MED12	Teff	Resting	Not Stimulation Responsive
ENSG00000141232.5	-0.624985	MED12	Teff	Resting	Downregulated
ENSG00000008294.22	0.421209	MED12	Teff	Resting	Not Stimulation Responsive
ENSG00000239672.8	-0.808271	MED12	Teff	Resting	Upregulated
ENSG00000141179.14	1.07792	MED12	Teff	Resting	Not Stimulation Responsive
ENSG00000121057.13	-0.85525	MED12	Teff	Resting	Not Stimulation Responsive
ENSG00000153944.12	0.36219	MED12	Teff	Resting	Not Stimulation Responsive
ENSG00000279207.1	-1.35184	MED12	Teff	Resting	Downregulated
ENSG00000265206.6	-0.737286	MED12	Teff	Resting	Not Stimulation Responsive
ENSG00000062716.13	-0.416434	MED12	Teff	Resting	Not Stimulation Responsive
ENSG00000108510.10	0.359641	MED12	Teff	Resting	Not Stimulation Responsive
ENSG00000136490.9	-0.859777	MED12	Teff	Resting	Downregulated
ENSG00000279369.1	-0.817749	MED12	Teff	Resting	Downregulated
ENSG00000178607.17	-0.82516	MED12	Teff	Resting	Downregulated
ENSG00000266402.5	-0.82819	MED12	Teff	Resting	Not Stimulation Responsive
ENSG00000108854.16	0.526029	MED12	Teff	Resting	Not Stimulation Responsive
ENSG00000108370.17	1.5306	MED12	Teff	Resting	Not Stimulation Responsive
ENSG00000130935.10	-0.403363	MED12	Teff	Resting	Not Stimulation Responsive
ENSG00000108946.16	0.370111	MED12	Teff	Resting	Not Stimulation Responsive
ENSG00000172809.13	-0.421495	MED12	Teff	Resting	Not Stimulation Responsive
ENSG00000141540.11	-2.0227	MED12	Teff	Resting	Downregulated
ENSG00000109062.12	-0.554282	MED12	Teff	Resting	Not Stimulation Responsive
ENSG00000073350.14	-1.96533	MED12	Teff	Resting	Downregulated
ENSG00000163597.17	-0.960211	MED12	Teff	Resting	Not Stimulation Responsive
ENSG00000184640.20	-0.47989	MED12	Teff	Resting	Not Stimulation Responsive
ENSG00000141524.19	-0.643745	MED12	Teff	Resting	Downregulated
ENSG00000167895.16	-0.477539	MED12	Teff	Resting	Downregulated
ENSG00000087157.19	0.566779	MED12	Teff	Resting	Not Stimulation Responsive
ENSG00000108669.17	-0.361072	MED12	Teff	Resting	Not Stimulation Responsive
ENSG00000108679.13	1.01766	MED12	Teff	Resting	Not Stimulation Responsive
ENSG00000141543.12	-0.505269	MED12	Teff	Resting	Not Stimulation Responsive
ENSG00000184009.13	-0.43427	MED12	Teff	Resting	Not Stimulation Responsive
ENSG00000183010.17	-1.90268	MED12	Teff	Resting	Upregulated
ENSG00000169710.9	-0.541808	MED12	Teff	Resting	Upregulated
ENSG00000173762.8	0.857969	MED12	Teff	Resting	Not Stimulation Responsive
ENSG00000141574.8	2.49953	MED12	Teff	Resting	Not Stimulation Responsive
ENSG00000141580.16	0.468903	MED12	Teff	Resting	Upregulated
ENSG00000176105.14	1.06626	MED12	Teff	Resting	Not Stimulation Responsive
ENSG00000264635.1	1.24899	MED12	Teff	Resting	Not Stimulation Responsive
ENSG00000101596.17	-0.398069	MED12	Teff	Resting	Not Stimulation Responsive
ENSG00000101745.17	0.219276	MED12	Teff	Resting	Not Stimulation Responsive
ENSG00000128791.12	1.02741	MED12	Teff	Resting	Upregulated
ENSG00000175354.20	0.290189	MED12	Teff	Resting	Not Stimulation Responsive
ENSG00000168675.19	0.611653	MED12	Teff	Resting	Not Stimulation Responsive
ENSG00000101752.13	0.726368	MED12	Teff	Resting	Not Stimulation Responsive
ENSG00000141469.18	1.44749	MED12	Teff	Resting	Downregulated
ENSG00000152229.18	1.22927	MED12	Teff	Resting	Not Stimulation Responsive
ENSG00000141622.14	1.66767	MED12	Teff	Resting	Not Stimulation Responsive
ENSG00000041353.10	1.86334	MED12	Teff	Resting	Not Stimulation Responsive
ENSG00000196628.20	1.34821	MED12	Teff	Resting	Upregulated
ENSG00000172175.16	0.510906	MED12	Teff	Resting	Not Stimulation Responsive
ENSG00000074695.6	0.366629	MED12	Teff	Resting	Upregulated
ENSG00000141682.12	0.933226	MED12	Teff	Resting	Upregulated
ENSG00000141664.10	0.349385	MED12	Teff	Resting	Not Stimulation Responsive
ENSG00000150637.9	0.323586	MED12	Teff	Resting	Not Stimulation Responsive
ENSG00000198858.10	-0.61959	MED12	Teff	Resting	Downregulated
ENSG00000116014.10	1.70159	MED12	Teff	Resting	Upregulated
ENSG00000064666.15	-0.341786	MED12	Teff	Resting	Downregulated
ENSG00000180448.11	-0.620831	MED12	Teff	Resting	Downregulated
ENSG00000118046.17	0.51508	MED12	Teff	Resting	Not Stimulation Responsive
ENSG00000071626.17	-0.432864	MED12	Teff	Resting	Not Stimulation Responsive
ENSG00000115268.10	-0.408731	MED12	Teff	Resting	Not Stimulation Responsive
ENSG00000133275.16	-0.325659	MED12	Teff	Resting	Not Stimulation Responsive
ENSG00000099800.8	-0.767713	MED12	Teff	Resting	Not Stimulation Responsive
ENSG00000099860.9	0.617191	MED12	Teff	Resting	Not Stimulation Responsive
ENSG00000104964.15	-0.359643	MED12	Teff	Resting	Downregulated
ENSG00000060558.4	0.996333	MED12	Teff	Resting	Upregulated
ENSG00000125910.6	-0.932864	MED12	Teff	Resting	Downregulated
ENSG00000125912.11	-1.21516	MED12	Teff	Resting	Not Stimulation Responsive
ENSG00000167658.16	-0.55065	MED12	Teff	Resting	Not Stimulation Responsive
ENSG00000105355.9	0.678915	MED12	Teff	Resting	Not Stimulation Responsive
ENSG00000130255.13	-0.348294	MED12	Teff	Resting	Not Stimulation Responsive
ENSG00000125735.11	0.764944	MED12	Teff	Resting	Upregulated
ENSG00000104880.19	-0.801221	MED12	Teff	Resting	Downregulated
ENSG00000233927.5	-0.444344	MED12	Teff	Resting	Not Stimulation Responsive
ENSG00000142347.19	-0.622085	MED12	Teff	Resting	Downregulated
ENSG00000130816.17	-0.332118	MED12	Teff	Resting	Not Stimulation Responsive
ENSG00000129355.7	0.322145	MED12	Teff	Resting	Not Stimulation Responsive
ENSG00000160888.7	-0.844368	MED12	Teff	Resting	Not Stimulation Responsive
ENSG00000104998.4	-0.568572	MED12	Teff	Resting	Not Stimulation Responsive
ENSG00000132002.9	-0.497948	MED12	Teff	Resting	Not Stimulation Responsive
ENSG00000105127.10	-0.534102	MED12	Teff	Resting	Not Stimulation Responsive
ENSG00000167460.17	0.638165	MED12	Teff	Resting	Not Stimulation Responsive
ENSG00000127528.6	-2.37767	MED12	Teff	Resting	Downregulated
ENSG00000290070.1	-1.98773	MED12	Teff	Resting	Downregulated
ENSG00000130303.14	0.763691	MED12	Teff	Resting	Not Stimulation Responsive
ENSG00000105640.13	-0.944964	MED12	Teff	Resting	Not Stimulation Responsive
ENSG00000130511.16	-0.645352	MED12	Teff	Resting	Not Stimulation Responsive
ENSG00000221983.8	-0.421078	MED12	Teff	Resting	Not Stimulation Responsive
ENSG00000181035.14	-0.628241	MED12	Teff	Resting	Not Stimulation Responsive
ENSG00000181896.12	-0.630237	MED12	Teff	Resting	Downregulated
ENSG00000288920.1	-0.461333	MED12	Teff	Resting	Not Stimulation Responsive
ENSG00000271109.2	-1.60271	MED12	Teff	Resting	Downregulated
ENSG00000120784.17	0.54584	MED12	Teff	Resting	Not Stimulation Responsive
ENSG00000178982.10	-0.503178	MED12	Teff	Resting	Not Stimulation Responsive
ENSG00000105193.9	-0.53487	MED12	Teff	Resting	Not Stimulation Responsive
ENSG00000105202.9	-0.486188	MED12	Teff	Resting	Not Stimulation Responsive
ENSG00000105372.8	-0.37236	MED12	Teff	Resting	Not Stimulation Responsive
ENSG00000076928.19	-0.806194	MED12	Teff	Resting	Downregulated
ENSG00000079385.23	1.3703	MED12	Teff	Resting	Not Stimulation Responsive
ENSG00000267680.6	0.697042	MED12	Teff	Resting	Not Stimulation Responsive
ENSG00000167380.17	0.743299	MED12	Teff	Resting	Not Stimulation Responsive
ENSG00000104856.15	0.592195	MED12	Teff	Resting	Upregulated
ENSG00000105287.13	-0.767185	MED12	Teff	Resting	Not Stimulation Responsive
ENSG00000105327.18	-0.375026	MED12	Teff	Resting	Not Stimulation Responsive
ENSG00000105373.19	-0.34274	MED12	Teff	Resting	Not Stimulation Responsive
ENSG00000142227.11	-0.709803	MED12	Teff	Resting	Not Stimulation Responsive
ENSG00000063177.13	-0.623969	MED12	Teff	Resting	Not Stimulation Responsive
ENSG00000142541.18	-0.377929	MED12	Teff	Resting	Not Stimulation Responsive
ENSG00000104870.13	-1.61958	MED12	Teff	Resting	Downregulated
ENSG00000142546.14	-1.4081	MED12	Teff	Resting	Downregulated
ENSG00000105383.15	2.14325	MED12	Teff	Resting	Not Stimulation Responsive
ENSG00000170949.18	0.58805	MED12	Teff	Resting	Not Stimulation Responsive
ENSG00000170889.14	-0.408893	MED12	Teff	Resting	Not Stimulation Responsive
ENSG00000108107.15	-0.408917	MED12	Teff	Resting	Not Stimulation Responsive
ENSG00000083845.9	-0.641027	MED12	Teff	Resting	Not Stimulation Responsive
ENSG00000130726.12	-1.25002	MED12	Teff	Resting	Not Stimulation Responsive
ENSG00000125835.20	-0.508202	MED12	Teff	Resting	Not Stimulation Responsive
ENSG00000101361.17	-0.659978	MED12	Teff	Resting	Not Stimulation Responsive
ENSG00000215251.5	-0.528226	MED12	Teff	Resting	Not Stimulation Responsive
ENSG00000125877.13	-0.61654	MED12	Teff	Resting	Not Stimulation Responsive
ENSG00000101224.18	-1.53233	MED12	Teff	Resting	Downregulated
ENSG00000125864.14	-1.82312	MED12	Teff	Resting	Downregulated
ENSG00000125868.16	-0.339107	MED12	Teff	Resting	Not Stimulation Responsive
ENSG00000125810.10	1.96057	MED12	Teff	Resting	Not Stimulation Responsive
ENSG00000101347.11	-0.622403	MED12	Teff	Resting	Downregulated
ENSG00000174306.22	-1.479	MED12	Teff	Resting	Not Stimulation Responsive
ENSG00000124191.18	1.00359	MED12	Teff	Resting	Upregulated
ENSG00000166913.13	-0.180509	MED12	Teff	Resting	Not Stimulation Responsive
ENSG00000124151.19	0.236018	MED12	Teff	Resting	Not Stimulation Responsive
ENSG00000124126.14	-0.434566	MED12	Teff	Resting	Not Stimulation Responsive
ENSG00000124214.21	0.446128	MED12	Teff	Resting	Not Stimulation Responsive
ENSG00000124201.15	-0.381706	MED12	Teff	Resting	Not Stimulation Responsive
ENSG00000177410.13	-0.333956	MED12	Teff	Resting	Not Stimulation Responsive
ENSG00000158470.5	0.66023	MED12	Teff	Resting	Not Stimulation Responsive
ENSG00000087460.29	0.300291	MED12	Teff	Resting	Not Stimulation Responsive
ENSG00000132825.7	0.619721	MED12	Teff	Resting	Not Stimulation Responsive
ENSG00000171858.18	-0.466706	MED12	Teff	Resting	Not Stimulation Responsive
ENSG00000197457.10	-0.642887	MED12	Teff	Resting	Downregulated
ENSG00000101152.11	-0.646745	MED12	Teff	Resting	Not Stimulation Responsive
ENSG00000203880.13	-0.443128	MED12	Teff	Resting	Downregulated
ENSG00000155307.19	0.545742	MED12	Teff	Resting	Not Stimulation Responsive
ENSG00000180530.11	0.530868	MED12	Teff	Resting	Downregulated
ENSG00000234883.7	0.9215	MED12	Teff	Resting	Upregulated
ENSG00000159110.22	0.318941	MED12	Teff	Resting	Downregulated
ENSG00000159131.17	-0.632959	MED12	Teff	Resting	Not Stimulation Responsive
ENSG00000159200.18	-1.17088	MED12	Teff	Resting	Not Stimulation Responsive
ENSG00000157557.13	0.597977	MED12	Teff	Resting	Upregulated
ENSG00000183486.14	0.721282	MED12	Teff	Resting	Not Stimulation Responsive
ENSG00000157601.15	0.847641	MED12	Teff	Resting	Upregulated
ENSG00000160191.18	1.59574	MED12	Teff	Resting	Not Stimulation Responsive
ENSG00000160208.13	-0.35789	MED12	Teff	Resting	Not Stimulation Responsive
ENSG00000183255.12	0.432102	MED12	Teff	Resting	Not Stimulation Responsive
ENSG00000227039.8	0.695432	MED12	Teff	Resting	Downregulated
ENSG00000215424.10	-2.09854	MED12	Teff	Resting	Not Stimulation Responsive
ENSG00000093072.19	1.02482	MED12	Teff	Resting	Downregulated
ENSG00000131100.13	0.409089	MED12	Teff	Resting	Not Stimulation Responsive
ENSG00000099901.17	-0.540632	MED12	Teff	Resting	Not Stimulation Responsive
ENSG00000128228.5	-0.618516	MED12	Teff	Resting	Not Stimulation Responsive
ENSG00000274422.1	0.730002	MED12	Teff	Resting	Downregulated
ENSG00000186716.21	-0.855106	MED12	Teff	Resting	Not Stimulation Responsive
ENSG00000250479.9	-0.86109	MED12	Teff	Resting	Not Stimulation Responsive
ENSG00000225783.9	-0.54348	MED12	Teff	Resting	Downregulated
ENSG00000133422.14	-1.0489	MED12	Teff	Resting	Not Stimulation Responsive
ENSG00000100342.22	0.555978	MED12	Teff	Resting	Not Stimulation Responsive
ENSG00000100353.18	-0.352159	MED12	Teff	Resting	Not Stimulation Responsive
ENSG00000100365.16	0.684313	MED12	Teff	Resting	Not Stimulation Responsive
ENSG00000100060.18	-0.857577	MED12	Teff	Resting	Downregulated
ENSG00000100092.24	-0.568415	MED12	Teff	Resting	Not Stimulation Responsive
ENSG00000100097.12	0.378765	MED12	Teff	Resting	Not Stimulation Responsive
ENSG00000100242.16	-0.439981	MED12	Teff	Resting	Downregulated
ENSG00000100298.16	0.471042	MED12	Teff	Resting	Not Stimulation Responsive
ENSG00000100316.16	-0.319272	MED12	Teff	Resting	Not Stimulation Responsive
ENSG00000100354.21	0.381798	MED12	Teff	Resting	Not Stimulation Responsive
ENSG00000100393.14	0.291643	MED12	Teff	Resting	Not Stimulation Responsive
ENSG00000100138.15	-0.325813	MED12	Teff	Resting	Not Stimulation Responsive
ENSG00000100304.13	-1.34645	MED12	Teff	Resting	Upregulated
ENSG00000006756.16	1.71277	MED12	Teff	Resting	Not Stimulation Responsive
ENSG00000183943.6	-0.308558	MED12	Teff	Resting	Not Stimulation Responsive
ENSG00000130021.15	-0.548368	MED12	Teff	Resting	Not Stimulation Responsive
ENSG00000047644.20	0.761981	MED12	Teff	Resting	Not Stimulation Responsive
ENSG00000087842.11	2.96859	MED12	Teff	Resting	Upregulated
ENSG00000169239.13	-0.590718	MED12	Teff	Resting	Downregulated
ENSG00000177189.14	-0.457208	MED12	Teff	Resting	Downregulated
ENSG00000102172.16	0.413252	MED12	Teff	Resting	Not Stimulation Responsive
ENSG00000102174.10	1.0789	MED12	Teff	Resting	Not Stimulation Responsive
ENSG00000130741.11	-0.307162	MED12	Teff	Resting	Not Stimulation Responsive
ENSG00000067992.17	0.408089	MED12	Teff	Resting	Not Stimulation Responsive
ENSG00000165169.11	0.755041	MED12	Teff	Resting	Not Stimulation Responsive
ENSG00000124486.14	0.301996	MED12	Teff	Resting	Not Stimulation Responsive
ENSG00000065923.10	1.23618	MED12	Teff	Resting	Upregulated
ENSG00000102218.6	0.729172	MED12	Teff	Resting	Not Stimulation Responsive
ENSG00000102265.12	0.817482	MED12	Teff	Resting	Not Stimulation Responsive
ENSG00000017483.16	-2.00061	MED12	Teff	Resting	Upregulated
ENSG00000147155.11	-0.496945	MED12	Teff	Resting	Not Stimulation Responsive
ENSG00000102317.18	-0.403693	MED12	Teff	Resting	Not Stimulation Responsive
ENSG00000102096.9	-0.715394	MED12	Teff	Resting	Not Stimulation Responsive
ENSG00000243279.4	-1.21386	MED12	Teff	Resting	Not Stimulation Responsive
ENSG00000068394.11	-0.996231	MED12	Teff	Resting	Downregulated
ENSG00000130119.17	-0.383538	MED12	Teff	Resting	Not Stimulation Responsive
ENSG00000147065.18	-0.267073	MED12	Teff	Resting	Not Stimulation Responsive
ENSG00000204131.10	-1.86284	MED12	Teff	Resting	Downregulated
ENSG00000198034.11	-0.443118	MED12	Teff	Resting	Not Stimulation Responsive
ENSG00000230590.13	0.460398	MED12	Teff	Resting	Not Stimulation Responsive
ENSG00000085224.23	0.260186	MED12	Teff	Resting	Not Stimulation Responsive
ENSG00000165240.22	0.598967	MED12	Teff	Resting	Not Stimulation Responsive
ENSG00000102144.15	0.482304	MED12	Teff	Resting	Upregulated
ENSG00000078589.13	-0.419289	MED12	Teff	Resting	Downregulated
ENSG00000165288.11	0.345716	MED12	Teff	Resting	Not Stimulation Responsive
ENSG00000131171.13	0.496823	MED12	Teff	Resting	Not Stimulation Responsive
ENSG00000102401.20	0.372526	MED12	Teff	Resting	Not Stimulation Responsive
ENSG00000166681.14	-0.605559	MED12	Teff	Resting	Not Stimulation Responsive
ENSG00000123562.18	0.363678	MED12	Teff	Resting	Upregulated
ENSG00000101842.14	-2.27438	MED12	Teff	Resting	Downregulated
ENSG00000102024.19	2.35851	MED12	Teff	Resting	Upregulated
ENSG00000147251.16	-0.288873	MED12	Teff	Resting	Downregulated
ENSG00000125354.24	0.278531	MED12	Teff	Resting	Not Stimulation Responsive
ENSG00000198918.8	-0.328758	MED12	Teff	Resting	Not Stimulation Responsive
ENSG00000005893.16	0.56265	MED12	Teff	Resting	Not Stimulation Responsive
ENSG00000125676.20	0.211736	MED12	Teff	Resting	Not Stimulation Responsive
ENSG00000101972.20	0.307126	MED12	Teff	Resting	Not Stimulation Responsive
ENSG00000009694.14	-1.03383	MED12	Teff	Resting	Downregulated
ENSG00000156697.13	-0.600629	MED12	Teff	Resting	Not Stimulation Responsive
ENSG00000134602.16	0.464079	MED12	Teff	Resting	Not Stimulation Responsive
ENSG00000156531.18	0.315101	MED12	Teff	Resting	Not Stimulation Responsive
ENSG00000022267.19	1.47313	MED12	Teff	Resting	Not Stimulation Responsive
ENSG00000102245.9	-0.859753	MED12	Teff	Resting	Not Stimulation Responsive
ENSG00000101974.15	0.438936	MED12	Teff	Resting	Not Stimulation Responsive
ENSG00000029993.15	0.632004	MED12	Teff	Resting	Not Stimulation Responsive
ENSG00000198883.12	-2.77693	MED12	Teff	Resting	Downregulated
ENSG00000262919.8	-0.770744	MED12	Teff	Resting	Not Stimulation Responsive
ENSG00000260081.2	-3.781	MED12	Teff	Resting	Downregulated
ENSG00000184216.15	-0.541032	MED12	Teff	Resting	Not Stimulation Responsive
ENSG00000196924.19	-0.441053	MED12	Teff	Resting	Not Stimulation Responsive
ENSG00000147403.18	-0.658931	MED12	Teff	Resting	Not Stimulation Responsive
ENSG00000102178.13	-0.719238	MED12	Teff	Resting	Not Stimulation Responsive
ENSG00000130830.15	1.03737	MED12	Teff	Resting	Not Stimulation Responsive
ENSG00000289707.1	-2.16714	MED12	Teff	Resting	Downregulated
ENSG00000210049.1	-0.461984	MED12	Teff	Resting	Not Stimulation Responsive
ENSG00000211459.2	-0.323125	MED12	Teff	Resting	Not Stimulation Responsive
ENSG00000210082.2	-0.17408	MED12	Teff	Resting	Not Stimulation Responsive
ENSG00000198888.2	-0.430143	MED12	Teff	Resting	Not Stimulation Responsive
ENSG00000198763.3	-0.361351	MED12	Teff	Resting	Not Stimulation Responsive
ENSG00000198804.2	-0.296192	MED12	Teff	Resting	Not Stimulation Responsive
ENSG00000198712.1	-0.305755	MED12	Teff	Resting	Not Stimulation Responsive
ENSG00000228253.1	-0.274537	MED12	Teff	Resting	Not Stimulation Responsive
ENSG00000198899.2	-0.363467	MED12	Teff	Resting	Not Stimulation Responsive
ENSG00000198938.2	-0.293146	MED12	Teff	Resting	Not Stimulation Responsive
ENSG00000198840.2	-0.281336	MED12	Teff	Resting	Not Stimulation Responsive
ENSG00000198886.2	-0.257146	MED12	Teff	Resting	Not Stimulation Responsive
ENSG00000198786.2	-0.265932	MED12	Teff	Resting	Not Stimulation Responsive
ENSG00000198727.2	-0.451708	MED12	Teff	Resting	Not Stimulation Responsive
ENSG00000248527.1	-0.492297	MED12	Teff	Stimulated	Not Stimulation Responsive
ENSG00000217801.12	-0.681475	MED12	Teff	Stimulated	Upregulated
ENSG00000186891.14	-0.920366	MED12	Teff	Stimulated	Upregulated
ENSG00000186827.12	-1.21608	MED12	Teff	Stimulated	Upregulated
ENSG00000078808.20	-0.302686	MED12	Teff	Stimulated	Not Stimulation Responsive
ENSG00000078369.18	0.249542	MED12	Teff	Stimulated	Not Stimulation Responsive
ENSG00000116251.11	-0.455988	MED12	Teff	Stimulated	Not Stimulation Responsive
ENSG00000171735.20	0.652916	MED12	Teff	Stimulated	Not Stimulation Responsive
ENSG00000142599.19	0.312662	MED12	Teff	Stimulated	Not Stimulation Responsive
ENSG00000049239.13	1.0302	MED12	Teff	Stimulated	Not Stimulation Responsive
ENSG00000171603.18	0.895277	MED12	Teff	Stimulated	Downregulated
ENSG00000054523.20	1.15229	MED12	Teff	Stimulated	Not Stimulation Responsive
ENSG00000120942.14	-0.538472	MED12	Teff	Stimulated	Not Stimulation Responsive
ENSG00000177000.13	0.773231	MED12	Teff	Stimulated	Not Stimulation Responsive
ENSG00000011021.23	1.00491	MED12	Teff	Stimulated	Not Stimulation Responsive
ENSG00000116685.16	0.453494	MED12	Teff	Stimulated	Not Stimulation Responsive
ENSG00000120949.15	-1.02781	MED12	Teff	Stimulated	Upregulated
ENSG00000028137.19	-0.627579	MED12	Teff	Stimulated	Not Stimulation Responsive
ENSG00000157191.20	0.677305	MED12	Teff	Stimulated	Not Stimulation Responsive
ENSG00000169991.11	-0.693143	MED12	Teff	Stimulated	Not Stimulation Responsive
ENSG00000053372.5	-0.54714	MED12	Teff	Stimulated	Upregulated
ENSG00000053371.13	0.501742	MED12	Teff	Stimulated	Not Stimulation Responsive
ENSG00000077549.19	0.456901	MED12	Teff	Stimulated	Not Stimulation Responsive
ENSG00000162545.6	2.08873	MED12	Teff	Stimulated	Not Stimulation Responsive
ENSG00000127483.19	0.348151	MED12	Teff	Stimulated	Not Stimulation Responsive
ENSG00000117298.16	0.474571	MED12	Teff	Stimulated	Not Stimulation Responsive
ENSG00000142676.14	-0.34016	MED12	Teff	Stimulated	Not Stimulation Responsive
ENSG00000020633.19	-0.317695	MED12	Teff	Stimulated	Not Stimulation Responsive
ENSG00000117632.23	0.198449	MED12	Teff	Stimulated	Not Stimulation Responsive
ENSG00000169442.9	-0.326931	MED12	Teff	Stimulated	Downregulated
ENSG00000130770.18	0.324803	MED12	Teff	Stimulated	Not Stimulation Responsive
ENSG00000130766.5	-1.03848	MED12	Teff	Stimulated	Upregulated
ENSG00000180198.17	-0.507244	MED12	Teff	Stimulated	Upregulated
ENSG00000197989.15	-0.538448	MED12	Teff	Stimulated	Not Stimulation Responsive
ENSG00000116514.17	-0.891674	MED12	Teff	Stimulated	Upregulated
ENSG00000197056.11	1.27437	MED12	Teff	Stimulated	Downregulated
ENSG00000116560.12	-0.203275	MED12	Teff	Stimulated	Not Stimulation Responsive
ENSG00000126067.12	0.297611	MED12	Teff	Stimulated	Not Stimulation Responsive
ENSG00000134698.11	0.666833	MED12	Teff	Stimulated	Downregulated
ENSG00000127603.32	0.195366	MED12	Teff	Stimulated	Not Stimulation Responsive
ENSG00000090621.15	-0.302762	MED12	Teff	Stimulated	Not Stimulation Responsive
ENSG00000131236.18	0.363324	MED12	Teff	Stimulated	Not Stimulation Responsive
ENSG00000084070.12	-0.294199	MED12	Teff	Stimulated	Not Stimulation Responsive
ENSG00000127124.16	-1.17555	MED12	Teff	Stimulated	Not Stimulation Responsive
ENSG00000177181.15	0.79307	MED12	Teff	Stimulated	Upregulated
ENSG00000117395.13	-0.729727	MED12	Teff	Stimulated	Upregulated
ENSG00000178922.18	1.19117	MED12	Teff	Stimulated	Not Stimulation Responsive
ENSG00000142937.12	-0.318514	MED12	Teff	Stimulated	Not Stimulation Responsive
ENSG00000126088.14	-0.583598	MED12	Teff	Stimulated	Not Stimulation Responsive
ENSG00000186603.7	-1.72442	MED12	Teff	Stimulated	Not Stimulation Responsive
ENSG00000132128.18	0.46761	MED12	Teff	Stimulated	Not Stimulation Responsive
ENSG00000123080.12	1.09071	MED12	Teff	Stimulated	Downregulated
ENSG00000123091.5	-0.683327	MED12	Teff	Stimulated	Upregulated
ENSG00000162378.13	0.367169	MED12	Teff	Stimulated	Not Stimulation Responsive
ENSG00000157193.18	0.367729	MED12	Teff	Stimulated	Not Stimulation Responsive
ENSG00000116221.15	-0.498619	MED12	Teff	Stimulated	Not Stimulation Responsive
ENSG00000177606.8	-1.71116	MED12	Teff	Stimulated	Upregulated
ENSG00000134709.13	-1.01991	MED12	Teff	Stimulated	Not Stimulation Responsive
ENSG00000116641.18	0.943796	MED12	Teff	Stimulated	Not Stimulation Responsive
ENSG00000079739.17	0.543961	MED12	Teff	Stimulated	Upregulated
ENSG00000213625.9	0.598811	MED12	Teff	Stimulated	Not Stimulation Responsive
ENSG00000184588.18	0.988894	MED12	Teff	Stimulated	Not Stimulation Responsive
ENSG00000116717.13	-0.792279	MED12	Teff	Stimulated	Upregulated
ENSG00000116761.12	-1.26829	MED12	Teff	Stimulated	Upregulated
ENSG00000271992.1	-1.49545	MED12	Teff	Stimulated	Upregulated
ENSG00000142875.20	1.073	MED12	Teff	Stimulated	Downregulated
ENSG00000117133.11	-0.357501	MED12	Teff	Stimulated	Not Stimulation Responsive
ENSG00000153898.13	0.414942	MED12	Teff	Stimulated	Not Stimulation Responsive
ENSG00000143013.13	0.699866	MED12	Teff	Stimulated	Not Stimulation Responsive
ENSG00000213516.10	0.38617	MED12	Teff	Stimulated	Not Stimulation Responsive
ENSG00000117226.12	1.40077	MED12	Teff	Stimulated	Downregulated
ENSG00000117228.11	1.1845	MED12	Teff	Stimulated	Downregulated
ENSG00000162654.9	1.29777	MED12	Teff	Stimulated	Downregulated
ENSG00000122406.14	-0.649068	MED12	Teff	Stimulated	Not Stimulation Responsive
ENSG00000067334.14	-0.318515	MED12	Teff	Stimulated	Not Stimulation Responsive
ENSG00000137962.13	-2.64707	MED12	Teff	Stimulated	Upregulated
ENSG00000137996.13	-0.4892	MED12	Teff	Stimulated	Not Stimulation Responsive
ENSG00000162694.14	1.29045	MED12	Teff	Stimulated	Not Stimulation Responsive
ENSG00000233184.9	-1.03081	MED12	Teff	Stimulated	Downregulated
ENSG00000121940.17	0.512608	MED12	Teff	Stimulated	Not Stimulation Responsive
ENSG00000031698.13	-0.52769	MED12	Teff	Stimulated	Not Stimulation Responsive
ENSG00000134222.16	0.924043	MED12	Teff	Stimulated	Not Stimulation Responsive
ENSG00000134243.12	2.87711	MED12	Teff	Stimulated	Not Stimulation Responsive
ENSG00000065135.12	-0.42049	MED12	Teff	Stimulated	Not Stimulation Responsive
ENSG00000184371.14	-1.66219	MED12	Teff	Stimulated	Upregulated
ENSG00000168710.18	-0.390942	MED12	Teff	Stimulated	Upregulated
ENSG00000116396.15	-0.944357	MED12	Teff	Stimulated	Upregulated
ENSG00000162775.17	-0.317492	MED12	Teff	Stimulated	Not Stimulation Responsive
ENSG00000288803.1	1.72294	MED12	Teff	Stimulated	Not Stimulation Responsive
ENSG00000143119.14	0.224354	MED12	Teff	Stimulated	Not Stimulation Responsive
ENSG00000121931.16	-0.566947	MED12	Teff	Stimulated	Not Stimulation Responsive
ENSG00000162777.17	-0.430659	MED12	Teff	Stimulated	Not Stimulation Responsive
ENSG00000064886.14	1.86305	MED12	Teff	Stimulated	Downregulated
ENSG00000143110.12	2.5637	MED12	Teff	Stimulated	Downregulated
ENSG00000116473.15	-0.64633	MED12	Teff	Stimulated	Upregulated
ENSG00000155380.13	-0.331815	MED12	Teff	Stimulated	Not Stimulation Responsive
ENSG00000116793.16	1.55026	MED12	Teff	Stimulated	Downregulated
ENSG00000116752.6	-0.401915	MED12	Teff	Stimulated	Not Stimulation Responsive
ENSG00000134198.10	2.23858	MED12	Teff	Stimulated	Downregulated
ENSG00000163399.16	0.358614	MED12	Teff	Stimulated	Not Stimulation Responsive
ENSG00000143061.18	-1.32886	MED12	Teff	Stimulated	Upregulated
ENSG00000116824.5	-1.08522	MED12	Teff	Stimulated	Not Stimulation Responsive
ENSG00000183508.5	1.00863	MED12	Teff	Stimulated	Not Stimulation Responsive
ENSG00000065183.16	-0.422204	MED12	Teff	Stimulated	Not Stimulation Responsive
ENSG00000116874.12	-0.684897	MED12	Teff	Stimulated	Not Stimulation Responsive
ENSG00000231365.7	-0.745624	MED12	Teff	Stimulated	Not Stimulation Responsive
ENSG00000143067.5	-2.45603	MED12	Teff	Stimulated	Upregulated
ENSG00000092621.13	-0.978428	MED12	Teff	Stimulated	Upregulated
ENSG00000265972.6	-0.646762	MED12	Teff	Stimulated	Downregulated
ENSG00000014914.21	-2.20345	MED12	Teff	Stimulated	Upregulated
ENSG00000264522.6	-0.81039	MED12	Teff	Stimulated	Upregulated
ENSG00000023902.14	0.649317	MED12	Teff	Stimulated	Not Stimulation Responsive
ENSG00000143401.15	-0.205183	MED12	Teff	Stimulated	Not Stimulation Responsive
ENSG00000143384.14	-0.422112	MED12	Teff	Stimulated	Not Stimulation Responsive
ENSG00000143457.11	-0.519283	MED12	Teff	Stimulated	Not Stimulation Responsive
ENSG00000163131.12	0.77091	MED12	Teff	Stimulated	Downregulated
ENSG00000143375.15	-4.17926	MED12	Teff	Stimulated	Upregulated
ENSG00000197747.9	0.364778	MED12	Teff	Stimulated	Not Stimulation Responsive
ENSG00000143554.14	1.62857	MED12	Teff	Stimulated	Downregulated
ENSG00000143515.20	-0.768434	MED12	Teff	Stimulated	Downregulated
ENSG00000160712.13	0.537508	MED12	Teff	Stimulated	Downregulated
ENSG00000160714.10	0.289898	MED12	Teff	Stimulated	Not Stimulation Responsive
ENSG00000169241.19	0.700843	MED12	Teff	Stimulated	Upregulated
ENSG00000179085.8	0.854416	MED12	Teff	Stimulated	Not Stimulation Responsive
ENSG00000185499.17	1.42047	MED12	Teff	Stimulated	Not Stimulation Responsive
ENSG00000132718.9	-0.794071	MED12	Teff	Stimulated	Not Stimulation Responsive
ENSG00000143622.11	-0.680248	MED12	Teff	Stimulated	Not Stimulation Responsive
ENSG00000160789.24	-0.911895	MED12	Teff	Stimulated	Upregulated
ENSG00000160818.17	-0.747747	MED12	Teff	Stimulated	Not Stimulation Responsive
ENSG00000143319.17	-0.393094	MED12	Teff	Stimulated	Not Stimulation Responsive
ENSG00000027869.12	-0.963063	MED12	Teff	Stimulated	Upregulated
ENSG00000163564.15	0.61812	MED12	Teff	Stimulated	Downregulated
ENSG00000163565.20	0.31305	MED12	Teff	Stimulated	Not Stimulation Responsive
ENSG00000289721.1	-2.07315	MED12	Teff	Stimulated	Upregulated
ENSG00000163568.16	-1.59803	MED12	Teff	Stimulated	Upregulated
ENSG00000162734.13	0.677225	MED12	Teff	Stimulated	Not Stimulation Responsive
ENSG00000132716.19	0.414674	MED12	Teff	Stimulated	Not Stimulation Responsive
ENSG00000122218.17	-0.346088	MED12	Teff	Stimulated	Not Stimulation Responsive
ENSG00000117090.16	-0.354443	MED12	Teff	Stimulated	Not Stimulation Responsive
ENSG00000122224.18	2.24742	MED12	Teff	Stimulated	Downregulated
ENSG00000215845.11	0.415517	MED12	Teff	Stimulated	Not Stimulation Responsive
ENSG00000117143.14	-0.679336	MED12	Teff	Stimulated	Upregulated
ENSG00000198821.12	0.40253	MED12	Teff	Stimulated	Not Stimulation Responsive
ENSG00000143162.9	0.861583	MED12	Teff	Stimulated	Not Stimulation Responsive
ENSG00000188404.10	1.37199	MED12	Teff	Stimulated	Downregulated
ENSG00000010165.20	-0.482739	MED12	Teff	Stimulated	Not Stimulation Responsive
ENSG00000234741.10	-0.721123	MED12	Teff	Stimulated	Not Stimulation Responsive
ENSG00000185278.16	0.698047	MED12	Teff	Stimulated	Downregulated
ENSG00000235750.10	0.417592	MED12	Teff	Stimulated	Not Stimulation Responsive
ENSG00000186283.14	0.650085	MED12	Teff	Stimulated	Not Stimulation Responsive
ENSG00000143322.21	0.61399	MED12	Teff	Stimulated	Not Stimulation Responsive
ENSG00000057252.13	0.716316	MED12	Teff	Stimulated	Not Stimulation Responsive
ENSG00000135828.11	0.922706	MED12	Teff	Stimulated	Downregulated
ENSG00000143333.7	-0.888824	MED12	Teff	Stimulated	Upregulated
ENSG00000162704.16	0.641552	MED12	Teff	Stimulated	Not Stimulation Responsive
ENSG00000135842.17	0.617446	MED12	Teff	Stimulated	Downregulated
ENSG00000116679.16	-0.409801	MED12	Teff	Stimulated	Upregulated
ENSG00000116690.13	-3.99902	MED12	Teff	Stimulated	Upregulated
ENSG00000073756.13	-2.69855	MED12	Teff	Stimulated	Upregulated
ENSG00000090104.12	0.939724	MED12	Teff	Stimulated	Upregulated
ENSG00000116741.8	0.851543	MED12	Teff	Stimulated	Not Stimulation Responsive
ENSG00000116750.14	-0.371887	MED12	Teff	Stimulated	Not Stimulation Responsive
ENSG00000000971.17	1.68582	MED12	Teff	Stimulated	Not Stimulation Responsive
ENSG00000066279.19	-0.214901	MED12	Teff	Stimulated	Not Stimulation Responsive
ENSG00000213047.13	0.542597	MED12	Teff	Stimulated	Not Stimulation Responsive
ENSG00000151414.15	0.530281	MED12	Teff	Stimulated	Not Stimulation Responsive
ENSG00000081237.21	0.437608	MED12	Teff	Stimulated	Not Stimulation Responsive
ENSG00000162702.8	0.582217	MED12	Teff	Stimulated	Not Stimulation Responsive
ENSG00000116852.15	-0.438206	MED12	Teff	Stimulated	Not Stimulation Responsive
ENSG00000116857.17	0.717855	MED12	Teff	Stimulated	Not Stimulation Responsive
ENSG00000176393.11	0.572496	MED12	Teff	Stimulated	Not Stimulation Responsive
ENSG00000159388.6	-0.412444	MED12	Teff	Stimulated	Not Stimulation Responsive
ENSG00000133069.17	-1.96668	MED12	Teff	Stimulated	Upregulated
ENSG00000158711.14	0.271763	MED12	Teff	Stimulated	Not Stimulation Responsive
ENSG00000069275.13	0.29762	MED12	Teff	Stimulated	Not Stimulation Responsive
ENSG00000117280.13	0.608608	MED12	Teff	Stimulated	Downregulated
ENSG00000133065.11	1.01012	MED12	Teff	Stimulated	Not Stimulation Responsive
ENSG00000266094.8	-0.231663	MED12	Teff	Stimulated	Not Stimulation Responsive
ENSG00000143479.18	-1.35964	MED12	Teff	Stimulated	Upregulated
ENSG00000162889.11	0.468878	MED12	Teff	Stimulated	Not Stimulation Responsive
ENSG00000136634.7	-5.00557	MED12	Teff	Stimulated	Upregulated
ENSG00000162894.12	-0.833766	MED12	Teff	Stimulated	Downregulated
ENSG00000123843.13	2.53644	MED12	Teff	Stimulated	Not Stimulation Responsive
ENSG00000117335.21	0.28303	MED12	Teff	Stimulated	Not Stimulation Responsive
ENSG00000227591.6	-4.11844	MED12	Teff	Stimulated	Upregulated
ENSG00000123689.6	-1.96807	MED12	Teff	Stimulated	Upregulated
ENSG00000117594.10	-3.69642	MED12	Teff	Stimulated	Upregulated
ENSG00000009790.15	0.249078	MED12	Teff	Stimulated	Downregulated
ENSG00000117597.18	-0.60586	MED12	Teff	Stimulated	Not Stimulation Responsive
ENSG00000054392.13	1.76382	MED12	Teff	Stimulated	Not Stimulation Responsive
ENSG00000082512.15	0.525918	MED12	Teff	Stimulated	Downregulated
ENSG00000162772.17	-1.52554	MED12	Teff	Stimulated	Upregulated
ENSG00000174606.14	0.446906	MED12	Teff	Stimulated	Not Stimulation Responsive
ENSG00000152104.12	-1.97736	MED12	Teff	Stimulated	Upregulated
ENSG00000136636.13	0.915089	MED12	Teff	Stimulated	Not Stimulation Responsive
ENSG00000092978.11	0.520713	MED12	Teff	Stimulated	Not Stimulation Responsive
ENSG00000067533.6	-0.496113	MED12	Teff	Stimulated	Not Stimulation Responsive
ENSG00000136628.18	-0.213517	MED12	Teff	Stimulated	Not Stimulation Responsive
ENSG00000143514.18	0.427731	MED12	Teff	Stimulated	Not Stimulation Responsive
ENSG00000143815.15	-0.345487	MED12	Teff	Stimulated	Not Stimulation Responsive
ENSG00000242861.1	0.563017	MED12	Teff	Stimulated	Downregulated
ENSG00000143811.20	0.416344	MED12	Teff	Stimulated	Not Stimulation Responsive
ENSG00000143776.20	-0.808099	MED12	Teff	Stimulated	Upregulated
ENSG00000181218.6	-1.93093	MED12	Teff	Stimulated	Not Stimulation Responsive
ENSG00000168118.12	0.450275	MED12	Teff	Stimulated	Not Stimulation Responsive
ENSG00000143641.10	0.513865	MED12	Teff	Stimulated	Not Stimulation Responsive
ENSG00000143674.11	0.816013	MED12	Teff	Stimulated	Upregulated
ENSG00000135750.15	0.541357	MED12	Teff	Stimulated	Upregulated
ENSG00000183780.13	1.14135	MED12	Teff	Stimulated	Upregulated
ENSG00000168275.16	-0.503533	MED12	Teff	Stimulated	Not Stimulation Responsive
ENSG00000168264.11	-0.729717	MED12	Teff	Stimulated	Not Stimulation Responsive
ENSG00000238005.5	-1.07568	MED12	Teff	Stimulated	Upregulated
ENSG00000116977.19	0.306187	MED12	Teff	Stimulated	Not Stimulation Responsive
ENSG00000119285.11	-0.4072	MED12	Teff	Stimulated	Not Stimulation Responsive
ENSG00000180875.5	4.54162	MED12	Teff	Stimulated	Not Stimulation Responsive
ENSG00000143702.16	0.508939	MED12	Teff	Stimulated	Not Stimulation Responsive
ENSG00000117020.19	0.793657	MED12	Teff	Stimulated	Downregulated
ENSG00000179456.12	0.927892	MED12	Teff	Stimulated	Downregulated
ENSG00000203667.10	-0.310016	MED12	Teff	Stimulated	Not Stimulation Responsive
ENSG00000143727.16	-0.441729	MED12	Teff	Stimulated	Not Stimulation Responsive
ENSG00000189292.16	-4.55189	MED12	Teff	Stimulated	Upregulated
ENSG00000171863.15	-0.585213	MED12	Teff	Stimulated	Not Stimulation Responsive
ENSG00000229727.7	-1.95263	MED12	Teff	Stimulated	Upregulated
ENSG00000287119.1	-1.94792	MED12	Teff	Stimulated	Not Stimulation Responsive
ENSG00000235576.3	-2.68803	MED12	Teff	Stimulated	Not Stimulation Responsive
ENSG00000115738.10	-2.26793	MED12	Teff	Stimulated	Upregulated
ENSG00000134308.14	-0.258564	MED12	Teff	Stimulated	Not Stimulation Responsive
ENSG00000171848.16	-0.251599	MED12	Teff	Stimulated	Upregulated
ENSG00000115758.14	-0.981309	MED12	Teff	Stimulated	Upregulated
ENSG00000115761.17	-0.456747	MED12	Teff	Stimulated	Not Stimulation Responsive
ENSG00000143870.13	0.24524	MED12	Teff	Stimulated	Not Stimulation Responsive
ENSG00000162976.13	0.529572	MED12	Teff	Stimulated	Not Stimulation Responsive
ENSG00000134318.16	0.351689	MED12	Teff	Stimulated	Not Stimulation Responsive
ENSG00000134324.12	0.727219	MED12	Teff	Stimulated	Not Stimulation Responsive
ENSG00000079785.16	-0.305347	MED12	Teff	Stimulated	Not Stimulation Responsive
ENSG00000163029.16	0.376211	MED12	Teff	Stimulated	Not Stimulation Responsive
ENSG00000143878.10	-3.21991	MED12	Teff	Stimulated	Upregulated
ENSG00000119778.15	0.429289	MED12	Teff	Stimulated	Downregulated
ENSG00000143970.18	0.69101	MED12	Teff	Stimulated	Not Stimulation Responsive
ENSG00000115241.11	-0.297803	MED12	Teff	Stimulated	Not Stimulation Responsive
ENSG00000171174.15	-0.758891	MED12	Teff	Stimulated	Upregulated
ENSG00000075426.12	-1.06177	MED12	Teff	Stimulated	Upregulated
ENSG00000270640.1	-1.47261	MED12	Teff	Stimulated	Upregulated
ENSG00000163811.12	-0.52127	MED12	Teff	Stimulated	Not Stimulation Responsive
ENSG00000213626.13	-0.395246	MED12	Teff	Stimulated	Downregulated
ENSG00000152689.18	1.71029	MED12	Teff	Stimulated	Not Stimulation Responsive
ENSG00000115816.15	-0.395325	MED12	Teff	Stimulated	Not Stimulation Responsive
ENSG00000138061.12	1.27108	MED12	Teff	Stimulated	Not Stimulation Responsive
ENSG00000143891.17	-0.631638	MED12	Teff	Stimulated	Not Stimulation Responsive
ENSG00000115904.15	0.45828	MED12	Teff	Stimulated	Downregulated
ENSG00000143924.19	0.296087	MED12	Teff	Stimulated	Not Stimulation Responsive
ENSG00000115944.15	-0.502313	MED12	Teff	Stimulated	Not Stimulation Responsive
ENSG00000207087.1	-2.57727	MED12	Teff	Stimulated	Not Stimulation Responsive
ENSG00000152518.8	-0.852098	MED12	Teff	Stimulated	Downregulated
ENSG00000152527.14	-2.4923	MED12	Teff	Stimulated	Upregulated
ENSG00000138036.18	-1.61903	MED12	Teff	Stimulated	Upregulated
ENSG00000138095.20	-0.456848	MED12	Teff	Stimulated	Upregulated
ENSG00000171132.14	-0.821852	MED12	Teff	Stimulated	Upregulated
ENSG00000116016.14	-2.90491	MED12	Teff	Stimulated	Upregulated
ENSG00000119729.12	-1.00133	MED12	Teff	Stimulated	Not Stimulation Responsive
ENSG00000170802.17	0.460092	MED12	Teff	Stimulated	Not Stimulation Responsive
ENSG00000068878.15	0.440131	MED12	Teff	Stimulated	Downregulated
ENSG00000143947.15	-0.239726	MED12	Teff	Stimulated	Not Stimulation Responsive
ENSG00000085760.15	-0.487496	MED12	Teff	Stimulated	Not Stimulation Responsive
ENSG00000163001.12	-0.41774	MED12	Teff	Stimulated	Not Stimulation Responsive
ENSG00000138035.15	-0.697957	MED12	Teff	Stimulated	Not Stimulation Responsive
ENSG00000028116.18	0.535386	MED12	Teff	Stimulated	Not Stimulation Responsive
ENSG00000115392.13	0.408883	MED12	Teff	Stimulated	Not Stimulation Responsive
ENSG00000173209.23	0.535304	MED12	Teff	Stimulated	Not Stimulation Responsive
ENSG00000170264.13	-0.820447	MED12	Teff	Stimulated	Upregulated
ENSG00000115484.15	-0.41939	MED12	Teff	Stimulated	Not Stimulation Responsive
ENSG00000143952.20	0.793995	MED12	Teff	Stimulated	Not Stimulation Responsive
ENSG00000179833.4	1.0858	MED12	Teff	Stimulated	Not Stimulation Responsive
ENSG00000138071.15	0.382989	MED12	Teff	Stimulated	Not Stimulation Responsive
ENSG00000198369.10	2.81518	MED12	Teff	Stimulated	Not Stimulation Responsive
ENSG00000221823.11	0.297722	MED12	Teff	Stimulated	Not Stimulation Responsive
ENSG00000163219.12	0.766712	MED12	Teff	Stimulated	Downregulated
ENSG00000198380.13	-0.362755	MED12	Teff	Stimulated	Upregulated
ENSG00000059728.11	-1.11945	MED12	Teff	Stimulated	Not Stimulation Responsive
ENSG00000035141.8	-0.345877	MED12	Teff	Stimulated	Not Stimulation Responsive
ENSG00000124383.11	-0.395598	MED12	Teff	Stimulated	Not Stimulation Responsive
ENSG00000135624.17	-0.297913	MED12	Teff	Stimulated	Upregulated
ENSG00000124356.17	-0.299991	MED12	Teff	Stimulated	Not Stimulation Responsive
ENSG00000152291.15	0.406869	MED12	Teff	Stimulated	Not Stimulation Responsive
ENSG00000042493.16	0.719004	MED12	Teff	Stimulated	Not Stimulation Responsive
ENSG00000115523.17	-3.35501	MED12	Teff	Stimulated	Not Stimulation Responsive
ENSG00000115525.18	0.998066	MED12	Teff	Stimulated	Downregulated
ENSG00000132300.19	-0.308369	MED12	Teff	Stimulated	Not Stimulation Responsive
ENSG00000222041.13	0.459902	MED12	Teff	Stimulated	Downregulated
ENSG00000084090.14	-0.399731	MED12	Teff	Stimulated	Not Stimulation Responsive
ENSG00000198885.10	-0.65706	MED12	Teff	Stimulated	Not Stimulation Responsive
ENSG00000196843.17	-0.729506	MED12	Teff	Stimulated	Upregulated
ENSG00000071073.13	0.363237	MED12	Teff	Stimulated	Downregulated
ENSG00000158417.11	-0.482694	MED12	Teff	Stimulated	Not Stimulation Responsive
ENSG00000144218.21	-2.64137	MED12	Teff	Stimulated	Downregulated
ENSG00000170500.13	3.43586	MED12	Teff	Stimulated	Not Stimulation Responsive
ENSG00000071082.11	-0.27392	MED12	Teff	Stimulated	Not Stimulation Responsive
ENSG00000163162.9	-0.482752	MED12	Teff	Stimulated	Downregulated
ENSG00000071054.17	0.77619	MED12	Teff	Stimulated	Downregulated
ENSG00000115604.12	1.34123	MED12	Teff	Stimulated	Not Stimulation Responsive
ENSG00000115607.10	2.41524	MED12	Teff	Stimulated	Downregulated
ENSG00000135972.9	-0.437254	MED12	Teff	Stimulated	Not Stimulation Responsive
ENSG00000115652.15	0.445583	MED12	Teff	Stimulated	Not Stimulation Responsive
ENSG00000169756.17	-0.548527	MED12	Teff	Stimulated	Not Stimulation Responsive
ENSG00000153094.24	-0.769143	MED12	Teff	Stimulated	Not Stimulation Responsive
ENSG00000240350.3	1.08038	MED12	Teff	Stimulated	Upregulated
ENSG00000144152.13	-1.66008	MED12	Teff	Stimulated	Not Stimulation Responsive
ENSG00000144161.14	-0.965131	MED12	Teff	Stimulated	Not Stimulation Responsive
ENSG00000125630.16	-0.756729	MED12	Teff	Stimulated	Not Stimulation Responsive
ENSG00000115008.6	-2.18472	MED12	Teff	Stimulated	Upregulated
ENSG00000136689.20	-1.03009	MED12	Teff	Stimulated	Upregulated
ENSG00000125637.16	-0.387384	MED12	Teff	Stimulated	Not Stimulation Responsive
ENSG00000115091.12	0.251784	MED12	Teff	Stimulated	Not Stimulation Responsive
ENSG00000088205.13	-0.31069	MED12	Teff	Stimulated	Not Stimulation Responsive
ENSG00000125629.16	-0.565234	MED12	Teff	Stimulated	Upregulated
ENSG00000155368.18	0.221283	MED12	Teff	Stimulated	Not Stimulation Responsive
ENSG00000155438.12	-0.566947	MED12	Teff	Stimulated	Not Stimulation Responsive
ENSG00000169967.17	0.266804	MED12	Teff	Stimulated	Not Stimulation Responsive
ENSG00000136710.10	0.436732	MED12	Teff	Stimulated	Not Stimulation Responsive
ENSG00000136718.10	-0.569423	MED12	Teff	Stimulated	Not Stimulation Responsive
ENSG00000076003.5	-0.297469	MED12	Teff	Stimulated	Upregulated
ENSG00000115866.11	-0.227044	MED12	Teff	Stimulated	Upregulated
ENSG00000121966.8	-0.490708	MED12	Teff	Stimulated	Upregulated
ENSG00000144228.9	0.582376	MED12	Teff	Stimulated	Not Stimulation Responsive
ENSG00000075884.14	0.744038	MED12	Teff	Stimulated	Downregulated
ENSG00000168280.18	-0.890986	MED12	Teff	Stimulated	Not Stimulation Responsive
ENSG00000123609.11	0.524805	MED12	Teff	Stimulated	Not Stimulation Responsive
ENSG00000162980.17	-0.324128	MED12	Teff	Stimulated	Not Stimulation Responsive
ENSG00000115159.16	0.717097	MED12	Teff	Stimulated	Not Stimulation Responsive
ENSG00000115165.10	-1.14637	MED12	Teff	Stimulated	Upregulated
ENSG00000123612.16	1.20439	MED12	Teff	Stimulated	Not Stimulation Responsive
ENSG00000054219.11	0.947608	MED12	Teff	Stimulated	Not Stimulation Responsive
ENSG00000153250.21	1.41142	MED12	Teff	Stimulated	Downregulated
ENSG00000136560.14	0.411739	MED12	Teff	Stimulated	Not Stimulation Responsive
ENSG00000115233.12	-0.320615	MED12	Teff	Stimulated	Upregulated
ENSG00000197635.11	0.731259	MED12	Teff	Stimulated	Not Stimulation Responsive
ENSG00000123607.16	0.602396	MED12	Teff	Stimulated	Not Stimulation Responsive
ENSG00000198648.12	0.366326	MED12	Teff	Stimulated	Not Stimulation Responsive
ENSG00000198586.14	0.529173	MED12	Teff	Stimulated	Not Stimulation Responsive
ENSG00000091436.17	1.25786	MED12	Teff	Stimulated	Upregulated
ENSG00000163328.14	0.761592	MED12	Teff	Stimulated	Downregulated
ENSG00000128656.15	1.92592	MED12	Teff	Stimulated	Downregulated
ENSG00000144320.14	0.362113	MED12	Teff	Stimulated	Not Stimulation Responsive
ENSG00000155657.29	1.40326	MED12	Teff	Stimulated	Downregulated
ENSG00000163492.16	1.62819	MED12	Teff	Stimulated	Downregulated
ENSG00000187231.14	1.13602	MED12	Teff	Stimulated	Not Stimulation Responsive
ENSG00000234663.7	0.816477	MED12	Teff	Stimulated	Downregulated
ENSG00000115232.14	-0.582198	MED12	Teff	Stimulated	Downregulated
ENSG00000138434.17	0.581193	MED12	Teff	Stimulated	Not Stimulation Responsive
ENSG00000065548.18	-0.269059	MED12	Teff	Stimulated	Not Stimulation Responsive
ENSG00000138448.13	0.863163	MED12	Teff	Stimulated	Not Stimulation Responsive
ENSG00000115368.10	-0.358692	MED12	Teff	Stimulated	Not Stimulation Responsive
ENSG00000115419.13	0.454755	MED12	Teff	Stimulated	Not Stimulation Responsive
ENSG00000138378.19	0.947212	MED12	Teff	Stimulated	Not Stimulation Responsive
ENSG00000144381.18	-0.443142	MED12	Teff	Stimulated	Upregulated
ENSG00000115541.11	-0.461611	MED12	Teff	Stimulated	Upregulated
ENSG00000162971.11	0.572014	MED12	Teff	Stimulated	Not Stimulation Responsive
ENSG00000196141.14	0.33834	MED12	Teff	Stimulated	Upregulated
ENSG00000163535.18	-0.326503	MED12	Teff	Stimulated	Upregulated
ENSG00000082153.18	-0.477856	MED12	Teff	Stimulated	Not Stimulation Responsive
ENSG00000013441.17	-0.462255	MED12	Teff	Stimulated	Not Stimulation Responsive
ENSG00000115942.9	-0.297951	MED12	Teff	Stimulated	Not Stimulation Responsive
ENSG00000003402.21	-0.5378	MED12	Teff	Stimulated	Not Stimulation Responsive
ENSG00000003393.16	0.658766	MED12	Teff	Stimulated	Not Stimulation Responsive
ENSG00000055044.11	-0.544377	MED12	Teff	Stimulated	Not Stimulation Responsive
ENSG00000204217.16	0.603506	MED12	Teff	Stimulated	Not Stimulation Responsive
ENSG00000138442.11	-0.561813	MED12	Teff	Stimulated	Not Stimulation Responsive
ENSG00000178562.18	-0.437777	MED12	Teff	Stimulated	Not Stimulation Responsive
ENSG00000163599.18	-1.87333	MED12	Teff	Stimulated	Upregulated
ENSG00000163600.13	-0.370412	MED12	Teff	Stimulated	Upregulated
ENSG00000118257.17	-2.09375	MED12	Teff	Stimulated	Not Stimulation Responsive
ENSG00000114942.14	-0.672808	MED12	Teff	Stimulated	Not Stimulation Responsive
ENSG00000118263.15	-1.46193	MED12	Teff	Stimulated	Not Stimulation Responsive
ENSG00000138413.14	0.881558	MED12	Teff	Stimulated	Not Stimulation Responsive
ENSG00000115365.12	0.434178	MED12	Teff	Stimulated	Not Stimulation Responsive
ENSG00000030419.17	-0.618964	MED12	Teff	Stimulated	Upregulated
ENSG00000138376.11	0.297675	MED12	Teff	Stimulated	Not Stimulation Responsive
ENSG00000197756.10	-0.439444	MED12	Teff	Stimulated	Not Stimulation Responsive
ENSG00000115457.10	-1.13882	MED12	Teff	Stimulated	Upregulated
ENSG00000163466.16	0.296834	MED12	Teff	Stimulated	Not Stimulation Responsive
ENSG00000127837.10	-0.373622	MED12	Teff	Stimulated	Not Stimulation Responsive
ENSG00000085449.15	0.763449	MED12	Teff	Stimulated	Not Stimulation Responsive
ENSG00000135905.21	0.700094	MED12	Teff	Stimulated	Not Stimulation Responsive
ENSG00000153827.14	0.279159	MED12	Teff	Stimulated	Not Stimulation Responsive
ENSG00000135899.20	-0.519968	MED12	Teff	Stimulated	Not Stimulation Responsive
ENSG00000079263.19	-0.290462	MED12	Teff	Stimulated	Not Stimulation Responsive
ENSG00000067066.17	-0.422225	MED12	Teff	Stimulated	Not Stimulation Responsive
ENSG00000135932.12	-0.421707	MED12	Teff	Stimulated	Not Stimulation Responsive
ENSG00000115053.17	-0.300766	MED12	Teff	Stimulated	Not Stimulation Responsive
ENSG00000156973.14	0.817898	MED12	Teff	Stimulated	Not Stimulation Responsive
ENSG00000163359.17	-3.30671	MED12	Teff	Stimulated	Upregulated
ENSG00000124831.20	-0.534392	MED12	Teff	Stimulated	Not Stimulation Responsive
ENSG00000184182.19	-0.675807	MED12	Teff	Stimulated	Not Stimulation Responsive
ENSG00000235831.8	-2	MED12	Teff	Stimulated	Not Stimulation Responsive
ENSG00000134107.5	-0.877523	MED12	Teff	Stimulated	Upregulated
ENSG00000134108.14	-0.624634	MED12	Teff	Stimulated	Not Stimulation Responsive
ENSG00000134072.11	-0.67709	MED12	Teff	Stimulated	Upregulated
ENSG00000241553.13	0.292244	MED12	Teff	Stimulated	Not Stimulation Responsive
ENSG00000163704.12	-2.0591	MED12	Teff	Stimulated	Upregulated
ENSG00000180385.10	-0.977778	MED12	Teff	Stimulated	Upregulated
ENSG00000144560.16	0.57719	MED12	Teff	Stimulated	Not Stimulation Responsive
ENSG00000144713.13	-0.391932	MED12	Teff	Stimulated	Not Stimulation Responsive
ENSG00000154781.17	-0.465342	MED12	Teff	Stimulated	Not Stimulation Responsive
ENSG00000225733.8	0.460991	MED12	Teff	Stimulated	Not Stimulation Responsive
ENSG00000131370.16	-0.588161	MED12	Teff	Stimulated	Not Stimulation Responsive
ENSG00000182568.18	-1.08149	MED12	Teff	Stimulated	Not Stimulation Responsive
ENSG00000114166.8	0.59796	MED12	Teff	Stimulated	Not Stimulation Responsive
ENSG00000170142.12	0.481308	MED12	Teff	Stimulated	Not Stimulation Responsive
ENSG00000174748.22	-0.34768	MED12	Teff	Stimulated	Not Stimulation Responsive
ENSG00000077097.17	0.320967	MED12	Teff	Stimulated	Not Stimulation Responsive
ENSG00000151092.18	-0.503101	MED12	Teff	Stimulated	Upregulated
ENSG00000163512.14	-0.430332	MED12	Teff	Stimulated	Not Stimulation Responsive
ENSG00000144642.22	2.20578	MED12	Teff	Stimulated	Upregulated
ENSG00000163513.19	0.535285	MED12	Teff	Stimulated	Downregulated
ENSG00000144645.16	-0.924531	MED12	Teff	Stimulated	Upregulated
ENSG00000153551.14	0.358052	MED12	Teff	Stimulated	Not Stimulation Responsive
ENSG00000091317.8	0.329867	MED12	Teff	Stimulated	Not Stimulation Responsive
ENSG00000183813.7	-0.954027	MED12	Teff	Stimulated	Not Stimulation Responsive
ENSG00000170275.15	0.562306	MED12	Teff	Stimulated	Not Stimulation Responsive
ENSG00000168016.15	1.39178	MED12	Teff	Stimulated	Downregulated
ENSG00000178567.8	0.377186	MED12	Teff	Stimulated	Not Stimulation Responsive
ENSG00000093167.18	0.522847	MED12	Teff	Stimulated	Not Stimulation Responsive
ENSG00000168028.15	-0.378511	MED12	Teff	Stimulated	Not Stimulation Responsive
ENSG00000188846.14	-0.282383	MED12	Teff	Stimulated	Not Stimulation Responsive
ENSG00000093183.14	0.558199	MED12	Teff	Stimulated	Not Stimulation Responsive
ENSG00000008324.12	-0.440163	MED12	Teff	Stimulated	Not Stimulation Responsive
ENSG00000011198.10	-0.709344	MED12	Teff	Stimulated	Not Stimulation Responsive
ENSG00000163818.20	-1.56777	MED12	Teff	Stimulated	Downregulated
ENSG00000172215.6	-2.73803	MED12	Teff	Stimulated	Downregulated
ENSG00000121807.7	-2.45906	MED12	Teff	Stimulated	Downregulated
ENSG00000173473.11	-0.273638	MED12	Teff	Stimulated	Not Stimulation Responsive
ENSG00000164054.17	0.398568	MED12	Teff	Stimulated	Not Stimulation Responsive
ENSG00000114302.16	-0.310422	MED12	Teff	Stimulated	Not Stimulation Responsive
ENSG00000177479.20	-0.508925	MED12	Teff	Stimulated	Not Stimulation Responsive
ENSG00000178057.15	0.512219	MED12	Teff	Stimulated	Not Stimulation Responsive
ENSG00000178035.13	-0.731823	MED12	Teff	Stimulated	Upregulated
ENSG00000172053.18	-0.411321	MED12	Teff	Stimulated	Not Stimulation Responsive
ENSG00000088543.15	-1.35858	MED12	Teff	Stimulated	Upregulated
ENSG00000114735.10	-1.70897	MED12	Teff	Stimulated	Upregulated
ENSG00000114737.16	-1.26628	MED12	Teff	Stimulated	Upregulated
ENSG00000114738.11	-0.545883	MED12	Teff	Stimulated	Upregulated
ENSG00000162244.12	-0.492725	MED12	Teff	Stimulated	Not Stimulation Responsive
ENSG00000163938.17	-0.278625	MED12	Teff	Stimulated	Upregulated
ENSG00000163935.14	0.439663	MED12	Teff	Stimulated	Not Stimulation Responsive
ENSG00000016391.11	-1.70255	MED12	Teff	Stimulated	Upregulated
ENSG00000056736.10	-2.44728	MED12	Teff	Stimulated	Upregulated
ENSG00000113811.12	-0.35617	MED12	Teff	Stimulated	Upregulated
ENSG00000163946.14	0.305461	MED12	Teff	Stimulated	Not Stimulation Responsive
ENSG00000163947.12	0.649365	MED12	Teff	Stimulated	Downregulated
ENSG00000163686.15	-1.63965	MED12	Teff	Stimulated	Upregulated
ENSG00000168297.16	-0.460695	MED12	Teff	Stimulated	Not Stimulation Responsive
ENSG00000163634.12	0.224059	MED12	Teff	Stimulated	Not Stimulation Responsive
ENSG00000163635.20	0.676797	MED12	Teff	Stimulated	Downregulated
ENSG00000144749.14	1.06955	MED12	Teff	Stimulated	Not Stimulation Responsive
ENSG00000163376.11	-1.09045	MED12	Teff	Stimulated	Not Stimulation Responsive
ENSG00000114541.15	0.385584	MED12	Teff	Stimulated	Not Stimulation Responsive
ENSG00000114861.24	0.929418	MED12	Teff	Stimulated	Downregulated
ENSG00000163602.12	-0.575986	MED12	Teff	Stimulated	Upregulated
ENSG00000163605.15	-0.26748	MED12	Teff	Stimulated	Not Stimulation Responsive
ENSG00000080200.10	0.848488	MED12	Teff	Stimulated	Not Stimulation Responsive
ENSG00000154165.5	-2.0756	MED12	Teff	Stimulated	Downregulated
ENSG00000184220.12	-0.421214	MED12	Teff	Stimulated	Upregulated
ENSG00000168386.19	2.2776	MED12	Teff	Stimulated	Not Stimulation Responsive
ENSG00000036054.13	-0.533392	MED12	Teff	Stimulated	Not Stimulation Responsive
ENSG00000154174.8	-0.378961	MED12	Teff	Stimulated	Not Stimulation Responsive
ENSG00000114354.15	0.307404	MED12	Teff	Stimulated	Not Stimulation Responsive
ENSG00000175841.8	3.13439	MED12	Teff	Stimulated	Not Stimulation Responsive
ENSG00000174173.7	-0.582708	MED12	Teff	Stimulated	Not Stimulation Responsive
ENSG00000114391.13	-0.26816	MED12	Teff	Stimulated	Not Stimulation Responsive
ENSG00000170017.12	0.793704	MED12	Teff	Stimulated	Not Stimulation Responsive
ENSG00000114439.19	0.448349	MED12	Teff	Stimulated	Not Stimulation Responsive
ENSG00000114455.15	2.87885	MED12	Teff	Stimulated	Upregulated
ENSG00000163519.14	0.610604	MED12	Teff	Stimulated	Downregulated
ENSG00000177707.11	-1.09516	MED12	Teff	Stimulated	Not Stimulation Responsive
ENSG00000153283.13	1.07854	MED12	Teff	Stimulated	Downregulated
ENSG00000177494.6	-1.61219	MED12	Teff	Stimulated	Upregulated
ENSG00000114529.13	1.0447	MED12	Teff	Stimulated	Upregulated
ENSG00000174500.13	0.795893	MED12	Teff	Stimulated	Not Stimulation Responsive
ENSG00000091972.18	-0.902863	MED12	Teff	Stimulated	Upregulated
ENSG00000144848.11	-0.356319	MED12	Teff	Stimulated	Not Stimulation Responsive
ENSG00000151576.10	-0.531124	MED12	Teff	Stimulated	Not Stimulation Responsive
ENSG00000176142.13	-0.726682	MED12	Teff	Stimulated	Not Stimulation Responsive
ENSG00000163428.4	0.759349	MED12	Teff	Stimulated	Not Stimulation Responsive
ENSG00000065485.20	-0.885723	MED12	Teff	Stimulated	Upregulated
ENSG00000173706.14	0.842544	MED12	Teff	Stimulated	Not Stimulation Responsive
ENSG00000058262.11	-0.510985	MED12	Teff	Stimulated	Not Stimulation Responsive
ENSG00000175792.12	-0.445632	MED12	Teff	Stimulated	Not Stimulation Responsive
ENSG00000184897.6	-0.34379	MED12	Teff	Stimulated	Not Stimulation Responsive
ENSG00000114686.9	-0.500211	MED12	Teff	Stimulated	Not Stimulation Responsive
ENSG00000091527.17	-0.182251	MED12	Teff	Stimulated	Not Stimulation Responsive
ENSG00000144867.13	-0.764112	MED12	Teff	Stimulated	Not Stimulation Responsive
ENSG00000051382.9	0.598868	MED12	Teff	Stimulated	Not Stimulation Responsive
ENSG00000155893.13	-0.77728	MED12	Teff	Stimulated	Not Stimulation Responsive
ENSG00000177311.12	-0.389349	MED12	Teff	Stimulated	Not Stimulation Responsive
ENSG00000155903.14	0.540446	MED12	Teff	Stimulated	Not Stimulation Responsive
ENSG00000181804.15	2.03094	MED12	Teff	Stimulated	Downregulated
ENSG00000163755.9	0.630753	MED12	Teff	Stimulated	Not Stimulation Responsive
ENSG00000018408.15	1.68225	MED12	Teff	Stimulated	Not Stimulation Responsive
ENSG00000120742.11	-0.289088	MED12	Teff	Stimulated	Not Stimulation Responsive
ENSG00000144895.12	-0.327005	MED12	Teff	Stimulated	Not Stimulation Responsive
ENSG00000152601.18	0.451339	MED12	Teff	Stimulated	Not Stimulation Responsive
ENSG00000229619.6	2.75438	MED12	Teff	Stimulated	Not Stimulation Responsive
ENSG00000169860.7	-2.4502	MED12	Teff	Stimulated	Upregulated
ENSG00000114850.7	-0.41108	MED12	Teff	Stimulated	Not Stimulation Responsive
ENSG00000169255.15	1.89169	MED12	Teff	Stimulated	Not Stimulation Responsive
ENSG00000169251.13	-0.408565	MED12	Teff	Stimulated	Not Stimulation Responsive
ENSG00000163584.18	-0.895078	MED12	Teff	Stimulated	Upregulated
ENSG00000154310.17	0.429138	MED12	Teff	Stimulated	Downregulated
ENSG00000075420.13	0.890332	MED12	Teff	Stimulated	Not Stimulation Responsive
ENSG00000114450.11	1.11895	MED12	Teff	Stimulated	Upregulated
ENSG00000163728.11	0.405102	MED12	Teff	Stimulated	Downregulated
ENSG00000058063.16	0.286298	MED12	Teff	Stimulated	Not Stimulation Responsive
ENSG00000175193.14	-0.58351	MED12	Teff	Stimulated	Not Stimulation Responsive
ENSG00000161202.20	0.609262	MED12	Teff	Stimulated	Not Stimulation Responsive
ENSG00000073803.14	-0.751199	MED12	Teff	Stimulated	Not Stimulation Responsive
ENSG00000156976.17	0.408269	MED12	Teff	Stimulated	Not Stimulation Responsive
ENSG00000145012.14	0.35682	MED12	Teff	Stimulated	Not Stimulation Responsive
ENSG00000188001.10	-1.00667	MED12	Teff	Stimulated	Upregulated
ENSG00000163347.6	-4.41809	MED12	Teff	Stimulated	Upregulated
ENSG00000152492.15	0.421103	MED12	Teff	Stimulated	Not Stimulation Responsive
ENSG00000185112.6	-0.875677	MED12	Teff	Stimulated	Not Stimulation Responsive
ENSG00000114331.16	0.345986	MED12	Teff	Stimulated	Not Stimulation Responsive
ENSG00000072274.14	-0.286078	MED12	Teff	Stimulated	Upregulated
ENSG00000163960.12	-0.291123	MED12	Teff	Stimulated	Not Stimulation Responsive
ENSG00000163961.4	0.274739	MED12	Teff	Stimulated	Not Stimulation Responsive
ENSG00000163975.14	1.23261	MED12	Teff	Stimulated	Not Stimulation Responsive
ENSG00000075711.21	0.563719	MED12	Teff	Stimulated	Not Stimulation Responsive
ENSG00000122068.13	0.432425	MED12	Teff	Stimulated	Not Stimulation Responsive
ENSG00000182899.17	-0.483869	MED12	Teff	Stimulated	Not Stimulation Responsive
ENSG00000159733.14	0.841506	MED12	Teff	Stimulated	Not Stimulation Responsive
ENSG00000087274.19	0.308523	MED12	Teff	Stimulated	Not Stimulation Responsive
ENSG00000087269.16	-0.550267	MED12	Teff	Stimulated	Not Stimulation Responsive
ENSG00000145220.14	-0.801477	MED12	Teff	Stimulated	Not Stimulation Responsive
ENSG00000132405.19	0.581122	MED12	Teff	Stimulated	Not Stimulation Responsive
ENSG00000125089.18	1.69249	MED12	Teff	Stimulated	Not Stimulation Responsive
ENSG00000168214.22	-1.18931	MED12	Teff	Stimulated	Upregulated
ENSG00000109689.20	0.698779	MED12	Teff	Stimulated	Not Stimulation Responsive
ENSG00000047365.13	1.09538	MED12	Teff	Stimulated	Downregulated
ENSG00000181826.10	0.793769	MED12	Teff	Stimulated	Downregulated
ENSG00000065882.18	0.806459	MED12	Teff	Stimulated	Not Stimulation Responsive
ENSG00000109787.13	1.11511	MED12	Teff	Stimulated	Downregulated
ENSG00000174125.8	3.31587	MED12	Teff	Stimulated	Downregulated
ENSG00000121895.8	-0.828093	MED12	Teff	Stimulated	Not Stimulation Responsive
ENSG00000163682.17	-0.427485	MED12	Teff	Stimulated	Not Stimulation Responsive
ENSG00000121897.15	-1.13205	MED12	Teff	Stimulated	Not Stimulation Responsive
ENSG00000109814.12	-0.534848	MED12	Teff	Stimulated	Upregulated
ENSG00000163694.15	-0.969394	MED12	Teff	Stimulated	Upregulated
ENSG00000145246.14	1.32359	MED12	Teff	Stimulated	Downregulated
ENSG00000074966.11	1.42612	MED12	Teff	Stimulated	Downregulated
ENSG00000075539.15	0.290818	MED12	Teff	Stimulated	Not Stimulation Responsive
ENSG00000226950.8	-1.19449	MED12	Teff	Stimulated	Not Stimulation Responsive
ENSG00000134852.15	0.585265	MED12	Teff	Stimulated	Not Stimulation Responsive
ENSG00000128059.8	-0.480313	MED12	Teff	Stimulated	Not Stimulation Responsive
ENSG00000174780.17	-0.53272	MED12	Teff	Stimulated	Not Stimulation Responsive
ENSG00000171476.22	-1.32923	MED12	Teff	Stimulated	Not Stimulation Responsive
[truncated: 6,203 more rows]

## Sheet: Main_fig4b_fishers_IL2RA
Screen.Result	Downstream.of.MED12	Not.downstream	Condition
Regulator	13	50	Resting Teff
Non-Regulator	76	1209	Resting Teff
Regulator	16	26	Stimulated Teff
Non-Regulator	135	1171	Stimulated Teff
Regulator	22	62	Resting Treg
Non-Regulator	89	1175	Resting Treg

## Sheet: Main_fig4c_Extended_5b_HM_value
gene	Resting_Teff_MED11	Resting_Teff_MED12	Resting_Teff_MED14	Resting_Teff_MED30	Resting_Teff_MED31	Resting_Treg_MED11	Resting_Treg_MED12	Resting_Treg_MED14	Resting_Treg_MED24	Resting_Treg_MED30	Resting_Treg_MED31	Stimulated_Teff_MED11	Stimulated_Teff_MED12	Stimulated_Teff_MED14	Stimulated_Teff_MED24	Stimulated_Teff_MED30	Stimulated_Teff_MED31	Stimulated_Treg_MED11	Stimulated_Treg_MED12	Stimulated_Treg_MED14	Stimulated_Treg_MED24	Stimulated_Treg_MED30	Stimulated_Treg_MED31
ABCF1	0	0	0	0	0.319806	0	-0.25545	0	0	0	0	0.421058	0	0	0	0.518403	0.454743	0	0	0	0	0.277184	0.279527
ARID5A	0	0	0	0	0	0	0	0	0	0	0	-0.890359	-0.729506	-0.583182	-0.47482	-0.996753	-0.611541	-0.645471	-0.42888	-0.4571	0	-0.683469	-0.497276
ATF4	-0.390248	0	0	-0.348962	0	-0.609077	0	-0.365629	0	-0.536613	-0.444031	-0.614635	-0.326327	-0.25116	0	-0.370776	-0.418181	-0.570805	0	0	0	-0.503429	-0.434453
BACH2	0	0	0	0	-0.33905	-0.347122	-0.284764	-0.468916	0	-0.460309	-0.492812	0	-0.464985	0	0	0.364025	0.359216	0.342959	0	0	0	0	0
BATF	0	0.925854	0	0.613889	0	0	0	0	0	0	0	0	0	0	0	0	0	-0.583254	-0.848921	0	0	-0.370711	0
BCL11B	0	-0.271215	0	0	0	-0.249329	-0.466896	-0.178815	0	-0.284343	0	-0.370654	0	-0.234204	0	-0.552775	-0.462922	-0.498143	-0.389001	-0.300844	0	-0.499728	-0.423448
BPTF	0	0	0	0	0	0	0	0	0	0	0	0	0	0	0	0	0	0	0.225501	0	0	0	0
CBFB	0	0	0	0	0	0	0	0	0	0	0	0	0	0	0	0	0	0.247794	0.20372	0	0	0.249765	0
CEBPB	0	0	0	0	0	0	0	0	0	0	0	-0.789151	-0.841275	-0.435373	0	-0.750242	-0.523102	-0.559744	0	0	-0.618233	-0.628695	-0.694954
CEBPZ	0	0	0	0.45193	0	0.360608	0	0.287846	0	0.458659	0.515891	0	-0.395325	0	0	0.389503	0.392032	0	-0.408733	0	0	0.367296	0.462857
CREM	0.482387	0	0.57773	0.718797	0.762218	0.711799	0	0.520277	0	0.798805	0.641377	0	0	0	0	0.3088	0	0.51075	0	0	0	0.598782	0.441797
DNMT1	0	-0.332118	0	0	0	-0.248595	0	0	0	-0.460675	-0.368603	0	0	0	0	0	0	0	0	0	0	0	0
ELP2	0	0	0	0	0	0	-0.593494	0	0	0	0	0	0	0	0	0	0	0	0	0	0	0	0
ERF	0	0	0	0	0	0	0.893872	0	0	1.15993	0	0	0	0	0	0	0	0	0	0	0	0	0
ETS1	-0.497859	-0.967989	0	-0.564779	-0.360562	-0.521226	-1.0357	-0.350524	0	-0.576398	-0.276856	-0.407341	-0.704423	0	0	-0.453324	-0.294606	-0.378088	-0.760254	0	-0.306843	-0.397246	0
ETV3	0	0	0	0	0	0	0	0	0	0	0	0	0	0	0	0	-0.793587	0	0	0	0	0	0
FLI1	0	-0.364299	0	-0.332649	-0.579137	0	0	0	0	0	0	0	0	0	0	0	0	0	0	0	0	0	0
FOXN2	0	0	0	0	0	0	0	0	0	0	0	0	0.460092	0	0	0	0	0	0	0	0	0	0
FOXO1	0	0	0	-0.411457	0	-0.421126	-0.613781	0	0	-0.557968	-0.308936	0	0	0	0	0	0	0	-0.341801	0	0	0	0
FOXP1	0	0.294918	0	0	0	-0.341264	-0.239666	-0.27388	0	-0.422797	-0.4031	0.497396	0.929418	0	0.568427	0.487694	0	0	0	0	0.357628	0	0
FOXP3	0	0	0	0	0	0	-0.936824	0	0	0	0	-2.74895	-1.10011	0	0	-3.10679	-2.69648	0	0	0	0	0	0
GATA3	0	-0.297742	0	0	0	-0.185484	-0.464641	0	0	-0.188005	0	-0.242241	-1.15205	0	0.449311	0	-0.350003	-0.219453	-0.836997	0	0.430035	-0.282234	-0.234101
GFI1	0	0	0	0	0	0.430732	0.550013	0	0.497926	0.490016	0	0	0	0	0	0	-0.327202	0	0	0	0	0	0
HIVEP2	0	0	0	0	0	0	0	0	0	0	-0.324617	0.428991	0.708328	0	0	0.335372	0	0	0	0	0	0	0
HNRNPK	0	0	0	0	0	0	0	0	0	0	0	0	0	0	0	0	0	0	-0.145943	0	0	0	0
IFNGR1	0	0	0	0	0	0	0	0	0	0	0	0	0	0	0	0	0	-0.847176	0	0	0	0	0
IFNGR2	0	0	0	0	0	0	-0.720546	0	0	0	0	-0.813854	0	-0.958934	0	-0.817519	0	-1.13103	0	0	0	-1.4032	0
IKZF1	-0.249264	-0.515561	0	-0.415847	0	-0.315442	-0.592497	-0.202374	0	-0.525739	-0.19842	-0.246696	-0.491629	0	0	-0.184011	0	0	-0.450989	0	0	-0.206054	0
IKZF2	0	0	0	0	0	0	-0.292766	0	0	0	0	-0.86485	-0.618964	0	0	-0.731138	-0.981185	-0.449089	-0.574957	-0.310837	0	-0.539057	0
IKZF3	0	0	0	0	0	-0.250672	0	0	0	-0.318036	0	0.480301	1.25032	0	0	0.705588	0.813007	0	0	0	0.308984	0	0.301612
IL15RA	0	0	0	0	0	0	0	0	0	0	0	0	0.718794	0	0	0	0	0	0.886007	0	0	0	0
IL2	0	0	0	0	0	0	0	0	0	0	0	-1.34534	-1.23477	0	-1.64049	0	0	0	0	0	0	0	0
IL2RA	0.541094	0.326283	0.550835	0.696412	0.815064	-0.241178	-0.965631	0	0	-0.326434	0	0	-0.166864	0	0.472431	0.160623	0	-0.269145	-0.624727	0	0	-0.310237	0
IL2RB	0	0	0	0	0	0	-0.394883	0	0	0	0	-0.657895	-1.08839	0	0	-0.456394	-0.521754	-0.37728	-0.87173	0	-0.55595	-0.313926	0
IL4R	0	-0.399398	0	0	0	0	0	0	0	0	0	-0.787856	-0.271584	-0.547254	0	-0.848684	-0.797641	0	0	0	0	-0.446938	0
IRF1	0	-0.497406	0	0	0	-0.506992	-0.515393	0	-0.388424	-0.539819	-0.286267	0	0	0	0	0	0	0	0	0	0	-0.27336	0
IRF2	0	0	0	0	-0.374531	0	0	0	0	0	0	0	0	0	0	0	-0.462401	0	0	0	0	0	0
IRF4	0	0.46346	0	0	0	0.60293	0.5752	0	0.454507	0.614057	0	-0.317671	-0.725325	0	0	-0.275625	-0.204161	0	-0.497465	0	0	-0.18996	-0.213779
JAK3	0	0	0	0	0	0	0	0	0	0	0	0	0	0	0	0	0	0	0	0	0	-0.6316	-0.622665
JUNB	0	0	0	0	0	0	0	0	0	0	0	-0.53058	-0.265294	-0.380447	-0.39295	-0.626309	-0.298038	-0.924882	-0.90382	-0.419654	-0.572931	-1.02938	-0.495861
KLF13	0	-0.386274	0	0	-0.341121	-0.313191	-0.442404	0	0	-0.471388	-0.308681	-0.300035	0	-0.305591	0	-0.353181	-0.262003	0	0	0	0	0	0
KLF2	-1.43131	-2.37767	0	-1.93779	-1.706	-1.22775	-1.4807	-0.651034	0	-1.76261	-1.21094	0	0	0	1.45892	0	0	0	0	0	0	0	0
KLF3	-0.721261	-0.748702	0	-0.860898	-0.891013	-1.2294	-1.18496	-0.506467	0	-1.24892	-1.05204	0	1.11511	0	0	0	0	-0.486634	-0.546025	0	0	0	-0.665658
KLF6	0	0	0	0	0.29393	0	0	0	0	0	0.220718	-0.254574	0	0	0	-0.343718	-0.376786	0	0	0	0	-0.235036	0
KMT2A	0.467304	0.456286	0	0.470999	0.315124	0	0	0	0	0.289593	0	0	0.360457	0	0	0	0	0	0	0	0	0	0
LEF1	0	0	0	0	0	0	-0.293149	-0.205513	0	0	0	0	0.434772	0	0	0.416247	0	0	0	0	0	0	0
MBD2	0	0	0	0	0	0	0	0	0	0	0	0.414549	0.255575	0.250973	0.287713	0.511247	0.392706	0.238439	0	0	0.334611	0	0
MED11	0	0	0	0	0	-1.51543	0	0	0	-1.22002	0	0	0	0	0	0	0	-1.196	0	0	0	0	0
MED12	0	0	0	0	0	0	-1.77397	0	0	0	0	0	-1.17186	0	0	0	0	0	-1.46266	0	0	0	-1.07945
MED30	0	0	0	-1.30452	0	0	0	0	0	-1.57533	0	0	0	0	0	-0.963138	0	0	0	0	0	-1.13693	0
MEF2D	0	0	0	0	0	0	0	0	0	0	0	0	0	-0.814602	0	0	0	0	0	0	0	0	0
MYB	0	0	0	0	0	0	-0.338664	0	0	-0.36906	0	0.665895	0.571726	0.470776	0.657765	0.546156	0.509883	0	0	0.434804	0	0	0
MYC	-1.3661	-2.5148	0	-1.80405	-1.4427	-1.28798	-2.27639	-0.603099	-0.716715	-1.54828	-1.01256	-0.774231	-1.63302	0	0	-0.71467	0	-1.33692	-1.8308	0	-1.19464	-1.26619	-0.885982
NFIL3	0	0	0	0	0	0	0.6265	0	0	0	0	-1.02568	-0.842409	-0.399695	0	-1.24509	-0.993218	0	0	0	0	-0.702149	-0.869465
NFKB2	0	0	0	0	0	0	0	0	0	0	0	0	0	0	0	-0.672739	0	-1.0235	-0.797208	0	0	-0.93847	-1.07851
NR2C2	0	0	0	0	0	0	0	0	0	0	0	0	0	0	0	0	0	0	0.28278	0	0	0	0
NR4A3	0	0	0	0	0	0	0	0	0	0	0	-1.00679	0	-1.35268	0	0	-1.14676	-1.20975	-1.26909	0	0	-1.15739	-1.34724
PKNOX1	0	0	0	0	0	0	0	0	0	0	0	0	0	0	0	0	0	0.52549	0	0	0	0	0
PRDM1	0	0	0	0	0	0	-0.564324	0	0	-0.335658	0	0	-0.476959	0	0	0	0	0	-0.37153	0	0	0	0
PURA	0	0	0	0	0	0	0	0	0	0	0	0	0	0	0	0	0	0	0.280198	0	0	0	0
RAD21	0	0	0	0	0	0	0	0	0	-0.152792	0	0	0	0	0.224406	0	0	0	0	0	0	-0.196818	-0.208601
RBPJ	0	0	0	0	0	0	0	0	0	0	0	-0.931369	-1.18931	-0.536879	-0.387593	-0.89416	-0.696276	-0.631108	-0.594183	-0.444244	0	-0.611567	-0.535302
REST	0	0	0	0	0	0	0	0	0	0	0	0	0	0	0	0	-0.224843	-0.285834	0	0	0	0	0
RUNX1	0	0	0	0	0.49974	0.638802	0	0	0	0.819459	0.543181	0	0	0	0	0	0	0	0	0	0	0	0
RUNX3	0	0	0.316975	0	0.31335	0	0	0.237191	0	0.231706	0	0	-0.317695	0	0	0	0	0	0	0	0	0	0
RXRB	0	0	0	-0.806767	0	0	0	0	0	0	0	0	0	0	0	0	0	0	0	0	0	0	0
SATB1	0	0	0	0	0	-0.29926	-0.530636	-0.315863	0	-0.37154	0	-0.770721	-1.08149	-0.380763	-0.472519	-0.790269	-0.292508	-0.48608	-0.504022	-0.342951	-0.656804	-0.641424	0
SOCS3	0	0	0	0	0	0	0	0	0	0	0	0	0.607522	0	0	0	0	-1.59324	0	0	-1.32338	-1.45318	-1.09584
SP3	0	0	0	0	0	0	0	0	0	0	0	0	0	0	0	0	-0.327675	0	0	0	0	0	0
SRF	0.455785	0	0.360339	0.302915	0	0.405681	0.403803	0.326926	0	0	0.343649	0.530937	0.387409	0.370718	0	0.608176	0.543311	0.407409	0	0	0	0.456058	0
SS18	0	0	0	0	0	0	0.55196	0	0	0	0	0	0	0	0	0	0	0.539379	0.592983	0	0	0.484317	0
STAT3	0.498466	0.467206	0	0.698999	0.536063	0.485803	0.305885	0	0	0.504513	0.387794	-0.572698	0	-0.498312	0	-0.825082	-0.593906	0	0	0	0	0	-0.501485
STAT5A	0	0	0	-0.417572	0	0	0	0	0	0	0	-0.332278	0	0	0	0	0	0	0	0	0	0	0
STAT5B	0	0	0	-0.318779	0	0	0	0	0	0	-0.311712	0	0	0	0	-0.600634	-0.794733	-0.320891	0	0	0	-0.628597	-0.608717
STAT6	0	0	0	0	0	-0.272743	0	0	0	-0.290045	0	0	0	0	0	0	0	0	0	0	0	0	-0.360152
TAF5L	0	0	0	0	0	0	0	0	0	0	0	0.468707	0	0	0	0.566988	0.530549	0	0	0	0	0	0
TCF3	0	0	0	0	0	-0.468034	0	0	0	0	-0.483033	0	0	0	0	0	0	-0.474989	-0.471713	0	0	-0.415955	0
TFAP4	0	0	0	0	0	0	0	0	0	-1.42896	0	0	0	0	0	0	0.623579	-0.933729	-1.01304	0	0	0	0
TFDP1	0	0	0	0	0	0	0	0	0	0	0	0.322509	0	0	0	0.377335	0	0	0	0	0	0	0
TGIF2	0	0	0	0	0	0	0	0	0	-0.431604	0	-0.509613	-0.386251	0	0	-0.48591	-0.502905	-0.688809	-0.41557	0	0	-0.60321	-0.476365
TNFAIP3	0	0	-0.512487	-0.410123	0	0	-0.310146	0	0	0	0	-1.18863	-1.07838	-0.771172	-0.337031	-1.51115	-0.916187	-0.993804	-1.04458	-0.541416	-0.36285	-1.23293	-0.508167
USF2	-0.675748	0	0	-0.946915	-0.549485	-0.511206	0	0	0	-0.597874	-0.460506	-0.417289	0	0	0	-0.338538	0	0	0.336026	0	0	0	0
USP22	0	0	0	0	0	0	0.372287	0	0	0	0	0	0	0	0	0	0	0	0	0	0	0	0
YBX1	0	-0.305515	0	-0.239512	0	-0.348214	0	0	0	-0.281245	-0.205148	0.157856	0	0	0	0.191956	0.218324	0	0	0	0	0	0
ZBTB32	0	0	0	0	0	-1.29336	0	0	0	-1.47672	-1.14399	-0.724704	-1.3979	0	-0.491334	-0.948319	-0.907043	-1.05664	-1.0193	0	0	-0.838385	-1.07186
ZEB1	0.35559	0.545682	0	0.486078	0.424635	0.305348	0	0	0	0	0	0	0	0	0	0	0	0	0	0	0	0	0
ZMYND8	0	0	0	-0.487403	0	-0.38723	0	0	0	-0.446368	-0.266526	0	0	0	0	0	0	0	0	0	0	0	0
ZNF148	0	0	0	0	0	0	0	0	0	0	0	0	0	0	0	-0.207854	-0.263724	-0.224302	0	0	0	-0.206178	0
ZNF217	0	0	0	0	0	0	0.336829	0	0	0	0	0	0.304634	0	0	0	0	0	0	0	0	0	0
ZNF25	0	0	0	0	0	0	0	0	0	0	0	0	0	0	0	0	-0.75813	0	0	0	0	0	0

## Sheet: Main_fig4c_extended_5b_anno_col
Condition	cell_type	stimulation
Resting_Teff_MED12	Teff	Resting
Resting_Treg_MED12	Treg	Resting
Stimulated_Teff_MED12	Teff	Stimulated
Stimulated_Treg_MED12	Treg	Stimulated
Resting_Teff_MED30	Teff	Resting
Resting_Treg_MED30	Treg	Resting
Stimulated_Teff_MED30	Teff	Stimulated
Stimulated_Treg_MED30	Treg	Stimulated
Resting_Teff_MED11	Teff	Resting
Resting_Treg_MED11	Treg	Resting
Stimulated_Teff_MED11	Teff	Stimulated
Stimulated_Treg_MED11	Treg	Stimulated
Resting_Teff_MED31	Teff	Resting
Resting_Treg_MED31	Treg	Resting
Stimulated_Teff_MED31	Teff	Stimulated
Stimulated_Treg_MED31	Treg	Stimulated
Resting_Teff_MED14	Teff	Resting
Resting_Treg_MED14	Treg	Resting
Stimulated_Teff_MED14	Teff	Stimulated
Stimulated_Treg_MED14	Treg	Stimulated
Resting_Teff_MED24	Teff	Resting
Resting_Treg_MED24	Treg	Resting
Stimulated_Teff_MED24	Teff	Stimulated
Stimulated_Treg_MED24	Treg	Stimulated

## Sheet: Main_fig4c_extended_5b_anno_row
gene	Stimulated Teff	Resting Teff	Resting Treg
STAT5B	Positive	Positive	Positive
IL2RA	Positive	Positive	Positive
STAT5A	Positive	Positive	Positive
FOXP1	Positive	Positive	Positive
ETS1	Positive	Positive	Positive
JAK3	Positive	Positive	Positive
GATA3	Positive	Positive	Positive
KMT2A	NS	Positive	Positive
BATF	Positive	Positive	Negative
ZNF148	NS	Positive	Positive
IKZF1	NS	Positive	Positive
GFI1	NS	Positive	NS
SRF	Positive	Positive	Positive
BPTF	NS	Positive	Negative
STAT3	Positive	Positive	NS
RBPJ	Positive	Positive	NS
IL2RB	Positive	Positive	NS
BACH2	Negative	Positive	Positive
TFAP4	Positive	Positive	NS
CEBPZ	NS	Positive	NS
TCF3	NS	Positive	NS
IKZF3	NS	Positive	Positive
IRF4	Positive	Positive	Negative
REST	Positive	Positive	NS
KLF3	NS	Positive	NS
RXRB	NS	Positive	Positive
FOXP3	NS	Positive	Positive
CEBPB	NS	Positive	NS
USF2	NS	Positive	Positive
ATF4	NS	Positive	NS
ZNF25	NS	NS	Positive
ELP2	Positive	NS	NS
FLI1	NS	NS	Positive
IL15RA	NS	NS	Positive
PURA	NS	NS	Positive
ZEB1	NS	NS	Positive
MBD2	NS	NS	Positive
CREM	NS	NS	Positive
PKNOX1	NS	NS	Positive
YBX1	Positive	NS	Negative
FOXO1	NS	NS	Positive
ZMYND8	Negative	NS	NS
IL2	Negative	NS	NS
KLF6	NS	NS	Positive
NR4A3	Positive	NS	NS
SP3	NS	NS	Positive
STAT6	Negative	NS	NS
ABCF1	NS	NS	Negative
FOXN2	NS	NS	Positive
IKZF2	NS	NS	Positive
ERF	NS	NS	Negative
IL4R	Negative	NS	NS
ZBTB32	Positive	NS	NS
USP22	NS	NS	Positive
TAF5L	Positive	NS	Positive
ARID5A	Negative	NS	NS
TGIF2	NS	NS	Negative
SOCS3	Negative	NS	NS
JUNB	NS	NS	Negative
SS18	NS	NS	Positive
ETV3	NS	NS	Negative
NFIL3	NS	Negative	NS
IFNGR2	Negative	NS	NS
MED30	NS	NS	Positive
NFKB2	Positive	NS	NS
RAD21	NS	NS	Negative
RUNX1	NS	NS	Negative
NR2C2	NS	NS	Negative
MYC	NS	NS	Negative
LEF1	Negative	NS	NS
DNMT1	NS	NS	Positive
IFNGR1	NS	Negative	NS
RUNX3	NS	Negative	NS
MED11	NS	Negative	Positive
IRF1	Negative	Negative	Negative
PRDM1	Positive	Negative	NS
HNRNPK	NS	Negative	Negative
BCL11B	NS	Negative	NS
SATB1	NS	Negative	Negative
MEF2D	NS	Negative	Negative
TNFAIP3	NS	Negative	NS
IRF2	Negative	Negative	Negative
TFDP1	NS	Negative	Negative
KLF2	NS	Negative	Negative
KLF13	NS	Negative	Negative
ZNF217	NS	Negative	Negative
MYB	NS	Negative	Negative
HIVEP2	NS	Negative	NS
MED12	Positive	Negative	Positive
CBFB	Positive	Negative	Negative

## Sheet: Main_fig4d_bulk_RNA_edges
KO	gene_name	log2FoldChange	padj	assay	condition
MED12	IRF4	0.46346	1.46532	RNA	Resting Teff
MED12	IL2RA	0.326283	1.46599	RNA	Resting Teff
MED12	GATA3	-0.297742	2.78425	RNA	Resting Teff
MED12	BATF	0.925854	3.80093	RNA	Resting Teff
MED12	KLF2	-2.37767	34.0791	RNA	Resting Teff
IL2RA	IL2RA	-3.1775	3.451	Screen	Resting Teff
GATA3	IL2RA	-0.95076	3.451	Screen	Resting Teff
BATF	IL2RA	-0.67685	3.451	Screen	Resting Teff
IRF4	IL2RA	-0.56828	2.2423	Screen	Resting Teff
SOCS3	IL2RA	NA	NA	Screen	Resting Teff
KLF2	IL2RA	1.5795	3.53611	Screen	Resting Teff
MYB	IL2RA	1.3944	3.53611	Screen	Resting Teff
MED12	IL2RA	2.2103	3.53611	Screen	Resting Teff
MED12	IRF4	-0.725325	22.3769	RNA	Stimulated Teff
MED12	MYB	0.571726	4.37372	RNA	Stimulated Teff
MED12	IL2RA	-0.166864	1.32001	RNA	Stimulated Teff
MED12	GATA3	-1.15205	44.6561	RNA	Stimulated Teff
MED12	SOCS3	0.607522	3.17564	RNA	Stimulated Teff
MED12	MED12	-1.17186	2.1465	RNA	Stimulated Teff
IL2RA	IL2RA	-3.4168	3.34679	Screen	Stimulated Teff
GATA3	IL2RA	-2.4693	3.34679	Screen	Stimulated Teff
BATF	IL2RA	-1.5659	3.34679	Screen	Stimulated Teff
IRF4	IL2RA	-1.2618	2.78252	Screen	Stimulated Teff
SOCS3	IL2RA	1.303	3.08355	Screen	Stimulated Teff
KLF2	IL2RA	NA	NA	Screen	Stimulated Teff
MYB	IL2RA	NA	NA	Screen	Stimulated Teff
MED12	IL2RA	-0.64037	1.97997	Screen	Stimulated Teff
MED12	IRF4	0.5752	6.2622	RNA	Resting Treg
MED12	MYB	-0.338664	1.47238	RNA	Resting Treg
MED12	IL2RA	-0.965631	47.3112	RNA	Resting Treg
MED12	GATA3	-0.464641	13.7989	RNA	Resting Treg
MED12	KLF2	-1.4807	30.4692	RNA	Resting Treg
MED12	MED12	-1.77397	4.6337	RNA	Resting Treg
IL2RA	IL2RA	-2.8099	3.60555	Screen	Resting Treg
GATA3	IL2RA	-0.48623	2.0475	Screen	Resting Treg
BATF	IL2RA	0.52973	3.62709	Screen	Resting Treg
IRF4	IL2RA	0.7938	3.18977	Screen	Resting Treg
SOCS3	IL2RA	NA	NA	Screen	Resting Treg
KLF2	IL2RA	2.0033	3.62709	Screen	Resting Treg
MYB	IL2RA	1.4053	3.62709	Screen	Resting Treg
MED12	IL2RA	-1.0841	3.60555	Screen	Resting Treg
