# Supplementary material for: Central control of dynamic gene circuits governs T cell rest and activation
Source: Nature. 2024 Dec 11;637(8047):930–9. doi: 10.1038/s41586-024-08314-y (PMC11754113; doi:10.1038/s41586-024-08314-y)
Supplement: Supplementary file 7 — Source Data Fig. 5 [file 41586_2024_8314_MOESM7_ESM.xlsx]

## Sheet: Main_5b_H3K4me3_volcano
id	log2FoldChange	padj	cell_type	stimulation	target	Gene.name	category
1	0.023983	0.993846	Teff	Resting	H3K4me3	SAMD11	Not significant
2	-0.176639	0.919774	Teff	Resting	H3K4me3	KLHL17	Not significant
3	0.248216	0.841807	Teff	Resting	H3K4me3	ISG15	Not significant
4	-0.437261	0.879326	Teff	Resting	H3K4me3	RNF223	Not significant
5	-0.938538	0.509311	Teff	Resting	H3K4me3	RNF223	Not significant
6	-0.0980441	0.976507	Teff	Resting	H3K4me3	C1orf159	Not significant
7	-0.674369	0.399625	Teff	Resting	H3K4me3	TNFRSF18	Not significant
8	-0.00630511	0.998109	Teff	Resting	H3K4me3	TNFRSF4	Not significant
9	-0.0263641	0.993362	Teff	Resting	H3K4me3	B3GALT6	Not significant
10	-0.00423866	0.998225	Teff	Resting	H3K4me3	UBE2J2	Not significant
11	-0.597972	0.05428	Teff	Resting	H3K4me3	PUSL1	Not significant
12	-0.0871803	0.967403	Teff	Resting	H3K4me3	CPTP	Not significant
13	-0.0787143	0.986638	Teff	Resting	H3K4me3	DVL1	Not significant
14	-0.119426	0.953763	Teff	Resting	H3K4me3	AURKAIP1	Not significant
15	0.0553317	0.975925	Teff	Resting	H3K4me3	CCNL2	Not significant
16	0.16295	0.906636	Teff	Resting	H3K4me3	MRPL20	Not significant
17	0.111296	0.953763	Teff	Resting	H3K4me3	ATAD3B	Not significant
18	-0.131282	0.942053	Teff	Resting	H3K4me3	ATAD3A	Not significant
19	0.222808	0.742951	Teff	Resting	H3K4me3	SSU72	Not significant
20	-0.220182	0.870474	Teff	Resting	H3K4me3	MIB2	Not significant
21	0.0349437	0.993362	Teff	Resting	H3K4me3	CDK11B	Not significant
22	-0.0751975	0.975925	Teff	Resting	H3K4me3	SLC35E2B	Not significant
23	-0.0907195	0.975925	Teff	Resting	H3K4me3	CDK11A	Not significant
24	0.132733	0.944114	Teff	Resting	H3K4me3	CDK11A	Not significant
25	-0.134145	0.955233	Teff	Resting	H3K4me3	NADK	Not significant
26	-0.0348531	0.988431	Teff	Resting	H3K4me3	GNB1	Not significant
27	-0.436826	0.000307846	Teff	Resting	H3K4me3	SKI	Significant- No high confidence peak
28	0.173062	0.934376	Teff	Resting	H3K4me3	RER1	Not significant
29	-0.216625	0.904415	Teff	Resting	H3K4me3	PEX10	Not significant
30	-0.6568	0.00721469	Teff	Resting	H3K4me3	PANK4	Significant- No high confidence peak
31	-0.962552	0.000371156	Teff	Resting	H3K4me3	TNFRSF14	Significant- No high confidence peak
32	-0.277849	0.640563	Teff	Resting	H3K4me3	TNFRSF14	Not significant
33	-0.503207	0.124375	Teff	Resting	H3K4me3	PRXL2B	Not significant
34	-0.117145	0.953763	Teff	Resting	H3K4me3	TPRG1L	Not significant
35	-0.162937	0.942053	Teff	Resting	H3K4me3	LRRC47	Not significant
36	-0.225438	0.854063	Teff	Resting	H3K4me3	DFFB	Not significant
37	-0.0103228	0.994864	Teff	Resting	H3K4me3	C1orf174	Not significant
38	0.0265957	0.98953	Teff	Resting	H3K4me3	KCNAB2	Not significant
39	-0.158317	0.845893	Teff	Resting	H3K4me3	KCNAB2	Not significant
40	-0.173796	0.900242	Teff	Resting	H3K4me3	RPL22	Not significant
41	0.732093	0.0847814	Teff	Resting	H3K4me3	RNF207	Not significant
42	-0.00133644	0.999775	Teff	Resting	H3K4me3	ICMT	Not significant
43	-0.205785	0.943807	Teff	Resting	H3K4me3	ACOT7	Not significant
44	-0.987493	1.15884e-06	Teff	Resting	H3K4me3	TNFRSF25	Significant- No high confidence peak
45	-0.0629268	0.983682	Teff	Resting	H3K4me3	NOL9	Not significant
46	0.270198	0.754342	Teff	Resting	H3K4me3	ZBTB48	Not significant
47	-0.320745	0.0438402	Teff	Resting	H3K4me3	KLHL21	Significant- No high confidence peak
48	0.165737	0.767245	Teff	Resting	H3K4me3	PHF13	Not significant
49	0.0211267	0.994864	Teff	Resting	H3K4me3	THAP3	Not significant
50	0.367595	0.761902	Teff	Resting	H3K4me3	DNAJC11	Not significant
51	0.0620678	0.979719	Teff	Resting	H3K4me3	CAMTA1	Not significant
52	0.1209	0.966778	Teff	Resting	H3K4me3	VAMP3	Not significant
53	-0.129161	0.953887	Teff	Resting	H3K4me3	PARK7	Not significant
54	0.156351	0.819524	Teff	Resting	H3K4me3	RERE	Not significant
55	0.436386	0.821429	Teff	Resting	H3K4me3	RERE	Not significant
56	0.18933	0.901495	Teff	Resting	H3K4me3	RERE	Not significant
57	-0.297414	0.316614	Teff	Resting	H3K4me3	ENO1	Not significant
58	-0.642812	0.528817	Teff	Resting	H3K4me3	CA6	Not significant
59	-0.332144	0.707946	Teff	Resting	H3K4me3	H6PD	Not significant
60	-0.217301	0.943337	Teff	Resting	H3K4me3	H6PD	Not significant
61	-0.171918	0.94791	Teff	Resting	H3K4me3	SPSB1	Not significant
62	-0.0297243	0.994864	Teff	Resting	H3K4me3	SLC25A33	Not significant
63	-0.569309	0.354142	Teff	Resting	H3K4me3	TMEM201	Not significant
64	-0.592309	0.0201019	Teff	Resting	H3K4me3	PIK3CD	Significant- No high confidence peak
65	-0.20886	0.638831	Teff	Resting	H3K4me3	PIK3CD	Not significant
66	0.018497	0.994864	Teff	Resting	H3K4me3	CLSTN1	Not significant
67	-0.148965	0.943856	Teff	Resting	H3K4me3	CTNNBIP1	Not significant
68	0.401539	0.488416	Teff	Resting	H3K4me3	NMNAT1	Not significant
69	-0.0109255	0.994864	Teff	Resting	H3K4me3	UBE4B	Not significant
70	0.260781	0.758588	Teff	Resting	H3K4me3	KIF1B	Not significant
71	-0.41562	0.490553	Teff	Resting	H3K4me3	PGD	Not significant
72	-0.0151025	0.994864	Teff	Resting	H3K4me3	DFFA	Not significant
73	0.0311538	0.993362	Teff	Resting	H3K4me3	PEX14	Not significant
74	-0.34817	0.646754	Teff	Resting	H3K4me3	CASZ1	Not significant
75	-0.0552312	0.9865	Teff	Resting	H3K4me3	AL109811.3	Not significant
76	-0.456931	0.337804	Teff	Resting	H3K4me3	SRM	Not significant
77	0.225624	0.832781	Teff	Resting	H3K4me3	EXOSC10	Not significant
78	0.136599	0.943856	Teff	Resting	H3K4me3	MTOR	Not significant
79	-0.436182	0.361481	Teff	Resting	H3K4me3	UBIAD1	Not significant
80	0.0551964	0.992744	Teff	Resting	H3K4me3	FBXO6	Not significant
81	-0.167978	0.940776	Teff	Resting	H3K4me3	MAD2L2	Not significant
82	-0.128664	0.946029	Teff	Resting	H3K4me3	CLCN6	Not significant
83	0.287805	0.671663	Teff	Resting	H3K4me3	KIAA2013	Not significant
84	0.0475971	0.992744	Teff	Resting	H3K4me3	MFN2	Not significant
85	-0.0109341	0.996331	Teff	Resting	H3K4me3	MIIP	Not significant
86	0.388583	0.843251	Teff	Resting	H3K4me3	TNFRSF8	Not significant
87	-0.441827	0.0505026	Teff	Resting	H3K4me3	TNFRSF1B	Not significant
88	0.210061	0.838798	Teff	Resting	H3K4me3	VPS13D	Not significant
89	0.186946	0.680424	Teff	Resting	H3K4me3	DHRS3	Not significant
90	-0.0626777	0.982198	Teff	Resting	H3K4me3	PRDM2	Not significant
91	-0.01182	0.994864	Teff	Resting	H3K4me3	PRDM2	Not significant
92	0.413244	0.0486536	Teff	Resting	H3K4me3	EFHD2	Significant- No high confidence peak
93	-0.123812	0.925071	Teff	Resting	H3K4me3	DNAJC16	Not significant
94	-0.26471	0.719304	Teff	Resting	H3K4me3	DDI2	Not significant
95	-0.0584831	0.987208	Teff	Resting	H3K4me3	PLEKHM2	Not significant
96	-0.271807	0.642019	Teff	Resting	H3K4me3	SPEN	Not significant
97	0.052366	0.975731	Teff	Resting	H3K4me3	SPEN	Not significant
98	-0.227075	0.871389	Teff	Resting	H3K4me3	ZBTB17	Not significant
99	0.223157	0.700671	Teff	Resting	H3K4me3	FBXO42	Not significant
100	0.261689	0.642139	Teff	Resting	H3K4me3	SZRD1	Not significant
101	-0.0447311	0.988431	Teff	Resting	H3K4me3	NECAP2	Not significant
102	-0.54353	0.497774	Teff	Resting	H3K4me3	NBPF1	Not significant
103	-0.0674944	0.967968	Teff	Resting	H3K4me3	NBPF1	Not significant
104	-0.285098	0.813732	Teff	Resting	H3K4me3	NA	Not significant
105	-0.0390742	0.993362	Teff	Resting	H3K4me3	SDHB	Not significant
106	-0.0521955	0.975925	Teff	Resting	H3K4me3	RCC2	Not significant
107	-0.111868	0.926904	Teff	Resting	H3K4me3	IFFO2	Not significant
108	0.0630245	0.975925	Teff	Resting	H3K4me3	UBR4	Not significant
109	-0.271735	0.701263	Teff	Resting	H3K4me3	MRTO4	Not significant
110	-0.132304	0.971139	Teff	Resting	H3K4me3	PQLC2	Not significant
111	-0.18239	0.675667	Teff	Resting	H3K4me3	MINOS1	Not significant
112	0.222637	0.910894	Teff	Resting	H3K4me3	MINOS1-NBL1	Not significant
113	-0.437074	0.55393	Teff	Resting	H3K4me3	NBL1	Not significant
114	0.154707	0.948986	Teff	Resting	H3K4me3	TMCO4	Not significant
115	-0.30048	0.748335	Teff	Resting	H3K4me3	OTUD3	Not significant
116	0.0586617	0.991795	Teff	Resting	H3K4me3	MUL1	Not significant
117	-0.041731	0.989103	Teff	Resting	H3K4me3	DDOST	Not significant
118	0.123959	0.901133	Teff	Resting	H3K4me3	HP1BP3	Not significant
119	0.30333	0.723676	Teff	Resting	H3K4me3	EIF4G3	Not significant
120	-0.265518	0.832117	Teff	Resting	H3K4me3	ECE1	Not significant
121	-0.0119749	0.994864	Teff	Resting	H3K4me3	ECE1	Not significant
122	0.228556	0.640358	Teff	Resting	H3K4me3	USP48	Not significant
123	-0.165679	0.943856	Teff	Resting	H3K4me3	CDC42	Not significant
124	-0.118156	0.946029	Teff	Resting	H3K4me3	CDC42	Not significant
125	-0.0112393	0.997176	Teff	Resting	H3K4me3	ZBTB40	Not significant
126	-0.0704727	0.972446	Teff	Resting	H3K4me3	KDM1A	Not significant
127	0.204912	0.843838	Teff	Resting	H3K4me3	LUZP1	Not significant
128	0.114512	0.904415	Teff	Resting	H3K4me3	HNRNPR	Not significant
129	0.0875555	0.953763	Teff	Resting	H3K4me3	ZNF436	Not significant
130	-0.133292	0.925071	Teff	Resting	H3K4me3	E2F2	Not significant
131	0.0288845	0.993362	Teff	Resting	H3K4me3	ID3	Not significant
132	0.253646	0.683746	Teff	Resting	H3K4me3	RPL11	Not significant
133	0.25514	0.554602	Teff	Resting	H3K4me3	ELOA	Not significant
134	-0.0269283	0.993858	Teff	Resting	H3K4me3	PITHD1	Not significant
135	-0.0202784	0.994864	Teff	Resting	H3K4me3	LYPLA2	Not significant
136	0.0225268	0.994864	Teff	Resting	H3K4me3	GALE	Not significant
137	0.199611	0.91749	Teff	Resting	H3K4me3	HMGCL	Not significant
138	0.293283	0.311512	Teff	Resting	H3K4me3	PNRC2	Not significant
139	0.161022	0.909496	Teff	Resting	H3K4me3	SRSF10	Not significant
140	-0.24938	0.7489	Teff	Resting	H3K4me3	NIPAL3	Not significant
141	-0.136257	0.897756	Teff	Resting	H3K4me3	RCAN3	Not significant
142	0.123445	0.920865	Teff	Resting	H3K4me3	SRRM1	Not significant
143	0.297979	0.675667	Teff	Resting	H3K4me3	CLIC4	Not significant
144	0.0141436	0.994864	Teff	Resting	H3K4me3	RUNX3	Not significant
145	-0.345954	0.527045	Teff	Resting	H3K4me3	RUNX3	Not significant
146	-0.111968	0.958023	Teff	Resting	H3K4me3	SYF2	Not significant
147	-0.0338036	0.990745	Teff	Resting	H3K4me3	RSRP1	Not significant
148	0.00550795	0.997429	Teff	Resting	H3K4me3	RHD	Not significant
149	0.0856323	0.926904	Teff	Resting	H3K4me3	TMEM50A	Not significant
150	0.220961	0.649012	Teff	Resting	H3K4me3	MACO1	Not significant
151	-0.514477	0.333136	Teff	Resting	H3K4me3	LDLRAP1	Not significant
152	-0.292928	0.637414	Teff	Resting	H3K4me3	MAN1C1	Not significant
153	-0.0671127	0.975925	Teff	Resting	H3K4me3	MTFR1L	Not significant
154	0.163335	0.919688	Teff	Resting	H3K4me3	STMN1	Not significant
155	0.211899	0.723676	Teff	Resting	H3K4me3	PDIK1L	Not significant
156	-0.851672	0.291957	Teff	Resting	H3K4me3	ZNF593	Not significant
157	0.0998316	0.966572	Teff	Resting	H3K4me3	CEP85	Not significant
158	-0.435942	0.31501	Teff	Resting	H3K4me3	SH3BGRL3	Not significant
159	-0.898094	3.46508e-12	Teff	Resting	H3K4me3	CD52	Significant- MED12 bound
160	-0.267502	0.919774	Teff	Resting	H3K4me3	DHDDS	Not significant
161	0.196953	0.837182	Teff	Resting	H3K4me3	HMGN2	Not significant
162	-0.185935	0.927487	Teff	Resting	H3K4me3	RPS6KA1	Not significant
163	-0.276714	0.784668	Teff	Resting	H3K4me3	RPS6KA1	Not significant
164	-0.328376	0.767479	Teff	Resting	H3K4me3	ARID1A	Not significant
165	-0.011481	0.994864	Teff	Resting	H3K4me3	ARID1A	Not significant
166	0.0553788	0.988431	Teff	Resting	H3K4me3	PIGV	Not significant
167	-0.0517658	0.988316	Teff	Resting	H3K4me3	ZDHHC18	Not significant
168	-0.216414	0.919774	Teff	Resting	H3K4me3	SFN	Not significant
169	-0.047055	0.991456	Teff	Resting	H3K4me3	GPN2	Not significant
170	0.134636	0.953887	Teff	Resting	H3K4me3	GPATCH3	Not significant
171	0.0392995	0.993362	Teff	Resting	H3K4me3	NUDC	Not significant
172	0.0898674	0.969191	Teff	Resting	H3K4me3	WDTC1	Not significant
173	-0.0801358	0.979509	Teff	Resting	H3K4me3	TMEM222	Not significant
174	-0.931613	7.33841e-06	Teff	Resting	H3K4me3	SYTL1	Significant- No high confidence peak
175	-0.0263847	0.992744	Teff	Resting	H3K4me3	WASF2	Not significant
176	-0.0480754	0.992744	Teff	Resting	H3K4me3	AHDC1	Not significant
177	-0.162525	0.967403	Teff	Resting	H3K4me3	IFI6	Not significant
178	0.262341	0.781276	Teff	Resting	H3K4me3	FAM76A	Not significant
179	0.109522	0.953015	Teff	Resting	H3K4me3	STX12	Not significant
180	0.15815	0.90522	Teff	Resting	H3K4me3	PPP1R8	Not significant
181	-0.403153	0.193092	Teff	Resting	H3K4me3	THEMIS2	Not significant
182	0.186537	0.934376	Teff	Resting	H3K4me3	RPA2	Not significant
183	-0.138751	0.934853	Teff	Resting	H3K4me3	EYA3	Not significant
184	0.115889	0.968101	Teff	Resting	H3K4me3	DNAJC8	Not significant
185	0.0831118	0.967403	Teff	Resting	H3K4me3	ATP5IF1	Not significant
186	0.132321	0.934467	Teff	Resting	H3K4me3	SESN2	Not significant
187	-0.219595	0.932124	Teff	Resting	H3K4me3	MED18	Not significant
188	0.0531485	0.987208	Teff	Resting	H3K4me3	PHACTR4	Not significant
189	0.0274955	0.992744	Teff	Resting	H3K4me3	RCC1	Not significant
190	0.0530046	0.985515	Teff	Resting	H3K4me3	TRNAU1AP	Not significant
191	-0.168338	0.837182	Teff	Resting	H3K4me3	RAB42	Not significant
192	0.0218159	0.994066	Teff	Resting	H3K4me3	TAF12	Not significant
193	0.120491	0.944114	Teff	Resting	H3K4me3	GMEB1	Not significant
194	-0.0892168	0.953015	Teff	Resting	H3K4me3	YTHDF2	Not significant
195	0.0281309	0.994864	Teff	Resting	H3K4me3	EPB41	Not significant
196	-0.353572	0.398029	Teff	Resting	H3K4me3	EPB41	Not significant
197	0.235243	0.678165	Teff	Resting	H3K4me3	SRSF4	Not significant
198	-0.364654	0.0352916	Teff	Resting	H3K4me3	LAPTM5	Significant- No high confidence peak
199	0.243528	0.516979	Teff	Resting	H3K4me3	PUM1	Not significant
200	0.168152	0.793173	Teff	Resting	H3K4me3	ZCCHC17	Not significant
201	-0.137396	0.944114	Teff	Resting	H3K4me3	PEF1	Not significant
202	0.103303	0.938115	Teff	Resting	H3K4me3	PTP4A2	Not significant
203	0.255106	0.41477	Teff	Resting	H3K4me3	KHDRBS1	Not significant
204	-0.226442	0.898276	Teff	Resting	H3K4me3	TMEM39B	Not significant
205	0.0284853	0.992744	Teff	Resting	H3K4me3	KPNA6	Not significant
206	-0.125566	0.967401	Teff	Resting	H3K4me3	TXLNA	Not significant
207	0.0427039	0.992744	Teff	Resting	H3K4me3	EIF3I	Not significant
208	0.131579	0.982912	Teff	Resting	H3K4me3	FAM167B	Not significant
209	-0.426207	0.000103051	Teff	Resting	H3K4me3	LCK	Significant- No high confidence peak
210	-0.0438831	0.988431	Teff	Resting	H3K4me3	HDAC1	Not significant
211	-0.106619	0.973446	Teff	Resting	H3K4me3	BSDC1	Not significant
212	-0.126309	0.927487	Teff	Resting	H3K4me3	RBBP4	Not significant
213	0.13259	0.817873	Teff	Resting	H3K4me3	S100PBP	Not significant
214	0.0779555	0.958023	Teff	Resting	H3K4me3	RNF19B	Not significant
215	0.0328521	0.9941	Teff	Resting	H3K4me3	AK2	Not significant
216	-0.259746	0.906636	Teff	Resting	H3K4me3	AZIN2	Not significant
217	-0.65347	0.193092	Teff	Resting	H3K4me3	TRIM62	Not significant
218	0.136603	0.943856	Teff	Resting	H3K4me3	ZNF362	Not significant
219	0.0400177	0.991795	Teff	Resting	H3K4me3	PHC2	Not significant
220	0.227734	0.80798	Teff	Resting	H3K4me3	SMIM12	Not significant
221	-0.0390653	0.991909	Teff	Resting	H3K4me3	TMEM35B	Not significant
222	0.109588	0.965954	Teff	Resting	H3K4me3	ZMYM1	Not significant
223	0.339533	0.0761435	Teff	Resting	H3K4me3	SFPQ	Not significant
224	0.0906195	0.978263	Teff	Resting	H3K4me3	ZMYM4	Not significant
225	-0.0591619	0.975925	Teff	Resting	H3K4me3	NCDN	Not significant
226	0.0967822	0.966572	Teff	Resting	H3K4me3	PSMB2	Not significant
227	0.0553204	0.989453	Teff	Resting	H3K4me3	C1orf216	Not significant
228	-0.0171325	0.994864	Teff	Resting	H3K4me3	CLSPN	Not significant
229	0.251716	0.710831	Teff	Resting	H3K4me3	AGO4	Not significant
230	0.0107813	0.997349	Teff	Resting	H3K4me3	AGO1	Not significant
231	0.0933862	0.957152	Teff	Resting	H3K4me3	AGO3	Not significant
232	0.172113	0.931868	Teff	Resting	H3K4me3	ADPRHL2	Not significant
233	-0.308841	0.754262	Teff	Resting	H3K4me3	TRAPPC3	Not significant
234	-0.108953	0.852982	Teff	Resting	H3K4me3	MAP7D1	Not significant
235	-0.326883	0.868992	Teff	Resting	H3K4me3	MAP7D1	Not significant
236	0.04619	0.988316	Teff	Resting	H3K4me3	THRAP3	Not significant
237	-0.0456241	0.993362	Teff	Resting	H3K4me3	SH3D21	Not significant
238	-0.112574	0.944306	Teff	Resting	H3K4me3	STK40	Not significant
239	-0.176873	0.930094	Teff	Resting	H3K4me3	LSM10	Not significant
240	0.0547073	0.988431	Teff	Resting	H3K4me3	MRPS15	Not significant
241	-0.145239	0.637637	Teff	Resting	H3K4me3	ZC3H12A	Not significant
242	0.101984	0.951938	Teff	Resting	H3K4me3	MEAF6	Not significant
243	-0.195382	0.942053	Teff	Resting	H3K4me3	SNIP1	Not significant
244	-0.245044	0.903667	Teff	Resting	H3K4me3	GNL2	Not significant
245	0.3156	0.283084	Teff	Resting	H3K4me3	CDCA8	Not significant
246	-0.0437242	0.988431	Teff	Resting	H3K4me3	C1orf122	Not significant
247	0.076151	0.975925	Teff	Resting	H3K4me3	MTF1	Not significant
248	-0.424073	0.446203	Teff	Resting	H3K4me3	INPP5B	Not significant
249	0.0916645	0.967403	Teff	Resting	H3K4me3	SF3A3	Not significant
250	0.175727	0.94791	Teff	Resting	H3K4me3	FHL3	Not significant
251	0.219022	0.919637	Teff	Resting	H3K4me3	UTP11	Not significant
252	-0.047194	0.982198	Teff	Resting	H3K4me3	RRAGC	Not significant
253	-0.120085	0.953763	Teff	Resting	H3K4me3	MYCBP	Not significant
254	0.218708	0.638884	Teff	Resting	H3K4me3	AKIRIN1	Not significant
255	-0.080804	0.972863	Teff	Resting	H3K4me3	NDUFS5	Not significant
256	0.544491	0.384109	Teff	Resting	H3K4me3	MACF1	Not significant
257	0.368976	0.500101	Teff	Resting	H3K4me3	MACF1	Not significant
258	-0.0177883	0.994864	Teff	Resting	H3K4me3	PABPC4	Not significant
259	-0.0127843	0.997349	Teff	Resting	H3K4me3	PPIE	Not significant
260	0.0177029	0.994864	Teff	Resting	H3K4me3	TRIT1	Not significant
261	-0.382336	0.943856	Teff	Resting	H3K4me3	MFSD2A	Not significant
262	-0.206363	0.639303	Teff	Resting	H3K4me3	CAP1	Not significant
263	0.0851158	0.962127	Teff	Resting	H3K4me3	RLF	Not significant
264	0.113518	0.94791	Teff	Resting	H3K4me3	ZMPSTE24	Not significant
265	-0.0503224	0.981236	Teff	Resting	H3K4me3	SMAP2	Not significant
266	0.223914	0.900242	Teff	Resting	H3K4me3	EXO5	Not significant
267	-0.0234854	0.994864	Teff	Resting	H3K4me3	NFYC	Not significant
268	-0.0685742	0.981236	Teff	Resting	H3K4me3	CTPS1	Not significant
269	0.216197	0.91749	Teff	Resting	H3K4me3	SCMH1	Not significant
270	-0.503746	0.661108	Teff	Resting	H3K4me3	HIVEP3	Not significant
271	-0.28315	0.866568	Teff	Resting	H3K4me3	HIVEP3	Not significant
272	-0.0650862	0.972446	Teff	Resting	H3K4me3	FOXJ3	Not significant
273	0.178132	0.975925	Teff	Resting	H3K4me3	RIMKLA	Not significant
274	0.0207433	0.994864	Teff	Resting	H3K4me3	PPCS	Not significant
275	-0.0376058	0.993362	Teff	Resting	H3K4me3	PPIH	Not significant
276	0.0170312	0.994864	Teff	Resting	H3K4me3	YBX1	Not significant
277	0.0120705	0.994864	Teff	Resting	H3K4me3	AC098484.3	Not significant
278	-0.00700079	0.997429	Teff	Resting	H3K4me3	ZNF691	Not significant
279	-0.223643	0.926904	Teff	Resting	H3K4me3	SLC2A1	Not significant
280	-0.244265	0.399625	Teff	Resting	H3K4me3	SLC2A1	Not significant
281	-0.335048	0.827447	Teff	Resting	H3K4me3	CFAP57	Not significant
282	0.178428	0.895891	Teff	Resting	H3K4me3	CDC20	Not significant
283	-0.00823743	0.994864	Teff	Resting	H3K4me3	ELOVL1	Not significant
284	0.0793662	0.967403	Teff	Resting	H3K4me3	SZT2	Not significant
285	-0.102043	0.954743	Teff	Resting	H3K4me3	KDM4A	Not significant
286	0.129036	0.953763	Teff	Resting	H3K4me3	ST3GAL3	Not significant
287	-0.192112	0.922443	Teff	Resting	H3K4me3	IPO13	Not significant
288	-0.351223	0.85459	Teff	Resting	H3K4me3	DPH2	Not significant
289	-0.121221	0.931868	Teff	Resting	H3K4me3	ATP6V0B	Not significant
290	-0.74481	0.573629	Teff	Resting	H3K4me3	B4GALT2	Not significant
291	-0.214482	0.919688	Teff	Resting	H3K4me3	SLC6A9	Not significant
292	0.13507	0.962127	Teff	Resting	H3K4me3	DMAP1	Not significant
293	0.590032	0.17012	Teff	Resting	H3K4me3	TMEM53	Not significant
294	0.200048	0.907196	Teff	Resting	H3K4me3	KIF2C	Not significant
295	0.12113	0.91749	Teff	Resting	H3K4me3	RPS8	Not significant
296	-1.00408	6.19514e-10	Teff	Resting	H3K4me3	PLK3	Significant- No high confidence peak
297	-0.247079	0.922443	Teff	Resting	H3K4me3	EIF2B3	Not significant
298	-0.117794	0.937242	Teff	Resting	H3K4me3	UROD	Not significant
299	-0.0870501	0.982198	Teff	Resting	H3K4me3	ZSWIM5	Not significant
300	-0.113919	0.969191	Teff	Resting	H3K4me3	HPDL	Not significant
301	-1.32873	0.0995823	Teff	Resting	H3K4me3	HPDL	Not significant
302	-0.00278615	0.999365	Teff	Resting	H3K4me3	TOE1	Not significant
303	0.120065	0.94791	Teff	Resting	H3K4me3	TESK2	Not significant
304	-0.00968071	0.994864	Teff	Resting	H3K4me3	PRDX1	Not significant
305	-0.237963	0.868641	Teff	Resting	H3K4me3	AKR1A1	Not significant
306	0.122224	0.901133	Teff	Resting	H3K4me3	NASP	Not significant
307	-0.0144975	0.994864	Teff	Resting	H3K4me3	TMEM69	Not significant
308	0.0862099	0.979982	Teff	Resting	H3K4me3	IPP	Not significant
309	0.325709	0.790342	Teff	Resting	H3K4me3	MAST2	Not significant
310	-0.412621	0.695917	Teff	Resting	H3K4me3	POMGNT1	Not significant
311	0.0290461	0.994864	Teff	Resting	H3K4me3	RAD54L	Not significant
312	0.244613	0.2143	Teff	Resting	H3K4me3	UQCRH	Not significant
313	-0.0831059	0.978552	Teff	Resting	H3K4me3	NSUN4	Not significant
314	-0.27659	0.869166	Teff	Resting	H3K4me3	MKNK1	Not significant
315	0.0887647	0.975925	Teff	Resting	H3K4me3	MOB3C	Not significant
316	-0.0376322	0.992744	Teff	Resting	H3K4me3	ATPAF1	Not significant
317	-0.0610959	0.988431	Teff	Resting	H3K4me3	EFCAB14	Not significant
318	0.264511	0.691591	Teff	Resting	H3K4me3	STIL	Not significant
319	-0.184538	0.815391	Teff	Resting	H3K4me3	CMPK1	Not significant
320	-0.37864	0.376055	Teff	Resting	H3K4me3	FOXD2	Not significant
321	-0.120767	0.978263	Teff	Resting	H3K4me3	BEND5	Not significant
322	0.0506452	0.989103	Teff	Resting	H3K4me3	CDKN2C	Not significant
323	0.38688	0.00239645	Teff	Resting	H3K4me3	CDKN2C	Significant- No high confidence peak
324	0.606948	0.0266344	Teff	Resting	H3K4me3	CDKN2C	Significant- No high confidence peak
325	-0.0234325	0.993362	Teff	Resting	H3K4me3	RNF11	Not significant
326	0.0935559	0.958023	Teff	Resting	H3K4me3	EPS15	Not significant
327	-0.298458	0.857416	Teff	Resting	H3K4me3	OSBPL9	Not significant
328	-0.0542983	0.988316	Teff	Resting	H3K4me3	OSBPL9	Not significant
329	0.11485	0.943856	Teff	Resting	H3K4me3	NRDC	Not significant
330	-0.0913328	0.969191	Teff	Resting	H3K4me3	KTI12	Not significant
331	-0.0267174	0.989453	Teff	Resting	H3K4me3	BTF3L4	Not significant
332	0.663146	0.348575	Teff	Resting	H3K4me3	ZFYVE9	Not significant
333	0.102393	0.968101	Teff	Resting	H3K4me3	CC2D1B	Not significant
334	0.122371	0.925071	Teff	Resting	H3K4me3	PRPF38A	Not significant
335	0.0684268	0.969191	Teff	Resting	H3K4me3	TUT4	Not significant
336	-0.652049	0.370931	Teff	Resting	H3K4me3	GPX7	Not significant
337	-0.13628	0.972446	Teff	Resting	H3K4me3	COA7	Not significant
338	0.495554	0.376697	Teff	Resting	H3K4me3	ZYG11B	Not significant
339	-0.922043	0.0305295	Teff	Resting	H3K4me3	SCP2	Significant- No high confidence peak
340	0.0757364	0.982198	Teff	Resting	H3K4me3	CPT2	Not significant
341	-0.277633	0.871389	Teff	Resting	H3K4me3	MAGOH	Not significant
342	-0.0978441	0.94791	Teff	Resting	H3K4me3	LRP8	Not significant
343	0.113178	0.945103	Teff	Resting	H3K4me3	NDC1	Not significant
344	-0.0845992	0.980491	Teff	Resting	H3K4me3	YIPF1	Not significant
345	-0.0452031	0.986638	Teff	Resting	H3K4me3	LRRC42	Not significant
346	0.11588	0.852982	Teff	Resting	H3K4me3	TCEANC2	Not significant
347	0.117177	0.94791	Teff	Resting	H3K4me3	MRPL37	Not significant
348	-0.0574416	0.975925	Teff	Resting	H3K4me3	SSBP3	Not significant
349	-0.00483691	0.999365	Teff	Resting	H3K4me3	TTC4	Not significant
350	-0.0115144	0.997429	Teff	Resting	H3K4me3	PARS2	Not significant
351	0.0211725	0.994864	Teff	Resting	H3K4me3	DHCR24	Not significant
352	0.299538	0.283084	Teff	Resting	H3K4me3	USP24	Not significant
353	-0.240087	0.88766	Teff	Resting	H3K4me3	OMA1	Not significant
354	0.205585	0.894068	Teff	Resting	H3K4me3	MYSM1	Not significant
355	-0.337272	0.758203	Teff	Resting	H3K4me3	JUN	Not significant
356	-0.270901	0.879083	Teff	Resting	H3K4me3	NFIA	Not significant
357	0.151108	0.93829	Teff	Resting	H3K4me3	TM2D1	Not significant
358	-0.0479215	0.992744	Teff	Resting	H3K4me3	PATJ	Not significant
359	0.218886	0.452423	Teff	Resting	H3K4me3	USP1	Not significant
360	0.201142	0.904415	Teff	Resting	H3K4me3	DOCK7	Not significant
361	0.161934	0.938115	Teff	Resting	H3K4me3	ATG4C	Not significant
362	0.119078	0.965072	Teff	Resting	H3K4me3	ALG6	Not significant
363	0.260532	0.7489	Teff	Resting	H3K4me3	EFCAB7	Not significant
364	-0.0100487	0.994864	Teff	Resting	H3K4me3	PGM1	Not significant
365	-0.031482	0.992744	Teff	Resting	H3K4me3	JAK1	Not significant
366	0.205692	0.7489	Teff	Resting	H3K4me3	JAK1	Not significant
367	0.186706	0.829148	Teff	Resting	H3K4me3	AK4	Not significant
368	0.178248	0.957795	Teff	Resting	H3K4me3	DNAJC6	Not significant
369	0.135801	0.922443	Teff	Resting	H3K4me3	LEPR	Not significant
370	0.145443	0.713017	Teff	Resting	H3K4me3	PDE4B	Not significant
371	0.124363	0.92794	Teff	Resting	H3K4me3	MIER1	Not significant
372	0.194544	0.723971	Teff	Resting	H3K4me3	MIER1	Not significant
373	-0.00956254	0.994864	Teff	Resting	H3K4me3	SLC35D1	Not significant
374	0.06418	0.982912	Teff	Resting	H3K4me3	IL12RB2	Not significant
375	0.119076	0.813732	Teff	Resting	H3K4me3	SERBP1	Not significant
376	-0.0846475	0.945103	Teff	Resting	H3K4me3	GADD45A	Not significant
377	0.385279	0.579952	Teff	Resting	H3K4me3	DEPDC1	Not significant
378	0.21003	0.763534	Teff	Resting	H3K4me3	SRSF11	Not significant
379	0.100486	0.975731	Teff	Resting	H3K4me3	SRSF11	Not significant
380	0.123559	0.898828	Teff	Resting	H3K4me3	ANKRD13C	Not significant
381	-0.194681	0.925071	Teff	Resting	H3K4me3	CTH	Not significant
382	-0.0443261	0.992744	Teff	Resting	H3K4me3	ZRANB2	Not significant
383	-0.0669245	0.988362	Teff	Resting	H3K4me3	TYW3	Not significant
384	0.0364617	0.992744	Teff	Resting	H3K4me3	ACADM	Not significant
385	0.0239617	0.994864	Teff	Resting	H3K4me3	RABGGTB	Not significant
386	-0.186152	0.942053	Teff	Resting	H3K4me3	PIGK	Not significant
387	0.0636919	0.980886	Teff	Resting	H3K4me3	AC118549.1	Not significant
388	0.267888	0.586903	Teff	Resting	H3K4me3	USP33	Not significant
389	0.0198686	0.994864	Teff	Resting	H3K4me3	MIGA1	Not significant
390	0.195614	0.753435	Teff	Resting	H3K4me3	FUBP1	Not significant
391	2.94408	1.82149e-20	Teff	Resting	H3K4me3	IFI44L	Significant- No high confidence peak
392	1.46005	4.54929e-09	Teff	Resting	H3K4me3	IFI44	Significant- No high confidence peak
393	0.0781025	0.975925	Teff	Resting	H3K4me3	PRKACB	Not significant
394	0.320961	0.673379	Teff	Resting	H3K4me3	PRKACB	Not significant
395	0.237764	0.85459	Teff	Resting	H3K4me3	RPF1	Not significant
396	0.149552	0.834695	Teff	Resting	H3K4me3	SPATA1	Not significant
397	-0.193947	0.903667	Teff	Resting	H3K4me3	CTBS	Not significant
398	0.0810375	0.975925	Teff	Resting	H3K4me3	SSX2IP	Not significant
399	0.433684	0.104991	Teff	Resting	H3K4me3	WDR63	Not significant
400	0.051083	0.987208	Teff	Resting	H3K4me3	SYDE2	Not significant
401	-0.0348197	0.993362	Teff	Resting	H3K4me3	C1orf52	Not significant
402	0.232264	0.70754	Teff	Resting	H3K4me3	BCL10	Not significant
403	-0.271525	0.811314	Teff	Resting	H3K4me3	ZNHIT6	Not significant
404	0.139691	0.939823	Teff	Resting	H3K4me3	ODF2L	Not significant
405	-0.0201782	0.994066	Teff	Resting	H3K4me3	SH3GLB1	Not significant
406	0.131509	0.856642	Teff	Resting	H3K4me3	HS2ST1	Not significant
407	0.156245	0.723652	Teff	Resting	H3K4me3	LMO4	Not significant
408	0.100767	0.936017	Teff	Resting	H3K4me3	PKN2	Not significant
409	0.0992435	0.967968	Teff	Resting	H3K4me3	GTF2B	Not significant
410	-0.0183658	0.994864	Teff	Resting	H3K4me3	RBMXL1	Not significant
411	0.323642	0.520907	Teff	Resting	H3K4me3	GBP3	Not significant
412	0.442878	0.0385639	Teff	Resting	H3K4me3	GBP1	Significant- No high confidence peak
413	-0.0522913	0.975925	Teff	Resting	H3K4me3	GBP2	Not significant
414	0.174523	0.754707	Teff	Resting	H3K4me3	GBP4	Not significant
415	-0.0778117	0.945103	Teff	Resting	H3K4me3	GBP5	Not significant
416	-0.348165	0.360868	Teff	Resting	H3K4me3	LRRC8B	Not significant
417	0.0359035	0.986638	Teff	Resting	H3K4me3	AC093423.3	Not significant
418	-0.100249	0.967403	Teff	Resting	H3K4me3	LRRC8D	Not significant
419	0.118183	0.942053	Teff	Resting	H3K4me3	LRRC8D	Not significant
420	-0.177998	0.890903	Teff	Resting	H3K4me3	ZNF326	Not significant
421	-0.0792651	0.975731	Teff	Resting	H3K4me3	ZNF644	Not significant
422	0.039225	0.992744	Teff	Resting	H3K4me3	CDC7	Not significant
423	-0.428179	0.136475	Teff	Resting	H3K4me3	TGFBR3	Not significant
424	-0.0583143	0.975925	Teff	Resting	H3K4me3	RPAP2	Not significant
425	0.0777965	0.906636	Teff	Resting	H3K4me3	GFI1	Not significant
426	-0.113165	0.992744	Teff	Resting	H3K4me3	GFI1	Not significant
427	0.164815	0.871389	Teff	Resting	H3K4me3	RPL5	Not significant
428	-0.0626555	0.975925	Teff	Resting	H3K4me3	DIPK1A	Not significant
429	0.310548	0.527274	Teff	Resting	H3K4me3	MTF2	Not significant
430	0.0700811	0.967403	Teff	Resting	H3K4me3	CCDC18	Not significant
431	0.239583	0.230397	Teff	Resting	H3K4me3	DR1	Not significant
432	0.301337	0.397392	Teff	Resting	H3K4me3	BCAR3	Not significant
433	0.212791	0.85459	Teff	Resting	H3K4me3	DNTTIP2	Not significant
434	0.067363	0.978552	Teff	Resting	H3K4me3	GCLM	Not significant
435	-0.295718	0.695219	Teff	Resting	H3K4me3	ABCD3	Not significant
436	0.0170652	0.994864	Teff	Resting	H3K4me3	PTBP2	Not significant
437	0.0473029	0.984443	Teff	Resting	H3K4me3	DPYD	Not significant
438	0.25269	0.871389	Teff	Resting	H3K4me3	AGL	Not significant
439	0.0534678	0.991444	Teff	Resting	H3K4me3	AC118553.2	Not significant
440	0.164381	0.810473	Teff	Resting	H3K4me3	MFSD14A	Not significant
441	0.290389	0.650348	Teff	Resting	H3K4me3	TRMT13	Not significant
442	0.0471671	0.992744	Teff	Resting	H3K4me3	DBT	Not significant
443	0.0246251	0.994066	Teff	Resting	H3K4me3	RTCA	Not significant
444	-0.35743	0.0172673	Teff	Resting	H3K4me3	CDC14A	Significant- No high confidence peak
445	0.0596326	0.974434	Teff	Resting	H3K4me3	SLC30A7	Not significant
446	-0.50822	0.233642	Teff	Resting	H3K4me3	DPH5	Not significant
447	0.0517901	0.967403	Teff	Resting	H3K4me3	S1PR1	Not significant
448	0.304843	0.738506	Teff	Resting	H3K4me3	RNPC3	Not significant
449	0.0183914	0.994864	Teff	Resting	H3K4me3	PRMT6	Not significant
450	0.691046	0.151246	Teff	Resting	H3K4me3	VAV3	Not significant
451	0.165646	0.919774	Teff	Resting	H3K4me3	SLC25A24	Not significant
452	-0.0907335	0.978263	Teff	Resting	H3K4me3	FAM102B	Not significant
453	0.302256	0.197742	Teff	Resting	H3K4me3	PRPF38B	Not significant
454	0.0338891	0.992744	Teff	Resting	H3K4me3	STXBP3	Not significant
455	0.313603	0.696234	Teff	Resting	H3K4me3	GPSM2	Not significant
456	-0.0399743	0.994066	Teff	Resting	H3K4me3	CLCC1	Not significant
457	0.198623	0.843838	Teff	Resting	H3K4me3	WDR47	Not significant
458	0.0497328	0.992744	Teff	Resting	H3K4me3	TAF13	Not significant
459	0.0157258	0.994864	Teff	Resting	H3K4me3	TMEM167B	Not significant
460	-0.0982835	0.971331	Teff	Resting	H3K4me3	TMEM167B	Not significant
461	-0.280996	0.672175	Teff	Resting	H3K4me3	SARS	Not significant
462	0.428503	0.445495	Teff	Resting	H3K4me3	PSRC1	Not significant
463	0.0424841	0.988431	Teff	Resting	H3K4me3	PSMA5	Not significant
464	-0.0647828	0.989453	Teff	Resting	H3K4me3	ATXN7L2	Not significant
465	-0.184758	0.933179	Teff	Resting	H3K4me3	CYB561D1	Not significant
466	0.023134	0.994066	Teff	Resting	H3K4me3	GNAI3	Not significant
467	-0.392659	0.208084	Teff	Resting	H3K4me3	AMPD2	Not significant
468	0.0312383	0.994864	Teff	Resting	H3K4me3	GSTM4	Not significant
469	-0.523286	0.835575	Teff	Resting	H3K4me3	GSTM1	Not significant
470	-0.344623	0.168161	Teff	Resting	H3K4me3	CSF1	Not significant
471	-0.163207	0.930474	Teff	Resting	H3K4me3	AHCYL1	Not significant
472	0.114419	0.953763	Teff	Resting	H3K4me3	STRIP1	Not significant
473	-0.376568	0.527045	Teff	Resting	H3K4me3	KCNC4	Not significant
474	0.129293	0.866568	Teff	Resting	H3K4me3	RBM15	Not significant
475	0.220424	0.858794	Teff	Resting	H3K4me3	LAMTOR5	Not significant
476	-0.056139	0.953763	Teff	Resting	H3K4me3	KCNA3	Not significant
477	0.0865413	0.931402	Teff	Resting	H3K4me3	CD53	Not significant
478	0.0265757	0.992744	Teff	Resting	H3K4me3	CEPT1	Not significant
479	-1.04472	2.27947e-21	Teff	Resting	H3K4me3	CHI3L2	Significant- No high confidence peak
480	-0.090422	0.950064	Teff	Resting	H3K4me3	ATP5PB	Not significant
481	0.0453404	0.978552	Teff	Resting	H3K4me3	RAP1A	Not significant
482	-0.022504	0.994864	Teff	Resting	H3K4me3	INKA2	Not significant
483	-0.0184144	0.994864	Teff	Resting	H3K4me3	DDX20	Not significant
484	0.268806	0.858987	Teff	Resting	H3K4me3	CTTNBP2NL	Not significant
485	0.269663	0.311512	Teff	Resting	H3K4me3	CAPZA1	Not significant
486	0.140989	0.922443	Teff	Resting	H3K4me3	MOV10	Not significant
487	0.342799	0.804016	Teff	Resting	H3K4me3	RHOC	Not significant
488	0.000886542	0.999775	Teff	Resting	H3K4me3	SLC16A1	Not significant
489	-0.0630506	0.978552	Teff	Resting	H3K4me3	LRIG2	Not significant
490	-0.0705411	0.975925	Teff	Resting	H3K4me3	MAGI3	Not significant
491	0.35974	0.296301	Teff	Resting	H3K4me3	PHTF1	Not significant
492	0.164212	0.7489	Teff	Resting	H3K4me3	RSBN1	Not significant
493	-0.0672948	0.975925	Teff	Resting	H3K4me3	DCLRE1B	Not significant
494	0.118171	0.852184	Teff	Resting	H3K4me3	HIPK1	Not significant
495	-0.0728064	0.953887	Teff	Resting	H3K4me3	TRIM33	Not significant
496	0.11754	0.978552	Teff	Resting	H3K4me3	BCAS2	Not significant
497	0.181862	0.944114	Teff	Resting	H3K4me3	NRAS	Not significant
498	0.0750752	0.975925	Teff	Resting	H3K4me3	CSDE1	Not significant
499	0.0202461	0.994864	Teff	Resting	H3K4me3	SIKE1	Not significant
500	-0.15869	0.94811	Teff	Resting	H3K4me3	VANGL1	Not significant
501	-0.038771	0.988431	Teff	Resting	H3K4me3	ATP1A1	Not significant
502	-0.22894	0.779148	Teff	Resting	H3K4me3	CD58	Not significant
503	-0.156555	0.385991	Teff	Resting	H3K4me3	CD2	Not significant
504	-0.236771	0.967403	Teff	Resting	H3K4me3	CD2	Not significant
505	0.00472766	0.998109	Teff	Resting	H3K4me3	TTF2	Not significant
506	-0.0686253	0.966778	Teff	Resting	H3K4me3	MAN1A2	Not significant
507	0.165251	0.761516	Teff	Resting	H3K4me3	TENT5C	Not significant
508	-0.00071513	0.999775	Teff	Resting	H3K4me3	WDR3	Not significant
509	-0.483076	0.650348	Teff	Resting	H3K4me3	PHGDH	Not significant
510	0.057661	0.981236	Teff	Resting	H3K4me3	NOTCH2	Not significant
511	0.122819	0.962127	Teff	Resting	H3K4me3	SEC22B	Not significant
512	0.0118714	0.994864	Teff	Resting	H3K4me3	SEC22B	Not significant
513	-0.276221	0.778034	Teff	Resting	H3K4me3	SEC22B	Not significant
514	-0.338082	0.253675	Teff	Resting	H3K4me3	NA	Not significant
515	0.00378955	0.999365	Teff	Resting	H3K4me3	NBPF26	Not significant
516	-0.496026	0.311512	Teff	Resting	H3K4me3	NBPF26	Not significant
517	-0.0433446	0.981236	Teff	Resting	H3K4me3	PPIAL4A	Not significant
518	0.0667231	0.943856	Teff	Resting	H3K4me3	SRGAP2C	Not significant
519	-0.268922	0.80735	Teff	Resting	H3K4me3	SRGAP2C	Not significant
520	0.0378468	0.978226	Teff	Resting	H3K4me3	FAM72C	Not significant
521	-0.663055	0.294696	Teff	Resting	H3K4me3	PPIAL4E	Not significant
522	-0.766462	0.0721217	Teff	Resting	H3K4me3	NBPF15	Not significant
523	0.090082	0.906636	Teff	Resting	H3K4me3	FAM72D	Not significant
524	0.0687989	0.94811	Teff	Resting	H3K4me3	PPIAL4D	Not significant
525	-0.502739	0.200573	Teff	Resting	H3K4me3	PPIAL4D	Not significant
526	-0.279158	0.68982	Teff	Resting	H3K4me3	GPR89A	Not significant
527	-0.0108171	0.994864	Teff	Resting	H3K4me3	POLR3C	Not significant
528	-0.0719218	0.971408	Teff	Resting	H3K4me3	PIAS3	Not significant
529	0.074283	0.978263	Teff	Resting	H3K4me3	PEX11B	Not significant
530	0.146051	0.940834	Teff	Resting	H3K4me3	AC243547.3	Not significant
531	-0.0723979	0.975925	Teff	Resting	H3K4me3	LIX1L	Not significant
532	-0.140666	0.907751	Teff	Resting	H3K4me3	POLR3GL	Not significant
533	-0.334038	0.06865	Teff	Resting	H3K4me3	TXNIP	Not significant
534	0.345154	0.748056	Teff	Resting	H3K4me3	HJV	Not significant
535	0.100588	0.953763	Teff	Resting	H3K4me3	NOTCH2NLA	Not significant
536	-0.402445	0.626465	Teff	Resting	H3K4me3	PPIAL4H	Not significant
537	-0.148052	0.925071	Teff	Resting	H3K4me3	NBPF12	Not significant
538	0.0689533	0.962834	Teff	Resting	H3K4me3	PRKAB2	Not significant
539	0.212699	0.813732	Teff	Resting	H3K4me3	CHD1L	Not significant
540	0.440582	0.791583	Teff	Resting	H3K4me3	BCL9	Not significant
541	-0.0761087	0.988431	Teff	Resting	H3K4me3	NA	Not significant
542	-0.0455811	0.992744	Teff	Resting	H3K4me3	ACP6	Not significant
543	-0.222382	0.815391	Teff	Resting	H3K4me3	GPR89B	Not significant
544	-0.268661	0.789604	Teff	Resting	H3K4me3	NBPF11	Not significant
545	0.00658176	0.994864	Teff	Resting	H3K4me3	PPIAL4G	Not significant
546	-0.855557	0.000270491	Teff	Resting	H3K4me3	PPIAL4G	Significant- No high confidence peak
547	0.069853	0.978263	Teff	Resting	H3K4me3	NA	Not significant
548	-0.230365	0.640563	Teff	Resting	H3K4me3	PDE4DIP	Not significant
549	-0.652356	0.299261	Teff	Resting	H3K4me3	NBPF9	Not significant
550	0.145112	0.811314	Teff	Resting	H3K4me3	NBPF9	Not significant
551	-0.0728455	0.975731	Teff	Resting	H3K4me3	NA	Not significant
552	-0.387608	0.615759	Teff	Resting	H3K4me3	PPIAL4C	Not significant
553	0.0810475	0.944114	Teff	Resting	H3K4me3	PPIAL4C	Not significant
554	-0.229136	0.674003	Teff	Resting	H3K4me3	HIST2H4A	Not significant
555	-0.175309	0.71932	Teff	Resting	H3K4me3	HIST2H2AA3	Not significant
556	-0.124045	0.878526	Teff	Resting	H3K4me3	HIST2H3A	Not significant
557	-0.253064	0.615759	Teff	Resting	H3K4me3	HIST2H4B	Not significant
558	-0.357287	0.324605	Teff	Resting	H3K4me3	BOLA1	Not significant
559	-0.0564046	0.988316	Teff	Resting	H3K4me3	SF3B4	Not significant
560	0.249808	0.762158	Teff	Resting	H3K4me3	OTUD7B	Not significant
561	-0.0771672	0.982198	Teff	Resting	H3K4me3	VPS45	Not significant
562	0.194735	0.683746	Teff	Resting	H3K4me3	PLEKHO1	Not significant
563	0.172133	0.784829	Teff	Resting	H3K4me3	ANP32E	Not significant
564	0.279552	0.701263	Teff	Resting	H3K4me3	C1orf54	Not significant
565	0.0111822	0.997429	Teff	Resting	H3K4me3	MRPS21	Not significant
566	0.0688494	0.987208	Teff	Resting	H3K4me3	PRPF3	Not significant
567	0.227955	0.360076	Teff	Resting	H3K4me3	RPRD2	Not significant
568	-0.216525	0.91749	Teff	Resting	H3K4me3	TARS2	Not significant
569	-0.630015	0.257892	Teff	Resting	H3K4me3	ADAMTSL4	Not significant
570	-0.0494721	0.96216	Teff	Resting	H3K4me3	MCL1	Not significant
571	0.191521	0.88766	Teff	Resting	H3K4me3	ENSA	Not significant
572	0.0649155	0.975925	Teff	Resting	H3K4me3	ARNT	Not significant
573	0.0431506	0.98641	Teff	Resting	H3K4me3	CERS2	Not significant
574	0.143232	0.94791	Teff	Resting	H3K4me3	MINDY1	Not significant
575	-0.0826251	0.982198	Teff	Resting	H3K4me3	PRUNE1	Not significant
576	-0.220876	0.230397	Teff	Resting	H3K4me3	MLLT11	Not significant
577	-0.00172313	0.999775	Teff	Resting	H3K4me3	GABPB2	Not significant
578	-0.26245	0.678165	Teff	Resting	H3K4me3	TNFAIP8L2	Not significant
579	-0.0424097	0.992744	Teff	Resting	H3K4me3	LYSMD1	Not significant
580	0.117889	0.94791	Teff	Resting	H3K4me3	VPS72	Not significant
581	0.170777	0.784668	Teff	Resting	H3K4me3	PIP5K1A	Not significant
582	0.162536	0.92972	Teff	Resting	H3K4me3	PSMD4	Not significant
583	0.176955	0.761902	Teff	Resting	H3K4me3	ZNF687	Not significant
584	-0.0877225	0.975925	Teff	Resting	H3K4me3	PI4KB	Not significant
585	0.168568	0.944114	Teff	Resting	H3K4me3	RFX5	Not significant
586	0.192309	0.900242	Teff	Resting	H3K4me3	PSMB4	Not significant
587	0.262672	0.70754	Teff	Resting	H3K4me3	POGZ	Not significant
588	-0.128153	0.975925	Teff	Resting	H3K4me3	TUFT1	Not significant
589	0.0312676	0.992744	Teff	Resting	H3K4me3	SNX27	Not significant
590	-0.166023	0.944114	Teff	Resting	H3K4me3	OAZ3	Not significant
591	-0.085079	0.975925	Teff	Resting	H3K4me3	TDRKH	Not significant
592	-1.81158	8.83355e-11	Teff	Resting	H3K4me3	RORC	Significant- No high confidence peak
593	-0.250601	0.887441	Teff	Resting	H3K4me3	C2CD4D	Not significant
594	-0.184558	0.852184	Teff	Resting	H3K4me3	S100A10	Not significant
595	0.110956	0.922443	Teff	Resting	H3K4me3	S100A11	Not significant
596	-0.349481	0.393099	Teff	Resting	H3K4me3	S100A6	Not significant
597	-0.477335	0.460846	Teff	Resting	H3K4me3	S100A4	Not significant
598	-0.357704	0.520907	Teff	Resting	H3K4me3	CHTOP	Not significant
599	0.246232	0.819022	Teff	Resting	H3K4me3	SNAPIN	Not significant
600	0.109296	0.957152	Teff	Resting	H3K4me3	ILF2	Not significant
601	0.148353	0.945103	Teff	Resting	H3K4me3	INTS3	Not significant
602	0.0153579	0.994864	Teff	Resting	H3K4me3	GATAD2B	Not significant
603	-0.195752	0.716263	Teff	Resting	H3K4me3	DENND4B	Not significant
604	0.0851495	0.942053	Teff	Resting	H3K4me3	CRTC2	Not significant
605	0.416728	0.229509	Teff	Resting	H3K4me3	SLC39A1	Not significant
606	-0.0107655	0.994864	Teff	Resting	H3K4me3	CREB3L4	Not significant
607	-0.162482	0.80735	Teff	Resting	H3K4me3	JTB	Not significant
608	0.016518	0.994864	Teff	Resting	H3K4me3	RPS27	Not significant
609	0.173889	0.804709	Teff	Resting	H3K4me3	TPM3	Not significant
610	0.139936	0.897246	Teff	Resting	H3K4me3	UBAP2L	Not significant
611	-0.123258	0.975925	Teff	Resting	H3K4me3	HAX1	Not significant
612	-0.917164	2.59498e-08	Teff	Resting	H3K4me3	ATP8B2	Significant- No high confidence peak
613	-2.06328	1.21779e-08	Teff	Resting	H3K4me3	ATP8B2	Significant- No high confidence peak
614	-0.603227	0.041483	Teff	Resting	H3K4me3	IL6R	Significant- No high confidence peak
615	0.0684132	0.978552	Teff	Resting	H3K4me3	UBE2Q1	Not significant
616	0.147146	0.870162	Teff	Resting	H3K4me3	ADAR	Not significant
617	0.0335968	0.992744	Teff	Resting	H3K4me3	ADAR	Not significant
618	-0.259384	0.819022	Teff	Resting	H3K4me3	PMVK	Not significant
619	-0.437255	0.383774	Teff	Resting	H3K4me3	PBXIP1	Not significant
620	-0.163777	0.888839	Teff	Resting	H3K4me3	PYGO2	Not significant
621	-0.11097	0.935289	Teff	Resting	H3K4me3	CKS1B	Not significant
622	-0.0465536	0.992744	Teff	Resting	H3K4me3	FLAD1	Not significant
623	0.00895243	0.994864	Teff	Resting	H3K4me3	ZBTB7B	Not significant
624	-0.718732	0.164404	Teff	Resting	H3K4me3	ADAM15	Not significant
625	-0.247156	0.88766	Teff	Resting	H3K4me3	EFNA3	Not significant
626	-0.132414	0.934376	Teff	Resting	H3K4me3	SLC50A1	Not significant
627	-0.089408	0.975925	Teff	Resting	H3K4me3	DPM3	Not significant
628	0.0657461	0.983342	Teff	Resting	H3K4me3	TRIM46	Not significant
629	-0.0783094	0.992744	Teff	Resting	H3K4me3	MUC1	Not significant
630	-0.318032	0.839146	Teff	Resting	H3K4me3	MTX1	Not significant
631	-0.130341	0.975731	Teff	Resting	H3K4me3	GBA	Not significant
632	-0.302145	0.814769	Teff	Resting	H3K4me3	GBA	Not significant
633	-0.326877	0.919688	Teff	Resting	H3K4me3	FAM189B	Not significant
634	-0.222992	0.866568	Teff	Resting	H3K4me3	SCAMP3	Not significant
635	-0.0968152	0.975925	Teff	Resting	H3K4me3	CLK2	Not significant
636	0.241729	0.658296	Teff	Resting	H3K4me3	FDPS	Not significant
637	-0.0137602	0.994864	Teff	Resting	H3K4me3	RUSC1	Not significant
638	0.102241	0.876773	Teff	Resting	H3K4me3	ASH1L	Not significant
639	-0.341861	0.640563	Teff	Resting	H3K4me3	MSTO1	Not significant
640	0.11041	0.858987	Teff	Resting	H3K4me3	DAP3	Not significant
641	-0.415349	0.477534	Teff	Resting	H3K4me3	DAP3	Not significant
642	0.248861	0.925071	Teff	Resting	H3K4me3	GON4L	Not significant
643	-0.334967	0.864861	Teff	Resting	H3K4me3	SYT11	Not significant
644	0.0220485	0.994864	Teff	Resting	H3K4me3	RIT1	Not significant
645	0.104173	0.967403	Teff	Resting	H3K4me3	KHDC4	Not significant
646	-0.0856426	0.865347	Teff	Resting	H3K4me3	ARHGEF2	Not significant
647	0.0360904	0.992744	Teff	Resting	H3K4me3	SSR2	Not significant
648	-0.181403	0.736242	Teff	Resting	H3K4me3	LAMTOR2	Not significant
649	0.110676	0.970345	Teff	Resting	H3K4me3	LMNA	Not significant
650	0.184132	0.927873	Teff	Resting	H3K4me3	SLC25A44	Not significant
651	0.0271923	0.994864	Teff	Resting	H3K4me3	PMF1	Not significant
652	-0.10242	0.966778	Teff	Resting	H3K4me3	TMEM79	Not significant
653	-0.251102	0.671663	Teff	Resting	H3K4me3	TSACC	Not significant
654	-0.0569165	0.971613	Teff	Resting	H3K4me3	MEF2D	Not significant
655	1.04655	0.478659	Teff	Resting	H3K4me3	IQGAP3	Not significant
656	-0.111523	0.975925	Teff	Resting	H3K4me3	GPATCH4	Not significant
657	-0.13157	0.931868	Teff	Resting	H3K4me3	RRNAD1	Not significant
658	-0.364939	0.7489	Teff	Resting	H3K4me3	MRPL24	Not significant
659	0.0876952	0.906636	Teff	Resting	H3K4me3	HDGF	Not significant
660	0.099662	0.931868	Teff	Resting	H3K4me3	PRCC	Not significant
661	-0.66353	0.0204574	Teff	Resting	H3K4me3	NTRK1	Significant- No high confidence peak
662	0.175762	0.845893	Teff	Resting	H3K4me3	ETV3	Not significant
663	-0.0677906	0.982198	Teff	Resting	H3K4me3	PYHIN1	Not significant
664	0.26548	0.380888	Teff	Resting	H3K4me3	IFI16	Not significant
665	0.305984	0.867016	Teff	Resting	H3K4me3	AIM2	Not significant
666	-0.245552	0.31501	Teff	Resting	H3K4me3	TAGLN2	Not significant
667	-0.288641	0.694268	Teff	Resting	H3K4me3	PIGM	Not significant
668	-0.603786	0.304383	Teff	Resting	H3K4me3	IGSF8	Not significant
669	0.0302435	0.994864	Teff	Resting	H3K4me3	PEA15	Not significant
670	-0.0523475	0.987208	Teff	Resting	H3K4me3	DCAF8	Not significant
671	-0.102721	0.975925	Teff	Resting	H3K4me3	PEX19	Not significant
672	0.22733	0.593756	Teff	Resting	H3K4me3	NCSTN	Not significant
673	-0.411526	0.00105557	Teff	Resting	H3K4me3	SLAMF1	Significant- No high confidence peak
674	-0.122906	0.891921	Teff	Resting	H3K4me3	CD48	Not significant
675	0.0144466	0.994864	Teff	Resting	H3K4me3	LY9	Not significant
676	0.362945	0.778034	Teff	Resting	H3K4me3	F11R	Not significant
677	-0.556372	0.46873	Teff	Resting	H3K4me3	TSTD1	Not significant
678	0.21581	0.674003	Teff	Resting	H3K4me3	USF1	Not significant
679	-0.163087	0.678165	Teff	Resting	H3K4me3	ARHGAP30	Not significant
680	0.242632	0.694046	Teff	Resting	H3K4me3	NIT1	Not significant
681	0.0876247	0.953763	Teff	Resting	H3K4me3	DEDD	Not significant
682	0.144277	0.944306	Teff	Resting	H3K4me3	UFC1	Not significant
683	-0.254214	0.841864	Teff	Resting	H3K4me3	USP21	Not significant
684	-0.0423834	0.992562	Teff	Resting	H3K4me3	PPOX	Not significant
685	-0.186376	0.919774	Teff	Resting	H3K4me3	B4GALT3	Not significant
686	0.138176	0.967403	Teff	Resting	H3K4me3	NDUFS2	Not significant
687	-0.20807	0.942053	Teff	Resting	H3K4me3	TOMM40L	Not significant
688	-0.138581	0.966572	Teff	Resting	H3K4me3	MPZ	Not significant
689	0.0873769	0.980075	Teff	Resting	H3K4me3	SDHC	Not significant
690	0.352555	0.694046	Teff	Resting	H3K4me3	CFAP126	Not significant
691	0.228105	0.925071	Teff	Resting	H3K4me3	HSPA6	Not significant
692	0.0124521	0.996823	Teff	Resting	H3K4me3	FCRLB	Not significant
693	-0.15267	0.934085	Teff	Resting	H3K4me3	DUSP12	Not significant
694	-0.186351	0.938974	Teff	Resting	H3K4me3	ATF6	Not significant
695	0.177574	0.871389	Teff	Resting	H3K4me3	UHMK1	Not significant
696	0.208996	0.906636	Teff	Resting	H3K4me3	UAP1	Not significant
697	-0.361267	0.761516	Teff	Resting	H3K4me3	HSD17B7	Not significant
698	0.0451648	0.992744	Teff	Resting	H3K4me3	NUF2	Not significant
699	-0.0322009	0.994066	Teff	Resting	H3K4me3	MGST3	Not significant
700	-0.0530358	0.989453	Teff	Resting	H3K4me3	ALDH9A1	Not significant
701	0.120554	0.966778	Teff	Resting	H3K4me3	TMCO1	Not significant
702	-0.0683369	0.978552	Teff	Resting	H3K4me3	UCK2	Not significant
703	-0.305482	0.766278	Teff	Resting	H3K4me3	POGK	Not significant
704	0.102387	0.975731	Teff	Resting	H3K4me3	TADA1	Not significant
705	0.0253404	0.992744	Teff	Resting	H3K4me3	POU2F1	Not significant
706	-0.190942	0.445825	Teff	Resting	H3K4me3	CD247	Not significant
707	-0.368475	0.105071	Teff	Resting	H3K4me3	RCSD1	Not significant
708	0.328886	0.7489	Teff	Resting	H3K4me3	MPZL1	Not significant
709	0.338544	0.614386	Teff	Resting	H3K4me3	MPZL1	Not significant
710	0.0531477	0.97487	Teff	Resting	H3K4me3	DCAF6	Not significant
711	0.0223308	0.994864	Teff	Resting	H3K4me3	TIPRL	Not significant
712	0.27693	0.590624	Teff	Resting	H3K4me3	SFT2D2	Not significant
713	0.000459138	0.999775	Teff	Resting	H3K4me3	ATP1B1	Not significant
714	-0.0121978	0.994864	Teff	Resting	H3K4me3	BLZF1	Not significant
715	-0.0892245	0.970416	Teff	Resting	H3K4me3	SLC19A2	Not significant
716	-0.273439	0.723652	Teff	Resting	H3K4me3	SELL	Not significant
717	0.140578	0.931868	Teff	Resting	H3K4me3	METTL18	Not significant
718	0.359885	0.319481	Teff	Resting	H3K4me3	SCYL3	Not significant
719	0.181788	0.943807	Teff	Resting	H3K4me3	KIFAP3	Not significant
720	0.128131	0.943856	Teff	Resting	H3K4me3	GORAB	Not significant
721	0.0844405	0.963142	Teff	Resting	H3K4me3	PRRC2C	Not significant
722	0.127342	0.929966	Teff	Resting	H3K4me3	VAMP4	Not significant
723	0.229677	0.894486	Teff	Resting	H3K4me3	EEF1AKNMT	Not significant
724	0.263145	0.909375	Teff	Resting	H3K4me3	PIGC	Not significant
725	-0.0374102	0.988316	Teff	Resting	H3K4me3	SUCO	Not significant
726	-0.134027	0.935384	Teff	Resting	H3K4me3	PRDX6	Not significant
727	-0.067233	0.978328	Teff	Resting	H3K4me3	KLHL20	Not significant
728	0.289301	0.596004	Teff	Resting	H3K4me3	DARS2	Not significant
729	-0.29123	0.480312	Teff	Resting	H3K4me3	ZBTB37	Not significant
730	-0.0217144	0.993362	Teff	Resting	H3K4me3	RC3H1	Not significant
731	-0.202016	0.768208	Teff	Resting	H3K4me3	RABGAP1L	Not significant
732	0.120487	0.937624	Teff	Resting	H3K4me3	CACYBP	Not significant
733	-0.0247779	0.994864	Teff	Resting	H3K4me3	MRPS14	Not significant
734	0.0627234	0.975925	Teff	Resting	H3K4me3	KIAA0040	Not significant
735	0.0381636	0.988316	Teff	Resting	H3K4me3	COP1	Not significant
736	-0.278841	0.781276	Teff	Resting	H3K4me3	RALGPS2	Not significant
737	0.0437881	0.988431	Teff	Resting	H3K4me3	FAM20B	Not significant
738	0.031311	0.992744	Teff	Resting	H3K4me3	TOR3A	Not significant
739	0.205958	0.90522	Teff	Resting	H3K4me3	ABL2	Not significant
740	0.143874	0.944114	Teff	Resting	H3K4me3	SOAT1	Not significant
741	0.0248686	0.992744	Teff	Resting	H3K4me3	TOR1AIP1	Not significant
742	0.151484	0.879235	Teff	Resting	H3K4me3	CEP350	Not significant
743	-0.133511	0.962127	Teff	Resting	H3K4me3	QSOX1	Not significant
744	-0.206871	0.848649	Teff	Resting	H3K4me3	ACBD6	Not significant
745	0.135657	0.94791	Teff	Resting	H3K4me3	XPR1	Not significant
746	0.167751	0.870162	Teff	Resting	H3K4me3	STX6	Not significant
747	0.205601	0.459523	Teff	Resting	H3K4me3	IER5	Not significant
748	0.389438	0.210699	Teff	Resting	H3K4me3	GLUL	Not significant
749	-0.1539	0.982198	Teff	Resting	H3K4me3	RGS16	Not significant
750	-0.0941362	0.971613	Teff	Resting	H3K4me3	DHX9	Not significant
751	-0.0947167	0.943337	Teff	Resting	H3K4me3	SMG7	Not significant
752	0.275406	0.304278	Teff	Resting	H3K4me3	RGL1	Not significant
753	-0.83198	0.13871	Teff	Resting	H3K4me3	COLGALT2	Not significant
754	-0.196554	0.919774	Teff	Resting	H3K4me3	TSEN15	Not significant
755	0.104879	0.92972	Teff	Resting	H3K4me3	EDEM3	Not significant
756	0.278886	0.607549	Teff	Resting	H3K4me3	FAM129A	Not significant
757	0.013242	0.994864	Teff	Resting	H3K4me3	RNF2	Not significant
758	0.00416769	0.997429	Teff	Resting	H3K4me3	SWT1	Not significant
759	-0.323552	0.210699	Teff	Resting	H3K4me3	IVNS1ABP	Not significant
760	0.136342	0.866568	Teff	Resting	H3K4me3	ODR4	Not significant
761	0.527796	0.210639	Teff	Resting	H3K4me3	RGS1	Not significant
762	0.0633871	0.969191	Teff	Resting	H3K4me3	TROVE2	Not significant
763	-0.184303	0.860811	Teff	Resting	H3K4me3	GLRX2	Not significant
764	0.16685	0.903709	Teff	Resting	H3K4me3	CDC73	Not significant
765	0.542237	0.0252066	Teff	Resting	H3K4me3	ASPM	Significant- No high confidence peak
766	0.0466411	0.988431	Teff	Resting	H3K4me3	ZBTB41	Not significant
767	0.255377	0.694046	Teff	Resting	H3K4me3	DENND1B	Not significant
768	0.132972	0.845893	Teff	Resting	H3K4me3	NEK7	Not significant
769	0.196903	0.714788	Teff	Resting	H3K4me3	PTPRC	Not significant
770	0.534848	0.0384856	Teff	Resting	H3K4me3	PTPRC	Significant- No high confidence peak
771	0.156748	0.943856	Teff	Resting	H3K4me3	ZNF281	Not significant
772	-0.0332362	0.994066	Teff	Resting	H3K4me3	DDX59	Not significant
773	-0.482237	0.0814544	Teff	Resting	H3K4me3	KIF21B	Not significant
774	-0.17641	0.945103	Teff	Resting	H3K4me3	CSRP1	Not significant
775	0.0999925	0.975925	Teff	Resting	H3K4me3	IPO9	Not significant
776	-0.144786	0.922443	Teff	Resting	H3K4me3	TIMM17A	Not significant
777	-0.00744693	0.997429	Teff	Resting	H3K4me3	RNPEP	Not significant
778	-0.0810799	0.953015	Teff	Resting	H3K4me3	ARL8A	Not significant
779	-0.0360163	0.989453	Teff	Resting	H3K4me3	PTPN7	Not significant
780	0.43773	0.509311	Teff	Resting	H3K4me3	UBE2T	Not significant
781	0.0597748	0.981236	Teff	Resting	H3K4me3	PPP1R12B	Not significant
782	0.0137787	0.994864	Teff	Resting	H3K4me3	KDM5B	Not significant
783	-0.0764597	0.978552	Teff	Resting	H3K4me3	KDM5B	Not significant
784	-0.0667653	0.988431	Teff	Resting	H3K4me3	RABIF	Not significant
785	0.205283	0.915476	Teff	Resting	H3K4me3	KLHL12	Not significant
786	-0.00547332	0.998109	Teff	Resting	H3K4me3	ADIPOR1	Not significant
787	-0.183191	0.94791	Teff	Resting	H3K4me3	CYB5R1	Not significant
788	0.0975274	0.962127	Teff	Resting	H3K4me3	TMEM183A	Not significant
789	0.219243	0.953763	Teff	Resting	H3K4me3	PPFIA4	Not significant
790	-0.0733195	0.926904	Teff	Resting	H3K4me3	BTG2	Not significant
791	-0.144656	0.723676	Teff	Resting	H3K4me3	ATP2B4	Not significant
792	0.181689	0.925071	Teff	Resting	H3K4me3	LAX1	Not significant
793	-0.0299605	0.993362	Teff	Resting	H3K4me3	ZBED6	Not significant
794	-0.0393742	0.993846	Teff	Resting	H3K4me3	SNRPE	Not significant
795	0.0482011	0.958787	Teff	Resting	H3K4me3	PPP1R15B	Not significant
796	-0.0393207	0.989453	Teff	Resting	H3K4me3	PIK3C2B	Not significant
797	-0.057266	0.989453	Teff	Resting	H3K4me3	MDM4	Not significant
798	0.111474	0.957943	Teff	Resting	H3K4me3	RBBP5	Not significant
799	0.0627877	0.981236	Teff	Resting	H3K4me3	DSTYK	Not significant
800	-0.383009	0.85459	Teff	Resting	H3K4me3	TMCC2	Not significant
801	-0.640602	0.00729939	Teff	Resting	H3K4me3	NUAK2	Significant- No high confidence peak
802	0.0709114	0.978552	Teff	Resting	H3K4me3	ELK4	Not significant
803	0.052359	0.982198	Teff	Resting	H3K4me3	NUCKS1	Not significant
804	-0.166012	0.907196	Teff	Resting	H3K4me3	RAB29	Not significant
805	-0.00703797	0.997429	Teff	Resting	H3K4me3	SLC41A1	Not significant
806	0.0610624	0.94791	Teff	Resting	H3K4me3	SRGAP2	Not significant
807	-0.278307	0.516926	Teff	Resting	H3K4me3	IKBKE	Not significant
808	-0.0861844	0.94066	Teff	Resting	H3K4me3	RASSF5	Not significant
809	0.162781	0.852982	Teff	Resting	H3K4me3	MAPKAPK2	Not significant
810	-1.44858	8.91118e-14	Teff	Resting	H3K4me3	FCMR	Significant- No high confidence peak
811	0.265228	0.749247	Teff	Resting	H3K4me3	YOD1	Not significant
812	-0.328009	0.576359	Teff	Resting	H3K4me3	CD55	Not significant
813	-0.106408	0.947785	Teff	Resting	H3K4me3	CD46	Not significant
814	-0.130313	0.919774	Teff	Resting	H3K4me3	CD34	Not significant
815	-0.412429	0.035929	Teff	Resting	H3K4me3	TRAF3IP3	Significant- No high confidence peak
816	-0.120178	0.926904	Teff	Resting	H3K4me3	TRAF3IP3	Not significant
817	-0.303513	0.862392	Teff	Resting	H3K4me3	UTP25	Not significant
818	-0.0345542	0.988431	Teff	Resting	H3K4me3	RCOR3	Not significant
819	-0.230936	0.693201	Teff	Resting	H3K4me3	TRAF5	Not significant
820	-0.168004	0.766278	Teff	Resting	H3K4me3	SLC30A1	Not significant
821	0.349828	0.767765	Teff	Resting	H3K4me3	NEK2	Not significant
822	-0.20066	0.91749	Teff	Resting	H3K4me3	LPGAT1	Not significant
823	0.25906	0.607549	Teff	Resting	H3K4me3	DTL	Not significant
824	-0.0442672	0.975925	Teff	Resting	H3K4me3	PPP2R5A	Not significant
825	0.175966	0.929966	Teff	Resting	H3K4me3	TMEM206	Not significant
826	0.0239843	0.994864	Teff	Resting	H3K4me3	NENF	Not significant
827	-0.288555	0.491553	Teff	Resting	H3K4me3	ATF3	Not significant
828	0.49743	0.31501	Teff	Resting	H3K4me3	BATF3	Not significant
829	0.037503	0.989453	Teff	Resting	H3K4me3	TATDN3	Not significant
830	-0.104289	0.94791	Teff	Resting	H3K4me3	FLVCR1	Not significant
831	-0.0119062	0.994864	Teff	Resting	H3K4me3	ANGEL2	Not significant
832	0.0903251	0.978552	Teff	Resting	H3K4me3	RPS6KC1	Not significant
833	-0.147352	0.944306	Teff	Resting	H3K4me3	SMYD2	Not significant
834	0.278159	0.673379	Teff	Resting	H3K4me3	CENPF	Not significant
835	0.928703	0.051024	Teff	Resting	H3K4me3	KCTD3	Not significant
836	-0.1502	0.967403	Teff	Resting	H3K4me3	RRP15	Not significant
837	0.279203	0.866568	Teff	Resting	H3K4me3	LYPLAL1	Not significant
838	-0.0557606	0.987208	Teff	Resting	H3K4me3	EPRS	Not significant
839	0.0562181	0.988431	Teff	Resting	H3K4me3	IARS2	Not significant
840	-0.0035345	0.999365	Teff	Resting	H3K4me3	RAB3GAP2	Not significant
841	0.0532882	0.977213	Teff	Resting	H3K4me3	DUSP10	Not significant
842	-0.00410773	0.999588	Teff	Resting	H3K4me3	TAF1A	Not significant
843	0.0234602	0.994864	Teff	Resting	H3K4me3	MIA3	Not significant
844	0.208179	0.866568	Teff	Resting	H3K4me3	MIA3	Not significant
845	0.151342	0.693817	Teff	Resting	H3K4me3	BROX	Not significant
846	-0.0955616	0.967403	Teff	Resting	H3K4me3	CAPN2	Not significant
847	-0.0194025	0.994864	Teff	Resting	H3K4me3	TP53BP2	Not significant
848	0.0144243	0.994864	Teff	Resting	H3K4me3	FBXO28	Not significant
849	0.0920096	0.966572	Teff	Resting	H3K4me3	FBXO28	Not significant
850	0.238152	0.640563	Teff	Resting	H3K4me3	DEGS1	Not significant
851	0.15807	0.898276	Teff	Resting	H3K4me3	NVL	Not significant
852	0.0988161	0.962127	Teff	Resting	H3K4me3	CNIH4	Not significant
853	0.0536567	0.969191	Teff	Resting	H3K4me3	WDR26	Not significant
854	0.0683649	0.966572	Teff	Resting	H3K4me3	LBR	Not significant
855	-0.235215	0.942053	Teff	Resting	H3K4me3	LBR	Not significant
856	-0.0213988	0.994864	Teff	Resting	H3K4me3	SRP9	Not significant
857	-0.0973573	0.936017	Teff	Resting	H3K4me3	TMEM63A	Not significant
858	0.00231738	0.999775	Teff	Resting	H3K4me3	PYCR2	Not significant
859	-0.0868258	0.975925	Teff	Resting	H3K4me3	SDE2	Not significant
860	0.106721	0.919688	Teff	Resting	H3K4me3	H3F3A	Not significant
861	0.0592848	0.987208	Teff	Resting	H3K4me3	ACBD3	Not significant
862	0.295036	0.706696	Teff	Resting	H3K4me3	LIN9	Not significant
863	-0.155777	0.895891	Teff	Resting	H3K4me3	PARP1	Not significant
864	-0.106865	0.754707	Teff	Resting	H3K4me3	ITPKB	Not significant
865	-0.587187	0.27241	Teff	Resting	H3K4me3	COQ8A	Not significant
866	0.28839	0.943856	Teff	Resting	H3K4me3	CDC42BPA	Not significant
867	-0.42906	0.37311	Teff	Resting	H3K4me3	JMJD4	Not significant
868	0.0455621	0.975925	Teff	Resting	H3K4me3	ARF1	Not significant
869	0.0394145	0.992573	Teff	Resting	H3K4me3	C1orf35	Not significant
870	-0.0127586	0.994864	Teff	Resting	H3K4me3	MRPL55	Not significant
871	-0.0764951	0.953763	Teff	Resting	H3K4me3	GUK1	Not significant
872	-0.148162	0.966572	Teff	Resting	H3K4me3	IBA57	Not significant
873	-0.0585965	0.975925	Teff	Resting	H3K4me3	TRIM11	Not significant
874	-0.348266	0.320185	Teff	Resting	H3K4me3	HIST3H2BB	Not significant
875	-0.0233025	0.994864	Teff	Resting	H3K4me3	HIST3H2BB	Not significant
876	-0.093268	0.94791	Teff	Resting	H3K4me3	RNF187	Not significant
877	-0.258102	0.838943	Teff	Resting	H3K4me3	RHOU	Not significant
878	-0.37807	0.866568	Teff	Resting	H3K4me3	RHOU	Not significant
879	-0.124045	0.966572	Teff	Resting	H3K4me3	RHOU	Not significant
880	-0.567006	0.520907	Teff	Resting	H3K4me3	RHOU	Not significant
881	-0.18439	0.947785	Teff	Resting	H3K4me3	RHOU	Not significant
882	0.720752	0.111699	Teff	Resting	H3K4me3	RHOU	Not significant
883	0.22089	0.919774	Teff	Resting	H3K4me3	RAB4A	Not significant
884	0.257112	0.614386	Teff	Resting	H3K4me3	CCSAP	Not significant
885	-0.0184871	0.994864	Teff	Resting	H3K4me3	NUP133	Not significant
886	0.0202991	0.994066	Teff	Resting	H3K4me3	ABCB10	Not significant
887	-0.272166	0.542072	Teff	Resting	H3K4me3	URB2	Not significant
888	-0.0652957	0.97684	Teff	Resting	H3K4me3	GALNT2	Not significant
889	-0.252471	0.861403	Teff	Resting	H3K4me3	COG2	Not significant
890	-0.0110402	0.994864	Teff	Resting	H3K4me3	ARV1	Not significant
891	0.462744	0.578275	Teff	Resting	H3K4me3	FAM89A	Not significant
892	-0.0408282	0.987208	Teff	Resting	H3K4me3	GNPAT	Not significant
893	0.0225216	0.992744	Teff	Resting	H3K4me3	SPRTN	Not significant
894	0.114095	0.838762	Teff	Resting	H3K4me3	EGLN1	Not significant
895	-0.0758655	0.982814	Teff	Resting	H3K4me3	TSNAX-DISC1	Not significant
896	0.0120994	0.997275	Teff	Resting	H3K4me3	DISC1	Not significant
897	0.00960594	0.997429	Teff	Resting	H3K4me3	NTPCR	Not significant
898	0.266259	0.9381	Teff	Resting	H3K4me3	MAP3K21	Not significant
899	0.875537	0.181673	Teff	Resting	H3K4me3	KCNK1	Not significant
900	1.47704	2.57342e-06	Teff	Resting	H3K4me3	SLC35F3	Significant- No high confidence peak
901	0.00147973	0.999775	Teff	Resting	H3K4me3	COA6	Not significant
902	0.184078	0.929918	Teff	Resting	H3K4me3	TARBP1	Not significant
903	-0.217545	0.520907	Teff	Resting	H3K4me3	IRF2BP2	Not significant
904	0.0593002	0.978263	Teff	Resting	H3K4me3	TOMM20	Not significant
905	-0.0379861	0.993362	Teff	Resting	H3K4me3	RBM34	Not significant
906	0.126893	0.811314	Teff	Resting	H3K4me3	TBCE	Not significant
907	-0.0480305	0.992744	Teff	Resting	H3K4me3	TBCE	Not significant
908	-0.097536	0.945103	Teff	Resting	H3K4me3	B3GALNT2	Not significant
909	-0.00587836	0.997429	Teff	Resting	H3K4me3	LYST	Not significant
910	-0.0719156	0.985515	Teff	Resting	H3K4me3	GPR137B	Not significant
911	0.088061	0.970813	Teff	Resting	H3K4me3	ERO1B	Not significant
912	0.0424035	0.992891	Teff	Resting	H3K4me3	EDARADD	Not significant
913	0.140324	0.92535	Teff	Resting	H3K4me3	LGALS8	Not significant
914	-0.258386	0.865347	Teff	Resting	H3K4me3	HEATR1	Not significant
915	-0.19111	0.845752	Teff	Resting	H3K4me3	MTR	Not significant
916	0.389727	0.469825	Teff	Resting	H3K4me3	CHRM3	Not significant
917	-0.0401814	0.992744	Teff	Resting	H3K4me3	FH	Not significant
918	-0.0697236	0.975925	Teff	Resting	H3K4me3	CHML	Not significant
919	0.139069	0.967403	Teff	Resting	H3K4me3	EXO1	Not significant
920	0.113815	0.931868	Teff	Resting	H3K4me3	SDCCAG8	Not significant
921	-0.0657845	0.971613	Teff	Resting	H3K4me3	AKT3	Not significant
922	0.0197692	0.994864	Teff	Resting	H3K4me3	ZBTB18	Not significant
923	-0.518577	0.761902	Teff	Resting	H3K4me3	C1orf100	Not significant
924	-0.298184	0.61673	Teff	Resting	H3K4me3	ADSS	Not significant
925	-0.0264363	0.994066	Teff	Resting	H3K4me3	DESI2	Not significant
926	0.120222	0.942053	Teff	Resting	H3K4me3	COX20	Not significant
927	0.123879	0.876426	Teff	Resting	H3K4me3	HNRNPU	Not significant
928	0.0292506	0.993362	Teff	Resting	H3K4me3	EFCAB2	Not significant
929	-0.409373	0.579952	Teff	Resting	H3K4me3	SMYD3	Not significant
930	-0.135442	0.876426	Teff	Resting	H3K4me3	CNST	Not significant
931	0.191215	0.849883	Teff	Resting	H3K4me3	AHCTF1	Not significant
932	0.423367	0.729842	Teff	Resting	H3K4me3	ZNF670	Not significant
933	-0.0909676	0.978263	Teff	Resting	H3K4me3	ZNF669	Not significant
934	0.0780664	0.979658	Teff	Resting	H3K4me3	ZNF496	Not significant
935	-0.0527045	0.988431	Teff	Resting	H3K4me3	SH3BP5L	Not significant
936	-0.310946	0.3556	Teff	Resting	H3K4me3	ZNF672	Not significant
937	-0.549876	0.49103	Teff	Resting	H3K4me3	ZNF692	Not significant
938	0.221561	0.925071	Teff	Resting	H3K4me3	ZNF692	Not significant
939	-0.104623	0.942053	Teff	Resting	H3K4me3	ZMYND11	Not significant
940	0.243837	0.573181	Teff	Resting	H3K4me3	LARP4B	Not significant
941	0.0616754	0.982198	Teff	Resting	H3K4me3	GTPBP4	Not significant
942	0.08737	0.946077	Teff	Resting	H3K4me3	WDR37	Not significant
943	0.0716627	0.962127	Teff	Resting	H3K4me3	WDR37	Not significant
944	0.115928	0.923415	Teff	Resting	H3K4me3	PFKP	Not significant
945	-0.217849	0.906636	Teff	Resting	H3K4me3	PITRM1	Not significant
946	-0.171844	0.607549	Teff	Resting	H3K4me3	KLF6	Not significant
947	0.245293	0.934376	Teff	Resting	H3K4me3	NET1	Not significant
948	0.107164	0.943856	Teff	Resting	H3K4me3	FAM208B	Not significant
949	0.436119	0.882818	Teff	Resting	H3K4me3	FAM208B	Not significant
950	0.0476137	0.978263	Teff	Resting	H3K4me3	GDI2	Not significant
951	-0.153885	0.870474	Teff	Resting	H3K4me3	FBH1	Not significant
952	0.00931313	0.994864	Teff	Resting	H3K4me3	IL15RA	Not significant
953	0.152436	0.811314	Teff	Resting	H3K4me3	IL2RA	Not significant
954	0.113382	0.943856	Teff	Resting	H3K4me3	RBM17	Not significant
955	-0.131618	0.945103	Teff	Resting	H3K4me3	PFKFB3	Not significant
956	-0.361215	0.320889	Teff	Resting	H3K4me3	PFKFB3	Not significant
957	-0.271045	0.237575	Teff	Resting	H3K4me3	PRKCQ	Not significant
958	0.0211302	0.994066	Teff	Resting	H3K4me3	SFMBT2	Not significant
959	0.23494	0.607549	Teff	Resting	H3K4me3	ATP5F1C	Not significant
960	0.189491	0.790342	Teff	Resting	H3K4me3	TAF3	Not significant
961	-0.098974	0.798049	Teff	Resting	H3K4me3	GATA3	Not significant
962	-0.357176	0.00812437	Teff	Resting	H3K4me3	CELF2	Significant- MED12 bound
963	0.762276	0.0459353	Teff	Resting	H3K4me3	USP6NL	Significant- No high confidence peak
964	0.137487	0.887157	Teff	Resting	H3K4me3	UPF2	Not significant
965	-0.11435	0.963912	Teff	Resting	H3K4me3	DHTKD1	Not significant
966	-0.188093	0.913745	Teff	Resting	H3K4me3	SEC61A2	Not significant
967	-0.0402239	0.987208	Teff	Resting	H3K4me3	CDC123	Not significant
968	-0.0750848	0.979509	Teff	Resting	H3K4me3	CAMK1D	Not significant
969	0.143376	0.876355	Teff	Resting	H3K4me3	OPTN	Not significant
970	0.182323	0.967403	Teff	Resting	H3K4me3	MCM10	Not significant
971	0.0816751	0.953763	Teff	Resting	H3K4me3	SEPHS1	Not significant
972	0.184154	0.938974	Teff	Resting	H3K4me3	PRPF18	Not significant
973	-0.335886	0.28981	Teff	Resting	H3K4me3	FAM107B	Not significant
974	0.0404459	0.988316	Teff	Resting	H3K4me3	HSPA14	Not significant
975	-0.00709133	0.997319	Teff	Resting	H3K4me3	SUV39H2	Not significant
976	0.281004	0.722555	Teff	Resting	H3K4me3	DCLRE1C	Not significant
977	0.116121	0.967348	Teff	Resting	H3K4me3	MEIG1	Not significant
978	0.00147737	0.999775	Teff	Resting	H3K4me3	RPP38	Not significant
979	-0.21716	0.656694	Teff	Resting	H3K4me3	NMT2	Not significant
980	0.35224	0.396517	Teff	Resting	H3K4me3	MINDY3	Not significant
981	0.146666	0.717622	Teff	Resting	H3K4me3	VIM	Not significant
982	0.318738	0.866568	Teff	Resting	H3K4me3	HACD1	Not significant
983	0.151063	0.865777	Teff	Resting	H3K4me3	STAM	Not significant
984	-0.0623965	0.989103	Teff	Resting	H3K4me3	NSUN6	Not significant
985	0.248298	0.57899	Teff	Resting	H3K4me3	ARL5B	Not significant
986	0.27545	0.733718	Teff	Resting	H3K4me3	MLLT10	Not significant
987	0.0189502	0.994864	Teff	Resting	H3K4me3	DNAJC1	Not significant
988	0.287094	0.642139	Teff	Resting	H3K4me3	EBLN1	Not significant
989	0.0165818	0.994864	Teff	Resting	H3K4me3	COMMD3-BMI1	Not significant
990	-0.00243148	0.999588	Teff	Resting	H3K4me3	BMI1	Not significant
991	-0.0425031	0.993362	Teff	Resting	H3K4me3	SPAG6	Not significant
992	0.226975	0.868201	Teff	Resting	H3K4me3	SPAG6	Not significant
993	-0.0543219	0.97431	Teff	Resting	H3K4me3	PIP4K2A	Not significant
994	0.305745	0.856065	Teff	Resting	H3K4me3	MSRB2	Not significant
995	-0.136719	0.865347	Teff	Resting	H3K4me3	OTUD1	Not significant
996	0.00518314	0.997429	Teff	Resting	H3K4me3	ARHGAP21	Not significant
997	-0.0971043	0.945103	Teff	Resting	H3K4me3	APBB1IP	Not significant
998	-0.0754372	0.975925	Teff	Resting	H3K4me3	PDSS1	Not significant
999	0.27722	0.520907	Teff	Resting	H3K4me3	ABI1	Not significant
1000	0.248936	0.900254	Teff	Resting	H3K4me3	ANKRD26	Not significant
1001	0.110907	0.90056	Teff	Resting	H3K4me3	MASTL	Not significant
1002	-0.26879	0.374259	Teff	Resting	H3K4me3	ACBD5	Not significant
1003	0.039871	0.992233	Teff	Resting	H3K4me3	RAB18	Not significant
1004	-0.0751761	0.987208	Teff	Resting	H3K4me3	MPP7	Not significant
1005	0.111466	0.919688	Teff	Resting	H3K4me3	WAC	Not significant
1006	-0.0212361	0.994864	Teff	Resting	H3K4me3	MTPAP	Not significant
1007	0.473739	0.00212229	Teff	Resting	H3K4me3	MAP3K8	Significant- No high confidence peak
1008	-0.466095	0.490553	Teff	Resting	H3K4me3	LYZL2	Not significant
1009	0.125269	0.838762	Teff	Resting	H3K4me3	ZEB1	Not significant
1010	0.492232	0.0330835	Teff	Resting	H3K4me3	ARHGAP12	Significant- No high confidence peak
1011	0.141661	0.845893	Teff	Resting	H3K4me3	KIF5B	Not significant
1012	-0.144642	0.931868	Teff	Resting	H3K4me3	EPC1	Not significant
1013	0.483234	0.0478405	Teff	Resting	H3K4me3	EPC1	Significant- No high confidence peak
1014	-0.0450704	0.989453	Teff	Resting	H3K4me3	CCDC7	Not significant
1015	0.00554167	0.997429	Teff	Resting	H3K4me3	ITGB1	Not significant
1016	-0.14855	0.93829	Teff	Resting	H3K4me3	CUL2	Not significant
1017	-0.218923	0.754342	Teff	Resting	H3K4me3	CREM	Not significant
1018	-0.0293835	0.992744	Teff	Resting	H3K4me3	CCNY	Not significant
1019	-0.078007	0.975925	Teff	Resting	H3K4me3	ZNF248	Not significant
1020	0.246339	0.866568	Teff	Resting	H3K4me3	ZNF25	Not significant
1021	0.00219241	0.999775	Teff	Resting	H3K4me3	ZNF33A	Not significant
1022	-0.0913246	0.977213	Teff	Resting	H3K4me3	AL117339.5	Not significant
1023	0.0560568	0.991456	Teff	Resting	H3K4me3	AL117339.5	Not significant
1024	-0.112951	0.967403	Teff	Resting	H3K4me3	AL117339.5	Not significant
1025	-0.257173	0.858987	Teff	Resting	H3K4me3	ZNF33B	Not significant
1026	-0.0950131	0.975925	Teff	Resting	H3K4me3	ZNF33B	Not significant
1027	-0.0809592	0.980441	Teff	Resting	H3K4me3	BMS1	Not significant
1028	0.130332	0.931868	Teff	Resting	H3K4me3	CSGALNACT2	Not significant
1029	-0.0763702	0.969191	Teff	Resting	H3K4me3	HNRNPF	Not significant
1030	-0.0631239	0.959803	Teff	Resting	H3K4me3	HNRNPF	Not significant
1031	-0.159597	0.936017	Teff	Resting	H3K4me3	ZNF487	Not significant
1032	-0.444132	0.578833	Teff	Resting	H3K4me3	ZNF487	Not significant
1033	0.0112477	0.997275	Teff	Resting	H3K4me3	2024-03-08	Not significant
1034	-0.415206	0.479219	Teff	Resting	H3K4me3	WASHC2C	Not significant
1035	-0.0716414	0.975731	Teff	Resting	H3K4me3	TIMM23	Not significant
1036	-0.221896	0.858987	Teff	Resting	H3K4me3	NCOA4	Not significant
1037	-0.549017	0.264373	Teff	Resting	H3K4me3	ANTXRL	Not significant
1038	0.24431	0.898276	Teff	Resting	H3K4me3	PTPN20	Not significant
1039	0.253223	0.844966	Teff	Resting	H3K4me3	AGAP9	Not significant
1040	0.0258612	0.994864	Teff	Resting	H3K4me3	MAPK8	Not significant
1041	0.0748358	0.989453	Teff	Resting	H3K4me3	TMEM273	Not significant
1042	0.0182816	0.994864	Teff	Resting	H3K4me3	LINC00843	Not significant
1043	-0.0958145	0.975925	Teff	Resting	H3K4me3	WASHC2A	Not significant
1044	-0.0938276	0.940776	Teff	Resting	H3K4me3	SGMS1	Not significant
1045	-0.0878488	0.978263	Teff	Resting	H3K4me3	CSTF2T	Not significant
1046	0.373159	0.578833	Teff	Resting	H3K4me3	ZWINT	Not significant
1047	0.0765491	0.950415	Teff	Resting	H3K4me3	CISD1	Not significant
1048	0.1105	0.967403	Teff	Resting	H3K4me3	UBE2D1	Not significant
1049	-0.0378372	0.992744	Teff	Resting	H3K4me3	TFAM	Not significant
1050	0.162597	0.865347	Teff	Resting	H3K4me3	CCDC6	Not significant
1051	-0.0309731	0.992744	Teff	Resting	H3K4me3	ANK3	Not significant
1052	0.381101	0.502598	Teff	Resting	H3K4me3	CDK1	Not significant
1053	0.0950563	0.919774	Teff	Resting	H3K4me3	ARID5B	Not significant
1054	-0.317814	0.69297	Teff	Resting	H3K4me3	ARID5B	Not significant
1055	0.314179	0.931672	Teff	Resting	H3K4me3	RTKN2	Not significant
1056	-0.15055	0.931402	Teff	Resting	H3K4me3	ADO	Not significant
1057	-0.414114	0.640358	Teff	Resting	H3K4me3	EGR2	Not significant
1058	-0.10732	0.963142	Teff	Resting	H3K4me3	NRBF2	Not significant
1059	0.393348	0.0527859	Teff	Resting	H3K4me3	JMJD1C	Not significant
1060	0.409411	0.320185	Teff	Resting	H3K4me3	JMJD1C	Not significant
1061	-0.0751836	0.975731	Teff	Resting	H3K4me3	REEP3	Not significant
1062	0.151445	0.975925	Teff	Resting	H3K4me3	REEP3	Not significant
1063	0.0148486	0.994864	Teff	Resting	H3K4me3	SIRT1	Not significant
1064	0.225813	0.619671	Teff	Resting	H3K4me3	HERC4	Not significant
1065	0.140067	0.861403	Teff	Resting	H3K4me3	HNRNPH3	Not significant
1066	0.0511183	0.987208	Teff	Resting	H3K4me3	RUFY2	Not significant
1067	0.51421	0.417384	Teff	Resting	H3K4me3	DNA2	Not significant
1068	-0.0805638	0.978263	Teff	Resting	H3K4me3	SLC25A16	Not significant
1069	-0.0173533	0.994864	Teff	Resting	H3K4me3	CCAR1	Not significant
1070	-0.107713	0.953763	Teff	Resting	H3K4me3	DDX50	Not significant
1071	-0.220934	0.722935	Teff	Resting	H3K4me3	DDX21	Not significant
1072	0.230808	0.844966	Teff	Resting	H3K4me3	KIF1BP	Not significant
1073	0.228722	0.766196	Teff	Resting	H3K4me3	SRGN	Not significant
1074	0.151322	0.874271	Teff	Resting	H3K4me3	VPS26A	Not significant
1075	-0.0314114	0.993362	Teff	Resting	H3K4me3	SUPV3L1	Not significant
1076	-0.0259487	0.993362	Teff	Resting	H3K4me3	HK1	Not significant
1077	-0.6047	0.0858542	Teff	Resting	H3K4me3	TYSND1	Not significant
1078	0.0646769	0.975925	Teff	Resting	H3K4me3	SAR1A	Not significant
1079	-0.0255509	0.994066	Teff	Resting	H3K4me3	PPA1	Not significant
1080	0.0698434	0.971613	Teff	Resting	H3K4me3	EIF4EBP2	Not significant
1081	0.20341	0.91536	Teff	Resting	H3K4me3	SGPL1	Not significant
1082	-0.109669	0.974312	Teff	Resting	H3K4me3	PCBD1	Not significant
1083	-1.234	2.79454e-11	Teff	Resting	H3K4me3	VSIR	Significant- No high confidence peak
1084	0.154611	0.945103	Teff	Resting	H3K4me3	PSAP	Not significant
1085	-0.0316424	0.988431	Teff	Resting	H3K4me3	SPOCK2	Not significant
1086	-0.0491499	0.992744	Teff	Resting	H3K4me3	ANAPC16	Not significant
1087	-0.0619199	0.967403	Teff	Resting	H3K4me3	DDIT4	Not significant
1088	0.0797927	0.978263	Teff	Resting	H3K4me3	DNAJB12	Not significant
1089	0.275559	0.765976	Teff	Resting	H3K4me3	MICU1	Not significant
1090	-0.255578	0.838762	Teff	Resting	H3K4me3	MCU	Not significant
1091	0.100946	0.950787	Teff	Resting	H3K4me3	P4HA1	Not significant
1092	0.15868	0.906636	Teff	Resting	H3K4me3	FAM149B1	Not significant
1093	0.025795	0.994066	Teff	Resting	H3K4me3	DNAJC9	Not significant
1094	0.0679093	0.976128	Teff	Resting	H3K4me3	MRPS16	Not significant
1095	-0.0346631	0.991795	Teff	Resting	H3K4me3	ANXA7	Not significant
1096	0.0714803	0.978263	Teff	Resting	H3K4me3	PPP3CB	Not significant
1097	0.124611	0.958094	Teff	Resting	H3K4me3	USP54	Not significant
1098	-0.110791	0.953763	Teff	Resting	H3K4me3	SEC24C	Not significant
1099	0.124183	0.943856	Teff	Resting	H3K4me3	SEC24C	Not significant
1100	0.13018	0.866568	Teff	Resting	H3K4me3	FUT11	Not significant
1101	0.188221	0.819022	Teff	Resting	H3K4me3	CHCHD1	Not significant
1102	0.205963	0.813732	Teff	Resting	H3K4me3	ZSWIM8	Not significant
1103	0.128755	0.942053	Teff	Resting	H3K4me3	NDST2	Not significant
1104	-0.0912762	0.975925	Teff	Resting	H3K4me3	CAMK2G	Not significant
1105	-0.691782	0.00109589	Teff	Resting	H3K4me3	VCL	Significant- No high confidence peak
1106	0.0538479	0.978263	Teff	Resting	H3K4me3	ADK	Not significant
1107	-0.452085	0.360031	Teff	Resting	H3K4me3	ADK	Not significant
1108	-0.247007	0.640563	Teff	Resting	H3K4me3	KAT6B	Not significant
1109	0.148868	0.919774	Teff	Resting	H3K4me3	SAMD8	Not significant
1110	0.0426211	0.988316	Teff	Resting	H3K4me3	VDAC2	Not significant
1111	-0.457429	0.132541	Teff	Resting	H3K4me3	COMTD1	Not significant
1112	0.151368	0.953763	Teff	Resting	H3K4me3	POLR3A	Not significant
1113	0.21606	0.779148	Teff	Resting	H3K4me3	RPS24	Not significant
1114	-0.567974	0.00798731	Teff	Resting	H3K4me3	ZMIZ1	Significant- No high confidence peak
1115	0.319698	0.660153	Teff	Resting	H3K4me3	ZMIZ1	Not significant
1116	-0.310544	0.837182	Teff	Resting	H3K4me3	PPIF	Not significant
1117	0.0701498	0.967403	Teff	Resting	H3K4me3	NUTM2E	Not significant
1118	-0.173194	0.943856	Teff	Resting	H3K4me3	TMEM254	Not significant
1119	-0.104417	0.931868	Teff	Resting	H3K4me3	ANXA11	Not significant
1120	-0.261022	0.223337	Teff	Resting	H3K4me3	TSPAN14	Not significant
1121	-0.732702	0.151246	Teff	Resting	H3K4me3	TSPAN14	Not significant
1122	0.125511	0.944306	Teff	Resting	H3K4me3	GHITM	Not significant
1123	0.0947093	0.966572	Teff	Resting	H3K4me3	CCSER2	Not significant
1124	0.0386821	0.992744	Teff	Resting	H3K4me3	GRID1	Not significant
1125	0.1407	0.879235	Teff	Resting	H3K4me3	WAPL	Not significant
1126	0.14756	0.930094	Teff	Resting	H3K4me3	BMPR1A	Not significant
1127	-0.271163	0.552766	Teff	Resting	H3K4me3	SHLD2	Not significant
1128	0.0659568	0.967403	Teff	Resting	H3K4me3	NUTM2D	Not significant
1129	0.0563334	0.982814	Teff	Resting	H3K4me3	MINPP1	Not significant
1130	-0.0480899	0.988316	Teff	Resting	H3K4me3	ATAD1	Not significant
1131	0.137399	0.723676	Teff	Resting	H3K4me3	PTEN	Not significant
1132	0.0389444	0.988431	Teff	Resting	H3K4me3	STAMBPL1	Not significant
1133	0.141969	0.842337	Teff	Resting	H3K4me3	FAS	Not significant
1134	-0.444471	0.598888	Teff	Resting	H3K4me3	LIPA	Not significant
1135	0.530719	0.640563	Teff	Resting	H3K4me3	IFIT3	Not significant
1136	0.252601	0.972446	Teff	Resting	H3K4me3	IFIT1	Not significant
1137	0.141769	0.876903	Teff	Resting	H3K4me3	IFIT5	Not significant
1138	-0.00650374	0.997429	Teff	Resting	H3K4me3	PANK1	Not significant
1139	0.279767	0.769864	Teff	Resting	H3K4me3	KIF20B	Not significant
1140	-0.0576773	0.987208	Teff	Resting	H3K4me3	RPP30	Not significant
1141	-0.0457574	0.988431	Teff	Resting	H3K4me3	PCGF5	Not significant
1142	-0.0663012	0.987208	Teff	Resting	H3K4me3	PCGF5	Not significant
1143	-0.0712596	0.982198	Teff	Resting	H3K4me3	HECTD2	Not significant
1144	0.11674	0.945103	Teff	Resting	H3K4me3	TNKS2	Not significant
1145	-0.203248	0.920875	Teff	Resting	H3K4me3	FGFBP3	Not significant
1146	0.109462	0.966778	Teff	Resting	H3K4me3	BTAF1	Not significant
1147	0.00911203	0.994864	Teff	Resting	H3K4me3	2024-03-05	Not significant
1148	-0.0651046	0.975925	Teff	Resting	H3K4me3	KIF11	Not significant
1149	0.292151	0.573697	Teff	Resting	H3K4me3	KIF11	Not significant
1150	-0.0579641	0.989453	Teff	Resting	H3K4me3	EXOC6	Not significant
1151	0.110076	0.957152	Teff	Resting	H3K4me3	CEP55	Not significant
1152	-0.0199295	0.994864	Teff	Resting	H3K4me3	FRA10AC1	Not significant
1153	-0.0540193	0.991795	Teff	Resting	H3K4me3	NOC3L	Not significant
1154	0.0475718	0.988431	Teff	Resting	H3K4me3	HELLS	Not significant
1155	-0.260891	0.819022	Teff	Resting	H3K4me3	ALDH18A1	Not significant
1156	-0.461929	0.487652	Teff	Resting	H3K4me3	TCTN3	Not significant
1157	-0.551979	0.242416	Teff	Resting	H3K4me3	CC2D2B	Not significant
1158	-0.184491	0.857323	Teff	Resting	H3K4me3	CCNJ	Not significant
1159	0.20809	0.91749	Teff	Resting	H3K4me3	ZNF518A	Not significant
1160	-0.118715	0.93805	Teff	Resting	H3K4me3	TM9SF3	Not significant
1161	-0.131594	0.945103	Teff	Resting	H3K4me3	LCOR	Not significant
1162	-0.0624295	0.981236	Teff	Resting	H3K4me3	ARHGAP19	Not significant
1163	-0.246791	0.682874	Teff	Resting	H3K4me3	FRAT1	Not significant
1164	-0.266802	0.589604	Teff	Resting	H3K4me3	FRAT2	Not significant
1165	-0.640959	0.41477	Teff	Resting	H3K4me3	RRP12	Not significant
1166	0.225783	0.640563	Teff	Resting	H3K4me3	PGAM1	Not significant
1167	0.0251053	0.993362	Teff	Resting	H3K4me3	ZDHHC16	Not significant
1168	-0.19416	0.791068	Teff	Resting	H3K4me3	UBTD1	Not significant
1169	0.231287	0.792348	Teff	Resting	H3K4me3	PI4K2A	Not significant
1170	-0.248628	0.815391	Teff	Resting	H3K4me3	ZFYVE27	Not significant
1171	0.0887616	0.975925	Teff	Resting	H3K4me3	R3HCC1L	Not significant
1172	-0.0285466	0.993362	Teff	Resting	H3K4me3	HPS1	Not significant
1173	-0.374534	0.414322	Teff	Resting	H3K4me3	GOT1	Not significant
1174	0.106419	0.925071	Teff	Resting	H3K4me3	SLC25A28	Not significant
1175	-0.108184	0.975925	Teff	Resting	H3K4me3	ENTPD7	Not significant
1176	-0.00475265	0.998109	Teff	Resting	H3K4me3	COX15	Not significant
1177	0.0446539	0.988431	Teff	Resting	H3K4me3	ERLIN1	Not significant
1178	0.0676738	0.978729	Teff	Resting	H3K4me3	CHUK	Not significant
1179	-0.02534	0.994864	Teff	Resting	H3K4me3	CWF19L1	Not significant
1180	0.0395612	0.992744	Teff	Resting	H3K4me3	BLOC1S2	Not significant
1181	0.330647	0.469825	Teff	Resting	H3K4me3	SCD	Not significant
1182	-0.0539683	0.993362	Teff	Resting	H3K4me3	SCD	Not significant
1183	0.24837	0.696234	Teff	Resting	H3K4me3	NDUFB8	Not significant
1184	-0.15637	0.930094	Teff	Resting	H3K4me3	SLF2	Not significant
1185	-0.0530453	0.989453	Teff	Resting	H3K4me3	TWNK	Not significant
1186	-0.211148	0.758203	Teff	Resting	H3K4me3	LZTS2	Not significant
1187	-0.564947	0.330292	Teff	Resting	H3K4me3	SFXN3	Not significant
1188	0.101396	0.978457	Teff	Resting	H3K4me3	KAZALD1	Not significant
1189	-0.245227	0.806689	Teff	Resting	H3K4me3	BTRC	Not significant
1190	0.272128	0.858987	Teff	Resting	H3K4me3	POLL	Not significant
1191	0.0886576	0.957795	Teff	Resting	H3K4me3	FBXW4	Not significant
1192	0.133936	0.74508	Teff	Resting	H3K4me3	OGA	Not significant
1193	0.204353	0.867016	Teff	Resting	H3K4me3	ARMH3	Not significant
1194	0.0529125	0.989453	Teff	Resting	H3K4me3	HPS6	Not significant
1195	-0.0573189	0.962127	Teff	Resting	H3K4me3	LDB1	Not significant
1196	-0.0929929	0.962127	Teff	Resting	H3K4me3	PPRC1	Not significant
1197	0.0718195	0.987208	Teff	Resting	H3K4me3	NOLC1	Not significant
1198	0.133254	0.923957	Teff	Resting	H3K4me3	GBF1	Not significant
1199	-0.0579965	0.975925	Teff	Resting	H3K4me3	NFKB2	Not significant
1200	-0.043578	0.988431	Teff	Resting	H3K4me3	FBXL15	Not significant
1201	0.16813	0.939358	Teff	Resting	H3K4me3	CUEDC2	Not significant
1202	-0.0589169	0.992744	Teff	Resting	H3K4me3	CUEDC2	Not significant
1203	-0.268412	0.694046	Teff	Resting	H3K4me3	C10orf95	Not significant
1204	0.192751	0.589452	Teff	Resting	H3K4me3	SUFU	Not significant
1205	-0.0912065	0.901319	Teff	Resting	H3K4me3	TRIM8	Not significant
1206	-0.290015	0.414348	Teff	Resting	H3K4me3	SFXN2	Not significant
1207	0.0155267	0.994864	Teff	Resting	H3K4me3	WBP1L	Not significant
1208	-0.298447	0.573629	Teff	Resting	H3K4me3	CNNM2	Not significant
1209	-0.00249655	0.999365	Teff	Resting	H3K4me3	NT5C2	Not significant
1210	-0.0139119	0.994864	Teff	Resting	H3K4me3	PCGF6	Not significant
1211	0.12719	0.942053	Teff	Resting	H3K4me3	TAF5	Not significant
1212	-0.0510432	0.983342	Teff	Resting	H3K4me3	PDCD11	Not significant
1213	0.321472	0.357572	Teff	Resting	H3K4me3	CALHM2	Not significant
1214	-0.271382	0.766196	Teff	Resting	H3K4me3	NEURL1	Not significant
1215	-0.115243	0.945103	Teff	Resting	H3K4me3	STN1	Not significant
1216	0.0636386	0.968288	Teff	Resting	H3K4me3	SLK	Not significant
1217	-0.0950666	0.975925	Teff	Resting	H3K4me3	SFR1	Not significant
1218	0.147283	0.906636	Teff	Resting	H3K4me3	GSTO1	Not significant
1219	-0.277893	0.736717	Teff	Resting	H3K4me3	GSTO2	Not significant
1220	0.24993	0.446336	Teff	Resting	H3K4me3	ITPRIP	Not significant
1221	0.241665	0.887619	Teff	Resting	H3K4me3	XPNPEP1	Not significant
1222	-0.107141	0.942053	Teff	Resting	H3K4me3	ADD3	Not significant
1223	0.137558	0.811314	Teff	Resting	H3K4me3	MXI1	Not significant
1224	-0.126329	0.962127	Teff	Resting	H3K4me3	MXI1	Not significant
1225	0.169385	0.858987	Teff	Resting	H3K4me3	SMNDC1	Not significant
1226	-0.209527	0.579952	Teff	Resting	H3K4me3	DUSP5	Not significant
1227	0.0888329	0.944306	Teff	Resting	H3K4me3	SMC3	Not significant
1228	-0.272465	0.640563	Teff	Resting	H3K4me3	PDCD4	Not significant
1229	0.231482	0.616335	Teff	Resting	H3K4me3	SHOC2	Not significant
1230	-0.300216	0.841864	Teff	Resting	H3K4me3	GPAM	Not significant
1231	-0.371811	0.459523	Teff	Resting	H3K4me3	ACSL5	Not significant
1232	0.078782	0.960653	Teff	Resting	H3K4me3	VTI1A	Not significant
1233	0.1482	0.784156	Teff	Resting	H3K4me3	CASP7	Not significant
1234	0.195083	0.790342	Teff	Resting	H3K4me3	NHLRC2	Not significant
1235	-0.181298	0.874271	Teff	Resting	H3K4me3	CCDC186	Not significant
1236	0.107673	0.932472	Teff	Resting	H3K4me3	FAM160B1	Not significant
1237	0.00491809	0.998736	Teff	Resting	H3K4me3	TRUB1	Not significant
1238	0.0824217	0.945103	Teff	Resting	H3K4me3	PDZD8	Not significant
1239	0.266395	0.792348	Teff	Resting	H3K4me3	RAB11FIP2	Not significant
1240	0.337488	0.657991	Teff	Resting	H3K4me3	FAM204A	Not significant
1241	0.174326	0.852982	Teff	Resting	H3K4me3	CACUL1	Not significant
1242	-0.101656	0.931868	Teff	Resting	H3K4me3	EIF3A	Not significant
1243	-0.000394091	0.999775	Teff	Resting	H3K4me3	FAM45A	Not significant
1244	-0.438528	0.648074	Teff	Resting	H3K4me3	SFXN4	Not significant
1245	-0.0853002	0.975925	Teff	Resting	H3K4me3	PRDX3	Not significant
1246	-0.0359453	0.989453	Teff	Resting	H3K4me3	GRK5	Not significant
1247	-0.266379	0.318136	Teff	Resting	H3K4me3	RGS10	Not significant
1248	0.0537182	0.975925	Teff	Resting	H3K4me3	TIAL1	Not significant
1249	0.315372	0.320814	Teff	Resting	H3K4me3	BAG3	Not significant
1250	-0.219409	0.858987	Teff	Resting	H3K4me3	INPP5F	Not significant
1251	-0.0862991	0.966572	Teff	Resting	H3K4me3	MCMBP	Not significant
1252	0.223745	0.886852	Teff	Resting	H3K4me3	SEC23IP	Not significant
1253	0.196314	0.907196	Teff	Resting	H3K4me3	WDR11	Not significant
1254	0.267951	0.363372	Teff	Resting	H3K4me3	ATE1	Not significant
1255	-0.202936	0.898828	Teff	Resting	H3K4me3	NSMCE4A	Not significant
1256	-0.554826	0.311512	Teff	Resting	H3K4me3	PLEKHA1	Not significant
1257	-0.138975	0.953887	Teff	Resting	H3K4me3	FAM24B	Not significant
1258	0.234728	0.917302	Teff	Resting	H3K4me3	C10orf88	Not significant
1259	-0.0466808	0.987208	Teff	Resting	H3K4me3	ACADSB	Not significant
1260	-0.0417092	0.988431	Teff	Resting	H3K4me3	BUB3	Not significant
1261	-0.413868	0.219095	Teff	Resting	H3K4me3	FAM53B	Not significant
1262	0.0841723	0.967403	Teff	Resting	H3K4me3	EEF1AKMT2	Not significant
1263	0.137361	0.945103	Teff	Resting	H3K4me3	ABRAXAS2	Not significant
1264	-0.0391855	0.988316	Teff	Resting	H3K4me3	ZRANB1	Not significant
1265	-0.0509168	0.987208	Teff	Resting	H3K4me3	EDRF1	Not significant
1266	0.237089	0.674003	Teff	Resting	H3K4me3	BCCIP	Not significant
1267	0.00480113	0.998508	Teff	Resting	H3K4me3	FANK1	Not significant
1268	0.487995	0.0583574	Teff	Resting	H3K4me3	MKI67	Not significant
1269	-0.266438	0.640358	Teff	Resting	H3K4me3	C10orf143	Not significant
1270	0.193704	0.828611	Teff	Resting	H3K4me3	GLRX3	Not significant
1271	0.194188	0.766278	Teff	Resting	H3K4me3	PPP2R2D	Not significant
1272	0.0845338	0.969191	Teff	Resting	H3K4me3	BNIP3	Not significant
1273	0.388651	0.283284	Teff	Resting	H3K4me3	LRRC27	Not significant
1274	-0.293393	0.779148	Teff	Resting	H3K4me3	INPP5A	Not significant
1275	-0.421127	0.181612	Teff	Resting	H3K4me3	ADAM8	Not significant
1276	-0.124018	0.94811	Teff	Resting	H3K4me3	ZNF511-PRAP1	Not significant
1277	0.0597535	0.991795	Teff	Resting	H3K4me3	ECHS1	Not significant
1278	-0.348588	0.713017	Teff	Resting	H3K4me3	PAOX	Not significant
1279	0.0159791	0.994864	Teff	Resting	H3K4me3	MTG1	Not significant
1280	0.148497	0.778034	Teff	Resting	H3K4me3	RIC8A	Not significant
1281	0.115076	0.945103	Teff	Resting	H3K4me3	PSMD13	Not significant
1282	-0.687803	0.0505755	Teff	Resting	H3K4me3	PGGHG	Not significant
1283	0.0242909	0.981184	Teff	Resting	H3K4me3	IFITM3	Not significant
1284	-0.656962	0.000267152	Teff	Resting	H3K4me3	SIGIRR	Significant- No high confidence peak
1285	-0.128012	0.954836	Teff	Resting	H3K4me3	PTDSS2	Not significant
1286	-0.242977	0.871389	Teff	Resting	H3K4me3	RNH1	Not significant
1287	-0.185076	0.866568	Teff	Resting	H3K4me3	LRRC56	Not significant
1288	0.12194	0.94791	Teff	Resting	H3K4me3	RASSF7	Not significant
1289	0.379671	0.694046	Teff	Resting	H3K4me3	RASSF7	Not significant
1290	0.156214	0.871389	Teff	Resting	H3K4me3	PHRF1	Not significant
1291	0.390778	0.640563	Teff	Resting	H3K4me3	IRF7	Not significant
1292	-0.129268	0.963142	Teff	Resting	H3K4me3	TMEM80	Not significant
1293	0.0337675	0.991795	Teff	Resting	H3K4me3	TALDO1	Not significant
1294	-0.118848	0.953763	Teff	Resting	H3K4me3	GATD1	Not significant
1295	-0.300874	0.509311	Teff	Resting	H3K4me3	NA	Not significant
1296	0.0381438	0.99343	Teff	Resting	H3K4me3	PIDD1	Not significant
1297	-0.00502828	0.997429	Teff	Resting	H3K4me3	RPLP2	Not significant
1298	-0.0740606	0.988316	Teff	Resting	H3K4me3	PNPLA2	Not significant
1299	0.070826	0.978552	Teff	Resting	H3K4me3	TSPAN4	Not significant
1300	-0.0226368	0.994864	Teff	Resting	H3K4me3	CHID1	Not significant
1301	0.290143	0.865347	Teff	Resting	H3K4me3	AP2A2	Not significant
1302	-0.186438	0.939912	Teff	Resting	H3K4me3	TOLLIP	Not significant
1303	-0.195618	0.485965	Teff	Resting	H3K4me3	LSP1	Not significant
1304	0.108829	0.975925	Teff	Resting	H3K4me3	MRPL23	Not significant
1305	-1.49463	6.14568e-18	Teff	Resting	H3K4me3	TSPAN32	Significant- No high confidence peak
1306	-0.0253059	0.994864	Teff	Resting	H3K4me3	CD81	Not significant
1307	0.0421007	0.989103	Teff	Resting	H3K4me3	TSSC4	Not significant
1308	0.0815658	0.919774	Teff	Resting	H3K4me3	NAP1L4	Not significant
1309	0.0676159	0.980491	Teff	Resting	H3K4me3	CARS	Not significant
1310	0.167523	0.944306	Teff	Resting	H3K4me3	ZNF195	Not significant
1311	-0.431164	0.520907	Teff	Resting	H3K4me3	ZNF195	Not significant
1312	0.0646747	0.978263	Teff	Resting	H3K4me3	PGAP2	Not significant
1313	-0.186546	0.640563	Teff	Resting	H3K4me3	RHOG	Not significant
1314	-0.0537816	0.970818	Teff	Resting	H3K4me3	STIM1	Not significant
1315	0.142805	0.932797	Teff	Resting	H3K4me3	RRM1	Not significant
1316	0.212833	0.871389	Teff	Resting	H3K4me3	TRIM21	Not significant
1317	0.0331264	0.994864	Teff	Resting	H3K4me3	TRIM34	Not significant
1318	0.249054	0.459523	Teff	Resting	H3K4me3	TRIM22	Not significant
1319	-0.117665	0.966572	Teff	Resting	H3K4me3	CNGA4	Not significant
1320	-0.0638221	0.982814	Teff	Resting	H3K4me3	SMPD1	Not significant
1321	-0.0872863	0.975731	Teff	Resting	H3K4me3	APBB1	Not significant
1322	-0.051637	0.989453	Teff	Resting	H3K4me3	TIMM10B	Not significant
1323	0.209003	0.574538	Teff	Resting	H3K4me3	ILK	Not significant
1324	-0.278956	0.798891	Teff	Resting	H3K4me3	TAF10	Not significant
1325	-0.324001	0.607549	Teff	Resting	H3K4me3	TPP1	Not significant
1326	0.134869	0.944114	Teff	Resting	H3K4me3	MRPL17	Not significant
1327	-0.336135	0.365975	Teff	Resting	H3K4me3	OR2AG2	Not significant
1328	-0.913359	0.0458783	Teff	Resting	H3K4me3	PPFIBP2	Significant- No high confidence peak
1329	-0.0375649	0.994066	Teff	Resting	H3K4me3	EIF3F	Not significant
1330	-0.00282861	0.998736	Teff	Resting	H3K4me3	RPL27A	Not significant
1331	0.0528179	0.992562	Teff	Resting	H3K4me3	RPL27A	Not significant
1332	0.439449	0.328275	Teff	Resting	H3K4me3	AKIP1	Not significant
1333	-0.178579	0.837182	Teff	Resting	H3K4me3	TMEM9B	Not significant
1334	0.552779	0.051024	Teff	Resting	H3K4me3	DENND5A	Not significant
1335	0.14354	0.940683	Teff	Resting	H3K4me3	TMEM41B	Not significant
1336	0.00282566	0.999365	Teff	Resting	H3K4me3	IPO7	Not significant
1337	-0.0222551	0.99343	Teff	Resting	H3K4me3	ZNF143	Not significant
1338	0.226119	0.291957	Teff	Resting	H3K4me3	WEE1	Not significant
1339	-0.230802	0.925071	Teff	Resting	H3K4me3	SWAP70	Not significant
1340	0.61464	0.0808785	Teff	Resting	H3K4me3	ADM	Not significant
1341	0.0974898	0.975925	Teff	Resting	H3K4me3	AMPD3	Not significant
1342	0.139539	0.969191	Teff	Resting	H3K4me3	RNF141	Not significant
1343	0.081588	0.973446	Teff	Resting	H3K4me3	CTR9	Not significant
1344	0.0118099	0.994864	Teff	Resting	H3K4me3	EIF4G2	Not significant
1345	0.112919	0.91749	Teff	Resting	H3K4me3	ZBED5	Not significant
1346	0.244025	0.700671	Teff	Resting	H3K4me3	USP47	Not significant
1347	-0.279372	0.943856	Teff	Resting	H3K4me3	MICAL2	Not significant
1348	-0.383338	0.778034	Teff	Resting	H3K4me3	MICAL2	Not significant
1349	-0.0452696	0.981236	Teff	Resting	H3K4me3	ARNTL	Not significant
1350	-0.10912	0.957795	Teff	Resting	H3K4me3	BTBD10	Not significant
1351	-0.215788	0.867395	Teff	Resting	H3K4me3	FAR1	Not significant
1352	0.280133	0.417165	Teff	Resting	H3K4me3	RRAS2	Not significant
1353	0.115735	0.958558	Teff	Resting	H3K4me3	COPB1	Not significant
1354	0.135619	0.898133	Teff	Resting	H3K4me3	PSMA1	Not significant
1355	-0.149512	0.576359	Teff	Resting	H3K4me3	PDE3B	Not significant
1356	-0.0301	0.994066	Teff	Resting	H3K4me3	CYP2R1	Not significant
1357	0.398149	0.186328	Teff	Resting	H3K4me3	C11orf58	Not significant
1358	-0.118835	0.940834	Teff	Resting	H3K4me3	RPS13	Not significant
1359	-0.0628554	0.982272	Teff	Resting	H3K4me3	PIK3C2A	Not significant
1360	0.125477	0.947785	Teff	Resting	H3K4me3	NUCB2	Not significant
1361	0.0495013	0.992573	Teff	Resting	H3K4me3	SERGEF	Not significant
1362	0.340505	0.754262	Teff	Resting	H3K4me3	SAAL1	Not significant
1363	-0.0874038	0.967403	Teff	Resting	H3K4me3	GTF2H1	Not significant
1364	-0.0519883	0.98469	Teff	Resting	H3K4me3	LDHA	Not significant
1365	0.191132	0.842337	Teff	Resting	H3K4me3	TSG101	Not significant
1366	0.218085	0.867016	Teff	Resting	H3K4me3	UEVLD	Not significant
1367	0.0619872	0.983342	Teff	Resting	H3K4me3	SPTY2D1	Not significant
1368	0.15606	0.944306	Teff	Resting	H3K4me3	ZDHHC13	Not significant
1369	0.219669	0.819022	Teff	Resting	H3K4me3	E2F8	Not significant
1370	6.581e-05	0.999934	Teff	Resting	H3K4me3	HTATIP2	Not significant
1371	-0.204052	0.869166	Teff	Resting	H3K4me3	PRMT3	Not significant
1372	-0.415425	0.303689	Teff	Resting	H3K4me3	FANCF	Not significant
1373	0.0263229	0.994864	Teff	Resting	H3K4me3	SVIP	Not significant
1374	0.155623	0.879235	Teff	Resting	H3K4me3	LIN7C	Not significant
1375	0.320452	0.616335	Teff	Resting	H3K4me3	METTL15	Not significant
1376	0.0573488	0.992744	Teff	Resting	H3K4me3	METTL15	Not significant
1377	-0.1502	0.94791	Teff	Resting	H3K4me3	ARL14EP	Not significant
1378	0.22852	0.681034	Teff	Resting	H3K4me3	ELP4	Not significant
1379	-0.122489	0.969191	Teff	Resting	H3K4me3	RCN1	Not significant
1380	0.0177514	0.994864	Teff	Resting	H3K4me3	EIF3M	Not significant
1381	0.742277	0.573697	Teff	Resting	H3K4me3	PRRG4	Not significant
1382	0.225763	0.691591	Teff	Resting	H3K4me3	QSER1	Not significant
1383	0.0109233	0.994864	Teff	Resting	H3K4me3	TCP11L1	Not significant
1384	0.156394	0.907751	Teff	Resting	H3K4me3	CSTF3	Not significant
1385	-0.000332429	0.999775	Teff	Resting	H3K4me3	HIPK3	Not significant
1386	0.0903232	0.975925	Teff	Resting	H3K4me3	CD59	Not significant
1387	-0.188603	0.866568	Teff	Resting	H3K4me3	FBXO3	Not significant
1388	0.0200821	0.992744	Teff	Resting	H3K4me3	CAPRIN1	Not significant
1389	-0.15505	0.953763	Teff	Resting	H3K4me3	NAT10	Not significant
1390	-0.354893	0.719304	Teff	Resting	H3K4me3	ABTB2	Not significant
1391	0.103376	0.967403	Teff	Resting	H3K4me3	CAT	Not significant
1392	-0.034339	0.992744	Teff	Resting	H3K4me3	PDHX	Not significant
1393	-0.748335	1.21779e-08	Teff	Resting	H3K4me3	CD44	Significant- No high confidence peak
1394	0.241953	0.784668	Teff	Resting	H3K4me3	PRR5L	Not significant
1395	0.222212	0.76412	Teff	Resting	H3K4me3	TRAF6	Not significant
1396	-0.0692035	0.979719	Teff	Resting	H3K4me3	API5	Not significant
1397	-0.011878	0.994864	Teff	Resting	H3K4me3	TTC17	Not significant
1398	-0.183409	0.934853	Teff	Resting	H3K4me3	HSD17B12	Not significant
1399	-0.0603872	0.988431	Teff	Resting	H3K4me3	HSD17B12	Not significant
1400	-0.154919	0.953015	Teff	Resting	H3K4me3	EXT2	Not significant
1401	0.140687	0.922443	Teff	Resting	H3K4me3	CD82	Not significant
1402	-0.0769938	0.975925	Teff	Resting	H3K4me3	SLC35C1	Not significant
1403	-0.0355049	0.992744	Teff	Resting	H3K4me3	CRY2	Not significant
1404	0.0896116	0.969191	Teff	Resting	H3K4me3	PEX16	Not significant
1405	0.103299	0.926904	Teff	Resting	H3K4me3	PHF21A	Not significant
1406	-0.0919336	0.94066	Teff	Resting	H3K4me3	DGKZ	Not significant
1407	0.0676792	0.979509	Teff	Resting	H3K4me3	AMBRA1	Not significant
1408	-0.108169	0.967403	Teff	Resting	H3K4me3	ATG13	Not significant
1409	0.0736178	0.967403	Teff	Resting	H3K4me3	ZNF408	Not significant
1410	0.11068	0.950064	Teff	Resting	H3K4me3	CKAP5	Not significant
1411	0.0981958	0.969191	Teff	Resting	H3K4me3	ARFGAP2	Not significant
1412	-0.0958159	0.959803	Teff	Resting	H3K4me3	DDB2	Not significant
1413	0.110575	0.94791	Teff	Resting	H3K4me3	NR1H3	Not significant
1414	-0.0954909	0.967403	Teff	Resting	H3K4me3	MADD	Not significant
1415	-0.399314	0.694046	Teff	Resting	H3K4me3	SLC39A13	Not significant
1416	0.16613	0.932609	Teff	Resting	H3K4me3	PSMC3	Not significant
1417	0.107239	0.931868	Teff	Resting	H3K4me3	CELF1	Not significant
1418	-0.108696	0.967403	Teff	Resting	H3K4me3	PTPMT1	Not significant
1419	0.085028	0.967403	Teff	Resting	H3K4me3	KBTBD4	Not significant
1420	0.03657	0.993362	Teff	Resting	H3K4me3	MTCH2	Not significant
1421	-0.0197265	0.9941	Teff	Resting	H3K4me3	FNBP4	Not significant
1422	0.0591143	0.983342	Teff	Resting	H3K4me3	NUP160	Not significant
1423	-0.420526	0.0679588	Teff	Resting	H3K4me3	PTPRJ	Not significant
1424	-0.088141	0.977213	Teff	Resting	H3K4me3	SSRP1	Not significant
1425	0.178598	0.953763	Teff	Resting	H3K4me3	SLC43A3	Not significant
1426	-0.250672	0.603292	Teff	Resting	H3K4me3	SLC43A1	Not significant
1427	-0.395008	0.691591	Teff	Resting	H3K4me3	TIMM10	Not significant
1428	-0.185034	0.669941	Teff	Resting	H3K4me3	UBE2L6	Not significant
1429	0.104321	0.979509	Teff	Resting	H3K4me3	CLP1	Not significant
1430	0.191717	0.736717	Teff	Resting	H3K4me3	ZDHHC5	Not significant
1431	0.125063	0.943856	Teff	Resting	H3K4me3	TMX2	Not significant
1432	0.216171	0.838762	Teff	Resting	H3K4me3	AP001931.1	Not significant
1433	-0.0144966	0.994864	Teff	Resting	H3K4me3	ZFP91-CNTF	Not significant
1434	0.162041	0.945103	Teff	Resting	H3K4me3	FAM111B	Not significant
1435	0.232141	0.639303	Teff	Resting	H3K4me3	FAM111A	Not significant
1436	-0.112354	0.953881	Teff	Resting	H3K4me3	OSBP	Not significant
1437	0.190178	0.879083	Teff	Resting	H3K4me3	PATL1	Not significant
1438	0.289335	0.640563	Teff	Resting	H3K4me3	STX3	Not significant
1439	-0.0564345	0.989103	Teff	Resting	H3K4me3	MRPL16	Not significant
1440	-0.749247	0.0797638	Teff	Resting	H3K4me3	CCDC86	Not significant
1441	-0.346866	0.607549	Teff	Resting	H3K4me3	PRPF19	Not significant
1442	-0.148512	0.943856	Teff	Resting	H3K4me3	TMEM109	Not significant
1443	-0.33342	0.00671627	Teff	Resting	H3K4me3	CD6	Significant- No high confidence peak
1444	-0.680577	0.31501	Teff	Resting	H3K4me3	CD5	Not significant
1445	0.05934	0.992744	Teff	Resting	H3K4me3	VPS37C	Not significant
1446	0.20767	0.865347	Teff	Resting	H3K4me3	TKFC	Not significant
1447	-0.298211	0.573697	Teff	Resting	H3K4me3	TMEM138	Not significant
1448	-0.102975	0.982702	Teff	Resting	H3K4me3	TMEM216	Not significant
1449	0.207546	0.819022	Teff	Resting	H3K4me3	SDHAF2	Not significant
1450	0.180584	0.830488	Teff	Resting	H3K4me3	FADS2	Not significant
1451	0.63351	0.0830409	Teff	Resting	H3K4me3	FADS1	Not significant
1452	0.888117	0.0234632	Teff	Resting	H3K4me3	FADS2	Significant- No high confidence peak
1453	0.19394	0.733718	Teff	Resting	H3K4me3	FTH1	Not significant
1454	0.210982	0.74326	Teff	Resting	H3K4me3	INCENP	Not significant
1455	-0.174746	0.43503	Teff	Resting	H3K4me3	AHNAK	Not significant
1456	0.346913	0.218383	Teff	Resting	H3K4me3	EEF1G	Not significant
1457	-0.00168477	0.999775	Teff	Resting	H3K4me3	TUT1	Not significant
1458	0.128835	0.838762	Teff	Resting	H3K4me3	MTA2	Not significant
1459	0.0724551	0.975925	Teff	Resting	H3K4me3	ROM1	Not significant
1460	0.0994898	0.975925	Teff	Resting	H3K4me3	B3GAT3	Not significant
1461	0.0967152	0.962127	Teff	Resting	H3K4me3	GANAB	Not significant
1462	0.0583426	0.988316	Teff	Resting	H3K4me3	INTS5	Not significant
1463	0.0101863	0.994864	Teff	Resting	H3K4me3	CSKMT	Not significant
1464	0.194564	0.784668	Teff	Resting	H3K4me3	UQCC3	Not significant
1465	0.182048	0.906636	Teff	Resting	H3K4me3	UBXN1	Not significant
1466	-0.297463	0.91749	Teff	Resting	H3K4me3	BSCL2	Not significant
1467	0.085436	0.915476	Teff	Resting	H3K4me3	TTC9C	Not significant
1468	-0.0302399	0.994864	Teff	Resting	H3K4me3	ZBTB3	Not significant
1469	-0.275427	0.840167	Teff	Resting	H3K4me3	POLR2G	Not significant
1470	0.126948	0.967403	Teff	Resting	H3K4me3	TAF6L	Not significant
1471	-0.0511668	0.978263	Teff	Resting	H3K4me3	TMEM179B	Not significant
1472	-0.0588833	0.992744	Teff	Resting	H3K4me3	TMEM223	Not significant
1473	0.112523	0.944306	Teff	Resting	H3K4me3	NXF1	Not significant
1474	0.0679534	0.967403	Teff	Resting	H3K4me3	TEX54	Not significant
1475	-0.141996	0.940776	Teff	Resting	H3K4me3	WDR74	Not significant
1476	0.0288801	0.992744	Teff	Resting	H3K4me3	SLC3A2	Not significant
1477	0.0674227	0.975925	Teff	Resting	H3K4me3	SLC3A2	Not significant
1478	-0.0116263	0.994864	Teff	Resting	H3K4me3	RARRES3	Not significant
1479	-0.0852576	0.971613	Teff	Resting	H3K4me3	ATL3	Not significant
1480	0.0429342	0.991795	Teff	Resting	H3K4me3	RTN3	Not significant
1481	0.0135938	0.994864	Teff	Resting	H3K4me3	C11orf95	Not significant
1482	0.384195	0.358523	Teff	Resting	H3K4me3	SPINDOC	Not significant
1483	-0.0409171	0.982236	Teff	Resting	H3K4me3	MARK2	Not significant
1484	0.2012	0.945103	Teff	Resting	H3K4me3	NAA40	Not significant
1485	-0.00757315	0.997429	Teff	Resting	H3K4me3	AP000721.1	Not significant
1486	0.245166	0.852982	Teff	Resting	H3K4me3	OTUB1	Not significant
1487	-0.150673	0.815391	Teff	Resting	H3K4me3	STIP1	Not significant
1488	-0.0674186	0.962127	Teff	Resting	H3K4me3	FERMT3	Not significant
1489	-0.248331	0.650015	Teff	Resting	H3K4me3	NUDT22	Not significant
1490	0.135242	0.953763	Teff	Resting	H3K4me3	DNAJC4	Not significant
1491	-0.037578	0.993362	Teff	Resting	H3K4me3	VEGFB	Not significant
1492	-0.0803295	0.968077	Teff	Resting	H3K4me3	NA	Not significant
1493	-0.433521	0.132541	Teff	Resting	H3K4me3	PPP1R14B	Not significant
1494	-0.43524	0.691591	Teff	Resting	H3K4me3	PLCB3	Not significant
1495	-0.203503	0.772958	Teff	Resting	H3K4me3	GPR137	Not significant
1496	-0.313452	0.61504	Teff	Resting	H3K4me3	GPR137	Not significant
1497	-0.184772	0.778034	Teff	Resting	H3K4me3	ESRRA	Not significant
1498	0.0289452	0.994066	Teff	Resting	H3K4me3	PRDX5	Not significant
1499	-0.111079	0.975731	Teff	Resting	H3K4me3	CCDC88B	Not significant
1500	-1.23097	4.81364e-13	Teff	Resting	H3K4me3	RASGRP2	Significant- No high confidence peak
1501	-0.053193	0.988316	Teff	Resting	H3K4me3	SF1	Not significant
1502	-0.203317	0.845752	Teff	Resting	H3K4me3	MAP4K2	Not significant
1503	-0.0639249	0.987208	Teff	Resting	H3K4me3	MEN1	Not significant
1504	-0.355413	0.0233684	Teff	Resting	H3K4me3	EHD1	Significant- No high confidence peak
1505	-0.013437	0.994864	Teff	Resting	H3K4me3	ATG2A	Not significant
1506	-0.17553	0.949741	Teff	Resting	H3K4me3	PPP2R5B	Not significant
1507	-0.00774315	0.997429	Teff	Resting	H3K4me3	ARL2-SNX15	Not significant
1508	-0.0130776	0.994864	Teff	Resting	H3K4me3	SAC3D1	Not significant
1509	0.45642	0.283084	Teff	Resting	H3K4me3	ZFPL1	Not significant
1510	-0.205017	0.936007	Teff	Resting	H3K4me3	VPS51	Not significant
1511	-0.582598	0.509311	Teff	Resting	H3K4me3	TM7SF2	Not significant
1512	-0.546664	0.521026	Teff	Resting	H3K4me3	ZNHIT2	Not significant
1513	-0.0321567	0.992891	Teff	Resting	H3K4me3	MRPL49	Not significant
1514	-0.0599899	0.978009	Teff	Resting	H3K4me3	SYVN1	Not significant
1515	0.114092	0.93317	Teff	Resting	H3K4me3	CAPN1	Not significant
1516	0.524989	0.221244	Teff	Resting	H3K4me3	AP000944.2	Not significant
1517	0.212424	0.736717	Teff	Resting	H3K4me3	DPF2	Not significant
1518	-0.200223	0.936017	Teff	Resting	H3K4me3	FRMD8	Not significant
1519	-0.133559	0.701263	Teff	Resting	H3K4me3	FRMD8	Not significant
1520	-0.151996	0.975925	Teff	Resting	H3K4me3	FRMD8	Not significant
1521	-0.0236639	0.994864	Teff	Resting	H3K4me3	SCYL1	Not significant
1522	0.0139655	0.994066	Teff	Resting	H3K4me3	SCYL1	Not significant
1523	0.0613085	0.987931	Teff	Resting	H3K4me3	SCYL1	Not significant
1524	0.17424	0.945103	Teff	Resting	H3K4me3	LTBP3	Not significant
1525	-0.216193	0.398029	Teff	Resting	H3K4me3	EHBP1L1	Not significant
1526	-0.115472	0.842352	Teff	Resting	H3K4me3	PCNX3	Not significant
1527	-0.544505	0.023627	Teff	Resting	H3K4me3	SIPA1	Significant- No high confidence peak
1528	0.0206486	0.994066	Teff	Resting	H3K4me3	RELA	Not significant
1529	-0.0433397	0.993362	Teff	Resting	H3K4me3	KAT5	Not significant
1530	-0.31123	0.714788	Teff	Resting	H3K4me3	RNASEH2C	Not significant
1531	0.202531	0.852982	Teff	Resting	H3K4me3	AP5B1	Not significant
1532	0.021649	0.992744	Teff	Resting	H3K4me3	MUS81	Not significant
1533	-0.403359	0.0761435	Teff	Resting	H3K4me3	CCDC85B	Not significant
1534	-0.242855	0.962834	Teff	Resting	H3K4me3	FOSL1	Not significant
1535	0.116768	0.904415	Teff	Resting	H3K4me3	DRAP1	Not significant
1536	-0.075562	0.978552	Teff	Resting	H3K4me3	SART1	Not significant
1537	0.166242	0.852982	Teff	Resting	H3K4me3	BANF1	Not significant
1538	-0.112638	0.963514	Teff	Resting	H3K4me3	SF3B2	Not significant
1539	-0.208377	0.723676	Teff	Resting	H3K4me3	PACS1	Not significant
1540	0.355497	0.492609	Teff	Resting	H3K4me3	KLC2	Not significant
1541	0.110966	0.953763	Teff	Resting	H3K4me3	RAB1B	Not significant
1542	-0.236533	0.919637	Teff	Resting	H3K4me3	YIF1A	Not significant
1543	-0.223266	0.904415	Teff	Resting	H3K4me3	BRMS1	Not significant
1544	0.0727689	0.988431	Teff	Resting	H3K4me3	B4GAT1	Not significant
1545	0.241802	0.893566	Teff	Resting	H3K4me3	SLC29A2	Not significant
1546	0.221692	0.942053	Teff	Resting	H3K4me3	MRPL11	Not significant
1547	0.104041	0.979509	Teff	Resting	H3K4me3	PELI3	Not significant
1548	0.078348	0.979509	Teff	Resting	H3K4me3	DPP3	Not significant
1549	-0.325258	0.646754	Teff	Resting	H3K4me3	ACTN3	Not significant
1550	0.121936	0.886852	Teff	Resting	H3K4me3	RBM14	Not significant
1551	0.114569	0.944306	Teff	Resting	H3K4me3	RBM4	Not significant
1552	-0.0777648	0.983476	Teff	Resting	H3K4me3	RBM4B	Not significant
1553	-0.222818	0.865347	Teff	Resting	H3K4me3	C11orf80	Not significant
1554	0.170805	0.838762	Teff	Resting	H3K4me3	RCE1	Not significant
1555	-0.118192	0.969191	Teff	Resting	H3K4me3	LRFN4	Not significant
1556	0.324267	0.0977309	Teff	Resting	H3K4me3	KDM2A	Not significant
1557	0.0640491	0.975925	Teff	Resting	H3K4me3	KDM2A	Not significant
1558	-0.288168	0.1445	Teff	Resting	H3K4me3	GRK2	Not significant
1559	-0.243742	0.779148	Teff	Resting	H3K4me3	ANKRD13D	Not significant
1560	0.237819	0.926904	Teff	Resting	H3K4me3	SSH3	Not significant
1561	-0.0495308	0.992744	Teff	Resting	H3K4me3	SSH3	Not significant
1562	-0.607094	0.171186	Teff	Resting	H3K4me3	POLD4	Not significant
1563	-0.0201771	0.994864	Teff	Resting	H3K4me3	RAD9A	Not significant
1564	-0.278067	0.490553	Teff	Resting	H3K4me3	PPP1CA	Not significant
1565	-0.77203	5.65906e-08	Teff	Resting	H3K4me3	TBC1D10C	Significant- No high confidence peak
1566	0.203414	0.899035	Teff	Resting	H3K4me3	RPS6KB2	Not significant
1567	-0.226263	0.374259	Teff	Resting	H3K4me3	PTPRCAP	Not significant
1568	-0.731285	0.31501	Teff	Resting	H3K4me3	TMEM134	Not significant
1569	-0.287254	0.772722	Teff	Resting	H3K4me3	TMEM134	Not significant
1570	-0.629303	0.139869	Teff	Resting	H3K4me3	AIP	Not significant
1571	-0.328145	0.0929842	Teff	Resting	H3K4me3	CDK2AP2	Not significant
1572	-0.0237607	0.994864	Teff	Resting	H3K4me3	GSTP1	Not significant
1573	0.00420273	0.999365	Teff	Resting	H3K4me3	NDUFV1	Not significant
1574	-0.458628	0.575949	Teff	Resting	H3K4me3	NUDT8	Not significant
1575	-0.352393	0.598888	Teff	Resting	H3K4me3	ALDH3B2	Not significant
1576	-0.0360504	0.992744	Teff	Resting	H3K4me3	NDUFS8	Not significant
1577	0.0191312	0.993362	Teff	Resting	H3K4me3	TCIRG1	Not significant
1578	-0.18536	0.904667	Teff	Resting	H3K4me3	KMT5B	Not significant
1579	-0.655089	0.205295	Teff	Resting	H3K4me3	C11orf24	Not significant
1580	-0.0139726	0.994864	Teff	Resting	H3K4me3	PPP6R3	Not significant
1581	0.285215	0.428804	Teff	Resting	H3K4me3	CPT1A	Not significant
1582	0.0851455	0.945103	Teff	Resting	H3K4me3	IGHMBP2	Not significant
1583	-0.277817	0.865347	Teff	Resting	H3K4me3	TPCN2	Not significant
1584	-0.0227194	0.994864	Teff	Resting	H3K4me3	LTO1	Not significant
1585	0.00343423	0.999365	Teff	Resting	H3K4me3	FADD	Not significant
1586	0.0267984	0.994066	Teff	Resting	H3K4me3	PPFIA1	Not significant
1587	-0.149714	0.925071	Teff	Resting	H3K4me3	DHCR7	Not significant
1588	-0.176778	0.869166	Teff	Resting	H3K4me3	NADSYN1	Not significant
1589	-0.0557054	0.987208	Teff	Resting	H3K4me3	ZNF705E	Not significant
1590	0.262235	0.640563	Teff	Resting	H3K4me3	RNF121	Not significant
1591	-0.243774	0.696308	Teff	Resting	H3K4me3	NUMA1	Not significant
1592	0.0717411	0.987208	Teff	Resting	H3K4me3	LRTOMT	Not significant
1593	-0.04587	0.992744	Teff	Resting	H3K4me3	LAMTOR1	Not significant
1594	0.0476874	0.975925	Teff	Resting	H3K4me3	INPPL1	Not significant
1595	-0.141253	0.944306	Teff	Resting	H3K4me3	ARAP1	Not significant
1596	-0.166246	0.942053	Teff	Resting	H3K4me3	ARAP1	Not significant
1597	-0.242523	0.301295	Teff	Resting	H3K4me3	ATG16L2	Not significant
1598	-0.0943794	0.943856	Teff	Resting	H3K4me3	FCHSD2	Not significant
1599	0.110672	0.959864	Teff	Resting	H3K4me3	RELT	Not significant
1600	0.0441926	0.99242	Teff	Resting	H3K4me3	FAM168A	Not significant
1601	0.11788	0.906145	Teff	Resting	H3K4me3	RAB6A	Not significant
1602	-0.00503567	0.998225	Teff	Resting	H3K4me3	PAAF1	Not significant
1603	-0.449078	0.0060096	Teff	Resting	H3K4me3	UCP2	Significant- No high confidence peak
1604	-0.00741506	0.997429	Teff	Resting	H3K4me3	PPME1	Not significant
1605	-0.292598	0.613666	Teff	Resting	H3K4me3	PGM2L1	Not significant
1606	0.218023	0.823576	Teff	Resting	H3K4me3	POLD3	Not significant
1607	-0.18121	0.943856	Teff	Resting	H3K4me3	RNF169	Not significant
1608	0.130858	0.931868	Teff	Resting	H3K4me3	SPCS2	Not significant
1609	0.289228	0.454929	Teff	Resting	H3K4me3	RPS3	Not significant
1610	-0.397367	0.674003	Teff	Resting	H3K4me3	GDPD5	Not significant
1611	0.331536	0.64476	Teff	Resting	H3K4me3	SERPINH1	Not significant
1612	-0.115965	0.936017	Teff	Resting	H3K4me3	UVRAG	Not significant
1613	-0.101806	0.981824	Teff	Resting	H3K4me3	WNT11	Not significant
1614	-0.0821492	0.972446	Teff	Resting	H3K4me3	GVQW3	Not significant
1615	0.0713121	0.950064	Teff	Resting	H3K4me3	EMSY	Not significant
1616	1.50042	0.132541	Teff	Resting	H3K4me3	TSKU	Not significant
1617	0.361161	0.838762	Teff	Resting	H3K4me3	ACER3	Not significant
1618	-0.154739	0.942053	Teff	Resting	H3K4me3	CLNS1A	Not significant
1619	0.224455	0.478095	Teff	Resting	H3K4me3	AAMDC	Not significant
1620	-0.206728	0.931868	Teff	Resting	H3K4me3	INTS4	Not significant
1621	0.119343	0.940776	Teff	Resting	H3K4me3	NDUFC2	Not significant
1622	0.0800856	0.983342	Teff	Resting	H3K4me3	ALG8	Not significant
1623	-0.143457	0.906636	Teff	Resting	H3K4me3	USP35	Not significant
1624	0.0569093	0.987208	Teff	Resting	H3K4me3	GAB2	Not significant
1625	-0.0349876	0.993362	Teff	Resting	H3K4me3	NARS2	Not significant
1626	0.000804493	0.999775	Teff	Resting	H3K4me3	DDIAS	Not significant
1627	0.0189603	0.994066	Teff	Resting	H3K4me3	RAB30	Not significant
1628	0.323606	0.0165414	Teff	Resting	H3K4me3	PCF11	Significant- No high confidence peak
1629	0.0233315	0.994066	Teff	Resting	H3K4me3	ANKRD42	Not significant
1630	0.0205963	0.994864	Teff	Resting	H3K4me3	CCDC90B	Not significant
1631	-0.203832	0.846793	Teff	Resting	H3K4me3	TMEM126B	Not significant
1632	0.0935663	0.982198	Teff	Resting	H3K4me3	TMEM126A	Not significant
1633	0.011072	0.994864	Teff	Resting	H3K4me3	CREBZF	Not significant
1634	-1.26511	8.60642e-05	Teff	Resting	H3K4me3	SYTL2	Significant- No high confidence peak
1635	0.166641	0.551033	Teff	Resting	H3K4me3	PICALM	Not significant
1636	-0.0270325	0.992744	Teff	Resting	H3K4me3	EED	Not significant
1637	-0.138783	0.943856	Teff	Resting	H3K4me3	HIKESHI	Not significant
1638	-0.126236	0.969191	Teff	Resting	H3K4me3	TMEM135	Not significant
1639	0.280836	0.526732	Teff	Resting	H3K4me3	CTSC	Not significant
1640	0.0736112	0.966572	Teff	Resting	H3K4me3	CHORDC1	Not significant
1641	0.036739	0.994066	Teff	Resting	H3K4me3	SLC36A4	Not significant
1642	-0.0727689	0.982814	Teff	Resting	H3K4me3	SMCO4	Not significant
1643	0.14409	0.953763	Teff	Resting	H3K4me3	CEP295	Not significant
1644	-0.0746309	0.967403	Teff	Resting	H3K4me3	AP001273.2	Not significant
1645	-0.174603	0.852184	Teff	Resting	H3K4me3	MED17	Not significant
1646	-0.0018612	0.999775	Teff	Resting	H3K4me3	PANX1	Not significant
1647	-0.058103	0.985515	Teff	Resting	H3K4me3	ANKRD49	Not significant
1648	-0.361181	0.639303	Teff	Resting	H3K4me3	FUT4	Not significant
1649	0.99611	0.370931	Teff	Resting	H3K4me3	AMOTL1	Not significant
1650	0.375423	0.455545	Teff	Resting	H3K4me3	KDM4D	Not significant
1651	0.0814078	0.943856	Teff	Resting	H3K4me3	SRSF8	Not significant
1652	-0.0261802	0.994864	Teff	Resting	H3K4me3	ENDOD1	Not significant
1653	-0.000540885	0.999775	Teff	Resting	H3K4me3	ENDOD1	Not significant
1654	-0.0181677	0.994864	Teff	Resting	H3K4me3	SESN3	Not significant
1655	0.0527794	0.972446	Teff	Resting	H3K4me3	CEP57	Not significant
1656	0.43913	0.435917	Teff	Resting	H3K4me3	MTMR2	Not significant
1657	-0.337896	0.0774066	Teff	Resting	H3K4me3	MAML2	Not significant
1658	0.00698836	0.997275	Teff	Resting	H3K4me3	JRKL	Not significant
1659	-0.473282	0.00627337	Teff	Resting	H3K4me3	BIRC3	Significant- No high confidence peak
1660	0.0366885	0.991456	Teff	Resting	H3K4me3	BIRC2	Not significant
1661	0.0614226	0.975925	Teff	Resting	H3K4me3	TMEM123	Not significant
1662	-0.159382	0.927873	Teff	Resting	H3K4me3	DCUN1D5	Not significant
1663	0.147524	0.953763	Teff	Resting	H3K4me3	CASP4	Not significant
1664	-0.272574	0.842337	Teff	Resting	H3K4me3	CARD16	Not significant
1665	0.304338	0.695917	Teff	Resting	H3K4me3	MSANTD4	Not significant
1666	-0.111103	0.931868	Teff	Resting	H3K4me3	AASDHPPT	Not significant
1667	-0.0467731	0.993362	Teff	Resting	H3K4me3	CWF19L2	Not significant
1668	0.0141689	0.996009	Teff	Resting	H3K4me3	ALKBH8	Not significant
1669	-0.18828	0.925071	Teff	Resting	H3K4me3	SLC35F2	Not significant
1670	-0.0568106	0.981236	Teff	Resting	H3K4me3	CUL5	Not significant
1671	-0.0857081	0.943856	Teff	Resting	H3K4me3	ATM	Not significant
1672	-0.234372	0.893726	Teff	Resting	H3K4me3	KDELC2	Not significant
1673	0.00303012	0.999775	Teff	Resting	H3K4me3	ZC3H12C	Not significant
1674	0.118988	0.943856	Teff	Resting	H3K4me3	RDX	Not significant
1675	0.109707	0.94791	Teff	Resting	H3K4me3	FDX1	Not significant
1676	0.171551	0.906636	Teff	Resting	H3K4me3	SIK2	Not significant
1677	-0.0696289	0.975925	Teff	Resting	H3K4me3	PPP2R1B	Not significant
1678	0.182616	0.92219	Teff	Resting	H3K4me3	ALG9	Not significant
1679	-0.01866	0.994864	Teff	Resting	H3K4me3	DIXDC1	Not significant
1680	-0.137309	0.926904	Teff	Resting	H3K4me3	DLAT	Not significant
1681	0.0483723	0.989103	Teff	Resting	H3K4me3	NKAPD1	Not significant
1682	0.101149	0.953887	Teff	Resting	H3K4me3	AP002884.3	Not significant
1683	0.110708	0.973226	Teff	Resting	H3K4me3	PTS	Not significant
1684	0.131031	0.948986	Teff	Resting	H3K4me3	ZW10	Not significant
1685	-0.0947812	0.975925	Teff	Resting	H3K4me3	USP28	Not significant
1686	0.0144735	0.994864	Teff	Resting	H3K4me3	AP002373.1	Not significant
1687	0.147312	0.938974	Teff	Resting	H3K4me3	REXO2	Not significant
1688	0.0510467	0.988316	Teff	Resting	H3K4me3	BUD13	Not significant
1689	-0.0106748	0.997275	Teff	Resting	H3K4me3	ZPR1	Not significant
1690	0.425298	0.0857245	Teff	Resting	H3K4me3	SIK3	Not significant
1691	0.184062	0.852982	Teff	Resting	H3K4me3	PAFAH1B2	Not significant
1692	-0.0161959	0.994864	Teff	Resting	H3K4me3	SIDT2	Not significant
1693	0.100945	0.925071	Teff	Resting	H3K4me3	RNF214	Not significant
1694	-0.247045	0.887441	Teff	Resting	H3K4me3	CEP164	Not significant
1695	-0.923826	6.10044e-11	Teff	Resting	H3K4me3	IL10RA	Significant- MED12 bound
1696	-0.349617	0.638831	Teff	Resting	H3K4me3	JAML	Not significant
1697	-0.316792	0.793985	Teff	Resting	H3K4me3	MPZL3	Not significant
1698	-0.271575	0.669183	Teff	Resting	H3K4me3	CD3E	Not significant
1699	-0.7463	8.83355e-11	Teff	Resting	H3K4me3	CD3G	Significant- No high confidence peak
1700	0.298285	0.836616	Teff	Resting	H3K4me3	UBE4A	Not significant
1701	-0.108932	0.953763	Teff	Resting	H3K4me3	ATP5MG	Not significant
1702	0.267876	0.0879775	Teff	Resting	H3K4me3	KMT2A	Not significant
1703	-0.414563	0.602569	Teff	Resting	H3K4me3	TMEM25	Not significant
1704	-0.0685958	0.975925	Teff	Resting	H3K4me3	ARCN1	Not significant
1705	-0.00380679	0.997429	Teff	Resting	H3K4me3	DDX6	Not significant
1706	-0.517516	8.10743e-07	Teff	Resting	H3K4me3	BCL9L	Significant- No high confidence peak
1707	-0.282789	0.437332	Teff	Resting	H3K4me3	BCL9L	Not significant
1708	0.155404	0.91749	Teff	Resting	H3K4me3	CCDC84	Not significant
1709	0.195091	0.642019	Teff	Resting	H3K4me3	TRAPPC4	Not significant
1710	-0.0424372	0.992744	Teff	Resting	H3K4me3	SLC37A4	Not significant
1711	-0.000635999	0.999775	Teff	Resting	H3K4me3	HYOU1	Not significant
1712	0.0435627	0.992744	Teff	Resting	H3K4me3	VPS11	Not significant
1713	-0.186246	0.943856	Teff	Resting	H3K4me3	HMBS	Not significant
1714	0.00822854	0.994864	Teff	Resting	H3K4me3	H2AFX	Not significant
1715	0.138056	0.922443	Teff	Resting	H3K4me3	DPAGT1	Not significant
1716	-0.238123	0.596218	Teff	Resting	H3K4me3	C2CD2L	Not significant
1717	-0.00845712	0.994953	Teff	Resting	H3K4me3	HINFP	Not significant
1718	-0.035396	0.993362	Teff	Resting	H3K4me3	NLRX1	Not significant
1719	0.0982775	0.944306	Teff	Resting	H3K4me3	CBL	Not significant
1720	0.118191	0.975925	Teff	Resting	H3K4me3	RNF26	Not significant
1721	-0.689188	0.196804	Teff	Resting	H3K4me3	ARHGEF12	Not significant
1722	0.174534	0.901133	Teff	Resting	H3K4me3	SC5D	Not significant
1723	-0.798611	0.000270491	Teff	Resting	H3K4me3	SORL1	Significant- MED12 bound
1724	-0.154001	0.904415	Teff	Resting	H3K4me3	UBASH3B	Not significant
1725	-0.131861	0.867016	Teff	Resting	H3K4me3	HSPA8	Not significant
1726	0.735729	0.200573	Teff	Resting	H3K4me3	GRAMD1B	Not significant
1727	0.144008	0.925071	Teff	Resting	H3K4me3	GRAMD1B	Not significant
1728	-0.138235	0.946029	Teff	Resting	H3K4me3	ZNF202	Not significant
1729	0.094889	0.969191	Teff	Resting	H3K4me3	TBRG1	Not significant
1730	0.186828	0.836994	Teff	Resting	H3K4me3	MSANTD2	Not significant
1731	0.163831	0.946029	Teff	Resting	H3K4me3	TMEM218	Not significant
1732	-0.339049	0.679952	Teff	Resting	H3K4me3	EI24	Not significant
1733	-0.0962519	0.945103	Teff	Resting	H3K4me3	STT3A	Not significant
1734	0.0270272	0.993362	Teff	Resting	H3K4me3	CHEK1	Not significant
1735	0.306178	0.821429	Teff	Resting	H3K4me3	HYLS1	Not significant
1736	0.00255088	0.999588	Teff	Resting	H3K4me3	FAM118B	Not significant
1737	0.255996	0.723652	Teff	Resting	H3K4me3	FOXRED1	Not significant
1738	-0.369309	0.589604	Teff	Resting	H3K4me3	TIRAP	Not significant
1739	-0.073393	0.982198	Teff	Resting	H3K4me3	DCPS	Not significant
1740	-0.107771	0.967403	Teff	Resting	H3K4me3	ST3GAL4	Not significant
1741	-1.40333	0.00232322	Teff	Resting	H3K4me3	ETS1	Significant- MED12 bound
1742	-0.878772	2.27947e-21	Teff	Resting	H3K4me3	ETS1	Significant- MED12 bound
1743	0.0419919	0.978457	Teff	Resting	H3K4me3	FLI1	Not significant
1744	-0.0132283	0.994864	Teff	Resting	H3K4me3	NFRKB	Not significant
1745	0.0118892	0.994864	Teff	Resting	H3K4me3	PRDM10	Not significant
1746	-0.150252	0.891605	Teff	Resting	H3K4me3	APLP2	Not significant
1747	0.0580399	0.984448	Teff	Resting	H3K4me3	ZBTB44	Not significant
1748	0.144595	0.962127	Teff	Resting	H3K4me3	SNX19	Not significant
1749	-1.21776	3.89856e-05	Teff	Resting	H3K4me3	IGSF9B	Significant- No high confidence peak
1750	-0.139783	0.85652	Teff	Resting	H3K4me3	VPS26B	Not significant
1751	-0.152891	0.904415	Teff	Resting	H3K4me3	ACAD8	Not significant
1752	-0.235335	0.770743	Teff	Resting	H3K4me3	GLB1L3	Not significant
1753	0.17049	0.520907	Teff	Resting	H3K4me3	WNK1	Not significant
1754	-0.222692	0.874271	Teff	Resting	H3K4me3	RAD52	Not significant
1755	0.0396385	0.989103	Teff	Resting	H3K4me3	ERC1	Not significant
1756	-0.0971444	0.945103	Teff	Resting	H3K4me3	FBXL14	Not significant
1757	0.0644418	0.981236	Teff	Resting	H3K4me3	ADIPOR2	Not significant
1758	-0.275782	0.91749	Teff	Resting	H3K4me3	CACNA2D4	Not significant
1759	-0.245127	0.852982	Teff	Resting	H3K4me3	DCP1B	Not significant
1760	-0.339452	0.492695	Teff	Resting	H3K4me3	FKBP4	Not significant
1761	-0.0785601	0.987208	Teff	Resting	H3K4me3	ITFG2	Not significant
1762	0.205249	0.720424	Teff	Resting	H3K4me3	RHNO1	Not significant
1763	-0.185655	0.944306	Teff	Resting	H3K4me3	TULP3	Not significant
1764	-0.476325	0.53982	Teff	Resting	H3K4me3	CRACR2A	Not significant
1765	0.270382	0.713017	Teff	Resting	H3K4me3	PARP11	Not significant
1766	-0.156708	0.560454	Teff	Resting	H3K4me3	AC008012.1	Not significant
1767	-0.155835	0.944306	Teff	Resting	H3K4me3	TIGAR	Not significant
1768	0.413331	0.370931	Teff	Resting	H3K4me3	RAD51AP1	Not significant
1769	0.0278862	0.994066	Teff	Resting	H3K4me3	AC005833.1	Not significant
1770	0.0752796	0.930388	Teff	Resting	H3K4me3	TNFRSF1A	Not significant
1771	-0.801841	0.000314359	Teff	Resting	H3K4me3	CD27	Significant- No high confidence peak
1772	-0.117958	0.94791	Teff	Resting	H3K4me3	TAPBPL	Not significant
1773	-0.145772	0.922443	Teff	Resting	H3K4me3	VAMP1	Not significant
1774	-0.00942511	0.994864	Teff	Resting	H3K4me3	NCAPD2	Not significant
1775	0.177899	0.656694	Teff	Resting	H3K4me3	GAPDH	Not significant
1776	0.0330012	0.992744	Teff	Resting	H3K4me3	IFFO1	Not significant
1777	-0.248011	0.861403	Teff	Resting	H3K4me3	NOP2	Not significant
1778	0.211085	0.613666	Teff	Resting	H3K4me3	CHD4	Not significant
1779	-0.0308626	0.992944	Teff	Resting	H3K4me3	ZNF384	Not significant
1780	0.0607596	0.988316	Teff	Resting	H3K4me3	MLF2	Not significant
1781	0.820604	0.00401694	Teff	Resting	H3K4me3	PTMS	Significant- No high confidence peak
1782	0.282085	0.817873	Teff	Resting	H3K4me3	LAG3	Not significant
1783	0.0364621	0.982912	Teff	Resting	H3K4me3	CD4	Not significant
1784	0.0434551	0.988431	Teff	Resting	H3K4me3	USP5	Not significant
1785	0.0727924	0.971613	Teff	Resting	H3K4me3	TPI1	Not significant
1786	-0.505042	0.0616554	Teff	Resting	H3K4me3	LRRC23	Not significant
1787	-0.116511	0.953763	Teff	Resting	H3K4me3	ENO2	Not significant
1788	0.421089	0.282334	Teff	Resting	H3K4me3	ATN1	Not significant
1789	-0.695759	0.0857245	Teff	Resting	H3K4me3	C12orf57	Not significant
1790	-0.234927	0.876455	Teff	Resting	H3K4me3	PTPN6	Not significant
1791	-0.70056	2.16317e-07	Teff	Resting	H3K4me3	PTPN6	Significant- No high confidence peak
1792	0.0837423	0.97487	Teff	Resting	H3K4me3	EMG1	Not significant
1793	-0.0202355	0.994864	Teff	Resting	H3K4me3	LPCAT3	Not significant
1794	-0.241632	0.722555	Teff	Resting	H3K4me3	C1RL	Not significant
1795	-0.0668331	0.981236	Teff	Resting	H3K4me3	CLSTN3	Not significant
1796	-0.237624	0.869791	Teff	Resting	H3K4me3	PEX5	Not significant
1797	0.0596247	0.953763	Teff	Resting	H3K4me3	SLC2A3	Not significant
1798	-0.260898	0.91749	Teff	Resting	H3K4me3	SLC2A3	Not significant
1799	-0.415535	0.662872	Teff	Resting	H3K4me3	SLC2A3	Not significant
1800	-0.161108	0.953887	Teff	Resting	H3K4me3	FOXJ2	Not significant
1801	0.0532821	0.988431	Teff	Resting	H3K4me3	FOXJ2	Not significant
1802	-0.0766437	0.975925	Teff	Resting	H3K4me3	NECAP1	Not significant
1803	-0.222228	0.810811	Teff	Resting	H3K4me3	FAM90A1	Not significant
1804	0.0652453	0.988431	Teff	Resting	H3K4me3	PHC1	Not significant
1805	-0.172948	0.754262	Teff	Resting	H3K4me3	M6PR	Not significant
1806	-0.096238	0.967403	Teff	Resting	H3K4me3	KLRB1	Not significant
1807	0.19496	0.616357	Teff	Resting	H3K4me3	CLEC2D	Not significant
1808	-0.831728	4.15068e-07	Teff	Resting	H3K4me3	CLEC2D	Significant- MED12 bound
1809	0.527802	0.899035	Teff	Resting	H3K4me3	CLECL1	Not significant
1810	0.254933	0.31501	Teff	Resting	H3K4me3	CD69	Not significant
1811	0.638603	2.97879e-06	Teff	Resting	H3K4me3	CLEC2B	Significant- No high confidence peak
1812	0.304394	0.762798	Teff	Resting	H3K4me3	GABARAPL1	Not significant
1813	0.358403	0.736536	Teff	Resting	H3K4me3	MAGOHB	Not significant
1814	-0.510456	0.487652	Teff	Resting	H3K4me3	YBX3	Not significant
1815	0.162175	0.932472	Teff	Resting	H3K4me3	SMIM10L1	Not significant
1816	0.146206	0.802479	Teff	Resting	H3K4me3	ETV6	Not significant
1817	0.0934292	0.967403	Teff	Resting	H3K4me3	BORCS5	Not significant
1818	0.00537744	0.997429	Teff	Resting	H3K4me3	DUSP16	Not significant
1819	-0.308895	0.646754	Teff	Resting	H3K4me3	CREBL2	Not significant
1820	0.165936	0.252315	Teff	Resting	H3K4me3	APOLD1	Not significant
1821	0.205121	0.951168	Teff	Resting	H3K4me3	DDX47	Not significant
1822	-0.0146422	0.994864	Teff	Resting	H3K4me3	HIST4H4	Not significant
1823	0.058308	0.976934	Teff	Resting	H3K4me3	H2AFJ	Not significant
1824	0.186879	0.806332	Teff	Resting	H3K4me3	C12orf60	Not significant
1825	-0.190329	0.585896	Teff	Resting	H3K4me3	ARHGDIB	Not significant
1826	0.0752362	0.970131	Teff	Resting	H3K4me3	STRAP	Not significant
1827	0.157593	0.944114	Teff	Resting	H3K4me3	PLEKHA5	Not significant
1828	0.238103	0.520907	Teff	Resting	H3K4me3	AEBP2	Not significant
1829	0.0722667	0.976128	Teff	Resting	H3K4me3	PYROXD1	Not significant
1830	-0.0484779	0.984448	Teff	Resting	H3K4me3	GOLT1B	Not significant
1831	0.025547	0.993362	Teff	Resting	H3K4me3	LDHB	Not significant
1832	-0.0797429	0.978552	Teff	Resting	H3K4me3	CMAS	Not significant
1833	-0.521316	0.293069	Teff	Resting	H3K4me3	ST8SIA1	Not significant
1834	-0.269718	0.624375	Teff	Resting	H3K4me3	C2CD5	Not significant
1835	0.22414	0.639303	Teff	Resting	H3K4me3	ETNK1	Not significant
1836	1.1763	0.0311091	Teff	Resting	H3K4me3	BCAT1	Significant- No high confidence peak
1837	0.609151	0.640563	Teff	Resting	H3K4me3	BCAT1	Not significant
1838	0.434385	0.299261	Teff	Resting	H3K4me3	LRMP	Not significant
1839	0.166849	0.906636	Teff	Resting	H3K4me3	KRAS	Not significant
1840	-0.13174	0.968012	Teff	Resting	H3K4me3	KRAS	Not significant
1841	-0.19672	0.752736	Teff	Resting	H3K4me3	ITPR2	Not significant
1842	0.269595	0.165303	Teff	Resting	H3K4me3	FGFR1OP2	Not significant
1843	0.0528297	0.992744	Teff	Resting	H3K4me3	TM7SF3	Not significant
1844	-0.125421	0.957152	Teff	Resting	H3K4me3	MED21	Not significant
1845	0.00832195	0.997429	Teff	Resting	H3K4me3	STK38L	Not significant
1846	0.501109	0.211007	Teff	Resting	H3K4me3	ARNTL2	Not significant
1847	-0.167231	0.926904	Teff	Resting	H3K4me3	MRPS35	Not significant
1848	0.0451673	0.992744	Teff	Resting	H3K4me3	KLHL42	Not significant
1849	0.329166	0.615759	Teff	Resting	H3K4me3	FAR2	Not significant
1850	0.146768	0.943856	Teff	Resting	H3K4me3	ERGIC2	Not significant
1851	0.0366684	0.992744	Teff	Resting	H3K4me3	IPO8	Not significant
1852	-0.132516	0.966572	Teff	Resting	H3K4me3	CAPRIN2	Not significant
1853	-0.181271	0.936017	Teff	Resting	H3K4me3	DDX11	Not significant
1854	0.215094	0.317681	Teff	Resting	H3K4me3	SINHCAF	Not significant
1855	-0.246598	0.649012	Teff	Resting	H3K4me3	KIAA1551	Not significant
1856	0.243335	0.820114	Teff	Resting	H3K4me3	BICD1	Not significant
1857	-0.0489098	0.988431	Teff	Resting	H3K4me3	DNM1L	Not significant
1858	-0.0189251	0.994864	Teff	Resting	H3K4me3	YARS2	Not significant
1859	-0.0208741	0.994864	Teff	Resting	H3K4me3	ALG10	Not significant
1860	-0.0509317	0.988431	Teff	Resting	H3K4me3	KIF21A	Not significant
1861	-0.0315274	0.988316	Teff	Resting	H3K4me3	ABCD2	Not significant
1862	0.044267	0.992744	Teff	Resting	H3K4me3	GXYLT1	Not significant
1863	0.0154061	0.994864	Teff	Resting	H3K4me3	PPHLN1	Not significant
1864	0.116347	0.938974	Teff	Resting	H3K4me3	ZCRB1	Not significant
1865	-0.119895	0.944306	Teff	Resting	H3K4me3	IRAK4	Not significant
1866	0.0132894	0.994864	Teff	Resting	H3K4me3	TWF1	Not significant
1867	-0.696039	0.0330835	Teff	Resting	H3K4me3	NELL2	Significant- No high confidence peak
1868	0.0860481	0.943856	Teff	Resting	H3K4me3	ANO6	Not significant
1869	0.227567	0.109815	Teff	Resting	H3K4me3	ARID2	Not significant
1870	-0.0605618	0.975731	Teff	Resting	H3K4me3	SCAF11	Not significant
1871	-0.0126847	0.994066	Teff	Resting	H3K4me3	SLC38A1	Not significant
1872	-0.0943175	0.937242	Teff	Resting	H3K4me3	SLC38A2	Not significant
1873	-0.261837	0.842352	Teff	Resting	H3K4me3	SLC38A2	Not significant
1874	0.0589357	0.975925	Teff	Resting	H3K4me3	PCED1B	Not significant
1875	-0.396839	0.0129819	Teff	Resting	H3K4me3	AMIGO2	Significant- No high confidence peak
1876	-0.0995132	0.967403	Teff	Resting	H3K4me3	RPAP3	Not significant
1877	-0.607543	0.56609	Teff	Resting	H3K4me3	HDAC7	Not significant
1878	-0.238422	0.420489	Teff	Resting	H3K4me3	HDAC7	Not significant
1879	-0.742615	0.606467	Teff	Resting	H3K4me3	VDR	Not significant
1880	-0.189756	0.940834	Teff	Resting	H3K4me3	VDR	Not significant
1881	-0.331392	0.79164	Teff	Resting	H3K4me3	TMEM106C	Not significant
1882	0.0505047	0.985682	Teff	Resting	H3K4me3	PFKM	Not significant
1883	-0.0779338	0.982198	Teff	Resting	H3K4me3	ASB8	Not significant
1884	-0.200228	0.929966	Teff	Resting	H3K4me3	CCDC184	Not significant
1885	-0.144416	0.936017	Teff	Resting	H3K4me3	OR10AD1	Not significant
1886	-0.0460604	0.992744	Teff	Resting	H3K4me3	ZNF641	Not significant
1887	-0.137528	0.919774	Teff	Resting	H3K4me3	KANSL2	Not significant
1888	0.196712	0.871389	Teff	Resting	H3K4me3	CCNT1	Not significant
1889	0.0795752	0.975925	Teff	Resting	H3K4me3	CACNB3	Not significant
1890	0.220934	0.811314	Teff	Resting	H3K4me3	DDX23	Not significant
1891	-0.0813474	0.971983	Teff	Resting	H3K4me3	FKBP11	Not significant
1892	0.347994	0.589604	Teff	Resting	H3K4me3	ARF3	Not significant
1893	0.00318064	0.999365	Teff	Resting	H3K4me3	PRKAG1	Not significant
1894	0.188412	0.543328	Teff	Resting	H3K4me3	KMT2D	Not significant
1895	0.399706	0.789071	Teff	Resting	H3K4me3	RHEBL1	Not significant
1896	0.1121	0.944306	Teff	Resting	H3K4me3	LMBR1L	Not significant
1897	0.226109	0.700671	Teff	Resting	H3K4me3	TUBA1B	Not significant
1898	-0.0716774	0.975925	Teff	Resting	H3K4me3	TUBA1A	Not significant
1899	-0.045474	0.985731	Teff	Resting	H3K4me3	TUBA1C	Not significant
1900	0.551912	0.130129	Teff	Resting	H3K4me3	TROAP	Not significant
1901	-0.0426652	0.992744	Teff	Resting	H3K4me3	SPATS2	Not significant
1902	-0.180366	0.879235	Teff	Resting	H3K4me3	MCRS1	Not significant
1903	0.136022	0.934853	Teff	Resting	H3K4me3	FMNL3	Not significant
1904	0.0431852	0.991444	Teff	Resting	H3K4me3	TMBIM6	Not significant
1905	-0.325211	0.7489	Teff	Resting	H3K4me3	BCDIN3D	Not significant
1906	0.420947	0.311512	Teff	Resting	H3K4me3	RACGAP1	Not significant
1907	-0.0363607	0.993362	Teff	Resting	H3K4me3	SMARCD1	Not significant
1908	0.0804329	0.966572	Teff	Resting	H3K4me3	COX14	Not significant
1909	0.159355	0.891891	Teff	Resting	H3K4me3	CERS5	Not significant
1910	0.403393	0.154855	Teff	Resting	H3K4me3	LIMA1	Not significant
1911	-0.499861	0.93805	Teff	Resting	H3K4me3	LIMA1	Not significant
1912	0.02163	0.994864	Teff	Resting	H3K4me3	LARP4	Not significant
1913	-0.281524	0.758203	Teff	Resting	H3K4me3	DIP2B	Not significant
1914	0.119768	0.932472	Teff	Resting	H3K4me3	ATF1	Not significant
1915	0.0614226	0.978263	Teff	Resting	H3K4me3	SLC11A2	Not significant
1916	0.224648	0.827274	Teff	Resting	H3K4me3	LETMD1	Not significant
1917	-0.0552601	0.992573	Teff	Resting	H3K4me3	CSRNP2	Not significant
1918	0.0942724	0.953887	Teff	Resting	H3K4me3	TFCP2	Not significant
1919	-0.124757	0.949741	Teff	Resting	H3K4me3	POU6F1	Not significant
1920	0.017647	0.994864	Teff	Resting	H3K4me3	DAZAP2	Not significant
1921	-0.525232	0.131959	Teff	Resting	H3K4me3	BIN2	Not significant
1922	-0.0660379	0.990916	Teff	Resting	H3K4me3	SLC4A8	Not significant
1923	-0.148426	0.975925	Teff	Resting	H3K4me3	NR4A1	Not significant
1924	0.0658968	0.985749	Teff	Resting	H3K4me3	ATG101	Not significant
1925	-0.0207007	0.994864	Teff	Resting	H3K4me3	EIF4B	Not significant
1926	-0.347322	0.651624	Teff	Resting	H3K4me3	SPRYD3	Not significant
1927	0.0335503	0.993362	Teff	Resting	H3K4me3	ZNF740	Not significant
1928	-0.39596	0.173826	Teff	Resting	H3K4me3	ITGB7	Not significant
1929	-0.171839	0.719103	Teff	Resting	H3K4me3	RARG	Not significant
1930	-0.149882	0.930094	Teff	Resting	H3K4me3	MFSD5	Not significant
1931	0.120037	0.967403	Teff	Resting	H3K4me3	ESPL1	Not significant
1932	0.239575	0.837182	Teff	Resting	H3K4me3	PFDN5	Not significant
1933	-0.123836	0.969191	Teff	Resting	H3K4me3	C12orf10	Not significant
1934	-0.141715	0.967403	Teff	Resting	H3K4me3	AAAS	Not significant
1935	-0.122523	0.966572	Teff	Resting	H3K4me3	SP1	Not significant
1936	-0.161879	0.870474	Teff	Resting	H3K4me3	PRR13	Not significant
1937	0.239433	0.867016	Teff	Resting	H3K4me3	PCBP2	Not significant
1938	-0.0106684	0.994864	Teff	Resting	H3K4me3	TARBP2	Not significant
1939	0.171957	0.92972	Teff	Resting	H3K4me3	ATF7	Not significant
1940	0.142555	0.969191	Teff	Resting	H3K4me3	ATP5MC2	Not significant
1941	0.149061	0.836994	Teff	Resting	H3K4me3	HNRNPA1	Not significant
1942	-0.0561153	0.991795	Teff	Resting	H3K4me3	COPZ1	Not significant
1943	0.119368	0.894966	Teff	Resting	H3K4me3	ITGA5	Not significant
1944	0.0517444	0.988431	Teff	Resting	H3K4me3	NCKAP1L	Not significant
1945	-0.358716	0.213252	Teff	Resting	H3K4me3	TESPA1	Not significant
1946	0.185461	0.92972	Teff	Resting	H3K4me3	BLOC1S1	Not significant
1947	0.258729	0.619671	Teff	Resting	H3K4me3	CD63	Not significant
1948	0.145773	0.944306	Teff	Resting	H3K4me3	GDF11	Not significant
1949	0.14429	0.865347	Teff	Resting	H3K4me3	ORMDL2	Not significant
1950	-0.148933	0.861403	Teff	Resting	H3K4me3	DNAJC14	Not significant
1951	-0.0501746	0.965172	Teff	Resting	H3K4me3	DGKA	Not significant
1952	0.321485	0.762798	Teff	Resting	H3K4me3	CDK2	Not significant
1953	0.0384559	0.988431	Teff	Resting	H3K4me3	RAB5B	Not significant
1954	0.254042	0.936007	Teff	Resting	H3K4me3	IKZF4	Not significant
1955	0.966749	0.041483	Teff	Resting	H3K4me3	IKZF4	Significant- No high confidence peak
1956	0.341305	0.504894	Teff	Resting	H3K4me3	RPS26	Not significant
1957	-0.0318534	0.989453	Teff	Resting	H3K4me3	PA2G4	Not significant
1958	0.137023	0.883711	Teff	Resting	H3K4me3	ZC3H10	Not significant
1959	-0.194186	0.430786	Teff	Resting	H3K4me3	ESYT1	Not significant
1960	0.0959181	0.981236	Teff	Resting	H3K4me3	MYL6B	Not significant
1961	0.46759	0.00144438	Teff	Resting	H3K4me3	MYL6	Significant- No high confidence peak
1962	0.105897	0.930094	Teff	Resting	H3K4me3	SMARCC2	Not significant
1963	0.02754	0.992744	Teff	Resting	H3K4me3	NABP2	Not significant
1964	0.170395	0.9141	Teff	Resting	H3K4me3	ANKRD52	Not significant
1965	0.0740275	0.989103	Teff	Resting	H3K4me3	COQ10A	Not significant
1966	-0.0939702	0.965072	Teff	Resting	H3K4me3	CS	Not significant
1967	-0.00583042	0.997429	Teff	Resting	H3K4me3	CNPY2	Not significant
1968	0.0678782	0.988431	Teff	Resting	H3K4me3	PAN2	Not significant
1969	0.260394	0.640563	Teff	Resting	H3K4me3	STAT2	Not significant
1970	-0.260984	0.869342	Teff	Resting	H3K4me3	TIMELESS	Not significant
1971	0.0255159	0.994864	Teff	Resting	H3K4me3	SPRYD4	Not significant
1972	0.275989	0.374259	Teff	Resting	H3K4me3	BAZ2A	Not significant
1973	0.0913789	0.945103	Teff	Resting	H3K4me3	BAZ2A	Not significant
1974	-0.0113478	0.994864	Teff	Resting	H3K4me3	ATP5F1B	Not significant
1975	0.0937969	0.919688	Teff	Resting	H3K4me3	PTGES3	Not significant
1976	0.21426	0.640563	Teff	Resting	H3K4me3	NACA	Not significant
1977	0.211011	0.910951	Teff	Resting	H3K4me3	HSD17B6	Not significant
1978	-0.0639066	0.988316	Teff	Resting	H3K4me3	ZBTB39	Not significant
1979	0.193468	0.888839	Teff	Resting	H3K4me3	NEMP1	Not significant
1980	0.278403	0.445149	Teff	Resting	H3K4me3	NAB2	Not significant
1981	-0.165064	0.864861	Teff	Resting	H3K4me3	STAT6	Not significant
1982	-0.253552	0.900242	Teff	Resting	H3K4me3	SHMT2	Not significant
1983	-0.824845	0.487652	Teff	Resting	H3K4me3	NDUFA4L2	Not significant
1984	0.0386972	0.993362	Teff	Resting	H3K4me3	R3HDM2	Not significant
1985	-0.469119	0.0476116	Teff	Resting	H3K4me3	ARHGAP9	Significant- No high confidence peak
1986	-0.168639	0.938115	Teff	Resting	H3K4me3	MARS	Not significant
1987	0.0888116	0.945103	Teff	Resting	H3K4me3	MBD6	Not significant
1988	0.0677138	0.982198	Teff	Resting	H3K4me3	DCTN2	Not significant
1989	-0.0215628	0.994864	Teff	Resting	H3K4me3	OS9	Not significant
1990	-0.383275	0.294696	Teff	Resting	H3K4me3	AGAP2	Not significant
1991	0.0954476	0.978263	Teff	Resting	H3K4me3	TSPAN31	Not significant
1992	-0.147362	0.964862	Teff	Resting	H3K4me3	CDK4	Not significant
1993	-0.416705	0.487652	Teff	Resting	H3K4me3	2024-03-09	Not significant
1994	-0.753768	0.492609	Teff	Resting	H3K4me3	CYP27B1	Not significant
1995	-0.0574349	0.988431	Teff	Resting	H3K4me3	AC025165.3	Not significant
1996	0.0631546	0.989453	Teff	Resting	H3K4me3	TSFM	Not significant
1997	0.0856312	0.926904	Teff	Resting	H3K4me3	CTDSP2	Not significant
1998	-0.00885187	0.997429	Teff	Resting	H3K4me3	ATP23	Not significant
1999	-0.128577	0.945103	Teff	Resting	H3K4me3	SLC16A7	Not significant
[truncated: 15,511 more rows]

## Sheet: Main_5d_KLF2_overlap
gene_id	direction	overlap
ENSG00000197785.14	down	opposite
ENSG00000116251.11	down	not shared
ENSG00000215788.11	down	shared
ENSG00000162408.11	down	shared
ENSG00000142599.19	up	not shared
ENSG00000049239.13	up	shared
ENSG00000171608.18	down	not shared
ENSG00000178585.15	down	not shared
ENSG00000054523.20	up	shared
ENSG00000028137.19	down	shared
ENSG00000116771.6	down	not shared
ENSG00000053372.5	down	opposite
ENSG00000007968.7	down	shared
ENSG00000142676.14	down	not shared
ENSG00000117602.13	down	shared
ENSG00000157978.12	down	shared
ENSG00000169442.9	down	shared
ENSG00000142765.18	down	shared
ENSG00000117758.14	up	not shared
ENSG00000130770.18	up	shared
ENSG00000159023.22	down	shared
ENSG00000116478.12	up	shared
ENSG00000127603.32	up	shared
ENSG00000090621.15	down	not shared
ENSG00000131238.18	down	not shared
ENSG00000117000.9	up	opposite
ENSG00000127124.16	down	shared
ENSG00000177181.15	up	not shared
ENSG00000065978.19	down	not shared
ENSG00000178922.18	up	not shared
ENSG00000117411.18	down	opposite
ENSG00000187147.18	down	not shared
ENSG00000142937.12	down	not shared
ENSG00000126107.15	down	not shared
ENSG00000117450.15	down	shared
ENSG00000123091.5	up	not shared
ENSG00000228929.1	down	shared
ENSG00000116212.15	up	not shared
ENSG00000116221.15	down	opposite
ENSG00000134709.13	down	opposite
ENSG00000162433.15	up	not shared
ENSG00000213625.9	up	not shared
ENSG00000116678.20	up	not shared
ENSG00000198160.15	up	not shared
ENSG00000081985.14	up	shared
ENSG00000024526.17	up	not shared
ENSG00000137959.17	up	not shared
ENSG00000137965.11	up	not shared
ENSG00000142875.20	up	opposite
ENSG00000065243.20	up	not shared
ENSG00000117228.11	up	opposite
ENSG00000154451.15	down	not shared
ENSG00000225492.6	up	not shared
ENSG00000067208.16	up	shared
ENSG00000122406.14	down	not shared
ENSG00000079335.20	down	shared
ENSG00000117543.22	down	not shared
ENSG00000233184.9	down	not shared
ENSG00000225938.3	down	not shared
ENSG00000170989.10	down	shared
ENSG00000134215.16	up	not shared
ENSG00000121940.17	up	not shared
ENSG00000031698.13	down	not shared
ENSG00000162777.17	down	not shared
ENSG00000116793.16	up	not shared
ENSG00000163349.22	up	not shared
ENSG00000134198.10	up	opposite
ENSG00000233730.2	up	not shared
ENSG00000116824.5	down	opposite
ENSG00000183508.5	up	not shared
ENSG00000134250.21	up	not shared
ENSG00000171943.12	up	not shared
ENSG00000265972.6	down	shared
ENSG00000117362.13	down	shared
ENSG00000143384.14	down	shared
ENSG00000197622.13	down	shared
ENSG00000163156.12	down	shared
ENSG00000143442.23	up	not shared
ENSG00000159445.13	down	shared
ENSG00000143545.10	up	not shared
ENSG00000143515.20	down	shared
ENSG00000116539.14	up	not shared
ENSG00000132676.16	down	not shared
ENSG00000132718.9	down	not shared
ENSG00000163468.15	down	not shared
ENSG00000160818.17	down	opposite
ENSG00000143319.17	down	not shared
ENSG00000143314.12	down	not shared
ENSG00000027869.12	down	shared
ENSG00000163564.15	down	opposite
ENSG00000163568.16	up	shared
ENSG00000117090.16	down	shared
ENSG00000215845.11	up	not shared
ENSG00000197965.12	up	shared
ENSG00000234741.10	down	not shared
ENSG00000143322.21	up	not shared
ENSG00000057252.13	up	not shared
ENSG00000162704.16	up	not shared
ENSG00000143344.16	up	not shared
ENSG00000116667.15	down	shared
ENSG00000116690.13	down	opposite
ENSG00000162630.6	down	shared
ENSG00000286285.1	down	not shared
ENSG00000000971.17	up	opposite
ENSG00000213047.13	up	shared
ENSG00000151414.15	up	not shared
ENSG00000116852.15	down	shared
ENSG00000116857.17	up	not shared
ENSG00000198625.14	up	shared
ENSG00000069275.13	up	not shared
ENSG00000117280.13	down	shared
ENSG00000162894.12	down	shared
ENSG00000123843.13	up	not shared
ENSG00000196352.18	down	shared
ENSG00000117597.18	down	not shared
ENSG00000054392.13	up	not shared
ENSG00000117625.14	up	shared
ENSG00000136636.13	up	not shared
ENSG00000162819.12	up	not shared
ENSG00000143514.18	up	not shared
ENSG00000162923.17	up	not shared
ENSG00000143815.15	down	shared
ENSG00000116574.6	up	not shared
ENSG00000154429.11	up	not shared
ENSG00000143641.10	up	shared
ENSG00000143674.11	up	shared
ENSG00000135750.15	up	shared
ENSG00000183780.13	up	not shared
ENSG00000119285.11	down	opposite
ENSG00000233355.7	up	not shared
ENSG00000180875.5	up	shared
ENSG00000143702.16	up	shared
ENSG00000117020.19	up	not shared
ENSG00000035687.10	down	not shared
ENSG00000035115.22	down	not shared
ENSG00000171863.15	down	not shared
ENSG00000134326.12	up	shared
ENSG00000134321.13	up	not shared
ENSG00000235576.3	down	not shared
ENSG00000115738.10	down	shared
ENSG00000171848.16	down	not shared
ENSG00000115758.14	down	opposite
ENSG00000143870.13	up	not shared
ENSG00000134324.12	up	shared
ENSG00000071575.12	down	shared
ENSG00000143970.18	up	not shared
ENSG00000217643.1	up	not shared
ENSG00000163811.12	down	opposite
ENSG00000152689.18	up	shared
ENSG00000152133.17	down	not shared
ENSG00000055332.19	up	not shared
ENSG00000138061.12	up	opposite
ENSG00000115904.15	down	shared
ENSG00000152518.8	down	shared
ENSG00000068724.18	up	not shared
ENSG00000115310.19	up	opposite
ENSG00000143947.15	down	shared
ENSG00000115355.18	up	not shared
ENSG00000163001.12	down	not shared
ENSG00000138035.15	down	opposite
ENSG00000115392.13	up	shared
ENSG00000173209.23	up	not shared
ENSG00000115484.15	down	not shared
ENSG00000143952.20	up	not shared
ENSG00000179833.4	up	not shared
ENSG00000011523.14	up	shared
ENSG00000198369.10	up	not shared
ENSG00000115956.10	down	shared
ENSG00000087338.5	down	opposite
ENSG00000059728.11	down	shared
ENSG00000035141.8	down	not shared
ENSG00000124383.11	down	not shared
ENSG00000065911.13	up	not shared
ENSG00000186854.11	down	shared
ENSG00000034510.6	down	shared
ENSG00000152291.15	up	not shared
ENSG00000042493.16	up	opposite
ENSG00000115523.17	down	shared
ENSG00000132300.19	down	opposite
ENSG00000132305.22	up	shared
ENSG00000172086.9	up	not shared
ENSG00000153574.9	down	opposite
ENSG00000071073.13	down	shared
ENSG00000158417.11	down	opposite
ENSG00000163162.9	down	shared
ENSG00000115594.12	up	not shared
ENSG00000115604.12	up	not shared
ENSG00000169756.17	down	shared
ENSG00000240350.3	up	not shared
ENSG00000144161.14	down	not shared
ENSG00000125630.16	down	not shared
ENSG00000115091.12	up	opposite
ENSG00000144118.14	up	not shared
ENSG00000155438.12	down	not shared
ENSG00000136717.15	down	shared
ENSG00000169967.17	up	not shared
ENSG00000072135.13	down	shared
ENSG00000115839.19	up	not shared
ENSG00000121966.8	up	shared
ENSG00000204406.14	up	not shared
ENSG00000168280.18	down	not shared
ENSG00000115159.16	up	shared
ENSG00000115165.10	down	not shared
ENSG00000153250.21	up	opposite
ENSG00000136560.14	up	not shared
ENSG00000197635.11	up	shared
ENSG00000115267.10	up	not shared
ENSG00000198648.12	up	not shared
ENSG00000172292.15	up	shared
ENSG00000071909.19	up	not shared
ENSG00000198586.14	up	not shared
ENSG00000233762.3	down	not shared
ENSG00000091409.16	down	shared
ENSG00000091436.17	up	shared
ENSG00000163328.14	down	shared
ENSG00000116044.17	up	not shared
ENSG00000223960.9	up	not shared
ENSG00000155657.29	up	shared
ENSG00000163492.16	up	not shared
ENSG00000187231.14	up	not shared
ENSG00000234663.7	up	shared
ENSG00000115232.14	down	not shared
ENSG00000138434.17	up	not shared
ENSG00000138386.17	up	not shared
ENSG00000173559.15	up	not shared
ENSG00000081320.11	down	shared
ENSG00000229056.2	up	not shared
ENSG00000196141.14	up	not shared
ENSG00000082153.18	down	not shared
ENSG00000003402.21	down	shared
ENSG00000204217.16	up	not shared
ENSG00000138442.11	down	opposite
ENSG00000138443.17	up	shared
ENSG00000178562.18	down	not shared
ENSG00000114942.14	down	not shared
ENSG00000114948.13	down	not shared
ENSG00000118263.15	down	shared
ENSG00000115365.12	up	not shared
ENSG00000138376.11	up	not shared
ENSG00000138363.15	down	opposite
ENSG00000197756.10	down	not shared
ENSG00000144579.8	down	shared
ENSG00000116106.12	down	shared
ENSG00000116120.11	down	not shared
ENSG00000123983.15	up	not shared
ENSG00000085449.15	up	opposite
ENSG00000135919.14	up	not shared
ENSG00000173744.18	up	not shared
ENSG00000153827.14	up	not shared
ENSG00000115053.17	down	opposite
ENSG00000171596.7	down	not shared
ENSG00000077044.11	down	shared
ENSG00000188042.8	down	shared
ENSG00000184182.19	down	shared
ENSG00000132330.18	up	not shared
ENSG00000122085.17	down	not shared
ENSG00000115687.14	down	not shared
ENSG00000150995.21	up	not shared
ENSG00000235831.8	down	not shared
ENSG00000114026.22	up	not shared
ENSG00000134072.11	up	shared
ENSG00000144713.13	down	shared
ENSG00000131374.15	up	not shared
ENSG00000170142.12	up	not shared
ENSG00000174748.22	down	not shared
ENSG00000077097.17	up	shared
ENSG00000033867.17	down	not shared
ENSG00000163508.13	down	not shared
ENSG00000163512.14	up	not shared
ENSG00000144642.22	up	not shared
ENSG00000091317.8	up	opposite
ENSG00000183813.7	down	opposite
ENSG00000144655.15	up	not shared
ENSG00000168329.14	down	shared
ENSG00000168028.15	down	not shared
ENSG00000188846.14	down	not shared
ENSG00000163818.20	down	not shared
ENSG00000172215.6	down	not shared
ENSG00000183625.16	down	not shared
ENSG00000121807.7	down	shared
ENSG00000160791.14	down	shared
ENSG00000173473.11	down	opposite
ENSG00000172053.18	down	not shared
ENSG00000114737.16	down	not shared
ENSG00000162244.12	down	not shared
ENSG00000164086.10	down	shared
ENSG00000247596.10	down	shared
ENSG00000164091.12	down	not shared
ENSG00000163938.17	down	opposite
ENSG00000056736.10	down	opposite
ENSG00000180376.17	down	not shared
ENSG00000157500.12	up	not shared
ENSG00000144741.19	down	not shared
ENSG00000114861.24	up	opposite
ENSG00000270562.1	up	not shared
ENSG00000163602.12	up	not shared
ENSG00000114480.13	up	not shared
ENSG00000175105.8	up	not shared
ENSG00000080200.10	up	not shared
ENSG00000154165.5	down	shared
ENSG00000168386.19	up	not shared
ENSG00000114354.15	up	not shared
ENSG00000174173.7	down	not shared
ENSG00000114391.13	down	not shared
ENSG00000144802.11	up	not shared
ENSG00000170017.12	up	not shared
ENSG00000114439.19	up	not shared
ENSG00000114455.15	up	shared
ENSG00000198919.13	up	not shared
ENSG00000153283.13	up	not shared
ENSG00000181722.17	up	not shared
ENSG00000173230.17	up	not shared
ENSG00000114023.16	up	not shared
ENSG00000138496.17	up	opposite
ENSG00000163840.10	up	opposite
ENSG00000173193.15	up	opposite
ENSG00000173706.14	up	opposite
ENSG00000058262.11	down	not shared
ENSG00000175792.12	down	shared
ENSG00000184897.6	down	not shared
ENSG00000017260.20	up	not shared
ENSG00000114686.9	down	not shared
ENSG00000144867.13	down	not shared
ENSG00000114107.9	up	shared
ENSG00000051382.9	up	shared
ENSG00000114120.14	up	not shared
ENSG00000175066.16	down	shared
ENSG00000114127.11	up	opposite
ENSG00000181804.15	up	not shared
ENSG00000188313.13	up	opposite
ENSG00000071794.16	up	shared
ENSG00000018408.15	up	not shared
ENSG00000174944.9	up	not shared
ENSG00000152601.18	up	shared
ENSG00000181467.5	down	shared
ENSG00000114850.7	down	not shared
ENSG00000075420.13	up	not shared
ENSG00000121858.11	up	shared
ENSG00000171121.17	up	not shared
ENSG00000114450.11	up	shared
ENSG00000114770.17	down	not shared
ENSG00000214160.10	down	not shared
ENSG00000177383.5	up	shared
ENSG00000073803.14	down	not shared
ENSG00000113916.18	up	not shared
ENSG00000145012.14	up	not shared
ENSG00000152492.15	up	not shared
ENSG00000072274.14	down	opposite
ENSG00000174004.6	down	shared
ENSG00000182899.17	down	not shared
ENSG00000244459.4	down	not shared
ENSG00000163950.13	down	not shared
ENSG00000168924.15	down	not shared
ENSG00000087269.16	down	not shared
ENSG00000145220.14	down	not shared
ENSG00000168824.15	down	not shared
ENSG00000152969.21	down	not shared
ENSG00000163993.7	down	shared
ENSG00000125089.18	up	not shared
ENSG00000004468.13	up	shared
ENSG00000109689.20	up	not shared
ENSG00000047365.13	up	opposite
ENSG00000109787.13	down	shared
ENSG00000174125.8	up	opposite
ENSG00000109790.18	up	shared
ENSG00000163682.17	down	shared
ENSG00000163683.12	up	not shared
ENSG00000078177.14	up	not shared
ENSG00000014824.14	up	not shared
ENSG00000163069.13	up	not shared
ENSG00000109189.13	down	shared
ENSG00000226950.8	down	not shared
ENSG00000157404.17	down	not shared
ENSG00000134852.15	up	not shared
ENSG00000171476.22	down	shared
ENSG00000128040.12	up	not shared
ENSG00000035720.8	up	shared
ENSG00000173597.9	down	shared
ENSG00000018189.13	up	shared
ENSG00000174792.11	up	not shared
ENSG00000138760.11	up	not shared
ENSG00000138758.12	up	not shared
ENSG00000138756.19	up	shared
ENSG00000163297.18	up	not shared
ENSG00000152784.16	up	not shared
ENSG00000138674.17	up	not shared
ENSG00000118762.8	up	not shared
ENSG00000138698.15	up	shared
ENSG00000168785.8	up	not shared
ENSG00000260641.2	up	not shared
ENSG00000070190.13	up	not shared
ENSG00000138814.17	up	opposite
ENSG00000168769.14	up	opposite
ENSG00000109475.17	down	shared
ENSG00000005059.16	down	not shared
ENSG00000109534.17	down	not shared
ENSG00000174749.6	up	shared
ENSG00000138660.12	up	shared
ENSG00000145365.11	up	not shared
ENSG00000073331.18	up	not shared
ENSG00000145349.19	up	not shared
ENSG00000269893.10	down	not shared
ENSG00000164056.11	up	not shared
ENSG00000077684.16	up	not shared
ENSG00000151012.13	up	not shared
ENSG00000145391.14	up	shared
ENSG00000085871.9	up	not shared
ENSG00000196782.13	up	not shared
ENSG00000153130.18	up	shared
ENSG00000164163.11	down	not shared
ENSG00000170365.10	up	not shared
ENSG00000151612.18	up	not shared
ENSG00000145425.10	down	not shared
ENSG00000245954.10	down	shared
ENSG00000121210.16	up	shared
ENSG00000052795.13	up	not shared
ENSG00000109466.14	up	not shared
ENSG00000137628.18	up	not shared
ENSG00000129116.19	up	shared
ENSG00000137601.18	up	not shared
ENSG00000164120.14	down	shared
ENSG00000129128.13	down	shared
ENSG00000186352.9	up	not shared
ENSG00000164151.12	down	not shared
ENSG00000250337.9	down	not shared
ENSG00000168685.15	down	shared
ENSG00000197603.16	up	shared
ENSG00000145592.14	down	not shared
ENSG00000213949.10	up	not shared
ENSG00000164171.11	up	not shared
ENSG00000178996.14	down	not shared
ENSG00000113088.6	down	shared
ENSG00000067113.17	up	not shared
ENSG00000134352.21	up	shared
ENSG00000095015.6	down	shared
ENSG00000112851.16	up	not shared
ENSG00000145741.17	down	not shared
ENSG00000171617.15	up	not shared
ENSG00000164346.10	down	not shared
ENSG00000176928.7	down	not shared
ENSG00000181104.7	up	shared
ENSG00000171643.14	up	not shared
ENSG00000164253.14	up	not shared
ENSG00000186468.13	down	shared
ENSG00000145715.15	up	not shared
ENSG00000153140.9	up	not shared
ENSG00000248323.8	up	opposite
ENSG00000164292.13	up	shared
ENSG00000118985.16	up	shared
ENSG00000164307.13	up	not shared
ENSG00000113532.13	up	shared
ENSG00000145730.21	up	opposite
ENSG00000198961.10	up	not shared
ENSG00000164211.13	up	not shared
ENSG00000134986.14	up	shared
ENSG00000249249.2	up	not shared
ENSG00000172869.15	up	not shared
ENSG00000145779.8	down	shared
ENSG00000133835.18	up	not shared
ENSG00000125347.15	down	shared
ENSG00000164403.15	up	not shared
ENSG00000081059.20	down	not shared
ENSG00000113658.18	up	not shared
ENSG00000113013.16	down	opposite
ENSG00000044115.21	up	not shared
ENSG00000281398.4	down	not shared
ENSG00000178913.9	down	not shared
ENSG00000113580.15	up	shared
ENSG00000169252.6	down	shared
ENSG00000155846.17	down	opposite
ENSG00000070814.22	down	not shared
ENSG00000019582.17	up	shared
ENSG00000164587.13	down	not shared
ENSG00000132912.13	up	shared
ENSG00000256235.3	up	shared
ENSG00000145907.16	down	not shared
ENSG00000113272.14	up	not shared
ENSG00000145860.12	up	opposite
ENSG00000164611.13	up	not shared
ENSG00000120137.7	up	not shared
ENSG00000181163.14	down	opposite
ENSG00000072786.13	down	shared
ENSG00000113739.11	up	not shared
ENSG00000048162.22	down	not shared
ENSG00000146083.12	down	not shared
ENSG00000048140.18	up	shared
ENSG00000197451.12	down	not shared
ENSG00000204628.12	down	not shared
ENSG00000112679.15	up	not shared
ENSG00000137265.16	up	shared
ENSG00000124785.9	up	not shared
ENSG00000124802.12	down	not shared
ENSG00000111846.20	up	not shared
ENSG00000111845.5	down	not shared
ENSG00000111859.17	up	shared
ENSG00000095951.17	up	not shared
ENSG00000145990.11	up	shared
ENSG00000124788.19	up	not shared
ENSG00000172197.11	up	not shared
ENSG00000112294.14	down	opposite
ENSG00000112308.13	up	not shared
ENSG00000111913.20	down	shared
ENSG00000287252.3	up	not shared
ENSG00000204642.14	up	opposite
ENSG00000146112.12	down	shared
ENSG00000137312.15	up	not shared
ENSG00000226979.9	up	opposite
ENSG00000227507.3	down	shared
ENSG00000204287.14	up	shared
ENSG00000196126.12	up	not shared
ENSG00000179344.17	up	not shared
ENSG00000237541.4	up	not shared
ENSG00000204267.18	down	not shared
ENSG00000242574.9	up	not shared
ENSG00000231389.8	up	not shared
ENSG00000223865.11	up	not shared
ENSG00000231500.7	down	not shared
ENSG00000227057.10	down	opposite
ENSG00000137309.20	down	not shared
ENSG00000272325.2	down	not shared
ENSG00000124614.16	down	shared
ENSG00000198755.11	down	not shared
ENSG00000112079.9	down	shared
ENSG00000198663.17	up	shared
ENSG00000137409.21	up	shared
ENSG00000112576.13	down	shared
ENSG00000171453.20	down	opposite
ENSG00000096384.20	down	opposite
ENSG00000124813.23	down	shared
ENSG00000271857.1	down	not shared
ENSG00000198087.7	up	not shared
ENSG00000170915.9	up	not shared
ENSG00000151914.22	up	not shared
ENSG00000185760.18	up	not shared
ENSG00000290002.1	down	not shared
ENSG00000156535.15	up	opposite
ENSG00000146243.14	down	not shared
ENSG00000118418.14	up	shared
ENSG00000005700.15	down	opposite
ENSG00000135318.12	down	not shared
ENSG00000203875.13	down	not shared
ENSG00000188994.14	up	not shared
ENSG00000198833.7	up	shared
ENSG00000025039.15	up	shared
ENSG00000112159.13	down	opposite
ENSG00000123545.6	down	not shared
ENSG00000112249.14	down	not shared
ENSG00000112297.18	up	not shared
ENSG00000112335.15	up	opposite
ENSG00000155111.15	up	not shared
ENSG00000155115.7	down	not shared
ENSG00000188820.13	up	not shared
ENSG00000164465.19	up	shared
ENSG00000111860.14	up	not shared
ENSG00000146376.11	up	not shared
ENSG00000164483.17	down	shared
ENSG00000118507.18	up	not shared
ENSG00000079950.14	up	opposite
ENSG00000112303.14	up	shared
ENSG00000112306.8	down	shared
ENSG00000112378.12	down	shared
ENSG00000112419.15	up	opposite
ENSG00000135604.11	up	not shared
ENSG00000152818.19	up	not shared
ENSG00000120278.17	up	shared
ENSG00000074706.14	up	shared
ENSG00000130340.17	up	not shared
ENSG00000078269.15	down	shared
ENSG00000164674.17	up	not shared
ENSG00000130396.22	up	not shared
ENSG00000106263.19	down	not shared
ENSG00000136213.10	up	shared
ENSG00000136238.19	up	shared
ENSG00000106415.13	up	shared
ENSG00000106546.14	up	not shared
ENSG00000105866.15	down	shared
ENSG00000136231.14	up	not shared
ENSG00000105928.16	up	not shared
ENSG00000172115.9	down	not shared
ENSG00000050344.9	up	shared
ENSG00000086300.17	up	not shared
ENSG00000260997.1	down	not shared
ENSG00000185811.21	down	not shared
ENSG00000132436.12	up	not shared
ENSG00000158321.19	down	shared
ENSG00000170027.7	up	shared
ENSG00000127951.8	up	not shared
ENSG00000186088.16	up	not shared
ENSG00000085563.15	up	not shared
ENSG00000157259.8	up	not shared
ENSG00000105810.10	up	shared
ENSG00000205413.8	down	shared
ENSG00000105854.13	up	shared
ENSG00000205356.10	down	shared
ENSG00000166508.18	down	not shared
ENSG00000066923.18	up	not shared
ENSG00000213413.3	down	opposite
ENSG00000105821.15	down	not shared
ENSG00000008282.9	up	shared
ENSG00000105835.13	up	not shared
ENSG00000253276.5	up	not shared
ENSG00000105851.11	up	not shared
ENSG00000105879.13	down	shared
ENSG00000173114.13	down	shared
ENSG00000164603.12	up	not shared
ENSG00000196937.11	up	shared
ENSG00000135245.10	up	not shared
ENSG00000128578.10	up	shared
ENSG00000128585.18	up	not shared
ENSG00000146859.6	up	not shared
ENSG00000182158.16	up	not shared
ENSG00000105939.14	down	not shared
ENSG00000064393.16	up	not shared
ENSG00000257093.7	up	not shared
ENSG00000211753.4	down	not shared
ENSG00000211751.9	down	not shared
ENSG00000211772.11	down	not shared
ENSG00000197448.14	down	not shared
ENSG00000171115.4	down	not shared
ENSG00000179144.5	down	shared
ENSG00000133574.10	down	shared
ENSG00000133561.15	down	not shared
ENSG00000213203.3	down	shared
ENSG00000243836.7	down	shared
ENSG00000155093.19	up	shared
ENSG00000147324.11	up	not shared
ENSG00000173281.5	up	not shared
ENSG00000164733.22	up	opposite
ENSG00000129422.15	up	not shared
ENSG00000078674.19	up	shared
ENSG00000173530.6	up	not shared
ENSG00000104689.10	up	opposite
ENSG00000104756.16	up	not shared
ENSG00000104765.16	up	opposite
ENSG00000092964.18	up	opposite
ENSG00000120885.22	up	not shared
ENSG00000186918.14	up	not shared
ENSG00000197892.13	up	not shared
ENSG00000120875.9	down	opposite
ENSG00000104660.19	down	shared
ENSG00000147475.17	up	shared
ENSG00000156675.16	up	not shared
ENSG00000085788.14	up	not shared
ENSG00000147526.20	up	not shared
ENSG00000147533.19	down	not shared
ENSG00000147434.9	up	not shared
ENSG00000168172.9	up	not shared
ENSG00000168300.14	up	not shared
ENSG00000254087.8	up	not shared
ENSG00000008988.11	down	not shared
ENSG00000104331.9	up	not shared
ENSG00000198846.6	up	shared
ENSG00000198363.18	up	not shared
ENSG00000205268.11	down	opposite
ENSG00000179041.4	down	not shared
ENSG00000140396.13	up	not shared
ENSG00000147604.14	down	shared
ENSG00000040341.18	up	shared
ENSG00000104343.21	up	not shared
ENSG00000104427.12	up	shared
ENSG00000205189.12	up	not shared
ENSG00000076641.4	down	shared
ENSG00000133739.16	up	not shared
ENSG00000085719.13	up	not shared
ENSG00000104320.15	up	not shared
ENSG00000180694.14	up	not shared
ENSG00000155099.8	up	not shared
ENSG00000164951.16	down	shared
ENSG00000265817.4	up	not shared
ENSG00000164938.14	up	shared
ENSG00000104375.17	up	not shared
ENSG00000104450.13	up	shared
ENSG00000070756.17	down	shared
ENSG00000048392.13	up	not shared
ENSG00000155090.15	up	opposite
ENSG00000147650.12	up	not shared
ENSG00000104447.13	up	shared
ENSG00000147677.12	down	shared
ENSG00000147679.12	down	not shared
ENSG00000136960.13	up	not shared
ENSG00000172164.15	up	not shared
ENSG00000147684.10	down	shared
ENSG00000245164.10	down	shared
ENSG00000168672.4	down	not shared
ENSG00000136997.21	down	shared
ENSG00000104419.17	up	opposite
ENSG00000104529.19	down	not shared
ENSG00000179091.5	down	not shared
ENSG00000161016.18	down	not shared
ENSG00000080503.24	up	shared
ENSG00000147852.17	up	not shared
ENSG00000147853.17	up	opposite
ENSG00000183354.12	up	not shared
ENSG00000164985.15	up	shared
ENSG00000147872.10	up	shared
ENSG00000137154.13	down	shared
ENSG00000171843.17	up	shared
ENSG00000086065.14	up	not shared
ENSG00000165272.16	down	shared
ENSG00000147955.18	down	not shared
ENSG00000137070.19	down	not shared
ENSG00000137076.21	up	opposite
ENSG00000122694.16	up	opposite
ENSG00000122741.16	up	not shared
ENSG00000135046.14	up	opposite
ENSG00000148019.14	down	not shared
ENSG00000187764.12	down	not shared
ENSG00000127084.19	down	shared
ENSG00000095383.20	down	shared
ENSG00000106799.14	up	opposite
ENSG00000136874.11	up	not shared
ENSG00000070214.17	up	shared
ENSG00000106771.13	up	shared
ENSG00000157654.19	up	not shared
ENSG00000148154.10	up	opposite
ENSG00000119314.16	up	not shared
ENSG00000119471.15	up	not shared
ENSG00000119411.11	up	not shared
ENSG00000148229.13	down	opposite
ENSG00000138835.24	up	not shared
ENSG00000106948.17	down	not shared
ENSG00000056558.11	down	not shared
ENSG00000056586.16	up	shared
ENSG00000136942.15	down	not shared
ENSG00000167081.18	up	not shared
ENSG00000197958.13	down	not shared
ENSG00000167106.12	down	not shared
ENSG00000167114.13	down	not shared
ENSG00000119335.18	down	not shared
ENSG00000136802.12	down	shared
ENSG00000136819.15	down	opposite
ENSG00000126882.13	down	not shared
ENSG00000148303.17	down	not shared
ENSG00000122140.13	down	not shared
ENSG00000159069.14	down	not shared
ENSG00000182154.8	down	not shared
ENSG00000067057.19	up	not shared
ENSG00000134460.19	up	shared
ENSG00000107485.18	down	not shared
ENSG00000148429.15	up	not shared
ENSG00000148450.13	up	shared
ENSG00000120549.19	up	not shared
ENSG00000107863.20	up	not shared
ENSG00000107890.17	up	not shared
ENSG00000150054.19	up	not shared
ENSG00000197321.16	down	shared
ENSG00000107968.10	up	not shared
ENSG00000148516.23	up	shared
ENSG00000165322.18	up	not shared
ENSG00000170759.11	up	not shared
ENSG00000198964.14	up	shared
ENSG00000108091.11	up	not shared
ENSG00000171988.20	up	not shared
ENSG00000165476.14	up	not shared
ENSG00000165732.14	down	not shared
ENSG00000198954.9	up	not shared
ENSG00000122862.5	up	not shared
ENSG00000107738.20	down	shared
ENSG00000166295.9	up	not shared
ENSG00000122884.13	up	opposite
ENSG00000213551.7	down	not shared
ENSG00000196968.11	up	not shared
ENSG00000035403.18	down	shared
ENSG00000138326.21	down	shared
ENSG00000108219.16	down	shared
ENSG00000122376.12	down	not shared
ENSG00000026103.25	up	opposite
ENSG00000119917.15	up	shared
ENSG00000152778.10	up	opposite
ENSG00000173145.11	down	not shared
ENSG00000119977.22	down	not shared
ENSG00000138185.20	down	opposite
ENSG00000107566.14	up	shared
ENSG00000099194.6	up	shared
ENSG00000107815.10	down	not shared
ENSG00000107833.11	down	opposite
ENSG00000166197.17	down	opposite
ENSG00000138175.9	up	shared
ENSG00000076685.19	up	shared
ENSG00000148843.15	down	opposite
ENSG00000107957.17	up	not shared
ENSG00000148834.13	up	not shared
ENSG00000108039.18	up	not shared
ENSG00000148700.15	down	shared
ENSG00000119950.21	up	opposite
ENSG00000150593.18	down	not shared
ENSG00000196865.4	up	not shared
ENSG00000165650.12	up	not shared
ENSG00000107581.13	down	not shared
ENSG00000120008.16	up	not shared
ENSG00000148848.15	down	not shared
ENSG00000176171.12	up	not shared
ENSG00000177700.6	down	not shared
ENSG00000110665.12	down	shared
ENSG00000064201.16	down	shared
ENSG00000181649.8	up	not shared
ENSG00000167325.15	down	shared
ENSG00000166441.13	down	shared
ENSG00000166452.12	up	not shared
ENSG00000184014.9	up	not shared
ENSG00000148926.10	up	not shared
ENSG00000133805.16	up	not shared
ENSG00000262655.4	down	shared
ENSG00000133818.14	up	opposite
ENSG00000152270.9	down	not shared
ENSG00000110700.7	down	shared
ENSG00000070081.18	up	shared
ENSG00000060749.16	up	shared
ENSG00000110422.12	up	not shared
ENSG00000085063.17	up	opposite
ENSG00000135372.10	down	not shared
ENSG00000121691.7	up	not shared
ENSG00000026508.21	down	shared
ENSG00000149084.13	up	not shared
ENSG00000085117.12	up	not shared
ENSG00000157570.12	down	shared
ENSG00000135365.17	up	not shared
ENSG00000149177.15	down	shared
ENSG00000134802.18	up	shared
ENSG00000166900.17	up	not shared
ENSG00000166902.5	down	not shared
ENSG00000013725.14	down	not shared
ENSG00000149485.19	up	not shared
ENSG00000124942.14	down	shared
ENSG00000255717.9	down	not shared
ENSG00000176485.13	up	not shared
ENSG00000068831.19	down	shared
ENSG00000168066.21	down	not shared
ENSG00000133895.18	down	not shared
ENSG00000149806.11	down	shared
ENSG00000245532.11	down	shared
ENSG00000251562.10	down	shared
ENSG00000175463.12	down	shared
ENSG00000084207.18	up	shared
ENSG00000167792.13	down	not shared
ENSG00000165458.15	up	shared
ENSG00000175567.11	down	shared
ENSG00000214517.10	up	not shared
ENSG00000165434.8	down	not shared
ENSG00000149273.15	down	shared
ENSG00000149257.16	up	not shared
ENSG00000048649.14	up	not shared
ENSG00000137501.18	down	shared
ENSG00000123892.12	up	not shared
ENSG00000166004.15	up	not shared
ENSG00000254911.3	down	not shared
ENSG00000149218.5	up	not shared
ENSG00000149212.12	down	not shared
ENSG00000184384.14	up	opposite
ENSG00000235505.9	up	not shared
ENSG00000137752.25	up	opposite
ENSG00000137710.17	up	not shared
ENSG00000109906.15	down	not shared
ENSG00000110274.16	down	shared
ENSG00000110324.12	down	shared
ENSG00000149573.9	up	not shared
ENSG00000167283.9	down	not shared
ENSG00000118058.24	up	not shared
ENSG00000186174.13	down	shared
ENSG00000137642.13	down	shared
ENSG00000109971.14	down	not shared
ENSG00000023171.20	up	not shared
ENSG00000154144.13	down	not shared
ENSG00000134954.14	down	shared
ENSG00000151702.18	down	shared
ENSG00000080854.16	down	shared
ENSG00000171840.13	up	shared
ENSG00000177406.5	up	not shared
ENSG00000060237.19	up	shared
ENSG00000118971.9	down	shared
ENSG00000078237.7	down	not shared
ENSG00000159335.18	up	not shared
ENSG00000089692.9	up	not shared
ENSG00000111669.15	up	not shared
ENSG00000215021.10	down	not shared
ENSG00000171860.5	up	opposite
ENSG00000139187.10	down	shared
ENSG00000111796.4	down	not shared
ENSG00000069493.15	down	shared
ENSG00000110852.5	up	opposite
ENSG00000172322.14	up	not shared
ENSG00000139112.11	up	not shared
ENSG00000111261.14	up	not shared
ENSG00000111266.9	down	opposite
ENSG00000290048.1	down	not shared
ENSG00000111276.12	down	shared
ENSG00000134531.10	up	opposite
ENSG00000171681.13	up	not shared
ENSG00000052126.16	up	not shared
ENSG00000111716.14	down	not shared
ENSG00000060982.15	up	not shared
ENSG00000118308.16	up	not shared
ENSG00000133703.14	up	not shared
ENSG00000111790.14	up	opposite
ENSG00000029153.15	up	not shared
ENSG00000110841.14	up	shared
ENSG00000087448.11	up	not shared
ENSG00000174718.12	down	not shared
ENSG00000184613.11	down	shared
ENSG00000111371.16	down	not shared
ENSG00000111424.12	up	not shared
ENSG00000139537.11	down	shared
ENSG00000134285.11	down	not shared
ENSG00000167553.17	down	not shared
ENSG00000161791.14	up	not shared
ENSG00000050405.14	up	shared
ENSG00000185432.12	up	not shared
ENSG00000110911.17	up	not shared
ENSG00000110934.13	down	shared
ENSG00000167768.4	down	not shared
ENSG00000063046.18	down	not shared
ENSG00000135404.12	up	shared
ENSG00000258056.3	up	not shared
ENSG00000065357.20	down	not shared
ENSG00000170515.14	down	opposite
ENSG00000229117.9	down	shared
ENSG00000092841.19	up	not shared
ENSG00000076108.12	up	not shared
ENSG00000196531.14	down	not shared
ENSG00000198056.15	down	not shared
ENSG00000135439.12	down	shared
ENSG00000118596.12	up	not shared
ENSG00000153179.13	down	shared
ENSG00000155957.19	up	not shared
ENSG00000090376.11	up	not shared
ENSG00000127334.11	down	shared
ENSG00000127337.7	down	not shared
ENSG00000166226.13	down	opposite
ENSG00000139289.14	up	not shared
ENSG00000058272.19	up	not shared
ENSG00000139318.8	down	opposite
ENSG00000070961.16	down	shared
ENSG00000133639.6	down	shared
ENSG00000102189.17	up	not shared
ENSG00000120833.14	up	not shared
ENSG00000136040.9	up	not shared
ENSG00000111145.8	up	opposite
ENSG00000120800.5	down	opposite
ENSG00000120805.14	up	not shared
ENSG00000111670.16	up	not shared
ENSG00000183395.5	up	shared
ENSG00000017427.17	up	not shared
ENSG00000166598.16	up	not shared
ENSG00000136052.10	up	not shared
ENSG00000136051.15	up	not shared
ENSG00000136045.12	down	not shared
ENSG00000110876.10	down	shared
ENSG00000110880.11	up	shared
ENSG00000084112.15	up	not shared
ENSG00000076513.17	up	not shared
ENSG00000204842.18	up	shared
ENSG00000234608.9	down	shared
ENSG00000089009.16	down	not shared
ENSG00000111331.14	up	not shared
ENSG00000186815.13	up	not shared
ENSG00000123066.9	up	not shared
ENSG00000089157.16	down	shared
ENSG00000089159.17	down	shared
ENSG00000089053.13	down	not shared
ENSG00000175727.14	up	shared
ENSG00000130779.22	up	not shared
ENSG00000111328.7	up	shared
ENSG00000196498.14	up	not shared
ENSG00000081760.17	up	shared
ENSG00000132341.12	down	opposite
ENSG00000121741.17	up	not shared
ENSG00000224429.10	up	shared
ENSG00000139496.18	up	not shared
ENSG00000152484.14	up	shared
ENSG00000122026.11	down	not shared
ENSG00000122034.17	down	not shared
ENSG00000122042.10	down	shared
ENSG00000132965.10	up	shared
ENSG00000139597.18	up	opposite
ENSG00000133104.14	up	not shared
ENSG00000102780.17	up	not shared
ENSG00000023516.9	up	not shared
ENSG00000133106.15	up	shared
ENSG00000136141.15	up	not shared
ENSG00000136156.15	up	opposite
ENSG00000139679.16	up	opposite
ENSG00000136161.13	up	not shared
ENSG00000152207.8	up	not shared
ENSG00000102531.16	up	shared
ENSG00000204899.6	up	not shared
ENSG00000136111.14	up	opposite
ENSG00000136153.20	up	not shared
ENSG00000139737.22	up	shared
ENSG00000139746.16	up	shared
ENSG00000102471.16	up	shared
ENSG00000134900.13	down	shared
ENSG00000139826.6	down	not shared
ENSG00000126226.22	down	shared
ENSG00000185989.11	down	shared
ENSG00000100823.12	down	not shared
ENSG00000169413.3	up	not shared
ENSG00000211797.2	down	shared
ENSG00000277734.8	down	shared
ENSG00000172590.18	down	not shared
ENSG00000100453.14	down	shared
ENSG00000196792.12	up	not shared
ENSG00000092148.14	up	not shared
ENSG00000100852.14	up	not shared
ENSG00000151327.14	up	not shared
ENSG00000100906.12	up	not shared
ENSG00000100442.11	up	shared
ENSG00000129534.14	up	not shared
ENSG00000100485.12	up	not shared
ENSG00000012983.12	up	not shared
ENSG00000151748.15	up	not shared
ENSG00000100503.26	up	not shared
ENSG00000197930.13	up	shared
ENSG00000100523.16	up	not shared
ENSG00000020577.14	up	not shared
ENSG00000131981.16	up	opposite
ENSG00000070367.16	up	not shared
ENSG00000100592.16	down	opposite
ENSG00000126773.13	up	not shared
ENSG00000027075.17	down	not shared
ENSG00000247287.3	down	not shared
ENSG00000100644.17	up	not shared
ENSG00000023608.5	up	not shared
ENSG00000054654.20	up	not shared
ENSG00000179841.8	up	not shared
ENSG00000126822.18	down	shared
ENSG00000125952.20	down	not shared
ENSG00000072415.10	up	not shared
ENSG00000072042.13	up	shared
ENSG00000072110.16	up	not shared
ENSG00000100647.8	up	not shared
ENSG00000100731.16	up	not shared
ENSG00000156127.8	up	not shared
ENSG00000089916.18	up	not shared
ENSG00000100580.8	up	not shared
ENSG00000100591.8	down	not shared
ENSG00000100596.8	up	not shared
ENSG00000100629.17	up	shared
ENSG00000165417.12	up	not shared
ENSG00000053254.16	up	shared
ENSG00000198668.14	down	shared
ENSG00000100784.12	down	opposite
ENSG00000260711.2	down	not shared
ENSG00000165929.13	down	not shared
ENSG00000165949.13	up	not shared
ENSG00000127152.18	down	not shared
ENSG00000078304.20	down	not shared
ENSG00000213145.10	down	shared
ENSG00000169926.11	down	shared
ENSG00000172575.14	down	shared
ENSG00000128829.12	up	not shared
ENSG00000104081.14	up	not shared
ENSG00000166133.18	down	opposite
ENSG00000167004.14	up	opposite
ENSG00000242028.8	down	not shared
ENSG00000104133.16	up	not shared
ENSG00000104177.19	up	not shared
ENSG00000255302.5	up	not shared
ENSG00000104043.15	up	shared
ENSG00000140284.11	down	opposite
ENSG00000244879.10	down	not shared
ENSG00000138600.11	up	opposite
ENSG00000069956.14	up	shared
ENSG00000128989.11	up	not shared
ENSG00000069974.17	up	shared
ENSG00000137871.21	up	not shared
ENSG00000157483.9	up	not shared
ENSG00000182718.18	down	shared
ENSG00000140455.17	down	shared
ENSG00000166803.14	down	not shared
ENSG00000180357.10	up	shared
ENSG00000174485.16	up	not shared
ENSG00000103769.10	up	not shared
ENSG00000174444.15	down	not shared
ENSG00000137818.12	down	shared
ENSG00000137831.15	up	not shared
ENSG00000067225.21	up	not shared
ENSG00000103653.17	down	shared
ENSG00000140474.14	down	shared
ENSG00000166557.14	down	not shared
ENSG00000172349.18	down	not shared
ENSG00000166503.9	up	not shared
ENSG00000181026.15	down	not shared
ENSG00000140545.16	down	shared
ENSG00000140564.13	down	not shared
ENSG00000140563.16	up	not shared
ENSG00000270127.2	down	not shared
ENSG00000185418.16	up	not shared
ENSG00000129925.11	down	not shared
ENSG00000127585.12	down	shared
ENSG00000131634.14	down	shared
ENSG00000140988.16	down	not shared
ENSG00000260260.3	down	not shared
ENSG00000162078.12	up	not shared
ENSG00000008517.19	down	not shared
ENSG00000140650.13	down	opposite
ENSG00000179583.21	up	shared
ENSG00000189067.14	down	shared
ENSG00000171490.13	down	opposite
ENSG00000103381.12	up	not shared
ENSG00000133393.13	up	not shared
ENSG00000205730.7	up	not shared
ENSG00000103550.14	down	opposite
ENSG00000196678.14	up	shared
ENSG00000005189.20	up	not shared
ENSG00000197006.15	up	not shared
ENSG00000248124.10	down	not shared
ENSG00000103365.15	up	not shared
ENSG00000166501.14	up	opposite
ENSG00000077238.14	down	shared
ENSG00000103522.17	down	not shared
ENSG00000188322.8	down	shared
ENSG00000178952.11	down	not shared
ENSG00000197471.12	down	shared
ENSG00000103485.19	up	not shared
ENSG00000185905.4	down	shared
ENSG00000169896.18	down	shared
ENSG00000155330.10	up	not shared
ENSG00000167207.15	up	not shared
ENSG00000177200.18	up	not shared
ENSG00000103479.17	down	shared
ENSG00000087253.13	up	not shared
ENSG00000087250.9	up	not shared
ENSG00000198417.7	down	not shared
ENSG00000187193.9	down	not shared
ENSG00000166548.17	up	not shared
ENSG00000135720.13	up	not shared
ENSG00000172840.7	up	shared
ENSG00000102871.16	down	shared
ENSG00000140939.14	up	not shared
ENSG00000072736.19	down	shared
ENSG00000103064.15	down	not shared
ENSG00000039068.20	up	not shared
ENSG00000168807.17	up	not shared
ENSG00000141101.13	down	not shared
ENSG00000168872.17	down	not shared
ENSG00000090863.12	down	shared
ENSG00000034713.8	up	not shared
ENSG00000178573.7	down	shared
ENSG00000166446.15	up	shared
ENSG00000103187.8	down	shared
ENSG00000103194.16	up	shared
ENSG00000154102.11	down	not shared
ENSG00000131143.10	down	not shared
ENSG00000140968.12	up	not shared
ENSG00000158545.16	down	not shared
ENSG00000158717.11	down	shared
ENSG00000167526.14	down	not shared
ENSG00000183688.4	up	opposite
ENSG00000108953.17	up	shared
ENSG00000132361.18	down	opposite
ENSG00000132359.16	down	shared
ENSG00000108405.4	up	not shared
ENSG00000185722.18	down	not shared
ENSG00000132382.15	down	not shared
ENSG00000141480.18	down	shared
ENSG00000091592.17	down	shared
ENSG00000132530.17	up	opposite
ENSG00000175826.12	down	not shared
ENSG00000132507.18	down	not shared
ENSG00000161970.15	down	shared
ENSG00000187824.9	up	not shared
ENSG00000065559.15	up	shared
ENSG00000125430.9	down	opposite
ENSG00000266378.1	down	not shared
ENSG00000175061.20	down	not shared
ENSG00000179598.6	down	not shared
ENSG00000215030.5	down	not shared
ENSG00000109046.15	up	not shared
ENSG00000141068.15	up	not shared
ENSG00000109103.12	up	not shared
ENSG00000109107.14	up	not shared
ENSG00000160551.12	up	not shared
ENSG00000108262.16	down	shared
ENSG00000108582.12	up	not shared
ENSG00000166750.10	down	shared
ENSG00000172716.17	up	shared
ENSG00000172123.13	up	not shared
ENSG00000006125.18	down	not shared
ENSG00000271503.6	down	shared
ENSG00000277632.2	down	not shared
ENSG00000275302.2	down	not shared
ENSG00000275700.6	down	not shared
ENSG00000125691.14	down	shared
ENSG00000108298.12	down	not shared
ENSG00000126353.3	down	opposite
ENSG00000168610.16	up	not shared
ENSG00000131469.15	down	not shared
ENSG00000005102.14	up	shared
ENSG00000108312.15	down	not shared
ENSG00000108424.11	up	shared
ENSG00000159111.13	down	not shared
ENSG00000230148.8	up	not shared
ENSG00000136436.15	up	shared
ENSG00000141232.5	down	shared
ENSG00000008294.22	up	not shared
ENSG00000239672.8	down	opposite
ENSG00000141179.14	up	shared
ENSG00000121057.13	down	not shared
ENSG00000153944.12	up	not shared
ENSG00000279207.1	down	not shared
ENSG00000265206.6	down	not shared
ENSG00000062716.13	down	shared
ENSG00000108510.10	up	not shared
ENSG00000136490.9	down	shared
ENSG00000279369.1	down	not shared
ENSG00000178607.17	down	not shared
ENSG00000266402.5	down	shared
ENSG00000108854.16	up	not shared
ENSG00000108370.17	up	not shared
ENSG00000130935.10	down	not shared
ENSG00000108946.16	up	not shared
ENSG00000172809.13	down	shared
ENSG00000141540.11	down	shared
ENSG00000109062.12	down	shared
ENSG00000073350.14	down	shared
ENSG00000163597.17	down	not shared
ENSG00000184640.20	down	not shared
ENSG00000141524.19	down	shared
ENSG00000167895.16	down	not shared
ENSG00000087157.19	up	not shared
ENSG00000108669.17	down	shared
ENSG00000108679.13	up	not shared
ENSG00000141543.12	down	not shared
ENSG00000184009.13	down	not shared
ENSG00000183010.17	down	not shared
ENSG00000169710.9	down	opposite
ENSG00000173762.8	up	not shared
ENSG00000141574.8	up	not shared
ENSG00000141580.16	up	not shared
ENSG00000176105.14	up	not shared
ENSG00000264635.1	up	not shared
ENSG00000101596.17	down	shared
ENSG00000101745.17	up	opposite
ENSG00000128791.12	up	not shared
ENSG00000175354.20	up	not shared
ENSG00000168675.19	up	shared
ENSG00000101752.13	up	shared
ENSG00000141469.18	up	not shared
ENSG00000152229.18	up	shared
ENSG00000141622.14	up	not shared
ENSG00000041353.10	up	not shared
ENSG00000196628.20	up	not shared
ENSG00000172175.16	up	not shared
ENSG00000074695.6	up	shared
ENSG00000141682.12	up	shared
ENSG00000141664.10	up	not shared
ENSG00000150637.9	up	opposite
ENSG00000198858.10	down	shared
ENSG00000116014.10	up	not shared
ENSG00000064666.15	down	shared
ENSG00000180448.11	down	shared
ENSG00000118046.17	up	not shared
ENSG00000071626.17	down	not shared
ENSG00000115268.10	down	not shared
ENSG00000133275.16	down	shared
ENSG00000099800.8	down	not shared
ENSG00000099860.9	up	opposite
ENSG00000104964.15	down	not shared
ENSG00000060558.4	up	not shared
ENSG00000125910.6	down	shared
ENSG00000125912.11	down	not shared
ENSG00000167658.16	down	not shared
ENSG00000105355.9	up	shared
ENSG00000130255.13	down	not shared
ENSG00000125735.11	up	not shared
ENSG00000104880.19	down	shared
ENSG00000233927.5	down	shared
ENSG00000142347.19	down	shared
ENSG00000130816.17	down	not shared
ENSG00000129355.7	up	opposite
ENSG00000160888.7	down	shared
ENSG00000104998.4	down	shared
ENSG00000132002.9	down	opposite
ENSG00000105127.10	down	not shared
ENSG00000167460.17	up	not shared
ENSG00000127528.6	down	not shared
ENSG00000290070.1	down	not shared
ENSG00000130303.14	up	shared
ENSG00000105640.13	down	not shared
ENSG00000130511.16	down	shared
ENSG00000221983.8	down	not shared
ENSG00000181035.14	down	not shared
ENSG00000181896.12	down	shared
ENSG00000288920.1	down	not shared
ENSG00000271109.2	down	not shared
ENSG00000120784.17	up	not shared
ENSG00000178982.10	down	not shared
ENSG00000105193.9	down	not shared
ENSG00000105202.9	down	not shared
ENSG00000105372.8	down	not shared
ENSG00000076928.19	down	shared
ENSG00000079385.23	up	not shared
ENSG00000267680.6	up	not shared
ENSG00000167380.17	up	not shared
ENSG00000104856.15	up	not shared
ENSG00000105287.13	down	not shared
ENSG00000105327.18	down	shared
ENSG00000105373.19	down	not shared
ENSG00000142227.11	down	shared
ENSG00000063177.13	down	not shared
ENSG00000142541.18	down	not shared
ENSG00000104870.13	down	shared
ENSG00000142546.14	down	shared
ENSG00000105383.15	up	shared
ENSG00000170949.18	up	not shared
ENSG00000170889.14	down	not shared
ENSG00000108107.15	down	not shared
ENSG00000083845.9	down	not shared
ENSG00000130726.12	down	not shared
ENSG00000125835.20	down	not shared
ENSG00000101361.17	down	not shared
ENSG00000215251.5	down	opposite
ENSG00000125877.13	down	not shared
ENSG00000101224.18	down	shared
ENSG00000125864.14	down	shared
ENSG00000125868.16	down	opposite
ENSG00000125810.10	up	not shared
ENSG00000101347.11	down	not shared
ENSG00000174306.22	down	opposite
ENSG00000124191.18	up	shared
ENSG00000166913.13	down	not shared
ENSG00000124151.19	up	opposite
ENSG00000124126.14	down	shared
ENSG00000124214.21	up	shared
ENSG00000124201.15	down	shared
ENSG00000177410.13	down	not shared
ENSG00000158470.5	up	not shared
ENSG00000087460.29	up	not shared
ENSG00000132825.7	up	not shared
ENSG00000171858.18	down	not shared
ENSG00000197457.10	down	shared
ENSG00000101152.11	down	not shared
ENSG00000203880.13	down	not shared
ENSG00000155307.19	up	not shared
ENSG00000180530.11	up	not shared
ENSG00000234883.7	up	not shared
ENSG00000159110.22	up	shared
ENSG00000159131.17	down	not shared
ENSG00000159200.18	down	opposite
ENSG00000157557.13	up	not shared
ENSG00000183486.14	up	not shared
ENSG00000157601.15	up	not shared
ENSG00000160191.18	up	not shared
ENSG00000160208.13	down	opposite
ENSG00000183255.12	up	not shared
ENSG00000227039.8	up	opposite
ENSG00000215424.10	down	not shared
ENSG00000093072.19	up	not shared
ENSG00000131100.13	up	not shared
ENSG00000099901.17	down	not shared
ENSG00000128228.5	down	shared
ENSG00000274422.1	up	not shared
ENSG00000186716.21	down	shared
ENSG00000250479.9	down	opposite
ENSG00000225783.9	down	shared
ENSG00000133422.14	down	shared
ENSG00000100342.22	up	opposite
ENSG00000100353.18	down	not shared
ENSG00000100365.16	up	not shared
ENSG00000100060.18	down	shared
ENSG00000100092.24	down	shared
ENSG00000100097.12	up	opposite
ENSG00000100242.16	down	not shared
ENSG00000100298.16	up	opposite
ENSG00000100316.16	down	not shared
ENSG00000100354.21	up	not shared
ENSG00000100393.14	up	not shared
ENSG00000100138.15	down	not shared
ENSG00000100304.13	down	not shared
ENSG00000006756.16	up	not shared
ENSG00000183943.6	down	shared
ENSG00000130021.15	down	not shared
ENSG00000047644.20	up	not shared
ENSG00000087842.11	up	not shared
ENSG00000169239.13	down	shared
ENSG00000177189.14	down	shared
ENSG00000102172.16	up	not shared
ENSG00000102174.10	up	not shared
ENSG00000130741.11	down	not shared
ENSG00000067992.17	up	not shared
ENSG00000165169.11	up	not shared
ENSG00000124486.14	up	not shared
ENSG00000065923.10	up	shared
ENSG00000102218.6	up	not shared
ENSG00000102265.12	up	opposite
ENSG00000017483.16	down	not shared
ENSG00000147155.11	down	shared
ENSG00000102317.18	down	shared
ENSG00000102096.9	down	opposite
ENSG00000243279.4	down	not shared
ENSG00000068394.11	down	shared
ENSG00000130119.17	down	not shared
ENSG00000147065.18	down	shared
ENSG00000204131.10	down	shared
ENSG00000198034.11	down	not shared
ENSG00000230590.13	up	not shared
ENSG00000085224.23	up	not shared
ENSG00000165240.22	up	not shared
ENSG00000102144.15	up	not shared
ENSG00000078589.13	down	not shared
ENSG00000165288.11	up	not shared
ENSG00000131171.13	up	not shared
ENSG00000102401.20	up	not shared
ENSG00000166681.14	down	opposite
ENSG00000123562.18	up	not shared
ENSG00000101842.14	down	shared
ENSG00000102024.19	up	not shared
ENSG00000147251.16	down	shared
ENSG00000125354.24	up	not shared
ENSG00000198918.8	down	shared
ENSG00000005893.16	up	shared
ENSG00000125676.20	up	not shared
ENSG00000101972.20	up	not shared
ENSG00000009694.14	down	shared
ENSG00000156697.13	down	not shared
ENSG00000134602.16	up	not shared
ENSG00000156531.18	up	not shared
ENSG00000022267.19	up	not shared
ENSG00000102245.9	down	not shared
ENSG00000101974.15	up	not shared
ENSG00000029993.15	up	not shared
ENSG00000198883.12	down	not shared
ENSG00000262919.8	down	not shared
ENSG00000260081.2	down	not shared
ENSG00000184216.15	down	not shared
ENSG00000196924.19	down	shared
ENSG00000147403.18	down	not shared
ENSG00000102178.13	down	not shared
ENSG00000130830.15	up	shared
ENSG00000289707.1	down	not shared
ENSG00000210049.1	down	shared
ENSG00000211459.2	down	shared
ENSG00000210082.2	down	shared
ENSG00000198888.2	down	not shared
ENSG00000198763.3	down	shared
ENSG00000198804.2	down	not shared
ENSG00000198712.1	down	shared
ENSG00000228253.1	down	shared
ENSG00000198899.2	down	shared
ENSG00000198938.2	down	shared
ENSG00000198840.2	down	shared
ENSG00000198886.2	down	not shared
ENSG00000198786.2	down	not shared
ENSG00000198727.2	down	not shared
