# Supplementary material for: Central control of dynamic gene circuits governs T cell rest and activation
Source: Nature. 2024 Dec 11;637(8047):930–9. doi: 10.1038/s41586-024-08314-y (PMC11754113; doi:10.1038/s41586-024-08314-y)
Supplement: Supplementary file 8 — Source Data Fig. 6 [file 41586_2024_8314_MOESM8_ESM.xlsx]

## Sheet: Main_fig6a_perturb-pool_counts
sg_target	log2FC	rank	condition
ATXN7L3	0.335695	27	Resting-Teff
BACH2	-0.106929	12	Resting-Teff
BATF	-0.151633	11	Resting-Teff
BPTF	0.0422073	17	Resting-Teff
CBFB	0.0232927	16	Resting-Teff
DNMT1	0.0767707	19	Resting-Teff
ETS1	-0.932076	3	Resting-Teff
FOXO1	-0.0949947	14	Resting-Teff
IL2RA	-0.651517	5	Resting-Teff
IRF1	-0.104561	13	Resting-Teff
IRF2	-0.259718	10	Resting-Teff
IRF4	-1.0003	2	Resting-Teff
KLF13	0.0800029	20	Resting-Teff
KLF2	-0.73792	4	Resting-Teff
LEF1	0.09647	22	Resting-Teff
MED11	-0.312117	9	Resting-Teff
MED12	0.399053	29	Resting-Teff
MED24	0.396017	28	Resting-Teff
MEF2D	0.0929523	21	Resting-Teff
MYB	0.118245	24	Resting-Teff
MYC	-0.412502	7	Resting-Teff
NFKB2	0.112977	23	Resting-Teff
Non-Targeting	0	15	Resting-Teff
PRDM1	0.254277	25	Resting-Teff
SOCS3	-2.00466	1	Resting-Teff
STAT5B	-0.354873	8	Resting-Teff
TAF5L	0.256652	26	Resting-Teff
USP22	0.0580707	18	Resting-Teff
ZNF217	-0.45058	6	Resting-Teff
ATXN7L3	0.31947	25	Stimulated-Teff
BACH2	0.269463	21	Stimulated-Teff
BATF	0.0772514	13	Stimulated-Teff
BPTF	-0.126829	5	Stimulated-Teff
CBFB	0.302453	22	Stimulated-Teff
DNMT1	-0.191319	3	Stimulated-Teff
ETS1	-0.0553428	8	Stimulated-Teff
FOXO1	0.328152	26	Stimulated-Teff
IL2RA	-0.116329	6	Stimulated-Teff
IRF1	0.0305775	11	Stimulated-Teff
IRF2	0.0219216	10	Stimulated-Teff
IRF4	-0.553938	2	Stimulated-Teff
KLF13	0.186816	19	Stimulated-Teff
KLF2	-0.167295	4	Stimulated-Teff
LEF1	0.160345	17	Stimulated-Teff
MED11	-0.107479	7	Stimulated-Teff
MED12	0.90031	29	Stimulated-Teff
MED24	0.444081	28	Stimulated-Teff
MEF2D	0.256708	20	Stimulated-Teff
MYB	0.163246	18	Stimulated-Teff
MYC	0.0434853	12	Stimulated-Teff
NFKB2	0.31303	24	Stimulated-Teff
Non-Targeting	0	9	Stimulated-Teff
PRDM1	0.302615	23	Stimulated-Teff
SOCS3	-1.04809	1	Stimulated-Teff
STAT5B	0.0779548	14	Stimulated-Teff
TAF5L	0.354694	27	Stimulated-Teff
USP22	0.130513	16	Stimulated-Teff
ZNF217	0.123415	15	Stimulated-Teff

## Sheet: Main_fig6b_AICD_apoptosis
Donor	Time	Dose	Gene	sgrna	Stim	Lymphocytes/Q3: Caspase3_7-FITC-A+ , SYTOX-PerCP-Cy5.5-A- | Freq. of Parent (%)	Live_total | Count
D1	72	0	AAVS1	AAVS1_1	IC-CD3_CD28_CD2	2.93	48938
D1	72	0	AAVS1	AAVS1_3	IC-CD3_CD28_CD2	2.8	52612
D1	72	0.1	AAVS1	AAVS1_1	IC-CD3_CD28_CD2	3.51	112436
D1	72	0.1	AAVS1	AAVS1_3	IC-CD3_CD28_CD2	5.22	71065
D1	72	0.25	AAVS1	AAVS1_1	IC-CD3_CD28_CD2	8.39	45573
D1	72	0.25	AAVS1	AAVS1_3	IC-CD3_CD28_CD2	7.23	47765
D1	72	1	AAVS1	AAVS1_1	IC-CD3_CD28_CD2	14.5	42210
D1	72	1	AAVS1	AAVS1_3	IC-CD3_CD28_CD2	13.2	34801
D1	72	2.5	AAVS1	AAVS1_1	IC-CD3_CD28_CD2	18.9	32696
D1	72	2.5	AAVS1	AAVS1_3	IC-CD3_CD28_CD2	20	31776
D2	72	0	AAVS1	AAVS1_1	IC-CD3_CD28_CD2	1.99	48929
D2	72	0	AAVS1	AAVS1_3	IC-CD3_CD28_CD2	1.53	60594
D2	72	0.1	AAVS1	AAVS1_1	IC-CD3_CD28_CD2	3.56	112780
D2	72	0.1	AAVS1	AAVS1_3	IC-CD3_CD28_CD2	1.69	136309
D2	72	0.25	AAVS1	AAVS1_1	IC-CD3_CD28_CD2	6.45	47421
D2	72	0.25	AAVS1	AAVS1_3	IC-CD3_CD28_CD2	4.83	63677
D2	72	1	AAVS1	AAVS1_1	IC-CD3_CD28_CD2	9.9	46647
D2	72	1	AAVS1	AAVS1_3	IC-CD3_CD28_CD2	8.78	46122
D2	72	2.5	AAVS1	AAVS1_1	IC-CD3_CD28_CD2	16.3	34643
D2	72	2.5	AAVS1	AAVS1_3	IC-CD3_CD28_CD2	9.4	39255
D3	72	0	AAVS1	AAVS1_1	IC-CD3_CD28_CD2	1.15	104694
D3	72	0	AAVS1	AAVS1_3	IC-CD3_CD28_CD2	1	87206
D3	72	0.1	AAVS1	AAVS1_1	IC-CD3_CD28_CD2	3.31	134313
D3	72	0.1	AAVS1	AAVS1_3	IC-CD3_CD28_CD2	3.35	120297
D3	72	0.25	AAVS1	AAVS1_1	IC-CD3_CD28_CD2	7.14	67674
D3	72	0.25	AAVS1	AAVS1_3	IC-CD3_CD28_CD2	5.69	59499
D3	72	1	AAVS1	AAVS1_1	IC-CD3_CD28_CD2	10.6	55898
D3	72	1	AAVS1	AAVS1_3	IC-CD3_CD28_CD2	9.49	44565
D3	72	2.5	AAVS1	AAVS1_1	IC-CD3_CD28_CD2	13.8	40411
D3	72	2.5	AAVS1	AAVS1_3	IC-CD3_CD28_CD2	12.5	37277
D4	72	0	AAVS1	AAVS1_1	IC-CD3_CD28_CD2	1.23	57110
D4	72	0	AAVS1	AAVS1_3	IC-CD3_CD28_CD2	0.99	45127
D4	72	0.1	AAVS1	AAVS1_1	IC-CD3_CD28_CD2	3.91	105886
D4	72	0.1	AAVS1	AAVS1_3	IC-CD3_CD28_CD2	5.82	69036
D4	72	0.25	AAVS1	AAVS1_1	IC-CD3_CD28_CD2	13.7	27635
D4	72	0.25	AAVS1	AAVS1_3	IC-CD3_CD28_CD2	11.4	27293
D4	72	1	AAVS1	AAVS1_1	IC-CD3_CD28_CD2	28	23907
D4	72	1	AAVS1	AAVS1_3	IC-CD3_CD28_CD2	22.2	21556
D4	72	2.5	AAVS1	AAVS1_1	IC-CD3_CD28_CD2	26.6	25562
D4	72	2.5	AAVS1	AAVS1_3	IC-CD3_CD28_CD2	25.8	21857
D1	72	0	MED12	s_2770	IC-CD3_CD28_CD2	2.26	82861
D1	72	0	MED12	s_2772	IC-CD3_CD28_CD2	2.6	84842
D1	72	0.1	MED12	s_2770	IC-CD3_CD28_CD2	1.76	114600
D1	72	0.1	MED12	s_2772	IC-CD3_CD28_CD2	1.68	122891
D1	72	0.25	MED12	s_2770	IC-CD3_CD28_CD2	2.4	101028
D1	72	0.25	MED12	s_2772	IC-CD3_CD28_CD2	2.48	74839
D1	72	1	MED12	s_2770	IC-CD3_CD28_CD2	2.45	69618
D1	72	1	MED12	s_2772	IC-CD3_CD28_CD2	2.56	58646
D1	72	2.5	MED12	s_2770	IC-CD3_CD28_CD2	2.73	55163
D1	72	2.5	MED12	s_2772	IC-CD3_CD28_CD2	2.69	55927
D2	72	0	MED12	s_2770	IC-CD3_CD28_CD2	1.6	75839
D2	72	0	MED12	s_2772	IC-CD3_CD28_CD2	1.52	86142
D2	72	0.1	MED12	s_2770	IC-CD3_CD28_CD2	1.21	126742
D2	72	0.1	MED12	s_2772	IC-CD3_CD28_CD2	1.02	127172
D2	72	0.25	MED12	s_2770	IC-CD3_CD28_CD2	1.79	82658
D2	72	0.25	MED12	s_2772	IC-CD3_CD28_CD2	1.42	76932
D2	72	1	MED12	s_2770	IC-CD3_CD28_CD2	3.49	45583
D2	72	1	MED12	s_2772	IC-CD3_CD28_CD2	2.23	39974
D2	72	2.5	MED12	s_2770	IC-CD3_CD28_CD2	5.03	41481
D2	72	2.5	MED12	s_2772	IC-CD3_CD28_CD2	2.95	47038
D3	72	0	MED12	s_2770	IC-CD3_CD28_CD2	1.36	150435
D3	72	0	MED12	s_2772	IC-CD3_CD28_CD2	0.98	99823
D3	72	0.1	MED12	s_2770	IC-CD3_CD28_CD2	1.3	171162
D3	72	0.1	MED12	s_2772	IC-CD3_CD28_CD2	1.16	147632
D3	72	0.25	MED12	s_2770	IC-CD3_CD28_CD2	3.59	83062
D3	72	0.25	MED12	s_2772	IC-CD3_CD28_CD2	2.55	68519
D3	72	1	MED12	s_2770	IC-CD3_CD28_CD2	4.33	58028
D3	72	1	MED12	s_2772	IC-CD3_CD28_CD2	3.66	54136
D3	72	2.5	MED12	s_2770	IC-CD3_CD28_CD2	5.05	54788
D3	72	2.5	MED12	s_2772	IC-CD3_CD28_CD2	3.7	43168
D4	72	0	MED12	s_2770	IC-CD3_CD28_CD2	0.75	59437
D4	72	0	MED12	s_2772	IC-CD3_CD28_CD2	0.78	65201
D4	72	0.1	MED12	s_2770	IC-CD3_CD28_CD2	1.29	109363
D4	72	0.1	MED12	s_2772	IC-CD3_CD28_CD2	1.77	96937
D4	72	0.25	MED12	s_2770	IC-CD3_CD28_CD2	3.06	54031
D4	72	0.25	MED12	s_2772	IC-CD3_CD28_CD2	4.13	62313
D4	72	1	MED12	s_2770	IC-CD3_CD28_CD2	5.51	46192
D4	72	1	MED12	s_2772	IC-CD3_CD28_CD2	6.39	44860
D4	72	2.5	MED12	s_2770	IC-CD3_CD28_CD2	6.3	39592
D4	72	2.5	MED12	s_2772	IC-CD3_CD28_CD2	5.74	36855
