# Supplementary material for: Central control of dynamic gene circuits governs T cell rest and activation
Source: Nature. 2024 Dec 11;637(8047):930–9. doi: 10.1038/s41586-024-08314-y (PMC11754113; doi:10.1038/s41586-024-08314-y)
Supplement: Supplementary file 9 — Source Data Extended Data Fig. 1 [file 41586_2024_8314_MOESM9_ESM.xlsx]

## Sheet: Extended_fig1d_sgrna_plot
sgrna	Gene	LFC.Resting_Teff	LFC.Stimulated_Teff	LFC.Resting_Treg
s_994	IL2RA	-4.2932	-4.7591	-3.6647
s_995	IL2RA	-3.3649	-2.9822	-3.0136
s_993	IL2RA	-2.99	-3.8514	-2.6061
s_996	IL2RA	-1.76	-2.8667	-1.9278
s_604	GATA3	-1.1623	-2.2013	-0.41569
s_602	GATA3	-1.0163	-3.1964	-0.2102
s_601	GATA3	-0.88519	-2.7373	-0.63452
s_603	GATA3	-0.7936	-1.6367	-0.55678

## Sheet: Extended_fig1e_norm_counts_hm
gene_name	Teff_Resting	Teff_Stimulated	Treg_Resting	Treg_Stimulated
HIVEP2	2.46065	2.08244	2.43629	2.3763
ZBTB32	1.04787	2.14474	1.41109	1.92072
RUNX3	2.63178	2.72562	2.52617	2.7035
IFNGR1	1.58888	1.55474	1.4463	1.44847
IKZF2	1.47052	1.85298	2.88998	2.98878
ZZZ3	2.17572	2.14477	2.11934	2.10212
FOXP3	0.72727	1.56938	2.0885	1.9867
PRDM1	2.20039	2.49853	2.46114	2.52991
YBX1	2.84676	3.03032	2.79968	2.96256
KLF6	2.56445	2.56808	2.6113	2.6361
CBFB	2.46382	2.52052	2.50987	2.44449
TCF3	1.93337	1.98924	1.98342	2.11579
NFKB2	1.14871	1.58694	0.974435	1.63631
IL4R	2.30297	2.55172	2.31342	2.39587
CIC	1.18234	1.43907	1.13946	1.42164
REST	2.72479	2.58978	2.6572	2.63546
MYNN	1.71581	1.70545	1.72986	1.67231
ATXN7L3	1.89503	1.75975	1.88277	1.73629
TFAP4	1.28626	1.49974	1.20571	1.34109
CREM	1.87709	2.39685	2.01399	2.25712
SMARCB1	1.55803	1.64372	1.58723	1.57568
IL2RB	2.11529	2.5668	2.39659	2.59007
ZMYND8	2.26131	2.21448	2.35072	2.28107
JAK3	1.89965	1.83818	1.76701	1.76699
USF2	2.29075	2.15466	2.33683	2.11912
ERF	1.49916	1.60542	1.26065	1.61262
ZNF574	0.904199	0.815869	0.79318	0.706991
GATA3	2.90214	3.08811	3.01908	3.03367
IL2	0.444825	1.65813	0.0592044	0.938446
KLF3	2.23622	1.43494	2.47349	1.98729
BACH2	2.52718	2.29493	2.58006	2.32045
TBP	1.60455	1.64936	1.59467	1.64177
SRF	2.38414	2.3535	2.28503	2.30832
FOXP1	2.72302	2.32852	2.99475	2.86477
CEBPZ	2.56581	2.65834	2.49023	2.5543
MEF2D	1.83522	1.66315	1.91959	1.74935
ETV3	1.46511	1.69333	1.56328	1.38449
KMT2A	2.57825	2.42635	2.4503	2.41255
CREB1	2.5533	2.52628	2.52648	2.53994
TNFAIP3	2.3894	2.84283	2.34418	2.89986
MYB	1.89421	2.10423	2.24621	2.27537
TGIF2	1.85624	2.12949	1.99035	2.19693
NR4A3	0.254824	1.38751	0.509596	2.15555
USP22	2.37588	2.44295	2.35827	2.43843
IRF1	2.58465	2.30337	2.64052	2.47219
THRA	1.61575	1.23483	1.79731	1.4747
STAT5A	2.3251	2.34459	2.26345	2.31944
GLIS2	0	0.779525	0.119711	0.468445
ZNF384	1.31168	1.31799	1.31342	1.32516
BCL11B	3.1516	2.8586	3.15837	3.02155
KLF2	2.76519	1.08838	2.94185	1.88225
ATF4	2.71266	2.93833	2.63972	2.80183
DNMT1	2.64322	2.75389	2.59438	2.69799
ZNF236	1.83449	1.67559	1.82845	1.7075
RARA	1.22128	1.36442	1.36657	1.36186
MBD2	2.63064	2.59373	2.58021	2.7525
IL2RA	2.47902	3.31443	3.2647	3.31543
IL15RA	1.23836	1.43281	1.34032	1.38856
ELP2	2.03845	1.97397	2.12045	2.01364
ETS1	3.05174	2.90878	3.21116	3.01464
TAF5L	1.86149	1.76744	1.908	1.91528
MYC	1.79104	2.14593	1.93015	1.99519
IRF4	2.01172	2.86445	2.22	2.69958
LEF1	2.55405	2.19339	2.69788	2.52267
SS18	1.8345	1.8763	1.81076	1.81247
MTF2	2.38681	2.42576	2.36676	2.45892
SETDB1	1.74543	1.67863	1.80586	1.74017
ZEB1	2.27279	2.34759	2.28284	2.32239
FOXO1	2.19084	1.89755	2.35103	2.22642
FLI1	2.49367	2.15741	2.29074	2.12965
GABPA	1.80843	1.74324	1.76444	1.71991
ZKSCAN2	0.860677	1.08798	1.03499	1.05255
RNF20	2.08127	2.10403	2.14317	2.11261
BATF	1.58674	2.1081	1.95002	2.31565
IFNGR2	1.05106	1.51944	1.64063	1.45587
RUNX1	1.86977	1.85918	1.92916	1.97266
NR2F6	0.747164	1.09963	0.816271	0.932215
PKNOX1	1.70608	1.69158	1.67859	1.58842
IKZF3	2.47362	1.96951	2.72242	2.6321
MED11	1.23485	1.15127	1.29272	1.14023
GFI1	2.27963	2.14476	1.91601	2.12124
ZNF148	2.65087	2.59337	2.62025	2.61435
RAD21	3.18385	3.20788	3.11634	3.25326
MED30	1.60643	1.7636	1.57885	1.63988
FOXK1	2.13177	2.0067	2.07017	2.01121
NFIL3	1.90215	2.74101	1.51795	2.0395
HNRNPK	3.19383	3.23112	3.16225	3.17371
STAT6	2.14996	2.18039	2.38362	2.28376
E4F1	1.244	1.13504	1.24957	1.19008
RBPJ	2.66995	3.12459	2.52842	2.92387
PTF1A	0	0	0	0.054238
IRF2	2.32542	2.17933	2.26402	2.23412
STAT3	2.21679	2.70666	2.22949	2.68561
KLF13	2.60919	2.40434	2.60617	2.38161
FOXN2	1.90834	1.83436	1.9121	1.90454
JUNB	2.00381	2.61817	2.03486	2.55534
BPTF	3.14129	2.98436	3.09009	3.01168
PTEN	2.28967	1.99113	2.25636	2.08156
ZNF217	2.42616	2.21996	2.36218	2.28611
CEBPB	1.74877	2.16846	1.67121	1.81857
SP3	2.24094	2.15625	2.21786	2.20392
RELA	2.11277	2.10357	2.10998	2.08149
STAT5B	2.33959	2.30444	2.28604	2.36112
ZNF25	1.67596	1.61668	1.55391	1.60478
NR2C2	2.29907	2.15436	2.18948	2.19148
ZNF114	0	0	0	0.113202
MED14	1.88007	1.84463	1.78559	1.80505
ZBTB2	1.83332	1.7048	1.82399	1.75116
SATB1	3.03761	3.23885	3.11953	2.994
SOCS3	1.29316	2.00126	1.68436	2.0159
MED12	1.34423	1.37638	1.4173	1.39806
PURA	2.66186	2.50023	2.59687	2.48632
ZBTB3	0.665772	0.616517	0.738249	0.646776
IKZF1	3.00288	2.84621	2.94569	2.82413
MTF1	1.79211	1.80767	1.767	1.74523
ARID5A	1.79391	2.49515	2.09027	2.39708
ZBTB14	1.93523	1.73428	1.89013	1.85197
TFDP1	2.20156	2.37343	2.17857	2.40254
DDX39B	0	0	0	0
RXRB	1.62206	1.47567	1.49728	1.59234
ABCF1	2.52395	2.58836	2.53765	2.56879
VPS52	1.39577	1.19815	1.40333	1.23479

## Sheet: Extended_fig1e_hm_annotation
id	Stimulated Teff	Resting Teff	Resting Treg
STAT5B	Negative	Negative	Negative
IL2RA	Negative	Negative	Negative
PTEN	Negative	Negative	Negative
STAT5A	Negative	Negative	Negative
FOXP1	Negative	Negative	Negative
ETS1	Negative	Negative	Negative
JAK3	Negative	Negative	Negative
GATA3	Negative	Negative	Negative
KMT2A	NS	Negative	Negative
RELA	NS	Negative	Negative
BATF	Negative	Negative	Positive
CIC	NS	Negative	Negative
SETDB1	NS	Negative	Negative
ZNF148	NS	Negative	Negative
VPS52	Negative	Negative	NS
ZBTB14	NS	Negative	NS
IKZF1	NS	Negative	Negative
GFI1	NS	Negative	NS
SRF	Negative	Negative	Negative
DDX39B	NS	Negative	NS
ZNF236	NS	Negative	NS
BPTF	NS	Negative	Positive
STAT3	Negative	Negative	NS
RBPJ	Negative	Negative	NS
IL2RB	Negative	Negative	NS
BACH2	Positive	Negative	Negative
TFAP4	Negative	Negative	NS
GABPA	NS	Negative	NS
CEBPZ	NS	Negative	NS
TCF3	NS	Negative	NS
IKZF3	NS	Negative	Negative
IRF4	Negative	Negative	Positive
REST	Negative	Negative	NS
KLF3	NS	Negative	NS
RXRB	NS	Negative	Negative
FOXP3	NS	Negative	Negative
RARA	NS	Negative	NS
CEBPB	NS	Negative	NS
USF2	NS	Negative	Negative
ATF4	NS	Negative	NS
ZNF25	NS	NS	Negative
ELP2	Negative	NS	NS
FLI1	NS	NS	Negative
IL15RA	NS	NS	Negative
PTF1A	NS	NS	Negative
ZBTB3	NS	NS	Negative
PURA	NS	NS	Negative
ZEB1	NS	NS	Negative
MYNN	NS	NS	Negative
MBD2	NS	NS	Negative
THRA	NS	NS	Negative
CREM	NS	NS	Negative
CREB1	NS	NS	Positive
PKNOX1	NS	NS	Negative
YBX1	Negative	NS	Positive
RNF20	NS	NS	Positive
FOXO1	NS	NS	Negative
ZBTB2	NS	NS	Negative
ZMYND8	Positive	NS	NS
IL2	Positive	NS	NS
KLF6	NS	NS	Negative
NR4A3	Negative	NS	NS
ZNF574	NS	NS	Positive
ZZZ3	NS	NS	Positive
SP3	NS	NS	Negative
STAT6	Positive	NS	NS
ABCF1	NS	NS	Positive
GLIS2	NS	NS	Positive
ZNF114	NS	NS	Positive
FOXN2	NS	NS	Negative
IKZF2	NS	NS	Negative
ERF	NS	NS	Positive
SMARCB1	Negative	NS	NS
IL4R	Positive	NS	NS
ZBTB32	Negative	NS	NS
E4F1	NS	NS	Positive
USP22	NS	NS	Negative
EGFP	NS	NS	Positive
TAF5L	Negative	NS	Negative
TBP	NS	NS	Positive
ARID5A	Positive	NS	NS
TGIF2	NS	NS	Positive
ZKSCAN2	NS	NS	Positive
SOCS3	Positive	NS	NS
ZNF384	NS	NS	Negative
JUNB	NS	NS	Positive
SS18	NS	NS	Negative
ETV3	NS	NS	Positive
MTF2	Positive	NS	NS
NFIL3	NS	Positive	NS
IFNGR2	Positive	NS	NS
MED30	NS	NS	Negative
NFKB2	Negative	NS	NS
NR2F6	NS	NS	Positive
ATXN7L3	NS	Positive	Negative
MED14	NS	NS	Negative
RAD21	NS	NS	Positive
RUNX1	NS	NS	Positive
NR2C2	NS	NS	Positive
MYC	NS	NS	Positive
LEF1	Positive	NS	NS
DNMT1	NS	NS	Negative
IFNGR1	NS	Positive	NS
RUNX3	NS	Positive	NS
MED11	NS	Positive	Negative
IRF1	Positive	Positive	Positive
MTF1	Positive	Positive	NS
PRDM1	Negative	Positive	NS
HNRNPK	NS	Positive	Positive
BCL11B	NS	Positive	NS
SATB1	NS	Positive	Positive
MEF2D	NS	Positive	Positive
TNFAIP3	NS	Positive	NS
IRF2	Positive	Positive	Positive
TFDP1	NS	Positive	Positive
KLF2	NS	Positive	Positive
KLF13	NS	Positive	Positive
ZNF217	NS	Positive	Positive
FOXK1	Positive	Positive	Positive
MYB	NS	Positive	Positive
HIVEP2	NS	Positive	NS
MED12	Negative	Positive	Negative
CBFB	Negative	Positive	Positive
