# Supplementary material for: Central control of dynamic gene circuits governs T cell rest and activation
Source: Nature. 2024 Dec 11;637(8047):930–9. doi: 10.1038/s41586-024-08314-y (PMC11754113; doi:10.1038/s41586-024-08314-y)
Supplement: Supplementary file 10 — Source Data Extended Data Fig. 2 [file 41586_2024_8314_MOESM10_ESM.xlsx]

## Sheet: Extended_data_fig_2g_CTLA4_flow
Time	Donor	Cell Type	Gene	sgrna	l2fc_CTLA4_MFI
0	D21	Treg	AAVS1	AAVS1_3	0.036028309184213944
24	D20	Teff	AAVS1	AAVS1_1	-0.0336677
24	D20	Teff	AAVS1	AAVS1_3	0.0328999
24	D21	Teff	AAVS1	AAVS1_1	0.1321084073356988
24	D21	Teff	AAVS1	AAVS1_3	-0.145436
24	D20	Treg	AAVS1	AAVS1_1	-0.147422
24	D20	Treg	AAVS1	AAVS1_3	0.13374451319907135
24	D21	Treg	AAVS1	AAVS1_1	-0.153308
48	D20	Teff	AAVS1	AAVS1_1	-0.122977
48	D20	Teff	AAVS1	AAVS1_3	0.11331312444227375
48	D21	Teff	AAVS1	AAVS1_1	-0.0399387
48	D21	Teff	AAVS1	AAVS1_3	0.0388628
48	D20	Treg	AAVS1	AAVS1_1	0.00600383
48	D20	Treg	AAVS1	AAVS1_3	-0.00602892
48	D21	Treg	AAVS1	AAVS1_1	-0.0627066
48	D21	Treg	AAVS1	AAVS1_3	0.0600942
96	D20	Treg	AAVS1	AAVS1_1	0.00197486
96	D20	Treg	AAVS1	AAVS1_3	-0.00197757
96	D21	Treg	AAVS1	AAVS1_1	0.0484872
96	D21	Treg	AAVS1	AAVS1_3	-0.0501737
96	D20	Teff	AAVS1	AAVS1_1	0.015013547300020743
96	D20	Teff	AAVS1	AAVS1_3	-0.0151714
96	D21	Teff	AAVS1	AAVS1_1	-0.00187729
96	D21	Teff	AAVS1	AAVS1_3	0.00187485
144	D20	Treg	AAVS1	AAVS1_1	0.0256315
144	D20	Treg	AAVS1	AAVS1_3	-0.0260951
144	D21	Treg	AAVS1	AAVS1_1	0.015677137836816783
144	D21	Treg	AAVS1	AAVS1_3	-0.0158494
144	D20	Teff	AAVS1	AAVS1_1	-0.0615266
144	D20	Teff	AAVS1	AAVS1_3	0.0590096
144	D21	Teff	AAVS1	AAVS1_1	-0.103258
144	D21	Teff	AAVS1	AAVS1_3	0.0963586
0	D21	Treg	AAVS1	AAVS1_1	-0.0369511
0	D21	Teff	AAVS1	AAVS1_3	-0.237368
0	D21	Teff	AAVS1	AAVS1_1	0.20377588829367174
24	D21	Treg	AAVS1	AAVS1_3	0.1385702490017332
0	D20	Treg	AAVS1	AAVS1_1	0.00382321
0	D20	Treg	AAVS1	AAVS1_3	-0.00383337
0	D20	Teff	AAVS1	AAVS1_1	-0.0963511
0	D20	Teff	AAVS1	AAVS1_3	0.0903171
0	D21	Treg	GATA3	s_602	0.0977658
0	D21	Treg	GATA3	s_601	-0.0407841
24	D20	Teff	GATA3	s_602	-0.658448
24	D20	Teff	GATA3	s_601	-0.853567
24	D21	Teff	GATA3	s_602	-0.442578
24	D21	Teff	GATA3	s_601	-0.658102
24	D20	Treg	GATA3	s_602	-0.427758
24	D20	Treg	GATA3	s_601	-0.179486
48	D20	Teff	GATA3	s_602	-0.674627
48	D20	Teff	GATA3	s_601	-0.719045
48	D21	Teff	GATA3	s_602	-0.510885
48	D21	Teff	GATA3	s_601	-0.522332
48	D20	Treg	GATA3	s_602	-0.626561
48	D20	Treg	GATA3	s_601	-0.460147
48	D21	Treg	GATA3	s_602	-0.409766
48	D21	Treg	GATA3	s_601	-0.212882
96	D20	Treg	GATA3	s_602	-0.149603
96	D20	Treg	GATA3	s_601	-0.0938322
96	D21	Treg	GATA3	s_602	-0.105507
96	D21	Treg	GATA3	s_601	-0.0660009
96	D20	Teff	GATA3	s_602	-0.725535
96	D20	Teff	GATA3	s_601	-0.945849
96	D21	Teff	GATA3	s_602	-0.798005
96	D21	Teff	GATA3	s_601	-0.669681
144	D20	Treg	GATA3	s_602	0.15706374954094787
144	D20	Treg	GATA3	s_601	0.0376719
144	D21	Treg	GATA3	s_602	-0.134483
144	D21	Treg	GATA3	s_601	-0.225099
144	D20	Teff	GATA3	s_602	-0.0148933
144	D20	Teff	GATA3	s_601	-0.0498095
144	D21	Teff	GATA3	s_602	0.0578524
144	D21	Teff	GATA3	s_601	-0.187004
0	D21	Teff	GATA3	s_602	-0.255956
0	D21	Teff	GATA3	s_601	0.0862969
24	D21	Treg	GATA3	s_602	-0.368507
24	D21	Treg	GATA3	s_601	-0.117454
0	D20	Treg	GATA3	s_602	0.023486415442417172
0	D20	Treg	GATA3	s_601	0.1016798077054457
0	D20	Teff	GATA3	s_602	-0.0928469
0	D20	Teff	GATA3	s_601	-0.0555337
0	D21	Treg	ZNF217	s_2471	0.2522847956470221
24	D20	Teff	ZNF217	s_2471	0.18597409755501826
24	D21	Teff	ZNF217	s_2471	0.1476708484566421
24	D20	Treg	ZNF217	s_2471	0.7584630017712778
48	D20	Teff	ZNF217	s_2471	0.15549516086459036
48	D21	Teff	ZNF217	s_2471	0.3535834332539001
48	D20	Treg	ZNF217	s_2471	0.7360190243570528
48	D21	Treg	ZNF217	s_2471	0.6295803080542822
96	D20	Treg	ZNF217	s_2471	0.34616845488871645
96	D21	Treg	ZNF217	s_2471	0.12375939774278458
96	D20	Teff	ZNF217	s_2471	0.22609328049370586
96	D21	Teff	ZNF217	s_2471	-0.0700142
144	D20	Treg	ZNF217	s_2471	0.0655216
144	D21	Treg	ZNF217	s_2471	-0.0713299
144	D20	Teff	ZNF217	s_2471	0.16019340286765849
144	D21	Teff	ZNF217	s_2471	-0.114666
0	D21	Teff	ZNF217	s_2471	0.22206325684555203
24	D21	Treg	ZNF217	s_2471	0.7127957328322877
0	D20	Treg	ZNF217	s_2471	0.3056443282176346
0	D20	Teff	ZNF217	s_2471	0.6066771647372985
0	D22	Teff	AAVS1	AAVS1_1	-0.0143703
0	D22	Teff	AAVS1	AAVS1_3	0.014228615606444004
0	D23	Teff	AAVS1	AAVS1_1	-0.0617762
0	D23	Teff	AAVS1	AAVS1_3	0.0592392
0	D24	Teff	AAVS1	AAVS1_1	-0.0466407
0	D24	Teff	AAVS1	AAVS1_3	0.04518
0	D22	Treg	AAVS1	AAVS1_1	-0.0166952
0	D22	Treg	AAVS1	AAVS1_3	0.0165042
0	D23	Treg	AAVS1	AAVS1_1	0.0508209
0	D23	Treg	AAVS1	AAVS1_3	-0.0526767
0	D24	Treg	AAVS1	AAVS1_1	-0.0619993
0	D24	Treg	AAVS1	AAVS1_3	0.0594443
24	D22	Treg	AAVS1	AAVS1_1	0.26809225507192114
24	D22	Treg	AAVS1	AAVS1_3	-0.329548
24	D23	Treg	AAVS1	AAVS1_1	0.098865
24	D23	Treg	AAVS1	AAVS1_3	-0.106142
24	D24	Treg	AAVS1	AAVS1_1	-0.0140447
24	D24	Treg	AAVS1	AAVS1_3	0.013909326132723714
24	D22	Teff	AAVS1	AAVS1_1	0.1219272957444558
24	D22	Teff	AAVS1	AAVS1_3	-0.133191
24	D23	Teff	AAVS1	AAVS1_1	0.2015751950239243
24	D23	Teff	AAVS1	AAVS1_3	-0.234386
24	D24	Teff	AAVS1	AAVS1_1	0.2628248031832887
24	D24	Teff	AAVS1	AAVS1_3	-0.321614
48	D22	Treg	AAVS1	AAVS1_1	0.3297367867123532
48	D22	Treg	AAVS1	AAVS1_3	-0.428147
48	D23	Treg	AAVS1	AAVS1_1	0.029915577904287595
48	D23	Treg	AAVS1	AAVS1_3	-0.0305491
48	D24	Treg	AAVS1	AAVS1_1	-0.237608
48	D24	Treg	AAVS1	AAVS1_3	0.20395232887659617
48	D22	Teff	AAVS1	AAVS1_1	0.0849677
48	D22	Teff	AAVS1	AAVS1_3	-0.0902868
48	D23	Teff	AAVS1	AAVS1_1	0.0774463
48	D23	Teff	AAVS1	AAVS1_3	-0.0818407
48	D24	Teff	AAVS1	AAVS1_1	0.0800355
48	D24	Teff	AAVS1	AAVS1_3	-0.0847378
96	D22	Treg	AAVS1	AAVS1_1	0.037326104953901006
96	D22	Treg	AAVS1	AAVS1_3	-0.0383175
96	D23	Treg	AAVS1	AAVS1_1	-0.0159925
96	D23	Treg	AAVS1	AAVS1_3	0.0158172
96	D24	Treg	AAVS1	AAVS1_1	0.00396454
96	D24	Treg	AAVS1	AAVS1_3	-0.00397546
96	D22	Teff	AAVS1	AAVS1_1	-0.257928
96	D22	Teff	AAVS1	AAVS1_3	0.218734
96	D23	Teff	AAVS1	AAVS1_1	0.13543034199356205
96	D23	Teff	AAVS1	AAVS1_3	-0.149473
96	D24	Teff	AAVS1	AAVS1_1	0.037320153279621605
96	D24	Teff	AAVS1	AAVS1_3	-0.0383113
144	D22	Treg	AAVS1	AAVS1_1	0.0360912
144	D22	Treg	AAVS1	AAVS1_3	-0.0370173
144	D23	Treg	AAVS1	AAVS1_1	-0.0332568
144	D23	Treg	AAVS1	AAVS1_3	0.0325074
144	D24	Treg	AAVS1	AAVS1_1	0.0960779
144	D24	Treg	AAVS1	AAVS1_3	-0.102936
144	D22	Teff	AAVS1	AAVS1_1	0.13671056789205369
144	D22	Teff	AAVS1	AAVS1_3	-0.151035
144	D23	Teff	AAVS1	AAVS1_1	-0.0110964
144	D23	Teff	AAVS1	AAVS1_3	0.0110117
144	D24	Teff	AAVS1	AAVS1_1	0.00577002
144	D24	Teff	AAVS1	AAVS1_3	-0.00579319
0	D22	Teff	KLF2	KLF2_1	0.46278012957867704
0	D23	Teff	KLF2	KLF2_1	0.0814539
0	D24	Teff	KLF2	KLF2_1	0.4040206838907761
0	D22	Treg	KLF2	KLF2_1	0.3509472941328249
0	D23	Treg	KLF2	KLF2_1	0.0966639
0	D24	Treg	KLF2	KLF2_1	0.2925631756283234
24	D22	Treg	KLF2	KLF2_1	-0.369289
24	D23	Treg	KLF2	KLF2_1	-0.478971
24	D24	Treg	KLF2	KLF2_1	-0.423517
24	D22	Teff	KLF2	KLF2_1	-0.761222
24	D23	Teff	KLF2	KLF2_1	-0.0560979
24	D24	Teff	KLF2	KLF2_1	-0.571507
48	D22	Treg	KLF2	KLF2_1	-0.404049
48	D23	Treg	KLF2	KLF2_1	-0.227828
48	D24	Treg	KLF2	KLF2_1	-0.285679
48	D22	Teff	KLF2	KLF2_1	-0.312679
48	D23	Teff	KLF2	KLF2_1	-0.263905
48	D24	Teff	KLF2	KLF2_1	-0.315862
96	D22	Treg	KLF2	KLF2_1	-0.14561
96	D23	Treg	KLF2	KLF2_1	0.039618328520140675
96	D24	Treg	KLF2	KLF2_1	0.11500888596284846
96	D22	Teff	KLF2	KLF2_1	-0.704041
96	D23	Teff	KLF2	KLF2_1	-0.222587
96	D24	Teff	KLF2	KLF2_1	-0.394545
144	D22	Treg	KLF2	KLF2_1	0.3110218196988987
144	D23	Treg	KLF2	KLF2_1	0.3386939703869967
144	D24	Treg	KLF2	KLF2_1	0.3890137476790782
144	D22	Teff	KLF2	KLF2_1	-0.118063
144	D23	Teff	KLF2	KLF2_1	0.29712973803681825
144	D24	Teff	KLF2	KLF2_1	-0.354279
0	D4	Teff	AAVS1	AAVS1_1	0.15960085681492703
0	D4	Teff	AAVS1	AAVS1_3	0.011672353645899174
0	D4	Teff	AAVS1	AAVS1_2	-0.0733222
0	D4	Teff	AAVS1	AAVS1_4	-0.11333
0	D5	Teff	AAVS1	AAVS1_1	0.0520769
0	D5	Teff	AAVS1	AAVS1_3	-0.0337391
0	D5	Teff	AAVS1	AAVS1_2	-0.213491
0	D5	Teff	AAVS1	AAVS1_4	0.16852724712836203
24	D4	Teff	AAVS1	AAVS1_1	0.050103047950021476
24	D4	Teff	AAVS1	AAVS1_3	0.14772166690945687
24	D4	Teff	AAVS1	AAVS1_2	-0.152661
24	D4	Teff	AAVS1	AAVS1_4	-0.0630279
24	D5	Teff	AAVS1	AAVS1_1	-0.0457155
24	D5	Teff	AAVS1	AAVS1_3	0.059564450945924725
24	D5	Teff	AAVS1	AAVS1_2	0.0361194
24	D5	Teff	AAVS1	AAVS1_4	-0.0533626
96	D4	Teff	AAVS1	AAVS1_1	0.0638311
96	D4	Teff	AAVS1	AAVS1_3	-0.104848
96	D4	Teff	AAVS1	AAVS1_2	0.025421686346544736
96	D4	Teff	AAVS1	AAVS1_4	0.010181083082278067
96	D5	Teff	AAVS1	AAVS1_1	-0.0332001
96	D5	Teff	AAVS1	AAVS1_3	-0.139503
96	D5	Teff	AAVS1	AAVS1_2	0.0613357
96	D5	Teff	AAVS1	AAVS1_4	0.0996135
0	D4	Treg	AAVS1	AAVS1_1	-0.259878
0	D4	Treg	AAVS1	AAVS1_3	0.22961461039575556
0	D4	Treg	AAVS1	AAVS1_2	0.1999110161879727
0	D4	Treg	AAVS1	AAVS1_4	-0.245211
0	D5	Treg	AAVS1	AAVS1_1	0.10179066912729899
0	D5	Treg	AAVS1	AAVS1_3	0.0535851
0	D5	Treg	AAVS1	AAVS1_2	0.057350963386318767
0	D5	Treg	AAVS1	AAVS1_4	-0.237011
24	D4	Treg	AAVS1	AAVS1_1	-0.00995579
24	D4	Treg	AAVS1	AAVS1_3	0.0574827
24	D4	Treg	AAVS1	AAVS1_2	0.0336218
24	D4	Treg	AAVS1	AAVS1_4	-0.0852057
24	D5	Treg	AAVS1	AAVS1_1	0.00371823
24	D5	Treg	AAVS1	AAVS1_3	0.11885394389238475
24	D5	Treg	AAVS1	AAVS1_2	0.011720456663815479
24	D5	Treg	AAVS1	AAVS1_4	-0.146579
48	D4	Treg	AAVS1	AAVS1_1	-0.0192433
48	D4	Treg	AAVS1	AAVS1_3	-0.0308829
48	D4	Treg	AAVS1	AAVS1_2	0.0706402
48	D4	Treg	AAVS1	AAVS1_4	-0.0229088
48	D5	Treg	AAVS1	AAVS1_1	-0.0763208
48	D5	Treg	AAVS1	AAVS1_3	0.11197822452696948
48	D5	Treg	AAVS1	AAVS1_2	0.00983197
48	D5	Treg	AAVS1	AAVS1_4	-0.052926
48	D4	Teff	AAVS1	AAVS1_1	0.00180269
48	D4	Teff	AAVS1	AAVS1_3	0.043471872326937756
48	D4	Teff	AAVS1	AAVS1_2	-0.0327167
48	D4	Teff	AAVS1	AAVS1_4	-0.0136532
48	D5	Teff	AAVS1	AAVS1_1	0.00363119
48	D5	Teff	AAVS1	AAVS1_3	-0.0991504
48	D5	Teff	AAVS1	AAVS1_2	-0.0801804
48	D5	Teff	AAVS1	AAVS1_4	0.16086584685206984
96	D4	Treg	AAVS1	AAVS1_1	0.0335933
96	D4	Treg	AAVS1	AAVS1_3	-0.0667176
96	D4	Treg	AAVS1	AAVS1_2	0.10690152681328724
96	D4	Treg	AAVS1	AAVS1_4	-0.0820398
96	D5	Treg	AAVS1	AAVS1_1	-0.0627664
96	D5	Treg	AAVS1	AAVS1_3	0.11566300688945998
96	D5	Treg	AAVS1	AAVS1_2	-0.0552177
96	D5	Treg	AAVS1	AAVS1_4	-0.00483894
144	D4	Teff	AAVS1	AAVS1_1	-0.125253
144	D4	Teff	AAVS1	AAVS1_3	0.0369652
144	D4	Teff	AAVS1	AAVS1_2	0.156276
144	D4	Teff	AAVS1	AAVS1_4	-0.0849815
144	D5	Teff	AAVS1	AAVS1_1	0.049703671709628555
144	D5	Teff	AAVS1	AAVS1_3	-0.112568
144	D5	Teff	AAVS1	AAVS1_2	-0.00450801
144	D5	Teff	AAVS1	AAVS1_4	0.060915063666253266
144	D4	Treg	AAVS1	AAVS1_1	0.0581496
144	D4	Treg	AAVS1	AAVS1_3	-0.024713
144	D4	Treg	AAVS1	AAVS1_2	0.0467628
144	D4	Treg	AAVS1	AAVS1_4	-0.0848084
144	D5	Treg	AAVS1	AAVS1_1	-0.0151053
144	D5	Treg	AAVS1	AAVS1_3	0.0563571
144	D5	Treg	AAVS1	AAVS1_2	0.0640832
144	D5	Treg	AAVS1	AAVS1_4	-0.112228
0	D4	Teff	BPTF	s_496	0.00818055
0	D4	Teff	BPTF	s_494	0.1448363050195373
0	D5	Teff	BPTF	s_496	-0.252033
0	D5	Teff	BPTF	s_494	-0.073454
24	D4	Teff	BPTF	s_496	-0.0748446
24	D4	Teff	BPTF	s_494	-0.148813
24	D5	Teff	BPTF	s_496	-0.119572
24	D5	Teff	BPTF	s_494	-0.150731
96	D4	Teff	BPTF	s_496	-0.0169891
96	D4	Teff	BPTF	s_494	0.39657075062003594
96	D5	Teff	BPTF	s_496	0.2830885612536762
96	D5	Teff	BPTF	s_494	0.1760093271116526
0	D4	Treg	BPTF	s_496	0.3568361623106551
0	D4	Treg	BPTF	s_494	0.25184241711220856
0	D5	Treg	BPTF	s_496	0.20181250781874946
0	D5	Treg	BPTF	s_494	0.20181250781874946
24	D4	Treg	BPTF	s_496	-0.298293
24	D4	Treg	BPTF	s_494	-0.325787
24	D5	Treg	BPTF	s_496	-0.336033
24	D5	Treg	BPTF	s_494	-0.269115
48	D4	Treg	BPTF	s_496	0.11356555714507507
48	D4	Treg	BPTF	s_494	-0.0308829
48	D5	Treg	BPTF	s_496	-0.0255486
48	D5	Treg	BPTF	s_494	-0.0371076
48	D4	Teff	BPTF	s_496	-0.290055
48	D4	Teff	BPTF	s_494	-0.0555305
48	D5	Teff	BPTF	s_496	-0.171274
48	D5	Teff	BPTF	s_494	-0.140956
96	D4	Treg	BPTF	s_496	0.3280233660648188
96	D4	Treg	BPTF	s_494	0.19985534502890565
96	D5	Treg	BPTF	s_496	0.1349603886682286
96	D5	Treg	BPTF	s_494	0.0263279
144	D4	Teff	BPTF	s_496	0.015202406643670402
144	D4	Teff	BPTF	s_494	0.0816978
144	D5	Teff	BPTF	s_496	0.26506283089762633
144	D5	Teff	BPTF	s_494	0.0820797
144	D4	Treg	BPTF	s_496	0.36227483840529073
144	D4	Treg	BPTF	s_494	0.30512165226695126
144	D5	Treg	BPTF	s_496	0.21103929445858793
144	D5	Treg	BPTF	s_494	0.0640832
0	D4	Teff	CBFB	s_135	-0.0770262
0	D4	Teff	CBFB	s_135	0.27257388556796125
0	D5	Teff	CBFB	s_135	-0.432085
0	D5	Teff	CBFB	s_135	0.17241329672615038
24	D4	Teff	CBFB	s_135	0.0695019
24	D4	Teff	CBFB	s_135	0.15552284872024513
24	D5	Teff	CBFB	s_135	0.1613860538297136
24	D5	Teff	CBFB	s_135	0.18471714440689863
96	D4	Teff	CBFB	s_135	-0.548723
96	D4	Teff	CBFB	s_135	-0.333757
96	D5	Teff	CBFB	s_135	-0.0369218
96	D5	Teff	CBFB	s_135	-0.0294879
0	D4	Treg	CBFB	s_135	0.13636519969227237
0	D4	Treg	CBFB	s_135	0.02945
0	D5	Treg	CBFB	s_135	-0.266835
0	D5	Treg	CBFB	s_135	0.00136906
24	D4	Treg	CBFB	s_135	-0.412265
24	D4	Treg	CBFB	s_135	-0.709994
24	D5	Treg	CBFB	s_135	-0.300604
24	D5	Treg	CBFB	s_135	-0.438319
48	D4	Treg	CBFB	s_135	-0.632705
48	D4	Treg	CBFB	s_135	-0.758448
48	D5	Treg	CBFB	s_135	-0.70132
48	D5	Treg	CBFB	s_135	-0.674194
48	D4	Teff	CBFB	s_135	0.070292
48	D4	Teff	CBFB	s_135	0.0970724
48	D5	Teff	CBFB	s_135	-0.0266329
48	D5	Teff	CBFB	s_135	-0.0536451
96	D4	Treg	CBFB	s_135	-0.75841
96	D4	Treg	CBFB	s_135	-0.870167
96	D5	Treg	CBFB	s_135	-0.776967
96	D5	Treg	CBFB	s_135	-0.735586
144	D4	Teff	CBFB	s_135	-0.162399
144	D4	Teff	CBFB	s_135	-0.110328
144	D5	Teff	CBFB	s_135	0.4670415090377011
144	D5	Teff	CBFB	s_135	0.5380509351825836
144	D4	Treg	CBFB	s_135	-0.658544
144	D4	Treg	CBFB	s_135	-0.763883
144	D5	Treg	CBFB	s_135	-0.665394
144	D5	Treg	CBFB	s_135	-0.640066
0	D4	Teff	MED12	s_2770	0.2362221384178394
0	D4	Teff	MED12	s_2772	0.28705405102981435
0	D5	Teff	MED12	s_2770	-0.0303853
0	D5	Teff	MED12	s_2772	0.23041412081814205
24	D4	Teff	MED12	s_2770	-0.72627
24	D4	Teff	MED12	s_2772	-0.825157
24	D5	Teff	MED12	s_2770	-0.792067
24	D5	Teff	MED12	s_2772	-0.879626
96	D4	Teff	MED12	s_2770	-0.556062
96	D4	Teff	MED12	s_2772	-0.844207
96	D5	Teff	MED12	s_2770	-0.40208
96	D5	Teff	MED12	s_2772	-0.40208
0	D4	Treg	MED12	s_2770	0.37909550907097755
0	D4	Treg	MED12	s_2772	0.26692776886381153
0	D5	Treg	MED12	s_2770	0.40817264689557475
0	D5	Treg	MED12	s_2772	0.1943073381618796
24	D4	Treg	MED12	s_2770	-0.768248
24	D4	Treg	MED12	s_2772	-0.741046
24	D5	Treg	MED12	s_2770	-0.630566
24	D5	Treg	MED12	s_2772	-0.786875
48	D4	Treg	MED12	s_2770	-0.418001
48	D4	Treg	MED12	s_2772	-0.421625
48	D5	Treg	MED12	s_2770	-0.458175
48	D5	Treg	MED12	s_2772	-0.47345
48	D4	Teff	MED12	s_2770	-0.0480515
48	D4	Teff	MED12	s_2772	-0.119934
48	D5	Teff	MED12	s_2770	-0.284992
48	D5	Teff	MED12	s_2772	-0.171274
96	D4	Treg	MED12	s_2770	-0.365075
96	D4	Treg	MED12	s_2772	-0.372988
96	D5	Treg	MED12	s_2770	-0.572765
96	D5	Treg	MED12	s_2772	-0.720156
144	D4	Teff	MED12	s_2770	0.0332363
144	D4	Teff	MED12	s_2772	0.0598715
144	D5	Teff	MED12	s_2770	0.3084684827110384
144	D5	Teff	MED12	s_2772	0.4084031868386606
144	D4	Treg	MED12	s_2770	-0.103717
144	D4	Treg	MED12	s_2772	-0.114543
144	D5	Treg	MED12	s_2770	-0.0641444
144	D5	Treg	MED12	s_2772	-0.138588
0	D4	Teff	MYC	s_1296	0.28705405102981435
0	D4	Teff	MYC	s_1295	0.2362221384178394
0	D5	Teff	MYC	s_1296	0.0813076
0	D5	Teff	MYC	s_1295	0.041492128918463364
24	D4	Teff	MYC	s_1296	0.17918676734381536
24	D4	Teff	MYC	s_1295	0.10081570379094287
24	D5	Teff	MYC	s_1296	-0.138967
24	D5	Teff	MYC	s_1295	0.012873081314397076
96	D4	Teff	MYC	s_1296	-0.196493
96	D4	Teff	MYC	s_1295	-0.0284274
96	D5	Teff	MYC	s_1296	0.015868837840031184
96	D5	Teff	MYC	s_1295	0.13406756403834424
0	D4	Treg	MYC	s_1296	0.2183709486856106
0	D4	Treg	MYC	s_1295	0.6472747154520605
0	D5	Treg	MYC	s_1296	0.057350963386318767
0	D5	Treg	MYC	s_1295	0.5367477084615409
24	D4	Treg	MYC	s_1296	0.3793427198206981
24	D4	Treg	MYC	s_1295	0.43910786467901164
24	D5	Treg	MYC	s_1296	0.2340886222601064
24	D5	Treg	MYC	s_1295	0.41738922035052817
48	D4	Treg	MYC	s_1296	0.3840007873695276
48	D4	Treg	MYC	s_1295	0.6520630132498447
48	D5	Treg	MYC	s_1296	0.048989192941870784
48	D5	Treg	MYC	s_1295	0.3363959939399565
48	D4	Teff	MYC	s_1296	0.0666222
48	D4	Teff	MYC	s_1295	0.23914757843907428
48	D5	Teff	MYC	s_1296	0.0801799
48	D5	Teff	MYC	s_1295	0.0956288
96	D4	Treg	MYC	s_1296	0.3710023575133467
96	D4	Treg	MYC	s_1295	-0.0322387
96	D5	Treg	MYC	s_1296	0.045512516022179934
96	D5	Treg	MYC	s_1295	0.0263279
144	D4	Teff	MYC	s_1296	-0.388788
144	D4	Teff	MYC	s_1295	-0.327095
144	D5	Teff	MYC	s_1296	0.00607674
144	D5	Teff	MYC	s_1295	-0.00450801
144	D4	Treg	MYC	s_1296	0.21338149713142462
144	D4	Treg	MYC	s_1295	-0.13709
144	D5	Treg	MYC	s_1296	0.1959718463696462
144	D5	Treg	MYC	s_1295	0.15815545226660135
0	D4	Teff	NFKB2	s_1388	-0.0452367
0	D4	Teff	NFKB2	s_1388	-0.0598218
0	D5	Teff	NFKB2	s_1388	-0.33787
0	D5	Teff	NFKB2	s_1388	0.0489096
24	D4	Teff	NFKB2	s_1388	-0.840592
24	D4	Teff	NFKB2	s_1388	-0.78379
24	D5	Teff	NFKB2	s_1388	-0.845236
24	D5	Teff	NFKB2	s_1388	-1.01942
96	D4	Teff	NFKB2	s_1388	-0.847955
96	D4	Teff	NFKB2	s_1388	-0.784804
96	D5	Teff	NFKB2	s_1388	-0.680279
96	D5	Teff	NFKB2	s_1388	9.078040019272902e-4
0	D4	Treg	NFKB2	s_1388	0.1183312768620109
0	D4	Treg	NFKB2	s_1388	-0.00719961
0	D5	Treg	NFKB2	s_1388	0.0200148
0	D5	Treg	NFKB2	s_1388	-0.013565
24	D4	Treg	NFKB2	s_1388	-0.494741
24	D4	Treg	NFKB2	s_1388	-0.717549
24	D5	Treg	NFKB2	s_1388	-0.763439
24	D5	Treg	NFKB2	s_1388	-0.907554
48	D4	Treg	NFKB2	s_1388	-0.39486
48	D4	Treg	NFKB2	s_1388	-0.601767
48	D5	Treg	NFKB2	s_1388	-0.7432
48	D5	Treg	NFKB2	s_1388	-0.735647
48	D4	Teff	NFKB2	s_1388	-0.627059
48	D4	Teff	NFKB2	s_1388	-0.600559
48	D5	Teff	NFKB2	s_1388	-0.752017
48	D5	Teff	NFKB2	s_1388	-0.648379
96	D4	Treg	NFKB2	s_1388	-0.277525
96	D4	Treg	NFKB2	s_1388	-0.258618
96	D5	Treg	NFKB2	s_1388	-0.625555
96	D5	Treg	NFKB2	s_1388	-0.485151
144	D4	Teff	NFKB2	s_1388	-0.651422
144	D4	Teff	NFKB2	s_1388	-0.619374
144	D5	Teff	NFKB2	s_1388	-0.563153
144	D5	Teff	NFKB2	s_1388	-0.503383
144	D4	Treg	NFKB2	s_1388	-0.0361702
144	D4	Treg	NFKB2	s_1388	-0.126095
144	D5	Treg	NFKB2	s_1388	-0.475085
144	D5	Treg	NFKB2	s_1388	-0.45711
0	D4	Teff	PRDM1	s_91	0.21416521754464224
0	D4	Teff	PRDM1	s_91	-0.0844628
0	D5	Teff	PRDM1	s_91	-0.0270393
0	D5	Teff	PRDM1	s_91	-0.329602
24	D4	Teff	PRDM1	s_91	-0.396621
24	D4	Teff	PRDM1	s_91	-0.72627
24	D5	Teff	PRDM1	s_91	-0.700846
24	D5	Teff	PRDM1	s_91	-0.712423
96	D4	Teff	PRDM1	s_91	-0.597738
96	D4	Teff	PRDM1	s_91	-0.761994
96	D5	Teff	PRDM1	s_91	-0.480273
96	D5	Teff	PRDM1	s_91	-0.383684
0	D4	Treg	PRDM1	s_91	-0.0481951
0	D4	Treg	PRDM1	s_91	0.188433
0	D5	Treg	PRDM1	s_91	0.0944785
0	D5	Treg	PRDM1	s_91	-0.090646
24	D4	Treg	PRDM1	s_91	-0.329789
24	D4	Treg	PRDM1	s_91	-0.341639
24	D5	Treg	PRDM1	s_91	-0.383252
24	D5	Treg	PRDM1	s_91	-0.45817
48	D4	Treg	PRDM1	s_91	-0.263667
48	D4	Treg	PRDM1	s_91	-0.224803
48	D5	Treg	PRDM1	s_91	-0.581761
48	D5	Treg	PRDM1	s_91	-0.508419
48	D4	Teff	PRDM1	s_91	-0.582439
48	D4	Teff	PRDM1	s_91	-0.567392
48	D5	Teff	PRDM1	s_91	-0.58508
48	D5	Teff	PRDM1	s_91	-0.588603
96	D4	Treg	PRDM1	s_91	-0.376961
96	D4	Treg	PRDM1	s_91	-0.372988
96	D5	Treg	PRDM1	s_91	-0.404837
96	D5	Treg	PRDM1	s_91	-0.305545
144	D4	Teff	PRDM1	s_91	-0.395808
144	D4	Teff	PRDM1	s_91	-0.242398
144	D5	Teff	PRDM1	s_91	-0.38387
144	D5	Teff	PRDM1	s_91	-0.234356
144	D4	Treg	PRDM1	s_91	-0.237925
144	D4	Treg	PRDM1	s_91	-0.382828
144	D5	Treg	PRDM1	s_91	-0.494159
144	D5	Treg	PRDM1	s_91	-0.361663
0	D4	Teff	SOCS3	s_2642	-0.131189
0	D4	Teff	SOCS3	s_2642	-0.0343939
0	D5	Teff	SOCS3	s_2642	-0.394232
0	D5	Teff	SOCS3	s_2642	-0.192098
24	D4	Teff	SOCS3	s_2642	0.0304398
24	D4	Teff	SOCS3	s_2642	0.0383373
24	D5	Teff	SOCS3	s_2642	-0.0260207
24	D5	Teff	SOCS3	s_2642	-0.0768618
96	D4	Teff	SOCS3	s_2642	0.19493688945038548
96	D4	Teff	SOCS3	s_2642	0.4628206949455752
96	D5	Teff	SOCS3	s_2642	0.225669
96	D5	Teff	SOCS3	s_2642	0.2715280998995114
0	D4	Treg	SOCS3	s_2642	0.28185701351631043
0	D4	Treg	SOCS3	s_2642	0.11075009787760884
0	D5	Treg	SOCS3	s_2642	0.18332055462389715
0	D5	Treg	SOCS3	s_2642	0.023869196027374997
24	D4	Treg	SOCS3	s_2642	0.27982650415325316
24	D4	Treg	SOCS3	s_2642	0.16062318398167005
24	D5	Treg	SOCS3	s_2642	0.48523730094259565
24	D5	Treg	SOCS3	s_2642	0.0593164
48	D4	Treg	SOCS3	s_2642	0.2582601777066326
48	D4	Treg	SOCS3	s_2642	0.2269651511262719
48	D5	Treg	SOCS3	s_2642	0.10404874588573933
48	D5	Treg	SOCS3	s_2642	0.1787858048016303
48	D4	Teff	SOCS3	s_2642	0.25455160552062284
48	D4	Teff	SOCS3	s_2642	0.16214093390853784
48	D5	Teff	SOCS3	s_2642	0.2761493749328024
48	D5	Teff	SOCS3	s_2642	0.26448
96	D4	Treg	SOCS3	s_2642	0.0410568
96	D4	Treg	SOCS3	s_2642	0.0719887
96	D5	Treg	SOCS3	s_2642	0.034099792152782006
96	D5	Treg	SOCS3	s_2642	0.010657392981579507
144	D4	Teff	SOCS3	s_2642	-0.187415
144	D4	Teff	SOCS3	s_2642	-0.359081
144	D5	Teff	SOCS3	s_2642	-0.119454
144	D5	Teff	SOCS3	s_2642	-0.0797392
144	D4	Treg	SOCS3	s_2642	-0.00206796
144	D4	Treg	SOCS3	s_2642	-0.0398072
144	D5	Treg	SOCS3	s_2642	0.1357702857003572
144	D5	Treg	SOCS3	s_2642	0.0829268
0	D4	Teff	TAF5L	s_3244	-0.117138
0	D4	Teff	TAF5L	s_3243	0.033593
0	D5	Teff	TAF5L	s_3244	-0.572985
0	D5	Teff	TAF5L	s_3243	-0.13816
24	D4	Teff	TAF5L	s_3244	-0.450469
24	D4	Teff	TAF5L	s_3243	-0.117766
24	D5	Teff	TAF5L	s_3244	-0.536644
24	D5	Teff	TAF5L	s_3243	0.059564450945924725
96	D4	Teff	TAF5L	s_3244	-0.379137
96	D4	Teff	TAF5L	s_3243	-0.158295
96	D5	Teff	TAF5L	s_3244	0.14537179457365265
96	D5	Teff	TAF5L	s_3243	0.1111898590168378
0	D4	Treg	TAF5L	s_3244	0.2183709486856106
0	D4	Treg	TAF5L	s_3243	0.22961461039575556
0	D5	Treg	TAF5L	s_3244	0.0535851
0	D5	Treg	TAF5L	s_3243	0.0715722
24	D4	Treg	TAF5L	s_3244	-0.144483
24	D4	Treg	TAF5L	s_3243	0.0455158
24	D5	Treg	TAF5L	s_3244	-0.091373
24	D5	Treg	TAF5L	s_3243	-0.111019
48	D4	Treg	TAF5L	s_3244	-0.0736441
48	D4	Treg	TAF5L	s_3243	4.514770936200788e-4
48	D5	Treg	TAF5L	s_3244	-0.209194
48	D5	Treg	TAF5L	s_3243	-0.0568424
48	D4	Teff	TAF5L	s_3244	-0.436644
48	D4	Teff	TAF5L	s_3243	-0.142587
48	D5	Teff	TAF5L	s_3244	-0.186676
48	D5	Teff	TAF5L	s_3243	-0.0688186
96	D4	Treg	TAF5L	s_3244	-0.101219
96	D4	Treg	TAF5L	s_3243	0.0719887
96	D5	Treg	TAF5L	s_3244	-0.26725
96	D5	Treg	TAF5L	s_3243	0.0263279
144	D4	Teff	TAF5L	s_3244	0.14111130393757584
144	D4	Teff	TAF5L	s_3243	0.2421244864606322
144	D5	Teff	TAF5L	s_3244	0.4562750781686307
144	D5	Teff	TAF5L	s_3243	0.15902866214796943
144	D4	Treg	TAF5L	s_3244	-0.069858
144	D4	Treg	TAF5L	s_3243	0.0358615
144	D5	Treg	TAF5L	s_3244	-0.0975674
144	D5	Treg	TAF5L	s_3243	0.0905123
0	D4	Teff	ZNF217	s_2471	0.33429779570267026
0	D4	Teff	ZNF217	s_2469	0.411224
0	D5	Teff	ZNF217	s_2471	-0.0665676
0	D5	Teff	ZNF217	s_2469	0.17532098002325558
24	D4	Teff	ZNF217	s_2471	0.3635807239380445
24	D4	Teff	ZNF217	s_2469	0.2967230870168998
24	D5	Teff	ZNF217	s_2471	0.27883384726084975
24	D5	Teff	ZNF217	s_2469	0.33778600301382017
96	D4	Teff	ZNF217	s_2471	0.13315613789488925
96	D4	Teff	ZNF217	s_2469	0.0602359
96	D5	Teff	ZNF217	s_2471	0.091844
96	D5	Teff	ZNF217	s_2469	0.0387814
0	D4	Treg	ZNF217	s_2471	0.571425
0	D4	Treg	ZNF217	s_2469	0.5675534780223699
0	D5	Treg	ZNF217	s_2471	0.6468195428593863
0	D5	Treg	ZNF217	s_2469	0.5329660679191142
24	D4	Treg	ZNF217	s_2471	0.6028632648225666
24	D4	Treg	ZNF217	s_2469	0.47905999007912015
24	D5	Treg	ZNF217	s_2471	0.6170824909455344
24	D5	Treg	ZNF217	s_2469	0.5491017812211706
48	D4	Treg	ZNF217	s_2471	0.4152632554863132
48	D4	Treg	ZNF217	s_2469	0.2777597317363783
48	D5	Treg	ZNF217	s_2471	0.29704457427539693
48	D5	Treg	ZNF217	s_2469	0.3482913069603104
48	D4	Teff	ZNF217	s_2471	0.17753438803191365
48	D4	Teff	ZNF217	s_2469	0.062943
48	D5	Teff	ZNF217	s_2471	-0.0381477
48	D5	Teff	ZNF217	s_2469	0.15287072480740346
96	D4	Treg	ZNF217	s_2471	0.25416728613045264
96	D4	Treg	ZNF217	s_2469	0.34380062995470884
96	D5	Treg	ZNF217	s_2471	0.0922249
96	D5	Treg	ZNF217	s_2469	0.15833826394006173
144	D4	Teff	ZNF217	s_2471	0.34015185350626953
144	D4	Teff	ZNF217	s_2469	0.4154195183571752
144	D5	Teff	ZNF217	s_2471	0.5640721924302574
144	D5	Teff	ZNF217	s_2469	0.5343994651470314
144	D4	Treg	ZNF217	s_2471	0.27469716489947715
144	D4	Treg	ZNF217	s_2469	0.34331911091492595
144	D5	Treg	ZNF217	s_2471	0.13181692042119234
144	D5	Treg	ZNF217	s_2469	0.2795154871526595

## Sheet: Extended_data_fig_2b_Treg_val
Gene	L2FC_CD25_flow	L2FC_high_over_low_bin_IL2RA_Resting_Treg_screen
ATXN7L3	-0.620099	-1.5074
BATF	0.5458033525615972	0.52973
BPTF	0.1153895654521945	1.1859
DNMT1	0.12504925224297653	-0.5276
FOXO1	-0.822841	-1.6704
FOXP3	-0.783643	-2.0046
HIVEP2	-0.174459	-0.023642
MBD2	-0.137463	-1.1984
MED11	-0.127204	-0.89675
MED12	-0.75754	-1.0841
MED14	-0.222745	-0.40999
MED30	-0.13469	-0.7211
MEF2D	0.0342615	0.58085
MYC	0.6651651112082029	1.4349
PTEN	-0.700084	-2.348
TAF5L	-0.628757	-1.2879
USP22	-0.295297	-1.1789
ZNF217	0.6289932028048294	2.5665

## Sheet: Extended_2d_genotyping_val
Gene	Modified.	Donor	Cell_Type
ATXN7L3	93.9755	D1	Teff
DNMT1	90.6487	D1	Teff
AAVS1	86.0991	D1	Teff
FOXO1	96.2004	D1	Teff
MEF2D	96.0723	D1	Teff
MBD2	95.8991	D1	Teff
MED30	81.2785	D1	Teff
FOXP3	90.9456	D1	Teff
USP22	86.0957	D1	Teff
ZNF217	90.0478	D1	Teff
BPTF	86.4427	D1	Teff
BATF	96.6938	D1	Teff
MED14	96.5357	D1	Teff
TAF5L	64.84	D1	Teff
AAVS1	90.486	D1	Teff
MED11	87.1988	D1	Teff
MYC	95.2948	D1	Teff
MED12	97.2798	D1	Teff
PTEN	94.3916	D1	Teff
IL2RA	91.2616	D1	Teff
HIVEP2	88.3448	D1	Teff
ATXN7L3	94.5325	D2	Teff
DNMT1	84.6143	D2	Teff
AAVS1	83.5721	D2	Teff
FOXO1	97.8022	D2	Teff
MEF2D	96.4757	D2	Teff
MBD2	91.2059	D2	Teff
MED30	74.049	D2	Teff
FOXP3	82.9471	D2	Teff
USP22	88.5785	D2	Teff
ZNF217	96.2664	D2	Teff
BPTF	94.0869	D2	Teff
BATF	97.0999	D2	Teff
MED14	94.2693	D2	Teff
TAF5L	71.7988	D2	Teff
AAVS1	88.4267	D2	Teff
MED11	88.1185	D2	Teff
MYC	96.0468	D2	Teff
MED12	97.5224	D2	Teff
PTEN	97.4281	D2	Teff
IL2RA	87.527	D2	Teff
HIVEP2	90.617	D2	Teff
ATXN7L3	93.9645	D3	Teff
DNMT1	90.1026	D3	Teff
AAVS1	87.962	D3	Teff
FOXO1	98.7825	D3	Teff
MEF2D	97.9863	D3	Teff
MBD2	97.0516	D3	Teff
MED30	90.3476	D3	Teff
FOXP3	88.7744	D3	Teff
USP22	93.0791	D3	Teff
ZNF217	97.5063	D3	Teff
BPTF	92.9834	D3	Teff
BATF	97.4921	D3	Teff
MED14	87.855	D3	Teff
TAF5L	65.6148	D3	Teff
AAVS1	87.4012	D3	Teff
MED11	84.6368	D3	Teff
MYC	94.8295	D3	Teff
MED12	96.0707	D3	Teff
PTEN	97.11	D3	Teff
IL2RA	92.1212	D3	Teff
HIVEP2	89.6882	D3	Teff
ATXN7L3	85.7387	D2	Treg
DNMT1	88.4071	D2	Treg
AAVS1	86.2051	D2	Treg
FOXO1	96.5446	D2	Treg
MEF2D	97.0349	D2	Treg
MBD2	95.6322	D2	Treg
MED30	82.3689	D2	Treg
FOXP3	84.6354	D2	Treg
USP22	80.4935	D2	Treg
ZNF217	95.7165	D2	Treg
BPTF	88.0501	D2	Treg
BATF	95.1929	D2	Treg
MED14	86.4767	D2	Treg
TAF5L	52.3959	D2	Treg
AAVS1	85.9326	D2	Treg
MED11	77.1626	D2	Treg
MYC	89.9092	D2	Treg
MED12	92.5794	D2	Treg
PTEN	97.1658	D2	Treg
IL2RA	92.4377	D2	Treg
HIVEP2	85.2882	D2	Treg
ATXN7L3	89.7579	D3	Treg
DNMT1	93.0477	D3	Treg
AAVS1	81.4918	D3	Treg
FOXO1	97.4576	D3	Treg
MEF2D	93.6572	D3	Treg
MBD2	87.3932	D3	Treg
MED30	74.4836	D3	Treg
FOXP3	91.6805	D3	Treg
USP22	77.8294	D3	Treg
ZNF217	96.6145	D3	Treg
BPTF	87.3472	D3	Treg
BATF	98.0602	D3	Treg
MED14	76.6029	D3	Treg
TAF5L	47.4743	D3	Treg
AAVS1	87.793	D3	Treg
MED11	74.9663	D3	Treg
MYC	88.3424	D3	Treg
MED12	92.6298	D3	Treg
PTEN	97.1302	D3	Treg
IL2RA	84.9711	D3	Treg
HIVEP2	85.05	D3	Treg

## Sheet: Extended_2e_cell_type_flow
Time	Donor	Cell Type	Gene	sgrna	l2fc_IL2RA_MFI
0	D3	Teff	ATXN7L3	s_3594	0.215877
48	D2	Treg	ATXN7L3	s_3594	-0.17679
0	D1	Teff	ATXN7L3	s_3594	-0.210627
0	D3	Treg	ATXN7L3	s_3594	-0.374299
48	D2	Teff	ATXN7L3	s_3594	-0.437526
48	D3	Teff	ATXN7L3	s_3594	-0.320576
48	D1	Teff	ATXN7L3	s_3594	-0.363897
0	D2	Teff	ATXN7L3	s_3594	0.0701878
0	D2	Treg	ATXN7L3	s_3594	-0.643573
48	D3	Treg	ATXN7L3	s_3594	-0.286819
48	D2	Teff	AAVS1	AAVS1_1	0.0240461
0	D2	Treg	AAVS1	AAVS1_1	0.00139593
48	D2	Treg	AAVS1	AAVS1_1	-0.0359123
0	D1	Teff	AAVS1	AAVS1_1	0.369503
0	D2	Teff	AAVS1	AAVS1_1	0.0168246
48	D3	Treg	AAVS1	AAVS1_1	0.0619212
48	D1	Teff	AAVS1	AAVS1_1	0.0599941
48	D3	Teff	AAVS1	AAVS1_1	0.0488526
0	D3	Teff	AAVS1	AAVS1_1	0.0396007
0	D3	Treg	AAVS1	AAVS1_1	0.0584677
0	D2	Teff	FOXO1	s_557	0.694897
48	D2	Treg	FOXO1	s_557	-0.983086
0	D2	Treg	FOXO1	s_557	-0.707133
48	D1	Teff	FOXO1	s_557	-0.287246
48	D2	Teff	FOXO1	s_557	-0.102738
48	D3	Treg	FOXO1	s_557	-1.00109
0	D1	Teff	FOXO1	s_557	0.576599
0	D3	Teff	FOXO1	s_557	0.525771
48	D3	Teff	FOXO1	s_557	0.213845
0	D3	Treg	FOXO1	s_557	-0.997792
48	D2	Teff	MED30	s_4235	-0.517603
0	D2	Treg	MED30	s_4235	-0.646302
48	D2	Treg	MED30	s_4235	-1.06156
48	D1	Teff	MED30	s_4235	-0.981124
0	D3	Teff	MED30	s_4235	0.225067
0	D2	Teff	MED30	s_4235	0.156228
48	D3	Teff	MED30	s_4235	-0.826488
0	D1	Teff	MED30	s_4235	0.0612268
48	D3	Treg	MED30	s_4235	-0.906695
0	D3	Treg	MED30	s_4235	-0.262592
48	D2	Teff	FOXP3	s_3330	-0.276453
0	D2	Treg	FOXP3	s_3330	-0.907371
48	D2	Treg	FOXP3	s_3330	-0.851346
48	D1	Teff	FOXP3	s_3330	-0.261689
0	D1	Teff	FOXP3	s_3330	0.0691975
0	D3	Treg	FOXP3	s_3330	-0.643178
48	D3	Treg	FOXP3	s_3330	-0.252171
0	D3	Teff	FOXP3	s_3330	0.256775
0	D2	Teff	FOXP3	s_3330	0.204758
48	D3	Teff	FOXP3	s_3330	-0.461676
48	D2	Treg	USP22	s_3110	-0.103083
0	D3	Teff	USP22	s_3110	0.417712
48	D2	Teff	USP22	s_3110	-0.0469137
0	D2	Teff	USP22	s_3110	0.0782252
0	D1	Teff	USP22	s_3110	0.123792
48	D1	Teff	USP22	s_3110	-0.0551427
48	D3	Teff	USP22	s_3110	0.138241
0	D3	Treg	USP22	s_3110	-0.134012
0	D2	Treg	USP22	s_3110	-0.416901
48	D3	Treg	USP22	s_3110	-0.0471599
0	D1	Teff	ZNF217	s_2471	0.510816
0	D3	Teff	ZNF217	s_2471	0.636665
48	D3	Treg	ZNF217	s_2471	0.221834
48	D2	Teff	ZNF217	s_2471	-0.557356
48	D2	Treg	ZNF217	s_2471	0.117096
48	D1	Teff	ZNF217	s_2471	-0.338466
48	D3	Teff	ZNF217	s_2471	-0.488991
0	D3	Treg	ZNF217	s_2471	0.670569
0	D2	Teff	ZNF217	s_2471	0.444353
0	D2	Treg	ZNF217	s_2471	0.470939
48	D2	Teff	BPTF	s_496	-0.113854
48	D2	Treg	BPTF	s_496	0.0777445
48	D3	Teff	BPTF	s_496	0.0630962
0	D1	Teff	BPTF	s_496	-0.503891
0	D3	Teff	BPTF	s_496	-0.339432
0	D2	Treg	BPTF	s_496	0.0180426
0	D3	Treg	BPTF	s_496	0.102172
48	D1	Teff	BPTF	s_496	-0.0477261
0	D2	Teff	BPTF	s_496	0.0782252
48	D3	Treg	BPTF	s_496	0.196974
0	D1	Teff	BATF	s_2879	-0.693161
48	D2	Treg	BATF	s_2879	-0.0465946
0	D3	Treg	BATF	s_2879	0.504048
48	D3	Teff	BATF	s_2879	-0.110786
0	D3	Teff	BATF	s_2879	-0.504286
48	D3	Treg	BATF	s_2879	0.282945
48	D1	Teff	BATF	s_2879	-0.363897
0	D2	Treg	BATF	s_2879	0.196524
48	D2	Teff	BATF	s_2879	-0.412006
0	D2	Teff	BATF	s_2879	-0.369234
0	D1	Teff	MED14	s_2673	-0.264703
0	D2	Teff	MED14	s_2673	0.0782252
0	D2	Treg	MED14	s_2673	-0.662238
48	D1	Teff	MED14	s_2673	-0.830198
48	D3	Treg	MED14	s_2673	-0.327798
48	D2	Treg	MED14	s_2673	-0.64067
0	D3	Teff	MED14	s_2673	-0.161252
48	D3	Teff	MED14	s_2673	0.055992
0	D3	Treg	MED14	s_2673	-0.374299
48	D2	Teff	MED14	s_2673	-0.162072
48	D2	Treg	TAF5L	s_3244	-0.391867
0	D2	Teff	TAF5L	s_3244	-0.142165
0	D3	Teff	TAF5L	s_3244	-0.102598
48	D1	Teff	TAF5L	s_3244	-0.166054
48	D3	Teff	TAF5L	s_3244	-0.00813834
48	D3	Treg	TAF5L	s_3244	-0.130895
0	D1	Teff	TAF5L	s_3244	-0.474626
0	D3	Treg	TAF5L	s_3244	-0.449122
0	D2	Treg	TAF5L	s_3244	-0.97989
48	D2	Teff	TAF5L	s_3244	0.00169071
48	D1	Teff	AAVS1	AAVS1_3	-0.0625975
0	D1	Teff	AAVS1	AAVS1_3	-0.49799
0	D2	Teff	AAVS1	AAVS1_3	-0.0170231
48	D3	Treg	AAVS1	AAVS1_3	-0.0646985
48	D3	Teff	AAVS1	AAVS1_3	-0.0505651
0	D2	Treg	AAVS1	AAVS1_3	-0.00139728
0	D3	Teff	AAVS1	AAVS1_3	-0.0407185
48	D2	Treg	AAVS1	AAVS1_3	0.03504
48	D2	Teff	AAVS1	AAVS1_3	-0.0244537
0	D3	Treg	AAVS1	AAVS1_3	-0.0609377
0	D2	Teff	MED11	s_5200	0.204758
0	D2	Treg	MED11	s_5200	-0.440872
48	D2	Treg	MED11	s_5200	-0.644271
48	D1	Teff	MED11	s_5200	-0.833838
0	D3	Treg	MED11	s_5200	-0.2573
0	D1	Teff	MED11	s_5200	-0.167842
0	D3	Teff	MED11	s_5200	0.169033
48	D3	Treg	MED11	s_5200	-0.365541
48	D2	Teff	MED11	s_5200	-0.491999
48	D3	Teff	MED11	s_5200	-0.567415
0	D2	Teff	MED12	s_2770	0.605963
48	D1	Teff	MED12	s_2770	-0.994982
0	D2	Treg	MED12	s_2770	-1.14226
0	D3	Teff	MED12	s_2770	0.409674
48	D3	Treg	MED12	s_2770	-0.498263
48	D2	Treg	MED12	s_2770	-0.871253
0	D1	Teff	MED12	s_2770	0.313565
48	D3	Teff	MED12	s_2770	-0.702684
0	D3	Treg	MED12	s_2770	-0.774483
48	D2	Teff	MED12	s_2770	-1.17311
0	D3	Treg	PTEN	s_1640	-0.570967
0	D1	Teff	PTEN	s_1640	-0.210627
48	D2	Teff	PTEN	s_1640	-0.324266
48	D2	Treg	PTEN	s_1640	-0.23975
0	D2	Teff	PTEN	s_1640	0.279859
0	D3	Teff	PTEN	s_1640	0.256775
48	D3	Teff	PTEN	s_1640	-0.156392
0	D2	Treg	PTEN	s_1640	-0.665003
48	D1	Teff	PTEN	s_1640	-0.36763
48	D3	Treg	PTEN	s_1640	0.0338129
0	D7	Treg	AAVS1	AAVS1_1	0.117057
48	D7	Treg	AAVS1	AAVS1_1	-0.0464776
0	D7	Treg	FOXO1	s_557	-0.675694
48	D7	Treg	FOXO1	s_557	-1.27136
0	D7	Treg	MED30	s_4235	-0.0100807
48	D7	Treg	MED30	s_4235	-0.716056
0	D7	Treg	FOXP3	s_3330	-0.827587
48	D7	Treg	FOXP3	s_3330	-0.532778
0	D7	Treg	USP22	s_3110	-0.363476
48	D7	Treg	USP22	s_3110	-0.512523
0	D7	Treg	ZNF217	s_2471	0.643071
48	D7	Treg	ZNF217	s_2471	0.103285
0	D7	Treg	ATXN7L3	s_3594	-0.723378
48	D7	Treg	ATXN7L3	s_3594	-0.590525
0	D7	Treg	MED14	s_2673	-0.0128848
48	D7	Treg	MED14	s_2673	-0.419303
0	D7	Treg	TAF5L	s_3244	-0.694079
48	D7	Treg	TAF5L	s_3244	-0.741762
0	D7	Treg	AAVS1	AAVS1_3	-0.127401
48	D7	Treg	AAVS1	AAVS1_3	0.0450269
0	D7	Treg	MED11	s_5200	0.0686588
48	D7	Treg	MED11	s_5200	-0.581793
0	D7	Treg	MED12	s_2770	-0.606292
48	D7	Treg	MED12	s_2770	-1.19029
0	D7	Treg	PTEN	s_1640	-0.683615
48	D7	Treg	PTEN	s_1640	-0.152385
0	D7	Treg	BPTF	s_496	0.159741
48	D7	Treg	BPTF	s_496	0.137335
0	D7	Treg	BATF	s_2879	0.655094
48	D7	Treg	BATF	s_2879	0.140377
0	D8	Treg	AAVS1	AAVS1_1	0.195178
48	D8	Treg	AAVS1	AAVS1_1	0.0256412
0	D8	Treg	FOXO1	s_557	-0.945873
48	D8	Treg	FOXO1	s_557	-0.833148
0	D8	Treg	MED30	s_4235	0.139567
48	D8	Treg	MED30	s_4235	-0.852969
0	D8	Treg	FOXP3	s_3330	-0.753553
48	D8	Treg	FOXP3	s_3330	-0.358879
0	D8	Treg	USP22	s_3110	-0.261953
48	D8	Treg	USP22	s_3110	-0.171417
0	D8	Treg	ZNF217	s_2471	0.702269
48	D8	Treg	ZNF217	s_2471	0.336048
0	D8	Treg	ATXN7L3	s_3594	-0.697233
48	D8	Treg	ATXN7L3	s_3594	-0.528129
0	D8	Treg	MED14	s_2673	-0.0419713
48	D8	Treg	MED14	s_2673	-0.585927
0	D8	Treg	TAF5L	s_3244	-0.469402
48	D8	Treg	TAF5L	s_3244	-0.505046
0	D8	Treg	AAVS1	AAVS1_3	-0.225776
48	D8	Treg	AAVS1	AAVS1_3	-0.0261052
0	D8	Treg	MED11	s_5200	-0.0133093
48	D8	Treg	MED11	s_5200	-0.728891
0	D8	Treg	MED12	s_2770	-0.629999
48	D8	Treg	MED12	s_2770	-1.05825
0	D8	Treg	PTEN	s_1640	-0.839478
48	D8	Treg	PTEN	s_1640	-0.189304
0	D8	Treg	BPTF	s_496	0.157131
48	D8	Treg	BPTF	s_496	-0.189304
0	D8	Treg	BATF	s_2879	0.705257
48	D8	Treg	BATF	s_2879	0.0227091
