# Supplementary material for: Central control of dynamic gene circuits governs T cell rest and activation
Source: Nature. 2024 Dec 11;637(8047):930–9. doi: 10.1038/s41586-024-08314-y (PMC11754113; doi:10.1038/s41586-024-08314-y)
Supplement: Supplementary file 11 — Source Data Extended Data Fig. 3 [file 41586_2024_8314_MOESM11_ESM.xlsx]

## Sheet: Extended_3a_PB_KD_efficiency
gene_name	log2FoldChange	padj	Knock-down	cell_type	stimulation	significant
BACH2	-0.205711	1	BACH2	Teff	Resting	NS
BACH2	-0.351103	1	BACH2	Teff	Stimulated	NS
BATF	-2.97893	6.61303e-48	BATF	Teff	Resting	significant
BATF	-4.92988	0	BATF	Teff	Stimulated	significant
BPTF	-1.5472	7.74197e-84	BPTF	Teff	Resting	significant
BPTF	-1.48337	1.40514e-116	BPTF	Teff	Stimulated	significant
CBFB	-2.29888	6.97402e-35	CBFB	Teff	Resting	significant
CBFB	-3.22972	2.85716e-234	CBFB	Teff	Stimulated	significant
DNMT1	-1.90374	1.72562e-48	DNMT1	Teff	Resting	significant
DNMT1	-2.26484	0	DNMT1	Teff	Stimulated	significant
ETS1	-0.16711	0.423091	ETS1	Teff	Resting	NS
ETS1	-0.0992291	0.867104	ETS1	Teff	Stimulated	NS
FOXO1	-0.118229	NA	FOXO1	Teff	Resting	NS
FOXO1	-0.281294	1	FOXO1	Teff	Stimulated	NS
IL2RA	-1.00476	7.50403e-05	IL2RA	Teff	Resting	significant
IL2RA	-2.30163	4.23609e-102	IL2RA	Teff	Stimulated	significant
IRF1	-0.47095	1	IRF1	Teff	Resting	NS
IRF1	-0.785599	1.10422e-18	IRF1	Teff	Stimulated	significant
IRF2	-2.81477	1.21498e-56	IRF2	Teff	Resting	significant
IRF2	-1.58731	1.28608e-56	IRF2	Teff	Stimulated	significant
IRF4	-0.742929	0.0623429	IRF4	Teff	Resting	NS
IRF4	-0.397232	8.87169e-06	IRF4	Teff	Stimulated	significant
KLF13	0.116095	0.999856	KLF13	Teff	Resting	NS
KLF13	-0.638076	3.25804e-16	KLF13	Teff	Stimulated	significant
LEF1	-0.528964	4.72388e-05	LEF1	Teff	Resting	significant
LEF1	-0.441681	0.000415575	LEF1	Teff	Stimulated	significant
MED11	-1.63285	NA	MED11	Teff	Resting	NS
MED11	-2.55132	4.84906e-50	MED11	Teff	Stimulated	significant
MED12	-3.86516	5.02405e-15	MED12	Teff	Resting	significant
MED12	-3.31855	1.53615e-47	MED12	Teff	Stimulated	significant
MED24	-4.98036	1.05268e-17	MED24	Teff	Resting	significant
MED24	-5.04225	5.04173e-79	MED24	Teff	Stimulated	significant
MYB	-1.17778	0.000201011	MYB	Teff	Resting	significant
MYB	-1.98756	1.29618e-82	MYB	Teff	Stimulated	significant
MYC	-0.567069	0.0487943	MYC	Teff	Resting	significant
MYC	0.0405768	0.856221	MYC	Teff	Stimulated	NS
NFKB2	-2.90543	1.12927e-50	NFKB2	Teff	Resting	significant
NFKB2	-2.97835	9.10746e-256	NFKB2	Teff	Stimulated	significant
PRDM1	0.709108	1	PRDM1	Teff	Resting	NS
PRDM1	0.803449	3.26822e-10	PRDM1	Teff	Stimulated	significant
STAT5B	-2.30343	5.29346e-33	STAT5B	Teff	Resting	significant
STAT5B	-2.0195	2.73528e-58	STAT5B	Teff	Stimulated	significant
USP22	-3.35539	NA	USP22	Teff	Resting	NS
USP22	-4.81304	1.27079e-135	USP22	Teff	Stimulated	significant
ZNF217	-0.11834	0.631185	ZNF217	Teff	Resting	NS
ZNF217	-0.169565	1	ZNF217	Teff	Stimulated	NS
SOCS3	-1.44315	NA	SOCS3	Teff	Resting	NS
SOCS3	-0.192728	0.999768	SOCS3	Teff	Stimulated	NS
ATXN7L3	-1.02419	0.0275488	ATXN7L3	Teff	Resting	significant
ATXN7L3	-0.848858	4.88963e-06	ATXN7L3	Teff	Stimulated	significant
TAF5L	0.0606202	1	TAF5L	Teff	Resting	NS
TAF5L	-0.005614	1	TAF5L	Teff	Stimulated	NS
MEF2D	-1.65746	1.41248e-10	MEF2D	Teff	Resting	significant
MEF2D	-2.04831	1.50453e-33	MEF2D	Teff	Stimulated	significant
KLF2	-1.09712	0.000278668	KLF2	Teff	Resting	significant
KLF2	-0.931028	1	KLF2	Teff	Stimulated	NS
BACH2	-0.462281	1	BACH2	Treg	Resting	NS
BACH2	-0.748835	1	BACH2	Treg	Stimulated	NS
BATF	-3.9538	8.74741e-42	BATF	Treg	Resting	significant
BATF	-4.11487	4.41704e-159	BATF	Treg	Stimulated	significant
BPTF	-1.88491	2.9045e-60	BPTF	Treg	Resting	significant
BPTF	-2.22668	8.98177e-174	BPTF	Treg	Stimulated	significant
CBFB	-2.72616	8.14448e-31	CBFB	Treg	Resting	significant
CBFB	-4.32761	2.79069e-174	CBFB	Treg	Stimulated	significant
DNMT1	-1.55187	5.38224e-14	DNMT1	Treg	Resting	significant
DNMT1	-2.4063	1.57256e-215	DNMT1	Treg	Stimulated	significant
ETS1	-0.216759	1	ETS1	Treg	Resting	NS
ETS1	-0.103126	1	ETS1	Treg	Stimulated	NS
FOXO1	-0.123117	1	FOXO1	Treg	Resting	NS
FOXO1	-0.124823	1	FOXO1	Treg	Stimulated	NS
IL2RA	-2.53625	5.86664e-47	IL2RA	Treg	Resting	significant
IL2RA	-2.60967	1.8705e-111	IL2RA	Treg	Stimulated	significant
IRF1	-0.76313	0.000239938	IRF1	Treg	Resting	significant
IRF1	-0.901643	1.35644e-07	IRF1	Treg	Stimulated	significant
IRF2	-2.71578	8.57887e-41	IRF2	Treg	Resting	significant
IRF2	-1.75247	6.47186e-47	IRF2	Treg	Stimulated	significant
IRF4	-0.719463	0.200256	IRF4	Treg	Resting	NS
IRF4	-0.498059	0.0527844	IRF4	Treg	Stimulated	NS
KLF13	0.399637	0.197152	KLF13	Treg	Resting	NS
KLF13	-0.80267	2.99072e-09	KLF13	Treg	Stimulated	significant
LEF1	-0.393269	0.0119199	LEF1	Treg	Resting	significant
LEF1	-0.135985	1	LEF1	Treg	Stimulated	NS
MED11	-2.48892	NA	MED11	Treg	Resting	NS
MED11	-3.97514	1.68833e-33	MED11	Treg	Stimulated	significant
MED12	-4.13817	3.35886e-06	MED12	Treg	Resting	significant
MED12	-3.5084	2.06138e-34	MED12	Treg	Stimulated	significant
MED24	-3.55694	NA	MED24	Treg	Resting	NS
MED24	-5.46699	1.26338e-68	MED24	Treg	Stimulated	significant
MYB	-0.600219	0.286918	MYB	Treg	Resting	NS
MYB	-2.44325	6.11163e-47	MYB	Treg	Stimulated	significant
MYC	-1.38729	7.98342e-08	MYC	Treg	Resting	significant
MYC	-0.825984	0.000243211	MYC	Treg	Stimulated	significant
NFKB2	-2.60866	2.86487e-14	NFKB2	Treg	Resting	significant
NFKB2	-3.18349	1.44923e-92	NFKB2	Treg	Stimulated	significant
PRDM1	0.917977	0.0118836	PRDM1	Treg	Resting	significant
PRDM1	0.649521	1	PRDM1	Treg	Stimulated	NS
STAT5B	-2.51704	5.28002e-19	STAT5B	Treg	Resting	significant
STAT5B	-2.45449	8.70954e-45	STAT5B	Treg	Stimulated	significant
USP22	-3.16054	1.22324e-18	USP22	Treg	Resting	significant
USP22	-4.25331	3.88285e-118	USP22	Treg	Stimulated	significant
ZNF217	-0.0436998	1	ZNF217	Treg	Resting	NS
ZNF217	-0.208599	1	ZNF217	Treg	Stimulated	NS
SOCS3	-1.26638	0.985594	SOCS3	Treg	Resting	NS
SOCS3	-0.271026	0.999896	SOCS3	Treg	Stimulated	NS
ATXN7L3	-1.58161	0.0103326	ATXN7L3	Treg	Resting	significant
ATXN7L3	-0.935217	0.000364169	ATXN7L3	Treg	Stimulated	significant
TAF5L	0.37754	1	TAF5L	Treg	Resting	NS
TAF5L	-0.50533	1	TAF5L	Treg	Stimulated	NS
MEF2D	-1.25513	2.744e-05	MEF2D	Treg	Resting	significant
MEF2D	-1.5526	2.08933e-21	MEF2D	Treg	Stimulated	significant
KLF2	-1.29797	3.36539e-10	KLF2	Treg	Resting	significant
KLF2	-1.61287	1	KLF2	Treg	Stimulated	NS

## Sheet: Extended_3b-c_costim_recep_lig
ADT	log2FoldChange	padj	Knock-down	cell_type	stimulation
CD134	0.317359	3.12058e-05	BATF	Teff	Stimulated
CD270	-0.059239	0.0291705	BATF	Teff	Stimulated
CD48	-0.309477	3.56941e-12	BATF	Teff	Stimulated
CD86	-0.664225	1.25617e-11	BATF	Teff	Stimulated
CD28	0.291124	1.37341e-07	CBFB	Teff	Resting
CD48	-0.399604	1.89017e-07	CBFB	Teff	Resting
CD154	-0.426484	4.10156e-06	CBFB	Teff	Stimulated
CD26	-0.264648	6.97719e-06	CBFB	Teff	Stimulated
CD27	-0.373515	0.00160153	CBFB	Teff	Stimulated
CD48	-0.299863	6.77574e-12	CBFB	Teff	Stimulated
CD86	0.291963	0.00336769	CBFB	Teff	Stimulated
CD27	-0.570573	8.53718e-05	DNMT1	Teff	Resting
CD28	-0.237952	0.000107584	DNMT1	Teff	Resting
CD86	0.574617	0.00148444	DNMT1	Teff	Resting
CD134	0.285481	0.000561645	DNMT1	Teff	Stimulated
CD86	0.300016	0.0152683	DNMT1	Teff	Stimulated
CD26	0.377524	0.0168074	ETS1	Teff	Resting
CD154	-0.118746	0.0462702	IL2RA	Teff	Resting
CD48	-0.215337	0.0371335	IL2RA	Teff	Resting
CD154	-0.249231	0.021662	IL2RA	Teff	Stimulated
CD48	-0.168154	0.000590787	IL2RA	Teff	Stimulated
CD2	-0.149605	0.00167151	IRF2	Teff	Stimulated
CD27	0.426055	0.00439328	IRF4	Teff	Resting
CD28	-0.204594	0.00125981	IRF4	Teff	Resting
CD26	0.147629	0.0358045	IRF4	Teff	Stimulated
CD86	-0.581663	6.11241e-08	IRF4	Teff	Stimulated
CD278	-0.32925	4.48074e-07	IRF4	Teff	Stimulated
CD2	-0.111724	0.0123509	MED11	Teff	Stimulated
CD2	-0.364031	0.000195659	MED12	Teff	Resting
CD86	0.479666	0.00773512	MED12	Teff	Resting
CD134	-0.347009	1.39726e-06	MED12	Teff	Stimulated
CD137	0.26459	1.39122e-10	MED12	Teff	Stimulated
CD154	-0.284918	0.00232133	MED12	Teff	Stimulated
CD2	-0.976399	2.98797e-157	MED12	Teff	Stimulated
CD27	-0.557738	5.08045e-07	MED12	Teff	Stimulated
CD28	-0.0826477	0.0220694	MED12	Teff	Stimulated
CD58	0.259096	0.00910666	MED12	Teff	Stimulated
CD86	0.949058	2.44727e-27	MED12	Teff	Stimulated
CD154	-0.291814	0.00519075	MED24	Teff	Stimulated
CD2	-0.14621	0.000724939	MED24	Teff	Stimulated
CD26	-0.375431	1.07216e-10	MED24	Teff	Stimulated
CD48	-0.281365	2.93978e-10	MED24	Teff	Stimulated
CD86	0.269581	0.0162496	MED24	Teff	Stimulated
CD154	0.187429	1.06262e-05	MYB	Teff	Resting
CD2	0.363941	0.000183624	MYB	Teff	Resting
CD27	0.316323	0.0185835	MYB	Teff	Resting
CD270	0.0900153	0.00106214	MYB	Teff	Resting
CD48	0.379458	9.04708e-07	MYB	Teff	Resting
CD58	-0.0752077	0.0167249	MYB	Teff	Resting
CD278	0.298383	0.000341754	MYB	Teff	Resting
CD2	0.143705	0.000814928	MYB	Teff	Stimulated
CD26	-0.329865	3.23631e-08	MYB	Teff	Stimulated
CD58	0.313911	0.00285638	MYB	Teff	Stimulated
CD154	0.145489	0.010388	MYC	Teff	Resting
CD48	-0.169678	0.000504382	MYC	Teff	Stimulated
CD278	-0.236374	0.000676138	MYC	Teff	Stimulated
CD27	-0.363501	0.0197186	NFKB2	Teff	Resting
CD2	-0.12247	0.00646717	NFKB2	Teff	Stimulated
CD48	-0.132852	0.00957658	NFKB2	Teff	Stimulated
CD278	-0.464312	2.00287e-13	NFKB2	Teff	Stimulated
CD154	-0.280109	0.00608757	STAT5B	Teff	Stimulated
CD26	-0.279361	5.49728e-06	STAT5B	Teff	Stimulated
CD27	0.286218	0.0459781	STAT5B	Teff	Stimulated
CD278	-0.244578	0.00032879	STAT5B	Teff	Stimulated
CD2	-0.17233	0.000283014	USP22	Teff	Stimulated
CD86	0.398343	0.000518732	USP22	Teff	Stimulated
CD134	0.220868	0.0224953	SOCS3	Teff	Resting
CD154	0.181179	0.00105851	SOCS3	Teff	Resting
CD48	-0.183935	0.0495465	SOCS3	Teff	Resting
CD278	0.277462	0.00302123	SOCS3	Teff	Resting
CD26	0.388597	0.00141382	KLF2	Teff	Resting
CD278	0.214101	0.0344664	KLF2	Teff	Resting
CD28	-0.238578	9.88689e-05	BATF	Treg	Resting
CD48	-0.287734	2.93535e-08	BATF	Treg	Resting
CD86	-0.568197	0.0108067	BATF	Treg	Resting
CD278	0.415268	0.00200826	BATF	Treg	Resting
CD134	0.432158	2.05275e-06	BATF	Treg	Stimulated
CD27	-0.42841	0.0117227	BATF	Treg	Stimulated
CD48	-0.398519	7.63917e-07	BATF	Treg	Stimulated
CD278	0.220641	0.0485828	BATF	Treg	Stimulated
CD2	-0.228838	0.00213235	BPTF	Treg	Resting
CD48	0.227555	1.61544e-05	CBFB	Treg	Resting
CD137	-0.444502	0.000847969	CBFB	Treg	Stimulated
CD27	-0.4139	0.0126031	CBFB	Treg	Stimulated
CD86	1.10955	7.47354e-12	CBFB	Treg	Stimulated
CD278	-0.360404	0.000469701	CBFB	Treg	Stimulated
CD27	-0.355239	0.00588202	DNMT1	Treg	Resting
CD28	-0.200306	0.0062732	DNMT1	Treg	Resting
CD26	-0.321785	0.00456485	IL2RA	Treg	Resting
CD28	-0.196824	0.00851948	IL2RA	Treg	Resting
CD48	-0.15659	0.0467185	IRF1	Treg	Resting
CD134	0.412868	0.00324985	IRF4	Treg	Resting
CD26	0.254964	0.0122508	IRF4	Treg	Resting
CD28	-0.288692	1.98689e-06	IRF4	Treg	Resting
CD48	0.316218	6.33523e-10	IRF4	Treg	Resting
CD278	0.370138	0.00924822	IRF4	Treg	Resting
CD26	0.219725	0.0380188	MED11	Treg	Resting
CD28	-0.173794	0.0146117	MED11	Treg	Resting
CD48	0.215514	0.000220079	MED11	Treg	Resting
CD278	-0.294145	0.00627789	MED11	Treg	Stimulated
CD2	-0.377187	4.61754e-11	MED12	Treg	Resting
CD26	0.282726	0.00196069	MED12	Treg	Resting
CD28	-0.221242	0.000217871	MED12	Treg	Resting
CD48	0.235806	2.73988e-06	MED12	Treg	Resting
CD58	0.0904476	0.00162418	MED12	Treg	Resting
CD86	0.423965	0.0458753	MED12	Treg	Resting
CD278	-0.410808	0.00161938	MED12	Treg	Resting
CD134	-0.368569	3.52688e-05	MED12	Treg	Stimulated
CD2	-0.32572	0.000378907	MED12	Treg	Stimulated
CD27	-0.528143	0.000364176	MED12	Treg	Stimulated
CD270	0.0999075	0.00107137	MED12	Treg	Stimulated
CD48	0.253823	0.00160021	MED12	Treg	Stimulated
CD86	1.25441	8.0565e-16	MED12	Treg	Stimulated
CD278	-0.774914	2.31205e-17	MED12	Treg	Stimulated
CD2	-0.173672	0.039753	MED24	Treg	Resting
CD48	-0.147739	0.039753	MED24	Treg	Resting
CD26	-0.351008	0.00217984	MED24	Treg	Stimulated
CD48	-0.21111	0.0294052	MED24	Treg	Stimulated
CD278	-0.328497	0.00217984	MED24	Treg	Stimulated
CD134	0.494243	6.42718e-05	MYB	Treg	Resting
CD2	0.356088	2.91309e-10	MYB	Treg	Resting
CD26	0.316116	0.000423503	MYB	Treg	Resting
CD28	-0.128628	0.0432913	MYB	Treg	Resting
CD48	0.273517	2.94491e-08	MYB	Treg	Resting
CD58	-0.0871562	0.00400173	MYB	Treg	Resting
CD278	0.613241	4.30142e-07	MYB	Treg	Resting
CD26	-0.329835	0.00407509	MYB	Treg	Stimulated
CD58	-0.165827	0.00111534	MYB	Treg	Stimulated
CD27	-0.457386	1.74119e-05	MYC	Treg	Resting
CD48	-0.220477	6.92929e-05	MYC	Treg	Resting
CD48	-0.472667	1.38785e-08	MYC	Treg	Stimulated
CD278	-0.536675	1.7413e-08	NFKB2	Treg	Stimulated
CD48	-0.231999	0.0436563	STAT5B	Treg	Stimulated
CD134	0.335801	0.0423009	SOCS3	Treg	Resting
CD2	0.177452	0.0268537	SOCS3	Treg	Resting
CD26	0.235057	0.0423009	SOCS3	Treg	Resting
CD27	-0.534523	0.00014404	SOCS3	Treg	Resting
CD27	-0.548265	5.71223e-08	KLF2	Treg	Resting

## Sheet: Extended_3d_activation_Treg
sg_target	Cell_Type	significant	Resting_median_activation_score	Stimulated_median_activation_score	Resting_padj	Stimulated_padj
KLF2	Treg	Resting-Treg only	-145.24	669.108	4.73314e-31	0.306559
MED11	Treg	Both Significant	-186.887	561.736	2.46699e-14	5.77766e-11
MYB	Treg	Resting-Treg only	-187.559	648.289	5.25257e-22	13.9968
SOCS3	Treg	Not Significant	-202.07	670.022	0.0327612	8.56136
MYC	Treg	Both Significant	-203.74	444.25	8.02379e-14	8.99478e-50
MED12	Treg	Both Significant	-206.753	575.711	2.02253e-24	1.88685e-27
NFKB2	Treg	Resting-Treg only	-219.457	631.588	1.96507e-09	0.456852
ETS1	Treg	Not Significant	-222.937	663.683	0.147351	10.6121
MED24	Treg	Resting-Treg only	-223.927	641.516	3.05989e-12	2.05486
BPTF	Treg	Resting-Treg only	-224.483	666.914	9.54104e-07	10.6921
FOXO1	Treg	Not Significant	-233.13	598.164	0.0101935	0.0103827
ATXN7L3	Treg	Resting-Treg only	-238.866	655.744	3.59837e-05	15.1666
IRF4	Treg	Stimulated-Treg only	-238.93	538.173	4.05893	2.05854e-10
USP22	Treg	Not Significant	-240.077	611.223	0.0171003	0.0343463
DNMT1	Treg	Not Significant	-243.122	606.325	0.566391	0.0138079
IRF1	Treg	Not Significant	-244.135	653.112	0.0618995	12.4596
BACH2	Treg	Not Significant	-244.651	677.618	0.748747	0.0758566
ZNF217	Treg	Not Significant	-245.014	640.795	0.517455	23.6036
STAT5B	Treg	Stimulated-Treg only	-247.421	506.665	4.99541	1.60686e-30
MEF2D	Treg	Stimulated-Treg only	-248.62	688.646	8.25732	0.00174921
KLF13	Treg	Not Significant	-250.795	664.07	3.28705	5.60006
BATF	Treg	Not Significant	-251.435	614.153	8.1018	0.0323382
CBFB	Treg	Not Significant	-254.331	658.941	0.496401	16.0429
IRF2	Treg	Not Significant	-258.312	641.699	18.2557	8.73135
Non-Targeting	Treg	Not Significant	-260.128	648.498	NA	NA
LEF1	Treg	Not Significant	-260.967	633.183	19.8684	1.4406
TAF5L	Treg	Not Significant	-268.516	649.188	16.1478	23.3505
IL2RA	Treg	Stimulated-Treg only	-269.588	521.357	6.85104	2.46394e-22
PRDM1	Treg	Not Significant	-278.349	683.586	0.200043	0.0251109

## Sheet: Extended_3e-f_PB_network_nodes
sg_target	regulation_direction	plot
KLF2	Rest maintenance factor	Resting Treg- Activation Suppressive Network
MED11	Rest maintenance factor	Resting Treg- Activation Suppressive Network
MYB	Rest maintenance factor	Resting Treg- Activation Suppressive Network
SOCS3	NS	Resting Treg- Activation Suppressive Network
MYC	Rest maintenance factor	Resting Treg- Activation Suppressive Network
MED12	Rest maintenance factor	Resting Treg- Activation Suppressive Network
NFKB2	Rest maintenance factor	Resting Treg- Activation Suppressive Network
ETS1	NS	Resting Treg- Activation Suppressive Network
MED24	Rest maintenance factor	Resting Treg- Activation Suppressive Network
BPTF	Rest maintenance factor	Resting Treg- Activation Suppressive Network
SOCS3	NS	Stimulated Treg- Activation Promotive Network
BPTF	NS	Stimulated Treg- Activation Promotive Network
NFKB2	NS	Stimulated Treg- Activation Promotive Network
FOXO1	NS	Stimulated Treg- Activation Promotive Network
MED12	Activation promoter	Stimulated Treg- Activation Promotive Network
MED11	Activation promoter	Stimulated Treg- Activation Promotive Network
IRF4	Activation promoter	Stimulated Treg- Activation Promotive Network
STAT5B	Activation promoter	Stimulated Treg- Activation Promotive Network
MYC	Activation promoter	Stimulated Treg- Activation Promotive Network

## Sheet: Extended_3e-f_PB_network_edges
from	to	log2FoldChange	#NAME?	type	plot
BPTF	BPTF	-1.88491	59.5369	RNA	Resting Treg- Activation Suppressive Network
MED11	ETS1	-0.46938	4.09947	RNA	Resting Treg- Activation Suppressive Network
MED11	KLF2	-0.653429	2.04088	RNA	Resting Treg- Activation Suppressive Network
MED12	MYC	-2.65434	21.5394	RNA	Resting Treg- Activation Suppressive Network
MED12	ETS1	-1.07975	28.1472	RNA	Resting Treg- Activation Suppressive Network
MED12	KLF2	-1.55378	14.7491	RNA	Resting Treg- Activation Suppressive Network
MED12	MED12	-4.13817	5.47381	RNA	Resting Treg- Activation Suppressive Network
MED24	MYC	-1.31432	6.138	RNA	Resting Treg- Activation Suppressive Network
MED24	ETS1	-0.382858	2.81613	RNA	Resting Treg- Activation Suppressive Network
MYB	NFKB2	1.11055	2.64757	RNA	Resting Treg- Activation Suppressive Network
MYB	ETS1	-0.356589	2.57496	RNA	Resting Treg- Activation Suppressive Network
MYB	KLF2	-2.09365	26.9762	RNA	Resting Treg- Activation Suppressive Network
MYC	MYC	-1.38729	7.09781	RNA	Resting Treg- Activation Suppressive Network
MYC	NFKB2	0.943828	1.97896	RNA	Resting Treg- Activation Suppressive Network
NFKB2	NFKB2	-2.60866	13.5429	RNA	Resting Treg- Activation Suppressive Network
KLF2	MYB	1.27773	4.1871	RNA	Resting Treg- Activation Suppressive Network
KLF2	MYC	-1.126	4.22926	RNA	Resting Treg- Activation Suppressive Network
KLF2	KLF2	-1.29797	9.47296	RNA	Resting Treg- Activation Suppressive Network
BPTF	BPTF	-2.22668	173.047	RNA	Stimulated Treg- Activation Promotive Network
IRF4	FOXO1	0.379537	2.3945	RNA	Stimulated Treg- Activation Promotive Network
MED11	MYC	-1.33181	8.67581	RNA	Stimulated Treg- Activation Promotive Network
MED11	MED11	-3.97514	32.7725	RNA	Stimulated Treg- Activation Promotive Network
MED12	MYC	-1.9609	21.4097	RNA	Stimulated Treg- Activation Promotive Network
MED12	FOXO1	-0.427484	4.69074	RNA	Stimulated Treg- Activation Promotive Network
MED12	MED11	0.455625	3.60672	RNA	Stimulated Treg- Activation Promotive Network
MED12	BPTF	0.1782	2.06305	RNA	Stimulated Treg- Activation Promotive Network
MED12	MED12	-3.5084	33.6858	RNA	Stimulated Treg- Activation Promotive Network
MYC	MYC	-0.825984	3.61402	RNA	Stimulated Treg- Activation Promotive Network
MYC	FOXO1	0.500496	5.86446	RNA	Stimulated Treg- Activation Promotive Network
MYC	SOCS3	0.621484	1.55742	RNA	Stimulated Treg- Activation Promotive Network
NFKB2	NFKB2	-3.18349	91.8389	RNA	Stimulated Treg- Activation Promotive Network
STAT5B	STAT5B	-2.45449	44.06	RNA	Stimulated Treg- Activation Promotive Network

## Sheet: Extended_3g_binomial
gene_id	log2FoldChange_MED12_vs_AAVS1	log2FoldChange_stim_vs_rest	direction	condition
ENSG00000116251.11	-0.628779	-0.321797	Downregulated	Resting Teff
ENSG00000215788.11	-0.989559	-1.52617	Downregulated	Resting Teff
ENSG00000162408.11	-0.667115	-0.955725	Downregulated	Resting Teff
ENSG00000142599.19	0.400602	-0.463404	Discordant	Resting Teff
ENSG00000171608.18	-0.338529	-0.459545	Downregulated	Resting Teff
ENSG00000054523.20	0.788037	0.311379	Upregulated	Resting Teff
ENSG00000116771.6	-0.733101	-0.513991	Downregulated	Resting Teff
ENSG00000053372.5	-0.737666	1.48916	Discordant	Resting Teff
ENSG00000007968.7	-1.28358	-1.03989	Downregulated	Resting Teff
ENSG00000142676.14	-0.491365	-0.332474	Downregulated	Resting Teff
ENSG00000117602.13	-0.322043	-1.221	Downregulated	Resting Teff
ENSG00000157978.12	-1.00096	-2.66517	Downregulated	Resting Teff
ENSG00000169442.9	-1.0396	-2.41443	Downregulated	Resting Teff
ENSG00000142765.18	-1.16781	-1.84666	Downregulated	Resting Teff
ENSG00000117758.14	0.626058	0.545049	Upregulated	Resting Teff
ENSG00000130770.18	0.494934	0.367142	Upregulated	Resting Teff
ENSG00000159023.22	-0.499552	-1.76799	Downregulated	Resting Teff
ENSG00000127603.32	0.25182	-0.598317	Discordant	Resting Teff
ENSG00000090621.15	-0.447674	0.538679	Discordant	Resting Teff
ENSG00000117000.9	0.4169	0.43069	Upregulated	Resting Teff
ENSG00000177181.15	2.59762	4.50217	Upregulated	Resting Teff
ENSG00000065978.19	-0.305515	0.617473	Discordant	Resting Teff
ENSG00000117411.18	-1.59726	1.57734	Discordant	Resting Teff
ENSG00000187147.18	-0.538909	-0.649862	Downregulated	Resting Teff
ENSG00000126107.15	-1.37383	-1.0808	Downregulated	Resting Teff
ENSG00000117450.15	-0.530116	0.35103	Discordant	Resting Teff
ENSG00000123091.5	0.491642	1.03853	Upregulated	Resting Teff
ENSG00000116212.15	0.654039	1.18858	Upregulated	Resting Teff
ENSG00000116221.15	-0.799239	0.725918	Discordant	Resting Teff
ENSG00000134709.13	-1.11361	0.642053	Discordant	Resting Teff
ENSG00000162433.15	1.61129	3.12922	Upregulated	Resting Teff
ENSG00000116678.20	1.31121	2.36144	Upregulated	Resting Teff
ENSG00000081985.14	0.598514	1.32639	Upregulated	Resting Teff
ENSG00000024526.17	0.623406	1.18378	Upregulated	Resting Teff
ENSG00000137959.17	2.93166	3.1113	Upregulated	Resting Teff
ENSG00000137965.11	1.44275	1.7144	Upregulated	Resting Teff
ENSG00000142875.20	0.303354	-2.5117	Discordant	Resting Teff
ENSG00000065243.20	0.393547	-0.514092	Discordant	Resting Teff
ENSG00000117228.11	0.562648	-1.25211	Discordant	Resting Teff
ENSG00000154451.15	-0.96929	-1.90244	Downregulated	Resting Teff
ENSG00000225492.6	1.95126	-3.91475	Discordant	Resting Teff
ENSG00000067208.16	1.52255	3.71378	Upregulated	Resting Teff
ENSG00000079335.20	-0.998475	-1.81841	Downregulated	Resting Teff
ENSG00000117543.22	-1.07904	-0.99618	Downregulated	Resting Teff
ENSG00000233184.9	-1.44537	-1.88969	Downregulated	Resting Teff
ENSG00000225938.3	-1.68444	-2.19428	Downregulated	Resting Teff
ENSG00000170989.10	-1.18313	-1.48692	Downregulated	Resting Teff
ENSG00000031698.13	-0.371379	0.429117	Discordant	Resting Teff
ENSG00000162777.17	-0.900326	-0.355615	Downregulated	Resting Teff
ENSG00000116793.16	0.656038	-1.03544	Discordant	Resting Teff
ENSG00000163349.22	0.285625	-0.385	Discordant	Resting Teff
ENSG00000134198.10	1.58295	-2.50214	Discordant	Resting Teff
ENSG00000265972.6	-0.760002	-1.74521	Downregulated	Resting Teff
ENSG00000117362.13	-0.263348	-0.421364	Downregulated	Resting Teff
ENSG00000143384.14	-0.429381	-0.267784	Downregulated	Resting Teff
ENSG00000197622.13	-0.759857	-1.16952	Downregulated	Resting Teff
ENSG00000143442.23	0.436029	0.307704	Upregulated	Resting Teff
ENSG00000159445.13	-0.472652	-1.50217	Downregulated	Resting Teff
ENSG00000143545.10	2.49981	4.74159	Upregulated	Resting Teff
ENSG00000143515.20	-0.839712	-1.95537	Downregulated	Resting Teff
ENSG00000116539.14	0.348597	-0.587387	Discordant	Resting Teff
ENSG00000132718.9	-0.384373	0.50039	Discordant	Resting Teff
ENSG00000163468.15	-0.394349	0.73334	Discordant	Resting Teff
ENSG00000160818.17	-1.10178	0.680679	Discordant	Resting Teff
ENSG00000143314.12	-0.928924	0.498842	Discordant	Resting Teff
ENSG00000027869.12	-0.593944	1.11955	Discordant	Resting Teff
ENSG00000163564.15	-0.441945	-2.31958	Downregulated	Resting Teff
ENSG00000163568.16	0.528793	1.95468	Upregulated	Resting Teff
ENSG00000215845.11	0.459712	0.392457	Upregulated	Resting Teff
ENSG00000197965.12	1.16013	2.46213	Upregulated	Resting Teff
ENSG00000162704.16	0.55503	-0.456179	Discordant	Resting Teff
ENSG00000143344.16	1.45814	-1.02331	Discordant	Resting Teff
ENSG00000116667.15	-1.77177	-0.855201	Downregulated	Resting Teff
ENSG00000116690.13	-2.38584	1.25944	Discordant	Resting Teff
ENSG00000162630.6	-3.66995	-6.3952	Downregulated	Resting Teff
ENSG00000286285.1	-1.45263	-4.21875	Downregulated	Resting Teff
ENSG00000213047.13	0.538795	-0.785841	Discordant	Resting Teff
ENSG00000069275.13	0.298891	0.212713	Upregulated	Resting Teff
ENSG00000117280.13	-0.557787	-1.09938	Downregulated	Resting Teff
ENSG00000162894.12	-0.766868	-3.15447	Downregulated	Resting Teff
ENSG00000196352.18	-0.844601	-0.350587	Downregulated	Resting Teff
ENSG00000117625.14	0.477631	-0.364219	Discordant	Resting Teff
ENSG00000162819.12	0.394616	-0.477005	Discordant	Resting Teff
ENSG00000143514.18	0.575296	0.509702	Upregulated	Resting Teff
ENSG00000143815.15	-0.361969	-0.195408	Downregulated	Resting Teff
ENSG00000116574.6	1.33937	-1.58728	Discordant	Resting Teff
ENSG00000154429.11	0.642713	0.551971	Upregulated	Resting Teff
ENSG00000143674.11	1.61478	3.50587	Upregulated	Resting Teff
ENSG00000135750.15	1.06902	1.666	Upregulated	Resting Teff
ENSG00000183780.13	1.78394	2.56733	Upregulated	Resting Teff
ENSG00000119285.11	-0.466557	0.285479	Discordant	Resting Teff
ENSG00000233355.7	0.794516	-0.633149	Discordant	Resting Teff
ENSG00000143702.16	0.667476	0.669309	Upregulated	Resting Teff
ENSG00000117020.19	0.542649	-1.09721	Discordant	Resting Teff
ENSG00000035687.10	-0.384426	-0.632206	Downregulated	Resting Teff
ENSG00000134326.12	1.88798	1.69215	Upregulated	Resting Teff
ENSG00000134321.13	1.59782	2.01319	Upregulated	Resting Teff
ENSG00000115738.10	-1.41886	1.29963	Discordant	Resting Teff
ENSG00000171848.16	-0.628978	1.12169	Discordant	Resting Teff
ENSG00000115758.14	-1.05179	1.23715	Discordant	Resting Teff
ENSG00000143870.13	0.355529	0.971838	Upregulated	Resting Teff
ENSG00000134324.12	0.461668	-0.49531	Discordant	Resting Teff
ENSG00000071575.12	-1.15789	-3.23141	Downregulated	Resting Teff
ENSG00000143970.18	0.334892	-0.818535	Discordant	Resting Teff
ENSG00000163811.12	-0.463178	0.637193	Discordant	Resting Teff
ENSG00000152133.17	-0.444175	-0.401405	Downregulated	Resting Teff
ENSG00000055332.19	0.64487	1.54337	Upregulated	Resting Teff
ENSG00000115904.15	-0.330588	-1.82299	Downregulated	Resting Teff
ENSG00000152518.8	-1.11834	-1.16322	Downregulated	Resting Teff
ENSG00000143947.15	-0.258736	-0.277212	Downregulated	Resting Teff
ENSG00000138035.15	-0.666258	0.964834	Discordant	Resting Teff
ENSG00000115392.13	0.88139	0.910017	Upregulated	Resting Teff
ENSG00000173209.23	0.457928	-0.807291	Discordant	Resting Teff
ENSG00000115484.15	-0.439877	0.850637	Discordant	Resting Teff
ENSG00000011523.14	0.606448	-1.68144	Discordant	Resting Teff
ENSG00000115956.10	-0.83235	-1.97969	Downregulated	Resting Teff
ENSG00000035141.8	-0.62744	0.455999	Discordant	Resting Teff
ENSG00000065911.13	0.361409	1.88198	Upregulated	Resting Teff
ENSG00000186854.11	-0.655352	-0.80174	Downregulated	Resting Teff
ENSG00000034510.6	-0.306974	0.239773	Discordant	Resting Teff
ENSG00000152291.15	0.361634	-0.330543	Discordant	Resting Teff
ENSG00000042493.16	0.628421	-0.562484	Discordant	Resting Teff
ENSG00000115523.17	-2.71974	-0.950215	Downregulated	Resting Teff
ENSG00000132300.19	-0.332131	0.323113	Discordant	Resting Teff
ENSG00000132305.22	0.319782	0.716297	Upregulated	Resting Teff
ENSG00000172086.9	0.617482	-0.454993	Discordant	Resting Teff
ENSG00000153574.9	-0.570624	0.425437	Discordant	Resting Teff
ENSG00000071073.13	-0.274932	-1.53408	Downregulated	Resting Teff
ENSG00000158417.11	-0.302667	0.625438	Discordant	Resting Teff
ENSG00000163162.9	-0.48181	-1.03659	Downregulated	Resting Teff
ENSG00000169756.17	-0.476749	-0.328959	Downregulated	Resting Teff
ENSG00000240350.3	1.4742	1.27089	Upregulated	Resting Teff
ENSG00000125630.16	-0.67759	0.371465	Discordant	Resting Teff
ENSG00000144118.14	0.43937	1.56911	Upregulated	Resting Teff
ENSG00000155438.12	-0.783968	0.397798	Discordant	Resting Teff
ENSG00000136717.15	-0.783497	-1.01502	Downregulated	Resting Teff
ENSG00000169967.17	0.262496	-0.365903	Discordant	Resting Teff
ENSG00000072135.13	-0.508604	-0.953623	Downregulated	Resting Teff
ENSG00000115839.19	0.42792	0.277229	Upregulated	Resting Teff
ENSG00000121966.8	0.535464	1.43314	Upregulated	Resting Teff
ENSG00000168280.18	-1.01546	0.439538	Discordant	Resting Teff
ENSG00000115159.16	1.00386	0.487272	Upregulated	Resting Teff
ENSG00000115165.10	-0.532923	1.31608	Discordant	Resting Teff
ENSG00000153250.21	0.573324	-1.25141	Discordant	Resting Teff
ENSG00000197635.11	0.710095	0.29397	Upregulated	Resting Teff
ENSG00000115267.10	0.65446	1.95687	Upregulated	Resting Teff
ENSG00000071909.19	2.08229	4.83114	Upregulated	Resting Teff
ENSG00000198586.14	0.286135	-0.721531	Discordant	Resting Teff
ENSG00000091409.16	-0.839003	-6.22734	Downregulated	Resting Teff
ENSG00000091436.17	1.1391	1.1444	Upregulated	Resting Teff
ENSG00000163328.14	-0.376046	-2.73375	Downregulated	Resting Teff
ENSG00000223960.9	0.903665	1.23884	Upregulated	Resting Teff
ENSG00000155657.29	0.943661	-2.43985	Discordant	Resting Teff
ENSG00000163492.16	1.17851	-1.52824	Discordant	Resting Teff
ENSG00000234663.7	0.656126	-1.1578	Discordant	Resting Teff
ENSG00000115232.14	-1.05537	-1.50124	Downregulated	Resting Teff
ENSG00000138386.17	0.587459	1.0926	Upregulated	Resting Teff
ENSG00000173559.15	0.441786	-0.82866	Discordant	Resting Teff
ENSG00000081320.11	-0.235817	-0.533076	Downregulated	Resting Teff
ENSG00000229056.2	0.711374	-1.24329	Discordant	Resting Teff
ENSG00000196141.14	0.872884	1.30566	Upregulated	Resting Teff
ENSG00000082153.18	-0.344252	0.432382	Discordant	Resting Teff
ENSG00000003402.21	-0.332934	0.446714	Discordant	Resting Teff
ENSG00000204217.16	0.602862	-0.436579	Discordant	Resting Teff
ENSG00000138442.11	-0.645385	0.743437	Discordant	Resting Teff
ENSG00000138443.17	0.512881	0.675214	Upregulated	Resting Teff
ENSG00000178562.18	-0.683381	-0.421643	Downregulated	Resting Teff
ENSG00000114942.14	-0.750257	-0.161522	Downregulated	Resting Teff
ENSG00000114948.13	-3.32578	-2.80457	Downregulated	Resting Teff
ENSG00000118263.15	-0.482384	0.780375	Discordant	Resting Teff
ENSG00000138376.11	0.458939	0.45364	Upregulated	Resting Teff
ENSG00000138363.15	-0.406881	0.606915	Discordant	Resting Teff
ENSG00000144579.8	-0.413491	-0.973386	Downregulated	Resting Teff
ENSG00000116106.12	-1.75232	-5.54108	Downregulated	Resting Teff
ENSG00000116120.11	-0.762076	0.759205	Discordant	Resting Teff
ENSG00000123983.15	0.428536	0.989137	Upregulated	Resting Teff
ENSG00000135919.14	0.952495	2.34263	Upregulated	Resting Teff
ENSG00000173744.18	0.388987	0.478775	Upregulated	Resting Teff
ENSG00000153827.14	0.341781	-0.353543	Discordant	Resting Teff
ENSG00000115053.17	-0.286252	0.751637	Discordant	Resting Teff
ENSG00000171596.7	-3.03664	-2.73633	Downregulated	Resting Teff
ENSG00000077044.11	-0.599321	-0.323821	Downregulated	Resting Teff
ENSG00000188042.8	-1.06437	-1.26718	Downregulated	Resting Teff
ENSG00000132330.18	0.964494	1.10029	Upregulated	Resting Teff
ENSG00000122085.17	-0.829827	-0.951866	Downregulated	Resting Teff
ENSG00000115687.14	-1.07549	-0.802026	Downregulated	Resting Teff
ENSG00000150995.21	0.904976	0.767869	Upregulated	Resting Teff
ENSG00000134072.11	0.987303	1.7187	Upregulated	Resting Teff
ENSG00000144713.13	-0.576604	-0.26132	Downregulated	Resting Teff
ENSG00000131374.15	0.477827	0.339453	Upregulated	Resting Teff
ENSG00000077097.17	0.231037	-0.371412	Discordant	Resting Teff
ENSG00000033867.17	-0.447067	-1.0099	Downregulated	Resting Teff
ENSG00000163508.13	-1.0788	-1.96924	Downregulated	Resting Teff
ENSG00000163512.14	0.374863	0.584559	Upregulated	Resting Teff
ENSG00000144642.22	2.62482	1.47849	Upregulated	Resting Teff
ENSG00000091317.8	0.228192	0.296588	Upregulated	Resting Teff
ENSG00000144655.15	0.720321	2.03406	Upregulated	Resting Teff
ENSG00000168329.14	-2.14411	-3.64731	Downregulated	Resting Teff
ENSG00000188846.14	-0.329368	-0.165202	Downregulated	Resting Teff
ENSG00000163818.20	-1.57111	-1.41398	Downregulated	Resting Teff
ENSG00000172215.6	-3.10641	-1.42134	Downregulated	Resting Teff
ENSG00000183625.16	-2.84849	-4.66136	Downregulated	Resting Teff
ENSG00000121807.7	-2.00968	-2.32988	Downregulated	Resting Teff
ENSG00000160791.14	-1.52091	-3.67951	Downregulated	Resting Teff
ENSG00000173473.11	-0.230798	0.271753	Discordant	Resting Teff
ENSG00000172053.18	-0.437707	-0.395578	Downregulated	Resting Teff
ENSG00000114737.16	-0.674465	2.33109	Discordant	Resting Teff
ENSG00000164086.10	-0.787738	-0.952503	Downregulated	Resting Teff
ENSG00000164091.12	-0.212256	-0.390681	Downregulated	Resting Teff
ENSG00000163938.17	-0.586455	1.15267	Discordant	Resting Teff
ENSG00000056736.10	-3.9615	1.124	Discordant	Resting Teff
ENSG00000180376.17	-0.888246	-1.28412	Downregulated	Resting Teff
ENSG00000114861.24	0.294918	-1.31168	Discordant	Resting Teff
ENSG00000163602.12	0.541494	2.03476	Upregulated	Resting Teff
ENSG00000114480.13	1.07093	2.20927	Upregulated	Resting Teff
ENSG00000080200.10	0.4957	0.441859	Upregulated	Resting Teff
ENSG00000154165.5	-1.58659	-2.78243	Downregulated	Resting Teff
ENSG00000114354.15	0.545865	0.934026	Upregulated	Resting Teff
ENSG00000174173.7	-0.535366	0.633271	Discordant	Resting Teff
ENSG00000144802.11	0.548156	0.871409	Upregulated	Resting Teff
ENSG00000114439.19	0.571295	-0.25037	Discordant	Resting Teff
ENSG00000114455.15	2.93082	2.03199	Upregulated	Resting Teff
ENSG00000153283.13	0.455035	-2.18717	Discordant	Resting Teff
ENSG00000181722.17	0.521492	-1.30302	Discordant	Resting Teff
ENSG00000114023.16	0.459152	1.88931	Upregulated	Resting Teff
ENSG00000163840.10	0.442613	-0.24054	Discordant	Resting Teff
ENSG00000175792.12	-0.930337	0.458863	Discordant	Resting Teff
ENSG00000017260.20	0.508624	0.368646	Upregulated	Resting Teff
ENSG00000114686.9	-0.584301	0.828458	Discordant	Resting Teff
ENSG00000144867.13	-0.846851	0.569791	Discordant	Resting Teff
ENSG00000114120.14	0.369171	0.341987	Upregulated	Resting Teff
ENSG00000175066.16	-1.09009	-0.584507	Downregulated	Resting Teff
ENSG00000114127.11	0.240981	-0.326302	Discordant	Resting Teff
ENSG00000181804.15	0.92617	-3.40058	Discordant	Resting Teff
ENSG00000188313.13	1.08243	1.53935	Upregulated	Resting Teff
ENSG00000071794.16	0.473153	0.469723	Upregulated	Resting Teff
ENSG00000152601.18	0.227372	-0.360959	Discordant	Resting Teff
ENSG00000181467.5	-0.494233	-1.35524	Downregulated	Resting Teff
ENSG00000114850.7	-0.272981	0.261034	Discordant	Resting Teff
ENSG00000114450.11	1.27204	1.14115	Upregulated	Resting Teff
ENSG00000114770.17	-0.943485	-1.1533	Downregulated	Resting Teff
ENSG00000177383.5	0.96339	0.718448	Upregulated	Resting Teff
ENSG00000073803.14	-0.598621	0.540669	Discordant	Resting Teff
ENSG00000113916.18	0.772963	0.97471	Upregulated	Resting Teff
ENSG00000072274.14	-0.412953	1.79276	Discordant	Resting Teff
ENSG00000244459.4	-2.32982	-2.49375	Downregulated	Resting Teff
ENSG00000163950.13	-0.444942	0.42118	Discordant	Resting Teff
ENSG00000087269.16	-0.593354	0.537218	Discordant	Resting Teff
ENSG00000168824.15	-2.02293	-2.6787	Downregulated	Resting Teff
ENSG00000152969.21	-0.851746	0.585841	Discordant	Resting Teff
ENSG00000163993.7	-3.37408	-1.57153	Downregulated	Resting Teff
ENSG00000004468.13	0.573671	-0.745018	Discordant	Resting Teff
ENSG00000109689.20	0.272178	-0.844014	Discordant	Resting Teff
ENSG00000047365.13	0.44294	-1.2455	Discordant	Resting Teff
ENSG00000109787.13	-0.748702	-2.69532	Downregulated	Resting Teff
ENSG00000174125.8	1.05522	-3.3561	Discordant	Resting Teff
ENSG00000163683.12	1.20385	-0.504849	Discordant	Resting Teff
ENSG00000014824.14	0.399413	0.336966	Upregulated	Resting Teff
ENSG00000163069.13	1.23685	1.05343	Upregulated	Resting Teff
ENSG00000109189.13	-1.02234	-1.44835	Downregulated	Resting Teff
ENSG00000226950.8	-0.783929	0.387188	Discordant	Resting Teff
ENSG00000157404.17	-2.55312	-4.29002	Downregulated	Resting Teff
ENSG00000134852.15	0.630301	-0.551381	Discordant	Resting Teff
ENSG00000173597.9	-1.69364	-4.75222	Downregulated	Resting Teff
ENSG00000018189.13	1.65842	-0.659023	Discordant	Resting Teff
ENSG00000174792.11	2.29367	1.76253	Upregulated	Resting Teff
ENSG00000138760.11	1.63985	-0.878074	Discordant	Resting Teff
ENSG00000138758.12	1.3914	-0.456158	Discordant	Resting Teff
ENSG00000163297.18	0.509818	-2.34178	Discordant	Resting Teff
ENSG00000152784.16	1.27904	-1.19677	Discordant	Resting Teff
ENSG00000070190.13	0.639109	-0.468032	Discordant	Resting Teff
ENSG00000138814.17	0.352136	-1.15091	Discordant	Resting Teff
ENSG00000109475.17	-0.371733	-0.375429	Downregulated	Resting Teff
ENSG00000005059.16	-0.319076	-1.25943	Downregulated	Resting Teff
ENSG00000109534.17	-0.557016	0.73797	Discordant	Resting Teff
ENSG00000145365.11	0.408041	0.479955	Upregulated	Resting Teff
ENSG00000073331.18	1.21935	-0.567214	Discordant	Resting Teff
ENSG00000145349.19	0.697002	-0.467526	Discordant	Resting Teff
ENSG00000164056.11	2.37262	3.4125	Upregulated	Resting Teff
ENSG00000151012.13	1.37113	3.55488	Upregulated	Resting Teff
ENSG00000145391.14	0.728577	0.890682	Upregulated	Resting Teff
ENSG00000085871.9	1.00261	1.7231	Upregulated	Resting Teff
ENSG00000196782.13	2.20394	1.26092	Upregulated	Resting Teff
ENSG00000153130.18	0.374947	0.706748	Upregulated	Resting Teff
ENSG00000164163.11	-0.339768	0.582017	Discordant	Resting Teff
ENSG00000170365.10	2.8589	2.15356	Upregulated	Resting Teff
ENSG00000151612.18	0.990068	0.38457	Upregulated	Resting Teff
ENSG00000245954.10	-1.89085	-3.42477	Downregulated	Resting Teff
ENSG00000121210.16	0.352234	-0.49259	Discordant	Resting Teff
ENSG00000052795.13	0.734547	1.09342	Upregulated	Resting Teff
ENSG00000137628.18	0.897686	1.20372	Upregulated	Resting Teff
ENSG00000129116.19	1.98944	3.61779	Upregulated	Resting Teff
ENSG00000164120.14	-1.29507	-1.16512	Downregulated	Resting Teff
ENSG00000186352.9	1.29146	2.90734	Upregulated	Resting Teff
ENSG00000164151.12	-0.245767	-0.38888	Downregulated	Resting Teff
ENSG00000250337.9	-1.99201	-1.05241	Downregulated	Resting Teff
ENSG00000168685.15	-1.86948	-3.97904	Downregulated	Resting Teff
ENSG00000197603.16	0.532866	-1.19833	Discordant	Resting Teff
ENSG00000145592.14	-0.340506	-0.409307	Downregulated	Resting Teff
ENSG00000213949.10	1.06662	-2.17746	Discordant	Resting Teff
ENSG00000178996.14	-0.578217	-0.791742	Downregulated	Resting Teff
ENSG00000113088.6	-1.02829	-2.03937	Downregulated	Resting Teff
ENSG00000134352.21	0.34765	-1.35575	Discordant	Resting Teff
ENSG00000095015.6	-0.892899	-1.61311	Downregulated	Resting Teff
ENSG00000112851.16	0.487184	-0.694995	Discordant	Resting Teff
ENSG00000145741.17	-0.407117	-0.272017	Downregulated	Resting Teff
ENSG00000164346.10	-0.243481	-0.264484	Downregulated	Resting Teff
ENSG00000176928.7	-1.17681	-1.65435	Downregulated	Resting Teff
ENSG00000181104.7	0.838363	-0.490361	Discordant	Resting Teff
ENSG00000164253.14	0.925521	1.30242	Upregulated	Resting Teff
ENSG00000186468.13	-0.34726	-0.209281	Downregulated	Resting Teff
ENSG00000145715.15	0.878762	-0.48747	Discordant	Resting Teff
ENSG00000153140.9	0.369959	0.860793	Upregulated	Resting Teff
ENSG00000248323.8	1.903	1.15125	Upregulated	Resting Teff
ENSG00000164292.13	3.08437	-1.9127	Discordant	Resting Teff
ENSG00000118985.16	0.76654	2.79393	Upregulated	Resting Teff
ENSG00000164307.13	0.380128	-0.69572	Discordant	Resting Teff
ENSG00000145730.21	0.922958	1.56881	Upregulated	Resting Teff
ENSG00000164211.13	0.856123	2.34691	Upregulated	Resting Teff
ENSG00000134986.14	1.31291	0.717007	Upregulated	Resting Teff
ENSG00000172869.15	0.530224	-0.266857	Discordant	Resting Teff
ENSG00000145779.8	-0.375178	-0.340256	Downregulated	Resting Teff
ENSG00000133835.18	0.60201	0.847702	Upregulated	Resting Teff
ENSG00000125347.15	-0.497406	-0.926977	Downregulated	Resting Teff
ENSG00000164403.15	3.67813	5.62975	Upregulated	Resting Teff
ENSG00000081059.20	-0.917054	-2.00683	Downregulated	Resting Teff
ENSG00000113658.18	0.489757	-0.510168	Discordant	Resting Teff
ENSG00000113013.16	-0.423847	0.918852	Discordant	Resting Teff
ENSG00000044115.21	0.668111	1.2512	Upregulated	Resting Teff
ENSG00000281398.4	-1.14581	0.833914	Discordant	Resting Teff
ENSG00000178913.9	-0.342803	-0.326798	Downregulated	Resting Teff
ENSG00000169252.6	-1.53717	-3.65622	Downregulated	Resting Teff
ENSG00000070814.22	-0.749005	1.06308	Discordant	Resting Teff
ENSG00000164587.13	-0.448298	-0.488972	Downregulated	Resting Teff
ENSG00000132912.13	0.517488	0.397698	Upregulated	Resting Teff
ENSG00000145907.16	-0.310346	0.347623	Discordant	Resting Teff
ENSG00000113272.14	0.695419	1.27999	Upregulated	Resting Teff
ENSG00000145860.12	0.380777	0.186852	Upregulated	Resting Teff
ENSG00000164611.13	0.488965	0.787417	Upregulated	Resting Teff
ENSG00000120137.7	0.317216	0.329361	Upregulated	Resting Teff
ENSG00000181163.14	-0.182716	0.6285	Discordant	Resting Teff
ENSG00000072786.13	-0.311348	-0.96241	Downregulated	Resting Teff
ENSG00000113739.11	1.82401	4.82067	Upregulated	Resting Teff
ENSG00000048162.22	-1.30861	0.946983	Discordant	Resting Teff
ENSG00000146083.12	-0.359315	-1.07237	Downregulated	Resting Teff
ENSG00000197451.12	-0.464596	0.865452	Discordant	Resting Teff
ENSG00000112679.15	0.593054	-0.829057	Discordant	Resting Teff
ENSG00000137265.16	0.46346	2.88385	Upregulated	Resting Teff
ENSG00000124785.9	1.04631	1.89807	Upregulated	Resting Teff
ENSG00000124802.12	-0.789791	1.08567	Discordant	Resting Teff
ENSG00000111845.5	-0.751035	0.967127	Discordant	Resting Teff
ENSG00000111859.17	0.48438	0.377412	Upregulated	Resting Teff
ENSG00000095951.17	0.937418	1.45455	Upregulated	Resting Teff
ENSG00000145990.11	1.53214	1.26224	Upregulated	Resting Teff
ENSG00000124788.19	0.367475	-1.26739	Discordant	Resting Teff
ENSG00000112308.13	0.253477	0.173883	Upregulated	Resting Teff
ENSG00000111913.20	-0.906985	-2.80778	Downregulated	Resting Teff
ENSG00000146112.12	-0.310708	-0.670685	Downregulated	Resting Teff
ENSG00000137312.15	0.684329	1.31935	Upregulated	Resting Teff
ENSG00000226979.9	1.28288	3.90642	Upregulated	Resting Teff
ENSG00000227507.3	-1.24144	-2.01977	Downregulated	Resting Teff
ENSG00000204287.14	0.975714	0.357049	Upregulated	Resting Teff
ENSG00000196126.12	0.739431	0.363415	Upregulated	Resting Teff
ENSG00000179344.17	0.691213	0.42878	Upregulated	Resting Teff
ENSG00000231389.8	0.752922	0.57138	Upregulated	Resting Teff
ENSG00000223865.11	0.778062	-0.367332	Discordant	Resting Teff
ENSG00000231500.7	-0.627742	-0.172116	Downregulated	Resting Teff
ENSG00000137309.20	-0.446132	0.904014	Discordant	Resting Teff
ENSG00000272325.2	-0.469025	-0.889819	Downregulated	Resting Teff
ENSG00000124614.16	-0.301864	-0.367568	Downregulated	Resting Teff
ENSG00000112079.9	-1.07092	-2.62191	Downregulated	Resting Teff
ENSG00000198663.17	0.381998	-0.468289	Discordant	Resting Teff
ENSG00000096384.20	-0.417884	1.50887	Discordant	Resting Teff
ENSG00000124813.23	-0.837238	-0.353803	Downregulated	Resting Teff
ENSG00000170915.9	0.69109	-0.886215	Discordant	Resting Teff
ENSG00000151914.22	1.65826	0.811964	Upregulated	Resting Teff
ENSG00000185760.18	1.92833	2.55056	Upregulated	Resting Teff
ENSG00000290002.1	-1.59898	-2.46898	Downregulated	Resting Teff
ENSG00000156535.15	1.20642	2.02016	Upregulated	Resting Teff
ENSG00000005700.15	-0.27167	-0.238773	Downregulated	Resting Teff
ENSG00000188994.14	0.467099	0.429628	Upregulated	Resting Teff
ENSG00000025039.15	1.24251	0.787629	Upregulated	Resting Teff
ENSG00000123545.6	-0.949984	0.549179	Discordant	Resting Teff
ENSG00000112249.14	-0.585589	0.533631	Discordant	Resting Teff
ENSG00000112297.18	0.43582	-0.528199	Discordant	Resting Teff
ENSG00000164465.19	0.837731	-0.862521	Discordant	Resting Teff
ENSG00000111860.14	0.267612	-0.668094	Discordant	Resting Teff
ENSG00000164483.17	-1.86064	-3.45351	Downregulated	Resting Teff
ENSG00000118507.18	0.63295	-1.16994	Discordant	Resting Teff
ENSG00000079950.14	0.389459	-0.527098	Discordant	Resting Teff
ENSG00000112303.14	1.05046	-2.2332	Discordant	Resting Teff
ENSG00000112306.8	-0.236438	-0.321597	Downregulated	Resting Teff
ENSG00000112419.15	0.377822	-1.11392	Discordant	Resting Teff
ENSG00000152818.19	0.410407	-1.54251	Discordant	Resting Teff
ENSG00000074706.14	0.601497	-3.33032	Discordant	Resting Teff
ENSG00000130340.17	0.563708	1.2102	Upregulated	Resting Teff
ENSG00000078269.15	-0.598021	-0.493912	Downregulated	Resting Teff
ENSG00000164674.17	0.728304	2.14001	Upregulated	Resting Teff
ENSG00000130396.22	1.14698	0.513683	Upregulated	Resting Teff
ENSG00000136213.10	0.506047	-1.70025	Discordant	Resting Teff
ENSG00000136238.19	0.420436	0.324704	Upregulated	Resting Teff
ENSG00000106415.13	0.433832	-2.03768	Discordant	Resting Teff
ENSG00000105866.15	-0.51399	-0.591006	Downregulated	Resting Teff
ENSG00000136231.14	2.7725	3.92458	Upregulated	Resting Teff
ENSG00000105928.16	2.87167	4.18606	Upregulated	Resting Teff
ENSG00000172115.9	-0.394805	1.15181	Discordant	Resting Teff
ENSG00000050344.9	0.615009	0.999785	Upregulated	Resting Teff
ENSG00000086300.17	0.850804	1.2001	Upregulated	Resting Teff
ENSG00000185811.21	-0.515561	-0.518025	Downregulated	Resting Teff
ENSG00000132436.12	0.460975	2.25961	Upregulated	Resting Teff
ENSG00000158321.19	-0.883131	-0.760645	Downregulated	Resting Teff
ENSG00000170027.7	0.353934	1.20994	Upregulated	Resting Teff
ENSG00000127951.8	0.977278	-1.87256	Discordant	Resting Teff
ENSG00000186088.16	0.845276	-2.23619	Discordant	Resting Teff
ENSG00000085563.15	0.660336	-2.60438	Discordant	Resting Teff
ENSG00000105810.10	0.323334	1.1827	Upregulated	Resting Teff
ENSG00000205413.8	-0.239056	0.226562	Discordant	Resting Teff
ENSG00000205356.10	-0.758772	-2.28332	Downregulated	Resting Teff
ENSG00000166508.18	-0.682694	0.752107	Discordant	Resting Teff
ENSG00000066923.18	1.6204	2.22313	Upregulated	Resting Teff
ENSG00000213413.3	-0.42857	-1.0109	Downregulated	Resting Teff
ENSG00000105821.15	-0.384627	0.710077	Discordant	Resting Teff
ENSG00000105835.13	0.627319	2.59292	Upregulated	Resting Teff
ENSG00000105851.11	0.545825	-1.39591	Discordant	Resting Teff
ENSG00000105879.13	-0.892161	-1.15683	Downregulated	Resting Teff
ENSG00000173114.13	-1.27723	-2.52744	Downregulated	Resting Teff
ENSG00000196937.11	0.649154	1.07649	Upregulated	Resting Teff
ENSG00000135245.10	1.5415	6.05672	Upregulated	Resting Teff
ENSG00000128578.10	1.38276	3.35812	Upregulated	Resting Teff
ENSG00000105939.14	-0.272961	-0.151497	Downregulated	Resting Teff
ENSG00000211753.4	-1.2714	-1.39186	Downregulated	Resting Teff
ENSG00000211751.9	-1.62673	-1.39281	Downregulated	Resting Teff
ENSG00000211772.11	-1.0202	-1.35399	Downregulated	Resting Teff
ENSG00000197448.14	-0.341696	-0.929022	Downregulated	Resting Teff
ENSG00000171115.4	-0.961494	-1.77086	Downregulated	Resting Teff
ENSG00000179144.5	-1.45127	-2.40011	Downregulated	Resting Teff
ENSG00000133574.10	-0.957477	-1.80604	Downregulated	Resting Teff
ENSG00000133561.15	-0.506122	-1.45906	Downregulated	Resting Teff
ENSG00000213203.3	-1.22045	-2.37629	Downregulated	Resting Teff
ENSG00000243836.7	-2.70484	-5.16249	Downregulated	Resting Teff
ENSG00000155093.19	0.961973	-1.28303	Discordant	Resting Teff
ENSG00000173281.5	1.36403	1.52043	Upregulated	Resting Teff
ENSG00000164733.22	0.341946	-0.516083	Discordant	Resting Teff
ENSG00000129422.15	1.33743	-1.98919	Discordant	Resting Teff
ENSG00000078674.19	0.329169	-0.294087	Discordant	Resting Teff
ENSG00000104689.10	0.599198	-1.59659	Discordant	Resting Teff
ENSG00000104765.16	1.13795	1.04154	Upregulated	Resting Teff
ENSG00000092964.18	0.586725	0.746039	Upregulated	Resting Teff
ENSG00000120885.22	2.32243	-1.71201	Discordant	Resting Teff
ENSG00000186918.14	0.889817	2.00481	Upregulated	Resting Teff
ENSG00000120875.9	-0.888785	2.01731	Discordant	Resting Teff
ENSG00000104660.19	-0.468432	-0.935841	Downregulated	Resting Teff
ENSG00000156675.16	0.566488	1.20052	Upregulated	Resting Teff
ENSG00000147526.20	0.264525	0.198294	Upregulated	Resting Teff
ENSG00000147533.19	-0.51766	-1.01832	Downregulated	Resting Teff
ENSG00000147434.9	1.86119	1.70327	Upregulated	Resting Teff
ENSG00000168300.14	0.329427	-0.746998	Discordant	Resting Teff
ENSG00000254087.8	0.915777	1.02026	Upregulated	Resting Teff
ENSG00000008988.11	-0.33874	-0.16275	Downregulated	Resting Teff
ENSG00000104331.9	0.343642	0.580878	Upregulated	Resting Teff
ENSG00000205268.11	-0.581066	-1.38443	Downregulated	Resting Teff
ENSG00000179041.4	-1.01035	1.85907	Discordant	Resting Teff
ENSG00000040341.18	0.686638	0.480358	Upregulated	Resting Teff
ENSG00000104427.12	0.967423	-0.47688	Discordant	Resting Teff
ENSG00000205189.12	1.15998	1.09688	Upregulated	Resting Teff
ENSG00000076641.4	-0.405506	-1.45937	Downregulated	Resting Teff
ENSG00000133739.16	0.595421	0.974961	Upregulated	Resting Teff
ENSG00000164951.16	-0.660723	-2.12826	Downregulated	Resting Teff
ENSG00000265817.4	0.731271	0.768633	Upregulated	Resting Teff
ENSG00000164938.14	0.605886	-0.854216	Discordant	Resting Teff
ENSG00000104375.17	1.4418	1.92316	Upregulated	Resting Teff
ENSG00000104450.13	1.08138	1.78588	Upregulated	Resting Teff
ENSG00000048392.13	0.528199	0.819523	Upregulated	Resting Teff
ENSG00000104447.13	1.0881	-0.833161	Discordant	Resting Teff
ENSG00000147677.12	-0.337455	-0.411849	Downregulated	Resting Teff
ENSG00000172164.15	0.837586	-0.882114	Discordant	Resting Teff
ENSG00000147684.10	-0.605553	-0.383782	Downregulated	Resting Teff
ENSG00000245164.10	-1.07925	-5.64468	Downregulated	Resting Teff
ENSG00000168672.4	-1.60786	-1.36585	Downregulated	Resting Teff
ENSG00000136997.21	-2.5148	1.21568	Discordant	Resting Teff
ENSG00000104529.19	-0.329944	-0.396387	Downregulated	Resting Teff
ENSG00000179091.5	-0.955169	0.865517	Discordant	Resting Teff
ENSG00000080503.24	0.33266	-0.705945	Discordant	Resting Teff
ENSG00000147852.17	2.75067	2.79368	Upregulated	Resting Teff
ENSG00000183354.12	0.336989	-0.83376	Discordant	Resting Teff
ENSG00000164985.15	0.353592	0.349959	Upregulated	Resting Teff
ENSG00000147872.10	0.46247	0.9952	Upregulated	Resting Teff
ENSG00000086065.14	0.683791	1.64175	Upregulated	Resting Teff
ENSG00000165272.16	-1.33422	-3.02602	Downregulated	Resting Teff
ENSG00000137070.19	-0.620249	-1.96208	Downregulated	Resting Teff
ENSG00000122694.16	0.746431	-0.656878	Discordant	Resting Teff
ENSG00000135046.14	0.841443	-1.91341	Discordant	Resting Teff
ENSG00000127084.19	-0.557964	-2.21642	Downregulated	Resting Teff
ENSG00000095383.20	-3.12831	-1.10574	Downregulated	Resting Teff
ENSG00000136874.11	0.608367	-0.461933	Discordant	Resting Teff
ENSG00000106771.13	0.584464	-0.35816	Discordant	Resting Teff
ENSG00000157654.19	0.456484	0.665562	Upregulated	Resting Teff
ENSG00000148154.10	0.395211	-0.301222	Discordant	Resting Teff
ENSG00000119314.16	0.238561	-0.583368	Discordant	Resting Teff
ENSG00000119471.15	0.563784	0.903795	Upregulated	Resting Teff
ENSG00000119411.11	1.79537	2.32398	Upregulated	Resting Teff
ENSG00000138835.24	1.10043	1.20754	Upregulated	Resting Teff
ENSG00000106948.17	-0.321663	-1.02844	Downregulated	Resting Teff
ENSG00000056586.16	0.377527	-0.688557	Discordant	Resting Teff
ENSG00000197958.13	-0.354469	0.155933	Discordant	Resting Teff
ENSG00000167106.12	-1.15384	-2.0352	Downregulated	Resting Teff
ENSG00000119335.18	-0.219725	0.408324	Discordant	Resting Teff
ENSG00000136802.12	-0.780897	-0.711666	Downregulated	Resting Teff
ENSG00000136819.15	-0.471476	-0.799243	Downregulated	Resting Teff
ENSG00000126882.13	-0.724946	-0.928897	Downregulated	Resting Teff
ENSG00000122140.13	-0.827889	0.494954	Discordant	Resting Teff
ENSG00000182154.8	-0.697215	-0.660243	Downregulated	Resting Teff
ENSG00000067057.19	0.854769	1.49662	Upregulated	Resting Teff
ENSG00000134460.19	0.326283	2.78976	Upregulated	Resting Teff
ENSG00000107485.18	-0.297742	0.618476	Discordant	Resting Teff
ENSG00000107863.20	0.517352	0.741413	Upregulated	Resting Teff
ENSG00000107890.17	0.346913	-0.348058	Discordant	Resting Teff
ENSG00000150054.19	0.560027	-2.73774	Discordant	Resting Teff
ENSG00000197321.16	-1.41495	-1.23484	Downregulated	Resting Teff
ENSG00000107968.10	0.940128	1.1471	Upregulated	Resting Teff
ENSG00000148516.23	0.545682	0.252507	Upregulated	Resting Teff
ENSG00000165322.18	0.834673	-1.13692	Discordant	Resting Teff
ENSG00000170759.11	0.36027	0.152224	Upregulated	Resting Teff
ENSG00000198964.14	0.627405	-1.29253	Discordant	Resting Teff
ENSG00000108091.11	0.447467	1.52731	Upregulated	Resting Teff
ENSG00000171988.20	0.498117	-0.695983	Discordant	Resting Teff
ENSG00000165476.14	0.436444	-0.757043	Discordant	Resting Teff
ENSG00000165732.14	-0.652662	0.673442	Discordant	Resting Teff
ENSG00000198954.9	0.643272	0.581853	Upregulated	Resting Teff
ENSG00000122862.5	0.410345	0.542407	Upregulated	Resting Teff
ENSG00000107738.20	-0.99108	-2.44389	Downregulated	Resting Teff
ENSG00000122884.13	0.879795	2.27432	Upregulated	Resting Teff
ENSG00000196968.11	2.14947	3.36332	Upregulated	Resting Teff
ENSG00000035403.18	-0.730328	-1.24737	Downregulated	Resting Teff
ENSG00000138326.21	-0.309451	-0.232258	Downregulated	Resting Teff
ENSG00000108219.16	-0.332369	-1.61082	Downregulated	Resting Teff
ENSG00000122376.12	-0.435961	-0.363305	Downregulated	Resting Teff
ENSG00000119917.15	1.53011	3.26486	Upregulated	Resting Teff
ENSG00000173145.11	-0.426794	1.081	Discordant	Resting Teff
ENSG00000107566.14	0.631869	0.649194	Upregulated	Resting Teff
ENSG00000099194.6	1.13757	3.26981	Upregulated	Resting Teff
ENSG00000107833.11	-1.20658	1.72822	Discordant	Resting Teff
ENSG00000166197.17	-0.697219	1.20798	Discordant	Resting Teff
ENSG00000138175.9	0.634445	1.02446	Upregulated	Resting Teff
ENSG00000148843.15	-0.67086	0.597534	Discordant	Resting Teff
ENSG00000107957.17	0.799909	-0.675182	Discordant	Resting Teff
ENSG00000148834.13	0.441259	0.629755	Upregulated	Resting Teff
ENSG00000148700.15	-0.289016	-1.42186	Downregulated	Resting Teff
ENSG00000119950.21	0.729579	1.61684	Upregulated	Resting Teff
ENSG00000150593.18	-0.271709	-1.53628	Downregulated	Resting Teff
ENSG00000107581.13	-0.218496	-0.18158	Downregulated	Resting Teff
ENSG00000148848.15	-1.58729	-2.44413	Downregulated	Resting Teff
ENSG00000176171.12	0.923408	2.76998	Upregulated	Resting Teff
ENSG00000110665.12	-1.7362	-4.37371	Downregulated	Resting Teff
ENSG00000064201.16	-1.46582	-5.0059	Downregulated	Resting Teff
ENSG00000181649.8	3.53928	4.05563	Upregulated	Resting Teff
ENSG00000167325.15	-0.389368	0.575155	Discordant	Resting Teff
ENSG00000166441.13	-0.21459	-0.389658	Downregulated	Resting Teff
ENSG00000148926.10	2.79245	5.60864	Upregulated	Resting Teff
ENSG00000262655.4	-2.15804	-7.13358	Downregulated	Resting Teff
ENSG00000133818.14	0.543277	0.68063	Upregulated	Resting Teff
ENSG00000152270.9	-0.711095	-2.05796	Downregulated	Resting Teff
ENSG00000110700.7	-0.62458	-0.205378	Downregulated	Resting Teff
ENSG00000070081.18	1.08536	-1.21305	Discordant	Resting Teff
ENSG00000110422.12	0.440921	-0.838933	Discordant	Resting Teff
ENSG00000085063.17	0.433319	-0.522905	Discordant	Resting Teff
ENSG00000135372.10	-0.401032	0.683544	Discordant	Resting Teff
ENSG00000121691.7	0.52278	-0.546192	Discordant	Resting Teff
ENSG00000026508.21	-0.301812	-0.809229	Downregulated	Resting Teff
ENSG00000149084.13	0.656388	1.26849	Upregulated	Resting Teff
ENSG00000085117.12	0.690779	0.37954	Upregulated	Resting Teff
ENSG00000157570.12	-3.27961	-4.6433	Downregulated	Resting Teff
ENSG00000149177.15	-0.65448	-0.840759	Downregulated	Resting Teff
ENSG00000134802.18	0.481931	2.28068	Upregulated	Resting Teff
ENSG00000166902.5	-0.439054	0.403001	Discordant	Resting Teff
ENSG00000013725.14	-0.575261	-0.826579	Downregulated	Resting Teff
ENSG00000149485.19	1.71764	3.21348	Upregulated	Resting Teff
ENSG00000124942.14	-0.532588	-1.19933	Downregulated	Resting Teff
ENSG00000255717.9	-0.495596	1.12143	Discordant	Resting Teff
ENSG00000068831.19	-1.73533	-4.25085	Downregulated	Resting Teff
ENSG00000168066.21	-0.305629	-0.29486	Downregulated	Resting Teff
ENSG00000149806.11	-0.295601	-0.387632	Downregulated	Resting Teff
ENSG00000245532.11	-0.551532	-1.00183	Downregulated	Resting Teff
ENSG00000251562.10	-0.223814	-0.439578	Downregulated	Resting Teff
ENSG00000175463.12	-0.427234	-1.78735	Downregulated	Resting Teff
ENSG00000084207.18	0.424963	0.504059	Upregulated	Resting Teff
ENSG00000167792.13	-0.746551	0.470557	Discordant	Resting Teff
ENSG00000175567.11	-0.383425	-0.587028	Downregulated	Resting Teff
ENSG00000214517.10	0.725584	1.66079	Upregulated	Resting Teff
ENSG00000165434.8	-1.42343	-0.755498	Downregulated	Resting Teff
ENSG00000149273.15	-0.352087	-0.213689	Downregulated	Resting Teff
ENSG00000149257.16	1.64073	1.43573	Upregulated	Resting Teff
ENSG00000048649.14	0.273314	-0.189685	Discordant	Resting Teff
ENSG00000137501.18	-0.439532	-2.29401	Downregulated	Resting Teff
ENSG00000166004.15	0.466097	0.485502	Upregulated	Resting Teff
ENSG00000254911.3	-0.610807	-0.84677	Downregulated	Resting Teff
ENSG00000149218.5	0.750394	1.44681	Upregulated	Resting Teff
ENSG00000149212.12	-0.360965	-2.73969	Downregulated	Resting Teff
ENSG00000184384.14	0.643283	-0.637599	Discordant	Resting Teff
ENSG00000235505.9	0.754365	-2.92906	Discordant	Resting Teff
ENSG00000137752.25	0.513786	-1.61597	Discordant	Resting Teff
ENSG00000137710.17	0.63695	0.894345	Upregulated	Resting Teff
ENSG00000110324.12	-0.945374	-0.905794	Downregulated	Resting Teff
ENSG00000149573.9	1.05178	3.2549	Upregulated	Resting Teff
ENSG00000167283.9	-0.201821	-0.455628	Downregulated	Resting Teff
ENSG00000118058.24	0.456286	-0.502278	Discordant	Resting Teff
ENSG00000186174.13	-0.641799	-2.13903	Downregulated	Resting Teff
ENSG00000137642.13	-0.61199	-2.23197	Downregulated	Resting Teff
ENSG00000109971.14	-0.32065	0.599832	Discordant	Resting Teff
ENSG00000023171.20	0.847339	0.494422	Upregulated	Resting Teff
ENSG00000154144.13	-0.402554	-0.684041	Downregulated	Resting Teff
ENSG00000134954.14	-0.967989	-0.473043	Downregulated	Resting Teff
ENSG00000151702.18	-0.364299	-1.11648	Downregulated	Resting Teff
ENSG00000080854.16	-1.27373	0.641852	Discordant	Resting Teff
ENSG00000118971.9	-0.525194	1.03178	Discordant	Resting Teff
ENSG00000078237.7	-0.882323	-0.645845	Downregulated	Resting Teff
ENSG00000159335.18	1.42429	1.92662	Upregulated	Resting Teff
ENSG00000089692.9	1.46453	2.77653	Upregulated	Resting Teff
ENSG00000111669.15	0.557562	1.56331	Upregulated	Resting Teff
ENSG00000215021.10	-0.477973	0.328446	Discordant	Resting Teff
ENSG00000171860.5	1.04832	-2.20961	Discordant	Resting Teff
ENSG00000139187.10	-1.07507	-3.72005	Downregulated	Resting Teff
ENSG00000111796.4	-1.84446	-3.91818	Downregulated	Resting Teff
ENSG00000069493.15	-0.938483	-0.979928	Downregulated	Resting Teff
ENSG00000110852.5	0.532423	-0.447333	Discordant	Resting Teff
ENSG00000290048.1	-1.04378	-1.47566	Downregulated	Resting Teff
ENSG00000111276.12	-0.369059	-1.05798	Downregulated	Resting Teff
ENSG00000134531.10	1.57238	3.12908	Upregulated	Resting Teff
ENSG00000171681.13	0.329854	-0.627399	Discordant	Resting Teff
ENSG00000052126.16	0.538786	-0.457051	Discordant	Resting Teff
ENSG00000060982.15	1.66643	1.93915	Upregulated	Resting Teff
ENSG00000118308.16	0.641228	-0.772476	Discordant	Resting Teff
ENSG00000133703.14	0.263242	-1.07182	Discordant	Resting Teff
ENSG00000029153.15	0.93798	1.50553	Upregulated	Resting Teff
ENSG00000110841.14	2.449	0.935061	Upregulated	Resting Teff
ENSG00000087448.11	0.629084	-2.00118	Discordant	Resting Teff
ENSG00000174718.12	-0.594365	-2.04503	Downregulated	Resting Teff
ENSG00000184613.11	-1.73559	-2.07216	Downregulated	Resting Teff
ENSG00000111371.16	-0.192357	-0.177936	Downregulated	Resting Teff
ENSG00000111424.12	0.524428	3.09823	Upregulated	Resting Teff
ENSG00000139537.11	-2.0743	-5.21306	Downregulated	Resting Teff
ENSG00000167553.17	-0.385289	0.847265	Discordant	Resting Teff
ENSG00000050405.14	0.78235	1.829	Upregulated	Resting Teff
ENSG00000185432.12	1.08794	-1.64278	Discordant	Resting Teff
ENSG00000110934.13	-0.491202	-1.61219	Downregulated	Resting Teff
ENSG00000167768.4	-3.38794	-3.51014	Downregulated	Resting Teff
ENSG00000258056.3	2.382	2.06759	Upregulated	Resting Teff
ENSG00000065357.20	-0.638259	-1.71039	Downregulated	Resting Teff
ENSG00000170515.14	-0.470132	0.961724	Discordant	Resting Teff
ENSG00000196531.14	-0.268284	-0.165953	Downregulated	Resting Teff
ENSG00000198056.15	-0.418382	0.88291	Discordant	Resting Teff
ENSG00000135439.12	-0.680544	-1.37738	Downregulated	Resting Teff
ENSG00000118596.12	0.577042	-0.480962	Discordant	Resting Teff
ENSG00000153179.13	-0.714171	-1.26289	Downregulated	Resting Teff
ENSG00000155957.19	0.332254	-0.896454	Discordant	Resting Teff
ENSG00000127334.11	-0.385976	-1.72318	Downregulated	Resting Teff
ENSG00000127337.7	-0.381003	0.663024	Discordant	Resting Teff
ENSG00000166226.13	-0.512365	0.835597	Discordant	Resting Teff
ENSG00000139289.14	0.602573	1.63419	Upregulated	Resting Teff
ENSG00000058272.19	0.225552	-0.243968	Discordant	Resting Teff
ENSG00000139318.8	-0.437615	1.92711	Discordant	Resting Teff
ENSG00000070961.16	-0.684464	-1.16171	Downregulated	Resting Teff
ENSG00000133639.6	-0.239434	-0.139535	Downregulated	Resting Teff
ENSG00000120833.14	1.20057	2.07566	Upregulated	Resting Teff
ENSG00000111145.8	0.48341	-1.0153	Discordant	Resting Teff
ENSG00000120800.5	-0.627808	0.478021	Discordant	Resting Teff
ENSG00000120805.14	0.379734	0.755501	Upregulated	Resting Teff
ENSG00000111670.16	0.759003	0.443529	Upregulated	Resting Teff
ENSG00000183395.5	2.43725	1.28722	Upregulated	Resting Teff
ENSG00000166598.16	0.264685	1.00754	Upregulated	Resting Teff
ENSG00000136052.10	1.25907	2.80855	Upregulated	Resting Teff
ENSG00000110876.10	-0.529029	-1.65766	Downregulated	Resting Teff
ENSG00000110880.11	1.57219	1.59748	Upregulated	Resting Teff
ENSG00000084112.15	0.560268	1.07696	Upregulated	Resting Teff
ENSG00000076513.17	0.311041	-0.502053	Discordant	Resting Teff
ENSG00000111331.14	0.938243	1.87556	Upregulated	Resting Teff
ENSG00000123066.9	0.393714	-0.850293	Discordant	Resting Teff
ENSG00000089157.16	-0.477369	0.171495	Discordant	Resting Teff
ENSG00000089159.17	-0.806462	-1.66063	Downregulated	Resting Teff
ENSG00000089053.13	-0.378205	-0.293156	Downregulated	Resting Teff
ENSG00000175727.14	0.484498	-1.37158	Discordant	Resting Teff
ENSG00000130779.22	0.358689	0.164717	Upregulated	Resting Teff
ENSG00000111328.7	0.870016	1.74913	Upregulated	Resting Teff
ENSG00000196498.14	0.42372	0.517135	Upregulated	Resting Teff
ENSG00000081760.17	0.833913	1.4002	Upregulated	Resting Teff
ENSG00000132341.12	-0.266417	1.01004	Discordant	Resting Teff
ENSG00000121741.17	0.495624	-0.47316	Discordant	Resting Teff
ENSG00000139496.18	0.572847	1.33443	Upregulated	Resting Teff
ENSG00000152484.14	0.573743	1.25473	Upregulated	Resting Teff
ENSG00000122042.10	-0.481617	-0.895293	Downregulated	Resting Teff
ENSG00000132965.10	0.382571	-0.972872	Discordant	Resting Teff
ENSG00000139597.18	0.504828	-0.398349	Discordant	Resting Teff
ENSG00000102780.17	0.669016	0.359117	Upregulated	Resting Teff
ENSG00000136156.15	0.261353	-2.54593	Discordant	Resting Teff
ENSG00000139679.16	0.71644	-1.479	Discordant	Resting Teff
ENSG00000136161.13	1.09852	-2.06053	Discordant	Resting Teff
ENSG00000152207.8	1.12064	2.08516	Upregulated	Resting Teff
ENSG00000204899.6	0.589446	1.27482	Upregulated	Resting Teff
ENSG00000136153.20	0.88762	-0.897292	Discordant	Resting Teff
ENSG00000102471.16	1.22507	3.14885	Upregulated	Resting Teff
ENSG00000134900.13	-0.537199	-0.690727	Downregulated	Resting Teff
ENSG00000139826.6	-0.459633	-1.22276	Downregulated	Resting Teff
ENSG00000185989.11	-0.912766	-2.38533	Downregulated	Resting Teff
ENSG00000100823.12	-0.393249	0.372741	Discordant	Resting Teff
ENSG00000169413.3	1.53181	1.19748	Upregulated	Resting Teff
ENSG00000211797.2	-0.818693	-0.745045	Downregulated	Resting Teff
ENSG00000277734.8	-0.959529	-0.838314	Downregulated	Resting Teff
ENSG00000172590.18	-0.57117	0.469493	Discordant	Resting Teff
ENSG00000100453.14	-1.18257	3.24799	Discordant	Resting Teff
ENSG00000092148.14	0.23923	-0.545228	Discordant	Resting Teff
ENSG00000100852.14	0.732561	-0.311977	Discordant	Resting Teff
ENSG00000151327.14	0.382733	0.644582	Upregulated	Resting Teff
ENSG00000100906.12	0.503848	2.27277	Upregulated	Resting Teff
ENSG00000100442.11	0.268464	0.43243	Upregulated	Resting Teff
ENSG00000129534.14	0.243816	-0.194248	Discordant	Resting Teff
ENSG00000100485.12	0.652423	-0.584658	Discordant	Resting Teff
ENSG00000012983.12	0.621077	-0.665141	Discordant	Resting Teff
ENSG00000151748.15	0.98231	0.799759	Upregulated	Resting Teff
ENSG00000100503.26	0.224662	-1.41901	Discordant	Resting Teff
ENSG00000197930.13	0.338634	0.979166	Upregulated	Resting Teff
ENSG00000100523.16	0.31149	-0.311017	Discordant	Resting Teff
ENSG00000131981.16	0.618069	0.763564	Upregulated	Resting Teff
ENSG00000070367.16	0.287734	0.290921	Upregulated	Resting Teff
ENSG00000100592.16	-0.825542	-0.579408	Downregulated	Resting Teff
ENSG00000027075.17	-0.404815	-1.26553	Downregulated	Resting Teff
ENSG00000247287.3	-1.01101	-2.73282	Downregulated	Resting Teff
ENSG00000100644.17	0.328817	0.231877	Upregulated	Resting Teff
ENSG00000023608.5	0.639667	1.05993	Upregulated	Resting Teff
ENSG00000054654.20	0.410412	-2.3223	Discordant	Resting Teff
ENSG00000126822.18	-2.34976	-3.77589	Downregulated	Resting Teff
ENSG00000125952.20	-0.261416	-0.921112	Downregulated	Resting Teff
ENSG00000072042.13	0.501902	0.986671	Upregulated	Resting Teff
ENSG00000072110.16	1.19674	0.369895	Upregulated	Resting Teff
ENSG00000100647.8	0.499289	0.510743	Upregulated	Resting Teff
ENSG00000100731.16	0.416098	-1.26768	Discordant	Resting Teff
ENSG00000156127.8	0.925854	1.7569	Upregulated	Resting Teff
ENSG00000100580.8	0.454217	0.816493	Upregulated	Resting Teff
ENSG00000100591.8	-0.496077	0.776856	Discordant	Resting Teff
ENSG00000100596.8	0.481472	-0.352626	Discordant	Resting Teff
ENSG00000100629.17	0.510948	-0.480197	Discordant	Resting Teff
ENSG00000198668.14	-0.422161	-0.68494	Downregulated	Resting Teff
ENSG00000100784.12	-0.400182	-0.836718	Downregulated	Resting Teff
ENSG00000260711.2	-0.99952	-4.065	Downregulated	Resting Teff
ENSG00000165929.13	-0.468413	-2.54005	Downregulated	Resting Teff
ENSG00000165949.13	2.37229	1.77218	Upregulated	Resting Teff
ENSG00000127152.18	-0.271215	-0.972337	Downregulated	Resting Teff
ENSG00000078304.20	-0.355557	-0.813752	Downregulated	Resting Teff
ENSG00000213145.10	-0.944527	-0.914518	Downregulated	Resting Teff
ENSG00000169926.11	-0.386274	-0.678658	Downregulated	Resting Teff
ENSG00000128829.12	0.613743	1.25171	Upregulated	Resting Teff
ENSG00000167004.14	0.341795	0.443396	Upregulated	Resting Teff
ENSG00000104177.19	0.598915	0.642809	Upregulated	Resting Teff
ENSG00000255302.5	0.240957	-0.237973	Discordant	Resting Teff
ENSG00000104043.15	1.46346	1.55296	Upregulated	Resting Teff
ENSG00000140284.11	-0.732262	1.60057	Discordant	Resting Teff
ENSG00000244879.10	-0.691186	-1.24029	Downregulated	Resting Teff
ENSG00000069956.14	0.565911	1.05357	Upregulated	Resting Teff
ENSG00000128989.11	0.325017	0.336954	Upregulated	Resting Teff
ENSG00000137871.21	0.610181	-0.69705	Discordant	Resting Teff
ENSG00000157483.9	1.32266	1.54976	Upregulated	Resting Teff
ENSG00000182718.18	-0.659116	-0.854513	Downregulated	Resting Teff
ENSG00000140455.17	-0.397797	-0.767148	Downregulated	Resting Teff
ENSG00000166803.14	-0.432325	0.620019	Discordant	Resting Teff
ENSG00000174485.16	0.416839	0.5769	Upregulated	Resting Teff
ENSG00000137818.12	-0.365133	-0.304622	Downregulated	Resting Teff
ENSG00000137831.15	2.56598	3.57705	Upregulated	Resting Teff
ENSG00000067225.21	0.710776	1.95881	Upregulated	Resting Teff
ENSG00000140474.14	-0.736831	-1.24219	Downregulated	Resting Teff
ENSG00000172349.18	-0.469054	-1.00939	Downregulated	Resting Teff
ENSG00000166503.9	1.35998	1.2249	Upregulated	Resting Teff
ENSG00000181026.15	-0.745963	1.04923	Discordant	Resting Teff
ENSG00000140545.16	-1.36342	-1.4589	Downregulated	Resting Teff
ENSG00000140564.13	-0.377146	1.21191	Discordant	Resting Teff
ENSG00000140563.16	0.830816	0.607065	Upregulated	Resting Teff
ENSG00000270127.2	-1.12051	-1.7655	Downregulated	Resting Teff
ENSG00000129925.11	-0.67657	-1.36876	Downregulated	Resting Teff
ENSG00000127585.12	-1.64123	-1.25135	Downregulated	Resting Teff
ENSG00000131634.14	-0.56862	-1.97495	Downregulated	Resting Teff
ENSG00000162078.12	1.63655	0.880947	Upregulated	Resting Teff
ENSG00000189067.14	-0.661794	-0.67102	Downregulated	Resting Teff
ENSG00000171490.13	-0.435876	0.432367	Discordant	Resting Teff
ENSG00000133393.13	0.515131	0.501462	Upregulated	Resting Teff
ENSG00000205730.7	1.38809	0.908767	Upregulated	Resting Teff
ENSG00000103550.14	-0.726167	0.545767	Discordant	Resting Teff
ENSG00000196678.14	1.07227	1.07485	Upregulated	Resting Teff
ENSG00000005189.20	1.40585	1.61209	Upregulated	Resting Teff
ENSG00000248124.10	-1.08938	-0.878506	Downregulated	Resting Teff
ENSG00000166501.14	0.339069	-0.415165	Discordant	Resting Teff
ENSG00000077238.14	-0.399398	0.841513	Discordant	Resting Teff
ENSG00000103522.17	-0.53058	0.600971	Discordant	Resting Teff
ENSG00000188322.8	-2.37123	-1.95801	Downregulated	Resting Teff
ENSG00000178952.11	-0.836421	0.363156	Discordant	Resting Teff
ENSG00000197471.12	-0.353802	-1.01766	Downregulated	Resting Teff
ENSG00000103485.19	1.78659	1.66689	Upregulated	Resting Teff
ENSG00000185905.4	-0.50754	-2.08143	Downregulated	Resting Teff
ENSG00000169896.18	-0.829228	-0.985404	Downregulated	Resting Teff
ENSG00000155330.10	0.581586	0.494524	Upregulated	Resting Teff
ENSG00000167207.15	0.926457	1.47532	Upregulated	Resting Teff
ENSG00000177200.18	0.425512	-0.460276	Discordant	Resting Teff
ENSG00000103479.17	-0.464407	-1.70625	Downregulated	Resting Teff
ENSG00000087253.13	2.41949	2.57684	Upregulated	Resting Teff
ENSG00000087250.9	3.56898	4.45256	Upregulated	Resting Teff
ENSG00000198417.7	-1.09839	-1.04685	Downregulated	Resting Teff
ENSG00000135720.13	0.403135	-0.484224	Discordant	Resting Teff
ENSG00000172840.7	0.644798	0.867658	Upregulated	Resting Teff
ENSG00000140939.14	2.18982	3.19147	Upregulated	Resting Teff
ENSG00000072736.19	-1.06914	-0.882404	Downregulated	Resting Teff
ENSG00000103064.15	-0.637443	-0.797388	Downregulated	Resting Teff
ENSG00000039068.20	1.78772	-1.24279	Discordant	Resting Teff
ENSG00000168807.17	0.451982	-0.702639	Discordant	Resting Teff
ENSG00000141101.13	-0.575065	0.619602	Discordant	Resting Teff
ENSG00000090863.12	-0.275216	-1.51355	Downregulated	Resting Teff
ENSG00000178573.7	-0.620092	0.520508	Discordant	Resting Teff
ENSG00000166446.15	0.729725	-0.431179	Discordant	Resting Teff
ENSG00000103187.8	-0.302463	-0.597152	Downregulated	Resting Teff
ENSG00000103194.16	0.345382	0.365082	Upregulated	Resting Teff
ENSG00000154102.11	-2.34375	-5.89501	Downregulated	Resting Teff
ENSG00000131143.10	-0.300608	-0.309708	Downregulated	Resting Teff
ENSG00000140968.12	2.37295	2.65566	Upregulated	Resting Teff
ENSG00000158717.11	-0.471811	-1.39348	Downregulated	Resting Teff
ENSG00000167526.14	-0.558472	-0.230218	Downregulated	Resting Teff
ENSG00000108953.17	0.503081	0.909295	Upregulated	Resting Teff
ENSG00000132361.18	-0.850366	0.54014	Discordant	Resting Teff
ENSG00000132359.16	-1.77199	-5.06298	Downregulated	Resting Teff
ENSG00000108405.4	5.62831	3.39718	Upregulated	Resting Teff
ENSG00000185722.18	-0.446661	-0.695584	Downregulated	Resting Teff
ENSG00000141480.18	-0.545236	-0.375976	Downregulated	Resting Teff
ENSG00000091592.17	-0.360975	-1.51582	Downregulated	Resting Teff
ENSG00000132530.17	0.590172	0.734498	Upregulated	Resting Teff
ENSG00000132507.18	-0.78613	0.625531	Discordant	Resting Teff
ENSG00000161970.15	-0.385699	-0.29445	Downregulated	Resting Teff
ENSG00000125430.9	-1.41065	-1.54775	Downregulated	Resting Teff
ENSG00000266378.1	-2.06307	-2.04069	Downregulated	Resting Teff
ENSG00000109046.15	0.714044	0.814448	Upregulated	Resting Teff
ENSG00000141068.15	0.929149	1.6656	Upregulated	Resting Teff
ENSG00000109107.14	1.24509	2.33171	Upregulated	Resting Teff
ENSG00000160551.12	0.25003	-0.499133	Discordant	Resting Teff
ENSG00000166750.10	-0.858824	-2.257	Downregulated	Resting Teff
ENSG00000172716.17	0.534842	1.31327	Upregulated	Resting Teff
ENSG00000006125.18	-0.322973	0.202815	Discordant	Resting Teff
ENSG00000271503.6	-1.00802	-0.27495	Downregulated	Resting Teff
ENSG00000277632.2	-1.5337	4.96053	Discordant	Resting Teff
ENSG00000275302.2	-1.57521	4.01639	Discordant	Resting Teff
ENSG00000125691.14	-0.437966	0.160466	Discordant	Resting Teff
ENSG00000108298.12	-0.466767	-0.239267	Downregulated	Resting Teff
ENSG00000126353.3	-1.36464	0.822988	Discordant	Resting Teff
ENSG00000168610.16	0.467206	1.63188	Upregulated	Resting Teff
ENSG00000131469.15	-0.520588	-0.237561	Downregulated	Resting Teff
ENSG00000108312.15	-0.47332	-0.535706	Downregulated	Resting Teff
ENSG00000108424.11	0.207379	0.410736	Upregulated	Resting Teff
ENSG00000136436.15	0.440851	-0.313864	Discordant	Resting Teff
ENSG00000141232.5	-0.624985	-1.13218	Downregulated	Resting Teff
ENSG00000008294.22	0.421209	0.282712	Upregulated	Resting Teff
ENSG00000239672.8	-0.808271	1.51921	Discordant	Resting Teff
ENSG00000279207.1	-1.35184	-1.03917	Downregulated	Resting Teff
ENSG00000265206.6	-0.737286	-0.641509	Downregulated	Resting Teff
ENSG00000062716.13	-0.416434	0.916844	Discordant	Resting Teff
ENSG00000108510.10	0.359641	-0.282126	Discordant	Resting Teff
ENSG00000136490.9	-0.859777	-2.10118	Downregulated	Resting Teff
ENSG00000279369.1	-0.817749	-1.77399	Downregulated	Resting Teff
ENSG00000178607.17	-0.82516	-1.05526	Downregulated	Resting Teff
ENSG00000266402.5	-0.82819	-0.531899	Downregulated	Resting Teff
ENSG00000108854.16	0.526029	-0.941946	Discordant	Resting Teff
ENSG00000172809.13	-0.421495	-0.363429	Downregulated	Resting Teff
ENSG00000141540.11	-2.0227	-2.00113	Downregulated	Resting Teff
ENSG00000109062.12	-0.554282	-0.848949	Downregulated	Resting Teff
ENSG00000073350.14	-1.96533	-1.59394	Downregulated	Resting Teff
ENSG00000184640.20	-0.47989	-0.560776	Downregulated	Resting Teff
ENSG00000141524.19	-0.643745	-1.27538	Downregulated	Resting Teff
ENSG00000167895.16	-0.477539	-1.00432	Downregulated	Resting Teff
ENSG00000087157.19	0.566779	0.475595	Upregulated	Resting Teff
ENSG00000108669.17	-0.361072	-0.89748	Downregulated	Resting Teff
ENSG00000141543.12	-0.505269	0.416409	Discordant	Resting Teff
ENSG00000183010.17	-1.90268	2.90026	Discordant	Resting Teff
ENSG00000169710.9	-0.541808	1.94775	Discordant	Resting Teff
ENSG00000173762.8	0.857969	0.574957	Upregulated	Resting Teff
ENSG00000141580.16	0.468903	1.2737	Upregulated	Resting Teff
ENSG00000176105.14	1.06626	0.609814	Upregulated	Resting Teff
ENSG00000101596.17	-0.398069	-0.858379	Downregulated	Resting Teff
ENSG00000101745.17	0.219276	-0.196958	Discordant	Resting Teff
ENSG00000128791.12	1.02741	1.55237	Upregulated	Resting Teff
ENSG00000141469.18	1.44749	-1.50204	Discordant	Resting Teff
ENSG00000152229.18	1.22927	0.69533	Upregulated	Resting Teff
ENSG00000196628.20	1.34821	1.79219	Upregulated	Resting Teff
ENSG00000172175.16	0.510906	-0.910838	Discordant	Resting Teff
ENSG00000074695.6	0.366629	1.72354	Upregulated	Resting Teff
ENSG00000141682.12	0.933226	3.06213	Upregulated	Resting Teff
ENSG00000141664.10	0.349385	0.47202	Upregulated	Resting Teff
ENSG00000150637.9	0.323586	-0.870022	Discordant	Resting Teff
ENSG00000198858.10	-0.61959	-1.0607	Downregulated	Resting Teff
ENSG00000116014.10	1.70159	4.36209	Upregulated	Resting Teff
ENSG00000064666.15	-0.341786	-1.56423	Downregulated	Resting Teff
ENSG00000180448.11	-0.620831	-1.50151	Downregulated	Resting Teff
ENSG00000071626.17	-0.432864	0.296301	Discordant	Resting Teff
ENSG00000115268.10	-0.408731	-0.277092	Downregulated	Resting Teff
ENSG00000133275.16	-0.325659	-0.902483	Downregulated	Resting Teff
ENSG00000099800.8	-0.767713	0.449626	Discordant	Resting Teff
ENSG00000099860.9	0.617191	0.616	Upregulated	Resting Teff
ENSG00000104964.15	-0.359643	-1.363	Downregulated	Resting Teff
ENSG00000060558.4	0.996333	3.23255	Upregulated	Resting Teff
ENSG00000125910.6	-0.932864	-2.08089	Downregulated	Resting Teff
ENSG00000167658.16	-0.55065	-0.111286	Downregulated	Resting Teff
ENSG00000105355.9	0.678915	0.585806	Upregulated	Resting Teff
ENSG00000125735.11	0.764944	1.9234	Upregulated	Resting Teff
ENSG00000104880.19	-0.801221	-1.14099	Downregulated	Resting Teff
ENSG00000233927.5	-0.444344	-0.612865	Downregulated	Resting Teff
ENSG00000142347.19	-0.622085	-2.24201	Downregulated	Resting Teff
ENSG00000130816.17	-0.332118	0.37131	Discordant	Resting Teff
ENSG00000160888.7	-0.844368	-0.552362	Downregulated	Resting Teff
ENSG00000104998.4	-0.568572	-0.692483	Downregulated	Resting Teff
ENSG00000132002.9	-0.497948	-0.767091	Downregulated	Resting Teff
ENSG00000167460.17	0.638165	0.355613	Upregulated	Resting Teff
ENSG00000127528.6	-2.37767	-5.69589	Downregulated	Resting Teff
ENSG00000290070.1	-1.98773	-4.26097	Downregulated	Resting Teff
ENSG00000130303.14	0.763691	0.972479	Upregulated	Resting Teff
ENSG00000130511.16	-0.645352	-0.52769	Downregulated	Resting Teff
ENSG00000221983.8	-0.421078	-0.592482	Downregulated	Resting Teff
ENSG00000181035.14	-0.628241	-0.750044	Downregulated	Resting Teff
ENSG00000181896.12	-0.630237	-1.31155	Downregulated	Resting Teff
ENSG00000271109.2	-1.60271	-2.92673	Downregulated	Resting Teff
ENSG00000120784.17	0.54584	-0.443217	Discordant	Resting Teff
ENSG00000178982.10	-0.503178	-0.786667	Downregulated	Resting Teff
ENSG00000105193.9	-0.53487	-0.282125	Downregulated	Resting Teff
ENSG00000105202.9	-0.486188	0.583796	Discordant	Resting Teff
ENSG00000105372.8	-0.37236	-0.154068	Downregulated	Resting Teff
ENSG00000076928.19	-0.806194	-1.28066	Downregulated	Resting Teff
ENSG00000267680.6	0.697042	-0.977206	Discordant	Resting Teff
ENSG00000104856.15	0.592195	1.32795	Upregulated	Resting Teff
ENSG00000105287.13	-0.767185	-0.556439	Downregulated	Resting Teff
ENSG00000105327.18	-0.375026	0.36239	Discordant	Resting Teff
ENSG00000105373.19	-0.34274	-0.589917	Downregulated	Resting Teff
ENSG00000063177.13	-0.623969	-0.333058	Downregulated	Resting Teff
ENSG00000142541.18	-0.377929	-0.429792	Downregulated	Resting Teff
ENSG00000104870.13	-1.61958	-1.17377	Downregulated	Resting Teff
ENSG00000142546.14	-1.4081	-2.16986	Downregulated	Resting Teff
ENSG00000108107.15	-0.408917	-0.529844	Downregulated	Resting Teff
ENSG00000130726.12	-1.25002	0.595174	Discordant	Resting Teff
ENSG00000125835.20	-0.508202	0.530044	Discordant	Resting Teff
ENSG00000101361.17	-0.659978	0.609084	Discordant	Resting Teff
ENSG00000101224.18	-1.53233	-1.84907	Downregulated	Resting Teff
ENSG00000125864.14	-1.82312	-2.39434	Downregulated	Resting Teff
ENSG00000101347.11	-0.622403	-1.79835	Downregulated	Resting Teff
ENSG00000124191.18	1.00359	1.05729	Upregulated	Resting Teff
ENSG00000166913.13	-0.180509	-0.202148	Downregulated	Resting Teff
ENSG00000124151.19	0.236018	0.51525	Upregulated	Resting Teff
ENSG00000124126.14	-0.434566	-0.963359	Downregulated	Resting Teff
ENSG00000124214.21	0.446128	0.53612	Upregulated	Resting Teff
ENSG00000124201.15	-0.381706	-0.456945	Downregulated	Resting Teff
ENSG00000158470.5	0.66023	0.890097	Upregulated	Resting Teff
ENSG00000132825.7	0.619721	-0.531153	Discordant	Resting Teff
ENSG00000171858.18	-0.466706	-0.375069	Downregulated	Resting Teff
ENSG00000197457.10	-0.642887	-2.21715	Downregulated	Resting Teff
ENSG00000101152.11	-0.646745	-0.681723	Downregulated	Resting Teff
ENSG00000203880.13	-0.443128	-1.47266	Downregulated	Resting Teff
ENSG00000155307.19	0.545742	-0.421566	Discordant	Resting Teff
ENSG00000180530.11	0.530868	-1.20497	Discordant	Resting Teff
ENSG00000234883.7	0.9215	3.68223	Upregulated	Resting Teff
ENSG00000159110.22	0.318941	-1.50695	Discordant	Resting Teff
ENSG00000159131.17	-0.632959	0.821363	Discordant	Resting Teff
ENSG00000159200.18	-1.17088	-0.676925	Downregulated	Resting Teff
ENSG00000157557.13	0.597977	1.19275	Upregulated	Resting Teff
ENSG00000183486.14	0.721282	0.678591	Upregulated	Resting Teff
ENSG00000157601.15	0.847641	2.66412	Upregulated	Resting Teff
ENSG00000183255.12	0.432102	-0.368876	Discordant	Resting Teff
ENSG00000227039.8	0.695432	-1.68646	Discordant	Resting Teff
ENSG00000093072.19	1.02482	-3.67173	Discordant	Resting Teff
ENSG00000099901.17	-0.540632	0.991405	Discordant	Resting Teff
ENSG00000274422.1	0.730002	-1.54266	Discordant	Resting Teff
ENSG00000250479.9	-0.86109	0.759999	Discordant	Resting Teff
ENSG00000225783.9	-0.54348	-1.53795	Downregulated	Resting Teff
ENSG00000133422.14	-1.0489	-0.809431	Downregulated	Resting Teff
ENSG00000100353.18	-0.352159	0.259023	Discordant	Resting Teff
ENSG00000100060.18	-0.857577	-1.12359	Downregulated	Resting Teff
ENSG00000100097.12	0.378765	0.707295	Upregulated	Resting Teff
ENSG00000100242.16	-0.439981	-1.98115	Downregulated	Resting Teff
ENSG00000100316.16	-0.319272	0.19258	Discordant	Resting Teff
ENSG00000100354.21	0.381798	-0.792882	Discordant	Resting Teff
ENSG00000100393.14	0.291643	-0.376457	Discordant	Resting Teff
ENSG00000100138.15	-0.325813	0.289966	Discordant	Resting Teff
ENSG00000100304.13	-1.34645	1.2712	Discordant	Resting Teff
ENSG00000087842.11	2.96859	3.07669	Upregulated	Resting Teff
ENSG00000169239.13	-0.590718	-1.64066	Downregulated	Resting Teff
ENSG00000177189.14	-0.457208	-1.71338	Downregulated	Resting Teff
ENSG00000102172.16	0.413252	0.998703	Upregulated	Resting Teff
ENSG00000102174.10	1.0789	0.894651	Upregulated	Resting Teff
ENSG00000165169.11	0.755041	0.825755	Upregulated	Resting Teff
ENSG00000124486.14	0.301996	-0.219674	Discordant	Resting Teff
ENSG00000065923.10	1.23618	1.77475	Upregulated	Resting Teff
ENSG00000017483.16	-2.00061	1.30751	Discordant	Resting Teff
ENSG00000147155.11	-0.496945	0.872638	Discordant	Resting Teff
ENSG00000102317.18	-0.403693	-0.35655	Downregulated	Resting Teff
ENSG00000102096.9	-0.715394	0.794669	Discordant	Resting Teff
ENSG00000243279.4	-1.21386	-0.870973	Downregulated	Resting Teff
ENSG00000068394.11	-0.996231	-1.10946	Downregulated	Resting Teff
ENSG00000204131.10	-1.86284	-4.08713	Downregulated	Resting Teff
ENSG00000198034.11	-0.443118	-0.290851	Downregulated	Resting Teff
ENSG00000230590.13	0.460398	-0.795726	Discordant	Resting Teff
ENSG00000085224.23	0.260186	-0.378644	Discordant	Resting Teff
ENSG00000102144.15	0.482304	1.42299	Upregulated	Resting Teff
ENSG00000078589.13	-0.419289	-1.21975	Downregulated	Resting Teff
ENSG00000131171.13	0.496823	-0.578167	Discordant	Resting Teff
ENSG00000102401.20	0.372526	0.511826	Upregulated	Resting Teff
ENSG00000166681.14	-0.605559	-0.807124	Downregulated	Resting Teff
ENSG00000123562.18	0.363678	1.30991	Upregulated	Resting Teff
ENSG00000101842.14	-2.27438	-7.18572	Downregulated	Resting Teff
ENSG00000102024.19	2.35851	2.26567	Upregulated	Resting Teff
ENSG00000147251.16	-0.288873	-1.19241	Downregulated	Resting Teff
ENSG00000125354.24	0.278531	-0.23745	Discordant	Resting Teff
ENSG00000198918.8	-0.328758	-0.321361	Downregulated	Resting Teff
ENSG00000005893.16	0.56265	-0.340029	Discordant	Resting Teff
ENSG00000125676.20	0.211736	0.24126	Upregulated	Resting Teff
ENSG00000009694.14	-1.03383	-3.70231	Downregulated	Resting Teff
ENSG00000134602.16	0.464079	0.248159	Upregulated	Resting Teff
ENSG00000156531.18	0.315101	0.670133	Upregulated	Resting Teff
ENSG00000029993.15	0.632004	0.447656	Upregulated	Resting Teff
ENSG00000198883.12	-2.77693	-3.36768	Downregulated	Resting Teff
ENSG00000262919.8	-0.770744	-0.954674	Downregulated	Resting Teff
ENSG00000260081.2	-3.781	-4.37574	Downregulated	Resting Teff
ENSG00000184216.15	-0.541032	0.303552	Discordant	Resting Teff
ENSG00000196924.19	-0.441053	-0.387149	Downregulated	Resting Teff
ENSG00000147403.18	-0.658931	-0.368943	Downregulated	Resting Teff
ENSG00000130830.15	1.03737	0.802406	Upregulated	Resting Teff
ENSG00000289707.1	-2.16714	-2.01825	Downregulated	Resting Teff
ENSG00000211459.2	-0.323125	-0.216181	Downregulated	Resting Teff
ENSG00000210082.2	-0.17408	-0.392351	Downregulated	Resting Teff
ENSG00000198804.2	-0.296192	-0.155954	Downregulated	Resting Teff
ENSG00000198712.1	-0.305755	-0.267718	Downregulated	Resting Teff
ENSG00000228253.1	-0.274537	-0.364858	Downregulated	Resting Teff
ENSG00000198899.2	-0.363467	-0.289449	Downregulated	Resting Teff
ENSG00000198938.2	-0.293146	-0.205549	Downregulated	Resting Teff
ENSG00000198840.2	-0.281336	-0.154995	Downregulated	Resting Teff
ENSG00000198886.2	-0.257146	0.221758	Discordant	Resting Teff
ENSG00000198727.2	-0.451708	-0.601913	Downregulated	Resting Teff
ENSG00000217801.12	-0.681475	3.29657	Discordant	Stimulated Teff
ENSG00000186891.14	-0.920366	2.01035	Discordant	Stimulated Teff
ENSG00000186827.12	-1.21608	3.21195	Discordant	Stimulated Teff
ENSG00000078808.20	-0.302686	0.822332	Discordant	Stimulated Teff
ENSG00000078369.18	0.249542	0.282935	Upregulated	Stimulated Teff
ENSG00000116251.11	-0.455988	-0.321797	Downregulated	Stimulated Teff
ENSG00000142599.19	0.312662	-0.463404	Discordant	Stimulated Teff
ENSG00000171603.18	0.895277	-1.04184	Discordant	Stimulated Teff
ENSG00000054523.20	1.15229	0.311379	Upregulated	Stimulated Teff
ENSG00000120942.14	-0.538472	-0.410257	Downregulated	Stimulated Teff
ENSG00000177000.13	0.773231	-0.762099	Discordant	Stimulated Teff
ENSG00000116685.16	0.453494	-0.337966	Discordant	Stimulated Teff
ENSG00000120949.15	-1.02781	4.30547	Discordant	Stimulated Teff
ENSG00000157191.20	0.677305	-0.351973	Discordant	Stimulated Teff
ENSG00000169991.11	-0.693143	0.865933	Discordant	Stimulated Teff
ENSG00000053372.5	-0.54714	1.48916	Discordant	Stimulated Teff
ENSG00000053371.13	0.501742	0.469395	Upregulated	Stimulated Teff
ENSG00000077549.19	0.456901	-0.64144	Discordant	Stimulated Teff
ENSG00000127483.19	0.348151	-0.172445	Discordant	Stimulated Teff
ENSG00000142676.14	-0.34016	-0.332474	Downregulated	Stimulated Teff
ENSG00000020633.19	-0.317695	0.313418	Discordant	Stimulated Teff
ENSG00000117632.23	0.198449	0.295804	Upregulated	Stimulated Teff
ENSG00000169442.9	-0.326931	-2.41443	Downregulated	Stimulated Teff
ENSG00000130770.18	0.324803	0.367142	Upregulated	Stimulated Teff
ENSG00000130766.5	-1.03848	1.02573	Discordant	Stimulated Teff
ENSG00000180198.17	-0.507244	1.02427	Discordant	Stimulated Teff
ENSG00000116514.17	-0.891674	1.66048	Discordant	Stimulated Teff
ENSG00000197056.11	1.27437	-1.93004	Discordant	Stimulated Teff
ENSG00000116560.12	-0.203275	0.30825	Discordant	Stimulated Teff
ENSG00000126067.12	0.297611	0.323213	Upregulated	Stimulated Teff
ENSG00000134698.11	0.666833	-2.10751	Discordant	Stimulated Teff
ENSG00000127603.32	0.195366	-0.598317	Discordant	Stimulated Teff
ENSG00000090621.15	-0.302762	0.538679	Discordant	Stimulated Teff
ENSG00000131236.18	0.363324	-0.413244	Discordant	Stimulated Teff
ENSG00000084070.12	-0.294199	0.68048	Discordant	Stimulated Teff
ENSG00000177181.15	0.79307	4.50217	Upregulated	Stimulated Teff
ENSG00000117395.13	-0.729727	1.09148	Discordant	Stimulated Teff
ENSG00000123080.12	1.09071	-1.09063	Discordant	Stimulated Teff
ENSG00000123091.5	-0.683327	1.03853	Discordant	Stimulated Teff
ENSG00000157193.18	0.367729	0.701409	Upregulated	Stimulated Teff
ENSG00000116221.15	-0.498619	0.725918	Discordant	Stimulated Teff
ENSG00000177606.8	-1.71116	2.41191	Discordant	Stimulated Teff
ENSG00000134709.13	-1.01991	0.642053	Discordant	Stimulated Teff
ENSG00000116641.18	0.943796	0.92274	Upregulated	Stimulated Teff
ENSG00000079739.17	0.543961	1.06524	Upregulated	Stimulated Teff
ENSG00000184588.18	0.988894	-0.797116	Discordant	Stimulated Teff
ENSG00000116717.13	-0.792279	1.77788	Discordant	Stimulated Teff
ENSG00000116761.12	-1.26829	3.48763	Discordant	Stimulated Teff
ENSG00000271992.1	-1.49545	3.51287	Discordant	Stimulated Teff
ENSG00000142875.20	1.073	-2.5117	Discordant	Stimulated Teff
ENSG00000117133.11	-0.357501	0.29371	Discordant	Stimulated Teff
ENSG00000143013.13	0.699866	-0.383206	Discordant	Stimulated Teff
ENSG00000213516.10	0.38617	0.290325	Upregulated	Stimulated Teff
ENSG00000117226.12	1.40077	-2.02969	Discordant	Stimulated Teff
ENSG00000117228.11	1.1845	-1.25211	Discordant	Stimulated Teff
ENSG00000162654.9	1.29777	-1.94064	Discordant	Stimulated Teff
ENSG00000067334.14	-0.318515	0.255369	Discordant	Stimulated Teff
ENSG00000137962.13	-2.64707	4.30597	Discordant	Stimulated Teff
ENSG00000137996.13	-0.4892	0.434055	Discordant	Stimulated Teff
ENSG00000233184.9	-1.03081	-1.88969	Downregulated	Stimulated Teff
ENSG00000031698.13	-0.52769	0.429117	Discordant	Stimulated Teff
ENSG00000065135.12	-0.42049	0.241311	Discordant	Stimulated Teff
ENSG00000184371.14	-1.66219	2.08767	Discordant	Stimulated Teff
ENSG00000168710.18	-0.390942	1.08799	Discordant	Stimulated Teff
ENSG00000116396.15	-0.944357	1.55134	Discordant	Stimulated Teff
ENSG00000162775.17	-0.317492	0.579809	Discordant	Stimulated Teff
ENSG00000143119.14	0.224354	-0.572578	Discordant	Stimulated Teff
ENSG00000121931.16	-0.566947	0.438	Discordant	Stimulated Teff
ENSG00000162777.17	-0.430659	-0.355615	Downregulated	Stimulated Teff
ENSG00000064886.14	1.86305	-1.22342	Discordant	Stimulated Teff
ENSG00000143110.12	2.5637	-2.96855	Discordant	Stimulated Teff
ENSG00000116473.15	-0.64633	1.02183	Discordant	Stimulated Teff
ENSG00000155380.13	-0.331815	0.952989	Discordant	Stimulated Teff
ENSG00000116793.16	1.55026	-1.03544	Discordant	Stimulated Teff
ENSG00000116752.6	-0.401915	0.497814	Discordant	Stimulated Teff
ENSG00000134198.10	2.23858	-2.50214	Discordant	Stimulated Teff
ENSG00000143061.18	-1.32886	4.79129	Discordant	Stimulated Teff
ENSG00000065183.16	-0.422204	0.679971	Discordant	Stimulated Teff
ENSG00000116874.12	-0.684897	0.343861	Discordant	Stimulated Teff
ENSG00000143067.5	-2.45603	4.88259	Discordant	Stimulated Teff
ENSG00000092621.13	-0.978428	2.5707	Discordant	Stimulated Teff
ENSG00000265972.6	-0.646762	-1.74521	Downregulated	Stimulated Teff
ENSG00000014914.21	-2.20345	1.66903	Discordant	Stimulated Teff
ENSG00000264522.6	-0.81039	1.53128	Discordant	Stimulated Teff
ENSG00000023902.14	0.649317	-0.922873	Discordant	Stimulated Teff
ENSG00000143401.15	-0.205183	0.616784	Discordant	Stimulated Teff
ENSG00000143384.14	-0.422112	-0.267784	Downregulated	Stimulated Teff
ENSG00000143457.11	-0.519283	0.509737	Discordant	Stimulated Teff
ENSG00000163131.12	0.77091	-1.24865	Discordant	Stimulated Teff
ENSG00000143375.15	-4.17926	2.51405	Discordant	Stimulated Teff
ENSG00000143554.14	1.62857	-1.43147	Discordant	Stimulated Teff
ENSG00000143515.20	-0.768434	-1.95537	Downregulated	Stimulated Teff
ENSG00000160712.13	0.537508	-1.22108	Discordant	Stimulated Teff
ENSG00000169241.19	0.700843	1.07646	Upregulated	Stimulated Teff
ENSG00000179085.8	0.854416	-0.615999	Discordant	Stimulated Teff
ENSG00000132718.9	-0.794071	0.50039	Discordant	Stimulated Teff
ENSG00000143622.11	-0.680248	0.659349	Discordant	Stimulated Teff
ENSG00000160789.24	-0.911895	2.54375	Discordant	Stimulated Teff
ENSG00000160818.17	-0.747747	0.680679	Discordant	Stimulated Teff
ENSG00000027869.12	-0.963063	1.11955	Discordant	Stimulated Teff
ENSG00000163564.15	0.61812	-2.31958	Discordant	Stimulated Teff
ENSG00000163565.20	0.31305	-0.185364	Discordant	Stimulated Teff
ENSG00000289721.1	-2.07315	5.20505	Discordant	Stimulated Teff
ENSG00000163568.16	-1.59803	1.95468	Discordant	Stimulated Teff
ENSG00000162734.13	0.677225	0.628885	Upregulated	Stimulated Teff
ENSG00000132716.19	0.414674	-0.504211	Discordant	Stimulated Teff
ENSG00000122218.17	-0.346088	0.339087	Discordant	Stimulated Teff
ENSG00000122224.18	2.24742	-3.86409	Discordant	Stimulated Teff
ENSG00000215845.11	0.415517	0.392457	Upregulated	Stimulated Teff
ENSG00000117143.14	-0.679336	1.19634	Discordant	Stimulated Teff
ENSG00000198821.12	0.40253	-0.594512	Discordant	Stimulated Teff
ENSG00000188404.10	1.37199	-2.99832	Discordant	Stimulated Teff
ENSG00000010165.20	-0.482739	0.789498	Discordant	Stimulated Teff
ENSG00000185278.16	0.698047	-1.3926	Discordant	Stimulated Teff
ENSG00000235750.10	0.417592	-0.557436	Discordant	Stimulated Teff
ENSG00000186283.14	0.650085	-0.50932	Discordant	Stimulated Teff
ENSG00000135828.11	0.922706	-1.33964	Discordant	Stimulated Teff
ENSG00000143333.7	-0.888824	5.0258	Discordant	Stimulated Teff
ENSG00000162704.16	0.641552	-0.456179	Discordant	Stimulated Teff
ENSG00000135842.17	0.617446	-1.13835	Discordant	Stimulated Teff
ENSG00000116679.16	-0.409801	1.27102	Discordant	Stimulated Teff
ENSG00000116690.13	-3.99902	1.25944	Discordant	Stimulated Teff
ENSG00000073756.13	-2.69855	5.07796	Discordant	Stimulated Teff
ENSG00000090104.12	0.939724	1.11342	Upregulated	Stimulated Teff
ENSG00000116750.14	-0.371887	0.971439	Discordant	Stimulated Teff
ENSG00000213047.13	0.542597	-0.785841	Discordant	Stimulated Teff
ENSG00000081237.21	0.437608	-0.900623	Discordant	Stimulated Teff
ENSG00000162702.8	0.582217	-0.495147	Discordant	Stimulated Teff
ENSG00000159388.6	-0.412444	-0.539482	Downregulated	Stimulated Teff
ENSG00000133069.17	-1.96668	1.55899	Discordant	Stimulated Teff
ENSG00000158711.14	0.271763	-0.444135	Discordant	Stimulated Teff
ENSG00000069275.13	0.29762	0.212713	Upregulated	Stimulated Teff
ENSG00000117280.13	0.608608	-1.09938	Discordant	Stimulated Teff
ENSG00000133065.11	1.01012	0.835344	Upregulated	Stimulated Teff
ENSG00000143479.18	-1.35964	1.6712	Discordant	Stimulated Teff
ENSG00000162889.11	0.468878	-0.268418	Discordant	Stimulated Teff
ENSG00000136634.7	-5.00557	4.73436	Discordant	Stimulated Teff
ENSG00000162894.12	-0.833766	-3.15447	Downregulated	Stimulated Teff
ENSG00000227591.6	-4.11844	3.58479	Discordant	Stimulated Teff
ENSG00000123689.6	-1.96807	4.82672	Discordant	Stimulated Teff
ENSG00000117594.10	-3.69642	2.64993	Discordant	Stimulated Teff
ENSG00000009790.15	0.249078	-1.01201	Discordant	Stimulated Teff
ENSG00000082512.15	0.525918	-1.11279	Discordant	Stimulated Teff
ENSG00000162772.17	-1.52554	4.5205	Discordant	Stimulated Teff
ENSG00000174606.14	0.446906	-0.922661	Discordant	Stimulated Teff
ENSG00000152104.12	-1.97736	1.96177	Discordant	Stimulated Teff
ENSG00000092978.11	0.520713	-0.806348	Discordant	Stimulated Teff
ENSG00000136628.18	-0.213517	0.710645	Discordant	Stimulated Teff
ENSG00000143514.18	0.427731	0.509702	Upregulated	Stimulated Teff
ENSG00000143815.15	-0.345487	-0.195408	Downregulated	Stimulated Teff
ENSG00000242861.1	0.563017	-1.90921	Discordant	Stimulated Teff
ENSG00000143811.20	0.416344	0.398223	Upregulated	Stimulated Teff
ENSG00000143776.20	-0.808099	1.18387	Discordant	Stimulated Teff
ENSG00000168118.12	0.450275	-0.831011	Discordant	Stimulated Teff
ENSG00000143674.11	0.816013	3.50587	Upregulated	Stimulated Teff
ENSG00000135750.15	0.541357	1.666	Upregulated	Stimulated Teff
ENSG00000183780.13	1.14135	2.56733	Upregulated	Stimulated Teff
ENSG00000168275.16	-0.503533	0.644279	Discordant	Stimulated Teff
ENSG00000168264.11	-0.729717	0.850625	Discordant	Stimulated Teff
ENSG00000238005.5	-1.07568	4.51381	Discordant	Stimulated Teff
ENSG00000116977.19	0.306187	-0.410448	Discordant	Stimulated Teff
ENSG00000119285.11	-0.4072	0.285479	Discordant	Stimulated Teff
ENSG00000143702.16	0.508939	0.669309	Upregulated	Stimulated Teff
ENSG00000117020.19	0.793657	-1.09721	Discordant	Stimulated Teff
ENSG00000179456.12	0.927892	-2.02343	Discordant	Stimulated Teff
ENSG00000143727.16	-0.441729	0.270858	Discordant	Stimulated Teff
ENSG00000189292.16	-4.55189	6.11611	Discordant	Stimulated Teff
ENSG00000229727.7	-1.95263	2.97936	Discordant	Stimulated Teff
ENSG00000115738.10	-2.26793	1.29963	Discordant	Stimulated Teff
ENSG00000134308.14	-0.258564	0.597237	Discordant	Stimulated Teff
ENSG00000171848.16	-0.251599	1.12169	Discordant	Stimulated Teff
ENSG00000115758.14	-0.981309	1.23715	Discordant	Stimulated Teff
ENSG00000115761.17	-0.456747	0.471319	Discordant	Stimulated Teff
ENSG00000143870.13	0.24524	0.971838	Upregulated	Stimulated Teff
ENSG00000162976.13	0.529572	-0.992611	Discordant	Stimulated Teff
ENSG00000134324.12	0.727219	-0.49531	Discordant	Stimulated Teff
ENSG00000079785.16	-0.305347	0.545475	Discordant	Stimulated Teff
ENSG00000163029.16	0.376211	-0.396794	Discordant	Stimulated Teff
ENSG00000143878.10	-3.21991	5.6417	Discordant	Stimulated Teff
ENSG00000119778.15	0.429289	-1.10311	Discordant	Stimulated Teff
ENSG00000143970.18	0.69101	-0.818535	Discordant	Stimulated Teff
ENSG00000115241.11	-0.297803	0.381136	Discordant	Stimulated Teff
ENSG00000171174.15	-0.758891	1.98013	Discordant	Stimulated Teff
ENSG00000075426.12	-1.06177	1.90918	Discordant	Stimulated Teff
ENSG00000270640.1	-1.47261	1.78724	Discordant	Stimulated Teff
ENSG00000163811.12	-0.52127	0.637193	Discordant	Stimulated Teff
ENSG00000213626.13	-0.395246	-1.16106	Downregulated	Stimulated Teff
ENSG00000115816.15	-0.395325	0.311564	Discordant	Stimulated Teff
ENSG00000143891.17	-0.631638	0.576123	Discordant	Stimulated Teff
ENSG00000115904.15	0.45828	-1.82299	Discordant	Stimulated Teff
ENSG00000143924.19	0.296087	-0.926879	Discordant	Stimulated Teff
ENSG00000152518.8	-0.852098	-1.16322	Downregulated	Stimulated Teff
ENSG00000152527.14	-2.4923	2.77749	Discordant	Stimulated Teff
ENSG00000138036.18	-1.61903	3.05046	Discordant	Stimulated Teff
ENSG00000138095.20	-0.456848	1.04	Discordant	Stimulated Teff
ENSG00000171132.14	-0.821852	2.62988	Discordant	Stimulated Teff
ENSG00000116016.14	-2.90491	3.76304	Discordant	Stimulated Teff
ENSG00000068878.15	0.440131	-1.23544	Discordant	Stimulated Teff
ENSG00000143947.15	-0.239726	-0.277212	Downregulated	Stimulated Teff
ENSG00000138035.15	-0.697957	0.964834	Discordant	Stimulated Teff
ENSG00000115392.13	0.408883	0.910017	Upregulated	Stimulated Teff
ENSG00000173209.23	0.535304	-0.807291	Discordant	Stimulated Teff
ENSG00000170264.13	-0.820447	1.60063	Discordant	Stimulated Teff
ENSG00000115484.15	-0.41939	0.850637	Discordant	Stimulated Teff
ENSG00000138071.15	0.382989	-0.232774	Discordant	Stimulated Teff
ENSG00000221823.11	0.297722	-0.205534	Discordant	Stimulated Teff
ENSG00000163219.12	0.766712	-1.31687	Discordant	Stimulated Teff
ENSG00000198380.13	-0.362755	1.17963	Discordant	Stimulated Teff
ENSG00000035141.8	-0.345877	0.455999	Discordant	Stimulated Teff
ENSG00000135624.17	-0.297913	1.16015	Discordant	Stimulated Teff
ENSG00000124356.17	-0.299991	0.781912	Discordant	Stimulated Teff
ENSG00000152291.15	0.406869	-0.330543	Discordant	Stimulated Teff
ENSG00000042493.16	0.719004	-0.562484	Discordant	Stimulated Teff
ENSG00000115523.17	-3.35501	-0.950215	Downregulated	Stimulated Teff
ENSG00000115525.18	0.998066	-1.06692	Discordant	Stimulated Teff
ENSG00000132300.19	-0.308369	0.323113	Discordant	Stimulated Teff
ENSG00000222041.13	0.459902	-1.17623	Discordant	Stimulated Teff
ENSG00000084090.14	-0.399731	0.390805	Discordant	Stimulated Teff
ENSG00000198885.10	-0.65706	0.375437	Discordant	Stimulated Teff
ENSG00000196843.17	-0.729506	2.35507	Discordant	Stimulated Teff
ENSG00000071073.13	0.363237	-1.53408	Discordant	Stimulated Teff
ENSG00000158417.11	-0.482694	0.625438	Discordant	Stimulated Teff
ENSG00000144218.21	-2.64137	-1.19047	Downregulated	Stimulated Teff
ENSG00000071082.11	-0.27392	-0.431085	Downregulated	Stimulated Teff
ENSG00000163162.9	-0.482752	-1.03659	Downregulated	Stimulated Teff
ENSG00000071054.17	0.77619	-1.34719	Discordant	Stimulated Teff
ENSG00000115607.10	2.41524	-2.18862	Discordant	Stimulated Teff
ENSG00000115652.15	0.445583	-0.65612	Discordant	Stimulated Teff
ENSG00000169756.17	-0.548527	-0.328959	Downregulated	Stimulated Teff
ENSG00000240350.3	1.08038	1.27089	Upregulated	Stimulated Teff
ENSG00000125630.16	-0.756729	0.371465	Discordant	Stimulated Teff
ENSG00000115008.6	-2.18472	5.62019	Discordant	Stimulated Teff
ENSG00000136689.20	-1.03009	4.87939	Discordant	Stimulated Teff
ENSG00000125637.16	-0.387384	0.445559	Discordant	Stimulated Teff
ENSG00000088205.13	-0.31069	0.718316	Discordant	Stimulated Teff
ENSG00000125629.16	-0.565234	2.11737	Discordant	Stimulated Teff
ENSG00000155368.18	0.221283	0.68001	Upregulated	Stimulated Teff
ENSG00000155438.12	-0.566947	0.397798	Discordant	Stimulated Teff
ENSG00000169967.17	0.266804	-0.365903	Discordant	Stimulated Teff
ENSG00000136710.10	0.436732	-0.395784	Discordant	Stimulated Teff
ENSG00000136718.10	-0.569423	0.591763	Discordant	Stimulated Teff
ENSG00000076003.5	-0.297469	1.11301	Discordant	Stimulated Teff
ENSG00000115866.11	-0.227044	1.13599	Discordant	Stimulated Teff
ENSG00000121966.8	-0.490708	1.43314	Discordant	Stimulated Teff
ENSG00000144228.9	0.582376	-0.661585	Discordant	Stimulated Teff
ENSG00000075884.14	0.744038	-1.17086	Discordant	Stimulated Teff
ENSG00000168280.18	-0.890986	0.439538	Discordant	Stimulated Teff
ENSG00000123609.11	0.524805	-0.299309	Discordant	Stimulated Teff
ENSG00000162980.17	-0.324128	0.440867	Discordant	Stimulated Teff
ENSG00000115159.16	0.717097	0.487272	Upregulated	Stimulated Teff
ENSG00000115165.10	-1.14637	1.31608	Discordant	Stimulated Teff
ENSG00000153250.21	1.41142	-1.25141	Discordant	Stimulated Teff
ENSG00000115233.12	-0.320615	1.19813	Discordant	Stimulated Teff
ENSG00000197635.11	0.731259	0.29397	Upregulated	Stimulated Teff
ENSG00000198586.14	0.529173	-0.721531	Discordant	Stimulated Teff
ENSG00000091436.17	1.25786	1.1444	Upregulated	Stimulated Teff
ENSG00000163328.14	0.761592	-2.73375	Discordant	Stimulated Teff
ENSG00000128656.15	1.92592	-1.75852	Discordant	Stimulated Teff
ENSG00000155657.29	1.40326	-2.43985	Discordant	Stimulated Teff
ENSG00000163492.16	1.62819	-1.52824	Discordant	Stimulated Teff
ENSG00000234663.7	0.816477	-1.1578	Discordant	Stimulated Teff
ENSG00000115232.14	-0.582198	-1.50124	Downregulated	Stimulated Teff
ENSG00000065548.18	-0.269059	0.42099	Discordant	Stimulated Teff
ENSG00000115368.10	-0.358692	0.624462	Discordant	Stimulated Teff
ENSG00000138378.19	0.947212	-0.697221	Discordant	Stimulated Teff
ENSG00000144381.18	-0.443142	1.71153	Discordant	Stimulated Teff
ENSG00000115541.11	-0.461611	1.56994	Discordant	Stimulated Teff
ENSG00000196141.14	0.33834	1.30566	Upregulated	Stimulated Teff
ENSG00000163535.18	-0.326503	1.05343	Discordant	Stimulated Teff
ENSG00000082153.18	-0.477856	0.432382	Discordant	Stimulated Teff
ENSG00000013441.17	-0.462255	-0.703882	Downregulated	Stimulated Teff
ENSG00000115942.9	-0.297951	0.641355	Discordant	Stimulated Teff
ENSG00000003402.21	-0.5378	0.446714	Discordant	Stimulated Teff
ENSG00000055044.11	-0.544377	0.770462	Discordant	Stimulated Teff
ENSG00000204217.16	0.603506	-0.436579	Discordant	Stimulated Teff
ENSG00000138442.11	-0.561813	0.743437	Discordant	Stimulated Teff
ENSG00000178562.18	-0.437777	-0.421643	Downregulated	Stimulated Teff
ENSG00000163599.18	-1.87333	2.29394	Discordant	Stimulated Teff
ENSG00000163600.13	-0.370412	1.081	Discordant	Stimulated Teff
ENSG00000114942.14	-0.672808	-0.161522	Downregulated	Stimulated Teff
ENSG00000118263.15	-1.46193	0.780375	Discordant	Stimulated Teff
ENSG00000138413.14	0.881558	0.779384	Upregulated	Stimulated Teff
ENSG00000030419.17	-0.618964	1.19498	Discordant	Stimulated Teff
ENSG00000138376.11	0.297675	0.45364	Upregulated	Stimulated Teff
ENSG00000115457.10	-1.13882	3.20297	Discordant	Stimulated Teff
ENSG00000135905.21	0.700094	-0.933534	Discordant	Stimulated Teff
ENSG00000153827.14	0.279159	-0.353543	Discordant	Stimulated Teff
ENSG00000079263.19	-0.290462	0.327706	Discordant	Stimulated Teff
ENSG00000135932.12	-0.421707	0.37592	Discordant	Stimulated Teff
ENSG00000115053.17	-0.300766	0.751637	Discordant	Stimulated Teff
ENSG00000163359.17	-3.30671	3.25439	Discordant	Stimulated Teff
ENSG00000124831.20	-0.534392	0.471212	Discordant	Stimulated Teff
ENSG00000134107.5	-0.877523	2.31385	Discordant	Stimulated Teff
ENSG00000134108.14	-0.624634	0.31953	Discordant	Stimulated Teff
ENSG00000134072.11	-0.67709	1.7187	Discordant	Stimulated Teff
ENSG00000241553.13	0.292244	-0.344764	Discordant	Stimulated Teff
ENSG00000163704.12	-2.0591	1.1653	Discordant	Stimulated Teff
ENSG00000180385.10	-0.977778	1.69969	Discordant	Stimulated Teff
ENSG00000144560.16	0.57719	0.430245	Upregulated	Stimulated Teff
ENSG00000144713.13	-0.391932	-0.26132	Downregulated	Stimulated Teff
ENSG00000225733.8	0.460991	-0.429157	Discordant	Stimulated Teff
ENSG00000131370.16	-0.588161	-0.652067	Downregulated	Stimulated Teff
ENSG00000182568.18	-1.08149	0.676945	Discordant	Stimulated Teff
ENSG00000114166.8	0.59796	-0.540272	Discordant	Stimulated Teff
ENSG00000077097.17	0.320967	-0.371412	Discordant	Stimulated Teff
ENSG00000151092.18	-0.503101	1.07807	Discordant	Stimulated Teff
ENSG00000163512.14	-0.430332	0.584559	Discordant	Stimulated Teff
ENSG00000144642.22	2.20578	1.47849	Upregulated	Stimulated Teff
ENSG00000163513.19	0.535285	-1.04985	Discordant	Stimulated Teff
ENSG00000144645.16	-0.924531	5.27398	Discordant	Stimulated Teff
ENSG00000091317.8	0.329867	0.296588	Upregulated	Stimulated Teff
ENSG00000168016.15	1.39178	-2.61887	Discordant	Stimulated Teff
ENSG00000178567.8	0.377186	-0.795619	Discordant	Stimulated Teff
ENSG00000093167.18	0.522847	-0.323996	Discordant	Stimulated Teff
ENSG00000188846.14	-0.282383	-0.165202	Downregulated	Stimulated Teff
ENSG00000093183.14	0.558199	-0.621037	Discordant	Stimulated Teff
ENSG00000163818.20	-1.56777	-1.41398	Downregulated	Stimulated Teff
ENSG00000172215.6	-2.73803	-1.42134	Downregulated	Stimulated Teff
ENSG00000121807.7	-2.45906	-2.32988	Downregulated	Stimulated Teff
ENSG00000173473.11	-0.273638	0.271753	Discordant	Stimulated Teff
ENSG00000164054.17	0.398568	-0.729572	Discordant	Stimulated Teff
ENSG00000114302.16	-0.310422	-0.27673	Downregulated	Stimulated Teff
ENSG00000177479.20	-0.508925	0.513744	Discordant	Stimulated Teff
ENSG00000178035.13	-0.731823	1.69142	Discordant	Stimulated Teff
ENSG00000172053.18	-0.411321	-0.395578	Downregulated	Stimulated Teff
ENSG00000088543.15	-1.35858	1.70997	Discordant	Stimulated Teff
ENSG00000114735.10	-1.70897	2.12609	Discordant	Stimulated Teff
ENSG00000114737.16	-1.26628	2.33109	Discordant	Stimulated Teff
ENSG00000114738.11	-0.545883	1.02219	Discordant	Stimulated Teff
ENSG00000163938.17	-0.278625	1.15267	Discordant	Stimulated Teff
ENSG00000163935.14	0.439663	-0.709717	Discordant	Stimulated Teff
ENSG00000016391.11	-1.70255	1.11634	Discordant	Stimulated Teff
ENSG00000056736.10	-2.44728	1.124	Discordant	Stimulated Teff
ENSG00000113811.12	-0.35617	1.0262	Discordant	Stimulated Teff
ENSG00000163946.14	0.305461	-0.23556	Discordant	Stimulated Teff
ENSG00000163947.12	0.649365	-1.79657	Discordant	Stimulated Teff
ENSG00000163686.15	-1.63965	1.8625	Discordant	Stimulated Teff
ENSG00000168297.16	-0.460695	0.744802	Discordant	Stimulated Teff
ENSG00000163634.12	0.224059	0.265039	Upregulated	Stimulated Teff
ENSG00000163635.20	0.676797	-1.15425	Discordant	Stimulated Teff
ENSG00000144749.14	1.06955	-0.930576	Discordant	Stimulated Teff
ENSG00000163376.11	-1.09045	0.702062	Discordant	Stimulated Teff
ENSG00000114541.15	0.385584	0.759279	Upregulated	Stimulated Teff
ENSG00000114861.24	0.929418	-1.31168	Discordant	Stimulated Teff
ENSG00000163602.12	-0.575986	2.03476	Discordant	Stimulated Teff
ENSG00000163605.15	-0.26748	0.323815	Discordant	Stimulated Teff
ENSG00000080200.10	0.848488	0.441859	Upregulated	Stimulated Teff
ENSG00000154165.5	-2.0756	-2.78243	Downregulated	Stimulated Teff
ENSG00000184220.12	-0.421214	1.82446	Discordant	Stimulated Teff
ENSG00000154174.8	-0.378961	0.50461	Discordant	Stimulated Teff
ENSG00000114354.15	0.307404	0.934026	Upregulated	Stimulated Teff
ENSG00000174173.7	-0.582708	0.633271	Discordant	Stimulated Teff
ENSG00000114439.19	0.448349	-0.25037	Discordant	Stimulated Teff
ENSG00000114455.15	2.87885	2.03199	Upregulated	Stimulated Teff
ENSG00000163519.14	0.610604	-1.32162	Discordant	Stimulated Teff
ENSG00000177707.11	-1.09516	0.972931	Discordant	Stimulated Teff
ENSG00000153283.13	1.07854	-2.18717	Discordant	Stimulated Teff
ENSG00000177494.6	-1.61219	5.83211	Discordant	Stimulated Teff
ENSG00000114529.13	1.0447	2.03211	Upregulated	Stimulated Teff
ENSG00000174500.13	0.795893	0.421572	Upregulated	Stimulated Teff
ENSG00000091972.18	-0.902863	2.41783	Discordant	Stimulated Teff
ENSG00000151576.10	-0.531124	0.629413	Discordant	Stimulated Teff
ENSG00000176142.13	-0.726682	0.74464	Discordant	Stimulated Teff
ENSG00000163428.4	0.759349	-0.73856	Discordant	Stimulated Teff
ENSG00000065485.20	-0.885723	1.52196	Discordant	Stimulated Teff
ENSG00000175792.12	-0.445632	0.458863	Discordant	Stimulated Teff
ENSG00000114686.9	-0.500211	0.828458	Discordant	Stimulated Teff
ENSG00000144867.13	-0.764112	0.569791	Discordant	Stimulated Teff
ENSG00000155893.13	-0.77728	0.640819	Discordant	Stimulated Teff
ENSG00000155903.14	0.540446	-0.484078	Discordant	Stimulated Teff
ENSG00000181804.15	2.03094	-3.40058	Discordant	Stimulated Teff
ENSG00000144895.12	-0.327005	0.382381	Discordant	Stimulated Teff
ENSG00000152601.18	0.451339	-0.360959	Discordant	Stimulated Teff
ENSG00000169860.7	-2.4502	2.1084	Discordant	Stimulated Teff
ENSG00000114850.7	-0.41108	0.261034	Discordant	Stimulated Teff
ENSG00000169251.13	-0.408565	0.681114	Discordant	Stimulated Teff
ENSG00000163584.18	-0.895078	2.23203	Discordant	Stimulated Teff
ENSG00000154310.17	0.429138	-1.23103	Discordant	Stimulated Teff
ENSG00000114450.11	1.11895	1.14115	Upregulated	Stimulated Teff
ENSG00000163728.11	0.405102	-1.13052	Discordant	Stimulated Teff
ENSG00000058063.16	0.286298	-0.330624	Discordant	Stimulated Teff
ENSG00000175193.14	-0.58351	0.667444	Discordant	Stimulated Teff
ENSG00000073803.14	-0.751199	0.540669	Discordant	Stimulated Teff
ENSG00000188001.10	-1.00667	2.48516	Discordant	Stimulated Teff
ENSG00000163347.6	-4.41809	4.17187	Discordant	Stimulated Teff
ENSG00000185112.6	-0.875677	0.696087	Discordant	Stimulated Teff
ENSG00000114331.16	0.345986	-0.712021	Discordant	Stimulated Teff
ENSG00000072274.14	-0.286078	1.79276	Discordant	Stimulated Teff
ENSG00000075711.21	0.563719	-0.42136	Discordant	Stimulated Teff
ENSG00000122068.13	0.432425	-0.643023	Discordant	Stimulated Teff
ENSG00000159733.14	0.841506	-0.818609	Discordant	Stimulated Teff
ENSG00000087274.19	0.308523	-0.539799	Discordant	Stimulated Teff
ENSG00000087269.16	-0.550267	0.537218	Discordant	Stimulated Teff
ENSG00000132405.19	0.581122	-0.698213	Discordant	Stimulated Teff
ENSG00000168214.22	-1.18931	1.5022	Discordant	Stimulated Teff
ENSG00000109689.20	0.698779	-0.844014	Discordant	Stimulated Teff
ENSG00000047365.13	1.09538	-1.2455	Discordant	Stimulated Teff
ENSG00000181826.10	0.793769	-1.14573	Discordant	Stimulated Teff
ENSG00000065882.18	0.806459	-0.63379	Discordant	Stimulated Teff
ENSG00000109787.13	1.11511	-2.69532	Discordant	Stimulated Teff
ENSG00000174125.8	3.31587	-3.3561	Discordant	Stimulated Teff
ENSG00000121895.8	-0.828093	0.621445	Discordant	Stimulated Teff
ENSG00000109814.12	-0.534848	1.01323	Discordant	Stimulated Teff
ENSG00000163694.15	-0.969394	4.11656	Discordant	Stimulated Teff
ENSG00000145246.14	1.32359	-1.45877	Discordant	Stimulated Teff
ENSG00000074966.11	1.42612	-2.68794	Discordant	Stimulated Teff
ENSG00000075539.15	0.290818	-0.301878	Discordant	Stimulated Teff
ENSG00000226950.8	-1.19449	0.387188	Discordant	Stimulated Teff
ENSG00000134852.15	0.585265	-0.551381	Discordant	Stimulated Teff
ENSG00000128059.8	-0.480313	0.996234	Discordant	Stimulated Teff
ENSG00000174780.17	-0.53272	0.55994	Discordant	Stimulated Teff
ENSG00000018189.13	1.07637	-0.659023	Discordant	Stimulated Teff
ENSG00000132463.15	-0.200537	0.773774	Discordant	Stimulated Teff
ENSG00000169429.12	-1.35335	7.3961	Discordant	Stimulated Teff
ENSG00000138768.15	-0.372915	0.486885	Discordant	Stimulated Teff
ENSG00000169245.6	1.33836	3.09528	Upregulated	Stimulated Teff
ENSG00000138760.11	2.02386	-0.878074	Discordant	Stimulated Teff
ENSG00000138758.12	0.757072	-0.456158	Discordant	Stimulated Teff
ENSG00000118816.11	-0.218744	0.201147	Discordant	Stimulated Teff
ENSG00000169288.18	-0.833849	0.755777	Discordant	Stimulated Teff
ENSG00000163297.18	1.77765	-2.34178	Discordant	Stimulated Teff
ENSG00000152784.16	2.63733	-1.19677	Discordant	Stimulated Teff
ENSG00000145293.17	-0.492385	1.56369	Discordant	Stimulated Teff
ENSG00000145287.11	0.716731	-1.01029	Discordant	Stimulated Teff
ENSG00000163319.11	-0.262158	0.570774	Discordant	Stimulated Teff
ENSG00000138678.11	-1.06834	0.8358	Discordant	Stimulated Teff
ENSG00000163644.15	-0.572947	0.836149	Discordant	Stimulated Teff
ENSG00000138646.9	-1.35974	2.09788	Discordant	Stimulated Teff
ENSG00000138640.15	-0.999628	1.77827	Discordant	Stimulated Teff
ENSG00000185477.5	0.989116	-1.53108	Discordant	Stimulated Teff
ENSG00000070190.13	1.03315	-0.468032	Discordant	Stimulated Teff
ENSG00000145358.6	-2.83179	4.57589	Discordant	Stimulated Teff
ENSG00000138814.17	0.61563	-1.15091	Discordant	Stimulated Teff
ENSG00000138777.20	0.690264	0.366501	Upregulated	Stimulated Teff
ENSG00000138795.10	0.434772	-1.19268	Discordant	Stimulated Teff
ENSG00000109475.17	-0.410204	-0.375429	Downregulated	Stimulated Teff
ENSG00000198856.13	-0.328626	0.457099	Discordant	Stimulated Teff
ENSG00000005059.16	0.505232	-1.25943	Discordant	Stimulated Teff
ENSG00000205403.15	4.20269	3.33568	Upregulated	Stimulated Teff
ENSG00000109534.17	-0.718662	0.73797	Discordant	Stimulated Teff
ENSG00000170522.10	0.563409	0.673651	Upregulated	Stimulated Teff
ENSG00000073331.18	1.46285	-0.567214	Discordant	Stimulated Teff
ENSG00000145349.19	0.741229	-0.467526	Discordant	Stimulated Teff
ENSG00000275994.1	-1.70089	1.80022	Discordant	Stimulated Teff
ENSG00000109471.5	-1.23477	4.62898	Discordant	Stimulated Teff
ENSG00000138684.9	-1.34858	4.33265	Discordant	Stimulated Teff
ENSG00000287692.1	-4.35469	3.62152	Discordant	Stimulated Teff
ENSG00000151012.13	-0.997297	3.55488	Discordant	Stimulated Teff
ENSG00000153130.18	0.405716	0.706748	Upregulated	Stimulated Teff
ENSG00000164136.17	2.20211	-1.38945	Discordant	Stimulated Teff
ENSG00000109452.13	0.495902	-0.775824	Discordant	Stimulated Teff
ENSG00000170365.10	1.51546	2.15356	Upregulated	Stimulated Teff
ENSG00000170006.12	0.885147	-0.992348	Discordant	Stimulated Teff
ENSG00000256043.5	1.1397	-2.25173	Discordant	Stimulated Teff
ENSG00000052795.13	0.30508	1.09342	Upregulated	Stimulated Teff
ENSG00000129116.19	-0.59007	3.61779	Discordant	Stimulated Teff
ENSG00000168564.6	0.355778	-0.31175	Discordant	Stimulated Teff
ENSG00000164151.12	-0.330602	-0.38888	Downregulated	Stimulated Teff
ENSG00000133398.4	-0.334693	0.306245	Discordant	Stimulated Teff
ENSG00000056097.16	-0.31712	0.540047	Discordant	Stimulated Teff
ENSG00000113407.14	-0.47612	1.07026	Discordant	Stimulated Teff
ENSG00000168685.15	-1.60721	-3.97904	Downregulated	Stimulated Teff
ENSG00000164190.19	0.201156	-0.669735	Discordant	Stimulated Teff
ENSG00000197603.16	0.88582	-1.19833	Discordant	Stimulated Teff
ENSG00000082074.19	0.462036	-1.89166	Discordant	Stimulated Teff
ENSG00000132356.12	0.412713	-0.577859	Discordant	Stimulated Teff
ENSG00000145592.14	-0.385574	-0.409307	Downregulated	Stimulated Teff
ENSG00000287263.3	1.4427	-1.82521	Discordant	Stimulated Teff
ENSG00000177738.6	1.82927	-2.1278	Discordant	Stimulated Teff
ENSG00000177721.5	2.27353	-2.96618	Discordant	Stimulated Teff
ENSG00000215068.10	1.51863	-3.30331	Discordant	Stimulated Teff
ENSG00000112996.11	-0.527373	0.77022	Discordant	Stimulated Teff
ENSG00000170571.12	0.511412	-1.46951	Discordant	Stimulated Teff
ENSG00000151883.19	0.716218	-2.13333	Discordant	Stimulated Teff
ENSG00000213949.10	1.72537	-2.17746	Discordant	Stimulated Teff
ENSG00000178996.14	-0.495716	-0.791742	Downregulated	Stimulated Teff
ENSG00000145649.8	-0.769816	-0.542827	Downregulated	Stimulated Teff
ENSG00000039123.16	-0.35762	0.270922	Discordant	Stimulated Teff
ENSG00000113448.20	-0.945043	0.639371	Discordant	Stimulated Teff
ENSG00000164182.12	-0.66509	0.890816	Discordant	Stimulated Teff
ENSG00000068796.19	-1.34393	1.57565	Discordant	Stimulated Teff
ENSG00000153006.16	-0.547061	0.254552	Discordant	Stimulated Teff
ENSG00000153015.17	-0.363199	0.262082	Discordant	Stimulated Teff
ENSG00000112851.16	0.499893	-0.694995	Discordant	Stimulated Teff
ENSG00000145675.16	0.943367	-1.35602	Discordant	Stimulated Teff
ENSG00000134057.15	-0.318439	1.35814	Discordant	Stimulated Teff
ENSG00000134058.12	-0.634618	0.809751	Discordant	Stimulated Teff
ENSG00000085231.14	-0.536477	1.26265	Discordant	Stimulated Teff
ENSG00000113048.19	-0.401873	0.381368	Discordant	Stimulated Teff
ENSG00000145741.17	-0.250449	-0.272017	Downregulated	Stimulated Teff
ENSG00000164346.10	-0.31542	-0.264484	Downregulated	Stimulated Teff
ENSG00000113161.17	0.408935	1.21035	Upregulated	Stimulated Teff
ENSG00000145703.17	0.32069	-0.959842	Discordant	Stimulated Teff
ENSG00000181104.7	0.828464	-0.490361	Discordant	Stimulated Teff
ENSG00000164253.14	0.544631	1.30242	Upregulated	Stimulated Teff
ENSG00000145685.14	1.40943	2.87391	Upregulated	Stimulated Teff
ENSG00000152413.15	-0.610592	2.99697	Discordant	Stimulated Teff
ENSG00000186468.13	-0.353586	-0.209281	Downregulated	Stimulated Teff
ENSG00000145715.15	0.872404	-0.48747	Discordant	Stimulated Teff
ENSG00000153140.9	0.227778	0.860793	Upregulated	Stimulated Teff
ENSG00000113356.13	-1.75324	1.96404	Discordant	Stimulated Teff
ENSG00000164292.13	3.71417	-1.9127	Discordant	Stimulated Teff
ENSG00000173221.14	0.826085	-0.650208	Discordant	Stimulated Teff
ENSG00000118985.16	-0.34669	2.79393	Discordant	Stimulated Teff
ENSG00000153113.24	0.287404	-0.222957	Discordant	Stimulated Teff
ENSG00000164307.13	0.559801	-0.69572	Discordant	Stimulated Teff
ENSG00000164308.17	0.673815	-1.00205	Discordant	Stimulated Teff
ENSG00000113441.16	0.337444	-0.91767	Discordant	Stimulated Teff
ENSG00000145725.21	-0.372548	-0.607494	Downregulated	Stimulated Teff
ENSG00000145743.18	0.693625	-0.937527	Discordant	Stimulated Teff
ENSG00000152495.11	0.600214	-1.71161	Discordant	Stimulated Teff
ENSG00000164211.13	0.391229	2.34691	Upregulated	Stimulated Teff
ENSG00000134986.14	1.28298	0.717007	Upregulated	Stimulated Teff
ENSG00000145781.9	0.414879	0.475571	Upregulated	Stimulated Teff
ENSG00000172869.15	0.41526	-0.266857	Discordant	Stimulated Teff
ENSG00000164902.14	-0.253898	0.253493	Discordant	Stimulated Teff
ENSG00000164399.5	-3.62274	3.01211	Discordant	Stimulated Teff
ENSG00000164400.6	-4.36643	2.44468	Discordant	Stimulated Teff
ENSG00000113525.10	-4.52618	5.85647	Discordant	Stimulated Teff
ENSG00000169194.10	-2.04455	5.84815	Discordant	Stimulated Teff
ENSG00000113520.11	-2.81759	3.9758	Discordant	Stimulated Teff
ENSG00000164402.14	0.412883	0.495604	Upregulated	Stimulated Teff
ENSG00000113583.8	0.505134	0.684079	Upregulated	Stimulated Teff
ENSG00000081059.20	-1.1856	-2.00683	Downregulated	Stimulated Teff
ENSG00000119048.9	-0.325941	0.272987	Discordant	Stimulated Teff
ENSG00000164615.6	-0.428521	0.509677	Discordant	Stimulated Teff
ENSG00000120738.8	-0.838399	3.00077	Discordant	Stimulated Teff
ENSG00000120705.13	-0.507669	0.697862	Discordant	Stimulated Teff
ENSG00000113013.16	-0.571795	0.918852	Discordant	Stimulated Teff
ENSG00000044115.21	0.457794	1.2512	Upregulated	Stimulated Teff
ENSG00000281398.4	-1.16816	0.833914	Discordant	Stimulated Teff
ENSG00000170476.16	-1.77872	2.58399	Discordant	Stimulated Teff
ENSG00000170464.10	-0.622468	1.96337	Discordant	Stimulated Teff
ENSG00000184584.14	-0.913738	1.17597	Discordant	Stimulated Teff
ENSG00000131508.17	-0.242845	0.20627	Discordant	Stimulated Teff
ENSG00000131504.18	0.345537	-0.587516	Discordant	Stimulated Teff
ENSG00000186314.12	0.823415	1.54663	Upregulated	Stimulated Teff
ENSG00000113649.13	-0.223611	0.498684	Discordant	Stimulated Teff
ENSG00000145882.11	0.724192	-1.45191	Discordant	Stimulated Teff
ENSG00000070814.22	-0.647276	1.06308	Discordant	Stimulated Teff
ENSG00000164587.13	-0.328659	-0.488972	Downregulated	Stimulated Teff
ENSG00000132912.13	0.407115	0.397698	Upregulated	Stimulated Teff
ENSG00000113263.14	-0.354314	-0.523358	Downregulated	Stimulated Teff
ENSG00000135074.16	-0.62384	0.614029	Discordant	Stimulated Teff
ENSG00000164332.8	0.411312	-0.949536	Discordant	Stimulated Teff
ENSG00000164609.10	-0.264669	-0.271154	Downregulated	Stimulated Teff
ENSG00000164611.13	0.485754	0.787417	Upregulated	Stimulated Teff
ENSG00000072571.20	-0.255637	1.02976	Discordant	Stimulated Teff
ENSG00000181163.14	-0.250503	0.6285	Discordant	Stimulated Teff
ENSG00000048162.22	-0.758617	0.946983	Discordant	Stimulated Teff
ENSG00000146083.12	-0.338735	-1.07237	Downregulated	Stimulated Teff
ENSG00000169230.10	-0.511426	0.793228	Discordant	Stimulated Teff
ENSG00000127022.16	-0.320458	0.879085	Discordant	Stimulated Teff
ENSG00000287265.1	1.90576	-2.04315	Discordant	Stimulated Teff
ENSG00000112679.15	1.29192	-0.829057	Discordant	Stimulated Teff
ENSG00000137265.16	-0.725325	2.88385	Discordant	Stimulated Teff
ENSG00000272463.2	1.67219	-1.43438	Discordant	Stimulated Teff
ENSG00000021355.13	-0.270479	0.4354	Discordant	Stimulated Teff
ENSG00000124802.12	-0.79006	1.08567	Discordant	Stimulated Teff
ENSG00000111845.5	-0.603886	0.967127	Discordant	Stimulated Teff
ENSG00000111837.12	-1.25513	6.71976	Discordant	Stimulated Teff
ENSG00000111863.13	-0.700026	3.09086	Discordant	Stimulated Teff
ENSG00000145990.11	0.921891	1.26224	Upregulated	Stimulated Teff
ENSG00000225921.7	-0.272584	0.636128	Discordant	Stimulated Teff
ENSG00000008083.14	-0.517885	0.30504	Discordant	Stimulated Teff
ENSG00000124788.19	0.500391	-1.26739	Discordant	Stimulated Teff
ENSG00000124766.7	-0.693656	1.27054	Discordant	Stimulated Teff
ENSG00000112312.10	-0.478258	1.46524	Discordant	Stimulated Teff
ENSG00000111913.20	0.802165	-2.80778	Discordant	Stimulated Teff
ENSG00000180573.10	-1.94265	1.35321	Discordant	Stimulated Teff
ENSG00000124575.7	0.577777	0.341555	Upregulated	Stimulated Teff
ENSG00000186470.14	0.777738	-1.07359	Discordant	Stimulated Teff
ENSG00000026950.17	0.600639	-1.53896	Discordant	Stimulated Teff
ENSG00000111801.16	0.584602	-0.960253	Discordant	Stimulated Teff
ENSG00000124635.9	-2.11521	2.18592	Discordant	Stimulated Teff
ENSG00000204592.9	0.544586	-0.997907	Discordant	Stimulated Teff
ENSG00000204568.12	-0.558947	0.54739	Discordant	Stimulated Teff
ENSG00000137331.12	-0.739865	3.47122	Discordant	Stimulated Teff
ENSG00000137310.12	0.399696	1.57298	Upregulated	Stimulated Teff
ENSG00000226979.9	0.704808	3.90642	Upregulated	Stimulated Teff
ENSG00000204472.13	-0.545035	0.529161	Discordant	Stimulated Teff
ENSG00000204287.14	0.956609	0.357049	Upregulated	Stimulated Teff
ENSG00000196126.12	1.04446	0.363415	Upregulated	Stimulated Teff
ENSG00000196735.13	0.988516	0.579382	Upregulated	Stimulated Teff
ENSG00000179344.17	0.640368	0.42878	Upregulated	Stimulated Teff
ENSG00000240065.8	0.310418	0.335452	Upregulated	Stimulated Teff
ENSG00000231389.8	0.846895	0.57138	Upregulated	Stimulated Teff
ENSG00000223865.11	0.770546	-0.367332	Discordant	Stimulated Teff
ENSG00000231500.7	-0.552766	-0.172116	Downregulated	Stimulated Teff
ENSG00000235863.4	1.07701	-1.70712	Discordant	Stimulated Teff
ENSG00000231925.14	0.519305	-0.207674	Discordant	Stimulated Teff
ENSG00000137309.20	-0.27038	0.904014	Discordant	Stimulated Teff
ENSG00000124614.16	-0.289183	-0.367568	Downregulated	Stimulated Teff
ENSG00000096063.16	-0.357284	0.862295	Discordant	Stimulated Teff
ENSG00000124772.12	0.863329	2.03171	Upregulated	Stimulated Teff
ENSG00000137193.14	-0.656882	0.638075	Discordant	Stimulated Teff
ENSG00000124496.13	-0.750618	0.443601	Discordant	Stimulated Teff
ENSG00000146223.16	-0.522625	0.508805	Discordant	Stimulated Teff
ENSG00000124733.5	0.554883	0.67421	Upregulated	Stimulated Teff
ENSG00000181577.16	1.69341	4.13662	Upregulated	Stimulated Teff
ENSG00000112759.19	-0.637232	1.71053	Discordant	Stimulated Teff
ENSG00000096384.20	-0.399593	1.50887	Discordant	Stimulated Teff
ENSG00000124813.23	-1.01879	-0.353803	Downregulated	Stimulated Teff
ENSG00000112782.19	1.51158	-1.02618	Discordant	Stimulated Teff
ENSG00000112115.7	-2.03923	3.26033	Discordant	Stimulated Teff
ENSG00000112116.11	-1.12104	4.54979	Discordant	Stimulated Teff
ENSG00000170915.9	1.04572	-0.886215	Discordant	Stimulated Teff
ENSG00000170899.11	-0.958576	2.05195	Discordant	Stimulated Teff
ENSG00000001084.13	-0.545997	-0.528273	Downregulated	Stimulated Teff
ENSG00000151914.22	0.822429	0.811964	Upregulated	Stimulated Teff
ENSG00000112697.17	0.444923	-0.698511	Discordant	Stimulated Teff
ENSG00000005700.15	-0.333738	-0.238773	Downregulated	Stimulated Teff
ENSG00000135316.19	-0.277093	0.349849	Discordant	Stimulated Teff
ENSG00000025039.15	0.823359	0.787629	Upregulated	Stimulated Teff
ENSG00000112182.16	-0.464985	-0.772812	Downregulated	Stimulated Teff
ENSG00000132423.12	-0.655852	1.12548	Discordant	Stimulated Teff
ENSG00000112249.14	-0.284157	0.533631	Discordant	Stimulated Teff
ENSG00000057657.17	-0.476959	0.990462	Discordant	Stimulated Teff
ENSG00000112297.18	0.616957	-0.528199	Discordant	Stimulated Teff
ENSG00000130349.10	-0.596097	1.02042	Discordant	Stimulated Teff
ENSG00000146285.14	1.72608	-4.73667	Discordant	Stimulated Teff
ENSG00000025796.14	-0.33136	0.248843	Discordant	Stimulated Teff
ENSG00000155085.16	-0.916872	-1.00806	Downregulated	Stimulated Teff
ENSG00000197498.13	-0.618414	1.21529	Discordant	Stimulated Teff
ENSG00000010810.17	0.397452	-0.86468	Discordant	Stimulated Teff
ENSG00000164465.19	1.0686	-0.862521	Discordant	Stimulated Teff
ENSG00000111860.14	0.293947	-0.668094	Discordant	Stimulated Teff
ENSG00000172673.12	0.770048	-0.759447	Discordant	Stimulated Teff
ENSG00000198945.8	1.41541	-1.65873	Discordant	Stimulated Teff
ENSG00000164483.17	-1.04386	-3.45351	Downregulated	Stimulated Teff
ENSG00000164484.12	1.47439	-0.961669	Discordant	Stimulated Teff
ENSG00000079819.19	0.679193	0.584101	Upregulated	Stimulated Teff
ENSG00000118507.18	0.830979	-1.16994	Discordant	Stimulated Teff
ENSG00000079950.14	0.44165	-0.527098	Discordant	Stimulated Teff
ENSG00000112303.14	2.2895	-2.2332	Discordant	Stimulated Teff
ENSG00000118515.12	0.850411	1.43959	Upregulated	Stimulated Teff
ENSG00000118513.20	0.571726	0.700643	Upregulated	Stimulated Teff
ENSG00000135541.22	-0.467366	0.606116	Discordant	Stimulated Teff
ENSG00000217482.2	-3.85964	4.58903	Discordant	Stimulated Teff
ENSG00000197442.11	0.643369	-1.69327	Discordant	Stimulated Teff
ENSG00000237499.7	-1.97101	-0.906312	Downregulated	Stimulated Teff
ENSG00000118503.17	-1.07838	1.50847	Discordant	Stimulated Teff
ENSG00000112379.9	-1.36279	5.48425	Discordant	Stimulated Teff
ENSG00000146386.8	0.323844	-0.203495	Discordant	Stimulated Teff
ENSG00000010818.10	0.708328	-1.26081	Discordant	Stimulated Teff
ENSG00000112419.15	0.340563	-1.11392	Discordant	Stimulated Teff
ENSG00000152818.19	0.742543	-1.54251	Discordant	Stimulated Teff
ENSG00000118492.18	-2.20513	5.04385	Discordant	Stimulated Teff
ENSG00000178199.14	-1.21574	1.27778	Discordant	Stimulated Teff
ENSG00000131016.17	-0.99016	3.87661	Discordant	Stimulated Teff
ENSG00000131018.25	0.987747	-2.28058	Discordant	Stimulated Teff
ENSG00000074706.14	1.89781	-3.33032	Discordant	Stimulated Teff
ENSG00000146426.19	-1.34603	3.79678	Discordant	Stimulated Teff
ENSG00000078269.15	-0.76068	-0.493912	Downregulated	Stimulated Teff
ENSG00000164674.17	-0.52039	2.14001	Discordant	Stimulated Teff
ENSG00000164691.18	1.02619	-1.55319	Discordant	Stimulated Teff
ENSG00000120437.9	0.538051	1.54387	Upregulated	Stimulated Teff
ENSG00000120438.12	-0.468584	0.852016	Discordant	Stimulated Teff
ENSG00000197081.16	0.606279	-0.352937	Discordant	Stimulated Teff
ENSG00000026297.17	0.492028	-1.17901	Discordant	Stimulated Teff
ENSG00000130396.22	1.3047	0.513683	Upregulated	Stimulated Teff
ENSG00000130024.15	0.289289	0.41027	Upregulated	Stimulated Teff
ENSG00000008018.9	-0.254724	0.532483	Discordant	Stimulated Teff
ENSG00000075618.18	-0.66655	2.91978	Discordant	Stimulated Teff
ENSG00000106392.11	0.337313	-0.332012	Discordant	Stimulated Teff
ENSG00000106415.13	1.00798	-2.03768	Discordant	Stimulated Teff
ENSG00000106460.19	0.464591	-0.83113	Discordant	Stimulated Teff
ENSG00000136261.16	-0.436058	1.08969	Discordant	Stimulated Teff
ENSG00000122691.13	-2.49632	2.16664	Discordant	Stimulated Teff
ENSG00000105849.6	-0.665142	0.44113	Discordant	Stimulated Teff
ENSG00000156928.5	-0.410401	0.938547	Discordant	Stimulated Teff
ENSG00000172115.9	-0.260043	1.15181	Discordant	Stimulated Teff
ENSG00000122565.19	-0.210043	0.563751	Discordant	Stimulated Teff
ENSG00000086300.17	0.503273	1.2001	Upregulated	Stimulated Teff
ENSG00000106080.11	-0.781675	1.09347	Discordant	Stimulated Teff
ENSG00000106105.15	-0.282105	1.30971	Discordant	Stimulated Teff
ENSG00000122643.23	-0.920484	0.851061	Discordant	Stimulated Teff
ENSG00000106591.4	-0.434838	0.58204	Discordant	Stimulated Teff
ENSG00000105968.19	0.318645	-0.171284	Discordant	Stimulated Teff
ENSG00000136286.16	-0.739877	0.47303	Discordant	Stimulated Teff
ENSG00000232956.10	-1.08077	1.60441	Discordant	Stimulated Teff
ENSG00000164742.16	-3.1732	3.87638	Discordant	Stimulated Teff
ENSG00000185811.21	-0.491629	-0.518025	Downregulated	Stimulated Teff
ENSG00000154978.13	0.489011	-0.555388	Discordant	Stimulated Teff
ENSG00000129103.19	0.788936	-0.814792	Discordant	Stimulated Teff
ENSG00000126524.12	-0.35249	0.492906	Discordant	Stimulated Teff
ENSG00000158321.19	-1.13448	-0.760645	Downregulated	Stimulated Teff
ENSG00000146701.12	-0.364965	0.838723	Discordant	Stimulated Teff
ENSG00000106211.10	0.521264	1.29503	Upregulated	Stimulated Teff
ENSG00000127951.8	1.30989	-1.87256	Discordant	Stimulated Teff
ENSG00000186088.16	2.27023	-2.23619	Discordant	Stimulated Teff
ENSG00000127947.16	0.899938	-1.35118	Discordant	Stimulated Teff
ENSG00000006634.8	-0.237117	0.554123	Discordant	Stimulated Teff
ENSG00000105810.10	-0.316617	1.1827	Discordant	Stimulated Teff
ENSG00000205413.8	-0.784172	0.226562	Discordant	Stimulated Teff
ENSG00000006453.14	-1.60784	3.95832	Discordant	Stimulated Teff
ENSG00000106245.11	-0.420413	0.436084	Discordant	Stimulated Teff
ENSG00000196411.10	-4.08482	3.43044	Discordant	Stimulated Teff
ENSG00000232445.2	-1.91188	2.73384	Discordant	Stimulated Teff
ENSG00000105821.15	-0.955031	0.710077	Discordant	Stimulated Teff
ENSG00000105835.13	-0.370425	2.59292	Discordant	Stimulated Teff
ENSG00000105851.11	1.42822	-1.39591	Discordant	Stimulated Teff
ENSG00000105865.11	-0.62926	0.680382	Discordant	Stimulated Teff
ENSG00000091140.15	-0.257921	0.613366	Discordant	Stimulated Teff
ENSG00000128590.5	-0.89025	0.933251	Discordant	Stimulated Teff
ENSG00000173114.13	-0.430832	-2.52744	Downregulated	Stimulated Teff
ENSG00000135272.13	-0.301553	0.431836	Discordant	Stimulated Teff
ENSG00000071243.16	-0.286245	0.407727	Discordant	Stimulated Teff
ENSG00000004059.11	0.352181	-0.454974	Discordant	Stimulated Teff
ENSG00000106344.8	-0.465029	0.32317	Discordant	Stimulated Teff
ENSG00000135245.10	-1.66739	6.05672	Discordant	Stimulated Teff
ENSG00000091732.17	-0.668166	0.76084	Discordant	Stimulated Teff
ENSG00000158623.14	0.904329	1.23487	Upregulated	Stimulated Teff
ENSG00000085662.14	-0.400692	0.288942	Discordant	Stimulated Teff
ENSG00000122786.20	-3.53988	5.77675	Discordant	Stimulated Teff
ENSG00000243317.8	0.649859	-0.892279	Discordant	Stimulated Teff
ENSG00000105887.11	0.186027	-0.149297	Discordant	Stimulated Teff
ENSG00000157680.16	-2.02541	3.68607	Discordant	Stimulated Teff
ENSG00000105939.14	-0.239519	-0.151497	Downregulated	Stimulated Teff
ENSG00000157800.18	-0.870448	1.65811	Discordant	Stimulated Teff
ENSG00000106028.11	-0.257476	0.502065	Discordant	Stimulated Teff
ENSG00000211751.9	-1.40444	-1.39281	Downregulated	Stimulated Teff
ENSG00000211772.11	-0.62822	-1.35399	Downregulated	Stimulated Teff
ENSG00000197448.14	0.377389	-0.929022	Discordant	Stimulated Teff
ENSG00000170379.21	-0.478538	0.89546	Discordant	Stimulated Teff
ENSG00000170265.12	-0.594127	1.65492	Discordant	Stimulated Teff
ENSG00000170260.9	-0.66564	0.509935	Discordant	Stimulated Teff
ENSG00000171115.4	-0.840751	-1.77086	Downregulated	Stimulated Teff
ENSG00000179144.5	-1.1576	-2.40011	Downregulated	Stimulated Teff
ENSG00000133574.10	-1.28874	-1.80604	Downregulated	Stimulated Teff
ENSG00000213203.3	-0.93941	-2.37629	Downregulated	Stimulated Teff
ENSG00000184863.11	0.2912	-0.565928	Discordant	Stimulated Teff
ENSG00000104635.15	-1.65092	2.7234	Discordant	Stimulated Teff
ENSG00000104689.10	1.28096	-1.59659	Discordant	Stimulated Teff
ENSG00000159167.12	2.62434	3.33739	Upregulated	Stimulated Teff
ENSG00000221914.11	-0.233887	0.6212	Discordant	Stimulated Teff
ENSG00000104765.16	0.486202	1.04154	Upregulated	Stimulated Teff
ENSG00000092964.18	0.719688	0.746039	Upregulated	Stimulated Teff
ENSG00000120885.22	2.45859	-1.71201	Discordant	Stimulated Teff
ENSG00000147419.19	-0.23338	0.301092	Discordant	Stimulated Teff
ENSG00000189233.12	-1.60083	-0.750026	Downregulated	Stimulated Teff
ENSG00000168081.9	-6.27129	5.99544	Discordant	Stimulated Teff
ENSG00000186918.14	-0.803487	2.00481	Discordant	Stimulated Teff
ENSG00000104290.11	-1.14508	1.49154	Discordant	Stimulated Teff
ENSG00000120875.9	-2.03901	2.01731	Discordant	Stimulated Teff
ENSG00000239039.1	0.944522	-1.06652	Discordant	Stimulated Teff
ENSG00000156675.16	-0.252438	1.20052	Discordant	Stimulated Teff
ENSG00000147533.19	-0.317192	-1.01832	Downregulated	Stimulated Teff
ENSG00000158669.11	-0.599834	0.758829	Discordant	Stimulated Teff
ENSG00000083168.11	0.291451	-0.767655	Discordant	Stimulated Teff
ENSG00000070718.12	0.315097	0.734166	Upregulated	Stimulated Teff
ENSG00000078668.14	-0.370027	0.822996	Discordant	Stimulated Teff
ENSG00000165102.15	1.04684	-1.5044	Discordant	Stimulated Teff
ENSG00000187735.15	-0.713581	1.07835	Discordant	Stimulated Teff
ENSG00000008988.11	-0.257185	-0.16275	Downregulated	Stimulated Teff
ENSG00000104331.9	0.309983	0.580878	Upregulated	Stimulated Teff
ENSG00000147571.5	-6.56683	6.30358	Discordant	Stimulated Teff
ENSG00000179041.4	-1.95099	1.85907	Discordant	Stimulated Teff
ENSG00000185697.17	1.29055	-0.749226	Discordant	Stimulated Teff
ENSG00000040341.18	0.376389	0.480358	Upregulated	Stimulated Teff
ENSG00000104427.12	0.588399	-0.47688	Discordant	Stimulated Teff
ENSG00000133739.16	0.379286	0.974961	Upregulated	Stimulated Teff
ENSG00000104312.8	1.29976	-0.923809	Discordant	Stimulated Teff
ENSG00000104324.16	1.45409	-0.927693	Discordant	Stimulated Teff
ENSG00000147649.10	-0.242639	0.304793	Discordant	Stimulated Teff
ENSG00000156482.11	-0.257441	-0.329209	Downregulated	Stimulated Teff
ENSG00000034677.13	-1.03439	1.39174	Discordant	Stimulated Teff
ENSG00000253824.2	-3.06952	9.05456	Discordant	Stimulated Teff
ENSG00000253666.4	-3.27711	4.45056	Discordant	Stimulated Teff
ENSG00000120963.12	-0.458665	0.360721	Discordant	Stimulated Teff
ENSG00000104490.18	-0.67129	1.01764	Discordant	Stimulated Teff
ENSG00000048392.13	-0.420557	0.819523	Discordant	Stimulated Teff
ENSG00000104517.13	-0.403202	0.683285	Discordant	Stimulated Teff
ENSG00000164934.14	-0.39347	0.656159	Discordant	Stimulated Teff
ENSG00000164830.19	0.399149	-0.694129	Discordant	Stimulated Teff
ENSG00000104447.13	0.998002	-0.833161	Discordant	Stimulated Teff
ENSG00000172164.15	2.0549	-0.882114	Discordant	Stimulated Teff
ENSG00000156804.7	-1.50053	0.580454	Discordant	Stimulated Teff
ENSG00000147687.19	-0.525495	0.718125	Discordant	Stimulated Teff
ENSG00000147684.10	-0.336411	-0.383782	Downregulated	Stimulated Teff
ENSG00000170873.19	-1.74339	-1.36689	Downregulated	Stimulated Teff
ENSG00000136997.21	-1.63302	1.21568	Discordant	Stimulated Teff
ENSG00000132294.15	0.58793	-0.560053	Discordant	Stimulated Teff
ENSG00000155926.14	-0.593571	-0.556624	Downregulated	Stimulated Teff
ENSG00000104529.19	-0.213075	-0.396387	Downregulated	Stimulated Teff
ENSG00000107099.18	0.340341	-0.507242	Discordant	Stimulated Teff
ENSG00000080503.24	0.420353	-0.705945	Discordant	Stimulated Teff
ENSG00000147852.17	0.864272	2.79368	Upregulated	Stimulated Teff
ENSG00000080608.10	-0.264769	1.0183	Discordant	Stimulated Teff
ENSG00000120158.12	-0.474392	0.600411	Discordant	Stimulated Teff
ENSG00000096968.14	0.783854	-1.05381	Discordant	Stimulated Teff
ENSG00000164975.16	0.539078	0.968267	Upregulated	Stimulated Teff
ENSG00000137145.21	0.423967	-0.476479	Discordant	Stimulated Teff
ENSG00000188921.14	1.65124	-2.30435	Discordant	Stimulated Teff
ENSG00000086061.16	-0.252109	0.893555	Discordant	Stimulated Teff
ENSG00000165283.16	-0.404285	0.817716	Discordant	Stimulated Teff
ENSG00000159884.12	0.951537	-0.857595	Discordant	Stimulated Teff
ENSG00000122694.16	1.1039	-0.656878	Discordant	Stimulated Teff
ENSG00000281649.3	-0.3316	-0.486106	Downregulated	Stimulated Teff
ENSG00000107242.20	-0.99086	3.68187	Discordant	Stimulated Teff
ENSG00000135048.14	0.660025	-0.478855	Discordant	Stimulated Teff
ENSG00000135046.14	1.9673	-1.91341	Discordant	Stimulated Teff
ENSG00000135069.14	-0.406054	1.56981	Discordant	Stimulated Teff
ENSG00000106829.20	0.667653	-0.976139	Discordant	Stimulated Teff
ENSG00000197506.8	-1.64903	3.07316	Discordant	Stimulated Teff
ENSG00000237372.5	-1.3303	2.23748	Discordant	Stimulated Teff
ENSG00000237422.3	-1.60005	1.58931	Discordant	Stimulated Teff
ENSG00000235641.5	-1.63031	3.36814	Discordant	Stimulated Teff
ENSG00000148090.12	-0.975534	2.18528	Discordant	Stimulated Teff
ENSG00000165030.4	-0.842409	2.80247	Discordant	Stimulated Teff
ENSG00000196305.19	-0.737444	1.26933	Discordant	Stimulated Teff
ENSG00000131669.10	-0.573946	1.71444	Discordant	Stimulated Teff
ENSG00000197724.11	0.463829	-0.501978	Discordant	Stimulated Teff
ENSG00000130956.14	0.934808	-0.618723	Discordant	Stimulated Teff
ENSG00000095383.20	-4.63064	-1.10574	Downregulated	Stimulated Teff
ENSG00000136874.11	0.707012	-0.461933	Discordant	Stimulated Teff
ENSG00000136897.8	-0.575224	0.439941	Discordant	Stimulated Teff
ENSG00000106771.13	0.511794	-0.35816	Discordant	Stimulated Teff
ENSG00000095203.15	-4.87634	4.62994	Discordant	Stimulated Teff
ENSG00000070159.14	-3.21972	2.5846	Discordant	Stimulated Teff
ENSG00000157654.19	-0.327574	0.665562	Discordant	Stimulated Teff
ENSG00000119314.16	0.297052	-0.583368	Discordant	Stimulated Teff
ENSG00000119411.11	0.770796	2.32398	Upregulated	Stimulated Teff
ENSG00000165209.19	-0.377466	1.23681	Discordant	Stimulated Teff
ENSG00000119408.17	-0.736328	2.3892	Discordant	Stimulated Teff
ENSG00000044574.9	-0.70899	1.38059	Discordant	Stimulated Teff
ENSG00000169155.10	-0.498522	0.578442	Discordant	Stimulated Teff
ENSG00000197958.13	-0.430972	0.155933	Discordant	Stimulated Teff
ENSG00000167106.12	-0.62697	-2.0352	Downregulated	Stimulated Teff
ENSG00000223551.1	0.409986	-0.607411	Discordant	Stimulated Teff
ENSG00000136819.15	-0.517719	-0.799243	Downregulated	Stimulated Teff
ENSG00000187239.18	-0.515664	0.44242	Discordant	Stimulated Teff
ENSG00000288924.1	-0.358237	0.49026	Discordant	Stimulated Teff
ENSG00000107290.14	0.2828	-0.730687	Discordant	Stimulated Teff
ENSG00000148248.14	-0.379934	0.809011	Discordant	Stimulated Teff
ENSG00000186350.12	-1.37511	4.47486	Discordant	Stimulated Teff
ENSG00000067064.13	0.354423	1.06966	Upregulated	Stimulated Teff
ENSG00000067057.19	0.41136	1.49662	Upregulated	Stimulated Teff
ENSG00000057608.17	-0.262694	0.480094	Discordant	Stimulated Teff
ENSG00000134470.21	0.718794	0.670571	Upregulated	Stimulated Teff
ENSG00000134460.19	-0.166864	2.78976	Discordant	Stimulated Teff
ENSG00000134453.16	-0.441036	0.534898	Discordant	Stimulated Teff
ENSG00000107485.18	-1.15205	0.618476	Discordant	Stimulated Teff
ENSG00000048740.19	-0.171502	-0.167988	Downregulated	Stimulated Teff
ENSG00000065809.14	-0.262074	-0.711161	Downregulated	Stimulated Teff
ENSG00000152463.15	1.44302	4.48243	Upregulated	Stimulated Teff
ENSG00000148468.17	0.917881	-1.44612	Discordant	Stimulated Teff
ENSG00000148484.18	0.507924	-0.945686	Discordant	Stimulated Teff
ENSG00000026025.16	0.926563	-1.20497	Discordant	Stimulated Teff
ENSG00000150867.14	0.716744	-0.852753	Discordant	Stimulated Teff
ENSG00000107863.20	0.346292	0.741413	Upregulated	Stimulated Teff
ENSG00000150054.19	1.72808	-2.73774	Discordant	Stimulated Teff
ENSG00000165322.18	1.15999	-1.13692	Discordant	Stimulated Teff
ENSG00000170759.11	0.327558	0.152224	Upregulated	Stimulated Teff
ENSG00000150093.20	0.638482	-1.28917	Discordant	Stimulated Teff
ENSG00000108100.18	0.429335	-0.575525	Discordant	Stimulated Teff
ENSG00000165733.8	-0.241256	0.423781	Discordant	Stimulated Teff
ENSG00000165406.16	0.62101	-1.77412	Discordant	Stimulated Teff
ENSG00000204161.14	-0.733553	2.4681	Discordant	Stimulated Teff
ENSG00000198964.14	0.884839	-1.29253	Discordant	Stimulated Teff
ENSG00000108064.11	-0.309286	0.413785	Discordant	Stimulated Teff
ENSG00000151150.22	0.488616	-1.203	Discordant	Stimulated Teff
ENSG00000150347.17	-0.388764	0.26491	Discordant	Stimulated Teff
ENSG00000122877.18	-2.05484	2.77136	Discordant	Stimulated Teff
ENSG00000171988.20	0.448725	-0.695983	Discordant	Stimulated Teff
ENSG00000165476.14	0.713728	-0.757043	Discordant	Stimulated Teff
ENSG00000108176.15	-1.95079	4.5661	Discordant	Stimulated Teff
ENSG00000165732.14	-0.355544	0.673442	Discordant	Stimulated Teff
ENSG00000180817.12	-0.582509	1.29029	Discordant	Stimulated Teff
ENSG00000148730.7	0.515118	-0.798515	Discordant	Stimulated Teff
ENSG00000166224.18	-0.762767	0.813494	Discordant	Stimulated Teff
ENSG00000197746.15	0.420733	-0.723911	Discordant	Stimulated Teff
ENSG00000168209.6	-1.06397	2.4832	Discordant	Stimulated Teff
ENSG00000148660.22	0.973233	-1.67794	Discordant	Stimulated Teff
ENSG00000035403.18	0.574336	-1.24737	Discordant	Stimulated Teff
ENSG00000156110.15	-0.410239	0.57963	Discordant	Stimulated Teff
ENSG00000138326.21	-0.278652	-0.232258	Downregulated	Stimulated Teff
ENSG00000122378.14	0.698591	2.36833	Upregulated	Stimulated Teff
ENSG00000165678.22	-0.300297	0.365669	Discordant	Stimulated Teff
ENSG00000122376.12	-0.455314	-0.363305	Downregulated	Stimulated Teff
ENSG00000138134.12	0.510794	0.627441	Upregulated	Stimulated Teff
ENSG00000119922.11	-2.06009	2.92141	Discordant	Stimulated Teff
ENSG00000138180.16	0.260145	1.32365	Upregulated	Stimulated Teff
ENSG00000148690.12	-0.357775	0.370205	Discordant	Stimulated Teff
ENSG00000155629.15	-1.00931	3.03507	Discordant	Stimulated Teff
ENSG00000120053.12	-0.601899	0.764583	Discordant	Stimulated Teff
ENSG00000107566.14	0.758552	0.649194	Upregulated	Stimulated Teff
ENSG00000107833.11	-1.11667	1.72822	Discordant	Stimulated Teff
ENSG00000166197.17	-0.71566	1.20798	Discordant	Stimulated Teff
ENSG00000148843.15	-0.636085	0.597534	Discordant	Stimulated Teff
ENSG00000138166.6	-1.19715	2.99904	Discordant	Stimulated Teff
ENSG00000150593.18	-0.39362	-1.53628	Downregulated	Stimulated Teff
ENSG00000107560.12	0.749417	-0.934015	Discordant	Stimulated Teff
ENSG00000207468.1	0.859779	1.24253	Upregulated	Stimulated Teff
ENSG00000119979.18	0.57977	-0.397297	Discordant	Stimulated Teff
ENSG00000107949.17	-0.302255	0.836125	Discordant	Stimulated Teff
ENSG00000185507.21	-1.03697	3.13314	Discordant	Stimulated Teff
ENSG00000184545.11	-1.8356	2.48984	Discordant	Stimulated Teff
ENSG00000181649.8	1.69012	4.05563	Upregulated	Stimulated Teff
ENSG00000110619.18	-0.319375	0.536833	Discordant	Stimulated Teff
ENSG00000241678.1	1.39865	-2.78059	Discordant	Stimulated Teff
ENSG00000254838.7	0.341867	-1.69385	Discordant	Stimulated Teff
ENSG00000148926.10	-1.5348	5.60864	Discordant	Stimulated Teff
ENSG00000110321.19	-0.426026	0.296689	Discordant	Stimulated Teff
ENSG00000133816.18	-1.05218	1.819	Discordant	Stimulated Teff
ENSG00000133818.14	0.66792	0.68063	Upregulated	Stimulated Teff
ENSG00000175868.14	-4.96844	5.65465	Discordant	Stimulated Teff
ENSG00000110696.10	-0.210384	0.262902	Discordant	Stimulated Teff
ENSG00000110700.7	-0.464443	-0.205378	Downregulated	Stimulated Teff
ENSG00000070081.18	1.72383	-1.21305	Discordant	Stimulated Teff
ENSG00000134333.14	-0.302829	1.73837	Discordant	Stimulated Teff
ENSG00000109854.14	0.504949	0.470458	Upregulated	Stimulated Teff
ENSG00000110422.12	0.492403	-0.838933	Discordant	Stimulated Teff
ENSG00000085063.17	0.717568	-0.522905	Discordant	Stimulated Teff
ENSG00000166016.6	-1.4365	1.51845	Discordant	Stimulated Teff
ENSG00000166326.7	0.618456	-0.613904	Discordant	Stimulated Teff
ENSG00000149084.13	0.445786	1.26849	Upregulated	Stimulated Teff
ENSG00000030066.14	-0.422205	0.682098	Discordant	Stimulated Teff
ENSG00000134802.18	-0.495719	2.28068	Discordant	Stimulated Teff
ENSG00000186660.15	0.327064	-0.270501	Discordant	Stimulated Teff
ENSG00000166801.17	0.449708	-0.566814	Discordant	Stimulated Teff
ENSG00000013725.14	-0.80751	-0.826579	Downregulated	Stimulated Teff
ENSG00000110448.11	-0.403092	-0.233438	Downregulated	Stimulated Teff
ENSG00000134824.14	0.604074	2.86639	Upregulated	Stimulated Teff
ENSG00000149485.19	0.799222	3.21348	Upregulated	Stimulated Teff
ENSG00000255717.9	-0.512212	1.12143	Discordant	Stimulated Teff
ENSG00000168003.19	-0.781545	1.74698	Discordant	Stimulated Teff
ENSG00000133321.11	2.44112	-3.51242	Discordant	Stimulated Teff
ENSG00000133318.14	-0.354987	0.355309	Discordant	Stimulated Teff
ENSG00000213465.8	0.672495	0.720461	Upregulated	Stimulated Teff
ENSG00000245532.11	-0.650382	-1.00183	Downregulated	Stimulated Teff
ENSG00000172757.13	0.258098	-0.377864	Discordant	Stimulated Teff
ENSG00000084207.18	0.487885	0.504059	Upregulated	Stimulated Teff
ENSG00000197345.13	-0.522972	0.474616	Discordant	Stimulated Teff
ENSG00000175567.11	-0.72508	-0.587028	Downregulated	Stimulated Teff
ENSG00000165434.8	-1.25541	-0.755498	Downregulated	Stimulated Teff
ENSG00000149273.15	-0.26003	-0.213689	Downregulated	Stimulated Teff
ENSG00000074201.9	-0.244098	0.650224	Discordant	Stimulated Teff
ENSG00000137504.15	0.373069	-0.574373	Discordant	Stimulated Teff
ENSG00000074266.22	-0.825229	1.88216	Discordant	Stimulated Teff
ENSG00000150687.12	-1.36288	2.52404	Discordant	Stimulated Teff
ENSG00000109861.17	0.777119	-0.950482	Discordant	Stimulated Teff
ENSG00000110172.12	-0.353695	0.369628	Discordant	Stimulated Teff
ENSG00000166012.17	-0.280149	0.477321	Discordant	Stimulated Teff
ENSG00000166025.18	1.08175	2.20504	Upregulated	Stimulated Teff
ENSG00000166037.11	-0.303116	0.456492	Discordant	Stimulated Teff
ENSG00000184384.14	0.533078	-0.637599	Discordant	Stimulated Teff
ENSG00000023445.16	-0.322483	0.408817	Discordant	Stimulated Teff
ENSG00000235505.9	1.84133	-2.92906	Discordant	Stimulated Teff
ENSG00000196954.14	0.894986	-1.9102	Discordant	Stimulated Teff
ENSG00000137752.25	1.18691	-1.61597	Discordant	Stimulated Teff
ENSG00000204397.10	1.13232	-2.22134	Discordant	Stimulated Teff
ENSG00000149311.20	1.34471	-2.95938	Discordant	Stimulated Teff
ENSG00000178105.12	-0.392334	0.629612	Discordant	Stimulated Teff
ENSG00000149289.11	-1.1823	3.57341	Discordant	Stimulated Teff
ENSG00000150764.14	-0.618324	2.56575	Discordant	Stimulated Teff
ENSG00000086827.9	-0.453366	0.377154	Discordant	Stimulated Teff
ENSG00000048028.12	-0.430295	0.553836	Discordant	Stimulated Teff
ENSG00000076043.11	-0.409071	0.359498	Discordant	Stimulated Teff
ENSG00000160584.17	1.11351	-1.24796	Discordant	Stimulated Teff
ENSG00000168092.14	0.264678	0.330114	Upregulated	Stimulated Teff
ENSG00000110324.12	-0.600849	-0.905794	Downregulated	Stimulated Teff
ENSG00000149573.9	-1.31253	3.2549	Discordant	Stimulated Teff
ENSG00000118058.24	0.360457	-0.502278	Discordant	Stimulated Teff
ENSG00000110395.8	0.352477	-0.510306	Discordant	Stimulated Teff
ENSG00000154096.14	0.987375	5.27227	Upregulated	Stimulated Teff
[truncated: 3,728 more rows]
