# Supplementary material for: Central control of dynamic gene circuits governs T cell rest and activation
Source: Nature. 2024 Dec 11;637(8047):930–9. doi: 10.1038/s41586-024-08314-y (PMC11754113; doi:10.1038/s41586-024-08314-y)
Supplement: Supplementary file 12 — Source Data Extended Data Fig. 4 [file 41586_2024_8314_MOESM12_ESM.xlsx]

## Sheet: Extended_fig4b_suppression
Donor.y	KO	Ratio Treg	percent_suppression_median	abs_Teff_count_median
D1	AAVS1	0.125	97.56086998976832	8948.816730875069
D1	AAVS1	0.25	98.58319909519201	5198.038476046775
D1	AAVS1	0.5	99.1778	3016.385302879841
D1	AAVS1	1	99.04580289973335	3468.132443397461
D1	AAVS1	2	99.61562989592224	1410.1985559566788
D1	MED12	0.125	97.98394679277187	7527.839643652561
D1	MED12	0.25	97.95756239383644	7578.908280727813
D1	MED12	0.5	95.6568	16116.46234676007
D1	MED12	1	96.8531	11577.801958650707
D1	MED12	2	99.31588285714146	2538.5652239029505
D2	AAVS1	0.125	78.65009611321985	51677.852348993285
D2	AAVS1	0.25	86.38033890376768	32966.7
D2	AAVS1	0.5	90.16111435772984	21940.639269406394
D2	AAVS1	1	92.12749968718124	17555.615116590725
D2	AAVS1	2	97.65015182257427	5687.8526385662135
D2	MED12	0.125	69.51766425610079	61827.67624020888
D2	MED12	0.25	79.25678972529462	50381.93098100039
D2	MED12	0.5	83.70839870945831	36169.60402838178
D2	MED12	1	88.45347396881928	23998.306997742664
D2	MED12	2	96.08368765498906	7943.501894251359
D3	AAVS1	0.125	92.50509718093961	10486.656200941916
D3	AAVS1	0.25	95.86003134794382	5781.779008925823
D3	AAVS1	0.5	96.2002	5306.767380915678
D3	AAVS1	1	97.4469	3572.2437799589134
D3	AAVS1	2	99.2565	1040.2774073086157
D3	MED12	0.125	72.37313157628128	36203.86643233743
D3	MED12	0.25	80.16810620921271	29471.45488029466
D3	MED12	0.5	81.80701094706671	22870.44788614483
D3	MED12	1	86.22805795598602	18047.55944931164
D3	MED12	2	95.75201034543451	6091.749644381223
D4	AAVS1	0.125	76.60271827704445	3767.572633552015
D4	AAVS1	0.25	85.31556034724844	2364.5778013807753
D4	AAVS1	0.5	83.17340966796397	2709.519934906428
D4	AAVS1	1	88.37670912163556	2960.117500847362
D4	AAVS1	2	96.42686970618156	704.6388725778039
D4	MED12	0.125	71.10791338592361	13054.393305439331
D4	MED12	0.25	86.61917754505204	5130.832969908417
D4	MED12	0.5	67.1003	6901.421282798834
D4	MED12	1	77.1682	4368.724631488998
D4	MED12	2	94.34889347973738	1262.8828567281173

## Sheet: Extended_fig4c_cell_type_genes
log2FoldChange	padj	KO	cell_type	stimulation	gene_name
NA	1	MED12	Teff	Stim	RORC
-5.00557	0.000216783	MED12	Teff	Stim	IL10
NA	1	MED12	Teff	Stim	TGFB2
-1.35335	0.00148678	MED12	Teff	Stim	CXCL8
NA	0.052454	MED12	Teff	Stim	CXCL9
1.33836	0.0399703	MED12	Teff	Stim	CXCL10
-1.23477	0.0429415	MED12	Teff	Stim	IL2
-4.52618	4.44428e-62	MED12	Teff	Stim	IL5
-2.04455	1.99986e-28	MED12	Teff	Stim	IL13
-2.81759	0.0277347	MED12	Teff	Stim	IL4
NA	0.903429	MED12	Teff	Stim	TNF
-2.03923	7.94902e-07	MED12	Teff	Stim	IL17A
-1.12104	0.0129265	MED12	Teff	Stim	IL17F
-1.15205	2.20773e-45	MED12	Teff	Stim	GATA3
NA	0.513425	MED12	Teff	Stim	IFNG
1.40816	0.000173093	MED12	Teff	Stim	IL22
NA	0.807584	MED12	Teff	Stim	STAT5B
NA	0.787414	MED12	Teff	Stim	STAT5A
NA	0.957796	MED12	Teff	Stim	TBX21
NA	0.315692	MED12	Teff	Stim	TGFB1
-1.10011	0.00885355	MED12	Teff	Stim	FOXP3
NA	1	MED12	Treg	Stim	RORC
-4.96348	0.000402619	MED12	Treg	Stim	IL10
NA	1	MED12	Treg	Stim	TGFB2
-1.24452	0.00710953	MED12	Treg	Stim	CXCL8
NA	1	MED12	Treg	Stim	CXCL9
3.11756	0.00200048	MED12	Treg	Stim	CXCL10
NA	0.244641	MED12	Treg	Stim	IL2
-4.00911	5.70319e-09	MED12	Treg	Stim	IL5
NA	0.0591414	MED12	Treg	Stim	IL13
NA	1	MED12	Treg	Stim	IL4
-0.538974	0.029299	MED12	Treg	Stim	TNF
NA	0.0731925	MED12	Treg	Stim	IL17A
NA	1	MED12	Treg	Stim	IL17F
-0.836997	4.92746e-21	MED12	Treg	Stim	GATA3
-1.404	2.55974e-05	MED12	Treg	Stim	IFNG
NA	1	MED12	Treg	Stim	IL22
NA	0.49291	MED12	Treg	Stim	STAT5B
NA	0.239448	MED12	Treg	Stim	STAT5A
NA	0.209715	MED12	Treg	Stim	TBX21
NA	0.13313	MED12	Treg	Stim	TGFB1
NA	0.0614898	MED12	Treg	Stim	FOXP3

## Sheet: Extended_4d_teff_cytokines
Eotaxin	FLT-3L	GM-CSF	GROa	IFNy	IL-1a	IL-10	IL-12p40	IL-12p70	IL-13	IL-15	IL-17A	IL-17E/IL-25	IL-17F	IL-18	IL-1RA	IL-2	IL-22	IL-3	IL-4	IL-5	IL-6	IL-7	IL-8	IL-9	IP-10	M-CSF	MCP-1	MCP-3	MDC	MIG/CXCL9	MIP-1a	MIP-1B	RANTES	sCD40L	TNFa	TNFB	VEGF-A
-0.162373	-0.299891	-1.82418	-0.543788	-1.20433	-0.67992	-4.18579	-0.51208	-0.471544	-1.572	0.419188	-2.01182	-0.0813557	-1.16839	-0.849637	-0.226672	-1.13153	-0.551976	-3.89078	-3.21652	-3.81062	-1.65068	-0.344205	1.01559	-0.0182243	4.32384	-1.12559	-0.264797	-1.5866	-1.10769	0.654157	-1.10468	-1.78355	-0.433504	-0.754658	-1.15819	-1.66386	-1.85812
0.0205164	0.0881077	-1.67333	-1.81629	-0.59116	-0.451207	-4.84763	-1.76815	-0.359424	-1.87449	0.0753345	-3.19217	-0.0852647	-2.35295	-0.368321	0.00690121	-1.17857	-0.110995	-2.51668	-4.19883	-4.89229	-1.53619	0.902144	-0.658865	-0.268065	4.59512	-0.647675	0.393319	-1.21091	-1.27691	1.1291	-1.24108	-1.50853	-0.329725	-0.6541	-0.928022	-1.6723	1.93906
0.0592475	0.183993	-0.397119	-1.06278	0.255554	0.475693	-5.19075	1.32632	-0.438818	-1.44118	-0.860354	-0.437096	-0.608489	-0.755169	-0.481709	-0.0163378	-0.30117	0.047638	-2.53196	-2.52735	-4.4402	-0.341346	-0.0533405	2.20972	0.207978	3.78604	-0.704948	0.244006	-0.566498	-0.505812	1.15173	0.360688	-0.354663	0.150489	-0.00106594	-0.33492	-0.559847	-0.152226
-0.483852	-0.149895	-1.83263	-0.475199	-0.00384724	2.68274	-6.66844	-0.290453	-0.35918	-1.94169	0.402211	-1.50718	-0.185794	-1.33221	-0.343349	0.131245	-0.236804	-0.1846	-3.76515	-2.84714	-4.81119	-0.0457297	-0.0256805	1.5532	-0.0211274	4.27741	-0.879452	-0.388308	-0.770163	0.104005	2.50803	0.0170571	-0.570538	-0.00382504	-0.338981	-0.300463	-1.13093	2.2037

## Sheet: Extended_4d_Treg_cytokines
EGF	Eotaxin	FGF-2	FLT-3L	Fractalkine	GM-CSF	GROa	IFNa2	IFNy	IL-10	IL-12p40	IL-12p70	IL-13	IL-15	IL-17A	IL-17F	IL-18	IL-1RA	IL-1Œ≤	IL-2	IL-22	IL-27	IL-4	IL-5	IL-6	IL-8	IL-9	IP-10	M-CSF	MCP-1	MCP-3	MDC	MIG/CXCL9	MIP-1a	MIP-1Œ≤	PDGF-AA	RANTES	sCD40L	TGF-B	TGF-Œ≤2	TGF-Œ≤3	TGFa	TNFa	TNFŒ≤	VEGF-A
-0.141661	0.294732	-0.32172	0.302796	-0.221561	0.29208	0.851809	-0.240583	-0.617471	-2.47609	-0.320225	-0.326444	-0.269381	-1.83188	-0.171376	-0.311963	0.263034	-0.243623	0.116724	-0.0433718	0.193314	0.159616	-2.06457	-1.01724	1.60646	4.20699	-0.0117572	NA	-0.427652	0.278082	-0.479587	-2.01537	0.661817	1.48698	-0.0892391	-0.71744	1.78133	0.484187	0.0485717	0.0333071	0.539975	0	2.00265	3.78186	0.170054
-0.0710513	0.479382	0.186316	0.169513	0.182039	0.264223	-0.148202	0	0.730759	-3.36605	-1.08729	-1.12366	-0.896601	0.632695	-0.0969497	-0.159617	0.432959	-0.158065	-0.125531	0.990673	0.57079	1.09186	-2.3056	-0.701383	1.79112	1.73114	-0.161486	2.78203	-0.99302	-1.09216	-0.27538	-1.90682	0.616689	0.859207	-0.0541815	-0.982513	0.890336	0	0.0360406	0.0622476	0.931982	-0.785556	1.76564	4.11471	0.23778
0.431384	-0.0354523	-0.193168	-0.151066	-0.824153	-0.73592	-0.313389	0	-0.0550116	-5.83514	-0.734751	-0.156016	-1.58173	-8.15482	-2.06828	-1.84156	-0.115477	-0.584963	-0.886649	0.45559	0.238405	0.333015	-4.33792	-4.16947	1.19676	0.220136	-0.786195	3.22918	-1.08636	0.213146	-0.397922	-3.15138	0.178227	0.551107	-0.749675	-1.22226	1.81994	0.988736	-0.0668354	-0.12642	-0.298967	-0.775519	1.0618	2.35362	-0.0534393
0.364588	-0.325278	-0.191761	0.261387	-0.697486	-1.83985	-0.0877585	-0.21607	-0.611094	-3.95205	-0.13418	-0.424688	-2.96757	-0.547488	-1.8477	-1.73314	-1.20353	-0.749038	-0.0823035	0.764826	-0.108888	0.101621	-4.6585	-3.81964	-0.408637	0.21364	-1.00169	3.344	-0.930448	-0.336945	-1.06726	-2.8781	-0.0660134	-1.10146	-1.98723	-0.912922	0.398858	-0.212832	0.0700239	-0.009586	0.506634	0.264158	0.531364	1.62822	-0.297208

## Sheet: Extended_4e_cytokine_ttest
Cytokine	concentration (pg/mL)	KO	guide	Donor	Cell_Type
IL-4	7511.55	AAVS1	AAVS1_1	1	Teff
IL-4	968.77	MED12	MED12_1	1	Teff
IL-4	7565.3	AAVS1	AAVS1_3	1	Teff
IL-4	653.19	MED12	MED12_2	1	Teff
IL-4	2364.87	AAVS1	AAVS1_1	2	Teff
IL-4	79.87	MED12	MED12_1	2	Teff
IL-4	2353.09	AAVS1	AAVS1_3	2	Teff
IL-4	177.04	MED12	MED12_2	2	Teff
IL-4	1124.27	AAVS1	AAVS1_1	3	Teff
IL-4	280.14	MED12	MED12_1	3	Teff
IL-4	1627.59	AAVS1	AAVS1_3	3	Teff
IL-4	197.19	MED12	MED12_2	3	Teff
IL-4	1029.26	AAVS1	AAVS1_1	4	Teff
IL-4	162.55	MED12	MED12_1	4	Teff
IL-4	1389.15	AAVS1	AAVS1_3	4	Teff
IL-4	173.54	MED12	MED12_2	4	Teff
IL-5	78437.9	AAVS1	AAVS1_1	1	Teff
IL-5	8740.63	MED12	MED12_1	1	Teff
IL-5	86785.5	AAVS1	AAVS1_3	1	Teff
IL-5	3034.39	MED12	MED12_2	1	Teff
IL-5	39918	AAVS1	AAVS1_1	2	Teff
IL-5	670.72	MED12	MED12_1	2	Teff
IL-5	40237.1	AAVS1	AAVS1_3	2	Teff
IL-5	2028.29	MED12	MED12_2	2	Teff
IL-5	8127.64	AAVS1	AAVS1_1	3	Teff
IL-5	599.47	MED12	MED12_1	3	Teff
IL-5	16044.6	AAVS1	AAVS1_3	3	Teff
IL-5	514.01	MED12	MED12_2	3	Teff
IL-5	12588.3	AAVS1	AAVS1_1	4	Teff
IL-5	970.94	MED12	MED12_1	4	Teff
IL-5	27951.7	AAVS1	AAVS1_3	4	Teff
IL-5	473.07	MED12	MED12_2	4	Teff
IL-8	135.3	AAVS1	AAVS1_1	1	Teff
IL-8	346.06	MED12	MED12_1	1	Teff
IL-8	179.93	AAVS1	AAVS1_3	1	Teff
IL-8	291.25	MED12	MED12_2	1	Teff
IL-8	232.3	AAVS1	AAVS1_1	2	Teff
IL-8	105.79	MED12	MED12_1	2	Teff
IL-8	237.61	AAVS1	AAVS1_3	2	Teff
IL-8	191.84	MED12	MED12_2	2	Teff
IL-8	148.79	AAVS1	AAVS1_1	3	Teff
IL-8	570.32	MED12	MED12_1	3	Teff
IL-8	64.93	AAVS1	AAVS1_3	3	Teff
IL-8	418.32	MED12	MED12_2	3	Teff
IL-8	189.92	AAVS1	AAVS1_1	4	Teff
IL-8	452.94	MED12	MED12_1	4	Teff
IL-8	91.13	AAVS1	AAVS1_3	4	Teff
IL-8	371.85	MED12	MED12_2	4	Teff
IL-13	32594.6	AAVS1	AAVS1_1	1	Teff
IL-13	12878.5	MED12	MED12_1	1	Teff
IL-13	37152.3	AAVS1	AAVS1_3	1	Teff
IL-13	10580.3	MED12	MED12_2	1	Teff
IL-13	11936	AAVS1	AAVS1_1	2	Teff
IL-13	2633.08	MED12	MED12_1	2	Teff
IL-13	11949.4	AAVS1	AAVS1_3	2	Teff
IL-13	3881.01	MED12	MED12_2	2	Teff
IL-13	4835.81	AAVS1	AAVS1_1	3	Teff
IL-13	2232.16	MED12	MED12_1	3	Teff
IL-13	6746.2	AAVS1	AAVS1_3	3	Teff
IL-13	2033.1	MED12	MED12_2	3	Teff
IL-13	6824.07	AAVS1	AAVS1_1	4	Teff
IL-13	2255.23	MED12	MED12_1	4	Teff
IL-13	9441.42	AAVS1	AAVS1_3	4	Teff
IL-13	1978.87	MED12	MED12_2	4	Teff
IP-10	53.31	AAVS1	AAVS1_1	1	Teff
IP-10	977.17	MED12	MED12_1	1	Teff
IP-10	60.6	AAVS1	AAVS1_3	1	Teff
IP-10	1304.05	MED12	MED12_2	1	Teff
IP-10	35.46	AAVS1	AAVS1_1	2	Teff
IP-10	575.59	MED12	MED12_1	2	Teff
IP-10	38.92	AAVS1	AAVS1_3	2	Teff
IP-10	1222.14	MED12	MED12_2	2	Teff
IP-10	23.09	AAVS1	AAVS1_1	3	Teff
IP-10	370.88	MED12	MED12_1	3	Teff
IP-10	35.46	AAVS1	AAVS1_3	3	Teff
IP-10	436.8	MED12	MED12_2	3	Teff
IP-10	30.04	AAVS1	AAVS1_1	4	Teff
IP-10	607.78	MED12	MED12_1	4	Teff
IP-10	32.29	AAVS1	AAVS1_3	4	Teff
IP-10	600.94	MED12	MED12_2	4	Teff
MIG/CXCL9	359.5	AAVS1	AAVS1_1	1	Teff
MIG/CXCL9	700.16	MED12	MED12_1	1	Teff
MIG/CXCL9	424.4	AAVS1	AAVS1_3	1	Teff
MIG/CXCL9	533.46	MED12	MED12_2	1	Teff
MIG/CXCL9	244.96	AAVS1	AAVS1_1	2	Teff
MIG/CXCL9	430.69	MED12	MED12_1	2	Teff
MIG/CXCL9	246.53	AAVS1	AAVS1_3	2	Teff
MIG/CXCL9	644.31	MED12	MED12_2	2	Teff
MIG/CXCL9	285.31	AAVS1	AAVS1_1	3	Teff
MIG/CXCL9	473.94	MED12	MED12_1	3	Teff
MIG/CXCL9	218.97	AAVS1	AAVS1_3	3	Teff
MIG/CXCL9	646.47	MED12	MED12_2	3	Teff
MIG/CXCL9	199.87	AAVS1	AAVS1_1	4	Teff
MIG/CXCL9	1566.6	MED12	MED12_1	4	Teff
MIG/CXCL9	277.05	AAVS1	AAVS1_3	4	Teff
MIG/CXCL9	1146.33	MED12	MED12_2	4	Teff
IL-10	662.34	MED12	MED12_1	5	Treg
IL-10	3685.17	AAVS1	AAVS1_1	5	Treg
IL-10	1018.85	MED12	MED12_1	6	Treg
IL-10	10504.9	AAVS1	AAVS1_1	6	Treg
IL-10	49.19	MED12	MED12_1	7	Treg
IL-10	2808.21	AAVS1	AAVS1_1	7	Treg
IL-10	405.44	MED12	MED12_1	8	Treg
IL-10	6274.97	AAVS1	AAVS1_1	8	Treg
TGF-B1	451.87	MED12	MED12_1	5	Treg
TGF-B1	436.91	AAVS1	AAVS1_1	5	Treg
TGF-B1	445.85	MED12	MED12_1	6	Treg
TGF-B1	434.85	AAVS1	AAVS1_1	6	Treg
TGF-B1	456.38	MED12	MED12_1	7	Treg
TGF-B1	478.02	AAVS1	AAVS1_1	7	Treg
TGF-B1	465.83	MED12	MED12_1	8	Treg
TGF-B1	443.76	AAVS1	AAVS1_1	8	Treg
TGF-B2	62.22	MED12	MED12_1	5	Treg
TGF-B2	60.8	AAVS1	AAVS1_1	5	Treg
TGF-B2	63.7	MED12	MED12_1	6	Treg
TGF-B2	61.01	AAVS1	AAVS1_1	6	Treg
TGF-B2	56.78	MED12	MED12_1	7	Treg
TGF-B2	61.98	AAVS1	AAVS1_1	7	Treg
TGF-B2	60	MED12	MED12_1	8	Treg
TGF-B2	60.4	AAVS1	AAVS1_1	8	Treg
TGF-B3	2.21	MED12	MED12_1	5	Treg
TGF-B3	1.52	AAVS1	AAVS1_1	5	Treg
TGF-B3	2.9	MED12	MED12_1	6	Treg
TGF-B3	1.52	AAVS1	AAVS1_1	6	Treg
TGF-B3	1.52	MED12	MED12_1	7	Treg
TGF-B3	1.87	AAVS1	AAVS1_1	7	Treg
TGF-B3	2.33	MED12	MED12_1	8	Treg
TGF-B3	1.64	AAVS1	AAVS1_1	8	Treg
