# Supplementary material for: Central control of dynamic gene circuits governs T cell rest and activation
Source: Nature. 2024 Dec 11;637(8047):930–9. doi: 10.1038/s41586-024-08314-y (PMC11754113; doi:10.1038/s41586-024-08314-y)
Supplement: Supplementary file 14 — Source Data Extended Data Fig. 6 [file 41586_2024_8314_MOESM14_ESM.xlsx]

## Sheet: Extended_fig6a_arrayed_med_KO
Time	Donor	Cell Type	Gene	sgrna	l2fc_IL2RA_MFI	Mediator Module
0	D2	Treg	MED22	s_7002	-0.0878204	H
48	D1	Teff	MED22	s_7002	-0.468524	H
0	D3	Teff	MED22	s_7002	0.209527	H
0	D1	Teff	MED22	s_7002	0.0727958	H
48	D2	Treg	MED22	s_7002	-0.0266992	H
96	D2	Treg	MED22	s_7002	0.347469	H
48	D3	Treg	MED22	s_7002	-0.222495	H
96	D2	Teff	MED22	s_7002	-0.0719675	H
48	D3	Teff	MED22	s_7002	-0.35037	H
96	D1	Teff	MED22	s_7002	-0.10118	H
96	D3	Teff	MED22	s_7002	0.397285	H
0	D3	Treg	MED22	s_7002	-0.219572	H
96	D3	Treg	MED22	s_7002	0.031745	H
48	D2	Teff	MED22	s_7002	-0.302563	H
0	D2	Teff	MED22	s_7002	0.125179	H
0	D2	Treg	MED11	s_5200	-0.374146	H
48	D2	Treg	MED11	s_5200	-0.859009	H
0	D3	Teff	MED11	s_5200	0.176251	H
96	D2	Teff	MED11	s_5200	0.0579056	H
96	D2	Treg	MED11	s_5200	0.0891571	H
0	D1	Teff	MED11	s_5200	0.0543586	H
48	D3	Teff	MED11	s_5200	-0.581662	H
48	D3	Treg	MED11	s_5200	-0.684719	H
0	D2	Teff	MED11	s_5200	0.0939001	H
96	D3	Treg	MED11	s_5200	0.247549	H
48	D2	Teff	MED11	s_5200	-0.444473	H
0	D3	Treg	MED11	s_5200	-0.267384	H
96	D1	Teff	MED11	s_5200	0.231252	H
96	D3	Teff	MED11	s_5200	1.04121	H
48	D1	Teff	MED11	s_5200	-0.671272	H
0	D1	Teff	MED20	s_7052	-0.215185	H
0	D3	Treg	MED20	s_7052	-0.12088	H
0	D2	Treg	MED20	s_7052	-0.077004	H
0	D3	Teff	MED20	s_7052	0.0611741	H
96	D3	Teff	MED20	s_7052	0.139846	H
96	D3	Treg	MED20	s_7052	-0.0535541	H
96	D1	Teff	MED20	s_7052	-0.0671548	H
96	D2	Teff	MED20	s_7052	0.142326	H
48	D2	Treg	MED20	s_7052	-0.0300525	H
96	D2	Treg	MED20	s_7052	-0.0408357	H
48	D2	Teff	MED20	s_7052	-0.0854785	H
48	D3	Treg	MED20	s_7052	-0.201773	H
48	D3	Teff	MED20	s_7052	-0.0265278	H
48	D1	Teff	MED20	s_7052	-0.0288759	H
0	D2	Teff	MED20	s_7052	0.0415791	H
96	D3	Teff	MED19	s_7024	-0.219771	M
0	D3	Treg	MED19	s_7024	-0.225146	M
48	D2	Treg	MED19	s_7024	-0.33665	M
96	D3	Treg	MED19	s_7024	0.0978745	M
48	D1	Teff	MED19	s_7024	-0.632306	M
96	D1	Teff	MED19	s_7024	-0.441892	M
48	D3	Treg	MED19	s_7024	-0.121737	M
0	D1	Teff	MED19	s_7024	0.216531	M
0	D3	Teff	MED19	s_7024	0.190606	M
48	D3	Teff	MED19	s_7024	-0.253722	M
0	D2	Treg	MED19	s_7024	-0.493911	M
96	D2	Teff	MED19	s_7024	-0.481579	M
96	D2	Treg	MED19	s_7024	-0.161263	M
48	D2	Teff	MED19	s_7024	-0.571014	M
0	D2	Teff	MED19	s_7024	0.299824	M
48	D2	Treg	MED24	s_7009	0.0584333	T
96	D1	Teff	MED24	s_7009	0.333753	T
48	D1	Teff	MED24	s_7009	0.245574	T
96	D3	Teff	MED24	s_7009	1.11925	T
0	D2	Treg	MED24	s_7009	-0.0125176	T
96	D3	Treg	MED24	s_7009	0.220731	T
0	D3	Teff	MED24	s_7009	0.539889	T
48	D3	Teff	MED24	s_7009	0.388586	T
96	D2	Treg	MED24	s_7009	0.19291	T
0	D1	Teff	MED24	s_7009	0.0450508	T
96	D2	Teff	MED24	s_7009	0.248438	T
48	D3	Treg	MED24	s_7009	0.0399993	T
0	D2	Teff	MED24	s_7009	0.229606	T
0	D3	Treg	MED24	s_7009	0.0402559	T
48	D2	Teff	MED24	s_7009	0.413125	T
96	D3	Treg	MED9	s_7017	0.621571	M
0	D1	Teff	MED9	s_7017	0.35855	M
96	D3	Teff	MED9	s_7017	0.791251	M
48	D2	Treg	MED9	s_7017	-0.361012	M
0	D3	Treg	MED9	s_7017	-0.142289	M
48	D1	Teff	MED9	s_7017	-0.507827	M
96	D2	Treg	MED9	s_7017	0.380727	M
0	D2	Treg	MED9	s_7017	-0.366223	M
48	D2	Teff	MED9	s_7017	-0.448177	M
0	D3	Teff	MED9	s_7017	0.398643	M
48	D3	Teff	MED9	s_7017	-0.353821	M
48	D3	Treg	MED9	s_7017	-0.445428	M
96	D2	Teff	MED9	s_7017	-0.858143	M
96	D1	Teff	MED9	s_7017	0.138304	M
0	D2	Teff	MED9	s_7017	0.306661	M
48	D3	Teff	MED12L	s_7023	-0.177002	K
48	D3	Treg	MED12L	s_7023	0.0540308	K
96	D2	Teff	MED12L	s_7023	0.0260091	K
0	D3	Treg	MED12L	s_7023	0.107908	K
0	D2	Teff	MED12L	s_7023	0.117423	K
48	D2	Teff	MED12L	s_7023	-0.107641	K
0	D3	Teff	MED12L	s_7023	0.36106	K
96	D1	Teff	MED12L	s_7023	-0.171417	K
96	D3	Teff	MED12L	s_7023	-0.00953176	K
0	D2	Treg	MED12L	s_7023	0.0582642	K
48	D1	Teff	MED12L	s_7023	-0.0252106	K
48	D2	Treg	MED12L	s_7023	0.129561	K
96	D3	Treg	MED12L	s_7023	0.119431	K
0	D1	Teff	MED12L	s_7023	0.0119925	K
96	D2	Treg	MED12L	s_7023	0.0401239	K
48	D3	Treg	MED26	s_7006	0.0895387	M
0	D3	Treg	MED26	s_7006	0.143335	M
96	D2	Teff	MED26	s_7006	-0.109135	M
48	D2	Teff	MED26	s_7006	0.16797	M
48	D3	Teff	MED26	s_7006	-0.00526669	M
96	D1	Teff	MED26	s_7006	0.164391	M
0	D2	Teff	MED26	s_7006	0.247483	M
0	D2	Treg	MED26	s_7006	0.104607	M
48	D1	Teff	MED26	s_7006	0.171018	M
96	D3	Teff	MED26	s_7006	0.158449	M
96	D3	Treg	MED26	s_7006	0.151173	M
0	D1	Teff	MED26	s_7006	0.19144	M
0	D3	Teff	MED26	s_7006	0.352573	M
48	D2	Treg	MED26	s_7006	0.341611	M
96	D2	Treg	MED26	s_7006	0.154586	M
0	D3	Teff	MED28	s_7019	0.218895	T
96	D3	Treg	MED28	s_7019	0.0366089	T
48	D2	Treg	MED28	s_7019	-0.15295	T
0	D2	Treg	MED28	s_7019	-0.0341127	T
48	D2	Teff	MED28	s_7019	-0.218123	T
96	D2	Treg	MED28	s_7019	0.146185	T
48	D1	Teff	MED28	s_7019	-0.251945	T
0	D2	Teff	MED28	s_7019	0.0939001	T
48	D3	Teff	MED28	s_7019	-0.225701	T
0	D1	Teff	MED28	s_7019	0.0682086	T
96	D1	Teff	MED28	s_7019	-0.0532356	T
0	D3	Treg	MED28	s_7019	0.00520203	T
48	D3	Treg	MED28	s_7019	-0.0516509	T
96	D2	Teff	MED28	s_7019	-0.180305	T
96	D3	Teff	MED28	s_7019	0.195899	T
96	D3	Treg	AAVS1	AAVS1_1	-0.0375621	NA
0	D3	Teff	AAVS1	AAVS1_1	-0.0413408	NA
48	D3	Treg	AAVS1	AAVS1_1	0.0432955	NA
0	D2	Treg	AAVS1	AAVS1_1	0.0176671	NA
0	D1	Teff	AAVS1	AAVS1_1	-0.0514865	NA
48	D3	Teff	AAVS1	AAVS1_1	0.00883484	NA
96	D1	Teff	AAVS1	AAVS1_1	0.0406104	NA
48	D1	Teff	AAVS1	AAVS1_1	-0.0583416	NA
96	D2	Teff	AAVS1	AAVS1_1	0.0142798	NA
0	D3	Treg	AAVS1	AAVS1_1	0.0159797	NA
48	D2	Teff	AAVS1	AAVS1_1	0.0110857	NA
0	D2	Teff	AAVS1	AAVS1_1	0.00421225	NA
96	D2	Treg	AAVS1	AAVS1_1	-0.0299769	NA
96	D3	Teff	AAVS1	AAVS1_1	-0.0227072	NA
48	D2	Treg	AAVS1	AAVS1_1	0.0123518	NA
48	D1	Teff	MED1	s_7001	-0.0288759	M
0	D2	Treg	MED1	s_7001	-0.00963509	M
0	D2	Teff	MED1	s_7001	-0.0212477	M
96	D2	Teff	MED1	s_7001	0.0869228	M
96	D3	Treg	MED1	s_7001	-0.0668244	M
96	D3	Teff	MED1	s_7001	0.343535	M
48	D3	Teff	MED1	s_7001	0.280205	M
0	D1	Teff	MED1	s_7001	-0.204044	M
96	D1	Teff	MED1	s_7001	0.0666106	M
48	D2	Teff	MED1	s_7001	-0.459113	M
0	D3	Teff	MED1	s_7001	-0.219678	M
96	D2	Treg	MED1	s_7001	0.00803026	M
48	D2	Treg	MED1	s_7001	-0.0724832	M
48	D3	Treg	MED1	s_7001	-0.319232	M
0	D3	Treg	MED1	s_7001	-0.203481	M
0	D2	Treg	MED23	s_7004	-0.07442	T
96	D2	Teff	MED23	s_7004	-0.596515	T
0	D3	Teff	MED23	s_7004	-0.0925661	T
48	D2	Treg	MED23	s_7004	-0.229734	T
96	D3	Treg	MED23	s_7004	0.0874954	T
0	D3	Treg	MED23	s_7004	-0.102113	T
0	D2	Teff	MED23	s_7004	0.0939001	T
96	D2	Treg	MED23	s_7004	0.157249	T
0	D1	Teff	MED23	s_7004	-0.204044	T
48	D2	Teff	MED23	s_7004	0.213079	T
96	D1	Teff	MED23	s_7004	-0.618149	T
96	D3	Teff	MED23	s_7004	0.0383027	T
48	D3	Teff	MED23	s_7004	0.395911	T
48	D1	Teff	MED23	s_7004	0.305477	T
48	D3	Treg	MED23	s_7004	-0.218901	T
48	D2	Teff	MED30	s_4235	-0.681934	T
0	D3	Treg	MED30	s_4235	-0.350215	T
48	D2	Treg	MED30	s_4235	-0.990021	T
0	D2	Treg	MED30	s_4235	-0.576203	T
48	D1	Teff	MED30	s_4235	-0.839615	T
96	D1	Teff	MED30	s_4235	0.943814	T
0	D1	Teff	MED30	s_4235	0.144275	T
0	D3	Teff	MED30	s_4235	0.0401891	T
0	D2	Teff	MED30	s_4235	0.159576	T
96	D3	Treg	MED30	s_4235	0.487481	T
96	D2	Teff	MED30	s_4235	0.637892	T
96	D2	Treg	MED30	s_4235	-0.385394	T
48	D3	Teff	MED30	s_4235	-0.725744	T
96	D3	Teff	MED30	s_4235	1.05564	T
48	D3	Treg	MED30	s_4235	-0.691178	T
48	D2	Treg	MED31	s_7014	-0.215782	M
0	D2	Treg	MED31	s_7014	0.112945	M
48	D2	Teff	MED31	s_7014	0.138021	M
96	D3	Treg	MED31	s_7014	0.495746	M
0	D1	Teff	MED31	s_7014	0.208216	M
0	D3	Teff	MED31	s_7014	0.24664	M
96	D2	Treg	MED31	s_7014	0.4565	M
48	D3	Teff	MED31	s_7014	-0.0615246	M
96	D1	Teff	MED31	s_7014	0.216659	M
96	D2	Teff	MED31	s_7014	0.248438	M
96	D3	Teff	MED31	s_7014	0.652052	M
0	D2	Teff	MED31	s_7014	0.229606	M
48	D1	Teff	MED31	s_7014	-0.124292	M
0	D3	Treg	MED31	s_7014	0.371613	M
48	D3	Treg	MED31	s_7014	0.149719	M
0	D1	Teff	MED10	s_7021	0.216531	M
48	D2	Treg	MED10	s_7021	-0.63964	M
96	D3	Treg	MED10	s_7021	0.241944	M
0	D3	Treg	MED10	s_7021	-0.408394	M
0	D3	Teff	MED10	s_7021	0.117357	M
96	D2	Treg	MED10	s_7021	0.0618067	M
48	D3	Teff	MED10	s_7021	-0.35728	M
48	D2	Teff	MED10	s_7021	-0.276811	M
96	D2	Teff	MED10	s_7021	-0.261975	M
96	D3	Teff	MED10	s_7021	0.563725	M
0	D2	Teff	MED10	s_7021	0.152003	M
0	D2	Treg	MED10	s_7021	-0.536543	M
96	D1	Teff	MED10	s_7021	-0.0558906	M
48	D1	Teff	MED10	s_7021	-0.536375	M
48	D3	Treg	MED10	s_7021	-0.397919	M
0	D3	Teff	MED27	s_7007	0.1666	T
0	D3	Treg	MED27	s_7007	0.184425	T
48	D1	Teff	MED27	s_7007	-0.0546007	T
96	D1	Teff	MED27	s_7007	-0.07282	T
96	D3	Teff	MED27	s_7007	-0.0254672	T
96	D2	Teff	MED27	s_7007	0.145368	T
48	D2	Teff	MED27	s_7007	-0.44101	T
48	D2	Treg	MED27	s_7007	-0.0546777	T
0	D1	Teff	MED27	s_7007	-0.021841	T
48	D3	Teff	MED27	s_7007	-0.425842	T
0	D2	Teff	MED27	s_7007	0.159576	T
48	D3	Treg	MED27	s_7007	0.103673	T
96	D3	Treg	MED27	s_7007	0.031745	T
0	D2	Treg	MED27	s_7007	-0.0501008	T
96	D2	Treg	MED27	s_7007	0.0347553	T
0	D1	Teff	MED21	s_7003	0.237112	M
96	D1	Teff	MED21	s_7003	0.269223	M
0	D3	Treg	MED21	s_7003	0.0945473	M
96	D2	Teff	MED21	s_7003	-0.129073	M
48	D2	Teff	MED21	s_7003	-0.265943	M
96	D3	Teff	MED21	s_7003	0.37569	M
0	D3	Teff	MED21	s_7003	0.127341	M
48	D3	Teff	MED21	s_7003	-0.288155	M
0	D2	Teff	MED21	s_7003	0.125179	M
48	D2	Treg	MED21	s_7003	-0.333256	M
96	D3	Treg	MED21	s_7003	0.111257	M
96	D2	Treg	MED21	s_7003	0.278212	M
0	D2	Treg	MED21	s_7003	-0.254275	M
48	D1	Teff	MED21	s_7003	-0.529253	M
48	D3	Treg	MED21	s_7003	-0.0971143	M
96	D3	Treg	AAVS1	AAVS1_3	0.0366089	NA
48	D1	Teff	AAVS1	AAVS1_3	0.0560737	NA
96	D1	Teff	AAVS1	AAVS1_3	-0.0417868	NA
0	D3	Teff	AAVS1	AAVS1_3	0.0401891	NA
0	D1	Teff	AAVS1	AAVS1_3	0.0497122	NA
48	D3	Treg	AAVS1	AAVS1_3	-0.0446351	NA
0	D2	Treg	AAVS1	AAVS1_3	-0.0178862	NA
96	D3	Teff	AAVS1	AAVS1_3	0.0223553	NA
48	D3	Teff	AAVS1	AAVS1_3	-0.00888928	NA
96	D2	Teff	AAVS1	AAVS1_3	-0.0144225	NA
48	D2	Teff	AAVS1	AAVS1_3	-0.0111715	NA
0	D3	Treg	AAVS1	AAVS1_3	-0.0161587	NA
96	D2	Treg	AAVS1	AAVS1_3	0.0293667	NA
0	D2	Teff	AAVS1	AAVS1_3	-0.00422459	NA
48	D2	Treg	AAVS1	AAVS1_3	-0.0124585	NA
96	D3	Treg	MED16	s_7012	0.217879	T
0	D1	Teff	MED16	s_7012	0.13991	T
48	D1	Teff	MED16	s_7012	-0.0215545	T
0	D3	Teff	MED16	s_7012	0.335449	T
48	D3	Teff	MED16	s_7012	0.552609	T
96	D2	Teff	MED16	s_7012	0.0695333	T
96	D3	Teff	MED16	s_7012	1.21239	T
0	D3	Treg	MED16	s_7012	0.0674497	T
48	D3	Treg	MED16	s_7012	0.0291587	T
0	D2	Treg	MED16	s_7012	0.0257179	T
48	D2	Treg	MED16	s_7012	-0.0478638	T
0	D2	Teff	MED16	s_7012	0.132894	T
96	D1	Teff	MED16	s_7012	0.0579049	T
96	D2	Treg	MED16	s_7012	0.0025407	T
48	D2	Teff	MED16	s_7012	-0.063119	T
0	D1	Teff	CDK8	s_7050	-0.0514865	K
96	D1	Teff	CDK8	s_7050	0.155748	K
0	D3	Teff	CDK8	s_7050	0.200097	K
96	D3	Treg	CDK8	s_7050	-0.112161	K
48	D2	Teff	CDK8	s_7050	0.0632399	K
96	D3	Teff	CDK8	s_7050	0.359702	K
96	D2	Teff	CDK8	s_7050	0.192289	K
48	D3	Teff	CDK8	s_7050	-0.00526669	K
48	D2	Treg	CDK8	s_7050	0.133108	K
48	D1	Teff	CDK8	s_7050	-0.0215545	K
48	D3	Treg	CDK8	s_7050	0.0185405	K
96	D2	Treg	CDK8	s_7050	0.132718	K
0	D3	Treg	CDK8	s_7050	-0.00260807	K
0	D2	Teff	CDK8	s_7050	0.292954	K
0	D2	Treg	CDK8	s_7050	0.0527593	K
96	D3	Treg	MED7	s_7008	-0.0375621	M
0	D1	Teff	MED7	s_7008	0.157292	M
48	D1	Teff	MED7	s_7008	-0.248342	M
0	D3	Treg	MED7	s_7008	-0.12088	M
96	D2	Teff	MED7	s_7008	0.127727	M
96	D2	Treg	MED7	s_7008	0.330717	M
0	D3	Teff	MED7	s_7008	0.0611741	M
96	D3	Teff	MED7	s_7008	0.517068	M
96	D1	Teff	MED7	s_7008	0.569254	M
48	D3	Treg	MED7	s_7008	-0.482869	M
48	D2	Treg	MED7	s_7008	-0.616084	M
48	D3	Teff	MED7	s_7008	-0.156098	M
0	D2	Teff	MED7	s_7008	0.0939001	M
48	D2	Teff	MED7	s_7008	-0.137232	M
0	D2	Treg	MED7	s_7008	-0.496214	M
96	D2	Teff	MED18	s_7016	0.157011	H
0	D2	Treg	MED18	s_7016	-0.147221	H
48	D3	Treg	MED18	s_7016	-0.114706	H
96	D3	Treg	MED18	s_7016	0.0553698	H
48	D1	Teff	MED18	s_7016	0.0449219	H
0	D3	Treg	MED18	s_7016	0.157032	H
0	D1	Teff	MED18	s_7016	0.0910004	H
0	D3	Teff	MED18	s_7016	-0.0695745	H
48	D2	Teff	MED18	s_7016	0.153073	H
48	D2	Treg	MED18	s_7016	-0.531561	H
96	D2	Treg	MED18	s_7016	0.222998	H
96	D3	Teff	MED18	s_7016	0.66854	H
48	D3	Teff	MED18	s_7016	0.308862	H
0	D2	Teff	MED18	s_7016	0.240359	H
96	D1	Teff	MED18	s_7016	0.416741	H
0	D2	Treg	MED25	s_7020	0.0200871	T
96	D2	Treg	MED25	s_7020	0.0293667	T
0	D1	Teff	MED25	s_7020	0.0819268	T
0	D2	Teff	MED25	s_7020	0.101784	T
96	D3	Treg	MED25	s_7020	-0.127797	T
48	D1	Teff	MED25	s_7020	-0.0950798	T
48	D3	Teff	MED25	s_7020	-0.0512163	T
48	D2	Teff	MED25	s_7020	-0.144537	T
96	D2	Teff	MED25	s_7020	0.0346177	T
0	D3	Teff	MED25	s_7020	0.00271438	T
0	D3	Treg	MED25	s_7020	0.0241173	T
48	D3	Treg	MED25	s_7020	-0.00602701	T
48	D2	Treg	MED25	s_7020	-0.142354	T
96	D1	Teff	MED25	s_7020	0.170209	T
96	D3	Teff	MED25	s_7020	-0.12378	T
96	D2	Treg	MED17	s_7005	0.0160161	H
0	D2	Treg	MED17	s_7005	-0.219603	H
48	D2	Teff	MED17	s_7005	-0.302563	H
48	D1	Teff	MED17	s_7005	-0.335481	H
48	D3	Teff	MED17	s_7005	-0.370812	H
0	D1	Teff	MED17	s_7005	0.13114	H
96	D3	Treg	MED17	s_7005	-0.269357	H
96	D2	Teff	MED17	s_7005	-0.140428	H
0	D3	Teff	MED17	s_7005	0.209527	H
48	D3	Treg	MED17	s_7005	-0.24681	H
96	D1	Teff	MED17	s_7005	-0.0362419	H
48	D2	Treg	MED17	s_7005	-0.405454	H
96	D3	Teff	MED17	s_7005	0.294802	H
0	D3	Treg	MED17	s_7005	-0.0725841	H
0	D2	Teff	MED17	s_7005	0.101784	H
0	D1	Teff	MED29	s_7018	0.126735	T
96	D2	Treg	MED29	s_7018	0.0536627	T
48	D2	Teff	MED29	s_7018	0.00737173	T
96	D2	Teff	MED29	s_7018	0.0722412	T
96	D1	Teff	MED29	s_7018	0.0636239	T
0	D3	Treg	MED29	s_7018	0.048258	T
48	D2	Treg	MED29	s_7018	0.104479	T
0	D3	Teff	MED29	s_7018	0.0818583	T
0	D2	Treg	MED29	s_7018	0.0637483	T
48	D1	Teff	MED29	s_7018	0.022729	T
48	D3	Treg	MED29	s_7018	0.0399993	T
0	D2	Teff	MED29	s_7018	0.0415791	T
96	D3	Treg	MED29	s_7018	-0.109173	T
96	D3	Teff	MED29	s_7018	0.354192	T
48	D3	Teff	MED29	s_7018	0.0336993	T
48	D2	Treg	MED8	s_7022	-0.00524045	H
96	D2	Teff	MED8	s_7022	0.00580614	H
96	D2	Treg	MED8	s_7022	0.0565183	H
48	D2	Teff	MED8	s_7022	-0.0111715	H
0	D3	Treg	MED8	s_7022	0.0591369	H
0	D3	Teff	MED8	s_7022	0.147104	H
96	D1	Teff	MED8	s_7022	0.316065	H
0	D1	Teff	MED8	s_7022	-0.102291	H
48	D1	Teff	MED8	s_7022	-0.139019	H
0	D2	Teff	MED8	s_7022	0.14439	H
0	D2	Treg	MED8	s_7022	0.0499989	H
96	D3	Teff	MED8	s_7022	0.238396	H
48	D3	Teff	MED8	s_7022	-0.072223	H
48	D3	Treg	MED8	s_7022	-0.0165963	H
96	D3	Treg	MED8	s_7022	-0.0111105	H
48	D2	Teff	MED15	s_7015	-0.026145	T
48	D3	Treg	MED15	s_7015	-0.0865956	T
0	D3	Teff	MED15	s_7015	0.0611741	T
0	D1	Teff	MED15	s_7015	0.100017	T
96	D2	Teff	MED15	s_7015	-0.0317634	T
96	D3	Treg	MED15	s_7015	-0.117554	T
96	D3	Teff	MED15	s_7015	0.0488372	T
0	D3	Treg	MED15	s_7015	-0.0539802	T
96	D1	Teff	MED15	s_7015	0.179017	T
96	D2	Treg	MED15	s_7015	-0.00850147	T
48	D2	Treg	MED15	s_7015	-0.128564	T
48	D3	Teff	MED15	s_7015	-0.145758	T
0	D2	Teff	MED15	s_7015	0.125179	T
0	D2	Treg	MED15	s_7015	0.00387684	T
48	D1	Teff	MED15	s_7015	-0.0803922	T
48	D2	Treg	MED14	s_2673	-0.676429	M
0	D1	Teff	MED14	s_2673	0.261428	M
96	D2	Teff	MED14	s_2673	-0.20007	M
96	D3	Treg	MED14	s_2673	0.327782	M
48	D3	Treg	MED14	s_2673	-0.499778	M
0	D3	Teff	MED14	s_2673	0.029581	M
0	D3	Treg	MED14	s_2673	-0.193017	M
96	D2	Treg	MED14	s_2673	0.231326	M
48	D1	Teff	MED14	s_2673	-0.543532	M
0	D2	Teff	MED14	s_2673	0.174605	M
96	D1	Teff	MED14	s_2673	0.155748	M
96	D3	Teff	MED14	s_2673	0.569224	M
48	D2	Teff	MED14	s_2673	-0.542029	M
48	D3	Teff	MED14	s_2673	-0.315932	M
0	D2	Treg	MED14	s_2673	-0.392803	M
96	D3	Treg	MED6	s_7011	0.309144	H
0	D1	Teff	MED6	s_7011	0.304969	H
48	D1	Teff	MED6	s_7011	-0.186491	H
96	D2	Treg	MED6	s_7011	0.453718	H
96	D3	Teff	MED6	s_7011	0.955343	H
96	D1	Teff	MED6	s_7011	0.33082	H
48	D2	Treg	MED6	s_7011	-0.312691	H
0	D3	Teff	MED6	s_7011	0.24664	H
0	D3	Treg	MED6	s_7011	0.247242	H
48	D2	Teff	MED6	s_7011	-0.114982	H
48	D3	Teff	MED6	s_7011	-0.124644	H
96	D2	Teff	MED6	s_7011	0.479078	H
0	D2	Treg	MED6	s_7011	-0.00963509	H
48	D3	Treg	MED6	s_7011	-0.184495	H
0	D2	Teff	MED6	s_7011	0.356935	H
96	D3	Treg	MED13	s_7010	-0.237692	K
48	D1	Teff	MED13	s_7010	0.0522443	K
48	D3	Teff	MED13	s_7010	0.0869945	K
0	D1	Teff	MED13	s_7010	-0.254869	K
0	D3	Teff	MED13	s_7010	-0.169925	K
0	D3	Treg	MED13	s_7010	-0.288976	K
96	D3	Teff	MED13	s_7010	0.528028	K
48	D2	Teff	MED13	s_7010	-8.49519e-05	K
96	D1	Teff	MED13	s_7010	0.245938	K
0	D2	Treg	MED13	s_7010	-0.368859	K
96	D2	Teff	MED13	s_7010	0.415748	K
0	D2	Teff	MED13	s_7010	-0.0298352	K
48	D2	Treg	MED13	s_7010	-0.742906	K
48	D3	Treg	MED13	s_7010	-0.458931	K
96	D2	Treg	MED13	s_7010	-0.233668	K
48	D1	Teff	CCNC	s_7000	0.182242	K
0	D1	Teff	CCNC	s_7000	0.0403743	K
0	D3	Teff	CCNC	s_7000	0.26936	K
48	D3	Teff	CCNC	s_7000	0.226271	K
96	D3	Treg	CCNC	s_7000	-0.264031	K
96	D2	Treg	CCNC	s_7000	0.0025407	K
48	D2	Treg	CCNC	s_7000	-0.250564	K
0	D3	Treg	CCNC	s_7000	-0.0539802	K
96	D2	Teff	CCNC	s_7000	0.418653	K
48	D2	Teff	CCNC	s_7000	0.130591	K
96	D3	Teff	CCNC	s_7000	1.09887	K
48	D3	Treg	CCNC	s_7000	-0.0272435	K
0	D2	Treg	CCNC	s_7000	-0.066268	K
96	D1	Teff	CCNC	s_7000	0.681547	K
0	D2	Teff	CCNC	s_7000	0.286051	K
48	D1	Teff	MED4	s_7013	-0.414785	M
0	D1	Teff	MED4	s_7013	-0.204044	M
0	D3	Treg	MED4	s_7013	0.0998252	M
96	D2	Teff	MED4	s_7013	-0.0891931	M
96	D2	Treg	MED4	s_7013	0.130009	M
48	D3	Teff	MED4	s_7013	-0.271017	M
48	D3	Treg	MED4	s_7013	-0.257094	M
48	D2	Teff	MED4	s_7013	-0.21457	M
0	D3	Teff	MED4	s_7013	0.147104	M
96	D1	Teff	MED4	s_7013	0.569254	M
0	D2	Treg	MED4	s_7013	-0.246013	M
48	D2	Treg	MED4	s_7013	-0.812595	M
0	D2	Teff	MED4	s_7013	0.0333586	M
96	D3	Treg	MED4	s_7013	0.455149	M
96	D3	Teff	MED4	s_7013	0.673995	M
48	D1	Teff	MED12	s_2770	-0.804801	K
0	D1	Teff	MED12	s_2770	0.354788	K
96	D2	Teff	MED12	s_2770	-0.941101	K
96	D2	Treg	MED12	s_2770	-0.987341	K
0	D2	Teff	MED12	s_2770	0.427638	K
48	D2	Teff	MED12	s_2770	-1.26146	K
48	D3	Treg	MED12	s_2770	-0.438723	K
48	D3	Teff	MED12	s_2770	-0.963369	K
96	D3	Teff	MED12	s_2770	0.0676076	K
0	D2	Treg	MED12	s_2770	-1.09916	K
96	D1	Teff	MED12	s_2770	-0.422727	K
0	D3	Teff	MED12	s_2770	0.228203	K
0	D3	Treg	MED12	s_2770	-0.918938	K
96	D3	Treg	MED12	s_2770	-0.341849	K
48	D2	Treg	MED12	s_2770	-0.990021	K

## Sheet: Extended_fig6b_med_genotyping
Gene	Modified.	Donor	Cell_Type
MED22	95.7417	D1	Teff
MED11	82.6279	D1	Teff
MED20	45.5255	D1	Teff
MED19	87.3164	D1	Teff
MED24	56.0428	D1	Teff
MED9	87.6341	D1	Teff
MED12L	87.3795	D1	Teff
MED26	72.9551	D1	Teff
MED28	47.8944	D1	Teff
AAVS1	85.6674	D1	Teff
MED1	88.6759	D1	Teff
MED23	93.1285	D1	Teff
MED30	84.4283	D1	Teff
MED31	89.4741	D1	Teff
MED10	96.0126	D1	Teff
MED27	21.139	D1	Teff
MED21	80.019	D1	Teff
AAVS1	84.2799	D1	Teff
MED16	45.2084	D1	Teff
CDK8	89.0004	D1	Teff
MED7	78.3244	D1	Teff
MED18	76.8447	D1	Teff
MED25	75.7531	D1	Teff
MED17	68.7362	D1	Teff
MED29	96.4317	D1	Teff
MED8	46.2866	D1	Teff
MED15	50.2358	D1	Teff
MED14	94.886	D1	Teff
MED6	92.8765	D1	Teff
MED13	92.2748	D1	Teff
CCNC	91.3694	D1	Teff
MED4	70.487	D1	Teff
MED12	94.4224	D1	Teff
MED22	95.6585	D2	Teff
MED11	86.2238	D2	Teff
MED20	48.4383	D2	Teff
MED19	90.75	D2	Teff
MED24	66.685	D2	Teff
MED9	88.7833	D2	Teff
MED12L	90.3473	D2	Teff
MED26	78.9637	D2	Teff
MED28	48.1052	D2	Teff
AAVS1	86.7825	D2	Teff
MED1	85.4396	D2	Teff
MED23	94.9254	D2	Teff
MED30	91.2927	D2	Teff
MED31	90.7645	D2	Teff
MED10	97.1286	D2	Teff
MED27	23.9972	D2	Teff
MED21	77.3174	D2	Teff
AAVS1	84.5349	D2	Teff
MED16	43.6451	D2	Teff
CDK8	89.0646	D2	Teff
MED18	80.9402	D2	Teff
MED25	78.8186	D2	Teff
MED17	66.9429	D2	Teff
MED29	96.6077	D2	Teff
MED8	40.0155	D2	Teff
MED15	46.9338	D2	Teff
MED14	93.6651	D2	Teff
MED6	91.165	D2	Teff
MED13	94.0544	D2	Teff
CCNC	93.9031	D2	Teff
MED4	82.6038	D2	Teff
MED12	94.3794	D2	Teff
MED22	94.2266	D3	Teff
MED11	84.4129	D3	Teff
MED20	44.0251	D3	Teff
MED19	87.6825	D3	Teff
MED24	61.3821	D3	Teff
MED9	87.3818	D3	Teff
MED12L	88.0159	D3	Teff
MED26	75.2623	D3	Teff
MED28	42.0307	D3	Teff
AAVS1	84.4969	D3	Teff
MED1	86.0189	D3	Teff
MED23	92.159	D3	Teff
MED30	88.2036	D3	Teff
MED31	85.559	D3	Teff
MED10	97.4494	D3	Teff
MED27	23.6227	D3	Teff
MED21	75.5625	D3	Teff
AAVS1	83.9146	D3	Teff
MED16	93.1431	D3	Teff
CDK8	88.9369	D3	Teff
MED18	76.0474	D3	Teff
MED25	72.563	D3	Teff
MED17	65.5382	D3	Teff
MED29	96.2118	D3	Teff
MED8	38.5096	D3	Teff
MED15	47.5029	D3	Teff
MED14	93.7493	D3	Teff
MED6	88.4038	D3	Teff
MED13	92.2965	D3	Teff
CCNC	91.8151	D3	Teff
MED4	85.8963	D3	Teff
MED12	96.3876	D3	Teff
MED22	92.8793	D2	Treg
MED11	66.4686	D2	Treg
MED20	40.7289	D2	Treg
MED19	74.7015	D2	Treg
MED24	53.0005	D2	Treg
MED9	78.1542	D2	Treg
MED12L	83.3609	D2	Treg
MED26	73.6775	D2	Treg
MED28	45.8508	D2	Treg
AAVS1	80.6635	D2	Treg
MED1	84.9212	D2	Treg
MED23	83.4714	D2	Treg
MED30	82.8824	D2	Treg
MED31	81.6524	D2	Treg
MED10	96.9227	D2	Treg
MED27	20.8893	D2	Treg
MED21	68.7983	D2	Treg
AAVS1	83.7795	D2	Treg
MED16	41.4348	D2	Treg
CDK8	86.0601	D2	Treg
MED18	50.8935	D2	Treg
MED25	69.6911	D2	Treg
MED17	58.8506	D2	Treg
MED29	95.3595	D2	Treg
MED8	35.0596	D2	Treg
MED15	43.0619	D2	Treg
MED14	86.2552	D2	Treg
MED6	72.7857	D2	Treg
MED13	88.0238	D2	Treg
CCNC	87.1239	D2	Treg
MED4	73.0176	D2	Treg
MED12	89.2838	D2	Treg
MED22	92.1825	D3	Treg
MED11	65.0074	D3	Treg
MED20	38.9784	D3	Treg
MED19	75.5904	D3	Treg
MED24	45.6827	D3	Treg
MED9	79.5423	D3	Treg
MED12L	83.9731	D3	Treg
MED26	72.6538	D3	Treg
MED28	43.7844	D3	Treg
AAVS1	78.7218	D3	Treg
MED1	82.6261	D3	Treg
MED23	80.5862	D3	Treg
MED30	66.0909	D3	Treg
MED31	66.9356	D3	Treg
MED10	96.318	D3	Treg
MED27	20.6325	D3	Treg
MED21	68.3811	D3	Treg
AAVS1	82.2394	D3	Treg
MED16	84.6446	D3	Treg
CDK8	89.472	D3	Treg
MED7	54.0414	D3	Treg
MED18	42.0392	D3	Treg
MED25	65.4688	D3	Treg
MED17	46.8106	D3	Treg
MED29	96.5165	D3	Treg
MED8	39.033	D3	Treg
MED15	46.3008	D3	Treg
MED14	88.3784	D3	Treg
MED6	80.034	D3	Treg
MED13	83.8897	D3	Treg
CCNC	79.948	D3	Treg
MED4	64.8338	D3	Treg
MED12	91.9454	D3	Treg

## Sheet: Extended_fig6c_altered_H3K27ac
KO	stimulation	cell_type	direction	count
ATXN7L3	resting	Teff	Decreased	155
ATXN7L3	resting	Teff	Increased	531
ATXN7L3	resting	Treg	Decreased	43
ATXN7L3	resting	Treg	Increased	124
ATXN7L3	stim	Teff	Decreased	283
ATXN7L3	stim	Teff	Increased	757
ATXN7L3	stim	Treg	Decreased	1039
ATXN7L3	stim	Treg	Increased	987
BATF	resting	Teff	Decreased	1
BATF	resting	Teff	Increased	5
BATF	resting	Treg	Decreased	55
BATF	resting	Treg	Increased	61
BATF	stim	Teff	Decreased	126
BATF	stim	Teff	Increased	315
BATF	stim	Treg	Decreased	1009
BATF	stim	Treg	Increased	1321
MED11	resting	Teff	Decreased	808
MED11	resting	Teff	Increased	354
MED11	resting	Treg	Decreased	153
MED11	resting	Treg	Increased	132
MED11	stim	Teff	Decreased	327
MED11	stim	Teff	Increased	1192
MED11	stim	Treg	Decreased	1102
MED11	stim	Treg	Increased	1227
MED12	resting	Teff	Decreased	4390
MED12	resting	Teff	Increased	5354
MED12	resting	Treg	Decreased	296
MED12	resting	Treg	Increased	1061
MED12	stim	Teff	Decreased	2950
MED12	stim	Teff	Increased	5141
MED12	stim	Treg	Decreased	2578
MED12	stim	Treg	Increased	4902
MED24	resting	Teff	Increased	14
MED24	stim	Teff	Decreased	5
MED24	stim	Teff	Increased	8
MED24	stim	Treg	Decreased	21
MED24	stim	Treg	Increased	6
TAF5L	resting	Teff	Decreased	246
TAF5L	resting	Teff	Increased	844
TAF5L	resting	Treg	Decreased	36
TAF5L	resting	Treg	Increased	101
TAF5L	stim	Teff	Decreased	462
TAF5L	stim	Teff	Increased	2157
TAF5L	stim	Treg	Decreased	301
TAF5L	stim	Treg	Increased	924
USP22	resting	Teff	Decreased	9
USP22	resting	Teff	Increased	117
USP22	stim	Teff	Decreased	9
USP22	stim	Teff	Increased	330
USP22	stim	Treg	Decreased	3
USP22	stim	Treg	Increased	19
ZNF217	resting	Teff	Decreased	52
ZNF217	resting	Teff	Increased	702
ZNF217	resting	Treg	Increased	3
ZNF217	stim	Teff	Decreased	33
ZNF217	stim	Teff	Increased	464
ZNF217	stim	Treg	Decreased	46
ZNF217	stim	Treg	Increased	434

## Sheet: Extended_fig6f_TAF5L_histogram
id	log10_distance	overlap	H3K27ac
4	2.10037	MED12 only	Decreased
6	4.07886	MED12 only	Decreased
7	3.97197	MED12 only	Decreased
10	3.79574	MED12 only	Decreased
11	3.17955	MED12 only	Decreased
12	3.50866	MED12 only	Decreased
14	3.70897	MED12 only	Decreased
15	3.13672	MED12 only	Decreased
16	3.16806	MED12 only	Decreased
17	2.48216	MED12 only	Decreased
18	3.34015	MED12 only	Decreased
19	3.10873	MED12 only	Decreased
20	3.12808	MED12 only	Decreased
21	2.18752	MED12 only	Decreased
22	2.49415	MED12 only	Decreased
23	2.17754	MED12 only	Decreased
24	0.653213	MED12 only	Decreased
25	2.51521	MED12 only	Decreased
27	3.42975	MED12 only	Decreased
28	1.67669	MED12 only	Decreased
29	3.61087	MED12 only	Decreased
32	2.87216	MED12 only	Decreased
37	3.24895	MED12 only	Decreased
38	2.8704	MED12 only	Decreased
39	3.15912	MED12 only	Decreased
40	3.06633	MED12 only	Decreased
41	2.29994	MED12 only	Decreased
42	3.59879	MED12 only	Decreased
50	2.19173	MED12 only	Decreased
52	3.60363	MED12 only	Decreased
58	3.36389	MED12 only	Decreased
62	3.09043	MED12 only	Decreased
63	4.00464	MED12 only	Decreased
71	4.73634	MED12 only	Decreased
72	4.69579	MED12 only	Decreased
73	2.82575	MED12 only	Decreased
76	2.06446	MED12 only	Decreased
79	4.56022	MED12 only	Increased
80	2.05881	MED12 only	Decreased
81	3.57357	MED12 only	Decreased
84	1.83251	MED12 only	Decreased
89	2.85552	MED12 only	Decreased
91	2.86421	MED12 only	Decreased
93	3.8657	MED12 only	Decreased
108	5.62288	MED12 only	Increased
109	5.59779	MED12 only	Increased
110	5.59298	MED12 only	Increased
112	5.46878	MED12 only	Increased
114	5.44433	MED12 only	Increased
116	5.33301	MED12 only	Increased
117	5.3275	MED12 only	Increased
118	5.21817	MED12 only	Increased
120	5.18139	MED12 only	Increased
124	3.80625	MED12 only	Decreased
143	3.94283	MED12 only	Decreased
146	5.12481	MED12 only	Decreased
147	3.07078	MED12 only	Decreased
148	4.38179	MED12 only	Increased
151	3.57513	MED12 only	Increased
156	4.82299	MED12 only	Increased
158	4.88412	MED12 only	Increased
159	4.56364	MED12 only	Increased
166	4.57678	MED12 only	Increased
171	1.74036	MED12 only	Decreased
174	2.93171	MED12 only	Decreased
175	3.81918	MED12 only	Decreased
176	4.06189	MED12 only	Decreased
182	3.93588	MED12 only	Increased
193	4.36641	MED12 only	Increased
194	4.41556	MED12 only	Increased
199	4.28642	MED12 only	Increased
200	4.16783	MED12 only	Increased
201	4.00415	MED12 only	Increased
203	2.9312	MED12 only	Decreased
205	3.92381	MED12 only	Increased
215	5.06134	MED12 only	Increased
217	5.3109	MED12 only	Increased
218	5.31967	MED12 only	Increased
219	5.34124	MED12 only	Increased
221	5.37885	MED12 only	Increased
222	5.38581	MED12 only	Increased
223	5.39265	MED12 only	Increased
227	3.14675	MED12 only	Increased
241	2.62583	MED12 only	Decreased
242	1.31175	MED12 only	Decreased
257	2.11561	MED12 only	Decreased
259	3.71767	MED12 only	Increased
266	4.67841	MED12 only	Decreased
267	4.57598	MED12 only	Decreased
269	3.99627	MED12 only	Decreased
270	2.53529	MED12 only	Decreased
271	3.9256	MED12 only	Decreased
272	4.0984	MED12 only	Decreased
273	4.20507	MED12 only	Decreased
276	4.54006	MED12 only	Decreased
277	4.73113	MED12 only	Decreased
278	4.94054	MED12 only	Decreased
279	5.0233	MED12 only	Decreased
281	5.16358	MED12 only	Decreased
282	4.69024	MED12 only	Decreased
283	4.4097	MED12 only	Decreased
287	2.09167	MED12 only	Decreased
292	2.53339	MED12 only	Decreased
294	5.13814	MED12 only	Decreased
306	3.24638	MED12 only	Decreased
307	5.05168	MED12 only	Decreased
308	3.46967	MED12 only	Decreased
315	4.95367	MED12 only	Decreased
316	4.93674	MED12 only	Decreased
327	3.11059	MED12 only	Decreased
329	2.44638	MED12 only	Decreased
346	4.5104	MED12 only	Decreased
347	4.56956	MED12 only	Decreased
348	4.62162	MED12 only	Decreased
350	4.74334	MED12 only	Decreased
356	2.13513	MED12 only	Decreased
358	2.43217	MED12 only	Decreased
373	4.29909	MED12 only	Increased
374	4.19619	MED12 only	Increased
376	2.94988	MED12 only	Decreased
380	3.84491	MED12 only	Increased
381	3.405	MED12 only	Increased
385	4.49196	MED12 only	Decreased
387	4.59757	MED12 only	Decreased
397	5.02599	MED12 only	Increased
406	3.76756	MED12 only	Decreased
407	3.98484	MED12 only	Decreased
409	4.32277	MED12 only	Decreased
412	4.15116	MED12 only	Increased
413	2.93475	MED12 only	Decreased
419	4.07595	MED12 only	Increased
420	4.18449	MED12 only	Increased
423	3.54833	MED12 only	Decreased
424	3.13114	MED12 only	Decreased
433	3.12759	MED12 only	Decreased
439	4.71902	MED12 only	Decreased
442	3.65123	MED12 only	Decreased
448	3.50846	MED12 only	Increased
449	2.19033	MED12 only	Increased
463	3.02735	MED12 only	Decreased
464	2.68664	MED12 only	Decreased
469	3.33826	MED12 only	Decreased
476	3.8807	MED12 only	Decreased
479	4.48576	MED12 only	Decreased
480	4.53404	MED12 only	Decreased
481	4.57748	MED12 only	Decreased
482	4.72201	MED12 only	Decreased
493	2.9425	MED12 only	Decreased
496	4.37327	MED12 only	Increased
501	2.8537	MED12 only	Decreased
506	2.90363	MED12 only	Decreased
509	2.03543	MED12 only	Decreased
510	4.52319	MED12 only	Decreased
517	4.62294	MED12 only	Increased
518	4.78865	MED12 only	Decreased
522	3.69906	MED12 only	Decreased
528	3.84773	MED12 only	Decreased
531	4.75998	MED12 only	Increased
532	4.74008	MED12 only	Increased
533	4.25159	MED12 only	Decreased
539	2.49831	MED12 only	Decreased
540	1.45484	MED12 only	Decreased
551	4.31504	MED12 only	Increased
553	4.53017	MED12 only	Increased
555	4.63299	MED12 only	Increased
560	2.77269	MED12 only	Decreased
569	3.70952	MED12 only	Increased
580	4.29261	MED12 only	Increased
581	4.22057	MED12 only	Increased
590	4.21435	MED12 only	Increased
593	2.27761	MED12 only	Decreased
599	4.71325	MED12 only	Increased
600	4.68885	MED12 only	Increased
610	3.43616	MED12 only	Decreased
611	3.85724	MED12 only	Decreased
613	2.38021	MED12 only	Decreased
618	3.15731	MED12 only	Decreased
640	3.27126	MED12 only	Decreased
641	3.42773	MED12 only	Decreased
642	0.176091	MED12 only	Decreased
643	4.14886	MED12 only	Decreased
644	4.19963	MED12 only	Decreased
648	2.60959	MED12 only	Decreased
652	5.01516	MED12 only	Increased
653	5.03328	MED12 only	Increased
654	5.05068	MED12 only	Increased
655	5.06741	MED12 only	Increased
656	5.08352	MED12 only	Increased
666	4.57297	MED12 only	Increased
678	3.80659	MED12 only	Decreased
683	4.1364	MED12 only	Increased
684	3.95185	MED12 only	Increased
689	2.81258	MED12 only	Decreased
692	4.27923	MED12 only	Increased
695	4.90943	MED12 only	Decreased
696	2.85309	MED12 only	Decreased
697	4.03874	MED12 only	Decreased
698	4.16056	MED12 only	Decreased
699	4.19026	MED12 only	Decreased
700	3.62019	MED12 only	Decreased
705	4.33007	MED12 only	Decreased
706	4.74641	MED12 only	Decreased
714	5.11227	MED12 only	Decreased
715	5.14383	MED12 only	Decreased
716	5.15909	MED12 only	Decreased
720	5.40187	MED12 only	Decreased
722	5.16224	MED12 only	Decreased
726	2.02119	MED12 only	Decreased
745	2.38561	MED12 only	Decreased
749	4.20903	MED12 only	Decreased
751	3.1116	MED12 only	Decreased
753	3.41938	MED12 only	Decreased
757	2.94817	MED12 only	Decreased
768	3.3441	MED12 only	Decreased
774	1.93952	MED12 only	Decreased
780	2.48643	MED12 only	Decreased
781	2.66558	MED12 only	Decreased
782	3.93661	MED12 only	Increased
784	2.88053	MED12 only	Decreased
796	2.24674	MED12 only	Decreased
797	3.64968	MED12 only	Decreased
798	4.42636	MED12 only	Decreased
813	4.90374	MED12 only	Increased
814	4.9299	MED12 only	Increased
823	4.80157	MED12 only	Increased
824	3.4769	MED12 only	Increased
828	2.68169	MED12 only	Decreased
840	5.38409	MED12 only	Decreased
851	4.60544	MED12 only	Increased
864	4.43891	MED12 only	Increased
868	5.59098	MED12 only	Increased
872	5.66598	MED12 only	Increased
875	5.68917	MED12 only	Increased
876	5.69291	MED12 only	Increased
877	5.70719	MED12 only	Increased
885	5.75751	MED12 only	Increased
889	4.94046	MED12 only	Increased
893	4.75492	MED12 only	Increased
901	4.06828	MED12 only	Increased
903	2.24055	MED12 only	Increased
904	3.60719	MED12 only	Increased
915	3.11428	MED12 only	Decreased
941	5.69059	MED12 only	Increased
942	4.81606	MED12 only	Increased
943	4.83333	MED12 only	Increased
947	3.46105	MED12 only	Increased
956	2.24797	MED12 only	Decreased
963	3.93934	MED12 only	Increased
965	2.70842	MED12 only	Increased
966	3.50705	MED12 only	Increased
967	2.75778	MED12 only	Increased
968	3.63924	MED12 only	Increased
971	3.4833	MED12 only	Increased
973	2.81224	MED12 only	Increased
974	3.47965	MED12 only	Increased
975	4.0633	MED12 only	Increased
976	3.91553	MED12 only	Increased
982	4.39312	MED12 only	Increased
987	1.99344	MED12 only	Decreased
989	4.32609	MED12 only	Decreased
998	4.37158	MED12 only	Increased
999	4.44126	MED12 only	Increased
1015	4.96211	MED12 only	Increased
1016	5.31848	MED12 only	Increased
1017	5.24299	MED12 only	Increased
1018	5.18729	MED12 only	Increased
1019	5.18	MED12 only	Increased
1020	5.0081	MED12 only	Increased
1022	4.12715	MED12 only	Increased
1023	4.24636	MED12 only	Increased
1024	4.33981	MED12 only	Increased
1025	4.40453	MED12 only	Increased
1026	4.82162	MED12 only	Increased
1027	4.84061	MED12 only	Increased
1029	4.3858	MED12 only	Increased
1030	4.31942	MED12 only	Increased
1033	3.70338	MED12 only	Increased
1035	3.59234	MED12 only	Increased
1040	4.9692	MED12 only	Increased
1049	4.10811	MED12 only	Increased
1050	4.23039	MED12 only	Increased
1051	4.3257	MED12 only	Increased
1052	4.45717	MED12 only	Increased
1072	3.94846	MED12 only	Increased
1074	2.55267	MED12 only	Decreased
1075	3.88885	MED12 only	Decreased
1080	4.97816	MED12 only	Increased
1081	4.99781	MED12 only	Increased
1083	4.92849	MED12 only	Increased
1089	3.05918	MED12 only	Decreased
1094	4.97682	MED12 only	Increased
1113	4.85766	MED12 only	Increased
1114	4.88093	MED12 only	Increased
1124	3.95107	MED12 only	Decreased
1132	2.98114	MED12 only	Decreased
1135	3.81131	MED12 only	Decreased
1136	3.79007	MED12 only	Decreased
1139	2.79484	MED12 only	Decreased
1140	3.64919	MED12 only	Decreased
1144	4.58459	MED12 only	Increased
1147	4.78264	MED12 only	Decreased
1148	4.23876	MED12 only	Decreased
1152	2.9154	MED12 only	Decreased
1153	3.65519	MED12 only	Decreased
1163	3.8902	MED12 only	Increased
1164	3.59638	MED12 only	Increased
1165	2.11227	MED12 only	Increased
1166	4.9313	MED12 only	Increased
1167	4.91836	MED12 only	Increased
1169	3.82979	MED12 only	Increased
1170	4.06754	MED12 only	Increased
1173	3.95662	MED12 only	Increased
1179	4.32536	MED12 only	Increased
1180	4.40081	MED12 only	Increased
1185	2.86392	MED12 only	Increased
1193	4.80012	MED12 only	Increased
1215	3.36135	MED12 only	Increased
1216	3.82953	MED12 only	Increased
1227	2.5172	MED12 only	Decreased
1228	4.0024	MED12 only	Increased
1232	3.66058	MED12 only	Increased
1234	4.82744	MED12 only	Increased
1253	3.44724	MED12 only	Increased
1262	4.72965	MED12 only	Increased
1266	4.87266	MED12 only	Decreased
1281	2.24674	MED12 only	Increased
1282	3.51587	MED12 only	Increased
1287	4.7692	MED12 only	Increased
1299	5.37821	MED12 only	Decreased
1311	4.71233	MED12 only	Increased
1316	5.25293	MED12 only	Increased
1317	5.52082	MED12 only	Increased
1318	5.52456	MED12 only	Increased
1322	5.11598	MED12 only	Decreased
1330	5.25209	MED12 only	Increased
1346	3.48855	MED12 only	Decreased
1349	4.17357	MED12 only	Increased
1356	4.56564	MED12 only	Increased
1358	4.37315	MED12 only	Decreased
1372	4.94517	MED12 only	Decreased
1382	4.64447	MED12 only	Decreased
1388	5.22638	MED12 only	Increased
1415	2.1089	MED12 only	Decreased
1418	4.57727	MED12 only	Increased
1421	4.08182	MED12 only	Increased
1430	4.13724	MED12 only	Increased
1439	3.75959	MED12 only	Decreased
1442	2.7478	MED12 only	Decreased
1444	4.03189	MED12 only	Decreased
1446	2.54962	MED12 only	Decreased
1447	3.53122	MED12 only	Decreased
1452	4.18955	MED12 only	Decreased
1454	3.55285	MED12 only	Decreased
1457	2.30535	MED12 only	Decreased
1468	3.56538	MED12 only	Decreased
1478	2.94126	MED12 only	Decreased
1488	1.6902	MED12 only	Decreased
1493	3.09864	MED12 only	Decreased
1495	2.85522	MED12 only	Increased
1496	3.65916	MED12 only	Increased
1499	3.8104	MED12 only	Decreased
1500	3.31376	MED12 only	Decreased
1501	3.24254	MED12 only	Decreased
1504	2.61437	MED12 only	Decreased
1505	3.69767	MED12 only	Decreased
1509	4.27192	MED12 only	Decreased
1515	4.5891	MED12 only	Increased
1517	2.82963	MED12 only	Decreased
1520	3.54864	MED12 only	Increased
1521	3.87096	MED12 only	Increased
1529	3.28307	MED12 only	Decreased
1531	3.01974	MED12 only	Decreased
1535	3.19618	MED12 only	Decreased
1536	3.52982	MED12 only	Decreased
1539	2.97313	MED12 only	Decreased
1547	3.75155	MED12 only	Decreased
1563	3.39985	MED12 only	Decreased
1564	2.07188	MED12 only	Decreased
1575	4.13759	MED12 only	Decreased
1576	4.23752	MED12 only	Decreased
1584	4.00137	MED12 only	Decreased
1587	3.9818	MED12 only	Decreased
1592	2.18469	MED12 only	Decreased
1596	3.31681	MED12 only	Decreased
1597	3.83945	MED12 only	Decreased
1598	4.06985	MED12 only	Decreased
1601	4.40468	MED12 only	Decreased
1603	2.54654	MED12 only	Decreased
1606	2.93095	MED12 only	Decreased
1611	3.47378	MED12 only	Decreased
1613	4.28066	MED12 only	Decreased
1614	3.59753	MED12 only	Increased
1616	3.61982	MED12 only	Decreased
1622	3.4627	MED12 only	Increased
1623	3.06258	MED12 only	Increased
1626	3.88198	MED12 only	Increased
1628	2.79761	MED12 only	Increased
1634	2.88818	MED12 only	Decreased
1640	4.51964	MED12 only	Increased
1641	4.5705	MED12 only	Increased
1643	4.73214	MED12 only	Increased
1644	4.77343	MED12 only	Increased
1645	3.56009	MED12 only	Increased
1647	4.24272	MED12 only	Increased
1669	4.38164	MED12 only	Increased
1673	3.09061	MED12 only	Increased
1678	2.89321	MED12 only	Increased
1679	3.60406	MED12 only	Increased
1681	3.86626	MED12 only	Increased
1686	3.47371	MED12 only	Decreased
1687	3.00881	MED12 only	Decreased
1697	3.4945	MED12 only	Decreased
1699	4.28024	MED12 only	Increased
1706	3.94907	MED12 only	Increased
1710	3.97278	MED12 only	Increased
1713	3.72419	MED12 only	Increased
1722	2.98046	MED12 only	Decreased
1724	2.57345	MED12 only	Decreased
1730	2.55267	MED12 only	Decreased
1734	4.86118	MED12 only	Increased
1741	4.59083	MED12 only	Increased
1747	4.00537	MED12 only	Increased
1748	3.72554	MED12 only	Increased
1750	4.02661	MED12 only	Increased
1752	4.12393	MED12 only	Increased
1767	5.10685	MED12 only	Increased
1770	4.54089	MED12 only	Increased
1772	4.40153	MED12 only	Increased
1773	4.34109	MED12 only	Increased
1774	3.88742	MED12 only	Increased
1776	4.78816	MED12 only	Increased
1788	4.5154	MED12 only	Increased
1791	4.28353	MED12 only	Increased
1793	4.00749	MED12 only	Increased
1795	3.05614	MED12 only	Increased
1802	3.4202	MED12 only	Increased
1804	2.78817	MED12 only	Decreased
1805	3.73846	MED12 only	Decreased
1808	5.18122	MED12 only	Increased
1810	4.90693	MED12 only	Increased
1811	4.884	MED12 only	Increased
1813	4.77756	MED12 only	Increased
1814	4.41645	MED12 only	Increased
1815	4.34852	MED12 only	Increased
1823	4.57539	MED12 only	Increased
1824	4.61848	MED12 only	Increased
1834	3.76956	MED12 only	Increased
1838	5.90585	MED12 only	Increased
1839	5.90776	MED12 only	Increased
1840	5.90966	MED12 only	Increased
1844	3.5672	MED12 only	Increased
1846	4.21818	MED12 only	Increased
1847	2.60531	MED12 only	Decreased
1863	4.6738	MED12 only	Decreased
1865	4.94175	MED12 only	Increased
1866	4.92327	MED12 only	Increased
1870	5.11673	MED12 only	Increased
1879	3.84609	MED12 only	Increased
1883	5.31478	MED12 only	Increased
1884	5.17243	MED12 only	Increased
1888	5.03522	MED12 only	Increased
1889	5.01874	MED12 only	Increased
1891	4.92445	MED12 only	Increased
1892	4.91057	MED12 only	Increased
1894	1.54407	MED12 only	Increased
1897	4.29526	MED12 only	Increased
1902	5.08345	MED12 only	Increased
1903	5.09503	MED12 only	Increased
1908	4.09613	MED12 only	Decreased
1910	3.4633	MED12 only	Decreased
1912	3.82393	MED12 only	Decreased
1913	4.05892	MED12 only	Decreased
1914	4.36289	MED12 only	Decreased
1915	4.42895	MED12 only	Decreased
1917	4.61145	MED12 only	Increased
1919	4.77089	MED12 only	Increased
1920	4.65129	MED12 only	Increased
1926	4.20899	MED12 only	Increased
1928	3.82494	MED12 only	Increased
1930	3.44986	MED12 only	Increased
1931	1.79239	MED12 only	Decreased
1940	5.54511	MED12 only	Increased
1941	5.55072	MED12 only	Increased
1942	5.93754	MED12 only	Increased
1945	3.21656	MED12 only	Increased
1946	3.33576	MED12 only	Increased
1948	3.72243	MED12 only	Increased
1949	3.99478	MED12 only	Increased
1950	4.16087	MED12 only	Increased
1951	4.28073	MED12 only	Increased
1952	4.46099	MED12 only	Increased
1955	4.21308	MED12 only	Increased
1956	4.21992	MED12 only	Increased
1959	4.4426	MED12 only	Increased
1960	4.35725	MED12 only	Increased
1961	4.25091	MED12 only	Increased
1963	3.89938	MED12 only	Increased
1964	3.47545	MED12 only	Increased
1967	4.07354	MED12 only	Increased
1968	4.22502	MED12 only	Increased
1974	4.667	MED12 only	Increased
1981	5.47297	MED12 only	Increased
1983	5.60655	MED12 only	Increased
1984	5.09015	MED12 only	Increased
1985	5.10336	MED12 only	Increased
1995	3.48615	MED12 only	Decreased
2000	3.72028	MED12 only	Decreased
2004	2.65753	MED12 only	Decreased
2005	4.39136	MED12 only	Increased
2012	4.27031	MED12 only	Increased
2016	4.18636	MED12 only	Increased
2017	4.28179	MED12 only	Increased
2022	3.60417	MED12 only	Decreased
2027	4.74306	MED12 only	Decreased
2032	4.49033	MED12 only	Decreased
2037	3.58782	MED12 only	Decreased
2043	4.48037	MED12 only	Increased
2045	4.62653	MED12 only	Increased
2046	1.21748	MED12 only	Decreased
2047	4.75223	MED12 only	Increased
2048	4.7794	MED12 only	Increased
2059	3.43297	MED12 only	Increased
2060	2.2188	MED12 only	Increased
2073	4.8406	MED12 only	Increased
2074	4.87031	MED12 only	Increased
2081	4.47084	MED12 only	Increased
2089	2.68619	MED12 only	Decreased
2090	4.15898	MED12 only	Increased
2091	4.61165	MED12 only	Increased
2094	4.92443	MED12 only	Increased
2097	4.68384	MED12 only	Increased
2099	4.58455	MED12 only	Increased
2100	4.43712	MED12 only	Increased
2102	4.30392	MED12 only	Decreased
2103	3.83929	MED12 only	Increased
2104	3.28623	MED12 only	Increased
2107	4.11369	MED12 only	Increased
2112	4.06733	MED12 only	Decreased
2124	3.6777	MED12 only	Decreased
2144	4.5853	MED12 only	Increased
2146	5.18036	MED12 only	Decreased
2148	2.49206	MED12 only	Decreased
2163	4.71673	MED12 only	Increased
2170	5.40105	MED12 only	Decreased
2183	4.00881	MED12 only	Increased
2189	3.92896	MED12 only	Increased
2198	4.83071	MED12 only	Increased
2204	4.56991	MED12 only	Decreased
2217	4.78254	MED12 only	Decreased
2220	2.83601	MED12 only	Decreased
2221	3.47516	MED12 only	Decreased
2229	4.88456	MED12 only	Increased
2231	4.79871	MED12 only	Increased
2241	4.16344	MED12 only	Increased
2243	3.77466	MED12 only	Increased
2247	4.06358	MED12 only	Increased
2250	4.68671	MED12 only	Increased
2251	3.82243	MED12 only	Decreased
2259	4.78518	MED12 only	Decreased
2260	2.08279	MED12 only	Decreased
2263	2.79029	MED12 only	Decreased
2264	3.64812	MED12 only	Decreased
2267	2.85854	MED12 only	Decreased
2269	3.82827	MED12 only	Decreased
2272	3.41639	MED12 only	Decreased
2273	5.09086	MED12 only	Decreased
2280	4.9766	MED12 only	Decreased
2282	4.76125	MED12 only	Increased
2285	4.85455	MED12 only	Increased
2286	4.88015	MED12 only	Increased
2287	4.959	MED12 only	Increased
2291	4.15991	MED12 only	Decreased
2292	2.81158	MED12 only	Decreased
2297	4.56027	MED12 only	Increased
2300	4.74497	MED12 only	Increased
2301	4.77755	MED12 only	Increased
2310	2.82347	MED12 only	Decreased
2321	5.42132	MED12 only	Increased
2322	5.42814	MED12 only	Increased
2325	5.564	MED12 only	Increased
2328	4.45145	MED12 only	Increased
2337	5.08834	MED12 only	Increased
2343	5.39601	MED12 only	Decreased
2344	5.38824	MED12 only	Decreased
2347	5.29119	MED12 only	Decreased
2353	5.17863	MED12 only	Increased
2354	5.1656	MED12 only	Increased
2355	5.15216	MED12 only	Decreased
2356	5.13829	MED12 only	Decreased
2360	5.04128	MED12 only	Decreased
2366	4.66306	MED12 only	Decreased
2369	4.65768	MED12 only	Increased
2373	2.10551	MED12 only	Decreased
2381	4.34607	MED12 only	Increased
2382	4.8218	MED12 only	Increased
2384	4.50699	MED12 only	Decreased
2388	5.52054	MED12 only	Increased
2389	5.52552	MED12 only	Increased
2398	2.03743	MED12 only	Decreased
2404	5.90222	MED12 only	Increased
2414	3.74253	MED12 only	Decreased
2419	2.81856	MED12 only	Decreased
2420	3.13814	MED12 only	Decreased
2424	3.74916	MED12 only	Increased
2433	4.43581	MED12 only	Increased
2437	4.30226	MED12 only	Increased
2453	5.06908	MED12 only	Increased
2454	5.16863	MED12 only	Increased
2455	5.178	MED12 only	Increased
2458	5.26648	MED12 only	Increased
2459	5.27502	MED12 only	Increased
2460	5.29097	MED12 only	Increased
2461	5.3957	MED12 only	Increased
2463	4.7829	MED12 only	Decreased
2464	4.86813	MED12 only	Increased
2465	4.8458	MED12 only	Increased
2466	4.82225	MED12 only	Increased
2473	2.62066	MED12 only	Decreased
2491	3.94922	MED12 only	Increased
2492	3.57142	MED12 only	Increased
2498	4.63401	MED12 only	Increased
2499	4.75073	MED12 only	Increased
2501	5.08928	MED12 only	Increased
2503	5.11418	MED12 only	Increased
2506	5.19114	MED12 only	Increased
2507	5.30571	MED12 only	Increased
2519	4.77859	MED12 only	Increased
2522	4.5922	MED12 only	Increased
2528	2.00647	MED12 only	Increased
2529	3.65892	MED12 only	Increased
2531	4.14233	MED12 only	Increased
2532	4.29589	MED12 only	Increased
2533	4.49631	MED12 only	Increased
2536	5.53811	MED12 only	Increased
2537	5.54202	MED12 only	Increased
2538	5.55964	MED12 only	Decreased
2539	5.33774	MED12 only	Increased
2544	4.99647	MED12 only	Decreased
2546	3.79141	MED12 only	Decreased
2550	4.04499	MED12 only	Increased
2556	5.26969	MED12 only	Decreased
2557	5.2811	MED12 only	Increased
2561	5.45656	MED12 only	Decreased
2565	5.54425	MED12 only	Increased
2568	5.53969	MED12 only	Increased
2570	5.5481	MED12 only	Increased
2571	5.56061	MED12 only	Increased
2573	5.57057	MED12 only	Increased
2597	4.22808	MED12 only	Increased
2608	5.54568	MED12 only	Increased
2610	5.55746	MED12 only	Increased
2620	3.44553	MED12 only	Increased
2621	3.29126	MED12 only	Increased
2622	3.82598	MED12 only	Increased
2625	4.32072	MED12 only	Increased
2628	4.56074	MED12 only	Increased
2632	4.75564	MED12 only	Increased
2634	5.03957	MED12 only	Increased
2635	5.05266	MED12 only	Increased
2647	4.61383	MED12 only	Increased
2653	5.01994	MED12 only	Increased
2654	5.0032	MED12 only	Increased
2655	3.72665	MED12 only	Increased
2656	4.09367	MED12 only	Increased
2657	3.32654	MED12 only	Increased
2658	3.00043	MED12 only	Increased
2661	3.97435	MED12 only	Increased
2665	4.76293	MED12 only	Increased
2687	3.95631	MED12 only	Increased
2690	5.05554	MED12 only	Increased
2692	5.02376	MED12 only	Increased
2693	5.00695	MED12 only	Increased
2704	4.64921	MED12 only	Increased
2707	3.47494	MED12 only	Increased
2709	3.97722	MED12 only	Decreased
2713	4.32536	MED12 only	Increased
2719	5.88671	MED12 only	Increased
2721	2.93727	MED12 only	Increased
2722	3.51845	MED12 only	Increased
2724	4.06543	MED12 only	Increased
2725	4.47363	MED12 only	Increased
2726	4.53989	MED12 only	Increased
2728	4.64814	MED12 only	Increased
2729	4.69358	MED12 only	Increased
2732	4.57831	MED12 only	Increased
2733	4.6308	MED12 only	Increased
2734	4.67763	MED12 only	Increased
2737	5.03564	MED12 only	Increased
2743	4.59745	MED12 only	Decreased
2745	4.70079	MED12 only	Increased
2746	4.72243	MED12 only	Increased
2747	4.93108	MED12 only	Increased
2749	4.73033	MED12 only	Decreased
2752	3.76283	MED12 only	Increased
2753	1.47712	MED12 only	Increased
2754	3.58732	MED12 only	Increased
2758	4.96873	MED12 only	Increased
2759	4.98834	MED12 only	Increased
2776	5.17588	MED12 only	Increased
2777	5.18482	MED12 only	Increased
2785	4.48968	MED12 only	Increased
2786	4.41792	MED12 only	Increased
2789	4.08964	MED12 only	Decreased
2802	5.24279	MED12 only	Increased
2803	5.25353	MED12 only	Increased
2804	5.26402	MED12 only	Increased
2805	5.25626	MED12 only	Increased
2807	3.62408	MED12 only	Increased
2809	4.3259	MED12 only	Increased
2810	4.38564	MED12 only	Increased
2811	4.83367	MED12 only	Increased
2812	4.85213	MED12 only	Increased
2826	2.48287	MED12 only	Decreased
2829	4.81198	MED12 only	Decreased
2830	3.97797	MED12 only	Decreased
2833	3.50698	MED12 only	Increased
2838	4.194	MED12 only	Increased
2841	4.6992	MED12 only	Increased
2842	4.66017	MED12 only	Increased
2848	4.28694	MED12 only	Decreased
2849	4.16733	MED12 only	Decreased
2850	5.09826	MED12 only	Decreased
2853	4.48373	MED12 only	Decreased
2869	5.35677	MED12 only	Increased
2876	5.04923	MED12 only	Increased
2877	4.93029	MED12 only	Increased
2886	4.3676	MED12 only	Increased
2890	5.18097	MED12 only	Increased
2891	5.25781	MED12 only	Increased
2892	5.26471	MED12 only	Increased
2894	5.53463	MED12 only	Increased
2896	3.53706	MED12 only	Increased
2899	2.62583	MED12 only	Increased
2917	5.14681	MED12 only	Increased
2918	5.16171	MED12 only	Increased
2926	5.26417	MED12 only	Increased
2942	5.22333	MED12 only	Increased
2943	4.84443	MED12 only	Increased
2949	4.57636	MED12 only	Increased
2950	4.60573	MED12 only	Increased
2951	5.41311	MED12 only	Increased
2952	5.37894	MED12 only	Increased
2956	5.03589	MED12 only	Increased
2962	2.46761	MED12 only	Decreased
2965	1.49136	MED12 only	Decreased
2969	4.64012	MED12 only	Increased
2974	2.8791	MED12 only	Increased
2976	2.92169	MED12 only	Decreased
2981	3.77554	MED12 only	Increased
2982	3.98509	MED12 only	Increased
2983	4.67813	MED12 only	Decreased
2984	4.70797	MED12 only	Decreased
2985	4.81132	MED12 only	Decreased
2986	4.87293	MED12 only	Decreased
2996	3.86879	MED12 only	Decreased
2997	4.415	MED12 only	Increased
2998	4.36646	MED12 only	Increased
3003	4.274	MED12 only	Decreased
3010	4.3	MED12 only	Decreased
3014	4.19611	MED12 only	Increased
3020	3.99669	MED12 only	Decreased
3021	4.32732	MED12 only	Decreased
3034	4.18452	MED12 only	Increased
3037	3.55733	MED12 only	Decreased
3040	4.42788	MED12 only	Decreased
3042	4.5475	MED12 only	Decreased
3064	3.70385	MED12 only	Decreased
3065	3.24192	MED12 only	Decreased
3066	4.20841	MED12 only	Increased
3068	3.90881	MED12 only	Increased
3070	3.46486	MED12 only	Increased
3071	2.18611	MED12 only	Increased
3077	4.86374	MED12 only	Increased
3086	1.34242	MED12 only	Decreased
3087	3.47298	MED12 only	Decreased
3088	2.05881	MED12 only	Decreased
3090	4.3269	MED12 only	Decreased
3094	4.9091	MED12 only	Decreased
3118	3.71353	MED12 only	Increased
3120	4.1459	MED12 only	Increased
3136	4.65184	MED12 only	Increased
3149	5.30009	MED12 only	Increased
3150	5.29188	MED12 only	Increased
3159	4.37252	MED12 only	Increased
3160	3.25624	MED12 only	Increased
3161	3.41128	MED12 only	Increased
3162	3.84248	MED12 only	Increased
3168	4.34272	MED12 only	Increased
3169	4.24898	MED12 only	Increased
3173	2.14922	MED12 only	Decreased
3176	2.66181	MED12 only	Decreased
3183	3.81231	MED12 only	Increased
3189	4.64615	MED12 only	Decreased
3190	4.6916	MED12 only	Decreased
3193	4.90235	MED12 only	Decreased
3195	4.94691	MED12 only	Decreased
3196	4.65925	MED12 only	Decreased
3197	4.61813	MED12 only	Decreased
3202	4.17801	MED12 only	Decreased
3203	2.734	MED12 only	Decreased
3207	2.81823	MED12 only	Decreased
3208	3.09482	MED12 only	Decreased
3209	4.09644	MED12 only	Decreased
3214	3.84333	MED12 only	Decreased
3215	3.99978	MED12 only	Decreased
3219	3.8902	MED12 only	Decreased
3222	4.02553	MED12 only	Increased
3226	2.04922	MED12 only	Decreased
3227	4.26314	MED12 only	Increased
3236	3.93001	MED12 only	Increased
3238	2.54283	MED12 only	Decreased
3242	2.91116	MED12 only	Decreased
3249	2.617	MED12 only	Decreased
3250	3.88136	MED12 only	Decreased
3251	3.57478	MED12 only	Decreased
3252	1.99564	MED12 only	Decreased
3253	2.50987	MED12 only	Decreased
3269	2.78604	MED12 only	Decreased
3270	3.63337	MED12 only	Decreased
3271	3.96414	MED12 only	Decreased
3275	2.82834	MED12 only	Decreased
3277	4.4045	MED12 only	Decreased
3291	5.0401	MED12 only	Decreased
3292	5.02592	MED12 only	Decreased
3294	4.95811	MED12 only	Decreased
3297	3.99209	MED12 only	Increased
3298	3.72742	MED12 only	Increased
3310	4.30716	MED12 only	Increased
3311	4.11601	MED12 only	Increased
3330	4.76547	MED12 only	Decreased
3333	4.9441	MED12 only	Decreased
3335	4.90938	MED12 only	Decreased
3336	4.88624	MED12 only	Decreased
3339	3.5318	MED12 only	Increased
3341	2.34044	MED12 only	Decreased
3342	4.98497	MED12 only	Increased
3343	4.48671	MED12 only	Increased
3346	4.11212	MED12 only	Increased
3347	3.92254	MED12 only	Increased
3348	3.57835	MED12 only	Increased
3354	3.24378	MED12 only	Increased
3355	3.24341	MED12 only	Increased
3357	4.91827	MED12 only	Increased
3358	2.40909	MED12 only	Decreased
3363	4.10185	MED12 only	Increased
3364	4.2342	MED12 only	Increased
3368	4.43623	MED12 only	Increased
3369	4.37511	MED12 only	Increased
3373	2.27875	MED12 only	Decreased
3384	3.70902	MED12 only	Increased
3388	4.97338	MED12 only	Increased
3395	4.07711	MED12 only	Increased
3396	3.89944	MED12 only	Increased
3404	4.21341	MED12 only	Decreased
3411	2.45102	MED12 only	Decreased
3426	4.47165	MED12 only	Decreased
3429	4.18566	MED12 only	Decreased
3432	3.01828	MED12 only	Decreased
3433	2.47857	MED12 only	Decreased
3435	2.42732	MED12 only	Decreased
3437	2.54777	MED12 only	Decreased
3443	5.19965	MED12 only	Increased
3448	5.63417	MED12 only	Increased
3464	4.0486	MED12 only	Decreased
3468	2.64098	MED12 only	Decreased
3469	3.57576	MED12 only	Decreased
3474	3.3707	MED12 only	Decreased
3475	2.55328	MED12 only	Decreased
3477	2.90445	MED12 only	Decreased
3485	2.84167	MED12 only	Decreased
3488	2.79449	MED12 only	Decreased
3489	2.50311	MED12 only	Decreased
3490	3.51068	MED12 only	Decreased
3493	3.21285	MED12 only	Decreased
3496	3.16894	MED12 only	Decreased
3497	4.05544	MED12 only	Decreased
3499	2.80855	MED12 only	Decreased
3500	2.65944	MED12 only	Decreased
3504	2.01284	MED12 only	Decreased
3505	1.95424	MED12 only	Decreased
3507	2.5955	MED12 only	Decreased
3508	3.86368	MED12 only	Decreased
3514	3.49171	MED12 only	Decreased
3517	2.97704	MED12 only	Decreased
3518	3.12921	MED12 only	Decreased
3519	3.52323	MED12 only	Decreased
3523	2.943	MED12 only	Decreased
3524	3.31069	MED12 only	Decreased
3526	4.35917	MED12 only	Increased
3527	3.65341	MED12 only	Increased
3530	4.29792	MED12 only	Increased
3531	4.37531	MED12 only	Increased
3536	4.15304	MED12 only	Increased
3537	4.01874	MED12 only	Increased
3550	4.96456	MED12 only	Increased
3551	4.9859	MED12 only	Increased
3578	4.40013	MED12 only	Increased
3584	4.74331	MED12 only	Increased
3589	3.61977	MED12 only	Increased
3594	3.91065	MED12 only	Increased
3600	4.61202	MED12 only	Decreased
3605	2.37658	MED12 only	Decreased
3607	4.53617	MED12 only	Decreased
3612	4.75394	MED12 only	Decreased
3619	4.97701	MED12 only	Decreased
3620	4.98997	MED12 only	Decreased
3623	5.09668	MED12 only	Decreased
3627	4.58358	MED12 only	Decreased
3629	4.89779	MED12 only	Increased
3630	5.07386	MED12 only	Increased
3634	4.5424	MED12 only	Increased
3635	4.75341	MED12 only	Increased
3636	4.77608	MED12 only	Increased
3648	1.69897	MED12 only	Increased
3655	4.03399	MED12 only	Increased
3656	4.01517	MED12 only	Increased
3665	3.72652	MED12 only	Increased
3667	2.38382	MED12 only	Decreased
3676	2.9976	MED12 only	Decreased
3685	5.03885	MED12 only	Increased
3688	4.98649	MED12 only	Increased
3691	4.79082	MED12 only	Increased
3692	4.76626	MED12 only	Increased
3694	4.09019	MED12 only	Increased
3695	2.88053	MED12 only	Increased
3697	4.02755	MED12 only	Increased
3711	4.96891	MED12 only	Increased
3720	4.58968	MED12 only	Decreased
3730	4.66441	MED12 only	Decreased
3731	4.65736	MED12 only	Decreased
3734	2.70586	MED12 only	Decreased
3740	4.31327	MED12 only	Decreased
3745	4.48466	MED12 only	Increased
3751	3.10106	MED12 only	Decreased
3752	3.03603	MED12 only	Decreased
3755	3.23992	MED12 only	Decreased
3756	1.11394	MED12 only	Decreased
3757	3.61962	MED12 only	Decreased
3765	4.54933	MED12 only	Increased
3767	4.41804	MED12 only	Increased
3772	3.2048	MED12 only	Decreased
3776	4.57201	MED12 only	Increased
3779	4.06024	MED12 only	Decreased
3782	4.41612	MED12 only	Increased
3787	4.80172	MED12 only	Decreased
3788	4.85328	MED12 only	Decreased
3790	4.90029	MED12 only	Decreased
3791	5.06206	MED12 only	Decreased
3792	5.06667	MED12 only	Decreased
3793	5.05035	MED12 only	Decreased
3794	5.03339	MED12 only	Decreased
3796	3.47878	MED12 only	Decreased
3803	2.30963	MED12 only	Decreased
3810	4.60097	MED12 only	Increased
3812	3.33526	MED12 only	Increased
3820	4.84845	MED12 only	Increased
3821	2.93222	MED12 only	Decreased
3822	3.3518	MED12 only	Decreased
3823	2.66087	MED12 only	Decreased
3831	4.36897	MED12 only	Increased
3835	4.72442	MED12 only	Decreased
3840	4.68531	MED12 only	Decreased
3841	4.64976	MED12 only	Decreased
3849	3.49206	MED12 only	Decreased
3850	2.84354	MED12 only	Decreased
3851	3.71024	MED12 only	Decreased
3853	3.39993	MED12 only	Decreased
3857	4.23416	MED12 only	Decreased
3862	4.62353	MED12 only	Increased
3873	4.20222	MED12 only	Increased
3875	4.37421	MED12 only	Increased
3876	3.19893	MED12 only	Decreased
3881	3.0571	MED12 only	Decreased
3882	3.57519	MED12 only	Decreased
3883	2.53908	MED12 only	Decreased
3884	3.71273	MED12 only	Decreased
3885	2.32325	MED12 only	Decreased
3899	1.07918	MED12 only	Decreased
3908	3.05212	MED12 only	Increased
3914	4.08844	MED12 only	Increased
3920	2.9722	MED12 only	Decreased
3924	2.96379	MED12 only	Decreased
3925	3.38819	MED12 only	Decreased
3926	3.1685	MED12 only	Decreased
3927	3.04708	MED12 only	Decreased
3929	2.30856	MED12 only	Decreased
3930	3.05937	MED12 only	Decreased
3931	4.20661	MED12 only	Decreased
3933	2.2014	MED12 only	Decreased
3935	2.7356	MED12 only	Decreased
3938	2.54593	MED12 only	Decreased
3939	2.60746	MED12 only	Decreased
3946	3.39576	MED12 only	Decreased
3947	2.71559	MED12 only	Decreased
3955	3.48601	MED12 only	Increased
3956	2.76343	MED12 only	Decreased
3959	2.19866	MED12 only	Decreased
3961	2.79657	MED12 only	Decreased
3962	3.03882	MED12 only	Decreased
3963	1.37107	MED12 only	Decreased
3969	3.08009	MED12 only	Decreased
3971	3.50256	MED12 only	Decreased
3974	4.60221	MED12 only	Increased
3986	2.28103	MED12 only	Decreased
3987	3.6181	MED12 only	Decreased
3990	3.34733	MED12 only	Decreased
3993	3.5523	MED12 only	Decreased
3994	2.60369	MED12 only	Decreased
3995	3.44971	MED12 only	Decreased
3996	2.39707	MED12 only	Decreased
3997	3.53952	MED12 only	Decreased
4003	2.57519	MED12 only	Decreased
4008	2.64048	MED12 only	Decreased
4010	3.06688	MED12 only	Decreased
4023	4.66706	MED12 only	Increased
4026	2.69108	MED12 only	Decreased
4027	1.93197	MED12 only	Decreased
4041	2.79204	MED12 only	Decreased
4047	3.19424	MED12 only	Decreased
4051	3.85394	MED12 only	Decreased
4055	3.94576	MED12 only	Decreased
4059	3.36801	MED12 only	Decreased
4061	3.67555	MED12 only	Decreased
4062	2.90445	MED12 only	Decreased
4063	3.2578	MED12 only	Decreased
4065	3.11361	MED12 only	Decreased
4073	2.83853	MED12 only	Decreased
4076	3.91164	MED12 only	Decreased
4077	1.87795	MED12 only	Decreased
4081	2.5605	MED12 only	Decreased
4092	4.95208	MED12 only	Decreased
4097	3.41556	MED12 only	Decreased
4099	3.06296	MED12 only	Decreased
4115	2.70415	MED12 only	Decreased
4121	4.9203	MED12 only	Decreased
4130	4.12171	MED12 only	Decreased
4132	3.30417	MED12 only	Increased
4133	4.00436	MED12 only	Increased
4142	2.31387	MED12 only	Decreased
4152	3.92275	MED12 only	Decreased
4157	2.32428	MED12 only	Decreased
4165	4.55816	MED12 only	Decreased
4168	2.50447	MED12 only	Decreased
4172	2.33143	MED12 only	Decreased
4173	2.76455	MED12 only	Decreased
4177	4.9145	MED12 only	Increased
4178	4.89442	MED12 only	Increased
4184	4.48128	MED12 only	Decreased
4191	2.34928	MED12 only	Decreased
4192	2.09864	MED12 only	Decreased
4195	4.71249	MED12 only	Increased
4196	4.68887	MED12 only	Increased
4201	2.954	MED12 only	Increased
4205	5.93654	MED12 only	Increased
4207	4.2695	MED12 only	Increased
4210	3.9103	MED12 only	Increased
4214	3.66577	MED12 only	Increased
4226	4.32608	MED12 only	Increased
4233	4.84721	MED12 only	Decreased
4237	4.51822	MED12 only	Decreased
4238	4.46213	MED12 only	Decreased
4239	4.3977	MED12 only	Decreased
4240	4.22884	MED12 only	Decreased
4244	3.73268	MED12 only	Decreased
4247	4.83313	MED12 only	Decreased
4249	3.37264	MED12 only	Increased
4250	2.70842	MED12 only	Increased
4252	4.29324	MED12 only	Increased
4253	4.88842	MED12 only	Increased
4254	4.9218	MED12 only	Increased
4269	2.82866	MED12 only	Decreased
4277	5.03164	MED12 only	Increased
4280	5.0454	MED12 only	Increased
4283	4.9893	MED12 only	Increased
4284	4.96886	MED12 only	Increased
4286	4.92486	MED12 only	Increased
4292	5.26722	MED12 only	Increased
4293	5.1851	MED12 only	Increased
4294	5.16342	MED12 only	Increased
4299	5.10241	MED12 only	Increased
4303	4.94681	MED12 only	Increased
4304	4.92294	MED12 only	Increased
4308	2.90634	MED12 only	Increased
4320	3.67665	MED12 only	Increased
4321	2.90336	MED12 only	Increased
4324	4.32024	MED12 only	Increased
4325	4.38938	MED12 only	Increased
4326	4.47769	MED12 only	Increased
4327	5.41995	MED12 only	Increased
4329	4.70729	MED12 only	Increased
4330	2.79588	MED12 only	Increased
4332	2.70629	MED12 only	Increased
4334	2.90714	MED12 only	Increased
4339	2.65753	MED12 only	Decreased
4342	4.33229	MED12 only	Increased
4344	3.45583	MED12 only	Increased
4350	2.33041	MED12 only	Decreased
4353	4.52171	MED12 only	Decreased
4356	4.68247	MED12 only	Increased
4357	4.72298	MED12 only	Increased
4360	4.35977	MED12 only	Increased
4361	4.41303	MED12 only	Increased
4371	3.94032	MED12 only	Decreased
4372	4.07352	MED12 only	Decreased
4373	4.24128	MED12 only	Decreased
4388	2.41996	MED12 only	Decreased
4391	4.94016	MED12 only	Increased
4394	5.05366	MED12 only	Increased
4395	5.0389	MED12 only	Increased
4397	4.88705	MED12 only	Increased
4398	4.86513	MED12 only	Increased
4407	4.15458	MED12 only	Increased
4409	3.58855	MED12 only	Decreased
4413	4.3168	MED12 only	Increased
4414	4.38275	MED12 only	Increased
4422	4.21833	MED12 only	Increased
4423	4.3242	MED12 only	Increased
4425	4.47478	MED12 only	Decreased
4431	4.19914	MED12 only	Decreased
4435	3.44287	MED12 only	Increased
4439	3.79225	MED12 only	Decreased
4453	3.48579	MED12 only	Increased
4475	3.12905	MED12 only	Decreased
4482	2.93425	MED12 only	Decreased
4483	2.95976	MED12 only	Decreased
4489	4.73553	MED12 only	Increased
4493	4.93916	MED12 only	Decreased
4495	4.5197	MED12 only	Increased
4499	3.8402	MED12 only	Decreased
4510	4.56356	MED12 only	Increased
4511	4.61104	MED12 only	Increased
4524	3.76652	MED12 only	Increased
4525	4.01864	MED12 only	Increased
4529	4.75336	MED12 only	Increased
4530	4.73163	MED12 only	Increased
4537	4.88344	MED12 only	Increased
4545	3.22389	MED12 only	Increased
4546	2.78923	MED12 only	Decreased
4549	1.59106	MED12 only	Decreased
4556	3.89168	MED12 only	Decreased
4557	3.17998	MED12 only	Decreased
4562	5.72674	MED12 only	Increased
4564	5.46741	MED12 only	Decreased
4568	5.44094	MED12 only	Decreased
4570	5.4258	MED12 only	Decreased
4571	5.41842	MED12 only	Increased
4573	5.39216	MED12 only	Increased
4588	4.8892	MED12 only	Increased
4591	4.80139	MED12 only	Increased
4625	5.99397	MED12 only	Increased
4626	5.99542	MED12 only	Increased
4631	2.9952	MED12 only	Decreased
4636	4.61262	MED12 only	Increased
4640	2.86747	MED12 only	Increased
4641	3.68641	MED12 only	Increased
4651	5.03119	MED12 only	Decreased
4652	2.45408	MED12 only	Decreased
4654	5.40033	MED12 only	Increased
4659	4.42307	MED12 only	Increased
4663	1.41497	MED12 only	Decreased
4664	3.56602	MED12 only	Increased
4665	2.80754	MED12 only	Increased
4669	5.22059	MED12 only	Increased
4685	4.2363	MED12 only	Increased
4686	4.32482	MED12 only	Increased
4713	2.68975	MED12 only	Decreased
4716	2.52892	MED12 only	Decreased
4718	2.91275	MED12 only	Decreased
4719	3.39655	MED12 only	Decreased
4733	3.72819	MED12 only	Decreased
4744	3.30471	MED12 only	Decreased
4746	4.36089	MED12 only	Increased
4748	4.51842	MED12 only	Decreased
4751	4.61761	MED12 only	Increased
4757	4.19244	MED12 only	Decreased
4758	4.24738	MED12 only	Increased
4765	5.18739	MED12 only	Increased
4766	5.19707	MED12 only	Increased
4783	3.91866	MED12 only	Increased
4792	2.91408	MED12 only	Increased
4793	3.05633	MED12 only	Increased
4800	4.9165	MED12 only	Increased
4806	5.21222	MED12 only	Decreased
4808	5.24407	MED12 only	Decreased
4809	5.25824	MED12 only	Decreased
4812	5.16842	MED12 only	Decreased
4813	4.95882	MED12 only	Decreased
4817	4.5695	MED12 only	Decreased
4818	4.51284	MED12 only	Decreased
4819	4.40624	MED12 only	Decreased
4820	4.32547	MED12 only	Decreased
4821	4.24298	MED12 only	Decreased
4829	4.88281	MED12 only	Decreased
4832	4.95089	MED12 only	Decreased
4838	4.92119	MED12 only	Decreased
4839	4.89562	MED12 only	Decreased
4840	4.86846	MED12 only	Decreased
4841	4.83948	MED12 only	Decreased
4842	4.80843	MED12 only	Decreased
4843	4.77498	MED12 only	Decreased
4844	4.73875	MED12 only	Decreased
4863	4.04133	MED12 only	Increased
4865	3.73866	MED12 only	Increased
4867	3.11244	MED12 only	Decreased
4868	5.03679	MED12 only	Decreased
4870	3.50813	MED12 only	Increased
4872	4.28934	MED12 only	Increased
4873	4.37904	MED12 only	Increased
4874	4.45336	MED12 only	Increased
4875	4.51679	MED12 only	Increased
4876	4.57213	MED12 only	Increased
4881	4.06303	MED12 only	Increased
4886	5.37616	MED12 only	Increased
4887	5.38251	MED12 only	Increased
4890	4.44675	MED12 only	Increased
4894	4.18236	MED12 only	Increased
4904	4.87771	MED12 only	Increased
4909	5.8894	MED12 only	Decreased
4911	5.04545	MED12 only	Increased
4912	5.03546	MED12 only	Increased
4913	4.6657	MED12 only	Increased
4914	4.6812	MED12 only	Increased
4915	4.71173	MED12 only	Increased
4917	4.84461	MED12 only	Increased
4918	4.8607	MED12 only	Increased
4919	5.10255	MED12 only	Increased
4924	3.50386	MED12 only	Increased
4928	4.56095	MED12 only	Increased
4931	2.30428	MED12 only	Decreased
4939	4.01066	MED12 only	Increased
4946	4.9187	MED12 only	Increased
4947	4.83118	MED12 only	Increased
4948	4.80618	MED12 only	Increased
4949	4.78651	MED12 only	Increased
4950	4.48887	MED12 only	Increased
4954	4.49348	MED12 only	Increased
4958	3.45606	MED12 only	Increased
4959	3.03262	MED12 only	Increased
4960	3.59863	MED12 only	Increased
4967	4.24927	MED12 only	Increased
4968	4.78095	MED12 only	Increased
4976	4.72087	MED12 only	Increased
4980	3.03603	MED12 only	Decreased
4999	5.30599	MED12 only	Decreased
5002	5.3557	MED12 only	Decreased
5009	5.48295	MED12 only	Decreased
5013	5.48413	MED12 only	Decreased
5014	5.45686	MED12 only	Decreased
5017	4.4389	MED12 only	Decreased
5019	4.18171	MED12 only	Decreased
5023	3.47538	MED12 only	Decreased
5024	3.877	MED12 only	Decreased
5025	4.08201	MED12 only	Decreased
5026	4.22074	MED12 only	Decreased
5028	4.6223	MED12 only	Decreased
5031	4.41918	MED12 only	Decreased
5033	4.21356	MED12 only	Decreased
5034	4.05694	MED12 only	Decreased
5041	3.14535	MED12 only	Decreased
5042	2.24428	MED12 only	Decreased
5044	1.64836	MED12 only	Decreased
5052	3.10873	MED12 only	Decreased
5056	3.60772	MED12 only	Decreased
5075	2.15076	MED12 only	Decreased
5080	4.3496	MED12 only	Increased
5091	4.7111	MED12 only	Decreased
5097	3.74834	MED12 only	Increased
5098	3.05824	MED12 only	Increased
5099	2.13033	MED12 only	Decreased
5106	4.0504	MED12 only	Increased
5113	3.88429	MED12 only	Decreased
5115	2.17319	MED12 only	Decreased
5116	1.32222	MED12 only	Decreased
5119	3.72665	MED12 only	Increased
5120	3.0412	MED12 only	Increased
5121	3.49582	MED12 only	Increased
5122	4.21913	MED12 only	Decreased
5124	3.91235	MED12 only	Increased
5130	3.52802	MED12 only	Decreased
5133	3.50725	MED12 only	Decreased
5138	2.13194	MED12 only	Decreased
5140	4.59257	MED12 only	Decreased
5152	4.2298	MED12 only	Increased
5157	3.61268	MED12 only	Decreased
5158	2.6835	MED12 only	Decreased
5165	4.13155	MED12 only	Increased
5168	3.72904	MED12 only	Decreased
5171	3.17667	MED12 only	Decreased
5173	2.89625	MED12 only	Decreased
5176	1.86629	MED12 only	Decreased
5180	2.85217	MED12 only	Decreased
5182	2.47494	MED12 only	Decreased
5187	2.4014	MED12 only	Decreased
5196	3.59972	MED12 only	Decreased
5203	3.43973	MED12 only	Decreased
5204	3.87005	MED12 only	Decreased
5207	2.85854	MED12 only	Decreased
5208	3.44817	MED12 only	Decreased
5209	2.17464	MED12 only	Decreased
5214	3.00775	MED12 only	Decreased
5216	1.13033	MED12 only	Decreased
5223	4.63765	MED12 only	Increased
5225	5.68482	MED12 only	Increased
5228	4.77034	MED12 only	Increased
5230	3.33576	MED12 only	Increased
5231	3.84791	MED12 only	Increased
5235	2.7638	MED12 only	Decreased
5250	4.43323	MED12 only	Decreased
5255	4.17502	MED12 only	Increased
5256	4.06547	MED12 only	Increased
5266	4.57646	MED12 only	Increased
5271	4.42033	MED12 only	Increased
5279	4.4951	MED12 only	Increased
5280	4.53436	MED12 only	Increased
5281	4.60607	MED12 only	Increased
5282	4.63662	MED12 only	Increased
5300	2.55931	MED12 only	Decreased
5308	3.06089	MED12 only	Increased
5309	3.44971	MED12 only	Increased
5312	4.71192	MED12 only	Increased
5313	4.07372	MED12 only	Increased
5314	3.96584	MED12 only	Increased
5343	5.31779	MED12 only	Increased
5355	4.17741	MED12 only	Increased
5356	4.03599	MED12 only	Increased
5360	4.60134	MED12 only	Increased
5361	4.80286	MED12 only	Increased
5363	5.36793	MED12 only	Increased
5364	5.39982	MED12 only	Increased
5366	5.41601	MED12 only	Increased
5370	5.30685	MED12 only	Increased
5371	5.29622	MED12 only	Increased
5372	5.21569	MED12 only	Increased
5373	5.2086	MED12 only	Increased
5377	5.04024	MED12 only	Decreased
5384	4.40764	MED12 only	Increased
5394	4.80267	MED12 only	Increased
5395	4.8204	MED12 only	Increased
5397	5.03437	MED12 only	Increased
5403	4.77681	MED12 only	Increased
5404	5.05847	MED12 only	Increased
5406	5.19368	MED12 only	Increased
5414	4.10444	MED12 only	Increased
5415	2.50651	MED12 only	Increased
5416	3.66191	MED12 only	Increased
5420	4.36949	MED12 only	Increased
5423	4.52905	MED12 only	Increased
5424	4.63924	MED12 only	Increased
5426	4.12806	MED12 only	Increased
5434	2.47712	MED12 only	Decreased
5435	4.98149	MED12 only	Decreased
5440	4.6166	MED12 only	Increased
5442	4.58793	MED12 only	Increased
5443	4.54051	MED12 only	Increased
5444	4.48727	MED12 only	Increased
5445	4.05104	MED12 only	Increased
5446	3.81164	MED12 only	Increased
5452	3.39489	MED12 only	Increased
5453	2.99498	MED12 only	Increased
5454	3.64914	MED12 only	Increased
5455	4.7307	MED12 only	Increased
5460	3.61815	MED12 only	Increased
5472	4.40334	MED12 only	Increased
5487	5.31352	MED12 only	Increased
5490	5.26924	MED12 only	Increased
5491	3.36959	MED12 only	Increased
5499	3.19797	MED12 only	Decreased
5505	3.63644	MED12 only	Increased
5506	4.68891	MED12 only	Increased
5508	4.7477	MED12 only	Increased
5509	2.14457	MED12 only	Decreased
5513	2.1089	MED12 only	Decreased
5515	3.86661	MED12 only	Increased
5516	4.21785	MED12 only	Increased
5519	3.43177	MED12 only	Increased
5536	4.44755	MED12 only	Increased
5540	3.80895	MED12 only	Increased
5541	3.17304	MED12 only	Increased
5543	4.01685	MED12 only	Increased
5544	4.12798	MED12 only	Increased
5546	2.79274	MED12 only	Decreased
5552	4.51913	MED12 only	Increased
5564	3.89034	MED12 only	Increased
5565	2.53845	MED12 only	Decreased
5572	3.46909	MED12 only	Decreased
5573	4.35668	MED12 only	Decreased
5574	4.40257	MED12 only	Decreased
5577	2.40226	MED12 only	Decreased
5578	4.31014	MED12 only	Increased
5585	4.12034	MED12 only	Increased
5589	3.18469	MED12 only	Increased
5593	2.5244	MED12 only	Decreased
5599	1.69461	MED12 only	Decreased
5601	4.00212	MED12 only	Increased
5603	3.838	MED12 only	Increased
5606	3.19687	MED12 only	Decreased
5607	5.49346	MED12 only	Increased
5608	5.15043	MED12 only	Increased
5609	5.02884	MED12 only	Increased
5616	4.29425	MED12 only	Decreased
5617	4.19627	MED12 only	Decreased
5618	3.94973	MED12 only	Decreased
5620	3.14473	MED12 only	Increased
5621	3.69692	MED12 only	Increased
5634	3.78796	MED12 only	Increased
5638	4.24971	MED12 only	Decreased
5641	4.14417	MED12 only	Decreased
5643	2.15229	MED12 only	Decreased
5649	2.88902	MED12 only	Decreased
5650	2.72222	MED12 only	Decreased
5655	2.91408	MED12 only	Decreased
5657	4.09574	MED12 only	Decreased
5658	4.21239	MED12 only	Decreased
5660	2.02325	MED12 only	Decreased
5672	3.44428	MED12 only	Decreased
5677	3.62382	MED12 only	Decreased
5680	3.89845	MED12 only	Decreased
5682	2.90929	MED12 only	Increased
5683	3.66619	MED12 only	Increased
5703	3.40663	MED12 only	Increased
5705	2.70927	MED12 only	Decreased
5706	4.2179	MED12 only	Decreased
5712	3.92002	MED12 only	Decreased
5713	4.08216	MED12 only	Decreased
5730	3.01178	MED12 only	Decreased
5731	3.76425	MED12 only	Decreased
5734	2.26245	MED12 only	Decreased
5741	5.85146	MED12 only	Increased
5742	5.84985	MED12 only	Increased
5746	2.12222	MED12 only	Decreased
5749	3.28137	MED12 only	Decreased
5750	2.96284	MED12 only	Decreased
5756	3.20398	MED12 only	Decreased
5758	2.21617	MED12 only	Decreased
5759	2.63498	MED12 only	Decreased
5778	5.59186	MED12 only	Increased
5784	5.43977	MED12 only	Increased
5786	5.4552	MED12 only	Increased
5796	4.72258	MED12 only	Increased
5811	4.36909	MED12 only	Increased
5817	3.59528	MED12 only	Increased
5820	1.87506	MED12 only	Decreased
5822	2.66652	MED12 only	Decreased
5824	2.62531	MED12 only	Decreased
5832	4.71643	MED12 only	Increased
5833	4.68466	MED12 only	Increased
5837	4.43028	MED12 only	Increased
5838	3.5266	MED12 only	Increased
5842	2.64836	MED12 only	Increased
5843	3.55546	MED12 only	Increased
5844	3.88247	MED12 only	Increased
5845	5.0539	MED12 only	Increased
5852	3.80526	MED12 only	Increased
5854	5.17825	MED12 only	Increased
5857	5.03855	MED12 only	Increased
5860	5.31585	MED12 only	Increased
5862	5.2514	MED12 only	Decreased
5879	5.68115	MED12 only	Increased
5880	5.67715	MED12 only	Increased
5911	2.51587	MED12 only	Decreased
5915	4.59172	MED12 only	Increased
5916	4.53529	MED12 only	Increased
5917	4.47042	MED12 only	Increased
5919	4.30152	MED12 only	Increased
5920	4.18365	MED12 only	Increased
5921	4.02138	MED12 only	Increased
5922	3.75933	MED12 only	Increased
5923	2.9941	MED12 only	Increased
5930	3.96946	MED12 only	Increased
5932	4.58763	MED12 only	Decreased
5937	3.88227	MED12 only	Increased
5940	5.082	MED12 only	Increased
5946	3.02098	MED12 only	Increased
5947	3.36511	MED12 only	Increased
5949	4.50293	MED12 only	Increased
5955	4.6307	MED12 only	Decreased
5966	4.56913	MED12 only	Increased
5967	4.50902	MED12 only	Increased
5972	5.05136	MED12 only	Increased
5973	5.06205	MED12 only	Increased
5982	4.64894	MED12 only	Increased
5983	4.6008	MED12 only	Increased
5985	4.50275	MED12 only	Increased
5987	4.63648	MED12 only	Increased
5989	4.55942	MED12 only	Increased
5990	4.47787	MED12 only	Increased
5991	4.42788	MED12 only	Increased
5992	3.35005	MED12 only	Increased
5993	2.58546	MED12 only	Increased
5995	4.9608	MED12 only	Increased
6000	3.65152	MED12 only	Increased
6007	5.05239	MED12 only	Increased
6008	5.0659	MED12 only	Increased
6012	5.39837	MED12 only	Increased
6015	4.27898	MED12 only	Increased
6016	4.18622	MED12 only	Increased
6018	3.48792	MED12 only	Increased
6023	4.59465	MED12 only	Increased
6028	4.28641	MED12 only	Increased
6029	4.26316	MED12 only	Increased
6033	3.54777	MED12 only	Increased
6034	3.80144	MED12 only	Increased
6035	4.2967	MED12 only	Increased
6041	5.35865	MED12 only	Increased
6043	4.82548	MED12 only	Increased
6051	4.81355	MED12 only	Increased
6054	4.70182	MED12 only	Increased
6056	4.61788	MED12 only	Increased
6059	5.06045	MED12 only	Decreased
6060	5.15089	MED12 only	Increased
6065	4.50593	MED12 only	Increased
6072	3.54851	MED12 only	Decreased
6074	4.13338	MED12 only	Increased
6075	4.62098	MED12 only	Increased
6076	4.64897	MED12 only	Increased
6077	5.40546	MED12 only	Increased
6078	4.72703	MED12 only	Increased
6079	4.69996	MED12 only	Decreased
6084	5.06613	MED12 only	Decreased
6088	4.36722	MED12 only	Decreased
6099	4.13287	MED12 only	Increased
6100	3.96111	MED12 only	Increased
6105	4.00396	MED12 only	Increased
6106	4.10438	MED12 only	Increased
6107	4.47738	MED12 only	Increased
6108	4.53314	MED12 only	Increased
6113	5.03719	MED12 only	Increased
6121	3.3753	MED12 only	Increased
6124	4.3816	MED12 only	Increased
6129	3.16539	MED12 only	Increased
6139	4.83162	MED12 only	Increased
6143	4.89604	MED12 only	Increased
6144	4.87001	MED12 only	Increased
6155	4.70749	MED12 only	Increased
6156	5.28235	MED12 only	Increased
6157	5.27592	MED12 only	Increased
6158	5.17607	MED12 only	Increased
6159	3.03563	MED12 only	Increased
6160	3.62019	MED12 only	Increased
6165	3.27068	MED12 only	Decreased
6168	2.86332	MED12 only	Decreased
6174	2.549	MED12 only	Decreased
6175	1.72016	MED12 only	Decreased
6187	4.84669	MED12 only	Increased
6190	3.27161	MED12 only	Decreased
6191	2.83219	MED12 only	Decreased
6193	3.80161	MED12 only	Decreased
6194	4.23997	MED12 only	Decreased
6196	2.5611	MED12 only	Decreased
6197	2.27989	MED12 only	Decreased
6198	4.52902	MED12 only	Decreased
6218	3.24229	MED12 only	Decreased
6224	3.73424	MED12 only	Decreased
6227	3.64023	MED12 only	Increased
6247	5.62497	MED12 only	Increased
6248	5.62861	MED12 only	Increased
6273	2.65418	MED12 only	Decreased
6274	2.50037	MED12 only	Decreased
6276	3.63724	MED12 only	Decreased
6277	1.92169	MED12 only	Decreased
6287	4.44769	MED12 only	Decreased
6288	4.45213	MED12 only	Decreased
6290	4.57705	MED12 only	Decreased
6291	2.95904	MED12 only	Decreased
6298	2.79518	MED12 only	Decreased
6310	3.48273	MED12 only	Increased
6312	2.75166	MED12 only	Decreased
6327	4.8002	MED12 only	Increased
6328	4.8306	MED12 only	Increased
6329	4.96183	MED12 only	Increased
6330	4.97676	MED12 only	Increased
6333	2.52504	MED12 only	Decreased
6349	4.5788	MED12 only	Decreased
6354	5.02543	MED12 only	Increased
6355	5.03627	MED12 only	Increased
6360	3.70991	MED12 only	Increased
6361	3.23905	MED12 only	Increased
6367	3.71508	MED12 only	Increased
6372	3.45484	MED12 only	Increased
6378	4.07895	MED12 only	Decreased
6384	4.72674	MED12 only	Increased
6385	4.89071	MED12 only	Increased
6391	5.02853	MED12 only	Increased
6394	4.86937	MED12 only	Increased
6396	4.74557	MED12 only	Increased
6397	4.70876	MED12 only	Increased
6400	4.29976	MED12 only	Increased
6405	4.84159	MED12 only	Increased
6415	4.36178	MED12 only	Increased
6418	4.63161	MED12 only	Increased
6422	4.51785	MED12 only	Increased
6424	3.00173	MED12 only	Increased
6425	3.72493	MED12 only	Increased
6426	4.02144	MED12 only	Increased
6430	4.94042	MED12 only	Increased
6433	2.34143	MED12 only	Decreased
6442	3.86682	MED12 only	Increased
6443	3.56265	MED12 only	Increased
6450	4.79304	MED12 only	Increased
6451	5.225	MED12 only	Increased
6452	5.23333	MED12 only	Increased
6457	4.48314	MED12 only	Increased
6460	4.79744	MED12 only	Increased
6463	2.35698	MED12 only	Decreased
6474	2.9039	MED12 only	Decreased
6477	3.53637	MED12 only	Decreased
6478	1.91908	MED12 only	Decreased
6484	3.66899	MED12 only	Increased
6485	3.96149	MED12 only	Increased
6486	4.1347	MED12 only	Increased
6487	4.25819	MED12 only	Increased
6488	4.35423	MED12 only	Increased
6490	4.49936	MED12 only	Increased
6503	4.9767	MED12 only	Increased
6506	5.07639	MED12 only	Increased
6530	4.82358	MED12 only	Increased
6531	4.54552	MED12 only	Increased
6533	4.43743	MED12 only	Increased
6539	4.81114	MED12 only	Increased
6548	3.99806	MED12 only	Increased
6549	4.12744	MED12 only	Increased
6550	4.22701	MED12 only	Increased
6552	4.94706	MED12 only	Increased
6556	4.25842	MED12 only	Increased
6558	3.72078	MED12 only	Increased
6561	2.46761	MED12 only	Decreased
6562	3.65403	MED12 only	Decreased
6563	4.15955	MED12 only	Decreased
6564	4.2811	MED12 only	Decreased
6575	4.89302	MED12 only	Increased
6577	5.0367	MED12 only	Increased
6578	5.10436	MED12 only	Increased
6582	5.02296	MED12 only	Increased
6584	4.87842	MED12 only	Increased
6589	5.49386	MED12 only	Increased
6590	5.49747	MED12 only	Increased
6591	5.64035	MED12 only	Increased
6592	5.64447	MED12 only	Increased
6595	5.67132	MED12 only	Increased
6601	1.77085	MED12 only	Decreased
6606	5.64548	MED12 only	Increased
6609	5.66542	MED12 only	Increased
6610	5.66955	MED12 only	Increased
6628	4.06998	MED12 only	Increased
6633	4.36795	MED12 only	Increased
6645	3.65624	MED12 only	Increased
6647	4.13803	MED12 only	Increased
6649	4.36081	MED12 only	Decreased
6677	4.13575	MED12 only	Increased
6680	4.43341	MED12 only	Increased
6686	4.39503	MED12 only	Increased
6687	4.45165	MED12 only	Increased
6688	4.80296	MED12 only	Increased
6692	5.71442	MED12 only	Increased
6695	5.73898	MED12 only	Increased
6697	5.77829	MED12 only	Increased
6704	4.24942	MED12 only	Increased
6710	4.56827	MED12 only	Increased
6722	4.59833	MED12 only	Increased
6723	4.54873	MED12 only	Increased
6730	4.46323	MED12 only	Increased
6741	4.22363	MED12 only	Increased
6749	4.84598	MED12 only	Decreased
6750	4.82336	MED12 only	Decreased
6754	4.1317	MED12 only	Increased
6763	4.43048	MED12 only	Increased
6764	4.35817	MED12 only	Increased
6771	3.76219	MED12 only	Increased
6772	4.3264	MED12 only	Increased
6773	4.39682	MED12 only	Increased
6779	3.39837	MED12 only	Increased
6781	3.53333	MED12 only	Increased
6789	5.40456	MED12 only	Increased
6790	5.40011	MED12 only	Increased
6793	5.27103	MED12 only	Increased
6794	5.24259	MED12 only	Increased
6801	4.30587	MED12 only	Increased
6802	4.38026	MED12 only	Increased
6806	5.01136	MED12 only	Increased
6808	2.76193	MED12 only	Decreased
6811	1.17609	MED12 only	Decreased
6816	4.09968	MED12 only	Increased
6835	3.86133	MED12 only	Increased
6836	3.37134	MED12 only	Increased
6838	5.07023	MED12 only	Decreased
6840	5.02548	MED12 only	Decreased
6845	4.84979	MED12 only	Increased
6861	2.62118	MED12 only	Decreased
6863	3.21232	MED12 only	Increased
6865	3.90252	MED12 only	Increased
6868	4.62365	MED12 only	Increased
6870	4.41654	MED12 only	Increased
6888	4.73282	MED12 only	Decreased
6889	4.6991	MED12 only	Decreased
6901	4.42538	MED12 only	Decreased
6909	3.55685	MED12 only	Decreased
6910	3.90695	MED12 only	Decreased
6911	4.09825	MED12 only	Decreased
6925	3.95655	MED12 only	Increased
6927	0.39794	MED12 only	Decreased
6928	2.17609	MED12 only	Decreased
6929	2.91645	MED12 only	Decreased
6934	5.76642	MED12 only	Decreased
6935	5.78634	MED12 only	Increased
6941	5.91526	MED12 only	Increased
6942	5.95408	MED12 only	Increased
6943	5.95594	MED12 only	Increased
6944	5.95778	MED12 only	Increased
6953	6.04273	MED12 only	Decreased
6959	6.03185	MED12 only	Decreased
6961	6.02816	MED12 only	Decreased
6962	6.0263	MED12 only	Decreased
6971	4.96747	MED12 only	Increased
6972	4.94375	MED12 only	Increased
6975	4.86364	MED12 only	Increased
6976	4.83327	MED12 only	Increased
6977	4.80062	MED12 only	Increased
6979	4.72689	MED12 only	Increased
6980	4.68473	MED12 only	Increased
6988	3.95058	MED12 only	Increased
6991	2.20003	MED12 only	Decreased
6994	4.94202	MED12 only	Increased
6998	5.02981	MED12 only	Increased
6999	5.04925	MED12 only	Increased
7006	4.39639	MED12 only	Decreased
7023	4.75364	MED12 only	Increased
7024	4.78465	MED12 only	Increased
7035	4.76286	MED12 only	Increased
7041	1.87506	MED12 only	Decreased
7047	4.42783	MED12 only	Increased
7053	4.72588	MED12 only	Decreased
7068	1.91381	MED12 only	Decreased
7069	3.54728	MED12 only	Decreased
7075	3.81558	MED12 only	Decreased
7079	2.08636	MED12 only	Decreased
7080	1.91645	MED12 only	Decreased
7081	2.99629	MED12 only	Decreased
7090	5.2236	MED12 only	Increased
7091	5.23461	MED12 only	Increased
7092	5.24534	MED12 only	Increased
7095	5.52488	MED12 only	Increased
7101	5.6899	MED12 only	Decreased
7105	5.93905	MED12 only	Increased
7106	5.94041	MED12 only	Increased
7112	6.12012	MED12 only	Increased
7114	4.3651	MED12 only	Increased
7133	3.94265	MED12 only	Decreased
7137	4.45058	MED12 only	Increased
7142	4.82046	MED12 only	Decreased
7143	4.86119	MED12 only	Decreased
7149	5.20047	MED12 only	Decreased
7150	2.233	MED12 only	Decreased
7166	4.18547	MED12 only	Increased
7169	2.76343	MED12 only	Decreased
7177	3.53561	MED12 only	Decreased
7181	4.82453	MED12 only	Decreased
7189	5.09444	MED12 only	Increased
7191	5.12637	MED12 only	Increased
7192	4.62658	MED12 only	Increased
7193	4.6606	MED12 only	Increased
7196	4.1273	MED12 only	Increased
7198	3.80298	MED12 only	Increased
7200	4.19016	MED12 only	Increased
7201	4.34937	MED12 only	Increased
7202	4.40734	MED12 only	Increased
7206	2.92557	MED12 only	Increased
7209	4.34764	MED12 only	Increased
7210	2.60369	MED12 only	Decreased
7212	4.10479	MED12 only	Decreased
7222	3.25091	MED12 only	Decreased
7223	2.87737	MED12 only	Decreased
7224	2.81023	MED12 only	Decreased
7229	2.49485	MED12 only	Decreased
7230	3.92065	MED12 only	Decreased
7237	4.59163	MED12 only	Increased
7253	2.71349	MED12 only	Decreased
7254	2.92609	MED12 only	Decreased
7259	3.14364	MED12 only	Decreased
7267	2.99891	MED12 only	Increased
7277	4.32452	MED12 only	Decreased
7279	2.59051	MED12 only	Decreased
7280	4.38334	MED12 only	Increased
7288	4.93292	MED12 only	Decreased
7297	2.89873	MED12 only	Decreased
7302	3.08493	MED12 only	Decreased
7310	4.47026	MED12 only	Increased
7311	4.39196	MED12 only	Increased
7314	3.74582	MED12 only	Increased
7315	3.06089	MED12 only	Increased
7316	2.83979	MED12 only	Decreased
7322	3.07188	MED12 only	Increased
7326	4.48482	MED12 only	Increased
7329	4.55416	MED12 only	Increased
7330	4.51018	MED12 only	Increased
7340	3.1284	MED12 only	Decreased
7342	2.85522	MED12 only	Decreased
7344	4.43914	MED12 only	Increased
7348	3.81568	MED12 only	Increased
7349	4.03209	MED12 only	Increased
7350	4.17587	MED12 only	Increased
7385	4.68826	MED12 only	Decreased
7386	4.71818	MED12 only	Decreased
7387	3.58676	MED12 only	Increased
7398	5.83046	MED12 only	Increased
7405	5.80785	MED12 only	Increased
7410	5.63573	MED12 only	Increased
7419	2.24551	MED12 only	Increased
7423	4.32493	MED12 only	Increased
7424	4.39281	MED12 only	Increased
7425	4.39046	MED12 only	Increased
7426	4.31144	MED12 only	Increased
7429	3.19507	MED12 only	Increased
7434	4.85549	MED12 only	Increased
7435	4.8761	MED12 only	Increased
7440	4.85115	MED12 only	Increased
7441	4.83313	MED12 only	Increased
7448	4.481	MED12 only	Increased
7449	4.24138	MED12 only	Increased
7454	4.85711	MED12 only	Increased
7460	3.34772	MED12 only	Decreased
7477	3.03902	MED12 only	Increased
7478	3.66445	MED12 only	Increased
7479	4.14065	MED12 only	Increased
7482	4.56153	MED12 only	Increased
7484	4.67741	MED12 only	Increased
7493	3.95075	MED12 only	Decreased
7513	4.11568	MED12 only	Increased
7518	2.78533	MED12 only	Decreased
7519	3.61368	MED12 only	Decreased
7520	2.86894	MED12 only	Decreased
7521	2.90146	MED12 only	Decreased
7522	4.49287	MED12 only	Increased
7523	4.43533	MED12 only	Increased
7529	5.48128	MED12 only	Decreased
7540	2.11059	MED12 only	Decreased
7545	2.12548	MED12 only	Decreased
7557	4.41669	MED12 only	Increased
7562	4.05454	MED12 only	Increased
7565	4.236	MED12 only	Decreased
7566	4.30344	MED12 only	Decreased
7568	4.47073	MED12 only	Decreased
7572	3.26221	MED12 only	Decreased
7573	2.96047	MED12 only	Decreased
7580	4.32501	MED12 only	Decreased
7585	3.68677	MED12 only	Increased
7591	3.44154	MED12 only	Decreased
7594	3.55084	MED12 only	Decreased
7595	4.17416	MED12 only	Decreased
7599	2.42651	MED12 only	Decreased
7600	3.55041	MED12 only	Decreased
7602	2.97795	MED12 only	Decreased
7603	2.31597	MED12 only	Decreased
7605	4.37565	MED12 only	Increased
7608	2.99344	MED12 only	Increased
7611	0	MED12 only	Decreased
7612	3.59494	MED12 only	Decreased
7635	4.53619	MED12 only	Increased
7641	3.73195	MED12 only	Increased
7647	2.50515	MED12 only	Decreased
7654	3.68838	MED12 only	Increased
7659	2.91645	MED12 only	Increased
7676	4.63214	MED12 only	Increased
7677	2.8014	MED12 only	Increased
7678	5.43898	MED12 only	Increased
7685	3.92932	MED12 only	Decreased
7692	2.97704	MED12 only	Decreased
7697	4.71412	MED12 only	Increased
7698	4.68936	MED12 only	Increased
7701	5.30092	MED12 only	Increased
7702	5.30994	MED12 only	Increased
7707	5.48585	MED12 only	Increased
7708	5.49116	MED12 only	Increased
7709	5.4964	MED12 only	Increased
7714	5.75676	MED12 only	Decreased
7716	3.13704	MED12 only	Decreased
7719	3.73412	MED12 only	Increased
7721	1.26717	MED12 only	Increased
7722	3.67431	MED12 only	Increased
7726	3.94795	MED12 only	Decreased
7729	3.45294	MED12 only	Increased
7733	2.87506	MED12 only	Decreased
7735	3.68993	MED12 only	Decreased
7736	2.89708	MED12 only	Decreased
7745	3.79201	MED12 only	Increased
7746	3.09726	MED12 only	Increased
7751	4.03607	MED12 only	Decreased
7760	4.56388	MED12 only	Increased
7764	4.81578	MED12 only	Increased
7765	4.84018	MED12 only	Increased
7774	4.46683	MED12 only	Increased
7780	4.67674	MED12 only	Decreased
7781	4.61795	MED12 only	Decreased
7784	4.44292	MED12 only	Decreased
7789	3.67348	MED12 only	Decreased
7790	2.96872	MED12 only	Decreased
7795	2.65369	MED12 only	Decreased
7798	2.50447	MED12 only	Decreased
7804	5.56699	MED12 only	Increased
7805	5.57082	MED12 only	Increased
7811	4.81995	MED12 only	Increased
7812	4.78865	MED12 only	Increased
7814	4.69122	MED12 only	Increased
7816	4.58442	MED12 only	Increased
7823	3.9939	MED12 only	Increased
7825	4.28552	MED12 only	Increased
7835	4.87913	MED12 only	Increased
7836	5.68682	MED12 only	Increased
7841	5.28812	MED12 only	Decreased
7847	5.09438	MED12 only	Increased
7848	4.92241	MED12 only	Increased
7849	4.79833	MED12 only	Increased
7852	4.66685	MED12 only	Increased
7861	4.43173	MED12 only	Increased
7864	4.16907	MED12 only	Decreased
7866	3.12107	MED12 only	Decreased
7867	3.91012	MED12 only	Decreased
7869	3.10346	MED12 only	Decreased
7872	3.36866	MED12 only	Decreased
7873	3.20723	MED12 only	Decreased
7875	3.40062	MED12 only	Decreased
7877	2.49762	MED12 only	Decreased
7878	0.778151	MED12 only	Decreased
7879	2.4624	MED12 only	Decreased
7880	2.83601	MED12 only	Decreased
7883	4.63832	MED12 only	Decreased
7885	3.3995	MED12 only	Decreased
7890	4.89389	MED12 only	Decreased
7893	3.12287	MED12 only	Decreased
7895	2.85431	MED12 only	Decreased
7898	2.0086	MED12 only	Decreased
7899	3.50792	MED12 only	Decreased
7900	3.33143	MED12 only	Decreased
7903	2.46464	MED12 only	Decreased
7904	2.81856	MED12 only	Decreased
7905	2.53212	MED12 only	Decreased
7908	2.37291	MED12 only	Decreased
7909	1.81954	MED12 only	Decreased
7911	1.98227	MED12 only	Decreased
7912	3.43072	MED12 only	Decreased
7913	2.14457	MED12 only	Decreased
7916	4.16637	MED12 only	Decreased
7917	4.02235	MED12 only	Decreased
7918	2.11727	MED12 only	Decreased
7920	2.54033	MED12 only	Decreased
7923	0.69897	MED12 only	Decreased
7925	2.80209	MED12 only	Decreased
7932	3.43185	MED12 only	Decreased
7935	4.2401	MED12 only	Decreased
7938	4.02333	MED12 only	Decreased
7939	3.77706	MED12 only	Decreased
7946	2.23045	MED12 only	Decreased
7949	2.95617	MED12 only	Increased
7950	3.70213	MED12 only	Increased
7951	3.96235	MED12 only	Increased
7954	2.38202	MED12 only	Decreased
7960	3.1321	MED12 only	Decreased
7961	2.09342	MED12 only	Decreased
7962	3.95168	MED12 only	Decreased
7963	3.39924	MED12 only	Decreased
7971	3.32634	MED12 only	Decreased
7974	4.4757	MED12 only	Decreased
7978	2.67715	MED12 only	Decreased
7985	2.71223	MED12 only	Decreased
7990	4.27301	MED12 only	Decreased
7991	2.65944	MED12 only	Decreased
8003	3.49741	MED12 only	Increased
8005	2.734	MED12 only	Decreased
8011	4.55102	MED12 only	Decreased
8014	4.70135	MED12 only	Decreased
8015	4.88815	MED12 only	Decreased
8016	4.90659	MED12 only	Decreased
8017	5.0185	MED12 only	Decreased
8018	5.0328	MED12 only	Decreased
8019	5.04664	MED12 only	Decreased
8021	5.12354	MED12 only	Decreased
8022	5.13918	MED12 only	Decreased
8023	5.15428	MED12 only	Decreased
8028	5.13515	MED12 only	Decreased
8030	5.04241	MED12 only	Decreased
8031	4.96624	MED12 only	Decreased
8032	4.94385	MED12 only	Decreased
8033	4.92508	MED12 only	Decreased
8034	4.89567	MED12 only	Decreased
8035	4.87515	MED12 only	Decreased
8036	4.85069	MED12 only	Decreased
8037	4.82477	MED12 only	Decreased
8038	4.76224	MED12 only	Decreased
8047	3.43481	MED12 only	Decreased
8052	4.18364	MED12 only	Increased
8056	4.88064	MED12 only	Increased
8057	4.89776	MED12 only	Increased
8058	4.98567	MED12 only	Decreased
8062	4.34836	MED12 only	Decreased
8068	3.67532	MED12 only	Decreased
8071	3.67897	MED12 only	Increased
8074	3.90263	MED12 only	Increased
8076	3.49989	MED12 only	Increased
8080	2.31597	MED12 only	Decreased
8082	2.60906	MED12 only	Decreased
[truncated: 6,633 more rows]

## Sheet: Extended_fig6g_TAF5L_MED12
seqnames	start	end	log2FoldChange.TAF5L	log2FoldChange.MED12	cell_type	stimulation
chr1	1727254	1731557	-0.62834	-1.94161	Teff	resting
chr1	2656643	2661127	-1.55696	-2.33391	Teff	resting
chr1	5328115	5331101	-1.36723	-2.10967	Teff	resting
chr1	6357174	6359696	0.972798	1.33314	Teff	resting
chr1	6359697	6362220	1.14921	1.15583	Teff	resting
chr1	9282553	9285705	-0.887715	-3.33373	Teff	resting
chr1	12048455	12053101	1.17297	1.4396	Teff	resting
chr1	12053102	12057747	1.01746	1.35957	Teff	resting
chr1	12067041	12071687	1.07153	1.65129	Teff	resting
chr1	12087945	12090730	0.692771	0.68574	Teff	resting
chr1	12432542	12436713	0.914242	1.75734	Teff	resting
chr1	12436714	12440886	1.03416	2.07979	Teff	resting
chr1	15949808	15954712	0.871296	1.17706	Teff	resting
chr1	15964524	15969429	0.872753	1.19829	Teff	resting
chr1	16641703	16646010	-0.56321	-1.08799	Teff	resting
chr1	16737936	16742359	-0.833782	-1.28832	Teff	resting
chr1	18946439	18950397	0.819233	0.836463	Teff	resting
chr1	19386530	19390911	1.28177	1.10639	Teff	resting
chr1	19390912	19395293	0.981533	0.763805	Teff	resting
chr1	24503358	24507550	-0.717357	-0.877367	Teff	resting
chr1	25020966	25025387	0.647423	0.68659	Teff	resting
chr1	25025388	25029809	0.901552	1.03286	Teff	resting
chr1	25029810	25034231	0.62035	0.750489	Teff	resting
chr1	28328164	28331248	-0.949419	-0.585551	Teff	resting
chr1	30757550	30762393	0.578642	0.428798	Teff	resting
chr1	31955644	31960171	1.24836	1.7047	Teff	resting
chr1	32254293	32258430	0.554868	0.986571	Teff	resting
chr1	35190534	35194607	-0.704294	-0.630345	Teff	resting
chr1	37568966	37573768	1.31976	2.05985	Teff	resting
chr1	40063737	40067636	1.0219	0.854194	Teff	resting
chr1	41748526	41751988	-1.32464	-1.78177	Teff	resting
chr1	41789665	41793984	-0.750118	-1.0513	Teff	resting
chr1	41912430	41916761	-0.552588	-1.09384	Teff	resting
chr1	42941368	42945837	0.713222	0.36047	Teff	resting
chr1	42945838	42950306	0.826184	0.55769	Teff	resting
chr1	42950307	42954775	0.581283	0.419424	Teff	resting
chr1	52635488	52639774	-0.572146	-0.854487	Teff	resting
chr1	54478154	54483051	-0.672475	-2.3799	Teff	resting
chr1	66270806	66275026	0.987685	1.38196	Teff	resting
chr1	66275027	66279247	1.00103	1.4895	Teff	resting
chr1	66342425	66347367	0.609369	0.845827	Teff	resting
chr1	66347368	66352310	0.467104	0.553869	Teff	resting
chr1	66435446	66440282	0.860361	1.44908	Teff	resting
chr1	77429615	77433701	-0.950385	-2.52335	Teff	resting
chr1	89266732	89271405	-0.926868	-0.774754	Teff	resting
chr1	92457922	92461367	0.894443	1.82057	Teff	resting
chr1	92569706	92574639	0.844074	1.23562	Teff	resting
chr1	92574640	92579573	0.625952	1.08443	Teff	resting
chr1	101022456	101026823	-0.636286	-1.44602	Teff	resting
chr1	110648117	110652468	0.70112	0.971494	Teff	resting
chr1	111223930	111227942	0.791873	1.06738	Teff	resting
chr1	111598847	111603169	0.634574	0.999512	Teff	resting
chr1	113936500	113940879	0.918613	1.13247	Teff	resting
chr1	114340255	114343689	-1.08695	-1.97577	Teff	resting
chr1	116766902	116771264	0.388531	0.540225	Teff	resting
chr1	116771265	116775628	0.802146	1.1638	Teff	resting
chr1	117654857	117658843	0.98615	1.65442	Teff	resting
chr1	117658844	117662830	0.911888	1.48123	Teff	resting
chr1	117662831	117666817	0.851741	1.50016	Teff	resting
chr1	120143293	120145910	1.24916	0.744941	Teff	resting
chr1	144101254	144103897	-1.57561	-1.92274	Teff	resting
chr1	146305806	146310213	0.714814	1.13854	Teff	resting
chr1	149629228	149633630	0.760742	0.805108	Teff	resting
chr1	150486703	150488563	-0.942979	-1.06268	Teff	resting
chr1	151903524	151908149	-0.813416	-0.627383	Teff	resting
chr1	154384344	154388638	-1.01514	-1.15535	Teff	resting
chr1	155212242	155216442	-1.20223	-2.74982	Teff	resting
chr1	155964319	155969067	0.908655	0.790095	Teff	resting
chr1	155969068	155973817	1.07735	0.788454	Teff	resting
chr1	159010799	159014919	-0.467348	-0.359239	Teff	resting
chr1	159908883	159911703	0.723396	0.921225	Teff	resting
chr1	159917837	159922699	0.751337	0.435257	Teff	resting
chr1	160630582	160635226	0.664252	0.638749	Teff	resting
chr1	160661876	160666578	0.48974	0.616844	Teff	resting
chr1	160671283	160675985	0.72895	1.00519	Teff	resting
chr1	160680690	160685392	0.581292	0.622766	Teff	resting
chr1	160685393	160690096	1.10222	0.977318	Teff	resting
chr1	167453103	167457911	0.548796	0.7868	Teff	resting
chr1	167481957	167486765	0.87937	0.999401	Teff	resting
chr1	167486766	167491574	0.951594	1.15467	Teff	resting
chr1	167491575	167496383	0.930012	1.31255	Teff	resting
chr1	167496384	167501192	0.884155	1.08455	Teff	resting
chr1	167501193	167506001	0.760097	1.09395	Teff	resting
chr1	167648208	167653192	1.15864	0.728781	Teff	resting
chr1	168520429	168523703	0.800706	1.29793	Teff	resting
chr1	175187115	175191057	0.541124	0.533489	Teff	resting
chr1	183477966	183481021	0.969459	0.912274	Teff	resting
chr1	184864043	184868080	0.835185	1.22112	Teff	resting
chr1	185440066	185443339	-1.03786	-0.832034	Teff	resting
chr1	193410124	193414699	-0.977617	-1.0281	Teff	resting
chr1	193476543	193479865	-0.976233	-1.02469	Teff	resting
chr1	193479866	193483188	-0.896558	-1.43378	Teff	resting
chr1	193539737	193544296	-0.509464	-0.417707	Teff	resting
chr1	198517118	198521937	0.764163	1.49673	Teff	resting
chr1	198653285	198658228	0.595378	0.763567	Teff	resting
chr1	198658229	198663172	0.832799	0.883191	Teff	resting
chr1	198663173	198668115	0.847878	1.165	Teff	resting
chr1	198668116	198673059	0.920298	1.21343	Teff	resting
chr1	198673060	198678003	0.573847	1.16345	Teff	resting
chr1	198682948	198687891	0.577529	0.771489	Teff	resting
chr1	202158872	202163118	0.387908	0.598718	Teff	resting
chr1	203318991	203322764	0.682073	0.981392	Teff	resting
chr1	203322765	203326539	0.894263	1.20894	Teff	resting
chr1	204102049	204106033	-1.00181	-1.90872	Teff	resting
chr1	206579263	206584166	0.562181	0.435022	Teff	resting
chr1	206715955	206718916	1.07817	1.54691	Teff	resting
chr1	207870240	207875174	1.10375	1.34367	Teff	resting
chr1	207881901	207885631	0.595558	0.56098	Teff	resting
chr1	212253660	212257790	-0.822758	-1.63633	Teff	resting
chr1	221709650	221713857	0.629353	1.26698	Teff	resting
chr1	221725967	221730745	0.710815	1.30539	Teff	resting
chr1	222419203	222421896	-1.99355	-3.20928	Teff	resting
chr1	226649887	226654252	1.02998	0.796411	Teff	resting
chr1	226654253	226658618	1.37879	1.76271	Teff	resting
chr1	226672110	226676991	0.824557	1.13816	Teff	resting
chr1	226676992	226681873	0.916281	1.19344	Teff	resting
chr1	227763342	227767430	0.77362	1.14192	Teff	resting
chr1	228622007	228626548	-0.826752	-2.22845	Teff	resting
chr1	228631091	228635633	-0.924816	-1.95496	Teff	resting
chr1	228643473	228647612	-0.876473	-1.7439	Teff	resting
chr1	228794918	228798376	0.941999	1.96698	Teff	resting
chr1	230101205	230105930	1.00077	2.1234	Teff	resting
chr1	230105931	230110657	0.929591	2.60717	Teff	resting
chr1	230120659	230124988	1.47536	2.14503	Teff	resting
chr1	230124989	230129319	1.30706	2.20544	Teff	resting
chr1	234725775	234729979	1.09107	1.54905	Teff	resting
chr1	234842593	234846194	1.0417	1.78716	Teff	resting
chr1	234927118	234931090	1.03143	1.50121	Teff	resting
chr1	234962348	234966807	0.552676	1.09417	Teff	resting
chr1	234971269	234975728	1.01936	1.33002	Teff	resting
chr1	234975729	234980189	0.997696	1.68753	Teff	resting
chr1	234980190	234984649	0.859438	1.7701	Teff	resting
chr1	235012371	235016701	0.924332	1.38925	Teff	resting
chr1	248815077	248819621	-1.16186	-1.26491	Teff	resting
chr10	3807728	3811688	0.480513	0.623523	Teff	resting
chr10	6066564	6071451	0.854071	1.46801	Teff	resting
chr10	6071452	6076338	0.597877	1.1629	Teff	resting
chr10	6081227	6086114	0.739085	1.14618	Teff	resting
chr10	6269568	6273191	0.648106	1.02647	Teff	resting
chr10	6345452	6348750	0.702285	0.916409	Teff	resting
chr10	7407526	7412175	-0.778193	-0.552411	Teff	resting
chr10	12593644	12595316	-1.08165	-1.05538	Teff	resting
chr10	14538768	14543510	0.998035	1.07528	Teff	resting
chr10	14543511	14548253	0.868202	1.31406	Teff	resting
chr10	14552997	14557739	0.752039	1.08827	Teff	resting
chr10	18647707	18650283	-0.968402	-1.07359	Teff	resting
chr10	22606952	22610961	1.11387	0.798963	Teff	resting
chr10	22623139	22628113	1.07245	1.18012	Teff	resting
chr10	22628114	22633088	0.550872	0.947779	Teff	resting
chr10	22646732	22650958	0.794401	0.946226	Teff	resting
chr10	22650959	22655186	0.873613	1.02297	Teff	resting
chr10	22664379	22668120	0.760017	0.98774	Teff	resting
chr10	22682731	22687233	0.591688	0.69101	Teff	resting
chr10	26480365	26485270	0.495552	0.621203	Teff	resting
chr10	30694207	30699184	0.552598	0.952655	Teff	resting
chr10	31132793	31135910	1.01512	1.43959	Teff	resting
chr10	43292187	43297010	-0.827702	-2.2336	Teff	resting
chr10	50430767	50434293	1.21794	1.42224	Teff	resting
chr10	50500919	50505332	1.56869	1.00038	Teff	resting
chr10	50509747	50514161	0.98265	1.62901	Teff	resting
chr10	61987628	61991908	0.62616	0.766081	Teff	resting
chr10	70575313	70578061	1.11306	2.07937	Teff	resting
chr10	72329265	72334036	0.537508	1.05061	Teff	resting
chr10	72334037	72338809	0.474751	0.965846	Teff	resting
chr10	73856349	73860374	0.911985	0.995685	Teff	resting
chr10	80461542	80465952	0.469827	0.77888	Teff	resting
chr10	80465953	80470363	0.54098	0.822309	Teff	resting
chr10	80484694	80489326	0.465178	0.472408	Teff	resting
chr10	80489327	80493959	0.636101	0.455499	Teff	resting
chr10	86950063	86951299	-1.8741	-3.55445	Teff	resting
chr10	91196513	91200786	1.20797	1.07891	Teff	resting
chr10	91200787	91205060	0.883521	1.46293	Teff	resting
chr10	103747634	103751156	-0.956747	-1.95474	Teff	resting
chr10	114537322	114541825	0.704984	1.08674	Teff	resting
chr10	119210306	119215069	0.783743	0.842669	Teff	resting
chr10	119517541	119521550	0.802006	1.20238	Teff	resting
chr11	2950027	2954542	1.23898	1.57599	Teff	resting
chr11	3010298	3014170	0.608657	1.01047	Teff	resting
chr11	3014171	3018043	0.770576	0.941506	Teff	resting
chr11	3834035	3838496	0.611853	0.717039	Teff	resting
chr11	13275969	13279669	-0.730671	-0.615714	Teff	resting
chr11	13922324	13926457	-0.571771	-1.72552	Teff	resting
chr11	14768495	14771990	0.705486	1.51827	Teff	resting
chr11	34243134	34246813	0.984906	1.12869	Teff	resting
chr11	35166854	35171800	0.501512	0.711402	Teff	resting
chr11	44568435	44572969	0.848561	1.28404	Teff	resting
chr11	44572970	44577504	0.909345	1.30921	Teff	resting
chr11	44679390	44683674	-0.89011	-2.76043	Teff	resting
chr11	46359995	46363321	0.850198	0.8439	Teff	resting
chr11	60983600	60988185	0.477035	0.522248	Teff	resting
chr11	61071162	61073855	0.781792	0.551683	Teff	resting
chr11	62553972	62557841	0.438063	0.574553	Teff	resting
chr11	64183966	64187101	-0.710536	-0.600396	Teff	resting
chr11	64741432	64745066	-0.555868	-1.13133	Teff	resting
chr11	64745067	64748701	-0.566915	-0.902217	Teff	resting
chr11	64846673	64851340	0.959981	0.68981	Teff	resting
chr11	64851341	64856008	1.17738	1.32563	Teff	resting
chr11	65498900	65502620	-1.07478	-0.572575	Teff	resting
chr11	93522311	93526201	0.843439	0.810115	Teff	resting
chr11	93526202	93530092	0.887738	0.465594	Teff	resting
chr11	96011935	96014623	1.10818	1.67028	Teff	resting
chr11	96257089	96261820	0.531917	0.701672	Teff	resting
chr11	102311004	102315915	0.839293	1.15823	Teff	resting
chr11	114215738	114217972	-1.07771	-1.24405	Teff	resting
chr11	117986951	117991515	-0.726651	-1.15409	Teff	resting
chr11	118211519	118216165	0.905693	1.3711	Teff	resting
chr11	123380607	123384191	0.935066	1.2655	Teff	resting
chr11	123384192	123387776	1.17736	2.05914	Teff	resting
chr11	123437099	123441518	0.703827	0.639485	Teff	resting
chr11	123450359	123454778	0.667599	1.04612	Teff	resting
chr11	124950207	124952305	-1.52289	-2.56982	Teff	resting
chr11	128465160	128469887	0.634892	0.557064	Teff	resting
chr11	128479345	128484072	0.486782	0.765675	Teff	resting
chr11	128484073	128488800	0.580012	0.962991	Teff	resting
chr11	128488801	128493528	0.887728	1.13066	Teff	resting
chr11	128493529	128498256	0.923062	1.14485	Teff	resting
chr11	128498257	128502984	0.850044	1.25869	Teff	resting
chr11	128502985	128507713	0.611832	0.933213	Teff	resting
chr11	128507714	128512441	0.526855	0.737276	Teff	resting
chr11	128517170	128521897	-1.12965	-0.715889	Teff	resting
chr11	128712013	128717008	0.9972	0.940133	Teff	resting
chr11	128717009	128722004	0.836966	0.764993	Teff	resting
chr11	129853080	129854790	-0.940751	-1.63381	Teff	resting
chr11	129999788	130002672	-0.769245	-0.664862	Teff	resting
chr12	3741675	3746258	0.97721	1.43799	Teff	resting
chr12	4143243	4148197	0.616952	0.727204	Teff	resting
chr12	4148198	4153153	0.626741	1.21311	Teff	resting
chr12	8950769	8955689	-0.589894	-1.13378	Teff	resting
chr12	9023914	9028263	-0.690491	-1.06125	Teff	resting
chr12	9364083	9367553	1.21725	0.876961	Teff	resting
chr12	9773402	9778022	0.851404	1.4091	Teff	resting
chr12	12715892	12720566	-0.579543	-0.437501	Teff	resting
chr12	14254654	14259055	-1.58476	-0.982997	Teff	resting
chr12	14947862	14952219	0.742883	0.936442	Teff	resting
chr12	15545753	15548229	-0.860648	-1.31963	Teff	resting
chr12	21613615	21616785	-0.810339	-0.997579	Teff	resting
chr12	46210389	46214435	0.849602	1.13845	Teff	resting
chr12	46218483	46222529	0.509703	0.86398	Teff	resting
chr12	47881218	47886168	0.757271	0.902004	Teff	resting
chr12	52643276	52645827	-2.22511	-3.35115	Teff	resting
chr12	52645828	52648380	-1.53575	-3.44202	Teff	resting
chr12	55924208	55928398	-0.40116	-0.443225	Teff	resting
chr12	89706667	89710768	-0.733783	-1.05789	Teff	resting
chr12	92141256	92145437	-1.0829	-1.04473	Teff	resting
chr12	104479797	104484763	1.01464	1.03265	Teff	resting
chr12	104489730	104494696	0.656794	0.596493	Teff	resting
chr12	104494697	104499663	0.637639	0.524396	Teff	resting
chr12	104686653	104690342	1.06703	1.22813	Teff	resting
chr12	104737700	104741081	0.984995	1.55511	Teff	resting
chr12	107369059	107372599	0.971707	1.22807	Teff	resting
chr12	108298207	108301021	-0.861528	-1.70665	Teff	resting
chr12	108691156	108694521	1.15395	1.52416	Teff	resting
chr12	108829719	108834376	0.799403	1.34313	Teff	resting
chr12	113206098	113209396	1.17658	2.2067	Teff	resting
chr12	113209397	113212696	1.51709	2.3551	Teff	resting
chr12	120193211	120197155	-0.879701	-1.00779	Teff	resting
chr12	120291124	120293753	-0.774679	-0.73965	Teff	resting
chr12	122081480	122085304	0.67563	1.09431	Teff	resting
chr13	42395182	42399680	0.663205	1.18164	Teff	resting
chr13	50592377	50595007	1.30673	1.43859	Teff	resting
chr13	99213797	99218483	0.600835	0.797969	Teff	resting
chr13	99284652	99288746	1.01402	0.888695	Teff	resting
chr13	99308368	99313229	0.599025	1.08281	Teff	resting
chr13	99313230	99318090	0.677986	0.715917	Teff	resting
chr13	99322953	99327814	0.890432	1.33436	Teff	resting
chr13	99349456	99354146	0.809875	1.07133	Teff	resting
chr13	99354147	99358838	0.529096	0.762612	Teff	resting
chr13	99358839	99363530	0.699597	0.696447	Teff	resting
chr13	99363531	99368222	0.769758	0.706118	Teff	resting
chr13	99377606	99382297	0.779887	1.29638	Teff	resting
chr13	99382298	99386989	0.767654	1.01835	Teff	resting
chr13	110963063	110968006	-1.08896	-0.788676	Teff	resting
chr13	111174650	111178739	1.07494	0.928209	Teff	resting
chr13	111182831	111186920	1.46282	2.10912	Teff	resting
chr13	111186921	111191011	0.826159	1.14949	Teff	resting
chr14	24659632	24664523	1.28618	1.86144	Teff	resting
chr14	24664524	24669415	0.7723	1.49265	Teff	resting
chr14	34044261	34047463	0.894285	2.06955	Teff	resting
chr14	61346569	61351053	0.645993	0.771893	Teff	resting
chr14	61385436	61390213	0.860488	1.10457	Teff	resting
chr14	61438861	61443043	1.06859	1.183	Teff	resting
chr14	61443044	61447225	0.928233	0.984092	Teff	resting
chr14	61447226	61451408	0.764644	1.39398	Teff	resting
chr14	61451409	61455590	0.502185	0.936125	Teff	resting
chr14	61477076	61481395	0.610296	0.931248	Teff	resting
chr14	64441715	64445484	1.0972	1.48677	Teff	resting
chr14	64445485	64449254	1.04079	1.90293	Teff	resting
chr14	64702610	64706824	-0.853879	-2.74768	Teff	resting
chr14	65208777	65213631	0.684705	1.17573	Teff	resting
chr14	69618430	69623034	0.723142	1.5412	Teff	resting
chr14	69627640	69632244	0.872563	0.640949	Teff	resting
chr14	69682546	69686059	0.694891	1.56939	Teff	resting
chr14	69711641	69715183	1.1905	1.68131	Teff	resting
chr14	70881691	70886530	0.842226	1.22041	Teff	resting
chr14	70886531	70891370	0.607654	1.19688	Teff	resting
chr14	72438084	72441852	0.735451	0.549976	Teff	resting
chr14	72516446	72521394	-0.743544	-1.28007	Teff	resting
chr14	73743050	73747852	0.47011	0.721537	Teff	resting
chr14	73752655	73757457	0.550498	1.12807	Teff	resting
chr14	75001724	75004668	-0.740528	-1.26218	Teff	resting
chr14	75540804	75545625	1.03444	0.937172	Teff	resting
chr14	77035074	77039857	0.903435	1.28808	Teff	resting
chr14	89427244	89430735	0.807264	1.08536	Teff	resting
chr14	91349413	91354116	0.700089	0.941865	Teff	resting
chr14	91368229	91372932	1.2687	1.01294	Teff	resting
chr14	91372933	91377636	0.918857	1.23475	Teff	resting
chr14	91387044	91391747	1.10108	1.23567	Teff	resting
chr14	91405860	91410563	0.639231	0.591628	Teff	resting
chr14	93967418	93972410	0.458124	0.644683	Teff	resting
chr14	93977404	93982396	0.704173	1.14111	Teff	resting
chr14	99186814	99191746	0.746626	1.28806	Teff	resting
chr14	99196680	99201612	0.842904	1.33013	Teff	resting
chr14	99206546	99211478	0.805436	1.38265	Teff	resting
chr14	99226278	99231209	0.709023	1.13844	Teff	resting
chr14	99231210	99236142	0.657288	1.0458	Teff	resting
chr14	99236143	99241075	0.501606	1.07162	Teff	resting
chr14	99246009	99250941	0.520241	1.0699	Teff	resting
chr14	99255875	99260807	0.456092	0.889819	Teff	resting
chr14	100056500	100061400	0.908492	1.33854	Teff	resting
chr14	100071203	100076103	0.847049	0.685725	Teff	resting
chr14	100076104	100081004	0.511427	0.625676	Teff	resting
chr14	100081005	100085906	0.655296	0.801499	Teff	resting
chr14	101808077	101812273	-0.805274	-0.703628	Teff	resting
chr14	101812274	101816470	-0.493697	-0.394159	Teff	resting
chr14	102020211	102024782	0.879297	1.09088	Teff	resting
chr14	102806475	102810910	0.867948	0.744803	Teff	resting
chr15	31338030	31342894	0.738378	0.641621	Teff	resting
chr15	31347760	31352623	0.646983	0.573339	Teff	resting
chr15	31352624	31357488	0.711565	0.788168	Teff	resting
chr15	38538488	38542913	0.859934	0.773916	Teff	resting
chr15	38554920	38559228	0.49459	0.826702	Teff	resting
chr15	40047312	40050868	0.858575	1.73271	Teff	resting
chr15	40052411	40056938	1.10235	1.91287	Teff	resting
chr15	40101623	40105899	1.05378	1.5721	Teff	resting
chr15	45453473	45456093	1.24145	1.85921	Teff	resting
chr15	50107480	50111406	0.931096	0.898612	Teff	resting
chr15	52007391	52011532	0.930909	1.99238	Teff	resting
chr15	52011533	52015674	1.16536	1.66238	Teff	resting
chr15	55222063	55226793	0.97238	1.5564	Teff	resting
chr15	55283274	55287498	0.688585	0.794129	Teff	resting
chr15	60545873	60550289	0.639283	0.680462	Teff	resting
chr15	60550290	60554706	0.587086	0.508337	Teff	resting
chr15	60575307	60579921	0.851962	0.825621	Teff	resting
chr15	63970729	63973614	0.820792	1.32016	Teff	resting
chr15	64618005	64621798	1.02628	0.916851	Teff	resting
chr15	67077121	67081905	0.802687	0.952896	Teff	resting
chr15	67081906	67086690	0.839913	1.32481	Teff	resting
chr15	67086691	67091475	1.15952	1.06745	Teff	resting
chr15	67091476	67096260	1.18981	1.1581	Teff	resting
chr15	67096261	67101046	0.628404	0.815908	Teff	resting
chr15	67101047	67105831	0.812908	0.906354	Teff	resting
chr15	67105832	67110616	1.21693	0.57801	Teff	resting
chr15	67115402	67120186	0.876885	0.919769	Teff	resting
chr15	73964351	73968036	0.886498	1.79966	Teff	resting
chr15	74774994	74779400	0.65254	1.02524	Teff	resting
chr15	74792622	74797028	0.739132	0.643291	Teff	resting
chr15	76985653	76990627	0.770022	1.18406	Teff	resting
chr15	77000580	77005555	0.790165	1.17505	Teff	resting
chr15	77011461	77016405	0.956498	0.625724	Teff	resting
chr15	77016406	77021349	0.907949	0.837896	Teff	resting
chr15	78031210	78036038	0.825379	1.06012	Teff	resting
chr15	78036039	78040867	0.974859	1.02708	Teff	resting
chr15	78040868	78045697	0.735389	0.75415	Teff	resting
chr15	78045698	78050526	0.639222	0.885194	Teff	resting
chr15	78050527	78055356	0.689883	0.793059	Teff	resting
chr15	78055357	78060185	0.7069	0.621954	Teff	resting
chr15	78060186	78065014	0.913202	0.851856	Teff	resting
chr15	78065015	78069844	0.678905	0.718336	Teff	resting
chr15	85702588	85707028	0.553771	0.964925	Teff	resting
chr15	90814539	90818902	0.434223	0.606709	Teff	resting
chr15	101242299	101246105	0.845918	1.03329	Teff	resting
chr16	2213194	2216227	-0.918898	-0.895733	Teff	resting
chr16	4514644	4518968	0.934345	0.84114	Teff	resting
chr16	11075032	11079905	1.09699	0.675309	Teff	resting
chr16	11089654	11094527	1.01108	1.50839	Teff	resting
chr16	11094528	11099401	1.05436	1.52195	Teff	resting
chr16	11099402	11104275	0.990981	0.980677	Teff	resting
chr16	11778728	11783384	0.729573	1.55153	Teff	resting
chr16	15956226	15960390	0.91236	1.27757	Teff	resting
chr16	17343283	17346758	0.634592	0.536469	Teff	resting
chr16	19067225	19068592	-0.956719	-0.720784	Teff	resting
chr16	19117007	19120866	0.896676	1.05007	Teff	resting
chr16	23513769	23517585	1.05251	1.32372	Teff	resting
chr16	27323699	27327733	0.771984	1.00955	Teff	resting
chr16	27404844	27409215	0.541172	0.882952	Teff	resting
chr16	30454198	30458616	0.873782	0.752785	Teff	resting
chr16	30471874	30476292	-0.51886	-0.290322	Teff	resting
chr16	30656464	30660380	-0.506485	-0.425799	Teff	resting
chr16	50683669	50687700	0.779048	1.15658	Teff	resting
chr16	56995506	57000473	0.82636	0.732016	Teff	resting
chr16	57000474	57005442	0.916333	0.744316	Teff	resting
chr16	67191644	67194681	-0.923152	-0.93602	Teff	resting
chr16	67684397	67686102	-1.02404	-2.99608	Teff	resting
chr16	70426836	70429475	1.34821	1.55678	Teff	resting
chr16	75061051	75065676	0.883565	0.925013	Teff	resting
chr16	75070303	75074928	0.809036	1.09281	Teff	resting
chr16	75074929	75079554	0.657108	0.874042	Teff	resting
chr16	75097476	75101537	0.794085	0.609191	Teff	resting
chr16	75105599	75109660	0.85854	1.11377	Teff	resting
chr16	79280009	79284844	0.596229	0.832856	Teff	resting
chr16	79284845	79289681	0.753634	1.19032	Teff	resting
chr16	80578617	80582711	0.840779	1.92596	Teff	resting
chr16	81632415	81635640	0.851321	1.12012	Teff	resting
chr16	89360203	89363637	0.792783	1.247	Teff	resting
chr16	89763891	89768570	0.762606	0.720732	Teff	resting
chr17	2084852	2089607	0.793954	1.53837	Teff	resting
chr17	3711073	3715161	0.779351	1.5263	Teff	resting
chr17	8247028	8250881	-0.551222	-0.673288	Teff	resting
chr17	8938229	8943058	1.00477	1.01052	Teff	resting
chr17	8952719	8957548	0.850722	1.17395	Teff	resting
chr17	15590026	15592526	1.12936	1.02727	Teff	resting
chr17	27462364	27466707	1.14029	1.53489	Teff	resting
chr17	27466708	27471052	1.39404	1.64861	Teff	resting
chr17	27471053	27475397	0.768502	0.823109	Teff	resting
chr17	27475398	27479742	0.835501	1.35621	Teff	resting
chr17	27479743	27484087	0.937935	1.34006	Teff	resting
chr17	27544268	27548846	1.3757	2.07671	Teff	resting
chr17	27572661	27577577	1.29537	1.55691	Teff	resting
chr17	29135519	29139472	-0.573738	-0.621873	Teff	resting
chr17	29139473	29143427	-0.480619	-0.35349	Teff	resting
chr17	34375631	34379785	1.21585	2.45588	Teff	resting
chr17	34379786	34383940	1.54585	2.65554	Teff	resting
chr17	34388096	34392250	1.09436	1.53154	Teff	resting
chr17	36532894	36536805	-0.756306	-0.72721	Teff	resting
chr17	38890544	38895234	0.784736	0.869696	Teff	resting
chr17	38895235	38899924	0.484554	0.306929	Teff	resting
chr17	39751635	39756292	0.571483	0.771736	Teff	resting
chr17	39756293	39760951	0.851102	1.37208	Teff	resting
chr17	39765610	39770268	0.863882	1.49508	Teff	resting
chr17	39770269	39774926	0.917919	1.60101	Teff	resting
chr17	39774927	39779585	0.515169	0.849353	Teff	resting
chr17	39792497	39797358	0.544301	0.788131	Teff	resting
chr17	39920345	39925072	0.773831	1.31012	Teff	resting
chr17	40535547	40540151	0.892421	1.12123	Teff	resting
chr17	40540152	40544756	0.81395	1.23106	Teff	resting
chr17	40553967	40558571	1.00268	1.73117	Teff	resting
chr17	40599323	40604125	0.452998	0.531856	Teff	resting
chr17	40608928	40613730	0.654214	0.740688	Teff	resting
chr17	42340712	42345467	1.09252	1.71994	Teff	resting
chr17	45304326	45309203	0.705002	1.66311	Teff	resting
chr17	57437475	57441894	0.865617	0.734101	Teff	resting
chr17	57450736	57455155	1.26205	1.66833	Teff	resting
chr17	57455156	57459575	0.957862	1.36422	Teff	resting
chr17	59757451	59762251	0.963304	0.608249	Teff	resting
chr17	59836447	59841146	-0.684114	-0.663322	Teff	resting
chr17	59845848	59850548	0.586601	1.16379	Teff	resting
chr17	65179620	65184136	0.650818	1.16322	Teff	resting
chr17	66401072	66405234	1.08406	1.52119	Teff	resting
chr17	68354086	68358687	0.855861	0.841881	Teff	resting
chr17	73826051	73829085	-0.943148	-2.59998	Teff	resting
chr17	74754217	74758955	0.893703	0.748228	Teff	resting
chr17	74758956	74763695	0.849422	1.30845	Teff	resting
chr17	75342403	75346509	0.869718	1.25134	Teff	resting
chr17	77380262	77384698	0.856977	0.709489	Teff	resting
chr17	77389137	77393574	0.527984	0.624565	Teff	resting
chr17	77438279	77443112	0.389529	0.712519	Teff	resting
chr17	77443113	77447946	0.414523	0.639685	Teff	resting
chr17	77457615	77462448	0.351909	0.608889	Teff	resting
chr17	77462449	77467282	0.619992	1.03587	Teff	resting
chr17	78258917	78263408	1.03163	1.45071	Teff	resting
chr17	78380959	78385266	0.624925	0.837048	Teff	resting
chr17	78385267	78389574	0.753322	0.954556	Teff	resting
chr17	78412882	78416917	0.817519	0.973333	Teff	resting
chr17	78534025	78537066	-1.13443	-2.48252	Teff	resting
chr17	78749536	78754214	0.534503	0.437207	Teff	resting
chr17	78758895	78763573	0.700167	0.935309	Teff	resting
chr17	80765286	80769228	0.598568	0.465386	Teff	resting
chr17	80771919	80776418	0.841535	0.79088	Teff	resting
chr17	80780919	80785419	0.544997	0.761492	Teff	resting
chr17	80785420	80789919	0.712974	0.774136	Teff	resting
chr17	80789920	80794420	0.520647	0.654688	Teff	resting
chr17	82300341	82304979	1.2165	1.76158	Teff	resting
chr17	82857781	82862545	0.631025	0.885757	Teff	resting
chr17	82884063	82887556	0.796231	1.05488	Teff	resting
chr18	2968327	2973321	0.651424	0.920139	Teff	resting
chr18	13374593	13378433	0.758436	1.74669	Teff	resting
chr18	24007036	24011267	0.55589	0.605484	Teff	resting
chr18	24011268	24015499	0.412282	0.666056	Teff	resting
chr18	48225933	48229829	-0.882754	-3.24048	Teff	resting
chr18	58692393	58696428	1.01453	1.86248	Teff	resting
chr18	69894445	69897574	0.895361	1.18903	Teff	resting
chr18	77051140	77055644	0.591183	0.556358	Teff	resting
chr18	77055645	77060149	0.62501	0.761493	Teff	resting
chr18	77064655	77069159	0.606298	1.15726	Teff	resting
chr18	77069160	77073664	0.773479	0.679494	Teff	resting
chr18	77097409	77101849	0.957895	1.13089	Teff	resting
chr18	77101850	77106289	0.555965	0.92124	Teff	resting
chr18	79522452	79525963	0.575532	0.796198	Teff	resting
chr19	2086727	2090956	0.518057	0.627043	Teff	resting
chr19	3129267	3133895	0.742431	1.09315	Teff	resting
chr19	3737651	3740398	-1.35415	-3.3549	Teff	resting
chr19	10553932	10557347	0.728212	0.64656	Teff	resting
chr19	12780946	12785152	0.590217	0.859839	Teff	resting
chr19	12785153	12789359	0.583719	0.738712	Teff	resting
chr19	13152673	13157106	-0.380877	-0.29736	Teff	resting
chr19	16113544	16118408	0.884074	0.663993	Teff	resting
chr19	16323783	16328211	-1.29361	-2.19616	Teff	resting
chr19	16328212	16332640	-1.04861	-1.5842	Teff	resting
chr19	18277520	18282167	-0.686987	-0.347503	Teff	resting
chr19	18414393	18418471	1.054	0.605813	Teff	resting
chr19	19460491	19465427	0.604658	1.02459	Teff	resting
chr19	29674872	29679089	1.105	0.71327	Teff	resting
chr19	29712624	29717611	-0.545331	-0.927496	Teff	resting
chr19	35609008	35611655	-1.17627	-2.4196	Teff	resting
chr19	36052227	36056167	-0.704861	-0.697909	Teff	resting
chr19	36213568	36216129	-0.848832	-0.798143	Teff	resting
chr19	37505764	37507435	-1.32586	-1.1101	Teff	resting
chr19	38683495	38688310	0.763347	0.479924	Teff	resting
chr19	41298265	41303107	0.627347	0.546074	Teff	resting
chr19	41868771	41873623	0.740886	1.03371	Teff	resting
chr19	43437631	43440133	-0.900922	-1.79152	Teff	resting
chr19	44750137	44754483	0.52021	0.679775	Teff	resting
chr19	44754484	44758830	1.21934	0.907124	Teff	resting
chr19	44889446	44892986	-0.734968	-0.86987	Teff	resting
chr19	49497449	49501040	-0.743624	-0.451712	Teff	resting
chr2	7724529	7728092	-0.962405	-0.753737	Teff	resting
chr2	27210344	27214109	-0.659739	-0.831109	Teff	resting
chr2	31317542	31321687	0.862753	1.09294	Teff	resting
chr2	39115753	39120591	-1.20237	-1.67852	Teff	resting
chr2	39214701	39218828	0.356215	0.308515	Teff	resting
chr2	43221170	43225485	-0.965805	-0.585797	Teff	resting
chr2	43225486	43229801	-0.598739	-0.510641	Teff	resting
chr2	44167270	44171865	-0.768714	-0.67468	Teff	resting
chr2	68202060	68205086	1.08692	1.45967	Teff	resting
chr2	68741643	68746627	0.692544	0.641504	Teff	resting
chr2	68746628	68751612	1.03578	0.807107	Teff	resting
chr2	70125751	70130521	0.803767	0.768003	Teff	resting
chr2	84781370	84784341	-0.744155	-0.867086	Teff	resting
chr2	96153899	96158049	1.02569	1.15668	Teff	resting
chr2	96158050	96162200	0.923475	1.27683	Teff	resting
chr2	96162201	96166351	0.735161	1.16494	Teff	resting
chr2	97718131	97722172	0.635153	0.391974	Teff	resting
chr2	98458335	98463174	0.541765	0.539934	Teff	resting
chr2	98468016	98472855	0.66534	0.817735	Teff	resting
chr2	98472856	98477695	0.858137	0.805433	Teff	resting
chr2	98477696	98482535	0.702869	0.782636	Teff	resting
chr2	98482536	98487376	0.734766	0.67091	Teff	resting
chr2	99334907	99338999	-0.817486	-0.814335	Teff	resting
chr2	105746659	105751579	0.437346	0.624183	Teff	resting
chr2	105751580	105756499	0.702666	0.955731	Teff	resting
chr2	105786025	105790944	0.590471	0.596573	Teff	resting
chr2	105800787	105805707	0.729742	0.472666	Teff	resting
chr2	106140929	106145159	0.764271	0.814036	Teff	resting
chr2	111704533	111709302	1.31205	2.01533	Teff	resting
chr2	126659175	126663697	0.624128	0.866803	Teff	resting
chr2	126663698	126668220	0.699628	1.02397	Teff	resting
chr2	136053600	136057498	0.700984	1.45005	Teff	resting
chr2	136057499	136061398	0.879453	1.62749	Teff	resting
chr2	147498479	147501791	-0.88199	-1.17201	Teff	resting
chr2	151636136	151639434	-1.09242	-0.72354	Teff	resting
chr2	157439183	157444134	-0.689563	-0.391475	Teff	resting
chr2	157458990	157463941	0.752317	1.05906	Teff	resting
chr2	161947221	161952056	1.11169	1.00205	Teff	resting
chr2	161952057	161956892	0.727197	1.09594	Teff	resting
chr2	161970829	161975325	0.8466	0.962145	Teff	resting
chr2	161975326	161979822	1.29187	0.819102	Teff	resting
chr2	161996177	161999660	0.906443	0.628049	Teff	resting
chr2	174588260	174593121	0.570599	0.593579	Teff	resting
chr2	174607708	174612569	0.741166	1.02558	Teff	resting
chr2	181194992	181197845	-1.03257	-0.513409	Teff	resting
chr2	181197846	181200699	-1.26178	-0.555125	Teff	resting
chr2	181221615	181226329	-1.18023	-1.40863	Teff	resting
chr2	181457942	181462000	-0.922517	-0.640039	Teff	resting
chr2	191017741	191022587	0.462284	0.699426	Teff	resting
chr2	191022588	191027433	0.584728	1.12319	Teff	resting
chr2	195658349	195661348	-0.865756	-0.714317	Teff	resting
chr2	196165327	196169873	-0.857214	-0.50166	Teff	resting
chr2	201254000	201258599	0.454989	0.746904	Teff	resting
chr2	203730811	203735399	0.758866	0.978342	Teff	resting
chr2	203735400	203739988	0.483371	0.892787	Teff	resting
chr2	203739989	203744577	0.501364	0.862075	Teff	resting
chr2	203994920	203999554	0.726745	1.56743	Teff	resting
chr2	224920782	224925588	0.77244	0.892444	Teff	resting
chr2	224925589	224930396	0.58242	0.635073	Teff	resting
chr2	230715562	230720144	0.931742	1.18352	Teff	resting
chr2	230946792	230951705	0.832827	0.572964	Teff	resting
chr2	230951706	230956618	0.689728	0.903401	Teff	resting
chr2	230956619	230961532	0.866832	0.794503	Teff	resting
chr2	230971682	230975818	0.773888	0.85628	Teff	resting
chr2	230975819	230979956	0.727708	1.0457	Teff	resting
chr2	233076970	233081263	0.607414	0.649934	Teff	resting
chr2	233081264	233085557	0.799497	0.784715	Teff	resting
chr2	234491697	234496183	-1.07003	-0.836036	Teff	resting
chr2	237426570	237430743	0.781784	1.64872	Teff	resting
chr2	237700199	237704810	0.805013	1.36132	Teff	resting
chr2	237939361	237941956	-1.60216	-2.55025	Teff	resting
chr2	237941957	237944552	-1.34022	-2.52634	Teff	resting
chr2	238067261	238071290	1.08946	1.80395	Teff	resting
chr2	241100868	241105221	-0.758097	-0.851076	Teff	resting
chr20	3794497	3797872	-0.576946	-0.836689	Teff	resting
chr20	29879074	29882600	-1.17917	-2.03251	Teff	resting
chr20	35250094	35253765	-0.920698	-1.15457	Teff	resting
chr20	36626888	36631500	0.70855	0.547	Teff	resting
chr20	38831554	38836293	0.896738	1.07642	Teff	resting
chr20	38836294	38841034	0.928484	0.98605	Teff	resting
chr20	38841035	38845774	0.990475	1.37295	Teff	resting
chr20	38860705	38864075	1.32835	0.931248	Teff	resting
chr20	38871666	38875202	0.802803	1.04947	Teff	resting
chr20	38875203	38878739	0.804007	0.879812	Teff	resting
chr20	43751859	43756640	0.931444	1.83231	Teff	resting
chr20	43939526	43943344	1.04953	1.97777	Teff	resting
chr20	44069193	44072448	0.774344	1.69116	Teff	resting
chr20	49668085	49670810	0.897145	1.28927	Teff	resting
chr20	50512845	50516737	0.526424	0.940963	Teff	resting
chr20	50544499	50548607	1.15786	1.26336	Teff	resting
chr20	50548608	50552716	1.18082	1.23476	Teff	resting
chr20	51523639	51527670	0.825675	0.652595	Teff	resting
chr20	53591187	53595832	-0.435284	-0.357276	Teff	resting
chr20	53932720	53936818	1.05354	1.34806	Teff	resting
chr20	57396186	57399991	0.611546	0.83839	Teff	resting
chr20	63639685	63643421	-0.49107	-0.57492	Teff	resting
chr20	64008971	64011840	1.21878	1.16731	Teff	resting
chr21	9814022	9818042	-0.835142	-2.48117	Teff	resting
chr21	31132243	31135828	0.792305	1.67406	Teff	resting
chr21	31180143	31184623	0.758176	1.14779	Teff	resting
chr21	33237342	33241699	0.815835	1.5406	Teff	resting
chr21	33241700	33246057	0.861423	1.67401	Teff	resting
chr21	33976447	33981325	0.618594	0.86805	Teff	resting
chr21	34966853	34971579	0.798411	1.18118	Teff	resting
chr21	42397497	42401831	0.933958	1.0008	Teff	resting
chr21	42410504	42414839	0.73846	1.08183	Teff	resting
chr21	42414840	42419175	0.749215	1.06914	Teff	resting
chr21	42419176	42423511	0.95379	1.32921	Teff	resting
chr21	42423512	42427847	0.78613	1.15957	Teff	resting
chr21	44909767	44914583	0.444799	0.626993	Teff	resting
chr21	44924219	44929035	0.581669	0.891289	Teff	resting
chr21	45085344	45089397	0.985794	1.05745	Teff	resting
chr22	11916709	11919012	-1.28548	-2.12805	Teff	resting
chr22	22819375	22824104	-0.503517	-1.19824	Teff	resting
chr22	24139642	24143493	0.960619	0.811178	Teff	resting
chr22	24143494	24147346	1.01125	0.914764	Teff	resting
chr22	24427343	24431103	0.551055	0.660659	Teff	resting
chr22	24602218	24605029	1.2112	1.77921	Teff	resting
chr22	24991645	24995594	-0.945937	-1.26866	Teff	resting
chr22	30179556	30183782	1.15229	1.54476	Teff	resting
chr22	30188010	30192236	1.02391	2.05262	Teff	resting
chr22	31660929	31662995	-1.14354	-1.71871	Teff	resting
chr22	36325532	36330464	0.789816	0.58205	Teff	resting
chr22	36350197	36355129	1.24478	0.625138	Teff	resting
chr22	36355130	36360062	0.870042	0.692345	Teff	resting
chr22	37163910	37167630	0.463016	0.440851	Teff	resting
chr22	37631776	37636071	0.572852	0.553776	Teff	resting
chr22	39931611	39936345	0.65026	1.06219	Teff	resting
chr3	4833193	4837953	0.72182	0.633514	Teff	resting
chr3	4837954	4842713	0.939353	0.718381	Teff	resting
chr3	4842714	4847474	0.916273	1.09417	Teff	resting
chr3	4847475	4852234	0.882779	1.0343	Teff	resting
chr3	4852235	4856995	0.941877	0.954507	Teff	resting
chr3	13864686	13867968	-0.721791	-1.37837	Teff	resting
chr3	13889844	13892299	-1.17781	-2.48806	Teff	resting
chr3	14424044	14428529	0.76843	0.859384	Teff	resting
chr3	16297351	16301968	0.540578	0.842331	Teff	resting
chr3	16306587	16311203	0.738331	0.890072	Teff	resting
chr3	18426390	18431212	0.639179	0.983441	Teff	resting
chr3	18431213	18436035	0.573446	0.974976	Teff	resting
chr3	30638170	30643082	0.539123	0.887087	Teff	resting
chr3	30643083	30647995	0.636483	0.842596	Teff	resting
chr3	30647996	30652908	0.789659	1.34676	Teff	resting
chr3	30657822	30662733	0.502217	1.04135	Teff	resting
chr3	32995984	33000777	0.66886	1.45559	Teff	resting
chr3	39148641	39152164	0.660622	1.02657	Teff	resting
chr3	43476619	43479300	-1.25515	-2.26659	Teff	resting
chr3	50596033	50601022	0.636439	0.695267	Teff	resting
chr3	50601023	50606011	0.379929	0.330376	Teff	resting
chr3	50620981	50625970	0.821891	0.899286	Teff	resting
chr3	56788491	56793283	0.538995	0.465405	Teff	resting
chr3	56917679	56921638	0.674458	1.14533	Teff	resting
chr3	66487868	66492674	0.952774	1.78096	Teff	resting
chr3	66492675	66497482	1.13479	1.96768	Teff	resting
chr3	98516592	98521474	-1.04898	-1.44921	Teff	resting
chr3	128293197	128295556	-1.25108	-1.70222	Teff	resting
chr3	138082550	138085282	1.65478	2.84659	Teff	resting
chr3	151197879	151202757	-0.998739	-0.549878	Teff	resting
chr3	171244863	171249357	0.781638	1.53137	Teff	resting
chr3	171262844	171267338	1.15015	1.86587	Teff	resting
chr3	171267339	171271834	1.23267	1.66933	Teff	resting
chr3	172509352	172513478	0.965945	1.32073	Teff	resting
chr3	172513479	172517605	0.608035	1.05475	Teff	resting
chr3	172576350	172580607	0.805372	1.64306	Teff	resting
chr3	172580608	172584865	0.756874	1.80166	Teff	resting
chr3	172584866	172589124	1.21003	1.89856	Teff	resting
chr3	187801095	187804866	0.616846	0.859623	Teff	resting
chr4	6184244	6188034	0.895302	0.734118	Teff	resting
chr4	6706267	6710968	-0.681407	-0.686528	Teff	resting
chr4	6996508	6999854	-1.12903	-1.84361	Teff	resting
chr4	7758202	7761144	-0.843414	-1.96421	Teff	resting
chr4	10099308	10103562	0.845882	0.548262	Teff	resting
chr4	38130933	38135798	0.862871	1.17354	Teff	resting
chr4	38176822	38180272	1.395	1.31068	Teff	resting
chr4	38308876	38313330	1.02165	1.71434	Teff	resting
chr4	40225056	40229995	0.548514	0.747469	Teff	resting
chr4	40229996	40234936	0.680053	0.852376	Teff	resting
chr4	40239877	40244816	0.774442	0.93179	Teff	resting
chr4	40288052	40291677	1.02673	1.65705	Teff	resting
chr4	71003691	71007109	0.863031	1.2324	Teff	resting
chr4	80135590	80139829	0.758967	1.86488	Teff	resting
chr4	98445346	98449797	0.83177	1.65472	Teff	resting
chr4	99845255	99849655	0.629547	1.36228	Teff	resting
chr4	99849656	99854056	0.735099	1.36698	Teff	resting
chr4	99854057	99858457	0.73592	1.3813	Teff	resting
chr4	112636490	112638402	-0.953063	-1.0841	Teff	resting
chr4	123412645	123416841	0.930385	1.93183	Teff	resting
chr4	152096804	152100648	-0.781419	-1.22357	Teff	resting
chr4	152100649	152104494	-0.911855	-1.07562	Teff	resting
chr4	153488663	153492851	0.656478	0.576973	Teff	resting
chr4	153520403	153524711	0.825644	0.985253	Teff	resting
chr5	370276	374174	0.656796	0.665968	Teff	resting
chr5	389999	394554	0.646553	1.05654	Teff	resting
chr5	14591184	14595140	0.529221	0.463618	Teff	resting
chr5	14675028	14679891	0.936334	0.583182	Teff	resting
chr5	35776483	35780730	0.628575	0.650265	Teff	resting
chr5	35780731	35784978	0.632366	0.650571	Teff	resting
chr5	35784979	35789226	0.868172	1.05185	Teff	resting
chr5	35789227	35793474	1.11488	0.967458	Teff	resting
chr5	35822959	35827660	0.58054	0.476016	Teff	resting
chr5	35832364	35837066	0.47481	0.479139	Teff	resting
chr5	39148433	39153162	0.931131	1.09713	Teff	resting
chr5	39176817	39181546	0.542342	0.771239	Teff	resting
chr5	39181547	39186277	0.626663	0.860085	Teff	resting
chr5	39186278	39191008	0.407243	0.616618	Teff	resting
chr5	39191009	39195738	0.463939	0.833335	Teff	resting
chr5	40381910	40385989	1.14561	1.89093	Teff	resting
chr5	40486801	40491320	0.956426	1.82529	Teff	resting
chr5	56150143	56154283	0.889694	1.19283	Teff	resting
chr5	56609499	56613223	-1.46079	-1.77435	Teff	resting
chr5	56613224	56616949	-1.05697	-2.1491	Teff	resting
chr5	56684828	56687328	-0.940814	-1.45023	Teff	resting
chr5	56690745	56694595	-0.765759	-2.06695	Teff	resting
chr5	59121473	59124848	0.54255	0.761575	Teff	resting
chr5	59124849	59128225	0.485275	0.672104	Teff	resting
chr5	66837918	66841898	0.981429	1.79867	Teff	resting
chr5	66841899	66845880	1.05303	1.57307	Teff	resting
chr5	68253768	68258127	1.20761	1.49464	Teff	resting
chr5	68258128	68262487	0.999001	1.46799	Teff	resting
chr5	68267688	68272124	0.860301	1.73551	Teff	resting
chr5	68272125	68276561	0.858833	1.52086	Teff	resting
chr5	80183185	80188043	0.431311	0.490546	Teff	resting
chr5	80188044	80192902	0.43471	0.485653	Teff	resting
chr5	83075750	83078561	-0.775568	-0.577326	Teff	resting
chr5	87121446	87124433	0.859011	2.12252	Teff	resting
chr5	96815931	96819502	0.722216	1.12517	Teff	resting
chr5	96868070	96872339	1.05759	1.47197	Teff	resting
chr5	96872340	96876609	0.684393	1.03922	Teff	resting
chr5	110752705	110756240	1.16589	1.86326	Teff	resting
chr5	119311183	119315919	0.586388	0.726246	Teff	resting
chr5	119320656	119325392	0.705749	0.950849	Teff	resting
chr5	119325393	119330129	0.469226	0.802508	Teff	resting
chr5	119330130	119334866	0.396831	0.655138	Teff	resting
chr5	131373354	131377756	0.770569	0.815101	Teff	resting
chr5	131377757	131382159	0.435104	0.664851	Teff	resting
chr5	131382160	131386563	0.758632	1.12212	Teff	resting
chr5	131390967	131395369	0.703068	1.08558	Teff	resting
chr5	132078962	132083748	0.813217	0.729593	Teff	resting
chr5	132635976	132640363	1.05149	1.5706	Teff	resting
chr5	134114575	134119196	-1.0021	-0.454944	Teff	resting
chr5	139471917	139476089	0.659545	0.847356	Teff	resting
chr5	148845875	148850808	-0.98317	-2.05428	Teff	resting
chr5	151084064	151088720	0.696982	1.31812	Teff	resting
chr5	151146946	151151165	0.520622	0.688163	Teff	resting
chr5	152025714	152027552	-1.57039	-3.209	Teff	resting
chr5	157192956	157197658	0.659549	0.713392	Teff	resting
chr5	157197659	157202360	0.742026	0.747849	Teff	resting
chr5	157211765	157216466	0.644828	0.688896	Teff	resting
chr5	157216467	157221168	0.687026	0.925815	Teff	resting
chr5	157221169	157225870	0.628963	0.989367	Teff	resting
chr5	157225871	157230573	1.04823	1.19181	Teff	resting
chr5	157591381	157596143	0.719794	1.35096	Teff	resting
chr5	157596144	157600906	0.467074	0.904924	Teff	resting
chr5	159335798	159339282	-1.16948	-2.12161	Teff	resting
chr5	160461843	160466643	1.04529	1.96965	Teff	resting
chr5	169649661	169653820	1.01051	1.46532	Teff	resting
chr5	170257958	170262684	0.851399	0.607034	Teff	resting
chr5	170262685	170267410	0.674573	0.990009	Teff	resting
chr5	170272138	170276864	0.627626	0.9694	Teff	resting
chr5	170276865	170281590	0.704147	0.834562	Teff	resting
chr5	170332822	170336200	0.557897	0.770371	Teff	resting
chr6	190262	193979	0.886909	1.74088	Teff	resting
chr6	218838	223643	0.938442	2.00338	Teff	resting
chr6	223644	228449	0.616783	1.20355	Teff	resting
chr6	496126	500443	0.823308	1.34335	Teff	resting
chr6	6609308	6612870	-1.06326	-1.33668	Teff	resting
chr6	6612871	6616434	-0.720909	-0.952496	Teff	resting
chr6	12050561	12054905	1.31597	1.48907	Teff	resting
chr6	14732783	14736455	0.965945	1.30338	Teff	resting
chr6	14743021	14745775	1.23721	1.27957	Teff	resting
chr6	15299078	15302891	0.911951	0.842102	Teff	resting
chr6	16468132	16472756	1.20091	1.01069	Teff	resting
chr6	20202400	20206287	1.25831	1.4612	Teff	resting
chr6	26195355	26199861	-0.494682	-0.426543	Teff	resting
chr6	30541512	30544265	-1.31055	-2.78314	Teff	resting
chr6	32968806	32972220	-0.469046	-0.296003	Teff	resting
chr6	32972221	32975635	-1.01103	-0.784564	Teff	resting
chr6	33690618	33694751	0.809128	0.869387	Teff	resting
chr6	33694752	33698886	0.933461	0.903959	Teff	resting
chr6	35718939	35721882	0.799505	1.42158	Teff	resting
chr6	35727037	35730790	0.685044	1.15674	Teff	resting
chr6	36909445	36913583	0.725576	1.82638	Teff	resting
chr6	37167654	37172344	-0.430059	-0.683851	Teff	resting
chr6	42015805	42020449	0.74006	0.965531	Teff	resting
chr6	42029742	42034387	0.849937	0.573036	Teff	resting
chr6	42398716	42403251	1.08822	0.896909	Teff	resting
chr6	52303502	52307333	1.08732	1.60266	Teff	resting
chr6	53306362	53309999	0.911823	1.26189	Teff	resting
chr6	53310000	53313637	0.793329	1.16239	Teff	resting
chr6	80002630	80005679	-0.818259	-0.910761	Teff	resting
chr6	90460272	90464659	0.687357	0.562941	Teff	resting
chr6	90464660	90469047	0.783575	0.981366	Teff	resting
chr6	106182332	106187075	1.44147	2.24871	Teff	resting
chr6	111748482	111753055	0.524257	0.612004	Teff	resting
chr6	111753056	111757629	0.496853	0.811479	Teff	resting
chr6	111757630	111762203	0.544848	0.535827	Teff	resting
chr6	111762204	111766776	0.669962	1.04444	Teff	resting
chr6	111771351	111775924	0.921295	0.616659	Teff	resting
chr6	111802885	111807066	0.81192	1.01264	Teff	resting
chr6	111807067	111811249	1.00985	1.43624	Teff	resting
chr6	111811250	111815432	0.939563	1.52544	Teff	resting
chr6	111820604	111825467	0.815816	1.07315	Teff	resting
chr6	111835197	111840061	0.708366	0.925932	Teff	resting
chr6	111840062	111844925	0.735604	1.35444	Teff	resting
chr6	111844926	111849790	0.80838	1.08108	Teff	resting
chr6	131197678	131201587	-0.829725	-0.733533	Teff	resting
chr6	135083582	135087889	0.827643	1.0475	Teff	resting
chr6	135115206	135119427	0.735602	1.45358	Teff	resting
chr6	136759907	136764185	1.07638	0.819796	Teff	resting
chr6	137387322	137391477	-0.672658	-0.677424	Teff	resting
chr6	139156926	139161549	0.579661	0.680549	Teff	resting
chr6	142845576	142849774	0.543989	0.843274	Teff	resting
chr6	142849775	142853973	0.528182	1.15415	Teff	resting
chr6	144346397	144351090	0.819767	1.05286	Teff	resting
chr6	144351091	144355785	0.644083	0.609813	Teff	resting
chr7	875002	878885	-0.901366	-1.01504	Teff	resting
chr7	5527103	5530805	-1.14829	-1.24546	Teff	resting
chr7	21428541	21431690	-1.13338	-1.70207	Teff	resting
chr7	22674925	22679473	0.659434	1.30255	Teff	resting
chr7	45121125	45125234	-0.733718	-2.90229	Teff	resting
chr7	50208885	50213324	0.546668	0.984351	Teff	resting
chr7	50258541	50262845	0.558563	0.53374	Teff	resting
chr7	50356285	50361282	0.496154	1.02508	Teff	resting
chr7	50361283	50366279	0.815663	1.0412	Teff	resting
chr7	50366280	50371277	0.542445	0.956569	Teff	resting
chr7	50371278	50376274	0.723708	0.818972	Teff	resting
chr7	55532609	55536217	1.21586	1.87079	Teff	resting
chr7	92638633	92643214	1.00377	1.40889	Teff	resting
chr7	92643215	92647796	0.806002	1.42373	Teff	resting
chr7	99619874	99623856	1.09973	1.16875	Teff	resting
chr7	99623857	99627839	0.936043	1.43803	Teff	resting
chr7	105303295	105307300	0.949073	1.81062	Teff	resting
chr7	105307301	105311306	1.2005	1.51164	Teff	resting
chr7	106071700	106074385	0.83237	1.06147	Teff	resting
chr7	111077226	111081714	0.611222	0.960642	Teff	resting
chr7	115004188	115008971	0.58657	0.811647	Teff	resting
chr7	130944858	130949645	0.523847	0.790967	Teff	resting
chr7	132431687	132435080	-0.703208	-0.76288	Teff	resting
chr7	142787538	142792235	-0.828835	-0.60558	Teff	resting
chr7	142796934	142801632	-0.417374	-0.480825	Teff	resting
chr7	149866475	149871374	0.697944	1.11265	Teff	resting
chr7	150450851	150454821	-0.501633	-0.414219	Teff	resting
chr7	150513664	150517918	-0.932684	-0.85997	Teff	resting
chr7	150517919	150522173	-1.19354	-1.37238	Teff	resting
chr7	150714208	150717800	-0.662094	-0.662383	Teff	resting
chr7	150717801	150721393	-0.771559	-1.07747	Teff	resting
chr7	150737881	150742162	-0.858069	-0.6821	Teff	resting
chr7	156639470	156642002	-1.10911	-1.44643	Teff	resting
chr7	157470339	157473290	-0.922433	-0.932591	Teff	resting
chr8	8333060	8336451	0.908297	1.60093	Teff	resting
chr8	11122086	11126509	0.844987	1.24158	Teff	resting
chr8	27366115	27370492	0.474666	0.453585	Teff	resting
chr8	27374871	27379248	0.457305	0.534141	Teff	resting
chr8	28075043	28078602	0.617995	0.723345	Teff	resting
chr8	37878124	37882771	0.598786	0.697376	Teff	resting
chr8	37882772	37887420	0.881158	1.08847	Teff	resting
chr8	38934112	38937506	0.795857	0.919647	Teff	resting
chr8	38937507	38940902	0.690116	0.756601	Teff	resting
chr8	58797351	58801931	0.852289	1.96952	Teff	resting
chr8	58801932	58806512	1.28424	2.17469	Teff	resting
chr8	65942009	65945913	0.927252	0.70734	Teff	resting
chr8	65945914	65949819	0.63042	1.04242	Teff	resting
chr8	70216377	70221139	0.735643	0.804823	Teff	resting
chr8	81069656	81074585	0.992667	1.24708	Teff	resting
chr8	81074586	81079515	0.984388	1.13943	Teff	resting
chr8	90625326	90629915	0.878823	1.42909	Teff	resting
chr8	94957039	94961410	0.66791	1.07547	Teff	resting
chr8	123515667	123519758	1.21202	1.15688	Teff	resting
chr8	123519759	123523851	1.14166	1.20074	Teff	resting
chr8	123533289	123538134	0.911877	1.45333	Teff	resting
chr8	124189945	124192689	-0.938478	-1.7705	Teff	resting
chr8	124537292	124541165	-0.718518	-1.07676	Teff	resting
chr8	125152365	125157049	0.787854	1.51888	Teff	resting
chr8	125298396	125302009	1.16408	1.67811	Teff	resting
chr8	125302010	125305624	1.41305	1.81569	Teff	resting
chr8	125635631	125640483	0.708275	1.48248	Teff	resting
chr8	125921576	125925376	-0.707963	-1.08805	Teff	resting
chr8	125925377	125929178	-0.669396	-0.630885	Teff	resting
chr8	125944087	125948597	-0.853907	-1.15882	Teff	resting
chr8	125948598	125953108	-0.502898	-0.744737	Teff	resting
chr8	127167916	127172466	-1.64727	-1.72995	Teff	resting
chr8	127733547	127737343	-0.659412	-0.815811	Teff	resting
chr8	127918272	127922229	1.09973	1.51183	Teff	resting
chr8	127963073	127967879	0.950388	1.40993	Teff	resting
chr8	127991915	127996721	0.467155	0.410107	Teff	resting
chr8	130078880	130082219	1.196	2.08631	Teff	resting
chr8	133061285	133065924	0.434851	0.633095	Teff	resting
chr8	133503959	133508922	0.625087	0.914865	Teff	resting
chr8	133515618	133520557	0.834508	0.903255	Teff	resting
chr8	133520558	133525498	0.83216	0.852055	Teff	resting
chr8	133563012	133566886	0.719903	0.92355	Teff	resting
chr8	143019863	143024672	0.644805	0.508019	Teff	resting
chr9	4937715	4941602	0.97165	1.2954	Teff	resting
chr9	33156709	33161038	0.637219	0.857541	Teff	resting
chr9	33161039	33165367	0.740342	0.859329	Teff	resting
chr9	34661372	34663928	-1.34175	-2.89875	Teff	resting
chr9	35725835	35730129	1.06994	1.12514	Teff	resting
chr9	36139154	36144120	0.783004	0.780352	Teff	resting
chr9	89480480	89485263	0.572571	0.503687	Teff	resting
chr9	91142884	91147755	0.965613	1.10495	Teff	resting
chr9	91147756	91152627	0.674796	1.12859	Teff	resting
chr9	92963807	92968268	-0.401864	-0.38222	Teff	resting
chr9	93461732	93465733	0.712293	1.07365	Teff	resting
chr9	99181149	99185875	1.01775	2.11212	Teff	resting
chr9	110154378	110158828	0.556518	0.606495	Teff	resting
chr9	110158829	110163279	0.864072	1.20833	Teff	resting
chr9	114691521	114696388	0.555753	0.929634	Teff	resting
chr9	114696389	114701256	0.616739	0.647966	Teff	resting
chr9	114989475	114992085	0.942088	1.20728	Teff	resting
chr9	123337439	123341242	0.833349	1.58123	Teff	resting
chr9	127910431	127914571	0.956249	1.07354	Teff	resting
chr9	127965604	127970419	1.20044	1.33186	Teff	resting
chr9	127970420	127975236	0.673609	1.03211	Teff	resting
chr9	129457484	129461651	0.870048	0.646371	Teff	resting
chr9	129859292	129863410	0.75942	0.636816	Teff	resting
chr9	129988138	129992794	0.694517	1.06184	Teff	resting
chr9	131263329	131267697	0.655544	0.764791	Teff	resting
chr9	131407030	131411847	0.769073	1.0177	Teff	resting
chr9	131668550	131672829	0.44753	0.58085	Teff	resting
chr9	131732354	131736906	0.388724	0.534084	Teff	resting
chr9	133058259	133062407	1.19319	1.65921	Teff	resting
chrX	12974366	12979144	-0.710948	-0.750458	Teff	resting
chrX	39855263	39858749	0.759859	0.521869	Teff	resting
chrX	48711317	48715811	-0.978811	-1.09989	Teff	resting
chrX	48932192	48936498	1.12543	0.605952	Teff	resting
chrX	48940806	48945112	0.933049	0.675917	Teff	resting
chrX	136615175	136619874	0.633547	0.708957	Teff	resting
chrX	136629275	136633975	0.583601	0.818111	Teff	resting
chrX	136657477	136662176	0.62605	0.63889	Teff	resting
chrX	150475458	150480374	0.949757	1.26906	Teff	resting
chrX	150480375	150485292	1.01537	1.92513	Teff	resting
chrX	154737328	154742011	0.763543	1.03733	Teff	resting
chrY	7280633	7285116	1.14414	1.24471	Teff	resting
chrY	7285117	7289599	1.11583	1.09174	Teff	resting
chrY	7294084	7298567	1.25966	1.39642	Teff	resting
chrY	7299434	7303639	1.41011	1.37372	Teff	resting
chrY	7335902	7340432	0.680652	1.01515	Teff	resting
chr1	1613196	1617862	-0.984401	-0.738245	Teff	stim
chr1	2411177	2414777	-0.632907	-0.822984	Teff	stim
chr1	2521677	2525076	-0.697719	-1.94579	Teff	stim
chr1	2525077	2528476	-0.971694	-1.43139	Teff	stim
chr1	2582211	2586075	-0.588427	-0.556171	Teff	stim
chr1	2652158	2656642	-1.01647	-1.82767	Teff	stim
chr1	2656643	2661127	-2.09668	-1.64344	Teff	stim
chr1	2661128	2665612	-1.46612	-2.01556	Teff	stim
chr1	2665613	2670098	-1.47151	-1.90562	Teff	stim
chr1	2670099	2674583	-1.37419	-1.88188	Teff	stim
chr1	2674584	2679068	-1.90863	-2.06369	Teff	stim
chr1	2679069	2683554	-1.83366	-1.78809	Teff	stim
chr1	8874297	8878316	-0.919772	-0.631317	Teff	stim
chr1	9657516	9661566	0.692701	0.759108	Teff	stim
chr1	10167291	10170985	1.14676	1.75713	Teff	stim
chr1	10508345	10511484	1.27122	1.29978	Teff	stim
chr1	10511485	10514624	1.16644	1.57233	Teff	stim
chr1	12012907	12016976	0.73218	0.985316	Teff	stim
chr1	12043809	12048454	0.750383	0.767678	Teff	stim
chr1	12048455	12053101	1.34115	1.23455	Teff	stim
chr1	12053102	12057747	1.13302	0.565854	Teff	stim
chr1	12067041	12071687	0.843001	0.702142	Teff	stim
chr1	12159208	12163828	0.466646	0.928561	Teff	stim
chr1	15959619	15964523	0.985438	1.23554	Teff	stim
chr1	15964524	15969429	0.723046	1.20179	Teff	stim
chr1	16512100	16516352	-0.816374	-0.947728	Teff	stim
chr1	16630812	16633392	-1.17132	-1.42724	Teff	stim
chr1	16641703	16646010	-0.725796	-1.28395	Teff	stim
chr1	16911681	16915281	-1.36115	-1.69367	Teff	stim
chr1	21291916	21295895	0.6301	0.60411	Teff	stim
chr1	23617251	23622212	-1.22035	-1.36157	Teff	stim
chr1	25020966	25025387	0.578126	0.569217	Teff	stim
chr1	25025388	25029809	1.14512	1.07639	Teff	stim
chr1	25029810	25034231	0.823853	0.964023	Teff	stim
chr1	26741378	26745099	0.595019	0.736346	Teff	stim
chr1	31910037	31913209	1.21994	1.03687	Teff	stim
chr1	31913210	31916382	0.986468	1.10986	Teff	stim
chr1	31920710	31925026	0.879781	1.32935	Teff	stim
chr1	31925027	31929344	1.01954	1.54959	Teff	stim
chr1	31929345	31933661	0.97541	1.28213	Teff	stim
chr1	31942297	31946614	0.591089	1.0343	Teff	stim
chr1	31955644	31960171	0.637907	1.2238	Teff	stim
chr1	33098890	33101601	0.982857	1.08607	Teff	stim
chr1	37568966	37573768	1.0305	2.30128	Teff	stim
chr1	37573769	37578571	1.227	1.95394	Teff	stim
chr1	40059837	40063736	0.922479	0.832805	Teff	stim
chr1	40400985	40405724	0.657609	0.507893	Teff	stim
chr1	40978523	40982181	-0.678754	-0.711055	Teff	stim
chr1	41660614	41665528	-0.87095	-1.29423	Teff	stim
chr1	41739728	41743232	-0.6596	-1.13534	Teff	stim
chr1	41743233	41746737	-0.875155	-2.3858	Teff	stim
chr1	41748526	41751988	-0.612921	-1.88087	Teff	stim
chr1	41751989	41755451	-0.749708	-2.38796	Teff	stim
chr1	44798005	44802485	-0.536103	-0.611252	Teff	stim
chr1	53410683	53413393	0.93177	0.868355	Teff	stim
chr1	58781351	58783921	-0.946727	-0.901361	Teff	stim
chr1	61300453	61304724	1.00454	1.15177	Teff	stim
chr1	61318213	61320511	1.31656	1.03135	Teff	stim
chr1	63650717	63653413	-1.12603	-0.938552	Teff	stim
chr1	66241934	66245825	1.26492	3.05612	Teff	stim
chr1	66245826	66249717	1.73125	2.89794	Teff	stim
chr1	66270806	66275026	1.40696	2.12538	Teff	stim
chr1	66275027	66279247	1.41864	3.0514	Teff	stim
chr1	66327597	66332538	0.795449	1.30343	Teff	stim
chr1	66332539	66337481	0.382646	0.627929	Teff	stim
chr1	66337482	66342424	0.682402	0.652909	Teff	stim
chr1	66342425	66347367	0.815648	0.813705	Teff	stim
chr1	66347368	66352310	0.903579	1.12855	Teff	stim
chr1	66367140	66372082	0.771295	1.05746	Teff	stim
chr1	66372083	66377025	1.2326	1.5539	Teff	stim
chr1	66435446	66440282	1.45696	1.93523	Teff	stim
chr1	67162039	67166030	1.44706	1.40324	Teff	stim
chr1	67189029	67192615	1.28981	1.66202	Teff	stim
chr1	67192616	67196203	1.32956	1.26078	Teff	stim
chr1	67300863	67305081	0.991377	1.57322	Teff	stim
chr1	67313521	67317740	0.612451	1.04896	Teff	stim
chr1	67317741	67321959	0.899498	0.896668	Teff	stim
chr1	67321960	67326179	0.959751	0.874208	Teff	stim
chr1	67327008	67331546	1.09482	0.955082	Teff	stim
chr1	67331547	67336086	1.356	1.44007	Teff	stim
chr1	67336087	67340626	1.24049	0.932821	Teff	stim
chr1	67340627	67345166	0.860849	0.755965	Teff	stim
chr1	84968210	84972360	1.60343	2.43217	Teff	stim
chr1	84972361	84976511	1.22483	1.56011	Teff	stim
chr1	84990507	84994930	1.07504	1.02895	Teff	stim
chr1	88977384	88981848	1.21991	1.84409	Teff	stim
chr1	89271406	89276079	0.640124	1.05978	Teff	stim
chr1	89276080	89280753	1.46223	1.79012	Teff	stim
chr1	89282487	89286441	1.37855	1.83923	Teff	stim
chr1	89286442	89290397	1.16577	2.13151	Teff	stim
chr1	89297656	89301793	1.54883	2.02845	Teff	stim
chr1	89308486	89310987	0.965072	1.73274	Teff	stim
chr1	89310988	89313490	1.46995	1.92303	Teff	stim
chr1	89356391	89358979	0.951138	1.17251	Teff	stim
chr1	89605353	89610117	0.702083	0.678895	Teff	stim
chr1	89610118	89614883	0.85673	0.762378	Teff	stim
chr1	89715311	89720062	0.719638	1.30023	Teff	stim
chr1	89720063	89724814	0.827744	0.969038	Teff	stim
chr1	92464814	92468259	0.92544	1.66143	Teff	stim
chr1	92472185	92476664	0.743824	1.41841	Teff	stim
chr1	92529953	92534852	1.32556	1.26058	Teff	stim
chr1	92534853	92539752	1.0263	1.5295	Teff	stim
chr1	92539753	92544653	1.24659	1.40849	Teff	stim
chr1	92579574	92584507	1.01492	1.40906	Teff	stim
chr1	92584508	92589441	0.890417	1.29887	Teff	stim
chr1	101127490	101132091	0.948981	1.55798	Teff	stim
chr1	101137508	101141265	1.48123	1.25131	Teff	stim
chr1	101174571	101178377	1.57114	1.39024	Teff	stim
chr1	101178378	101182184	1.11517	1.50792	Teff	stim
chr1	101182185	101185991	1.21302	0.838797	Teff	stim
chr1	101196518	101199368	1.60097	1.20565	Teff	stim
chr1	101199369	101202220	1.67655	1.08775	Teff	stim
chr1	101232292	101237249	0.656575	0.765852	Teff	stim
chr1	109786188	109790748	-0.690575	-0.764636	Teff	stim
chr1	109905040	109909329	-0.603168	-0.567861	Teff	stim
chr1	109909330	109913620	-0.711638	-0.814955	Teff	stim
chr1	110630713	110635063	0.959739	1.42838	Teff	stim
chr1	110635064	110639414	1.27244	1.92376	Teff	stim
chr1	110639415	110643765	1.24217	1.75475	Teff	stim
chr1	110643766	110648116	1.36795	1.80878	Teff	stim
chr1	110648117	110652468	1.35152	1.68647	Teff	stim
chr1	111215904	111219916	0.497499	0.831956	Teff	stim
chr1	111590202	111594523	0.53156	0.575298	Teff	stim
chr1	111594524	111598846	0.533378	0.781247	Teff	stim
chr1	111598847	111603169	0.475593	0.725873	Teff	stim
chr1	111613265	111617898	0.45584	0.608899	Teff	stim
chr1	111627169	111631803	1.03302	0.818304	Teff	stim
chr1	113778181	113782658	1.29943	2.43226	Teff	stim
chr1	113782659	113787136	0.934649	1.84787	Teff	stim
chr1	116753813	116758175	-0.395603	-0.367539	Teff	stim
chr1	116758176	116762538	-0.426082	-0.523055	Teff	stim
chr1	117650870	117654856	0.962232	1.83444	Teff	stim
chr1	117654857	117658843	1.11466	2.4961	Teff	stim
chr1	117658844	117662830	1.05913	2.35107	Teff	stim
chr1	121359325	121362446	0.834908	1.08064	Teff	stim
chr1	144103898	144106541	-1.3045	-1.4568	Teff	stim
chr1	144918147	144920749	0.905982	1.13489	Teff	stim
chr1	150572923	150577607	-0.732431	-0.436933	Teff	stim
chr1	150577608	150582293	-0.711408	-0.387345	Teff	stim
chr1	154757522	154761003	-1.15723	-1.58003	Teff	stim
chr1	156220481	156225170	0.488599	0.421573	Teff	stim
chr1	156814713	156818776	-0.542888	-0.672674	Teff	stim
chr1	159010799	159014919	-0.501734	-0.533896	Teff	stim
chr1	159014920	159019040	-0.672231	-1.01	Teff	stim
chr1	160427485	160431594	0.944705	1.79935	Teff	stim
chr1	160605272	160609334	0.965849	0.762957	Teff	stim
chr1	160621294	160625937	0.547022	0.745194	Teff	stim
chr1	160625938	160630581	0.532862	0.576001	Teff	stim
chr1	160635227	160639870	0.570207	0.612416	Teff	stim
chr1	160655857	160658912	1.04865	0.86931	Teff	stim
chr1	160661876	160666578	1.19289	1.43924	Teff	stim
chr1	160666579	160671282	1.46362	1.63215	Teff	stim
chr1	160671283	160675985	0.79217	0.96571	Teff	stim
chr1	160680690	160685392	0.50376	0.941297	Teff	stim
chr1	167087991	167091581	-1.40567	-1.21076	Teff	stim
chr1	167448294	167453102	0.77997	1.14516	Teff	stim
chr1	167453103	167457911	0.728929	1.42679	Teff	stim
chr1	167481957	167486765	0.56613	0.79634	Teff	stim
chr1	167486766	167491574	0.879374	1.31196	Teff	stim
chr1	167491575	167496383	0.561083	1.63884	Teff	stim
chr1	167496384	167501192	0.834718	2.0114	Teff	stim
chr1	167501193	167506001	0.88497	1.60545	Teff	stim
chr1	168464506	168468044	1.39604	2.76494	Teff	stim
chr1	168468045	168471583	1.10415	3.05103	Teff	stim
chr1	168511547	168516132	1.17052	2.8197	Teff	stim
chr1	169694671	169699188	0.781623	1.8773	Teff	stim
chr1	172179418	172184126	0.99118	2.0242	Teff	stim
chr1	172271176	172275720	0.996975	3.04383	Teff	stim
chr1	172356382	172359305	1.26673	2.2079	Teff	stim
chr1	185311649	185315918	-0.847727	-1.12113	Teff	stim
chr1	192533255	192537816	1.1395	2.30145	Teff	stim
chr1	192537817	192542378	1.02115	2.7366	Teff	stim
chr1	192542379	192546940	1.07358	2.50825	Teff	stim
chr1	192546941	192551502	1.43295	2.64827	Teff	stim
chr1	192551503	192556064	1.02662	2.75864	Teff	stim
chr1	192571467	192576215	0.961518	2.03885	Teff	stim
chr1	198517118	198521937	0.963165	2.21426	Teff	stim
chr1	198623622	198628565	0.630691	1.03951	Teff	stim
chr1	198658229	198663172	0.496904	0.597702	Teff	stim
chr1	198663173	198668115	0.790682	0.677002	Teff	stim
chr1	198668116	198673059	0.713619	1.16182	Teff	stim
chr1	198673060	198678003	0.693255	1.20681	Teff	stim
chr1	198678004	198682947	0.475491	0.827141	Teff	stim
chr1	198916851	198921130	1.58842	2.34346	Teff	stim
chr1	198921131	198925410	1.62613	2.57279	Teff	stim
chr1	198925411	198929690	1.45101	2.03423	Teff	stim
chr1	198929691	198933970	0.942757	1.70609	Teff	stim
chr1	199038296	199041515	1.024	2.11789	Teff	stim
chr1	200471210	200475719	1.09958	2.47274	Teff	stim
chr1	203648233	203653117	0.622913	0.662944	Teff	stim
chr1	203653118	203658003	1.00144	0.542343	Teff	stim
chr1	206378112	206381746	0.683438	0.891957	Teff	stim
chr1	206715955	206718916	1.41275	1.77722	Teff	stim
chr1	209756588	209761562	-0.400574	-0.359698	Teff	stim
chr1	212606443	212610323	-0.855007	-0.655599	Teff	stim
chr1	212677082	212681788	0.884285	0.874757	Teff	stim
chr1	212712536	212715108	1.21053	1.13065	Teff	stim
chr1	212718225	212723147	1.25088	1.08938	Teff	stim
chr1	212723148	212728071	1.28837	1.03122	Teff	stim
chr1	212728072	212732995	1.35096	0.876334	Teff	stim
chr1	212736176	212739437	1.9143	1.70871	Teff	stim
chr1	212739438	212742699	1.84518	1.10122	Teff	stim
chr1	221705442	221709649	1.56164	2.23416	Teff	stim
chr1	221709650	221713857	1.02175	1.5503	Teff	stim
chr1	221713858	221718065	1.11956	1.56096	Teff	stim
chr1	221721189	221725966	1.14344	1.58984	Teff	stim
chr1	221725967	221730745	1.01692	1.97002	Teff	stim
chr1	221752321	221755116	1.62553	2.55709	Teff	stim
chr1	221755117	221757912	1.54763	1.73576	Teff	stim
chr1	221773507	221777379	1.69316	2.41326	Teff	stim
chr1	221777380	221781253	1.48616	1.741	Teff	stim
chr1	221781254	221785127	1.36679	1.44266	Teff	stim
chr1	223831617	223834356	1.39699	1.59961	Teff	stim
chr1	224495167	224500065	0.749651	1.57021	Teff	stim
chr1	226654253	226658618	0.790706	0.964909	Teff	stim
chr1	226676992	226681873	0.610447	0.739878	Teff	stim
chr1	226725045	226729353	0.805547	1.03945	Teff	stim
chr1	226883956	226887593	0.962833	1.05824	Teff	stim
chr1	228612923	228617464	-1.19786	-1.80684	Teff	stim
chr1	228617465	228622006	-1.0569	-1.65547	Teff	stim
chr1	228622007	228626548	-1.02893	-1.60976	Teff	stim
chr1	228626549	228631090	-1.18881	-1.25525	Teff	stim
chr1	228631091	228635633	-0.904798	-1.60872	Teff	stim
chr1	228635952	228639134	-1.28534	-1.64303	Teff	stim
chr1	228643473	228647612	-0.929497	-0.793963	Teff	stim
chr1	230105931	230110657	0.986839	1.20023	Teff	stim
chr1	233405224	233409505	1.07788	2.1344	Teff	stim
chr1	234212654	234216471	0.914753	2.23977	Teff	stim
chr1	234216472	234220290	0.861599	1.98977	Teff	stim
chr1	234602422	234606467	-0.905134	-0.50397	Teff	stim
chr1	234725775	234729979	0.532761	0.597478	Teff	stim
chr1	234842593	234846194	0.572722	0.544462	Teff	stim
chr1	234962348	234966807	0.517038	0.477681	Teff	stim
chr1	235870094	235874883	0.888595	1.03679	Teff	stim
chr1	235884726	235887635	1.10229	1.50174	Teff	stim
chr1	248815077	248819621	-1.18567	-2.4999	Teff	stim
chr10	3754243	3758606	0.634567	1.17097	Teff	stim
chr10	3758607	3762971	0.788024	1.13359	Teff	stim
chr10	3776679	3780333	0.782765	0.73173	Teff	stim
chr10	3799806	3803766	0.944644	1.2682	Teff	stim
chr10	3803767	3807727	1.17551	2.02543	Teff	stim
chr10	3807728	3811688	1.41457	2.13142	Teff	stim
chr10	3811689	3815650	1.27926	1.8917	Teff	stim
chr10	3826835	3831626	1.38355	1.91166	Teff	stim
chr10	3849908	3854432	0.877007	1.07777	Teff	stim
chr10	3863778	3866883	1.38879	1.56075	Teff	stim
chr10	3866884	3869990	1.92009	1.43565	Teff	stim
chr10	3873489	3878352	1.27949	2.18893	Teff	stim
chr10	4128969	4132756	1.03574	1.55441	Teff	stim
chr10	5970661	5974892	0.952964	1.30192	Teff	stim
chr10	6061676	6066563	0.722489	0.805267	Teff	stim
chr10	6066564	6071451	1.3549	1.63737	Teff	stim
chr10	6071452	6076338	1.05309	1.23556	Teff	stim
chr10	6081227	6086114	0.699817	0.839452	Teff	stim
chr10	6269568	6273191	0.794261	1.46553	Teff	stim
chr10	6473756	6477211	0.877571	1.09031	Teff	stim
chr10	6492856	6496617	0.838765	1.15932	Teff	stim
chr10	6496618	6500379	0.938107	0.694244	Teff	stim
chr10	6506501	6508499	1.0342	0.969325	Teff	stim
chr10	6543275	6547474	0.599001	1.00429	Teff	stim
chr10	6559009	6562729	0.943758	0.905878	Teff	stim
chr10	6562730	6566451	0.748703	0.818418	Teff	stim
chr10	6614071	6618950	0.95072	1.98433	Teff	stim
chr10	8059301	8063619	0.49951	0.713892	Teff	stim
chr10	8325058	8329633	0.638458	0.47873	Teff	stim
chr10	11146579	11149968	0.488941	0.733825	Teff	stim
chr10	11207924	11212521	0.644636	0.505837	Teff	stim
chr10	11224065	11228592	0.966761	0.589903	Teff	stim
chr10	11233121	11237649	0.736138	0.814349	Teff	stim
chr10	12118255	12122100	1.13172	1.69415	Teff	stim
chr10	12122101	12125947	0.897866	1.48434	Teff	stim
chr10	14557740	14562482	0.799414	1.10018	Teff	stim
chr10	14562483	14567225	0.663148	1.16072	Teff	stim
chr10	14587494	14592400	0.655132	0.874405	Teff	stim
chr10	17503864	17507328	1.01844	2.49823	Teff	stim
chr10	17507329	17510794	1.1336	2.93154	Teff	stim
chr10	22602943	22606951	1.34194	1.19208	Teff	stim
chr10	22623139	22628113	0.950159	1.42375	Teff	stim
chr10	22628114	22633088	0.80571	1.54965	Teff	stim
chr10	22642505	22646731	0.988083	1.24517	Teff	stim
chr10	22646732	22650958	1.31634	1.63171	Teff	stim
chr10	22650959	22655186	1.16691	1.82232	Teff	stim
chr10	22655187	22659413	0.844992	1.85107	Teff	stim
chr10	22659414	22663641	1.28931	2.31288	Teff	stim
chr10	22664379	22668120	1.06858	1.93746	Teff	stim
chr10	22678228	22682730	1.03315	2.11509	Teff	stim
chr10	22682731	22687233	1.08942	2.19501	Teff	stim
chr10	26443722	26447884	0.835784	1.41801	Teff	stim
chr10	26475459	26480364	0.62348	1.1831	Teff	stim
chr10	30694207	30699184	0.723329	0.857429	Teff	stim
chr10	30699185	30704162	0.481596	0.764884	Teff	stim
chr10	30704163	30709141	0.332667	0.555473	Teff	stim
chr10	30733952	30736800	0.966202	0.939893	Teff	stim
chr10	30983670	30987388	0.860643	1.2174	Teff	stim
chr10	33098370	33102949	1.15708	1.65905	Teff	stim
chr10	33107530	33112109	1.38718	1.83917	Teff	stim
chr10	33112110	33116689	1.54247	1.58513	Teff	stim
chr10	33116690	33121270	0.929442	1.35703	Teff	stim
chr10	35133170	35137511	0.876592	1.56863	Teff	stim
chr10	35199848	35202659	1.22014	1.49768	Teff	stim
chr10	35207483	35211282	1.14008	1.65667	Teff	stim
chr10	43285619	43289772	-1.10368	-1.56667	Teff	stim
chr10	45417442	45421974	0.688402	1.89007	Teff	stim
chr10	48335629	48339617	1.3573	2.68323	Teff	stim
chr10	48339618	48343607	1.18733	2.4441	Teff	stim
chr10	49174140	49178781	0.722109	0.398134	Teff	stim
chr10	49178782	49183423	0.639962	0.591605	Teff	stim
chr10	49188066	49192707	0.57285	0.534503	Teff	stim
chr10	59876177	59880888	0.745068	1.28043	Teff	stim
chr10	59885601	59890312	0.628966	0.936792	Teff	stim
chr10	60724884	60729863	1.05534	2.22507	Teff	stim
chr10	61782874	61787674	1.23785	1.64005	Teff	stim
chr10	61896237	61900159	1.01616	1.3051	Teff	stim
chr10	61931344	61936247	0.803479	0.73711	Teff	stim
chr10	61936248	61941152	1.15092	1.25002	Teff	stim
chr10	61941153	61946057	1.02415	1.59102	Teff	stim
chr10	61964507	61967926	1.26405	1.05454	Teff	stim
chr10	61983347	61987627	1.02378	0.634595	Teff	stim
chr10	61987628	61991908	1.39404	1.564	Teff	stim
chr10	61991909	61996190	1.14277	1.62078	Teff	stim
chr10	62178855	62183564	0.493226	0.709917	Teff	stim
chr10	62183565	62188275	0.439361	0.667415	Teff	stim
chr10	62241512	62246406	0.776077	0.809228	Teff	stim
chr10	62814321	62819077	-0.734435	-1.10313	Teff	stim
chr10	71732950	71737469	-0.599623	-0.925217	Teff	stim
chr10	72271559	72275540	-0.569118	-0.495326	Teff	stim
chr10	74582385	74586651	1.06712	2.0661	Teff	stim
chr10	74586652	74590919	1.17894	2.5516	Teff	stim
chr10	80461542	80465952	0.516075	0.682846	Teff	stim
chr10	80470364	80474774	0.447888	0.560132	Teff	stim
chr10	80484694	80489326	0.516253	0.510912	Teff	stim
chr10	88999946	89004326	0.810099	1.69599	Teff	stim
chr10	94589631	94592464	1.59542	2.20786	Teff	stim
chr10	94592465	94595298	1.79123	2.31772	Teff	stim
chr10	95793800	95798114	-0.672052	-1.74553	Teff	stim
chr10	97425326	97429925	-0.497628	-0.546113	Teff	stim
chr10	110064086	110068169	0.782573	1.25561	Teff	stim
chr10	110068170	110072254	0.777736	1.08312	Teff	stim
chr10	110072255	110076338	0.700708	0.79942	Teff	stim
chr10	110323273	110328089	-0.941291	-1.25861	Teff	stim
chr10	110334722	110337418	-1.18818	-1.23835	Teff	stim
chr10	110503196	110506969	0.798174	1.27591	Teff	stim
chr10	119127571	119130920	0.737475	0.691793	Teff	stim
chr10	119130921	119134270	0.556666	0.945877	Teff	stim
chr10	119134271	119137620	0.817828	1.06612	Teff	stim
chr10	133474809	133476709	-2.27758	-2.19064	Teff	stim
chr11	201406	204786	-0.963614	-1.33555	Teff	stim
chr11	794326	799226	-0.763937	-0.682597	Teff	stim
chr11	14761503	14764998	1.36501	1.08711	Teff	stim
chr11	14764999	14768494	1.27964	1.99711	Teff	stim
chr11	14768495	14771990	1.32792	2.19932	Teff	stim
chr11	35029479	35034434	1.25389	1.80631	Teff	stim
chr11	35037731	35042557	0.848933	1.02917	Teff	stim
chr11	35082202	35085597	0.8977	1.82927	Teff	stim
chr11	35142115	35147062	0.706971	1.05779	Teff	stim
chr11	35161906	35166853	0.889843	1.61701	Teff	stim
chr11	35166854	35171800	1.15785	1.69971	Teff	stim
chr11	35171801	35176748	1.108	2.13135	Teff	stim
chr11	35176749	35181696	1.05821	2.01012	Teff	stim
chr11	36391616	36396088	1.21876	1.76747	Teff	stim
chr11	36397491	36401075	0.927763	1.01842	Teff	stim
chr11	36401076	36404660	1.47135	0.988343	Teff	stim
chr11	36405356	36409514	0.999813	1.06153	Teff	stim
chr11	36409515	36413674	0.838392	1.28231	Teff	stim
chr11	47506140	47510760	0.818352	1.17924	Teff	stim
chr11	47510761	47515381	0.846841	1.72432	Teff	stim
chr11	47520003	47524623	0.607514	1.48752	Teff	stim
chr11	60983600	60988185	0.394316	0.449271	Teff	stim
chr11	60988186	60992772	0.700439	0.714338	Teff	stim
chr11	62553972	62557841	0.505724	0.541301	Teff	stim
chr11	64741432	64745066	-1.00569	-1.13742	Teff	stim
chr11	64745067	64748701	-1.22175	-1.17427	Teff	stim
chr11	64851341	64856008	1.10365	1.13356	Teff	stim
chr11	64856009	64860676	0.558767	0.620452	Teff	stim
chr11	64860677	64865344	0.501723	0.323151	Teff	stim
chr11	65568320	65572302	-0.59363	-0.458153	Teff	stim
chr11	67419041	67423169	-1.20867	-1.21517	Teff	stim
chr11	72735277	72739240	-1.03923	-1.20903	Teff	stim
chr11	78187091	78190398	-0.802377	-0.758406	Teff	stim
chr11	78323555	78326128	0.741453	1.19875	Teff	stim
chr11	78336778	78339580	0.938455	1.29816	Teff	stim
chr11	86067454	86070946	-0.437232	-0.393757	Teff	stim
chr11	86243349	86247886	-0.538702	-0.543527	Teff	stim
chr11	86445302	86450239	-1.46475	-2.69046	Teff	stim
chr11	93509594	93514413	1.07727	1.07113	Teff	stim
chr11	93522311	93526201	1.10419	1.0555	Teff	stim
chr11	93526202	93530092	0.97453	0.652232	Teff	stim
chr11	95681007	95685490	0.790807	1.24646	Teff	stim
chr11	95685491	95689975	0.709142	1.74435	Teff	stim
chr11	95698945	95703429	0.773352	1.53587	Teff	stim
chr11	96153941	96156765	1.38066	1.00401	Teff	stim
chr11	96198839	96201494	1.24164	0.908684	Teff	stim
chr11	96202338	96206413	0.980549	1.00758	Teff	stim
chr11	96206414	96210489	0.725717	0.683153	Teff	stim
chr11	96233321	96238129	1.10893	1.23338	Teff	stim
chr11	96240603	96245449	0.758023	0.875376	Teff	stim
chr11	96328813	96332691	1.039	1.91612	Teff	stim
chr11	96336572	96340450	1.07974	1.77824	Teff	stim
chr11	102311004	102315915	0.995605	1.30889	Teff	stim
chr11	116852198	116857139	0.575184	1.22636	Teff	stim
chr11	116926616	116930419	0.957464	1.9729	Teff	stim
chr11	116930420	116934224	1.17571	1.57279	Teff	stim
chr11	117009186	117012788	1.58548	2.173	Teff	stim
chr11	117091151	117095485	1.2453	2.10458	Teff	stim
chr11	117095486	117099820	0.593809	1.20076	Teff	stim
chr11	118441522	118445464	1.45356	2.13698	Teff	stim
chr11	118445465	118449408	1.00544	2.42466	Teff	stim
chr11	118927688	118931897	-0.617439	-0.495063	Teff	stim
chr11	123380607	123384191	1.14804	1.39885	Teff	stim
chr11	123384192	123387776	1.56978	1.70412	Teff	stim
chr11	123403768	123408179	1.01764	1.08612	Teff	stim
chr11	123437099	123441518	0.569785	0.976417	Teff	stim
chr11	123450359	123454778	0.968257	0.94046	Teff	stim
chr11	123454779	123459198	0.75607	0.951231	Teff	stim
chr11	123477410	123482175	1.50832	1.6746	Teff	stim
chr11	124950207	124952305	-1.92389	-2.79454	Teff	stim
chr11	128465160	128469887	0.536096	0.446364	Teff	stim
chr11	128469888	128474615	0.710962	0.896194	Teff	stim
chr11	128474616	128479344	0.668979	0.883157	Teff	stim
chr11	128479345	128484072	0.563503	0.724632	Teff	stim
chr11	128484073	128488800	0.749648	0.579391	Teff	stim
chr11	128488801	128493528	0.933458	0.926943	Teff	stim
chr11	128493529	128498256	0.768418	0.88044	Teff	stim
chr11	128498257	128502984	0.658184	0.781164	Teff	stim
chr11	128502985	128507713	0.415615	0.475456	Teff	stim
chr11	128517170	128521897	-0.962818	-0.547647	Teff	stim
chr11	128526626	128531354	0.784517	0.648542	Teff	stim
chr11	128712013	128717008	0.607321	0.703201	Teff	stim
chr11	128717009	128722004	0.786275	0.713508	Teff	stim
chr11	128722005	128727000	0.758221	0.976214	Teff	stim
chr12	671040	675846	1.05433	1.71673	Teff	stim
chr12	4143243	4148197	0.934134	1.11559	Teff	stim
chr12	4148198	4153153	0.963524	1.14299	Teff	stim
chr12	4153154	4158108	0.780454	0.701426	Teff	stim
chr12	4158109	4163064	1.09797	0.746321	Teff	stim
chr12	6139463	6143623	-1.81299	-2.39504	Teff	stim
chr12	6423130	6428058	-0.53572	-0.51851	Teff	stim
chr12	6462563	6467491	-0.61836	-0.606386	Teff	stim
chr12	9729911	9733688	1.01887	1.89894	Teff	stim
chr12	9735754	9740691	0.990447	2.10152	Teff	stim
chr12	9740692	9745630	0.994707	2.08335	Teff	stim
chr12	9759541	9764161	0.570529	1.01268	Teff	stim
chr12	9764162	9768781	1.3483	1.90069	Teff	stim
chr12	9768782	9773401	1.77242	2.70971	Teff	stim
chr12	9773402	9778022	1.22759	2.40863	Teff	stim
chr12	9791985	9795420	1.17787	2.31753	Teff	stim
chr12	9795421	9798856	0.917513	1.52192	Teff	stim
chr12	9863653	9867428	0.653274	0.728791	Teff	stim
chr12	11779968	11784508	0.773101	-0.88854	Teff	stim
chr12	11832856	11836754	0.788636	-0.839136	Teff	stim
chr12	11836755	11840654	0.628158	-1.3127	Teff	stim
chr12	21455356	21460321	1.07086	1.85953	Teff	stim
chr12	27176598	27179783	1.23543	1.45452	Teff	stim
chr12	27330666	27334554	0.963918	0.891226	Teff	stim
chr12	31318116	31322609	0.475411	0.819497	Teff	stim
chr12	46210389	46214435	0.707888	0.896147	Teff	stim
chr12	46218483	46222529	0.548856	1.21467	Teff	stim
chr12	47377002	47381610	-1.40057	-1.20859	Teff	stim
chr12	47386220	47390828	-1.19261	-1.61433	Teff	stim
chr12	47390829	47395437	-0.592756	-0.364098	Teff	stim
chr12	47811491	47816035	-0.318355	-0.365753	Teff	stim
chr12	47816036	47820580	-0.533234	-0.56775	Teff	stim
chr12	47870012	47874627	0.474944	-0.503517	Teff	stim
chr12	50187174	50191138	0.625914	0.446879	Teff	stim
chr12	52022441	52026767	-0.650107	-0.589835	Teff	stim
chr12	55924208	55928398	-0.4161	-0.409967	Teff	stim
chr12	68115787	68119949	0.85102	1.31886	Teff	stim
chr12	68174381	68179006	0.78275	1.78357	Teff	stim
chr12	68179007	68183632	0.920572	1.69589	Teff	stim
chr12	68235641	68239551	0.993505	1.03309	Teff	stim
chr12	68239552	68243463	0.884332	1.51199	Teff	stim
chr12	68274114	68278819	1.66297	0.944392	Teff	stim
chr12	68278820	68283525	1.53137	1.36056	Teff	stim
chr12	68288232	68292938	1.32106	0.779103	Teff	stim
chr12	68445861	68449547	0.992936	1.62315	Teff	stim
chr12	68449548	68453235	1.00068	1.59216	Teff	stim
chr12	68453236	68456923	1.13208	1.82022	Teff	stim
chr12	68479738	68482588	0.617923	1.01914	Teff	stim
chr12	68482589	68485440	0.967193	1.06416	Teff	stim
chr12	89706667	89710768	-0.879475	-1.14299	Teff	stim
chr12	92399314	92404082	0.752865	1.52208	Teff	stim
chr12	92594857	92598298	-1.05853	-1.76976	Teff	stim
chr12	94201575	94206118	0.822227	0.896142	Teff	stim
chr12	104459931	104464897	0.740746	0.923968	Teff	stim
chr12	104464898	104469863	1.04231	1.45512	Teff	stim
chr12	104474831	104479796	0.759066	0.701384	Teff	stim
chr12	104489730	104494696	1.0097	0.933754	Teff	stim
chr12	104494697	104499663	1.17333	1.06865	Teff	stim
chr12	104682963	104686652	0.918444	1.146	Teff	stim
chr12	104686653	104690342	1.077	1.29702	Teff	stim
chr12	104692953	104696474	0.871129	0.746383	Teff	stim
chr12	104737700	104741081	1.00368	1.17342	Teff	stim
chr12	105323654	105328252	0.679459	0.660998	Teff	stim
chr12	107369059	107372599	1.13463	2.14755	Teff	stim
chr12	108624644	108629424	0.471575	0.52602	Teff	stim
chr12	108687791	108691155	0.839999	1.26306	Teff	stim
chr12	108691156	108694521	0.811384	1.6496	Teff	stim
chr12	108825062	108829718	0.88545	0.749726	Teff	stim
chr12	108829719	108834376	0.97202	1.31146	Teff	stim
chr12	108834377	108839034	0.917361	0.955015	Teff	stim
chr12	109977194	109980846	1.05091	1.28847	Teff	stim
chr12	109980847	109984499	0.979236	1.4589	Teff	stim
chr12	109986120	109988658	1.06358	1.48692	Teff	stim
chr12	111402775	111406836	-0.859002	-1.23641	Teff	stim
chr12	112074362	112077307	1.54949	2.69365	Teff	stim
chr12	112082756	112086013	1.0885	1.49046	Teff	stim
chr12	112129205	112133435	0.988252	1.2574	Teff	stim
chr12	113206098	113209396	0.805183	0.893045	Teff	stim
chr12	116172327	116175322	1.22549	2.31543	Teff	stim
chr12	119988036	119992048	-0.814596	-1.56549	Teff	stim
chr12	120193211	120197155	-0.79901	-0.700306	Teff	stim
chr12	122886010	122890212	0.950987	1.5905	Teff	stim
chr12	124772436	124776873	1.17743	1.42968	Teff	stim
chr13	23965099	23968526	1.02168	2.08033	Teff	stim
chr13	24580475	24584517	0.759019	0.808475	Teff	stim
chr13	24597463	24600360	1.04786	0.992229	Teff	stim
chr13	27129115	27132968	0.967444	1.65773	Teff	stim
chr13	27132969	27136822	1.04902	1.51509	Teff	stim
chr13	40992157	40996915	0.644959	1.06872	Teff	stim
chr13	41455781	41460216	-0.915396	-0.710066	Teff	stim
chr13	46167081	46171873	0.647911	0.86763	Teff	stim
chr13	48490208	48494617	0.750414	1.88155	Teff	stim
chr13	75318899	75323321	1.34342	1.97735	Teff	stim
chr13	79480576	79483316	-0.787902	-0.97735	Teff	stim
chr13	95176223	95178895	-1.0734	-2.23535	Teff	stim
chr13	98508323	98512874	1.13944	0.823216	Teff	stim
chr13	98512875	98517427	1.43171	1.54255	Teff	stim
chr13	98517428	98521980	0.807473	1.145	Teff	stim
chr13	98521981	98526533	1.36547	0.791009	Teff	stim
chr13	98526534	98531086	1.39933	1.21804	Teff	stim
chr13	98570183	98574618	0.711461	1.09014	Teff	stim
chr13	99052238	99056349	1.15796	1.48718	Teff	stim
chr13	99213797	99218483	1.17528	1.28837	Teff	stim
chr13	99218484	99223171	1.16669	1.10016	Teff	stim
chr13	99223172	99227858	1.70848	0.981849	Teff	stim
chr13	99227859	99232546	1.90694	1.67606	Teff	stim
chr13	99250704	99252779	2.07153	2.06065	Teff	stim
chr13	99257862	99261471	1.20512	1.32333	Teff	stim
chr13	99269589	99272936	1.68529	1.50169	Teff	stim
chr13	99284652	99288746	1.94466	1.55679	Teff	stim
chr13	99288747	99292841	2.09448	1.58298	Teff	stim
chr13	99293784	99298644	1.33041	2.09683	Teff	stim
chr13	99298645	99303506	1.12385	0.892699	Teff	stim
chr13	99308368	99313229	1.37646	1.33974	Teff	stim
chr13	99313230	99318090	1.44308	1.76466	Teff	stim
chr13	99318091	99322952	1.54118	2.27242	Teff	stim
chr13	99322953	99327814	1.85606	2.54424	Teff	stim
chr13	99349456	99354146	1.4813	2.15875	Teff	stim
chr13	99354147	99358838	1.54218	2.30747	Teff	stim
chr13	99358839	99363530	1.13497	1.91127	Teff	stim
chr13	99363531	99368222	1.3942	1.22976	Teff	stim
chr13	99368223	99372913	1.13835	2.05701	Teff	stim
chr13	99377606	99382297	1.08487	2.06562	Teff	stim
chr13	99382298	99386989	1.43399	1.6183	Teff	stim
chr13	99430357	99433968	0.832754	1.16153	Teff	stim
chr13	99433969	99437580	0.891004	1.06498	Teff	stim
chr13	99449374	99451414	1.16022	1.09428	Teff	stim
chr13	99451803	99454775	1.05774	0.785118	Teff	stim
chr13	99462503	99466918	0.617223	0.877681	Teff	stim
chr14	20399553	20404196	-0.682	-2.0198	Teff	stim
chr14	24659632	24664523	1.52888	1.85987	Teff	stim
chr14	24664524	24669415	1.67172	1.79482	Teff	stim
chr14	24669416	24674307	0.760123	1.0692	Teff	stim
chr14	24674308	24679200	0.71742	0.879463	Teff	stim
chr14	24692602	24697468	1.4267	2.47484	Teff	stim
chr14	35283522	35287939	0.687188	1.15454	Teff	stim
chr14	35398480	35403167	-0.651412	-0.549307	Teff	stim
chr14	49890590	49894297	-0.553819	-0.710521	Teff	stim
chr14	49978088	49982923	-0.698145	-0.670504	Teff	stim
chr14	50079990	50084928	0.65752	1.12591	Teff	stim
chr14	50084929	50089868	0.683961	1.68352	Teff	stim
chr14	50739319	50742470	1.33302	1.86086	Teff	stim
chr14	51871144	51875409	0.778649	0.911279	Teff	stim
chr14	52308853	52313156	1.36848	1.68523	Teff	stim
chr14	52326829	52330865	1.40915	2.53179	Teff	stim
chr14	52349190	52352882	0.944453	1.86599	Teff	stim
chr14	52352883	52356575	1.49765	1.96023	Teff	stim
chr14	52411857	52416233	0.919689	1.98173	Teff	stim
chr14	53106228	53109795	0.724014	1.29002	Teff	stim
chr14	53109796	53113364	1.13344	1.57284	Teff	stim
chr14	55101068	55105533	0.659377	1.13661	Teff	stim
chr14	55803759	55808508	0.701894	1.12156	Teff	stim
chr14	61100275	61103032	0.803389	0.950908	Teff	stim
chr14	61103033	61105790	0.832143	1.11874	Teff	stim
chr14	61385436	61390213	0.530114	0.429354	Teff	stim
chr14	61443044	61447225	0.61577	1.05963	Teff	stim
chr14	61447226	61451408	0.871809	1.20957	Teff	stim
chr14	61451409	61455590	0.713794	1.01726	Teff	stim
chr14	61472756	61477075	0.487774	0.660447	Teff	stim
chr14	61477076	61481395	0.656024	0.906695	Teff	stim
chr14	61662101	61665507	0.701401	1.32234	Teff	stim
chr14	61669974	61673651	1.09798	2.41391	Teff	stim
chr14	63935971	63939660	0.963885	1.82231	Teff	stim
chr14	64441715	64445484	0.687561	0.953236	Teff	stim
chr14	65203923	65208776	0.997175	2.1742	Teff	stim
chr14	65435575	65439953	0.98996	1.12247	Teff	stim
chr14	68794711	68799057	0.500689	0.442772	Teff	stim
chr14	69618430	69623034	0.707822	0.696354	Teff	stim
chr14	69682546	69686059	0.47012	0.618497	Teff	stim
chr14	69715184	69718726	0.971057	0.995696	Teff	stim
chr14	70881691	70886530	1.38669	2.89233	Teff	stim
chr14	70886531	70891370	1.26517	2.29281	Teff	stim
chr14	71398123	71401752	0.946037	1.30079	Teff	stim
chr14	72438084	72441852	0.594564	0.652931	Teff	stim
chr14	72474488	72478617	0.941315	1.14198	Teff	stim
chr14	73738248	73743049	0.8306	0.865154	Teff	stim
chr14	73743050	73747852	0.634305	0.783391	Teff	stim
chr14	73752655	73757457	0.508609	1.16486	Teff	stim
chr14	73757458	73762259	0.439466	0.572555	Teff	stim
chr14	73762260	73767062	0.683567	0.942011	Teff	stim
chr14	75516693	75521514	0.670029	0.811545	Teff	stim
chr14	75535982	75540803	0.731078	0.674778	Teff	stim
chr14	75540804	75545625	0.588186	0.700794	Teff	stim
chr14	80954310	80958653	0.83798	2.87074	Teff	stim
chr14	81469437	81472918	1.08776	2.34026	Teff	stim
chr14	81472919	81476401	1.63154	2.08816	Teff	stim
chr14	89272714	89276820	1.07547	0.731782	Teff	stim
chr14	89276821	89280927	0.923479	0.895349	Teff	stim
chr14	89427244	89430735	1.00901	1.57482	Teff	stim
chr14	91349413	91354116	1.19433	1.37465	Teff	stim
chr14	91368229	91372932	0.836058	0.793945	Teff	stim
chr14	91372933	91377636	1.05717	1.13362	Teff	stim
chr14	91410564	91415267	0.478972	0.590057	Teff	stim
chr14	91868312	91873120	0.737737	1.14624	Teff	stim
chr14	95518513	95523506	0.457232	0.806176	Teff	stim
chr14	97991998	97994795	-0.750789	-1.03706	Teff	stim
chr14	97994796	97997594	-0.958492	-1.78973	Teff	stim
chr14	98135263	98139726	-0.701692	-0.91571	Teff	stim
chr14	99186814	99191746	0.458147	1.04805	Teff	stim
chr14	99191747	99196679	0.582017	1.19718	Teff	stim
chr14	99211479	99216411	0.548453	1.0029	Teff	stim
chr14	99226278	99231209	0.533468	0.849536	Teff	stim
chr14	99231210	99236142	0.427147	0.818072	Teff	stim
chr14	99236143	99241075	0.617936	0.952229	Teff	stim
chr14	99241076	99246008	0.459247	0.694478	Teff	stim
chr14	99246009	99250941	0.465164	1.01385	Teff	stim
chr14	99250942	99255874	0.530361	1.16086	Teff	stim
chr14	99255875	99260807	0.458236	0.972968	Teff	stim
chr14	100061401	100066301	0.356265	0.598447	Teff	stim
chr14	101874054	101878082	0.92475	0.776177	Teff	stim
chr14	102819782	102824217	0.759626	0.825325	Teff	stim
chr15	31323437	31328300	-0.729728	-0.510678	Teff	stim
chr15	34330978	34334944	0.768843	1.02262	Teff	stim
chr15	34396080	34399685	0.886612	1.03548	Teff	stim
chr15	34399686	34403291	1.21149	1.13437	Teff	stim
chr15	34403292	34406898	0.911403	0.992605	Teff	stim
chr15	34542191	34545848	1.0866	1.01409	Teff	stim
chr15	34545849	34549507	0.905283	1.28139	Teff	stim
chr15	38691475	38696216	0.673847	1.31141	Teff	stim
chr15	40047312	40050868	1.20542	1.42985	Teff	stim
chr15	40097346	40101622	0.677664	1.25649	Teff	stim
chr15	40101623	40105899	0.811494	1.60703	Teff	stim
chr15	41935627	41939865	0.622447	0.926953	Teff	stim
chr15	50103554	50107479	1.69871	1.15106	Teff	stim
chr15	50107480	50111406	1.3091	0.677907	Teff	stim
chr15	50117105	50120686	0.785555	0.698612	Teff	stim
chr15	50132721	50135815	1.09012	0.870945	Teff	stim
chr15	50260206	50264066	0.951073	0.593433	Teff	stim
chr15	51980336	51983875	1.22081	1.62284	Teff	stim
chr15	52003249	52007390	1.82219	1.97114	Teff	stim
chr15	52007391	52011532	2.05608	2.5738	Teff	stim
chr15	52011533	52015674	1.70534	2.28216	Teff	stim
chr15	52377479	52380968	1.01354	1.20104	Teff	stim
chr15	55217333	55222062	0.789872	0.976752	Teff	stim
chr15	58354629	58358646	-1.24423	-1.26145	Teff	stim
chr15	60541456	60545872	0.747493	0.780835	Teff	stim
chr15	60545873	60550289	0.689408	1.03725	Teff	stim
chr15	60570692	60575306	0.631843	0.43629	Teff	stim
chr15	60579922	60584536	1.15497	1.68485	Teff	stim
chr15	60695536	60698361	1.63578	2.90608	Teff	stim
chr15	60699377	60702912	1.12306	1.60395	Teff	stim
chr15	60718554	60723128	1.03013	1.92859	Teff	stim
chr15	60798892	60802564	1.20692	1.57856	Teff	stim
chr15	63191431	63195429	0.595647	1.69709	Teff	stim
chr15	63195430	63199428	1.41724	1.76186	Teff	stim
chr15	63496877	63500977	0.808188	0.927265	Teff	stim
chr15	63858663	63861421	-1.30279	-1.28846	Teff	stim
chr15	67072336	67077120	1.24912	1.2636	Teff	stim
chr15	67077121	67081905	1.01704	1.2436	Teff	stim
chr15	67081906	67086690	1.30131	1.87094	Teff	stim
chr15	67086691	67091475	1.13965	1.698	Teff	stim
chr15	67091476	67096260	0.990527	1.33923	Teff	stim
chr15	67096261	67101046	1.06512	1.2969	Teff	stim
chr15	67101047	67105831	1.12845	1.50324	Teff	stim
chr15	67110617	67115401	0.990339	0.89098	Teff	stim
chr15	67115402	67120186	0.988628	0.901849	Teff	stim
chr15	67120187	67124971	0.752566	0.445502	Teff	stim
chr15	67134542	67139327	0.728759	0.570947	Teff	stim
chr15	67144271	67147991	0.904467	0.839082	Teff	stim
chr15	67147992	67151712	1.20217	0.704678	Teff	stim
chr15	74389599	74392195	-1.06301	-1.63818	Teff	stim
chr15	74839491	74844303	-0.825022	-1.09649	Teff	stim
chr15	78031210	78036038	1.15064	1.1173	Teff	stim
chr15	78036039	78040867	0.708605	1.03687	Teff	stim
chr15	78045698	78050526	0.594838	1.15518	Teff	stim
chr15	78050527	78055356	0.797275	0.824721	Teff	stim
chr15	78060186	78065014	0.904883	0.896368	Teff	stim
chr15	78065015	78069844	0.773457	0.608046	Teff	stim
chr15	79964134	79968274	0.899782	1.29436	Teff	stim
chr15	81284566	81288284	-1.26586	-1.11237	Teff	stim
chr15	84758329	84761844	0.755692	0.840352	Teff	stim
chr15	85314093	85317142	1.11392	1.815	Teff	stim
chr15	85317143	85320193	1.2441	2.11327	Teff	stim
chr15	85702588	85707028	0.683491	1.13127	Teff	stim
chr15	85707029	85711470	0.821726	0.959396	Teff	stim
chr15	90417953	90422543	0.725598	1.02978	Teff	stim
chr15	90871479	90875399	-0.661219	-1.08152	Teff	stim
chr15	90875400	90879321	-0.98955	-1.18337	Teff	stim
chr15	94285955	94289581	1.15707	1.05453	Teff	stim
chr15	94296091	94298956	1.11997	1.56844	Teff	stim
chr15	94303174	94305886	1.1801	0.916328	Teff	stim
chr15	99805004	99809189	-0.683685	-0.642616	Teff	stim
chr15	101195337	101199447	0.805282	0.687563	Teff	stim
chr15	101199448	101203558	0.821003	0.970254	Teff	stim
chr15	101238492	101242298	1.21118	1.5356	Teff	stim
chr15	101242299	101246105	1.04125	1.41779	Teff	stim
chr15	101246106	101249912	1.13006	1.19962	Teff	stim
chr16	3213778	3217098	-1.5377	-1.60575	Teff	stim
chr16	4306277	4308389	-0.893859	-1.05567	Teff	stim
chr16	10866474	10870435	1.25931	1.6592	Teff	stim
chr16	10870436	10874397	1.17392	1.83663	Teff	stim
chr16	10874398	10878359	1.11235	1.48107	Teff	stim
chr16	11070159	11075031	-0.591993	-1.44642	Teff	stim
chr16	11731001	11735722	1.33259	1.6932	Teff	stim
chr16	11778728	11783384	0.441373	1.03903	Teff	stim
chr16	12536838	12541315	0.72242	0.68445	Teff	stim
chr16	15640683	15645296	-0.641057	-0.657184	Teff	stim
chr16	15956226	15960390	0.591986	0.975129	Teff	stim
chr16	17343283	17346758	0.690188	1.50068	Teff	stim
chr16	19117007	19120866	1.19476	1.32434	Teff	stim
chr16	19129677	19132525	1.0216	1.09249	Teff	stim
chr16	20871548	20875965	1.25212	1.57841	Teff	stim
chr16	20907009	20910949	0.822933	0.726254	Teff	stim
chr16	20910950	20914890	1.07041	1.12796	Teff	stim
chr16	21502579	21507466	0.725077	0.855468	Teff	stim
chr16	22533328	22536508	-1.3333	-2.10432	Teff	stim
chr16	27323699	27327733	0.716458	0.575477	Teff	stim
chr16	27423971	27427756	1.02252	0.656381	Teff	stim
chr16	28184892	28189475	0.868679	1.3377	Teff	stim
chr16	28189476	28194059	0.537097	0.539887	Teff	stim
chr16	28308800	28312856	-1.30876	-2.13556	Teff	stim
chr16	33335928	33340033	-1.80478	-2.22362	Teff	stim
chr16	50683669	50687700	0.591725	0.880732	Teff	stim
chr16	56937935	56941899	0.731128	0.848308	Teff	stim
chr16	56941900	56945865	0.65448	1.00512	Teff	stim
chr16	57010411	57015378	0.7067	0.74242	Teff	stim
chr16	57126528	57130113	-1.55707	-1.72474	Teff	stim
chr16	57609764	57613330	0.809743	1.13843	Teff	stim
chr16	68059787	68063455	-1.04667	-2.16129	Teff	stim
chr16	68755119	68759140	0.931436	2.49725	Teff	stim
chr16	68763163	68767184	1.19642	3.22281	Teff	stim
chr16	70426836	70429475	1.02895	0.997664	Teff	stim
chr16	75009825	75014166	1.13886	0.796284	Teff	stim
chr16	75070303	75074928	0.99634	1.18491	Teff	stim
chr16	75074929	75079554	0.882244	1.10709	Teff	stim
chr16	75097476	75101537	0.592163	0.543451	Teff	stim
chr16	75105599	75109660	0.556509	0.629353	Teff	stim
chr16	78895688	78899922	0.664295	0.594145	Teff	stim
chr16	79275172	79280008	0.599994	0.57399	Teff	stim
chr16	79280009	79284844	0.771263	1.00589	Teff	stim
chr16	80582712	80586806	0.994089	2.27824	Teff	stim
chr16	82652468	82655992	0.731671	1.45637	Teff	stim
chr16	84517865	84521300	-1.15469	-1.18974	Teff	stim
chr16	84596048	84600600	0.549924	0.66339	Teff	stim
chr16	84600601	84605153	0.533736	0.66033	Teff	stim
chr16	88805646	88809769	-1.15467	-1.19568	Teff	stim
chr16	88809770	88813893	-0.646886	-0.974008	Teff	stim
chr16	89356768	89360202	0.930022	1.15755	Teff	stim
chr16	89360203	89363637	0.999152	0.672219	Teff	stim
chr16	89699730	89702478	-1.18495	-0.923404	Teff	stim
chr17	1867775	1872346	0.749546	1.69956	Teff	stim
chr17	1872347	1876918	0.624348	1.54159	Teff	stim
chr17	3706984	3711072	1.06464	1.73816	Teff	stim
chr17	3711073	3715161	1.26363	1.75563	Teff	stim
chr17	3803806	3806639	-1.27913	-1.56798	Teff	stim
chr17	3962595	3966143	-0.674516	-0.902984	Teff	stim
chr17	8938229	8943058	0.74195	1.36894	Teff	stim
chr17	8947889	8952718	0.818226	1.73077	Teff	stim
chr17	8952719	8957548	1.26146	1.79792	Teff	stim
chr17	8957549	8962378	1.19992	1.09766	Teff	stim
chr17	14117745	14121575	0.724272	0.940387	Teff	stim
chr17	14189035	14193596	0.708219	0.874983	Teff	stim
chr17	14193597	14198159	0.833987	1.28021	Teff	stim
chr17	14198160	14202721	0.911757	1.0112	Teff	stim
chr17	14301659	14305074	-0.938301	-1.04593	Teff	stim
chr17	17180513	17184560	0.646767	0.73721	Teff	stim
chr17	27462364	27466707	1.04959	0.801759	Teff	stim
chr17	27466708	27471052	1.02684	1.25587	Teff	stim
chr17	27471053	27475397	0.813509	0.863061	Teff	stim
chr17	27475398	27479742	1.34884	0.859756	Teff	stim
chr17	27539690	27544267	1.00543	0.706055	Teff	stim
chr17	27544268	27548846	1.08576	1.43313	Teff	stim
chr17	27577578	27582494	0.75825	0.542743	Teff	stim
chr17	27615214	27619044	0.938167	1.82177	Teff	stim
chr17	29702876	29706320	0.731154	0.732665	Teff	stim
chr17	31486689	31490795	-1.22051	-0.932573	Teff	stim
chr17	32327629	32330599	1.57942	1.72549	Teff	stim
chr17	34375631	34379785	1.5932	2.36897	Teff	stim
chr17	34379786	34383940	1.64022	2.53741	Teff	stim
chr17	34383941	34388095	1.57361	2.27528	Teff	stim
chr17	34388096	34392250	1.25856	1.79745	Teff	stim
chr17	35047850	35051605	0.767042	0.64442	Teff	stim
chr17	35063833	35067603	1.07954	1.91687	Teff	stim
chr17	35074156	35076686	1.55982	1.33632	Teff	stim
chr17	35077099	35081813	1.22642	1.64792	Teff	stim
chr17	35081814	35086528	0.70481	1.22677	Teff	stim
chr17	35213319	35217408	1.14569	2.12609	Teff	stim
chr17	35539243	35543853	0.474024	0.633754	Teff	stim
chr17	39751635	39756292	0.762683	1.24449	Teff	stim
chr17	39756293	39760951	1.26567	2.28665	Teff	stim
chr17	39765610	39770268	1.28173	2.11066	Teff	stim
chr17	39770269	39774926	1.99626	2.94671	Teff	stim
chr17	39774927	39779585	1.5707	2.42855	Teff	stim
chr17	39779586	39784244	1.10096	1.62506	Teff	stim
chr17	39787636	39792496	1.59414	2.26698	Teff	stim
chr17	39792497	39797358	1.87055	2.96259	Teff	stim
chr17	39859436	39864394	1.05775	1.13553	Teff	stim
chr17	39864395	39869354	1.03215	1.47512	Teff	stim
chr17	39920345	39925072	1.06858	1.68525	Teff	stim
chr17	40594521	40599322	0.500336	1.16983	Teff	stim
chr17	40599323	40604125	0.647414	0.891436	Teff	stim
chr17	40604126	40608927	0.579124	0.822049	Teff	stim
chr17	40608928	40613730	0.759109	1.02712	Teff	stim
chr17	41867167	41871474	-1.59291	-2.09667	Teff	stim
chr17	42335956	42340711	0.752478	0.852934	Teff	stim
chr17	42376960	42381782	0.719519	1.14945	Teff	stim
chr17	42391725	42395419	0.959453	0.950464	Teff	stim
chr17	45218179	45222854	-0.593515	-0.827909	Teff	stim
chr17	45304326	45309203	0.547223	0.665399	Teff	stim
chr17	45309204	45314081	0.420112	0.593373	Teff	stim
chr17	47718018	47721856	0.517697	0.56719	Teff	stim
chr17	57459576	57463996	0.795651	0.580277	Teff	stim
chr17	59836447	59841146	-0.499589	-0.393874	Teff	stim
chr17	63700554	63704367	-0.587025	-0.507158	Teff	stim
chr17	64022328	64026599	0.672281	1.24903	Teff	stim
chr17	64144548	64148238	-0.747381	-0.82527	Teff	stim
chr17	64968557	64973334	0.976186	1.7138	Teff	stim
chr17	64973335	64978112	0.503829	0.426022	Teff	stim
chr17	64981290	64984564	0.933603	1.72449	Teff	stim
chr17	64984565	64987840	0.621538	0.820845	Teff	stim
chr17	65175103	65179619	0.801492	1.3896	Teff	stim
chr17	65179620	65184136	1.02794	1.79238	Teff	stim
chr17	66364213	66368279	0.95456	0.848922	Teff	stim
chr17	66396910	66401071	0.876865	1.69578	Teff	stim
chr17	66401072	66405234	0.976775	2.24164	Teff	stim
chr17	66505884	66509685	0.994527	1.08453	Teff	stim
chr17	66509686	66513488	1.20939	1.10886	Teff	stim
chr17	67388164	67391037	0.973796	1.14094	Teff	stim
chr17	67391038	67393912	1.13062	0.991603	Teff	stim
chr17	67420318	67423697	1.17946	1.52259	Teff	stim
chr17	67437423	67441194	0.74501	0.890765	Teff	stim
chr17	68182967	68186343	1.14167	1.7514	Teff	stim
chr17	68233815	68238104	0.770932	0.956799	Teff	stim
chr17	68238105	68242395	0.558428	1.50632	Teff	stim
chr17	75295640	75299925	0.430177	0.412482	Teff	stim
chr17	75690200	75693462	-1.13906	-1.68927	Teff	stim
chr17	78258917	78263408	0.633343	1.26002	Teff	stim
chr17	78341256	78343755	1.51815	1.28191	Teff	stim
chr17	78351593	78355095	1.03539	1.13804	Teff	stim
chr17	78380959	78385266	0.53658	0.651832	Teff	stim
chr17	78412882	78416917	0.632908	0.581514	Teff	stim
chr17	78707678	78712071	0.870996	0.611322	Teff	stim
chr17	78744856	78749535	0.645269	0.771425	Teff	stim
chr17	78749536	78754214	0.613258	0.589885	Teff	stim
chr17	78754215	78758894	0.583851	0.796203	Teff	stim
chr17	78758895	78763573	0.512953	0.606944	Teff	stim
chr17	80255711	80259944	0.697928	0.618816	Teff	stim
chr17	80661999	80665940	0.68755	1.0413	Teff	stim
chr17	80674154	80677684	1.15394	1.18606	Teff	stim
chr17	80761343	80765285	0.895967	1.31051	Teff	stim
chr17	80771919	80776418	0.853455	1.36589	Teff	stim
chr17	80776419	80780918	1.08321	0.910988	Teff	stim
chr17	80780919	80785419	1.22332	1.86301	Teff	stim
chr17	80785420	80789919	1.32011	1.73285	Teff	stim
chr17	80789920	80794420	1.29985	1.88375	Teff	stim
chr17	80830407	80833215	0.949638	1.20928	Teff	stim
chr17	80853524	80857045	0.84083	0.690569	Teff	stim
chr17	80857046	80860567	0.851462	0.974344	Teff	stim
chr17	80860568	80864090	0.947229	1.01757	Teff	stim
chr17	80866998	80871659	1.03204	0.924564	Teff	stim
chr17	80876322	80880984	0.767162	1.40596	Teff	stim
chr17	80886928	80890877	0.896058	1.09269	Teff	stim
chr17	80890878	80894827	0.675295	0.946243	Teff	stim
chr17	81700857	81705048	-0.9572	-1.0581	Teff	stim
chr17	82020872	82025640	-0.747751	-0.986656	Teff	stim
chr17	82104187	82108530	-0.710374	-0.560527	Teff	stim
chr18	2958337	2963331	0.557546	0.738153	Teff	stim
chr18	9103514	9108472	-0.786497	-0.553349	Teff	stim
chr18	12834535	12838747	0.951458	1.79295	Teff	stim
chr18	12838748	12842960	0.975298	1.48885	Teff	stim
chr18	13564062	13568501	0.752054	0.553558	Teff	stim
chr18	13609721	13614587	0.380603	0.581921	Teff	stim
chr18	23996710	24000828	0.957979	1.71909	Teff	stim
chr18	24011268	24015499	1.17909	2.18385	Teff	stim
chr18	24015500	24019731	1.0008	1.68169	Teff	stim
chr18	24048712	24052981	1.38903	1.12048	Teff	stim
chr18	32039005	32043981	0.528395	0.829313	Teff	stim
chr18	32047539	32051677	0.746878	0.896123	Teff	stim
chr18	48921245	48925160	0.783332	0.794486	Teff	stim
chr18	51167017	51170743	1.00771	1.5514	Teff	stim
chr18	51170744	51174470	1.1865	1.49008	Teff	stim
chr18	51190657	51195056	0.823939	1.12042	Teff	stim
chr18	54146082	54149436	0.880141	1.47033	Teff	stim
chr18	54149437	54152791	0.975835	2.00303	Teff	stim
chr18	55247778	55252414	1.15523	1.72455	Teff	stim
chr18	58692393	58696428	1.36334	2.62899	Teff	stim
chr18	58696429	58700464	1.34054	3.08501	Teff	stim
chr18	59902460	59907022	0.958897	1.98884	Teff	stim
chr18	59925388	59929741	1.35019	1.73358	Teff	stim
chr18	63152829	63156996	0.46617	0.504682	Teff	stim
chr18	63156997	63161163	0.533857	0.927408	Teff	stim
chr18	63161164	63165331	0.563415	0.505107	Teff	stim
chr18	63202331	63206567	0.648203	0.853483	Teff	stim
chr18	63206568	63210803	0.516587	0.606883	Teff	stim
chr18	63210804	63215039	0.635519	0.736923	Teff	stim
chr18	63215040	63219276	0.643623	1.17581	Teff	stim
chr18	63252534	63255875	0.931254	0.931281	Teff	stim
chr18	63296698	63301196	1.16295	1.40991	Teff	stim
chr18	63301197	63305695	1.21812	1.12244	Teff	stim
chr18	69882043	69885725	1.17609	1.2308	Teff	stim
chr18	69885726	69889409	1.25471	1.86097	Teff	stim
chr18	69889410	69893093	1.58679	1.55917	Teff	stim
chr18	69894445	69897574	1.46418	2.13053	Teff	stim
chr18	69897575	69900704	1.53355	1.95851	Teff	stim
chr18	69935047	69939346	0.824919	1.39038	Teff	stim
chr18	69943647	69947946	0.815811	1.14655	Teff	stim
chr18	69947947	69952246	0.920019	1.67469	Teff	stim
chr18	69952247	69956546	0.80507	1.05301	Teff	stim
chr18	69956547	69960846	0.820715	1.51161	Teff	stim
chr18	69978376	69982942	1.99187	2.58979	Teff	stim
chr18	74993383	74996787	1.00393	2.3196	Teff	stim
chr18	77055645	77060149	1.05846	0.821135	Teff	stim
chr18	77060150	77064654	1.14587	1.70031	Teff	stim
chr18	77064655	77069159	1.38036	2.12288	Teff	stim
chr18	77069160	77073664	1.45271	1.43457	Teff	stim
chr18	77097409	77101849	1.37416	1.70263	Teff	stim
chr18	77101850	77106289	1.41222	1.59195	Teff	stim
chr18	77106290	77110730	0.913754	0.793642	Teff	stim
chr18	77121102	77126053	0.749336	0.820313	Teff	stim
chr18	77126054	77131006	0.748232	0.958101	Teff	stim
chr19	2086727	2090956	0.620088	0.552051	Teff	stim
chr19	3152495	3155896	0.539082	0.69674	Teff	stim
chr19	3737651	3740398	-2.33309	-2.46315	Teff	stim
chr19	9855905	9859389	-1.18268	-1.3955	Teff	stim
chr19	10418969	10423614	-1.10734	-1.76297	Teff	stim
chr19	10601793	10604369	-0.570169	-0.493418	Teff	stim
chr19	11091396	11095631	0.733107	1.09477	Teff	stim
chr19	13114722	13118711	-0.82537	-0.996926	Teff	stim
chr19	18291464	18296111	-0.456255	-0.725287	Teff	stim
chr19	18586922	18590200	-0.708058	-0.826209	Teff	stim
chr19	35712696	35716559	-0.510434	-0.481982	Teff	stim
chr19	35716560	35720423	-0.621519	-0.562966	Teff	stim
chr19	38314177	38318095	-1.11486	-0.623274	Teff	stim
chr19	38837787	38841425	-1.12781	-2.19853	Teff	stim
chr19	39678284	39681273	0.942504	1.45771	Teff	stim
chr19	40612223	40615574	-0.716512	-0.871183	Teff	stim
chr19	41883330	41888182	-0.512093	-0.80295	Teff	stim
chr19	46614089	46618152	-0.949873	-0.967989	Teff	stim
chr19	46618153	46622216	-0.9172	-0.875021	Teff	stim
chr19	46622217	46626280	-1.03831	-1.29743	Teff	stim
chr19	51365604	51369484	-0.541711	-0.741475	Teff	stim
chr2	7466210	7469889	-0.70327	-0.982826	Teff	stim
chr2	7515883	7519401	-0.80882	-2.20022	Teff	stim
chr2	7670648	7674288	-1.10204	-1.52428	Teff	stim
chr2	7724529	7728092	-0.626375	-1.20402	Teff	stim
chr2	8538989	8543257	0.519077	1.00169	Teff	stim
chr2	8682367	8686136	-0.875176	-0.601767	Teff	stim
chr2	9593923	9597638	0.704904	0.77853	Teff	stim
chr2	11746651	11750984	0.65618	0.834288	Teff	stim
chr2	11750985	11755317	0.827015	0.767361	Teff	stim
chr2	24575114	24578709	0.8498	1.42387	Teff	stim
chr2	25284434	25288828	-0.811389	-0.859978	Teff	stim
chr2	25339658	25343239	-1.14761	-0.803909	Teff	stim
chr2	27954757	27959113	0.972045	0.896769	Teff	stim
chr2	27959114	27963471	0.785367	1.10567	Teff	stim
chr2	38654252	38659162	0.778999	0.88741	Teff	stim
chr2	38659163	38664073	0.622843	0.677806	Teff	stim
chr2	38722655	38726595	0.766437	0.769308	Teff	stim
chr2	39125432	39130271	1.06234	2.85102	Teff	stim
chr2	39135111	39139950	2.08977	2.68957	Teff	stim
chr2	39139951	39144790	1.05794	2.0449	Teff	stim
chr2	39210573	39214700	1.38912	1.70958	Teff	stim
chr2	39214701	39218828	1.41087	2.33517	Teff	stim
chr2	39218829	39222956	1.30255	1.97351	Teff	stim
chr2	39222991	39226301	1.68426	2.21892	Teff	stim
chr2	39226302	39229612	1.70973	2.01161	Teff	stim
chr2	39934933	39938124	1.10495	1.17353	Teff	stim
chr2	43166889	43171698	-0.971864	-1.18232	Teff	stim
chr2	43558321	43563149	1.31898	0.912644	Teff	stim
chr2	46018024	46021643	0.720881	0.496091	Teff	stim
chr2	48446077	48450970	0.765679	1.37468	Teff	stim
chr2	54570585	54575154	0.641638	1.2067	Teff	stim
chr2	54575155	54579724	0.735412	0.948293	Teff	stim
chr2	64201723	64205642	1.04692	1.43453	Teff	stim
chr2	64213484	64217404	1.20609	1.63279	Teff	stim
chr2	64725643	64729337	1.24673	2.49503	Teff	stim
chr2	64729338	64733032	1.19465	2.36761	Teff	stim
chr2	64735283	64740195	1.01038	2.42955	Teff	stim
chr2	68717933	68721943	1.30703	2.59846	Teff	stim
chr2	68736658	68741642	0.649189	0.760018	Teff	stim
chr2	68741643	68746627	1.01879	1.24036	Teff	stim
chr2	68762779	68767194	0.541367	0.898294	Teff	stim
chr2	68767195	68771610	0.781642	1.15821	Teff	stim
chr2	68826484	68830178	1.00762	1.51177	Teff	stim
chr2	68830179	68833874	1.08726	1.6095	Teff	stim
chr2	69626518	69630324	1.0073	0.665153	Teff	stim
chr2	69646102	69650316	0.782884	1.24348	Teff	stim
chr2	70087432	70092190	-0.523323	-0.380673	Teff	stim
chr2	84970494	84974666	-0.619668	-0.585469	Teff	stim
chr2	85680114	85682721	-1.32731	-2.01345	Teff	stim
chr2	96140118	96144067	-0.921816	-0.791952	Teff	stim
chr2	96337919	96342665	0.584859	0.554175	Teff	stim
chr2	96486968	96491135	0.943467	1.48944	Teff	stim
chr2	96524826	96528970	0.406791	0.344008	Teff	stim
chr2	96537261	96541405	-0.909844	-0.999546	Teff	stim
chr2	98453495	98458334	0.745323	0.870511	Teff	stim
chr2	98458335	98463174	0.900691	1.13624	Teff	stim
chr2	98463175	98468015	0.768559	1.01857	Teff	stim
chr2	98468016	98472855	1.33175	1.32751	Teff	stim
chr2	98472856	98477695	1.2436	1.32331	Teff	stim
chr2	98477696	98482535	0.915136	1.08748	Teff	stim
chr2	98482536	98487376	1.2472	1.08989	Teff	stim
chr2	98756280	98760860	0.854409	1.35891	Teff	stim
chr2	98765443	98770024	0.70609	0.911262	Teff	stim
chr2	102255534	102258200	1.84114	2.88052	Teff	stim
chr2	102302831	102306539	1.70846	2.30839	Teff	stim
chr2	102354728	102358766	0.773819	1.03444	Teff	stim
chr2	102415467	102419545	1.35223	3.16678	Teff	stim
chr2	105751580	105756499	0.694691	0.647469	Teff	stim
chr2	105756500	105761420	0.629655	0.488315	Teff	stim
chr2	105795866	105800786	0.813581	0.736216	Teff	stim
chr2	106136698	106140928	0.548966	0.985137	Teff	stim
chr2	108611931	108616849	0.684635	0.610386	Teff	stim
chr2	108648107	108651809	0.700196	0.971709	Teff	stim
chr2	108651810	108655512	0.65028	0.919197	Teff	stim
chr2	111506564	111511403	0.881169	1.439	Teff	stim
chr2	111527270	111532207	2.05706	2.84384	Teff	stim
chr2	111532208	111537145	1.76038	2.57887	Teff	stim
chr2	112185197	112190128	-1.05581	-1.14599	Teff	stim
chr2	113102008	113105830	-0.888951	-1.3406	Teff	stim
chr2	113884298	113888358	0.64164	0.645483	Teff	stim
chr2	127640477	127644045	-1.30591	-1.48213	Teff	stim
chr2	136045801	136049699	0.615348	1.07571	Teff	stim
chr2	136049700	136053599	0.901162	1.42826	Teff	stim
chr2	136053600	136057498	0.982014	1.63782	Teff	stim
chr2	136057499	136061398	1.04559	1.95648	Teff	stim
chr2	143254909	143259552	0.972817	2.25275	Teff	stim
[truncated: 1,031 more rows]
