# Supplementary material for: Central control of dynamic gene circuits governs T cell rest and activation
Source: Nature. 2024 Dec 11;637(8047):930–9. doi: 10.1038/s41586-024-08314-y (PMC11754113; doi:10.1038/s41586-024-08314-y)
Supplement: Supplementary file 15 — Source Data Extended Data Fig. 8 [file 41586_2024_8314_MOESM15_ESM.xlsx]

## Sheet: Extended_fig8a_h3k4me1_volcano
id	log2FoldChange	padj	cell_type	stimulation	target	Gene.name	category
1	0.415637	0.906914	Teff	Resting	H3K4me1	SAMD11	Not significant
2	-0.786112	0.471781	Teff	Resting	H3K4me1	SAMD11	Not significant
3	-0.508977	0.775466	Teff	Resting	H3K4me1	SAMD11	Not significant
4	-0.707555	0.677718	Teff	Resting	H3K4me1	SAMD11	Not significant
5	1.10428	0.386298	Teff	Resting	H3K4me1	SAMD11	Not significant
6	-0.287242	0.540303	Teff	Resting	H3K4me1	SAMD11	Not significant
7	-1.01353	0.580353	Teff	Resting	H3K4me1	SAMD11	Not significant
8	-0.218244	0.978774	Teff	Resting	H3K4me1	SAMD11	Not significant
9	-0.758562	0.711885	Teff	Resting	H3K4me1	SAMD11	Not significant
10	0.363087	0.960857	Teff	Resting	H3K4me1	SAMD11	Not significant
11	1.72403	0.206456	Teff	Resting	H3K4me1	SAMD11	Not significant
12	0.448694	0.773319	Teff	Resting	H3K4me1	SAMD11	Not significant
13	0.088892	0.969907	Teff	Resting	H3K4me1	SAMD11	Not significant
14	-0.464629	0.92233	Teff	Resting	H3K4me1	NOC2L	Not significant
15	-0.6828	0.814698	Teff	Resting	H3K4me1	KLHL17	Not significant
16	-0.725697	0.854778	Teff	Resting	H3K4me1	KLHL17	Not significant
17	0.364834	0.845004	Teff	Resting	H3K4me1	PLEKHN1	Not significant
18	0.444061	0.869043	Teff	Resting	H3K4me1	PERM1	Not significant
19	0.138687	0.97789	Teff	Resting	H3K4me1	HES4	Not significant
20	-0.254504	0.961231	Teff	Resting	H3K4me1	HES4	Not significant
21	-0.0886078	0.969907	Teff	Resting	H3K4me1	HES4	Not significant
22	0.728757	0.299578	Teff	Resting	H3K4me1	ISG15	Not significant
23	-0.176378	0.943013	Teff	Resting	H3K4me1	ISG15	Not significant
24	-0.336638	0.962879	Teff	Resting	H3K4me1	AGRN	Not significant
25	0.477953	0.937055	Teff	Resting	H3K4me1	AGRN	Not significant
26	-0.567177	0.831402	Teff	Resting	H3K4me1	AGRN	Not significant
27	-0.165594	0.987774	Teff	Resting	H3K4me1	AGRN	Not significant
28	0.00666999	0.999412	Teff	Resting	H3K4me1	AGRN	Not significant
29	0.731987	0.128353	Teff	Resting	H3K4me1	AGRN	Not significant
30	0.0831099	0.946852	Teff	Resting	H3K4me1	RNF223	Not significant
31	-0.37039	0.989254	Teff	Resting	H3K4me1	RNF223	Not significant
32	0.325766	0.851969	Teff	Resting	H3K4me1	RNF223	Not significant
33	-0.824511	0.71939	Teff	Resting	H3K4me1	C1orf159	Not significant
34	-0.302098	0.890934	Teff	Resting	H3K4me1	C1orf159	Not significant
35	-1.11976	0.680244	Teff	Resting	H3K4me1	C1orf159	Not significant
36	-0.79769	0.858643	Teff	Resting	H3K4me1	C1orf159	Not significant
37	-0.652829	0.833161	Teff	Resting	H3K4me1	C1orf159	Not significant
38	-0.0845297	0.965722	Teff	Resting	H3K4me1	C1orf159	Not significant
39	-0.0493831	0.987288	Teff	Resting	H3K4me1	C1orf159	Not significant
40	0.686124	0.626083	Teff	Resting	H3K4me1	TTLL10	Not significant
41	-0.556408	0.555131	Teff	Resting	H3K4me1	TTLL10	Not significant
42	0.460715	0.822931	Teff	Resting	H3K4me1	TNFRSF18	Not significant
43	1.51554	0.630309	Teff	Resting	H3K4me1	TNFRSF18	Not significant
44	0.0207238	0.98744	Teff	Resting	H3K4me1	TNFRSF18	Not significant
45	0.0712271	0.986142	Teff	Resting	H3K4me1	SDF4	Not significant
46	-0.958653	0.721459	Teff	Resting	H3K4me1	B3GALT6	Not significant
47	-2.68538	0.256228	Teff	Resting	H3K4me1	B3GALT6	Not significant
48	-0.0089685	0.998732	Teff	Resting	H3K4me1	C1QTNF12	Not significant
49	-0.995261	0.488906	Teff	Resting	H3K4me1	UBE2J2	Not significant
50	-0.62836	0.447476	Teff	Resting	H3K4me1	UBE2J2	Not significant
51	-0.0211151	0.993678	Teff	Resting	H3K4me1	ACAP3	Not significant
52	-1.31869	0.363252	Teff	Resting	H3K4me1	PUSL1	Not significant
53	-0.305553	0.935159	Teff	Resting	H3K4me1	INTS11	Not significant
54	-0.210159	0.933366	Teff	Resting	H3K4me1	CPTP	Not significant
55	-0.479845	0.808551	Teff	Resting	H3K4me1	DVL1	Not significant
56	-0.707584	0.552685	Teff	Resting	H3K4me1	MXRA8	Not significant
57	-1.21963	0.00938713	Teff	Resting	H3K4me1	MXRA8	Significant- No high confidence peak
58	-0.105396	0.944287	Teff	Resting	H3K4me1	AURKAIP1	Not significant
59	-0.279693	0.918854	Teff	Resting	H3K4me1	CCNL2	Not significant
60	0.0264435	0.997158	Teff	Resting	H3K4me1	CCNL2	Not significant
61	1.31287	0.603522	Teff	Resting	H3K4me1	ANKRD65	Not significant
62	0.786383	0.850736	Teff	Resting	H3K4me1	TMEM88B	Not significant
63	-0.257105	0.938781	Teff	Resting	H3K4me1	VWA1	Not significant
64	0.36771	0.930359	Teff	Resting	H3K4me1	ATAD3B	Not significant
65	-0.769222	0.615289	Teff	Resting	H3K4me1	ATAD3B	Not significant
66	-0.343043	0.892919	Teff	Resting	H3K4me1	ATAD3A	Not significant
67	-0.530124	0.819898	Teff	Resting	H3K4me1	ATAD3A	Not significant
68	2.71865	0.664061	Teff	Resting	H3K4me1	TMEM240	Not significant
69	-0.39655	0.922607	Teff	Resting	H3K4me1	SSU72	Not significant
70	-0.660135	0.939933	Teff	Resting	H3K4me1	FNDC10	Not significant
71	-0.361405	0.954511	Teff	Resting	H3K4me1	FNDC10	Not significant
72	0.0105966	0.999132	Teff	Resting	H3K4me1	FNDC10	Not significant
73	-0.491164	0.872356	Teff	Resting	H3K4me1	MIB2	Not significant
74	-0.720572	0.71554	Teff	Resting	H3K4me1	MIB2	Not significant
75	0.0617772	0.989498	Teff	Resting	H3K4me1	MMP23B	Not significant
76	-0.0262878	0.998014	Teff	Resting	H3K4me1	MMP23B	Not significant
77	-0.056711	0.992703	Teff	Resting	H3K4me1	CDK11B	Not significant
78	-2.44989	0.0191273	Teff	Resting	H3K4me1	CDK11B	Significant- No high confidence peak
79	-0.638354	0.749917	Teff	Resting	H3K4me1	SLC35E2B	Not significant
80	-0.126619	0.948596	Teff	Resting	H3K4me1	SLC35E2B	Not significant
81	-0.383103	0.91092	Teff	Resting	H3K4me1	SLC35E2B	Not significant
82	-0.0984469	0.991312	Teff	Resting	H3K4me1	CDK11A	Not significant
83	-1.25591	0.00105024	Teff	Resting	H3K4me1	CDK11A	Significant- No high confidence peak
84	-0.0946485	0.983772	Teff	Resting	H3K4me1	CDK11A	Not significant
85	-0.608662	0.82418	Teff	Resting	H3K4me1	CDK11A	Not significant
86	-0.142987	0.825122	Teff	Resting	H3K4me1	NADK	Not significant
87	-0.0611952	0.97789	Teff	Resting	H3K4me1	NADK	Not significant
88	-0.369324	0.843268	Teff	Resting	H3K4me1	GNB1	Not significant
89	-0.718395	0.950537	Teff	Resting	H3K4me1	GNB1	Not significant
90	-0.904345	0.0659259	Teff	Resting	H3K4me1	GNB1	Not significant
91	-0.730563	0.802478	Teff	Resting	H3K4me1	GNB1	Not significant
92	-0.607889	0.295482	Teff	Resting	H3K4me1	GNB1	Not significant
93	0.795974	0.816175	Teff	Resting	H3K4me1	GNB1	Not significant
94	-0.447452	0.667783	Teff	Resting	H3K4me1	GNB1	Not significant
95	-0.393367	0.892919	Teff	Resting	H3K4me1	GNB1	Not significant
96	-0.38959	0.898314	Teff	Resting	H3K4me1	GNB1	Not significant
97	-1.20154	0.822659	Teff	Resting	H3K4me1	GNB1	Not significant
98	0.424904	0.935604	Teff	Resting	H3K4me1	TMEM52	Not significant
99	-0.124606	0.988471	Teff	Resting	H3K4me1	PRKCZ	Not significant
100	-0.71268	0.137852	Teff	Resting	H3K4me1	FAAP20	Not significant
101	-0.37807	0.759389	Teff	Resting	H3K4me1	FAAP20	Not significant
102	-0.593134	0.851339	Teff	Resting	H3K4me1	FAAP20	Not significant
103	-0.119116	0.962879	Teff	Resting	H3K4me1	FAAP20	Not significant
104	-1.03573	0.769041	Teff	Resting	H3K4me1	FAAP20	Not significant
105	0.212321	0.932746	Teff	Resting	H3K4me1	SKI	Not significant
106	0.116437	0.861352	Teff	Resting	H3K4me1	SKI	Not significant
107	0.325008	0.870231	Teff	Resting	H3K4me1	SKI	Not significant
108	-1.11379	0.854437	Teff	Resting	H3K4me1	SKI	Not significant
109	0.0437543	0.986345	Teff	Resting	H3K4me1	SKI	Not significant
110	0.511359	0.698547	Teff	Resting	H3K4me1	SKI	Not significant
111	0.30815	0.123148	Teff	Resting	H3K4me1	SKI	Not significant
112	-1.01175	0.00733209	Teff	Resting	H3K4me1	MORN1	Significant- No high confidence peak
113	-1.80483	0.137375	Teff	Resting	H3K4me1	MORN1	Not significant
114	-0.439863	0.906421	Teff	Resting	H3K4me1	MORN1	Not significant
115	-0.591196	0.625539	Teff	Resting	H3K4me1	RER1	Not significant
116	-0.103239	0.94615	Teff	Resting	H3K4me1	PEX10	Not significant
117	-0.671173	0.322183	Teff	Resting	H3K4me1	PLCH2	Not significant
118	0.176113	0.796039	Teff	Resting	H3K4me1	PANK4	Not significant
119	-0.169701	0.988233	Teff	Resting	H3K4me1	HES5	Not significant
120	0.41137	0.872393	Teff	Resting	H3K4me1	TNFRSF14	Not significant
121	0.225033	0.858325	Teff	Resting	H3K4me1	TNFRSF14	Not significant
122	0.507756	0.55788	Teff	Resting	H3K4me1	TNFRSF14	Not significant
123	-0.480945	0.717739	Teff	Resting	H3K4me1	TNFRSF14	Not significant
124	-0.0742017	0.947681	Teff	Resting	H3K4me1	PRXL2B	Not significant
125	-0.299933	0.92946	Teff	Resting	H3K4me1	PRXL2B	Not significant
126	-0.279352	0.928571	Teff	Resting	H3K4me1	MMEL1	Not significant
127	-0.383354	0.918212	Teff	Resting	H3K4me1	MEGF6	Not significant
128	-0.464221	0.821232	Teff	Resting	H3K4me1	MEGF6	Not significant
129	1.15765	0.779907	Teff	Resting	H3K4me1	MEGF6	Not significant
130	-0.748506	0.569279	Teff	Resting	H3K4me1	TPRG1L	Not significant
131	-0.958772	0.753484	Teff	Resting	H3K4me1	TPRG1L	Not significant
132	-0.704743	0.794262	Teff	Resting	H3K4me1	WRAP73	Not significant
133	0.0109681	0.999027	Teff	Resting	H3K4me1	TP73	Not significant
134	0.73715	0.560069	Teff	Resting	H3K4me1	TP73	Not significant
135	-0.371912	0.958619	Teff	Resting	H3K4me1	TP73	Not significant
136	1.37083	0.739387	Teff	Resting	H3K4me1	TP73	Not significant
137	1.03666	0.00335021	Teff	Resting	H3K4me1	TP73	Significant- No high confidence peak
138	1.00175	0.90733	Teff	Resting	H3K4me1	TP73	Not significant
139	-0.245144	0.944643	Teff	Resting	H3K4me1	CCDC27	Not significant
140	-0.581826	0.896556	Teff	Resting	H3K4me1	SMIM1	Not significant
141	-0.788257	0.935604	Teff	Resting	H3K4me1	SMIM1	Not significant
142	0.334474	0.891919	Teff	Resting	H3K4me1	LRRC47	Not significant
143	-0.350157	0.802956	Teff	Resting	H3K4me1	LRRC47	Not significant
144	-0.696962	0.917643	Teff	Resting	H3K4me1	LRRC47	Not significant
145	-0.328861	0.916727	Teff	Resting	H3K4me1	CEP104	Not significant
146	0.180594	0.966692	Teff	Resting	H3K4me1	CEP104	Not significant
147	0.386094	0.70431	Teff	Resting	H3K4me1	C1orf174	Not significant
148	-0.797353	0.788749	Teff	Resting	H3K4me1	C1orf174	Not significant
149	-0.216771	0.82218	Teff	Resting	H3K4me1	C1orf174	Not significant
150	-0.634872	0.891501	Teff	Resting	H3K4me1	C1orf174	Not significant
151	0.796919	0.64632	Teff	Resting	H3K4me1	C1orf174	Not significant
152	-0.9571	0.865184	Teff	Resting	H3K4me1	AJAP1	Not significant
153	0.0174795	0.999304	Teff	Resting	H3K4me1	AJAP1	Not significant
154	-0.868432	0.936129	Teff	Resting	H3K4me1	AJAP1	Not significant
155	-1.46057	0.0286585	Teff	Resting	H3K4me1	KCNAB2	Significant- No high confidence peak
156	-2.27005	6.85e-05	Teff	Resting	H3K4me1	KCNAB2	Significant- No high confidence peak
157	-0.951233	0.0270864	Teff	Resting	H3K4me1	KCNAB2	Significant- MED12 bound
158	1.41136	0.609084	Teff	Resting	H3K4me1	KCNAB2	Not significant
159	-1.29724	0.578309	Teff	Resting	H3K4me1	KCNAB2	Not significant
160	0.147307	0.981895	Teff	Resting	H3K4me1	KCNAB2	Not significant
161	-0.484594	0.952599	Teff	Resting	H3K4me1	KCNAB2	Not significant
162	0.0108636	0.997878	Teff	Resting	H3K4me1	KCNAB2	Not significant
163	0.0160484	0.999304	Teff	Resting	H3K4me1	KCNAB2	Not significant
164	0.459206	0.874416	Teff	Resting	H3K4me1	KCNAB2	Not significant
165	-0.355491	0.931791	Teff	Resting	H3K4me1	KCNAB2	Not significant
166	0.201713	0.928113	Teff	Resting	H3K4me1	KCNAB2	Not significant
167	-0.263262	0.785847	Teff	Resting	H3K4me1	KCNAB2	Not significant
168	-0.70671	0.812214	Teff	Resting	H3K4me1	KCNAB2	Not significant
169	-0.0445749	0.967527	Teff	Resting	H3K4me1	KCNAB2	Not significant
170	-1.90248	0.369337	Teff	Resting	H3K4me1	CHD5	Not significant
171	-0.414258	0.917924	Teff	Resting	H3K4me1	CHD5	Not significant
172	-0.100917	0.976869	Teff	Resting	H3K4me1	AL031847.2	Not significant
173	-0.0446356	0.986142	Teff	Resting	H3K4me1	RNF207	Not significant
174	-0.613565	0.667007	Teff	Resting	H3K4me1	ICMT	Not significant
175	0.328899	0.938226	Teff	Resting	H3K4me1	HES3	Not significant
176	-0.980903	0.261584	Teff	Resting	H3K4me1	HES3	Not significant
177	-0.852292	0.753263	Teff	Resting	H3K4me1	GPR153	Not significant
178	0.0910756	0.966322	Teff	Resting	H3K4me1	ACOT7	Not significant
179	-0.0013338	0.999412	Teff	Resting	H3K4me1	ACOT7	Not significant
180	0.33443	0.768215	Teff	Resting	H3K4me1	ACOT7	Not significant
181	-0.167935	0.949243	Teff	Resting	H3K4me1	ACOT7	Not significant
182	-0.0612168	0.988767	Teff	Resting	H3K4me1	ACOT7	Not significant
183	-0.777192	0.82922	Teff	Resting	H3K4me1	HES2	Not significant
184	-1.17315	0.0156888	Teff	Resting	H3K4me1	HES2	Significant- No high confidence peak
185	-0.595441	0.619264	Teff	Resting	H3K4me1	HES2	Not significant
186	-0.240194	0.902672	Teff	Resting	H3K4me1	ESPN	Not significant
187	0.373209	0.868527	Teff	Resting	H3K4me1	ESPN	Not significant
188	-0.0538584	0.966293	Teff	Resting	H3K4me1	TNFRSF25	Not significant
189	0.0793289	0.990858	Teff	Resting	H3K4me1	PLEKHG5	Not significant
190	-1.37003	0.0877864	Teff	Resting	H3K4me1	NOL9	Not significant
191	-0.11113	0.973974	Teff	Resting	H3K4me1	NOL9	Not significant
192	-0.120754	0.992986	Teff	Resting	H3K4me1	ZBTB48	Not significant
193	-0.243137	0.85918	Teff	Resting	H3K4me1	ZBTB48	Not significant
194	0.238365	0.863737	Teff	Resting	H3K4me1	KLHL21	Not significant
195	-0.721925	0.879985	Teff	Resting	H3K4me1	KLHL21	Not significant
196	0.388819	0.803761	Teff	Resting	H3K4me1	KLHL21	Not significant
197	0.250007	0.912617	Teff	Resting	H3K4me1	KLHL21	Not significant
198	-0.326784	0.95583	Teff	Resting	H3K4me1	KLHL21	Not significant
199	-0.591112	0.915246	Teff	Resting	H3K4me1	THAP3	Not significant
200	-0.747771	0.673105	Teff	Resting	H3K4me1	THAP3	Not significant
201	-0.571752	0.938226	Teff	Resting	H3K4me1	DNAJC11	Not significant
202	-0.75553	0.622515	Teff	Resting	H3K4me1	DNAJC11	Not significant
203	0.222151	0.947031	Teff	Resting	H3K4me1	CAMTA1	Not significant
204	-0.940555	0.804613	Teff	Resting	H3K4me1	CAMTA1	Not significant
205	-0.699757	0.390953	Teff	Resting	H3K4me1	CAMTA1	Not significant
206	-0.590282	0.919555	Teff	Resting	H3K4me1	CAMTA1	Not significant
207	0.0854157	0.991522	Teff	Resting	H3K4me1	CAMTA1	Not significant
208	0.152099	0.980728	Teff	Resting	H3K4me1	CAMTA1	Not significant
209	0.123723	0.992986	Teff	Resting	H3K4me1	CAMTA1	Not significant
210	-0.317441	0.94765	Teff	Resting	H3K4me1	CAMTA1	Not significant
211	-0.880553	0.913914	Teff	Resting	H3K4me1	CAMTA1	Not significant
212	-3.80046	0.526596	Teff	Resting	H3K4me1	CAMTA1	Not significant
213	1.3468	0.205083	Teff	Resting	H3K4me1	CAMTA1	Not significant
214	0.993526	0.205142	Teff	Resting	H3K4me1	CAMTA1	Not significant
215	0.679045	0.929077	Teff	Resting	H3K4me1	CAMTA1	Not significant
216	1.01845	0.931752	Teff	Resting	H3K4me1	CAMTA1	Not significant
217	1.00984	0.634266	Teff	Resting	H3K4me1	CAMTA1	Not significant
218	0.655	0.968558	Teff	Resting	H3K4me1	CAMTA1	Not significant
219	-0.609694	0.90484	Teff	Resting	H3K4me1	CAMTA1	Not significant
220	-0.182129	0.960731	Teff	Resting	H3K4me1	CAMTA1	Not significant
221	0.870778	0.52352	Teff	Resting	H3K4me1	CAMTA1	Not significant
222	-0.632617	0.821598	Teff	Resting	H3K4me1	VAMP3	Not significant
223	-0.521347	0.721365	Teff	Resting	H3K4me1	PER3	Not significant
224	-0.407535	0.935604	Teff	Resting	H3K4me1	UTS2	Not significant
225	0.815599	0.796684	Teff	Resting	H3K4me1	TNFRSF9	Not significant
226	-0.556257	0.945573	Teff	Resting	H3K4me1	TNFRSF9	Not significant
227	0.599244	0.916727	Teff	Resting	H3K4me1	TNFRSF9	Not significant
228	-0.26437	0.825539	Teff	Resting	H3K4me1	TNFRSF9	Not significant
229	-0.381819	0.955417	Teff	Resting	H3K4me1	TNFRSF9	Not significant
230	0.0781923	0.966113	Teff	Resting	H3K4me1	TNFRSF9	Not significant
231	0.0924202	0.968019	Teff	Resting	H3K4me1	TNFRSF9	Not significant
232	-0.120995	0.988401	Teff	Resting	H3K4me1	PARK7	Not significant
233	-1.19195	0.187423	Teff	Resting	H3K4me1	PARK7	Not significant
234	-0.596557	0.724037	Teff	Resting	H3K4me1	PARK7	Not significant
235	-1.32867	0.314627	Teff	Resting	H3K4me1	PARK7	Not significant
236	-0.487538	0.915871	Teff	Resting	H3K4me1	PARK7	Not significant
237	-0.0114947	0.999313	Teff	Resting	H3K4me1	PARK7	Not significant
238	0.65227	0.95445	Teff	Resting	H3K4me1	ERRFI1	Not significant
239	-0.2379	0.963249	Teff	Resting	H3K4me1	ERRFI1	Not significant
240	0.0124093	0.999313	Teff	Resting	H3K4me1	ERRFI1	Not significant
241	-0.223499	0.988471	Teff	Resting	H3K4me1	ERRFI1	Not significant
242	1.6012	0.00655901	Teff	Resting	H3K4me1	ERRFI1	Significant- No high confidence peak
243	0.04804	0.985754	Teff	Resting	H3K4me1	ERRFI1	Not significant
244	-0.921451	0.954299	Teff	Resting	H3K4me1	ERRFI1	Not significant
245	0.0225158	0.998228	Teff	Resting	H3K4me1	ERRFI1	Not significant
246	-0.364616	0.946288	Teff	Resting	H3K4me1	ERRFI1	Not significant
247	0.260939	0.930849	Teff	Resting	H3K4me1	ERRFI1	Not significant
248	-0.117071	0.956282	Teff	Resting	H3K4me1	ERRFI1	Not significant
249	-0.208952	0.97761	Teff	Resting	H3K4me1	ERRFI1	Not significant
250	0.12157	0.939122	Teff	Resting	H3K4me1	ERRFI1	Not significant
251	-0.318655	0.866458	Teff	Resting	H3K4me1	SLC45A1	Not significant
252	-0.364109	0.948275	Teff	Resting	H3K4me1	SLC45A1	Not significant
253	0.795654	0.626083	Teff	Resting	H3K4me1	SLC45A1	Not significant
254	0.749564	0.830973	Teff	Resting	H3K4me1	SLC45A1	Not significant
255	-1.18695	0.656137	Teff	Resting	H3K4me1	SLC45A1	Not significant
256	0.032214	0.997431	Teff	Resting	H3K4me1	SLC45A1	Not significant
257	2.71987	0.621558	Teff	Resting	H3K4me1	SLC45A1	Not significant
258	-0.25359	0.974787	Teff	Resting	H3K4me1	RERE	Not significant
259	-0.0907246	0.990322	Teff	Resting	H3K4me1	RERE	Not significant
260	-0.0275246	0.991689	Teff	Resting	H3K4me1	RERE	Not significant
261	-0.391009	0.812683	Teff	Resting	H3K4me1	RERE	Not significant
262	0.155402	0.854138	Teff	Resting	H3K4me1	RERE	Not significant
263	0.238338	0.986345	Teff	Resting	H3K4me1	RERE	Not significant
264	-0.13353	0.931957	Teff	Resting	H3K4me1	RERE	Not significant
265	-0.193804	0.860864	Teff	Resting	H3K4me1	RERE	Not significant
266	0.166286	0.763464	Teff	Resting	H3K4me1	RERE	Not significant
267	-0.407976	0.880886	Teff	Resting	H3K4me1	RERE	Not significant
268	-0.078232	0.981315	Teff	Resting	H3K4me1	RERE	Not significant
269	0.576994	0.88664	Teff	Resting	H3K4me1	RERE	Not significant
270	0.187231	0.982133	Teff	Resting	H3K4me1	RERE	Not significant
271	0.67267	0.549851	Teff	Resting	H3K4me1	RERE	Not significant
272	0.553158	0.395576	Teff	Resting	H3K4me1	RERE	Not significant
273	0.637406	0.256146	Teff	Resting	H3K4me1	RERE	Not significant
274	1.17386	0.670134	Teff	Resting	H3K4me1	RERE	Not significant
275	0.432605	0.331506	Teff	Resting	H3K4me1	RERE	Not significant
276	-0.131642	0.93999	Teff	Resting	H3K4me1	RERE	Not significant
277	0.760561	0.939933	Teff	Resting	H3K4me1	RERE	Not significant
278	-0.002329	0.999769	Teff	Resting	H3K4me1	RERE	Not significant
279	-0.0262688	0.994356	Teff	Resting	H3K4me1	RERE	Not significant
280	1.78826	0.415288	Teff	Resting	H3K4me1	RERE	Not significant
281	0.748227	0.0449394	Teff	Resting	H3K4me1	RERE	Significant- No high confidence peak
282	0.407838	0.97559	Teff	Resting	H3K4me1	RERE	Not significant
283	-0.0136556	0.999132	Teff	Resting	H3K4me1	RERE	Not significant
284	0.507578	0.918869	Teff	Resting	H3K4me1	RERE	Not significant
285	0.541834	0.74469	Teff	Resting	H3K4me1	RERE	Not significant
286	0.84548	0.581884	Teff	Resting	H3K4me1	RERE	Not significant
287	1.20595	0.954511	Teff	Resting	H3K4me1	RERE	Not significant
288	0.182388	0.921559	Teff	Resting	H3K4me1	RERE	Not significant
289	-2.80648	0.898258	Teff	Resting	H3K4me1	RERE	Not significant
290	0.948372	0.795629	Teff	Resting	H3K4me1	RERE	Not significant
291	1.12706	0.881959	Teff	Resting	H3K4me1	RERE	Not significant
292	0.568387	0.75861	Teff	Resting	H3K4me1	RERE	Not significant
293	1.31857	0.18575	Teff	Resting	H3K4me1	RERE	Not significant
294	0.551464	0.946225	Teff	Resting	H3K4me1	RERE	Not significant
295	0.345405	0.721459	Teff	Resting	H3K4me1	RERE	Not significant
296	0.486939	0.828466	Teff	Resting	H3K4me1	RERE	Not significant
297	0.769722	0.850465	Teff	Resting	H3K4me1	RERE	Not significant
298	0.316707	0.823121	Teff	Resting	H3K4me1	RERE	Not significant
299	0.356874	0.948258	Teff	Resting	H3K4me1	RERE	Not significant
300	1.23441	0.223127	Teff	Resting	H3K4me1	RERE	Not significant
301	0.269107	0.667175	Teff	Resting	H3K4me1	RERE	Not significant
302	0.600986	0.942667	Teff	Resting	H3K4me1	RERE	Not significant
303	0.501635	0.0125862	Teff	Resting	H3K4me1	RERE	Significant- No high confidence peak
304	0.574627	0.943281	Teff	Resting	H3K4me1	RERE	Not significant
305	0.282904	0.967527	Teff	Resting	H3K4me1	RERE	Not significant
306	0.0832371	0.973622	Teff	Resting	H3K4me1	RERE	Not significant
307	0.115732	0.985256	Teff	Resting	H3K4me1	RERE	Not significant
308	0.504466	0.742303	Teff	Resting	H3K4me1	RERE	Not significant
309	-2.21488	0.736895	Teff	Resting	H3K4me1	RERE	Not significant
310	-0.082608	0.981057	Teff	Resting	H3K4me1	RERE	Not significant
311	0.299575	0.961686	Teff	Resting	H3K4me1	RERE	Not significant
312	-0.191696	0.91239	Teff	Resting	H3K4me1	RERE	Not significant
313	0.289486	0.972252	Teff	Resting	H3K4me1	RERE	Not significant
314	0.557722	0.936102	Teff	Resting	H3K4me1	RERE	Not significant
315	0.133893	0.956061	Teff	Resting	H3K4me1	RERE	Not significant
316	0.776737	0.789788	Teff	Resting	H3K4me1	RERE	Not significant
317	-1.2057	0.83041	Teff	Resting	H3K4me1	RERE	Not significant
318	-0.120117	0.99143	Teff	Resting	H3K4me1	RERE	Not significant
319	0.357497	0.951932	Teff	Resting	H3K4me1	RERE	Not significant
320	0.735629	0.916161	Teff	Resting	H3K4me1	RERE	Not significant
321	-0.055413	0.993748	Teff	Resting	H3K4me1	RERE	Not significant
322	0.673664	0.937523	Teff	Resting	H3K4me1	RERE	Not significant
323	-0.218154	0.985754	Teff	Resting	H3K4me1	RERE	Not significant
324	0.236599	0.875484	Teff	Resting	H3K4me1	RERE	Not significant
325	0.439467	0.865565	Teff	Resting	H3K4me1	RERE	Not significant
326	0.569785	0.818288	Teff	Resting	H3K4me1	ENO1	Not significant
327	0.285484	0.769052	Teff	Resting	H3K4me1	ENO1	Not significant
328	0.0411706	0.99565	Teff	Resting	H3K4me1	ENO1	Not significant
329	-0.423847	0.969503	Teff	Resting	H3K4me1	ENO1	Not significant
330	-0.691477	0.63585	Teff	Resting	H3K4me1	ENO1	Not significant
331	-0.456568	0.197026	Teff	Resting	H3K4me1	ENO1	Not significant
332	0.0522623	0.988533	Teff	Resting	H3K4me1	ENO1	Not significant
333	0.447227	0.958619	Teff	Resting	H3K4me1	ENO1	Not significant
334	0.361122	0.673752	Teff	Resting	H3K4me1	ENO1	Not significant
335	-0.459522	0.865337	Teff	Resting	H3K4me1	ENO1	Not significant
336	0.021803	0.998404	Teff	Resting	H3K4me1	ENO1	Not significant
337	0.467409	0.898943	Teff	Resting	H3K4me1	CA6	Not significant
338	-0.459069	0.720825	Teff	Resting	H3K4me1	CA6	Not significant
339	-0.567492	0.654529	Teff	Resting	H3K4me1	CA6	Not significant
340	-0.160791	0.979863	Teff	Resting	H3K4me1	CA6	Not significant
341	0.370684	0.0813195	Teff	Resting	H3K4me1	CA6	Not significant
342	0.570924	0.731225	Teff	Resting	H3K4me1	CA6	Not significant
343	0.967596	0.157402	Teff	Resting	H3K4me1	CA6	Not significant
344	-0.114484	0.953853	Teff	Resting	H3K4me1	CA6	Not significant
345	-0.487592	0.580936	Teff	Resting	H3K4me1	CA6	Not significant
346	0.228901	0.952503	Teff	Resting	H3K4me1	CA6	Not significant
347	0.0877982	0.962222	Teff	Resting	H3K4me1	SLC2A7	Not significant
348	-0.45758	0.906421	Teff	Resting	H3K4me1	SLC2A5	Not significant
349	-0.142415	0.942635	Teff	Resting	H3K4me1	SLC2A5	Not significant
350	-0.0545719	0.97094	Teff	Resting	H3K4me1	SLC2A5	Not significant
351	0.25955	0.887659	Teff	Resting	H3K4me1	SLC2A5	Not significant
352	0.643842	0.403607	Teff	Resting	H3K4me1	GPR157	Not significant
353	-0.0277995	0.994983	Teff	Resting	H3K4me1	GPR157	Not significant
354	0.328106	0.932746	Teff	Resting	H3K4me1	GPR157	Not significant
355	-0.141757	0.962208	Teff	Resting	H3K4me1	GPR157	Not significant
356	0.297091	0.965403	Teff	Resting	H3K4me1	GPR157	Not significant
357	2.21886	0.505622	Teff	Resting	H3K4me1	GPR157	Not significant
358	0.193345	0.992928	Teff	Resting	H3K4me1	GPR157	Not significant
359	0.642546	0.409343	Teff	Resting	H3K4me1	GPR157	Not significant
360	-0.515669	0.749432	Teff	Resting	H3K4me1	GPR157	Not significant
361	1.1085	0.743906	Teff	Resting	H3K4me1	H6PD	Not significant
362	-0.231791	0.975846	Teff	Resting	H3K4me1	H6PD	Not significant
363	0.299948	0.760315	Teff	Resting	H3K4me1	H6PD	Not significant
364	-0.826241	0.750647	Teff	Resting	H3K4me1	H6PD	Not significant
365	0.0671536	0.988354	Teff	Resting	H3K4me1	H6PD	Not significant
366	0.645785	0.00115303	Teff	Resting	H3K4me1	H6PD	Significant- No high confidence peak
367	0.0231662	0.998628	Teff	Resting	H3K4me1	SPSB1	Not significant
368	-0.045032	0.988965	Teff	Resting	H3K4me1	SPSB1	Not significant
369	-1.12075	1.51e-06	Teff	Resting	H3K4me1	SPSB1	Significant- MED12 bound
370	-0.749173	0.83746	Teff	Resting	H3K4me1	SPSB1	Not significant
371	-0.141062	0.945573	Teff	Resting	H3K4me1	SPSB1	Not significant
372	-0.0182696	0.998404	Teff	Resting	H3K4me1	SPSB1	Not significant
373	0.289493	0.657665	Teff	Resting	H3K4me1	SPSB1	Not significant
374	-0.0487403	0.995371	Teff	Resting	H3K4me1	SPSB1	Not significant
375	1.10667	0.809534	Teff	Resting	H3K4me1	SPSB1	Not significant
376	0.782322	0.941158	Teff	Resting	H3K4me1	SPSB1	Not significant
377	-0.132639	0.980612	Teff	Resting	H3K4me1	SPSB1	Not significant
378	0.578795	0.558616	Teff	Resting	H3K4me1	SPSB1	Not significant
379	0.327921	0.525752	Teff	Resting	H3K4me1	SPSB1	Not significant
380	0.367724	0.687218	Teff	Resting	H3K4me1	SPSB1	Not significant
381	0.648932	0.383869	Teff	Resting	H3K4me1	SPSB1	Not significant
382	0.135685	0.906425	Teff	Resting	H3K4me1	SPSB1	Not significant
383	0.266188	0.932101	Teff	Resting	H3K4me1	SLC25A33	Not significant
384	-0.5958	0.794039	Teff	Resting	H3K4me1	SLC25A33	Not significant
385	-0.893569	0.755877	Teff	Resting	H3K4me1	SLC25A33	Not significant
386	-0.366791	0.711637	Teff	Resting	H3K4me1	SLC25A33	Not significant
387	-0.572045	0.650201	Teff	Resting	H3K4me1	TMEM201	Not significant
388	0.149261	0.96078	Teff	Resting	H3K4me1	TMEM201	Not significant
389	0.126568	0.892592	Teff	Resting	H3K4me1	PIK3CD	Not significant
390	-0.162679	0.935419	Teff	Resting	H3K4me1	PIK3CD	Not significant
391	0.0626482	0.971476	Teff	Resting	H3K4me1	PIK3CD	Not significant
392	-0.188432	0.962656	Teff	Resting	H3K4me1	PIK3CD	Not significant
393	-0.507613	0.909889	Teff	Resting	H3K4me1	PIK3CD	Not significant
394	0.144254	0.869618	Teff	Resting	H3K4me1	PIK3CD	Not significant
395	-0.644755	0.929933	Teff	Resting	H3K4me1	PIK3CD	Not significant
396	0.0927723	0.970618	Teff	Resting	H3K4me1	PIK3CD	Not significant
397	-0.184474	0.959947	Teff	Resting	H3K4me1	PIK3CD	Not significant
398	1.00589	0.811239	Teff	Resting	H3K4me1	PIK3CD	Not significant
399	0.150309	0.969128	Teff	Resting	H3K4me1	PIK3CD	Not significant
400	0.0982627	0.937275	Teff	Resting	H3K4me1	PIK3CD	Not significant
401	-0.160991	0.878044	Teff	Resting	H3K4me1	PIK3CD	Not significant
402	0.0968304	0.918854	Teff	Resting	H3K4me1	PIK3CD	Not significant
403	0.00551135	0.999313	Teff	Resting	H3K4me1	PIK3CD	Not significant
404	-0.472053	0.268192	Teff	Resting	H3K4me1	PIK3CD	Not significant
405	-2.37995	0.748719	Teff	Resting	H3K4me1	PIK3CD	Not significant
406	1.10297	0.732278	Teff	Resting	H3K4me1	CLSTN1	Not significant
407	0.122693	0.94238	Teff	Resting	H3K4me1	CLSTN1	Not significant
408	0.239199	0.711307	Teff	Resting	H3K4me1	CLSTN1	Not significant
409	0.177125	0.964342	Teff	Resting	H3K4me1	CLSTN1	Not significant
410	0.242011	0.833554	Teff	Resting	H3K4me1	CLSTN1	Not significant
411	0.320394	0.961862	Teff	Resting	H3K4me1	CLSTN1	Not significant
412	1.27154	0.254695	Teff	Resting	H3K4me1	CTNNBIP1	Not significant
413	-1.19654	0.022189	Teff	Resting	H3K4me1	CTNNBIP1	Significant- No high confidence peak
414	0.916381	0.711885	Teff	Resting	H3K4me1	CTNNBIP1	Not significant
415	0.307645	0.959988	Teff	Resting	H3K4me1	CTNNBIP1	Not significant
416	-0.347004	0.895724	Teff	Resting	H3K4me1	CTNNBIP1	Not significant
417	-0.0082225	0.999313	Teff	Resting	H3K4me1	CTNNBIP1	Not significant
418	1.09326	0.786618	Teff	Resting	H3K4me1	LZIC	Not significant
419	-0.270378	0.958166	Teff	Resting	H3K4me1	NMNAT1	Not significant
420	0.121911	0.988813	Teff	Resting	H3K4me1	RBP7	Not significant
421	-0.0764484	0.981474	Teff	Resting	H3K4me1	UBE4B	Not significant
422	-0.206351	0.985857	Teff	Resting	H3K4me1	UBE4B	Not significant
423	0.381734	0.757187	Teff	Resting	H3K4me1	UBE4B	Not significant
424	0.310523	0.516236	Teff	Resting	H3K4me1	KIF1B	Not significant
425	-0.362538	0.964493	Teff	Resting	H3K4me1	KIF1B	Not significant
426	0.289997	0.705989	Teff	Resting	H3K4me1	KIF1B	Not significant
427	0.00847497	0.999412	Teff	Resting	H3K4me1	KIF1B	Not significant
428	-0.0112848	0.999304	Teff	Resting	H3K4me1	KIF1B	Not significant
429	-0.267384	0.970618	Teff	Resting	H3K4me1	KIF1B	Not significant
430	0.126188	0.969907	Teff	Resting	H3K4me1	KIF1B	Not significant
431	0.419339	0.784086	Teff	Resting	H3K4me1	KIF1B	Not significant
432	0.561578	0.955373	Teff	Resting	H3K4me1	KIF1B	Not significant
433	0.0649058	0.993003	Teff	Resting	H3K4me1	KIF1B	Not significant
434	0.322208	0.963993	Teff	Resting	H3K4me1	PGD	Not significant
435	0.0949614	0.970164	Teff	Resting	H3K4me1	PGD	Not significant
436	-2.09806	0.634895	Teff	Resting	H3K4me1	PGD	Not significant
437	0.234323	0.944644	Teff	Resting	H3K4me1	CENPS-CORT	Not significant
438	-0.796616	0.865337	Teff	Resting	H3K4me1	CENPS-CORT	Not significant
439	-0.533482	0.915246	Teff	Resting	H3K4me1	CENPS	Not significant
440	0.244581	0.958984	Teff	Resting	H3K4me1	CORT	Not significant
441	-0.696962	0.585198	Teff	Resting	H3K4me1	DFFA	Not significant
442	-0.476908	0.777728	Teff	Resting	H3K4me1	PEX14	Not significant
443	-0.192877	0.937154	Teff	Resting	H3K4me1	PEX14	Not significant
444	-0.586385	0.364034	Teff	Resting	H3K4me1	PEX14	Not significant
445	0.0994346	0.892921	Teff	Resting	H3K4me1	PEX14	Not significant
446	0.337993	0.83522	Teff	Resting	H3K4me1	PEX14	Not significant
447	-0.566043	0.908241	Teff	Resting	H3K4me1	PEX14	Not significant
448	-1.4963	0.696118	Teff	Resting	H3K4me1	PEX14	Not significant
449	0.10183	0.986082	Teff	Resting	H3K4me1	PEX14	Not significant
450	-0.167628	0.987654	Teff	Resting	H3K4me1	PEX14	Not significant
451	-0.741269	0.721459	Teff	Resting	H3K4me1	PEX14	Not significant
452	0.204141	0.988431	Teff	Resting	H3K4me1	CASZ1	Not significant
453	0.259345	0.870217	Teff	Resting	H3K4me1	CASZ1	Not significant
454	1.32774	0.814529	Teff	Resting	H3K4me1	CASZ1	Not significant
455	-1.23764	0.673899	Teff	Resting	H3K4me1	CASZ1	Not significant
456	0.730096	0.951385	Teff	Resting	H3K4me1	CASZ1	Not significant
457	-0.176354	0.986345	Teff	Resting	H3K4me1	CASZ1	Not significant
458	0.331817	0.937941	Teff	Resting	H3K4me1	CASZ1	Not significant
459	0.305961	0.867467	Teff	Resting	H3K4me1	C1orf127	Not significant
460	1.89936	0.451247	Teff	Resting	H3K4me1	C1orf127	Not significant
461	0.898836	0.683589	Teff	Resting	H3K4me1	C1orf127	Not significant
462	0.854555	0.00504505	Teff	Resting	H3K4me1	C1orf127	Significant- No high confidence peak
463	0.383181	0.960327	Teff	Resting	H3K4me1	C1orf127	Not significant
464	0.128536	0.97201	Teff	Resting	H3K4me1	C1orf127	Not significant
465	-0.376642	0.892293	Teff	Resting	H3K4me1	TARDBP	Not significant
466	-3.71584	0.326398	Teff	Resting	H3K4me1	MASP2	Not significant
467	-0.648814	0.854398	Teff	Resting	H3K4me1	SRM	Not significant
468	-0.024477	0.992135	Teff	Resting	H3K4me1	SRM	Not significant
469	0.923401	0.880638	Teff	Resting	H3K4me1	SRM	Not significant
470	0.326069	0.973742	Teff	Resting	H3K4me1	SRM	Not significant
471	0.365312	0.957865	Teff	Resting	H3K4me1	MTOR	Not significant
472	-0.0936207	0.988813	Teff	Resting	H3K4me1	MTOR	Not significant
473	0.378971	0.79253	Teff	Resting	H3K4me1	MTOR	Not significant
474	-0.758814	0.823506	Teff	Resting	H3K4me1	MTOR	Not significant
475	-1.15644	0.582591	Teff	Resting	H3K4me1	MTOR	Not significant
476	-0.0444339	0.987702	Teff	Resting	H3K4me1	UBIAD1	Not significant
477	-0.349458	0.378853	Teff	Resting	H3K4me1	UBIAD1	Not significant
478	-0.158226	0.939933	Teff	Resting	H3K4me1	UBIAD1	Not significant
479	0.340702	0.630637	Teff	Resting	H3K4me1	UBIAD1	Not significant
480	-0.251585	0.969036	Teff	Resting	H3K4me1	UBIAD1	Not significant
481	0.115165	0.956229	Teff	Resting	H3K4me1	DISP3	Not significant
482	0.647194	0.892541	Teff	Resting	H3K4me1	DISP3	Not significant
483	-0.0102021	0.998917	Teff	Resting	H3K4me1	DISP3	Not significant
484	-0.0106226	0.999027	Teff	Resting	H3K4me1	FBXO44	Not significant
485	-0.90632	0.740498	Teff	Resting	H3K4me1	FBXO44	Not significant
486	0.13754	0.973198	Teff	Resting	H3K4me1	FBXO6	Not significant
487	-0.486343	0.911394	Teff	Resting	H3K4me1	MAD2L2	Not significant
488	-0.249379	0.962222	Teff	Resting	H3K4me1	MAD2L2	Not significant
489	-0.688796	0.349976	Teff	Resting	H3K4me1	MAD2L2	Not significant
490	-0.0645893	0.991312	Teff	Resting	H3K4me1	AGTRAP	Not significant
491	0.239357	0.763987	Teff	Resting	H3K4me1	AGTRAP	Not significant
492	0.289654	0.528626	Teff	Resting	H3K4me1	AGTRAP	Not significant
493	0.292325	0.943577	Teff	Resting	H3K4me1	AGTRAP	Not significant
494	0.145439	0.914448	Teff	Resting	H3K4me1	MTHFR	Not significant
495	-0.571018	0.697373	Teff	Resting	H3K4me1	CLCN6	Not significant
496	0.219481	0.949657	Teff	Resting	H3K4me1	KIAA2013	Not significant
497	-0.786826	0.904879	Teff	Resting	H3K4me1	KIAA2013	Not significant
498	-0.461062	0.718138	Teff	Resting	H3K4me1	KIAA2013	Not significant
499	1.45152	0.202193	Teff	Resting	H3K4me1	KIAA2013	Not significant
500	0.0669206	0.990302	Teff	Resting	H3K4me1	PLOD1	Not significant
501	-0.870242	0.274677	Teff	Resting	H3K4me1	MFN2	Not significant
502	0.509614	0.909932	Teff	Resting	H3K4me1	MFN2	Not significant
503	-1.13987	0.493268	Teff	Resting	H3K4me1	MFN2	Not significant
504	-2.02896	0.696145	Teff	Resting	H3K4me1	MFN2	Not significant
505	1.31472	0.726283	Teff	Resting	H3K4me1	MIIP	Not significant
506	0.299263	0.939949	Teff	Resting	H3K4me1	MIIP	Not significant
507	1.18834	2.59e-05	Teff	Resting	H3K4me1	MIIP	Significant- No high confidence peak
508	-0.437389	0.899144	Teff	Resting	H3K4me1	MIIP	Not significant
509	-0.278555	0.956229	Teff	Resting	H3K4me1	MIIP	Not significant
510	0.679917	0.29333	Teff	Resting	H3K4me1	MIIP	Not significant
511	0.457291	7.91e-05	Teff	Resting	H3K4me1	TNFRSF8	Significant- No high confidence peak
512	0.135095	0.962094	Teff	Resting	H3K4me1	TNFRSF8	Not significant
513	0.0165342	0.998404	Teff	Resting	H3K4me1	TNFRSF8	Not significant
514	0.255882	0.978707	Teff	Resting	H3K4me1	TNFRSF8	Not significant
515	-0.120138	0.909465	Teff	Resting	H3K4me1	TNFRSF8	Not significant
516	-0.648682	0.935372	Teff	Resting	H3K4me1	TNFRSF8	Not significant
517	-1.13644	0.923254	Teff	Resting	H3K4me1	TNFRSF8	Not significant
518	1.28087	0.751589	Teff	Resting	H3K4me1	TNFRSF8	Not significant
519	1.10844	0.385875	Teff	Resting	H3K4me1	TNFRSF8	Not significant
520	-0.558672	0.533805	Teff	Resting	H3K4me1	TNFRSF8	Not significant
521	-0.362209	0.742451	Teff	Resting	H3K4me1	TNFRSF8	Not significant
522	0.229695	0.463551	Teff	Resting	H3K4me1	TNFRSF1B	Not significant
523	0.0885699	0.889623	Teff	Resting	H3K4me1	TNFRSF1B	Not significant
524	-0.0990098	0.859262	Teff	Resting	H3K4me1	TNFRSF1B	Not significant
525	-0.637486	0.904886	Teff	Resting	H3K4me1	TNFRSF1B	Not significant
526	-0.329612	0.964307	Teff	Resting	H3K4me1	TNFRSF1B	Not significant
527	-0.713349	0.777018	Teff	Resting	H3K4me1	TNFRSF1B	Not significant
528	-0.39148	0.678393	Teff	Resting	H3K4me1	VPS13D	Not significant
529	-0.40032	0.676947	Teff	Resting	H3K4me1	VPS13D	Not significant
530	-0.0152986	0.998891	Teff	Resting	H3K4me1	VPS13D	Not significant
531	0.288986	0.873983	Teff	Resting	H3K4me1	VPS13D	Not significant
532	-0.377905	0.908668	Teff	Resting	H3K4me1	VPS13D	Not significant
533	0.658935	0.525378	Teff	Resting	H3K4me1	VPS13D	Not significant
534	0.0912365	0.951625	Teff	Resting	H3K4me1	VPS13D	Not significant
535	0.290029	0.905639	Teff	Resting	H3K4me1	VPS13D	Not significant
536	-0.103743	0.95114	Teff	Resting	H3K4me1	VPS13D	Not significant
537	1.37586	0.755525	Teff	Resting	H3K4me1	VPS13D	Not significant
538	-0.266937	0.859585	Teff	Resting	H3K4me1	VPS13D	Not significant
539	0.797839	0.340975	Teff	Resting	H3K4me1	VPS13D	Not significant
540	-0.648259	0.850116	Teff	Resting	H3K4me1	VPS13D	Not significant
541	1.16896	0.379992	Teff	Resting	H3K4me1	VPS13D	Not significant
542	0.142682	0.807624	Teff	Resting	H3K4me1	VPS13D	Not significant
543	0.658396	0.000287	Teff	Resting	H3K4me1	VPS13D	Significant- No high confidence peak
544	0.336065	0.0854403	Teff	Resting	H3K4me1	VPS13D	Not significant
545	-0.197906	0.968558	Teff	Resting	H3K4me1	VPS13D	Not significant
546	0.00189164	0.999412	Teff	Resting	H3K4me1	VPS13D	Not significant
547	0.476172	0.906734	Teff	Resting	H3K4me1	VPS13D	Not significant
548	0.171627	0.946288	Teff	Resting	H3K4me1	DHRS3	Not significant
549	0.271958	0.674203	Teff	Resting	H3K4me1	DHRS3	Not significant
550	0.0103992	0.998404	Teff	Resting	H3K4me1	DHRS3	Not significant
551	-0.0458545	0.984444	Teff	Resting	H3K4me1	DHRS3	Not significant
552	2.86888	0.000144	Teff	Resting	H3K4me1	PRAMEF1	Significant- No high confidence peak
553	0.128052	0.990039	Teff	Resting	H3K4me1	LRRC38	Not significant
554	0.0271328	0.998404	Teff	Resting	H3K4me1	PRDM2	Not significant
555	-0.216769	0.913809	Teff	Resting	H3K4me1	PRDM2	Not significant
556	-2.16228	0.687626	Teff	Resting	H3K4me1	PRDM2	Not significant
557	-0.201862	0.963993	Teff	Resting	H3K4me1	PRDM2	Not significant
558	-0.348774	0.47487	Teff	Resting	H3K4me1	PRDM2	Not significant
559	2.8854	0.430997	Teff	Resting	H3K4me1	PRDM2	Not significant
560	0.0522567	0.994921	Teff	Resting	H3K4me1	PRDM2	Not significant
561	-0.430644	0.490782	Teff	Resting	H3K4me1	PRDM2	Not significant
562	-0.189151	0.917643	Teff	Resting	H3K4me1	PRDM2	Not significant
563	-0.116141	0.98902	Teff	Resting	H3K4me1	PRDM2	Not significant
564	-0.862491	0.458878	Teff	Resting	H3K4me1	PRDM2	Not significant
565	-0.647736	0.880879	Teff	Resting	H3K4me1	PRDM2	Not significant
566	-0.638334	0.895788	Teff	Resting	H3K4me1	KAZN	Not significant
567	-0.8229	0.885609	Teff	Resting	H3K4me1	KAZN	Not significant
568	0.11261	0.964333	Teff	Resting	H3K4me1	KAZN	Not significant
569	-1.70995	0.763678	Teff	Resting	H3K4me1	TMEM51	Not significant
570	0.165094	0.963993	Teff	Resting	H3K4me1	TMEM51	Not significant
571	0.875538	0.562712	Teff	Resting	H3K4me1	TMEM51	Not significant
572	0.944916	0.120695	Teff	Resting	H3K4me1	TMEM51	Not significant
573	0.449716	0.934342	Teff	Resting	H3K4me1	TMEM51	Not significant
574	0.847301	0.403202	Teff	Resting	H3K4me1	FHAD1	Not significant
575	-1.17379	0.705637	Teff	Resting	H3K4me1	FHAD1	Not significant
576	0.704489	0.954634	Teff	Resting	H3K4me1	FHAD1	Not significant
577	0.153734	0.906421	Teff	Resting	H3K4me1	FHAD1	Not significant
578	0.279277	0.958619	Teff	Resting	H3K4me1	FHAD1	Not significant
579	1.46515	0.107149	Teff	Resting	H3K4me1	FHAD1	Not significant
580	0.447497	0.963993	Teff	Resting	H3K4me1	FHAD1	Not significant
581	0.32215	0.371517	Teff	Resting	H3K4me1	FHAD1	Not significant
582	0.166148	0.990519	Teff	Resting	H3K4me1	FHAD1	Not significant
583	0.041174	0.991312	Teff	Resting	H3K4me1	FHAD1	Not significant
584	0.446934	0.935604	Teff	Resting	H3K4me1	EFHD2	Not significant
585	0.185875	0.686034	Teff	Resting	H3K4me1	EFHD2	Not significant
586	0.557604	0.880329	Teff	Resting	H3K4me1	CTRC	Not significant
587	0.18155	0.977023	Teff	Resting	H3K4me1	CASP9	Not significant
588	0.186092	0.877467	Teff	Resting	H3K4me1	CASP9	Not significant
589	-0.061737	0.99712	Teff	Resting	H3K4me1	CASP9	Not significant
590	0.93018	0.805489	Teff	Resting	H3K4me1	CASP9	Not significant
591	0.165112	0.941417	Teff	Resting	H3K4me1	CASP9	Not significant
592	-0.716565	0.886334	Teff	Resting	H3K4me1	DNAJC16	Not significant
593	-0.0473878	0.976971	Teff	Resting	H3K4me1	AGMAT	Not significant
594	-0.218356	0.931752	Teff	Resting	H3K4me1	AGMAT	Not significant
595	-0.452523	0.920889	Teff	Resting	H3K4me1	DDI2	Not significant
596	0.450864	0.904246	Teff	Resting	H3K4me1	DDI2	Not significant
597	-0.373075	0.590531	Teff	Resting	H3K4me1	DDI2	Not significant
598	0.296291	0.949972	Teff	Resting	H3K4me1	DDI2	Not significant
599	-0.553295	0.974657	Teff	Resting	H3K4me1	PLEKHM2	Not significant
600	-0.939587	0.816797	Teff	Resting	H3K4me1	PLEKHM2	Not significant
601	-0.493219	0.652493	Teff	Resting	H3K4me1	PLEKHM2	Not significant
602	-0.0843797	0.96835	Teff	Resting	H3K4me1	PLEKHM2	Not significant
603	0.755059	0.89522	Teff	Resting	H3K4me1	PLEKHM2	Not significant
604	-0.718128	0.928997	Teff	Resting	H3K4me1	FBLIM1	Not significant
605	-0.0388998	0.998404	Teff	Resting	H3K4me1	UQCRHL	Not significant
606	0.276731	0.987654	Teff	Resting	H3K4me1	UQCRHL	Not significant
607	1.23798	0.333953	Teff	Resting	H3K4me1	UQCRHL	Not significant
608	-0.560372	0.779366	Teff	Resting	H3K4me1	SPEN	Not significant
609	-0.187862	0.932175	Teff	Resting	H3K4me1	SPEN	Not significant
610	-0.395438	0.721141	Teff	Resting	H3K4me1	SPEN	Not significant
611	-0.67594	0.937523	Teff	Resting	H3K4me1	SPEN	Not significant
612	0.424236	0.94366	Teff	Resting	H3K4me1	SPEN	Not significant
613	-0.574918	0.938154	Teff	Resting	H3K4me1	SPEN	Not significant
614	-0.416437	0.8528	Teff	Resting	H3K4me1	SPEN	Not significant
615	-0.316963	0.872878	Teff	Resting	H3K4me1	SPEN	Not significant
616	-0.232709	0.956432	Teff	Resting	H3K4me1	SPEN	Not significant
617	0.23986	0.97559	Teff	Resting	H3K4me1	SPEN	Not significant
618	0.50587	0.469656	Teff	Resting	H3K4me1	ZBTB17	Not significant
619	1.88871	0.867718	Teff	Resting	H3K4me1	ZBTB17	Not significant
620	0.335337	0.0650216	Teff	Resting	H3K4me1	ZBTB17	Not significant
621	-0.108877	0.972249	Teff	Resting	H3K4me1	ZBTB17	Not significant
622	0.389755	0.961158	Teff	Resting	H3K4me1	ZBTB17	Not significant
623	0.812937	0.924192	Teff	Resting	H3K4me1	ZBTB17	Not significant
624	0.899643	0.577558	Teff	Resting	H3K4me1	HSPB7	Not significant
625	-0.37448	0.985754	Teff	Resting	H3K4me1	HSPB7	Not significant
626	-0.52276	0.696118	Teff	Resting	H3K4me1	FAM131C	Not significant
627	0.0195609	0.997153	Teff	Resting	H3K4me1	FAM131C	Not significant
628	-0.42513	0.922607	Teff	Resting	H3K4me1	FAM131C	Not significant
629	-1.50078	0.5413	Teff	Resting	H3K4me1	EPHA2	Not significant
630	0.320057	0.946063	Teff	Resting	H3K4me1	EPHA2	Not significant
631	-0.179484	0.966113	Teff	Resting	H3K4me1	EPHA2	Not significant
632	0.373799	0.798106	Teff	Resting	H3K4me1	EPHA2	Not significant
633	0.253817	0.904033	Teff	Resting	H3K4me1	EPHA2	Not significant
634	0.0524851	0.984779	Teff	Resting	H3K4me1	EPHA2	Not significant
635	-0.360854	0.945622	Teff	Resting	H3K4me1	EPHA2	Not significant
636	-0.487811	0.77725	Teff	Resting	H3K4me1	EPHA2	Not significant
637	0.684299	0.897062	Teff	Resting	H3K4me1	ARHGEF19	Not significant
638	-0.46131	0.90459	Teff	Resting	H3K4me1	ARHGEF19	Not significant
639	-0.591631	0.637682	Teff	Resting	H3K4me1	ARHGEF19	Not significant
640	0.637713	0.795965	Teff	Resting	H3K4me1	ARHGEF19	Not significant
641	0.121091	0.957449	Teff	Resting	H3K4me1	CPLANE2	Not significant
642	0.20637	0.956432	Teff	Resting	H3K4me1	CPLANE2	Not significant
643	-0.509076	0.79828	Teff	Resting	H3K4me1	FBXO42	Not significant
644	0.0667214	0.991613	Teff	Resting	H3K4me1	FBXO42	Not significant
645	0.390102	0.279723	Teff	Resting	H3K4me1	SZRD1	Not significant
646	0.0582819	0.968744	Teff	Resting	H3K4me1	SZRD1	Not significant
647	0.373017	0.77951	Teff	Resting	H3K4me1	SZRD1	Not significant
648	0.284228	0.97559	Teff	Resting	H3K4me1	SZRD1	Not significant
649	-0.17488	0.992044	Teff	Resting	H3K4me1	SZRD1	Not significant
650	0.349013	0.634073	Teff	Resting	H3K4me1	SPATA21	Not significant
651	2.8677	0.63122	Teff	Resting	H3K4me1	SPATA21	Not significant
652	0.426596	0.505708	Teff	Resting	H3K4me1	NECAP2	Not significant
653	-0.117926	0.988471	Teff	Resting	H3K4me1	NECAP2	Not significant
654	0.337866	0.91239	Teff	Resting	H3K4me1	NECAP2	Not significant
655	-0.625409	0.683258	Teff	Resting	H3K4me1	NECAP2	Not significant
656	-0.0132425	0.996645	Teff	Resting	H3K4me1	NECAP2	Not significant
657	-0.416755	0.860332	Teff	Resting	H3K4me1	NBPF1	Not significant
658	0.038016	0.993678	Teff	Resting	H3K4me1	NBPF1	Not significant
659	-1.22385	0.863158	Teff	Resting	H3K4me1	NBPF1	Not significant
660	-0.935172	0.854241	Teff	Resting	H3K4me1	NBPF1	Not significant
661	1.47705	1.79e-06	Teff	Resting	H3K4me1	NBPF1	Significant- No high confidence peak
662	0.87619	0.516513	Teff	Resting	H3K4me1	NBPF1	Not significant
663	1.02191	0.832556	Teff	Resting	H3K4me1	NBPF1	Not significant
664	-0.943757	0.367389	Teff	Resting	H3K4me1	NBPF1	Not significant
665	-0.795265	0.0619542	Teff	Resting	H3K4me1	NBPF1	Not significant
666	-0.477374	0.08901	Teff	Resting	H3K4me1	NBPF1	Not significant
667	-0.277919	0.930284	Teff	Resting	H3K4me1	NBPF1	Not significant
668	-0.176929	0.926911	Teff	Resting	H3K4me1	NBPF1	Not significant
669	0.409487	0.916223	Teff	Resting	H3K4me1	NBPF1	Not significant
670	-0.198136	0.946095	Teff	Resting	H3K4me1	NBPF1	Not significant
671	-0.728168	0.90982	Teff	Resting	H3K4me1	NBPF1	Not significant
672	-0.198734	0.908512	Teff	Resting	H3K4me1	NBPF1	Not significant
673	-0.344874	0.751421	Teff	Resting	H3K4me1	NBPF1	Not significant
674	-1.53673	0.549855	Teff	Resting	H3K4me1	NBPF1	Not significant
675	0.922448	0.381755	Teff	Resting	H3K4me1	CROCC	Not significant
676	0.0675793	0.990322	Teff	Resting	H3K4me1	CROCC	Not significant
677	-0.145987	0.9599	Teff	Resting	H3K4me1	CROCC	Not significant
678	-0.413785	0.924985	Teff	Resting	H3K4me1	CROCC	Not significant
679	0.0463565	0.985256	Teff	Resting	H3K4me1	CROCC	Not significant
680	-0.973377	0.0689217	Teff	Resting	H3K4me1	CROCC	Not significant
681	-0.667999	0.652033	Teff	Resting	H3K4me1	CROCC	Not significant
682	0.0172487	0.998404	Teff	Resting	H3K4me1	CROCC	Not significant
683	-1.18763	0.348896	Teff	Resting	H3K4me1	CROCC	Not significant
684	0.194846	0.917923	Teff	Resting	H3K4me1	NA	Not significant
685	0.59437	0.70707	Teff	Resting	H3K4me1	ATP13A2	Not significant
686	-0.489867	0.727037	Teff	Resting	H3K4me1	SDHB	Not significant
687	-1.05833	0.359323	Teff	Resting	H3K4me1	PADI1	Not significant
688	-0.293793	0.950575	Teff	Resting	H3K4me1	PADI1	Not significant
689	1.00951	0.926185	Teff	Resting	H3K4me1	PADI1	Not significant
690	-0.105509	0.967451	Teff	Resting	H3K4me1	PADI1	Not significant
691	0.48692	0.791245	Teff	Resting	H3K4me1	PADI1	Not significant
692	0.457673	0.614421	Teff	Resting	H3K4me1	PADI1	Not significant
693	-0.543279	0.930359	Teff	Resting	H3K4me1	RCC2	Not significant
694	-0.537781	0.478056	Teff	Resting	H3K4me1	RCC2	Not significant
695	-0.626571	0.486708	Teff	Resting	H3K4me1	RCC2	Not significant
696	0.590525	0.923254	Teff	Resting	H3K4me1	KLHDC7A	Not significant
697	-0.875069	0.272797	Teff	Resting	H3K4me1	PAX7	Not significant
698	0.101203	0.991312	Teff	Resting	H3K4me1	ALDH4A1	Not significant
699	-0.214972	0.956432	Teff	Resting	H3K4me1	ALDH4A1	Not significant
700	0.113268	0.858636	Teff	Resting	H3K4me1	IFFO2	Not significant
701	1.03654	0.852211	Teff	Resting	H3K4me1	IFFO2	Not significant
702	-0.0849574	0.913914	Teff	Resting	H3K4me1	IFFO2	Not significant
703	-0.197596	0.902784	Teff	Resting	H3K4me1	IFFO2	Not significant
704	0.639487	0.825833	Teff	Resting	H3K4me1	IFFO2	Not significant
705	-1.9301	0.869043	Teff	Resting	H3K4me1	IFFO2	Not significant
706	-0.300602	0.976971	Teff	Resting	H3K4me1	IFFO2	Not significant
707	-0.142197	0.991514	Teff	Resting	H3K4me1	IFFO2	Not significant
708	0.795528	0.0169817	Teff	Resting	H3K4me1	IFFO2	Significant- No high confidence peak
709	-0.170771	0.84312	Teff	Resting	H3K4me1	UBR4	Not significant
710	0.516375	0.780858	Teff	Resting	H3K4me1	UBR4	Not significant
711	-0.136405	0.937941	Teff	Resting	H3K4me1	UBR4	Not significant
712	-0.831826	0.880737	Teff	Resting	H3K4me1	UBR4	Not significant
713	-0.396513	0.853209	Teff	Resting	H3K4me1	UBR4	Not significant
714	-0.171621	0.978303	Teff	Resting	H3K4me1	UBR4	Not significant
715	-0.281472	0.762215	Teff	Resting	H3K4me1	UBR4	Not significant
716	-0.700734	0.633393	Teff	Resting	H3K4me1	UBR4	Not significant
717	-0.0490736	0.998404	Teff	Resting	H3K4me1	UBR4	Not significant
718	-2.57525	0.772503	Teff	Resting	H3K4me1	UBR4	Not significant
719	-0.847603	0.806811	Teff	Resting	H3K4me1	EMC1	Not significant
720	-0.417467	0.689721	Teff	Resting	H3K4me1	MRTO4	Not significant
721	0.513657	0.934054	Teff	Resting	H3K4me1	AKR7A3	Not significant
722	-0.841832	0.602735	Teff	Resting	H3K4me1	AKR7A2	Not significant
723	-0.377209	0.767695	Teff	Resting	H3K4me1	PQLC2	Not significant
724	-1.07547	0.774596	Teff	Resting	H3K4me1	PQLC2	Not significant
725	0.272266	0.820465	Teff	Resting	H3K4me1	PQLC2	Not significant
726	-1.04665	0.806465	Teff	Resting	H3K4me1	PQLC2	Not significant
727	0.106219	0.926304	Teff	Resting	H3K4me1	PQLC2	Not significant
728	-0.206568	0.963904	Teff	Resting	H3K4me1	MINOS1	Not significant
729	0.0927953	0.989644	Teff	Resting	H3K4me1	MINOS1	Not significant
730	-0.0531928	0.97117	Teff	Resting	H3K4me1	MINOS1	Not significant
731	0.0677875	0.975108	Teff	Resting	H3K4me1	MINOS1	Not significant
732	-0.127268	0.669264	Teff	Resting	H3K4me1	MINOS1	Not significant
733	0.189135	0.936898	Teff	Resting	H3K4me1	CAPZB	Not significant
734	0.430831	0.80687	Teff	Resting	H3K4me1	CAPZB	Not significant
735	-0.205684	0.988813	Teff	Resting	H3K4me1	CAPZB	Not significant
736	0.503284	0.900208	Teff	Resting	H3K4me1	CAPZB	Not significant
737	0.762576	0.518054	Teff	Resting	H3K4me1	CAPZB	Not significant
738	-0.340514	0.676673	Teff	Resting	H3K4me1	MINOS1-NBL1	Not significant
739	-0.134906	0.930647	Teff	Resting	H3K4me1	MINOS1-NBL1	Not significant
740	-0.0884823	0.990813	Teff	Resting	H3K4me1	NBL1	Not significant
741	-0.406859	0.66837	Teff	Resting	H3K4me1	NBL1	Not significant
742	-1.37089	0.190253	Teff	Resting	H3K4me1	HTR6	Not significant
743	-1.55683	0.690494	Teff	Resting	H3K4me1	HTR6	Not significant
744	-0.29165	0.892338	Teff	Resting	H3K4me1	HTR6	Not significant
745	0.05248	0.992824	Teff	Resting	H3K4me1	TMCO4	Not significant
746	0.600574	0.909921	Teff	Resting	H3K4me1	TMCO4	Not significant
747	-0.269441	0.932746	Teff	Resting	H3K4me1	TMCO4	Not significant
748	0.32147	0.960151	Teff	Resting	H3K4me1	TMCO4	Not significant
749	-0.720854	0.514499	Teff	Resting	H3K4me1	OTUD3	Not significant
750	-0.676426	0.486648	Teff	Resting	H3K4me1	PLA2G5	Not significant
751	0.584099	0.950537	Teff	Resting	H3K4me1	PLA2G2D	Not significant
752	0.290188	0.961686	Teff	Resting	H3K4me1	PLA2G2D	Not significant
753	0.195921	0.956948	Teff	Resting	H3K4me1	PLA2G2F	Not significant
754	-1.20985	0.512743	Teff	Resting	H3K4me1	PLA2G2C	Not significant
755	-0.0859898	0.945573	Teff	Resting	H3K4me1	UBXN10	Not significant
756	0.543842	0.610189	Teff	Resting	H3K4me1	VWA5B1	Not significant
757	-0.188604	0.936816	Teff	Resting	H3K4me1	VWA5B1	Not significant
758	0.0340246	0.999195	Teff	Resting	H3K4me1	VWA5B1	Not significant
759	0.330023	0.957371	Teff	Resting	H3K4me1	CAMK2N1	Not significant
760	-0.634877	0.853919	Teff	Resting	H3K4me1	CAMK2N1	Not significant
761	0.577425	0.936449	Teff	Resting	H3K4me1	CAMK2N1	Not significant
762	-0.758945	0.799776	Teff	Resting	H3K4me1	CAMK2N1	Not significant
763	-0.814668	0.279628	Teff	Resting	H3K4me1	DDOST	Not significant
764	-0.300702	0.942295	Teff	Resting	H3K4me1	DDOST	Not significant
765	0.0832366	0.985188	Teff	Resting	H3K4me1	DDOST	Not significant
766	-0.433262	0.742737	Teff	Resting	H3K4me1	SH2D5	Not significant
767	0.586501	0.887669	Teff	Resting	H3K4me1	HP1BP3	Not significant
768	-0.208653	0.916727	Teff	Resting	H3K4me1	HP1BP3	Not significant
769	-0.66995	0.954511	Teff	Resting	H3K4me1	HP1BP3	Not significant
770	-2.05032	0.752528	Teff	Resting	H3K4me1	HP1BP3	Not significant
771	0.171493	0.927963	Teff	Resting	H3K4me1	EIF4G3	Not significant
772	-0.242536	0.953853	Teff	Resting	H3K4me1	EIF4G3	Not significant
773	0.805369	0.727972	Teff	Resting	H3K4me1	EIF4G3	Not significant
774	0.232764	0.888718	Teff	Resting	H3K4me1	EIF4G3	Not significant
775	0.918149	0.771237	Teff	Resting	H3K4me1	EIF4G3	Not significant
776	0.472748	0.880758	Teff	Resting	H3K4me1	EIF4G3	Not significant
777	-0.0492588	0.988813	Teff	Resting	H3K4me1	EIF4G3	Not significant
778	0.0222958	0.999304	Teff	Resting	H3K4me1	EIF4G3	Not significant
779	0.41425	0.915246	Teff	Resting	H3K4me1	EIF4G3	Not significant
780	0.0343405	0.994322	Teff	Resting	H3K4me1	EIF4G3	Not significant
781	-2.32039	0.000522	Teff	Resting	H3K4me1	EIF4G3	Significant- No high confidence peak
782	-0.430603	0.945573	Teff	Resting	H3K4me1	EIF4G3	Not significant
783	0.278927	0.808738	Teff	Resting	H3K4me1	ECE1	Not significant
784	-0.55707	0.0666929	Teff	Resting	H3K4me1	ECE1	Not significant
785	-0.45896	0.936816	Teff	Resting	H3K4me1	ECE1	Not significant
786	-0.0668621	0.936102	Teff	Resting	H3K4me1	ECE1	Not significant
787	-0.452495	0.933584	Teff	Resting	H3K4me1	ECE1	Not significant
788	-0.0020297	0.999412	Teff	Resting	H3K4me1	ECE1	Not significant
789	0.0642826	0.955417	Teff	Resting	H3K4me1	ECE1	Not significant
790	0.214771	0.476486	Teff	Resting	H3K4me1	ECE1	Not significant
791	-0.679301	0.631243	Teff	Resting	H3K4me1	ECE1	Not significant
792	0.00685416	0.999615	Teff	Resting	H3K4me1	ECE1	Not significant
793	-0.158954	0.994356	Teff	Resting	H3K4me1	ECE1	Not significant
794	-0.282307	0.935249	Teff	Resting	H3K4me1	NBPF3	Not significant
795	1.6631	0.357766	Teff	Resting	H3K4me1	NBPF3	Not significant
796	-0.60967	0.799362	Teff	Resting	H3K4me1	NBPF3	Not significant
797	0.806006	0.908252	Teff	Resting	H3K4me1	RAP1GAP	Not significant
798	0.167357	0.97559	Teff	Resting	H3K4me1	RAP1GAP	Not significant
799	0.960645	0.623624	Teff	Resting	H3K4me1	USP48	Not significant
800	1.43597	0.747491	Teff	Resting	H3K4me1	USP48	Not significant
801	0.461705	0.238427	Teff	Resting	H3K4me1	USP48	Not significant
802	-0.0961695	0.940217	Teff	Resting	H3K4me1	USP48	Not significant
803	0.825616	0.675572	Teff	Resting	H3K4me1	USP48	Not significant
804	-0.301431	0.933739	Teff	Resting	H3K4me1	HSPG2	Not significant
805	-0.712587	0.908419	Teff	Resting	H3K4me1	HSPG2	Not significant
806	-0.898898	0.105277	Teff	Resting	H3K4me1	HSPG2	Not significant
807	-0.368757	0.803285	Teff	Resting	H3K4me1	CDC42	Not significant
808	-0.202163	0.933014	Teff	Resting	H3K4me1	CDC42	Not significant
809	-0.152288	0.908668	Teff	Resting	H3K4me1	CDC42	Not significant
810	-0.247767	0.823108	Teff	Resting	H3K4me1	CDC42	Not significant
811	-1.15129	0.178124	Teff	Resting	H3K4me1	CDC42	Not significant
812	-1.44868	0.156159	Teff	Resting	H3K4me1	CDC42	Not significant
813	-0.471442	0.903977	Teff	Resting	H3K4me1	CDC42	Not significant
814	-0.513107	0.229387	Teff	Resting	H3K4me1	CDC42	Not significant
815	-0.423901	0.733789	Teff	Resting	H3K4me1	CDC42	Not significant
816	-0.460469	0.833418	Teff	Resting	H3K4me1	CDC42	Not significant
817	-0.67445	0.0749761	Teff	Resting	H3K4me1	CDC42	Not significant
818	0.0414226	0.974657	Teff	Resting	H3K4me1	CDC42	Not significant
819	-0.148378	0.893222	Teff	Resting	H3K4me1	WNT4	Not significant
820	-0.205969	0.980236	Teff	Resting	H3K4me1	WNT4	Not significant
821	0.845913	0.69968	Teff	Resting	H3K4me1	WNT4	Not significant
822	-0.886189	0.935212	Teff	Resting	H3K4me1	EPHB2	Not significant
823	1.32662	0.537755	Teff	Resting	H3K4me1	EPHB2	Not significant
824	-0.402375	0.973198	Teff	Resting	H3K4me1	EPHB2	Not significant
825	0.410776	0.950537	Teff	Resting	H3K4me1	EPHB2	Not significant
826	0.515999	0.919064	Teff	Resting	H3K4me1	LACTBL1	Not significant
827	-0.0261135	0.998404	Teff	Resting	H3K4me1	KDM1A	Not significant
828	0.617223	0.909889	Teff	Resting	H3K4me1	KDM1A	Not significant
829	0.0244342	0.997196	Teff	Resting	H3K4me1	KDM1A	Not significant
830	0.354416	0.915505	Teff	Resting	H3K4me1	KDM1A	Not significant
831	1.12226	0.247421	Teff	Resting	H3K4me1	KDM1A	Not significant
832	0.336667	0.507209	Teff	Resting	H3K4me1	LUZP1	Not significant
833	0.260114	0.471227	Teff	Resting	H3K4me1	LUZP1	Not significant
834	0.516381	0.572518	Teff	Resting	H3K4me1	LUZP1	Not significant
835	-0.136669	0.958725	Teff	Resting	H3K4me1	LUZP1	Not significant
836	0.68078	0.865817	Teff	Resting	H3K4me1	LUZP1	Not significant
837	0.561418	0.79253	Teff	Resting	H3K4me1	LUZP1	Not significant
838	0.971749	0.497835	Teff	Resting	H3K4me1	LUZP1	Not significant
839	-0.983011	0.919253	Teff	Resting	H3K4me1	HNRNPR	Not significant
840	-1.94946	0.648631	Teff	Resting	H3K4me1	HNRNPR	Not significant
841	-0.547422	0.386919	Teff	Resting	H3K4me1	HNRNPR	Not significant
842	-0.612075	0.865837	Teff	Resting	H3K4me1	HNRNPR	Not significant
843	-0.432255	0.803524	Teff	Resting	H3K4me1	ZNF436	Not significant
844	-0.102009	0.989104	Teff	Resting	H3K4me1	TCEA3	Not significant
845	-0.878292	0.0270301	Teff	Resting	H3K4me1	TCEA3	Significant- No high confidence peak
846	-0.452152	0.935604	Teff	Resting	H3K4me1	ASAP3	Not significant
847	0.12771	0.985256	Teff	Resting	H3K4me1	ASAP3	Not significant
848	-0.0843585	0.895722	Teff	Resting	H3K4me1	E2F2	Not significant
849	-0.573964	0.756356	Teff	Resting	H3K4me1	E2F2	Not significant
850	1.16766	0.512087	Teff	Resting	H3K4me1	ID3	Not significant
851	0.506504	0.104349	Teff	Resting	H3K4me1	ID3	Not significant
852	0.586239	0.673693	Teff	Resting	H3K4me1	ID3	Not significant
853	-0.184541	0.870318	Teff	Resting	H3K4me1	ID3	Not significant
854	-0.0714536	0.931326	Teff	Resting	H3K4me1	ID3	Not significant
855	-0.201443	0.622914	Teff	Resting	H3K4me1	ID3	Not significant
856	-0.52738	0.852211	Teff	Resting	H3K4me1	ID3	Not significant
857	-0.10075	0.981867	Teff	Resting	H3K4me1	RPL11	Not significant
858	-0.116092	0.976636	Teff	Resting	H3K4me1	RPL11	Not significant
859	-0.523169	0.91727	Teff	Resting	H3K4me1	RPL11	Not significant
860	-0.914898	0.0986655	Teff	Resting	H3K4me1	RPL11	Not significant
861	-1.53862	0.833175	Teff	Resting	H3K4me1	RPL11	Not significant
862	-0.309652	0.86609	Teff	Resting	H3K4me1	ELOA	Not significant
863	-0.280748	0.987702	Teff	Resting	H3K4me1	ELOA	Not significant
864	-0.499333	0.928653	Teff	Resting	H3K4me1	ELOA	Not significant
865	0.172566	0.981846	Teff	Resting	H3K4me1	ELOA	Not significant
866	-0.310108	0.920751	Teff	Resting	H3K4me1	ELOA	Not significant
867	-0.494429	0.811822	Teff	Resting	H3K4me1	ELOA	Not significant
868	-0.455183	0.832401	Teff	Resting	H3K4me1	PITHD1	Not significant
869	-0.0501281	0.997991	Teff	Resting	H3K4me1	LYPLA2	Not significant
870	-0.41627	0.880329	Teff	Resting	H3K4me1	LYPLA2	Not significant
871	-0.0998379	0.98116	Teff	Resting	H3K4me1	GALE	Not significant
872	0.632553	0.969438	Teff	Resting	H3K4me1	HMGCL	Not significant
873	-1.3155	0.422476	Teff	Resting	H3K4me1	HMGCL	Not significant
874	0.222087	0.956432	Teff	Resting	H3K4me1	FUCA1	Not significant
875	1.03991	0.663954	Teff	Resting	H3K4me1	CNR2	Not significant
876	0.0777212	0.958619	Teff	Resting	H3K4me1	CNR2	Not significant
877	-0.130066	0.979515	Teff	Resting	H3K4me1	PNRC2	Not significant
878	-0.417461	0.869906	Teff	Resting	H3K4me1	PNRC2	Not significant
879	0.00876059	0.998404	Teff	Resting	H3K4me1	PNRC2	Not significant
880	-2.01288	0.71417	Teff	Resting	H3K4me1	PNRC2	Not significant
881	-0.0778758	0.994322	Teff	Resting	H3K4me1	PNRC2	Not significant
882	-1.73312	0.541896	Teff	Resting	H3K4me1	SRSF10	Not significant
883	-0.157575	0.921052	Teff	Resting	H3K4me1	SRSF10	Not significant
884	0.254133	0.963809	Teff	Resting	H3K4me1	SRSF10	Not significant
885	-1.04413	0.865184	Teff	Resting	H3K4me1	SRSF10	Not significant
886	0.363289	0.969907	Teff	Resting	H3K4me1	SRSF10	Not significant
887	-0.372631	0.906915	Teff	Resting	H3K4me1	IL22RA1	Not significant
888	0.823981	0.68946	Teff	Resting	H3K4me1	IFNLR1	Not significant
889	0.202072	0.763464	Teff	Resting	H3K4me1	IFNLR1	Not significant
890	0.59329	0.771912	Teff	Resting	H3K4me1	IFNLR1	Not significant
891	0.929702	0.482617	Teff	Resting	H3K4me1	IFNLR1	Not significant
892	0.732087	0.892806	Teff	Resting	H3K4me1	IFNLR1	Not significant
893	-1.03656	0.792927	Teff	Resting	H3K4me1	IFNLR1	Not significant
894	0.612219	0.64888	Teff	Resting	H3K4me1	GRHL3	Not significant
895	0.713899	0.0137976	Teff	Resting	H3K4me1	GRHL3	Significant- No high confidence peak
896	1.02733	1.17e-05	Teff	Resting	H3K4me1	GRHL3	Significant- No high confidence peak
897	-0.04003	0.998888	Teff	Resting	H3K4me1	GRHL3	Not significant
898	0.856086	0.34559	Teff	Resting	H3K4me1	GRHL3	Not significant
899	0.162908	0.883498	Teff	Resting	H3K4me1	STPG1	Not significant
900	0.0313589	0.992824	Teff	Resting	H3K4me1	STPG1	Not significant
901	-0.927499	0.762029	Teff	Resting	H3K4me1	STPG1	Not significant
902	0.0888793	0.987702	Teff	Resting	H3K4me1	STPG1	Not significant
903	-0.583818	0.268192	Teff	Resting	H3K4me1	NIPAL3	Not significant
904	1.23406	0.875802	Teff	Resting	H3K4me1	RCAN3	Not significant
905	-0.253709	0.966569	Teff	Resting	H3K4me1	RCAN3	Not significant
906	-0.0122657	0.994322	Teff	Resting	H3K4me1	RCAN3	Not significant
907	-0.575141	0.210165	Teff	Resting	H3K4me1	RCAN3	Not significant
908	-0.0874086	0.950133	Teff	Resting	H3K4me1	RCAN3	Not significant
909	-0.0823844	0.943191	Teff	Resting	H3K4me1	NCMAP	Not significant
910	0.950161	0.322217	Teff	Resting	H3K4me1	NCMAP	Not significant
911	-0.224897	0.969417	Teff	Resting	H3K4me1	NCMAP	Not significant
912	1.80956	0.477584	Teff	Resting	H3K4me1	NCMAP	Not significant
913	-0.21773	0.992986	Teff	Resting	H3K4me1	SRRM1	Not significant
914	-0.453424	0.968744	Teff	Resting	H3K4me1	SRRM1	Not significant
915	-0.741467	0.749734	Teff	Resting	H3K4me1	SRRM1	Not significant
916	-0.450908	0.880607	Teff	Resting	H3K4me1	SRRM1	Not significant
917	-0.207635	0.981049	Teff	Resting	H3K4me1	SRRM1	Not significant
918	-0.773623	0.526329	Teff	Resting	H3K4me1	CLIC4	Not significant
919	0.194273	0.975821	Teff	Resting	H3K4me1	CLIC4	Not significant
920	-0.503663	0.764825	Teff	Resting	H3K4me1	CLIC4	Not significant
921	-1.4124	0.856717	Teff	Resting	H3K4me1	CLIC4	Not significant
922	0.943293	0.489966	Teff	Resting	H3K4me1	CLIC4	Not significant
923	-0.0917563	0.97502	Teff	Resting	H3K4me1	CLIC4	Not significant
924	0.261116	0.907288	Teff	Resting	H3K4me1	CLIC4	Not significant
925	1.17493	0.0657855	Teff	Resting	H3K4me1	CLIC4	Not significant
926	-0.0727412	0.99674	Teff	Resting	H3K4me1	CLIC4	Not significant
927	0.0212982	0.995652	Teff	Resting	H3K4me1	RUNX3	Not significant
928	-0.413419	0.935604	Teff	Resting	H3K4me1	RUNX3	Not significant
929	-0.0579647	0.994921	Teff	Resting	H3K4me1	RUNX3	Not significant
930	-0.315289	0.556745	Teff	Resting	H3K4me1	RUNX3	Not significant
931	-0.147429	0.833418	Teff	Resting	H3K4me1	RUNX3	Not significant
932	-0.0668913	0.973086	Teff	Resting	H3K4me1	RUNX3	Not significant
933	0.0530015	0.945348	Teff	Resting	H3K4me1	RUNX3	Not significant
934	-0.0701762	0.942295	Teff	Resting	H3K4me1	RUNX3	Not significant
935	0.436299	0.94616	Teff	Resting	H3K4me1	RUNX3	Not significant
936	0.222335	0.295775	Teff	Resting	H3K4me1	RUNX3	Not significant
937	0.226996	0.767758	Teff	Resting	H3K4me1	RUNX3	Not significant
938	0.908459	0.663983	Teff	Resting	H3K4me1	RUNX3	Not significant
939	0.183278	0.337991	Teff	Resting	H3K4me1	RUNX3	Not significant
940	0.689939	0.807742	Teff	Resting	H3K4me1	RUNX3	Not significant
941	-0.200307	0.958619	Teff	Resting	H3K4me1	RUNX3	Not significant
942	0.0792475	0.922558	Teff	Resting	H3K4me1	RUNX3	Not significant
943	-0.0537394	0.991312	Teff	Resting	H3K4me1	SYF2	Not significant
944	-0.233145	0.947031	Teff	Resting	H3K4me1	SYF2	Not significant
945	-0.367801	0.979463	Teff	Resting	H3K4me1	SYF2	Not significant
946	-1.28181	0.350985	Teff	Resting	H3K4me1	SYF2	Not significant
947	-0.573668	0.673693	Teff	Resting	H3K4me1	RSRP1	Not significant
948	-0.885968	0.333858	Teff	Resting	H3K4me1	RSRP1	Not significant
949	-0.610511	0.408773	Teff	Resting	H3K4me1	RHD	Not significant
950	-0.496207	0.82644	Teff	Resting	H3K4me1	RHD	Not significant
951	-0.143913	0.917643	Teff	Resting	H3K4me1	TMEM50A	Not significant
952	-0.145345	0.972583	Teff	Resting	H3K4me1	TMEM50A	Not significant
953	0.140977	0.985179	Teff	Resting	H3K4me1	TMEM50A	Not significant
954	0.345348	0.571583	Teff	Resting	H3K4me1	TMEM50A	Not significant
955	-0.354623	0.877571	Teff	Resting	H3K4me1	TMEM50A	Not significant
956	-0.118395	0.925951	Teff	Resting	H3K4me1	MACO1	Not significant
957	-0.023069	0.999027	Teff	Resting	H3K4me1	MACO1	Not significant
958	0.665767	0.890482	Teff	Resting	H3K4me1	MACO1	Not significant
959	1.10771	0.495135	Teff	Resting	H3K4me1	MACO1	Not significant
960	0.27561	0.831716	Teff	Resting	H3K4me1	MACO1	Not significant
961	-0.112875	0.9599	Teff	Resting	H3K4me1	MACO1	Not significant
962	0.573454	0.437922	Teff	Resting	H3K4me1	MACO1	Not significant
963	0.0411521	0.993621	Teff	Resting	H3K4me1	MACO1	Not significant
964	-1.6566	0.0465904	Teff	Resting	H3K4me1	LDLRAP1	Significant- No high confidence peak
965	-0.519222	0.683505	Teff	Resting	H3K4me1	LDLRAP1	Not significant
966	-0.240396	0.607971	Teff	Resting	H3K4me1	LDLRAP1	Not significant
967	-0.697986	0.115226	Teff	Resting	H3K4me1	LDLRAP1	Not significant
968	-0.135214	0.841911	Teff	Resting	H3K4me1	LDLRAP1	Not significant
969	0.509547	0.386893	Teff	Resting	H3K4me1	MAN1C1	Not significant
970	-0.0645191	0.947681	Teff	Resting	H3K4me1	MAN1C1	Not significant
971	-0.117338	0.938781	Teff	Resting	H3K4me1	MAN1C1	Not significant
972	0.0196919	0.992986	Teff	Resting	H3K4me1	MAN1C1	Not significant
973	0.763559	0.600516	Teff	Resting	H3K4me1	MAN1C1	Not significant
974	0.589617	0.730147	Teff	Resting	H3K4me1	MAN1C1	Not significant
975	-0.0523021	0.967451	Teff	Resting	H3K4me1	MAN1C1	Not significant
976	0.305598	0.930402	Teff	Resting	H3K4me1	MAN1C1	Not significant
977	0.531452	0.478551	Teff	Resting	H3K4me1	MAN1C1	Not significant
978	0.495122	0.613294	Teff	Resting	H3K4me1	MAN1C1	Not significant
979	0.538689	0.923201	Teff	Resting	H3K4me1	MAN1C1	Not significant
980	-0.300756	0.875484	Teff	Resting	H3K4me1	MAN1C1	Not significant
981	0.813212	0.91543	Teff	Resting	H3K4me1	MAN1C1	Not significant
982	0.845314	0.0906558	Teff	Resting	H3K4me1	MAN1C1	Not significant
983	-0.0989739	0.987401	Teff	Resting	H3K4me1	SELENON	Not significant
984	0.0952659	0.982865	Teff	Resting	H3K4me1	SELENON	Not significant
985	-0.201119	0.861021	Teff	Resting	H3K4me1	SELENON	Not significant
986	-0.364499	0.801618	Teff	Resting	H3K4me1	SELENON	Not significant
987	-0.247986	0.876347	Teff	Resting	H3K4me1	SELENON	Not significant
988	-0.543915	0.904984	Teff	Resting	H3K4me1	MTFR1L	Not significant
989	-0.007635	0.999313	Teff	Resting	H3K4me1	MTFR1L	Not significant
990	-0.629506	0.872583	Teff	Resting	H3K4me1	AUNIP	Not significant
991	-0.574978	0.905125	Teff	Resting	H3K4me1	AUNIP	Not significant
992	-0.0374086	0.993557	Teff	Resting	H3K4me1	PAQR7	Not significant
993	0.130254	0.951765	Teff	Resting	H3K4me1	STMN1	Not significant
994	-0.510324	0.888158	Teff	Resting	H3K4me1	STMN1	Not significant
995	-0.0042255	0.999412	Teff	Resting	H3K4me1	STMN1	Not significant
996	-0.107696	0.985754	Teff	Resting	H3K4me1	PAFAH2	Not significant
997	0.124957	0.945622	Teff	Resting	H3K4me1	PAFAH2	Not significant
998	-0.239945	0.843225	Teff	Resting	H3K4me1	PAFAH2	Not significant
999	-0.465375	0.77067	Teff	Resting	H3K4me1	PAFAH2	Not significant
1000	-0.301279	0.945622	Teff	Resting	H3K4me1	SLC30A2	Not significant
1001	-1.73508	0.040168	Teff	Resting	H3K4me1	TRIM63	Significant- No high confidence peak
1002	-0.465263	0.818203	Teff	Resting	H3K4me1	PDIK1L	Not significant
1003	-0.381159	0.922558	Teff	Resting	H3K4me1	PDIK1L	Not significant
1004	-0.089989	0.97789	Teff	Resting	H3K4me1	PDIK1L	Not significant
1005	-0.176815	0.839249	Teff	Resting	H3K4me1	PDIK1L	Not significant
1006	-0.123201	0.982103	Teff	Resting	H3K4me1	FAM110D	Not significant
1007	-0.183406	0.934342	Teff	Resting	H3K4me1	C1orf232	Not significant
1008	-1.05499	0.338521	Teff	Resting	H3K4me1	ZNF593	Not significant
1009	0.455915	0.87662	Teff	Resting	H3K4me1	CATSPER4	Not significant
1010	-0.438762	0.600329	Teff	Resting	H3K4me1	CATSPER4	Not significant
1011	0.191442	0.978039	Teff	Resting	H3K4me1	CEP85	Not significant
1012	-0.236904	0.960731	Teff	Resting	H3K4me1	CEP85	Not significant
1013	-0.267217	0.849981	Teff	Resting	H3K4me1	CEP85	Not significant
1014	-0.0021324	0.999258	Teff	Resting	H3K4me1	SH3BGRL3	Not significant
1015	0.0529283	0.978393	Teff	Resting	H3K4me1	UBXN11	Not significant
1016	-0.0059294	0.998176	Teff	Resting	H3K4me1	CD52	Not significant
1017	-0.118946	0.98047	Teff	Resting	H3K4me1	CRYBG2	Not significant
1018	-0.27188	0.848556	Teff	Resting	H3K4me1	CRYBG2	Not significant
1019	-0.267573	0.351191	Teff	Resting	H3K4me1	ZNF683	Not significant
1020	-0.303036	0.724749	Teff	Resting	H3K4me1	ZNF683	Not significant
1021	-0.323239	0.836349	Teff	Resting	H3K4me1	ZNF683	Not significant
1022	-0.543866	0.84312	Teff	Resting	H3K4me1	ZNF683	Not significant
1023	-1.00577	0.404044	Teff	Resting	H3K4me1	LIN28A	Not significant
1024	-0.886566	0.764164	Teff	Resting	H3K4me1	LIN28A	Not significant
1025	-0.524479	0.940217	Teff	Resting	H3K4me1	DHDDS	Not significant
1026	-1.61091	0.815523	Teff	Resting	H3K4me1	DHDDS	Not significant
1027	-0.503138	0.706274	Teff	Resting	H3K4me1	HMGN2	Not significant
1028	-0.0735941	0.985256	Teff	Resting	H3K4me1	HMGN2	Not significant
1029	0.0268701	0.997431	Teff	Resting	H3K4me1	RPS6KA1	Not significant
1030	-0.0191404	0.996374	Teff	Resting	H3K4me1	RPS6KA1	Not significant
1031	-1.11344	0.00296959	Teff	Resting	H3K4me1	RPS6KA1	Significant- No high confidence peak
1032	-0.0554541	0.944287	Teff	Resting	H3K4me1	RPS6KA1	Not significant
1033	-2.17068	0.324961	Teff	Resting	H3K4me1	RPS6KA1	Not significant
1034	-0.366276	0.681713	Teff	Resting	H3K4me1	RPS6KA1	Not significant
1035	0.273388	0.97502	Teff	Resting	H3K4me1	RPS6KA1	Not significant
1036	-1.21718	0.395114	Teff	Resting	H3K4me1	ARID1A	Not significant
1037	0.931968	0.951785	Teff	Resting	H3K4me1	ARID1A	Not significant
1038	0.387309	0.869561	Teff	Resting	H3K4me1	ARID1A	Not significant
1039	0.254042	0.923254	Teff	Resting	H3K4me1	ARID1A	Not significant
1040	-0.450424	0.950875	Teff	Resting	H3K4me1	ARID1A	Not significant
1041	-0.4051	0.946225	Teff	Resting	H3K4me1	ARID1A	Not significant
1042	-0.0194662	0.996865	Teff	Resting	H3K4me1	ARID1A	Not significant
1043	0.0342201	0.97789	Teff	Resting	H3K4me1	ARID1A	Not significant
1044	0.282096	0.737929	Teff	Resting	H3K4me1	ARID1A	Not significant
1045	0.00389889	0.999027	Teff	Resting	H3K4me1	ARID1A	Not significant
1046	-0.580039	0.91239	Teff	Resting	H3K4me1	ARID1A	Not significant
1047	-0.108641	0.956227	Teff	Resting	H3K4me1	ARID1A	Not significant
1048	0.00512856	0.999412	Teff	Resting	H3K4me1	ARID1A	Not significant
1049	-0.0172332	0.991499	Teff	Resting	H3K4me1	ARID1A	Not significant
1050	0.157571	0.969907	Teff	Resting	H3K4me1	ARID1A	Not significant
1051	-0.731587	0.914914	Teff	Resting	H3K4me1	ARID1A	Not significant
1052	1.2687	0.212239	Teff	Resting	H3K4me1	PIGV	Not significant
1053	0.14327	0.900612	Teff	Resting	H3K4me1	PIGV	Not significant
1054	-0.0202235	0.993229	Teff	Resting	H3K4me1	PIGV	Not significant
1055	-0.137925	0.905125	Teff	Resting	H3K4me1	PIGV	Not significant
1056	0.149114	0.946339	Teff	Resting	H3K4me1	ZDHHC18	Not significant
1057	-0.430381	0.825403	Teff	Resting	H3K4me1	ZDHHC18	Not significant
1058	0.0745137	0.988779	Teff	Resting	H3K4me1	ZDHHC18	Not significant
1059	-0.0193399	0.990813	Teff	Resting	H3K4me1	ZDHHC18	Not significant
1060	0.0844337	0.966692	Teff	Resting	H3K4me1	ZDHHC18	Not significant
1061	0.0704386	0.997731	Teff	Resting	H3K4me1	SFN	Not significant
1062	-0.38052	0.691002	Teff	Resting	H3K4me1	SFN	Not significant
1063	-0.550096	0.850736	Teff	Resting	H3K4me1	GPN2	Not significant
1064	-0.149785	0.976869	Teff	Resting	H3K4me1	GPATCH3	Not significant
1065	-0.301096	0.859891	Teff	Resting	H3K4me1	NUDC	Not significant
1066	-0.426039	0.921052	Teff	Resting	H3K4me1	KDF1	Not significant
1067	-0.0235045	0.998176	Teff	Resting	H3K4me1	TRNP1	Not significant
1068	-0.259574	0.960266	Teff	Resting	H3K4me1	TENT5B	Not significant
1069	-0.442924	0.973975	Teff	Resting	H3K4me1	TENT5B	Not significant
1070	-0.716355	0.586945	Teff	Resting	H3K4me1	TENT5B	Not significant
1071	-0.301238	0.80633	Teff	Resting	H3K4me1	SLC9A1	Not significant
1072	-0.892897	0.81165	Teff	Resting	H3K4me1	SLC9A1	Not significant
1073	0.958164	0.860864	Teff	Resting	H3K4me1	SLC9A1	Not significant
1074	0.346221	0.555033	Teff	Resting	H3K4me1	SLC9A1	Not significant
1075	-0.109983	0.97807	Teff	Resting	H3K4me1	SLC9A1	Not significant
1076	-0.904411	0.603699	Teff	Resting	H3K4me1	SLC9A1	Not significant
1077	-0.363663	0.515842	Teff	Resting	H3K4me1	SLC9A1	Not significant
1078	-0.247665	0.943013	Teff	Resting	H3K4me1	WDTC1	Not significant
1079	-0.467335	0.800529	Teff	Resting	H3K4me1	WDTC1	Not significant
1080	0.0502131	0.991922	Teff	Resting	H3K4me1	WDTC1	Not significant
1081	-0.44636	0.888305	Teff	Resting	H3K4me1	WDTC1	Not significant
1082	-0.995561	0.597563	Teff	Resting	H3K4me1	TMEM222	Not significant
1083	-0.180313	0.906496	Teff	Resting	H3K4me1	SYTL1	Not significant
1084	0.141542	0.985179	Teff	Resting	H3K4me1	SYTL1	Not significant
1085	-0.358842	0.835912	Teff	Resting	H3K4me1	MAP3K6	Not significant
1086	-0.464591	0.81481	Teff	Resting	H3K4me1	MAP3K6	Not significant
1087	0.0177339	0.996755	Teff	Resting	H3K4me1	MAP3K6	Not significant
1088	-0.468998	0.895731	Teff	Resting	H3K4me1	MAP3K6	Not significant
1089	-0.814495	0.721975	Teff	Resting	H3K4me1	GPR3	Not significant
1090	0.0423341	0.993748	Teff	Resting	H3K4me1	GPR3	Not significant
1091	2.7149	0.0105486	Teff	Resting	H3K4me1	GPR3	Significant- No high confidence peak
1092	0.186928	0.846228	Teff	Resting	H3K4me1	GPR3	Not significant
1093	-0.101353	0.928653	Teff	Resting	H3K4me1	GPR3	Not significant
1094	-0.165956	0.847591	Teff	Resting	H3K4me1	GPR3	Not significant
1095	0.0288889	0.989254	Teff	Resting	H3K4me1	WASF2	Not significant
1096	-0.209532	0.91427	Teff	Resting	H3K4me1	WASF2	Not significant
1097	-0.140649	0.984495	Teff	Resting	H3K4me1	WASF2	Not significant
1098	-0.542453	0.492056	Teff	Resting	H3K4me1	WASF2	Not significant
1099	-0.825096	0.741918	Teff	Resting	H3K4me1	WASF2	Not significant
1100	-0.798996	0.414819	Teff	Resting	H3K4me1	WASF2	Not significant
1101	-0.865406	0.914914	Teff	Resting	H3K4me1	WASF2	Not significant
1102	-0.787286	0.461707	Teff	Resting	H3K4me1	WASF2	Not significant
1103	-0.861308	0.46215	Teff	Resting	H3K4me1	WASF2	Not significant
1104	0.0730153	0.992917	Teff	Resting	H3K4me1	WASF2	Not significant
1105	0.0331437	0.978974	Teff	Resting	H3K4me1	WASF2	Not significant
1106	-0.978791	0.503762	Teff	Resting	H3K4me1	WASF2	Not significant
1107	-0.2292	0.97201	Teff	Resting	H3K4me1	WASF2	Not significant
1108	-0.23141	0.835746	Teff	Resting	H3K4me1	AHDC1	Not significant
1109	-0.459711	0.769352	Teff	Resting	H3K4me1	AHDC1	Not significant
1110	0.442063	0.134633	Teff	Resting	H3K4me1	AHDC1	Not significant
1111	-0.41353	0.577478	Teff	Resting	H3K4me1	AHDC1	Not significant
1112	-0.205224	0.955878	Teff	Resting	H3K4me1	FGR	Not significant
1113	-0.158352	0.893931	Teff	Resting	H3K4me1	FGR	Not significant
1114	0.340166	0.503752	Teff	Resting	H3K4me1	FGR	Not significant
1115	0.230502	0.487965	Teff	Resting	H3K4me1	FGR	Not significant
1116	-0.4665	0.875406	Teff	Resting	H3K4me1	FGR	Not significant
1117	0.606817	0.799362	Teff	Resting	H3K4me1	FGR	Not significant
1118	0.189678	0.969417	Teff	Resting	H3K4me1	IFI6	Not significant
1119	0.135104	0.901522	Teff	Resting	H3K4me1	IFI6	Not significant
1120	-0.227263	0.875584	Teff	Resting	H3K4me1	IFI6	Not significant
1121	0.858734	0.691506	Teff	Resting	H3K4me1	IFI6	Not significant
1122	-0.720884	0.892772	Teff	Resting	H3K4me1	FAM76A	Not significant
1123	-0.0041488	0.999412	Teff	Resting	H3K4me1	STX12	Not significant
1124	-0.807382	0.848721	Teff	Resting	H3K4me1	STX12	Not significant
1125	-0.487965	0.869618	Teff	Resting	H3K4me1	STX12	Not significant
1126	0.124333	0.994153	Teff	Resting	H3K4me1	STX12	Not significant
1127	-1.49964	0.819968	Teff	Resting	H3K4me1	PPP1R8	Not significant
1128	-0.510518	0.755876	Teff	Resting	H3K4me1	PPP1R8	Not significant
1129	-0.06763	0.994322	Teff	Resting	H3K4me1	THEMIS2	Not significant
1130	-0.0163944	0.996583	Teff	Resting	H3K4me1	THEMIS2	Not significant
1131	-0.061711	0.973975	Teff	Resting	H3K4me1	THEMIS2	Not significant
1132	-0.498793	0.549989	Teff	Resting	H3K4me1	THEMIS2	Not significant
1133	-0.175748	0.74318	Teff	Resting	H3K4me1	THEMIS2	Not significant
1134	-3.4911	0.550898	Teff	Resting	H3K4me1	RPA2	Not significant
1135	-0.705816	0.424603	Teff	Resting	H3K4me1	RPA2	Not significant
1136	-0.879812	0.631117	Teff	Resting	H3K4me1	SMPDL3B	Not significant
1137	-0.108851	0.983156	Teff	Resting	H3K4me1	SMPDL3B	Not significant
1138	-1.17363	0.0266325	Teff	Resting	H3K4me1	SMPDL3B	Significant- No high confidence peak
1139	-0.7831	0.250303	Teff	Resting	H3K4me1	XKR8	Not significant
1140	-1.90352	0.492331	Teff	Resting	H3K4me1	XKR8	Not significant
1141	-0.384093	0.926911	Teff	Resting	H3K4me1	XKR8	Not significant
1142	-0.187397	0.917643	Teff	Resting	H3K4me1	XKR8	Not significant
1143	-1.2515	0.891501	Teff	Resting	H3K4me1	EYA3	Not significant
1144	0.14039	0.954006	Teff	Resting	H3K4me1	EYA3	Not significant
1145	0.0735773	0.983156	Teff	Resting	H3K4me1	EYA3	Not significant
1146	0.833524	0.446396	Teff	Resting	H3K4me1	EYA3	Not significant
1147	1.53868	0.103767	Teff	Resting	H3K4me1	EYA3	Not significant
1148	-0.0532996	0.998404	Teff	Resting	H3K4me1	EYA3	Not significant
1149	-0.132972	0.957212	Teff	Resting	H3K4me1	EYA3	Not significant
1150	0.0131609	0.999304	Teff	Resting	H3K4me1	EYA3	Not significant
1151	1.93151	0.00545572	Teff	Resting	H3K4me1	EYA3	Significant- No high confidence peak
1152	0.933168	0.227241	Teff	Resting	H3K4me1	EYA3	Not significant
1153	2.87795	0.558679	Teff	Resting	H3K4me1	EYA3	Not significant
1154	2.25258	0.151624	Teff	Resting	H3K4me1	EYA3	Not significant
1155	-2.01792	0.937486	Teff	Resting	H3K4me1	PTAFR	Not significant
1156	0.382817	0.883351	Teff	Resting	H3K4me1	PTAFR	Not significant
1157	0.262608	0.618401	Teff	Resting	H3K4me1	PTAFR	Not significant
1158	-0.214689	0.935371	Teff	Resting	H3K4me1	PTAFR	Not significant
1159	0.488489	0.0739697	Teff	Resting	H3K4me1	PTAFR	Not significant
1160	-0.181795	0.96551	Teff	Resting	H3K4me1	DNAJC8	Not significant
1161	-0.836562	0.773593	Teff	Resting	H3K4me1	ATP5IF1	Not significant
1162	-0.270102	0.928202	Teff	Resting	H3K4me1	ATP5IF1	Not significant
1163	-0.0821115	0.958145	Teff	Resting	H3K4me1	ATP5IF1	Not significant
1164	0.0933297	0.954812	Teff	Resting	H3K4me1	SESN2	Not significant
1165	-0.131154	0.919706	Teff	Resting	H3K4me1	SESN2	Not significant
1166	-0.0363587	0.993748	Teff	Resting	H3K4me1	SESN2	Not significant
1167	0.807869	0.45728	Teff	Resting	H3K4me1	MED18	Not significant
1168	-0.550027	0.812214	Teff	Resting	H3K4me1	MED18	Not significant
1169	-0.258872	0.937235	Teff	Resting	H3K4me1	PHACTR4	Not significant
1170	2.75165	0.280816	Teff	Resting	H3K4me1	PHACTR4	Not significant
1171	0.399843	0.854778	Teff	Resting	H3K4me1	PHACTR4	Not significant
1172	0.920496	0.931301	Teff	Resting	H3K4me1	PHACTR4	Not significant
1173	0.63459	0.544512	Teff	Resting	H3K4me1	PHACTR4	Not significant
1174	-0.516563	0.410932	Teff	Resting	H3K4me1	PHACTR4	Not significant
1175	-0.144292	0.967527	Teff	Resting	H3K4me1	PHACTR4	Not significant
1176	-0.824551	0.95445	Teff	Resting	H3K4me1	PHACTR4	Not significant
1177	-0.145981	0.899502	Teff	Resting	H3K4me1	RCC1	Not significant
1178	-0.485297	0.593145	Teff	Resting	H3K4me1	RCC1	Not significant
1179	-0.110289	0.989391	Teff	Resting	H3K4me1	TRNAU1AP	Not significant
1180	-0.231887	0.936651	Teff	Resting	H3K4me1	TRNAU1AP	Not significant
1181	-0.339277	0.821598	Teff	Resting	H3K4me1	RAB42	Not significant
1182	0.868847	0.890599	Teff	Resting	H3K4me1	RAB42	Not significant
1183	0.643273	0.825879	Teff	Resting	H3K4me1	RAB42	Not significant
1184	1.48505	0.499083	Teff	Resting	H3K4me1	RAB42	Not significant
1185	-1.52232	0.870986	Teff	Resting	H3K4me1	TAF12	Not significant
1186	-0.453941	0.847257	Teff	Resting	H3K4me1	TAF12	Not significant
1187	-0.400715	0.951431	Teff	Resting	H3K4me1	TAF12	Not significant
1188	-0.265647	0.927729	Teff	Resting	H3K4me1	TAF12	Not significant
1189	-0.892212	0.559033	Teff	Resting	H3K4me1	TAF12	Not significant
1190	-0.267025	0.950905	Teff	Resting	H3K4me1	TAF12	Not significant
1191	-0.269901	0.93146	Teff	Resting	H3K4me1	GMEB1	Not significant
1192	-0.347619	0.800655	Teff	Resting	H3K4me1	YTHDF2	Not significant
1193	-0.385218	0.793964	Teff	Resting	H3K4me1	YTHDF2	Not significant
1194	-0.854548	0.0805989	Teff	Resting	H3K4me1	YTHDF2	Not significant
1195	-0.349434	0.901963	Teff	Resting	H3K4me1	YTHDF2	Not significant
1196	-0.568601	0.740865	Teff	Resting	H3K4me1	YTHDF2	Not significant
1197	-1.2292	0.680442	Teff	Resting	H3K4me1	OPRD1	Not significant
1198	0.0547171	0.97967	Teff	Resting	H3K4me1	EPB41	Not significant
1199	0.369105	0.740171	Teff	Resting	H3K4me1	EPB41	Not significant
1200	-0.319885	0.918854	Teff	Resting	H3K4me1	EPB41	Not significant
1201	-0.0191281	0.995813	Teff	Resting	H3K4me1	EPB41	Not significant
1202	-0.163952	0.869043	Teff	Resting	H3K4me1	EPB41	Not significant
1203	0.157752	0.986142	Teff	Resting	H3K4me1	EPB41	Not significant
1204	-0.217578	0.926911	Teff	Resting	H3K4me1	EPB41	Not significant
1205	0.247415	0.944086	Teff	Resting	H3K4me1	EPB41	Not significant
1206	-1.63597	0.769352	Teff	Resting	H3K4me1	EPB41	Not significant
1207	-1.71321	0.646	Teff	Resting	H3K4me1	EPB41	Not significant
1208	-0.236124	0.865402	Teff	Resting	H3K4me1	EPB41	Not significant
1209	-0.14794	0.984126	Teff	Resting	H3K4me1	TMEM200B	Not significant
1210	-0.168256	0.932894	Teff	Resting	H3K4me1	TMEM200B	Not significant
1211	0.120249	0.962208	Teff	Resting	H3K4me1	SRSF4	Not significant
1212	-0.223204	0.88053	Teff	Resting	H3K4me1	SRSF4	Not significant
1213	-2.05452	0.746526	Teff	Resting	H3K4me1	SRSF4	Not significant
1214	-0.426655	0.549651	Teff	Resting	H3K4me1	SRSF4	Not significant
1215	0.240645	0.962879	Teff	Resting	H3K4me1	SRSF4	Not significant
1216	0.485733	0.875019	Teff	Resting	H3K4me1	SRSF4	Not significant
1217	-0.150712	0.976035	Teff	Resting	H3K4me1	MECR	Not significant
1218	0.00160516	0.999722	Teff	Resting	H3K4me1	PTPRU	Not significant
1219	-0.139505	0.985754	Teff	Resting	H3K4me1	PTPRU	Not significant
1220	0.659929	0.689667	Teff	Resting	H3K4me1	PTPRU	Not significant
1221	-0.495813	0.96002	Teff	Resting	H3K4me1	PTPRU	Not significant
1222	1.18979	1.06e-05	Teff	Resting	H3K4me1	PTPRU	Significant- No high confidence peak
1223	2.30937	0.681882	Teff	Resting	H3K4me1	PTPRU	Not significant
1224	0.96047	0.636391	Teff	Resting	H3K4me1	PTPRU	Not significant
1225	-1.17947	0.958619	Teff	Resting	H3K4me1	PTPRU	Not significant
1226	-1.44123	0.000123	Teff	Resting	H3K4me1	MATN1	Significant- No high confidence peak
1227	-2.92934	0.0566534	Teff	Resting	H3K4me1	MATN1	Not significant
1228	-0.433359	0.93078	Teff	Resting	H3K4me1	MATN1	Not significant
1229	0.0693573	0.886787	Teff	Resting	H3K4me1	LAPTM5	Not significant
1230	-1.06574	0.281275	Teff	Resting	H3K4me1	LAPTM5	Not significant
1231	1.0339	0.0421996	Teff	Resting	H3K4me1	SDC3	Significant- No high confidence peak
1232	-0.685938	0.96835	Teff	Resting	H3K4me1	SDC3	Not significant
1233	-0.311747	0.92922	Teff	Resting	H3K4me1	SDC3	Not significant
1234	-0.110929	0.963993	Teff	Resting	H3K4me1	SDC3	Not significant
1235	-0.853871	0.859354	Teff	Resting	H3K4me1	SDC3	Not significant
1236	-1.68591	0.792704	Teff	Resting	H3K4me1	SDC3	Not significant
1237	0.951215	0.780858	Teff	Resting	H3K4me1	PUM1	Not significant
1238	-0.20677	0.969417	Teff	Resting	H3K4me1	PUM1	Not significant
1239	-1.26041	0.654268	Teff	Resting	H3K4me1	PUM1	Not significant
1240	-0.284888	0.992044	Teff	Resting	H3K4me1	PUM1	Not significant
1241	-0.658226	0.736996	Teff	Resting	H3K4me1	PUM1	Not significant
1242	-3.60846	0.397922	Teff	Resting	H3K4me1	PUM1	Not significant
1243	-0.403996	0.324951	Teff	Resting	H3K4me1	PUM1	Not significant
1244	-0.743284	0.926427	Teff	Resting	H3K4me1	PUM1	Not significant
1245	-0.228403	0.922031	Teff	Resting	H3K4me1	PUM1	Not significant
1246	-0.148337	0.955878	Teff	Resting	H3K4me1	PUM1	Not significant
1247	-0.216573	0.960488	Teff	Resting	H3K4me1	PUM1	Not significant
1248	0.0251587	0.994687	Teff	Resting	H3K4me1	PUM1	Not significant
1249	1.22827	0.799806	Teff	Resting	H3K4me1	PUM1	Not significant
1250	-1.28745	0.629969	Teff	Resting	H3K4me1	PUM1	Not significant
1251	-1.90484	0.715935	Teff	Resting	H3K4me1	PUM1	Not significant
1252	-0.695751	0.0429518	Teff	Resting	H3K4me1	PUM1	Significant- No high confidence peak
1253	-0.352157	0.82418	Teff	Resting	H3K4me1	PUM1	Not significant
1254	-0.868954	0.796428	Teff	Resting	H3K4me1	NKAIN1	Not significant
1255	0.366373	0.949085	Teff	Resting	H3K4me1	NKAIN1	Not significant
1256	0.00632579	0.999412	Teff	Resting	H3K4me1	SNRNP40	Not significant
1257	-0.673906	0.663963	Teff	Resting	H3K4me1	ZCCHC17	Not significant
1258	0.671911	0.927303	Teff	Resting	H3K4me1	ZCCHC17	Not significant
1259	-0.0492638	0.992824	Teff	Resting	H3K4me1	FABP3	Not significant
1260	-0.654409	0.902363	Teff	Resting	H3K4me1	SERINC2	Not significant
1261	0.0546855	0.994921	Teff	Resting	H3K4me1	SERINC2	Not significant
1262	0.0561539	0.982742	Teff	Resting	H3K4me1	TINAGL1	Not significant
1263	0.0903351	0.985857	Teff	Resting	H3K4me1	TINAGL1	Not significant
1264	-0.319454	0.936268	Teff	Resting	H3K4me1	TINAGL1	Not significant
1265	0.119438	0.991272	Teff	Resting	H3K4me1	HCRTR1	Not significant
1266	1.29697	0.710729	Teff	Resting	H3K4me1	HCRTR1	Not significant
1267	-0.767186	0.661249	Teff	Resting	H3K4me1	PEF1	Not significant
1268	-0.454959	0.865747	Teff	Resting	H3K4me1	COL16A1	Not significant
1269	-0.0190408	0.998917	Teff	Resting	H3K4me1	COL16A1	Not significant
1270	0.322966	0.754992	Teff	Resting	H3K4me1	COL16A1	Not significant
1271	0.0180923	0.998404	Teff	Resting	H3K4me1	COL16A1	Not significant
1272	-1.08039	0.522929	Teff	Resting	H3K4me1	ADGRB2	Not significant
1273	-0.763264	0.591053	Teff	Resting	H3K4me1	ADGRB2	Not significant
1274	-0.630874	0.748799	Teff	Resting	H3K4me1	ADGRB2	Not significant
1275	-0.482594	0.76225	Teff	Resting	H3K4me1	ADGRB2	Not significant
1276	-0.352712	0.707738	Teff	Resting	H3K4me1	ADGRB2	Not significant
1277	-1.53636	0.45312	Teff	Resting	H3K4me1	ADGRB2	Not significant
1278	-0.268983	0.963788	Teff	Resting	H3K4me1	SPOCD1	Not significant
1279	-0.509737	0.944038	Teff	Resting	H3K4me1	SPOCD1	Not significant
1280	0.0237786	0.991953	Teff	Resting	H3K4me1	SPOCD1	Not significant
1281	0.463034	0.89847	Teff	Resting	H3K4me1	SPOCD1	Not significant
1282	-0.151666	0.91011	Teff	Resting	H3K4me1	SPOCD1	Not significant
1283	-0.677385	0.962208	Teff	Resting	H3K4me1	SPOCD1	Not significant
1284	-0.158175	0.925593	Teff	Resting	H3K4me1	PTP4A2	Not significant
1285	-0.592041	0.90484	Teff	Resting	H3K4me1	PTP4A2	Not significant
1286	0.131031	0.922607	Teff	Resting	H3K4me1	PTP4A2	Not significant
1287	-0.720071	0.774972	Teff	Resting	H3K4me1	PTP4A2	Not significant
1288	-0.131411	0.880638	Teff	Resting	H3K4me1	PTP4A2	Not significant
1289	-0.341268	0.513207	Teff	Resting	H3K4me1	PTP4A2	Not significant
1290	-0.502578	0.824487	Teff	Resting	H3K4me1	PTP4A2	Not significant
1291	-0.195036	0.740712	Teff	Resting	H3K4me1	PTP4A2	Not significant
1292	0.398162	0.036166	Teff	Resting	H3K4me1	PTP4A2	Significant- No high confidence peak
1293	-0.323458	0.958145	Teff	Resting	H3K4me1	PTP4A2	Not significant
1294	-0.180634	0.887089	Teff	Resting	H3K4me1	KHDRBS1	Not significant
1295	-0.0069594	0.999085	Teff	Resting	H3K4me1	KHDRBS1	Not significant
1296	-0.209959	0.933895	Teff	Resting	H3K4me1	KHDRBS1	Not significant
1297	-0.305453	0.844244	Teff	Resting	H3K4me1	KHDRBS1	Not significant
1298	-0.910875	0.837548	Teff	Resting	H3K4me1	KHDRBS1	Not significant
1299	-0.32019	0.906734	Teff	Resting	H3K4me1	TMEM39B	Not significant
1300	-0.670774	0.590669	Teff	Resting	H3K4me1	TMEM39B	Not significant
1301	-0.260828	0.890365	Teff	Resting	H3K4me1	TMEM39B	Not significant
1302	-0.561997	0.147778	Teff	Resting	H3K4me1	KPNA6	Not significant
1303	-0.904601	0.126053	Teff	Resting	H3K4me1	KPNA6	Not significant
1304	0.728504	0.816797	Teff	Resting	H3K4me1	KPNA6	Not significant
1305	0.60569	0.412941	Teff	Resting	H3K4me1	KPNA6	Not significant
1306	0.673245	0.624037	Teff	Resting	H3K4me1	TXLNA	Not significant
1307	-0.165715	0.991613	Teff	Resting	H3K4me1	TXLNA	Not significant
1308	0.51529	0.925266	Teff	Resting	H3K4me1	TXLNA	Not significant
1309	0.196772	0.963993	Teff	Resting	H3K4me1	TXLNA	Not significant
1310	-0.256976	0.769052	Teff	Resting	H3K4me1	TXLNA	Not significant
1311	-0.10845	0.92782	Teff	Resting	H3K4me1	CCDC28B	Not significant
1312	0.23111	0.807956	Teff	Resting	H3K4me1	CCDC28B	Not significant
1313	-0.0399863	0.994921	Teff	Resting	H3K4me1	IQCC	Not significant
1314	-0.919983	0.386493	Teff	Resting	H3K4me1	EIF3I	Not significant
1315	-0.690112	0.614393	Teff	Resting	H3K4me1	EIF3I	Not significant
1316	-0.131762	0.965368	Teff	Resting	H3K4me1	FAM167B	Not significant
1317	0.2835	0.967072	Teff	Resting	H3K4me1	FAM167B	Not significant
1318	0.356209	0.562866	Teff	Resting	H3K4me1	FAM167B	Not significant
1319	-0.303153	0.744802	Teff	Resting	H3K4me1	LCK	Not significant
1320	-0.101802	0.856851	Teff	Resting	H3K4me1	LCK	Not significant
1321	0.377856	0.830647	Teff	Resting	H3K4me1	HDAC1	Not significant
1322	-0.476579	0.461471	Teff	Resting	H3K4me1	HDAC1	Not significant
1323	-0.878137	0.46413	Teff	Resting	H3K4me1	HDAC1	Not significant
1324	-0.309423	0.928452	Teff	Resting	H3K4me1	HDAC1	Not significant
1325	-0.144487	0.878724	Teff	Resting	H3K4me1	MARCKSL1	Not significant
1326	0.0543402	0.97094	Teff	Resting	H3K4me1	MARCKSL1	Not significant
1327	-0.451982	0.81165	Teff	Resting	H3K4me1	MARCKSL1	Not significant
1328	0.0766141	0.982742	Teff	Resting	H3K4me1	MARCKSL1	Not significant
1329	-0.0559095	0.991398	Teff	Resting	H3K4me1	FAM229A	Not significant
1330	0.192876	0.96551	Teff	Resting	H3K4me1	FAM229A	Not significant
1331	-0.624049	0.893947	Teff	Resting	H3K4me1	FAM229A	Not significant
1332	-0.389988	0.791064	Teff	Resting	H3K4me1	TSSK3	Not significant
1333	-0.55118	0.737611	Teff	Resting	H3K4me1	BSDC1	Not significant
1334	0.243498	0.950305	Teff	Resting	H3K4me1	BSDC1	Not significant
1335	-0.94934	0.728657	Teff	Resting	H3K4me1	AL033529.1	Not significant
1336	0.626455	0.939933	Teff	Resting	H3K4me1	ZBTB8A	Not significant
1337	0.788135	0.6404	Teff	Resting	H3K4me1	ZBTB8OS	Not significant
1338	0.591676	0.405613	Teff	Resting	H3K4me1	ZBTB8OS	Not significant
1339	0.122366	0.964493	Teff	Resting	H3K4me1	ZBTB8OS	Not significant
1340	-0.316319	0.837007	Teff	Resting	H3K4me1	ZBTB8OS	Not significant
1341	-0.495752	0.437474	Teff	Resting	H3K4me1	RBBP4	Not significant
1342	0.173647	0.99143	Teff	Resting	H3K4me1	SYNC	Not significant
1343	1.24503	0.26404	Teff	Resting	H3K4me1	SYNC	Not significant
1344	0.035475	0.994322	Teff	Resting	H3K4me1	KIAA1522	Not significant
1345	-0.711909	0.670588	Teff	Resting	H3K4me1	KIAA1522	Not significant
1346	-0.315572	0.956432	Teff	Resting	H3K4me1	KIAA1522	Not significant
1347	-0.182582	0.991312	Teff	Resting	H3K4me1	KIAA1522	Not significant
1348	-0.167258	0.816455	Teff	Resting	H3K4me1	YARS	Not significant
1349	0.522413	0.987288	Teff	Resting	H3K4me1	YARS	Not significant
1350	-0.267886	0.916368	Teff	Resting	H3K4me1	YARS	Not significant
1351	-0.497383	0.67925	Teff	Resting	H3K4me1	YARS	Not significant
1352	-0.01496	0.999304	Teff	Resting	H3K4me1	TMEM54	Not significant
1353	0.164642	0.985049	Teff	Resting	H3K4me1	TMEM54	Not significant
1354	0.367632	0.916727	Teff	Resting	H3K4me1	TMEM54	Not significant
1355	2.17534	0.295592	Teff	Resting	H3K4me1	RNF19B	Not significant
1356	1.11947	5.93e-05	Teff	Resting	H3K4me1	RNF19B	Significant- No high confidence peak
1357	0.44205	0.901988	Teff	Resting	H3K4me1	RNF19B	Not significant
1358	0.0714778	0.96169	Teff	Resting	H3K4me1	RNF19B	Not significant
1359	0.126677	0.981867	Teff	Resting	H3K4me1	RNF19B	Not significant
1360	0.527274	0.94616	Teff	Resting	H3K4me1	RNF19B	Not significant
1361	-0.0695224	0.993748	Teff	Resting	H3K4me1	RNF19B	Not significant
1362	0.349563	0.0618057	Teff	Resting	H3K4me1	RNF19B	Not significant
1363	1.53499	0.809265	Teff	Resting	H3K4me1	RNF19B	Not significant
1364	-0.02595	0.994508	Teff	Resting	H3K4me1	RNF19B	Not significant
1365	1.12854	0.697668	Teff	Resting	H3K4me1	AK2	Not significant
1366	0.565855	0.915505	Teff	Resting	H3K4me1	AK2	Not significant
1367	1.22828	0.948564	Teff	Resting	H3K4me1	AK2	Not significant
1368	-0.322997	0.963993	Teff	Resting	H3K4me1	AK2	Not significant
1369	-0.262877	0.848661	Teff	Resting	H3K4me1	AK2	Not significant
1370	0.224912	0.970618	Teff	Resting	H3K4me1	AK2	Not significant
1371	-0.291824	0.837708	Teff	Resting	H3K4me1	AK2	Not significant
1372	-0.566983	0.862417	Teff	Resting	H3K4me1	AK2	Not significant
1373	-0.636146	0.766421	Teff	Resting	H3K4me1	AK2	Not significant
1374	0.545182	0.778356	Teff	Resting	H3K4me1	AK2	Not significant
1375	-0.0229036	0.997626	Teff	Resting	H3K4me1	AZIN2	Not significant
1376	-0.779195	0.906473	Teff	Resting	H3K4me1	AZIN2	Not significant
1377	0.197575	0.882067	Teff	Resting	H3K4me1	AZIN2	Not significant
1378	0.00485997	0.998997	Teff	Resting	H3K4me1	AZIN2	Not significant
1379	0.284517	0.94238	Teff	Resting	H3K4me1	AZIN2	Not significant
1380	-0.27532	0.825324	Teff	Resting	H3K4me1	TRIM62	Not significant
1381	-1.52854	0.426706	Teff	Resting	H3K4me1	TRIM62	Not significant
1382	-0.141605	0.987479	Teff	Resting	H3K4me1	TRIM62	Not significant
1383	-3.0487	0.135119	Teff	Resting	H3K4me1	ZNF362	Not significant
1384	0.729573	0.863737	Teff	Resting	H3K4me1	ZNF362	Not significant
1385	-1.11571	0.367785	Teff	Resting	H3K4me1	ZNF362	Not significant
1386	-0.168455	0.982865	Teff	Resting	H3K4me1	ZNF362	Not significant
1387	-1.13027	0.0486973	Teff	Resting	H3K4me1	ZNF362	Significant- No high confidence peak
1388	-0.71534	0.365569	Teff	Resting	H3K4me1	A3GALT2	Not significant
1389	-0.0356906	0.986798	Teff	Resting	H3K4me1	PHC2	Not significant
1390	0.228089	0.963249	Teff	Resting	H3K4me1	PHC2	Not significant
1391	0.921448	0.415961	Teff	Resting	H3K4me1	PHC2	Not significant
1392	-0.167139	0.96835	Teff	Resting	H3K4me1	PHC2	Not significant
1393	0.28976	0.964297	Teff	Resting	H3K4me1	ZSCAN20	Not significant
1394	-0.725381	0.80448	Teff	Resting	H3K4me1	ZSCAN20	Not significant
1395	-1.02508	0.940223	Teff	Resting	H3K4me1	GJA4	Not significant
1396	-0.180034	0.940283	Teff	Resting	H3K4me1	SMIM12	Not significant
1397	-1.75645	2.25e-05	Teff	Resting	H3K4me1	SMIM12	Significant- No high confidence peak
1398	-0.50778	0.890148	Teff	Resting	H3K4me1	DLGAP3	Not significant
1399	-1.22992	0.78955	Teff	Resting	H3K4me1	DLGAP3	Not significant
1400	-0.197431	0.946601	Teff	Resting	H3K4me1	AC114490.3	Not significant
1401	-0.0915716	0.990969	Teff	Resting	H3K4me1	TMEM35B	Not significant
1402	-0.585058	0.62512	Teff	Resting	H3K4me1	ZMYM6	Not significant
1403	-1.74471	0.798855	Teff	Resting	H3K4me1	ZMYM1	Not significant
1404	-0.160803	0.976572	Teff	Resting	H3K4me1	ZMYM1	Not significant
1405	0.414534	0.935371	Teff	Resting	H3K4me1	ZMYM1	Not significant
1406	0.0510497	0.992928	Teff	Resting	H3K4me1	SFPQ	Not significant
1407	-0.347412	0.431609	Teff	Resting	H3K4me1	SFPQ	Not significant
1408	1.50517	0.726237	Teff	Resting	H3K4me1	SFPQ	Not significant
1409	-0.600261	0.899815	Teff	Resting	H3K4me1	ZMYM4	Not significant
1410	-0.0924829	0.969128	Teff	Resting	H3K4me1	ZMYM4	Not significant
1411	0.0802195	0.973975	Teff	Resting	H3K4me1	KIAA0319L	Not significant
1412	-0.294991	0.833735	Teff	Resting	H3K4me1	KIAA0319L	Not significant
1413	-0.659719	0.865565	Teff	Resting	H3K4me1	KIAA0319L	Not significant
1414	0.424954	0.426617	Teff	Resting	H3K4me1	KIAA0319L	Not significant
1415	-0.512698	0.756356	Teff	Resting	H3K4me1	KIAA0319L	Not significant
1416	0.868511	0.753263	Teff	Resting	H3K4me1	KIAA0319L	Not significant
1417	-0.0703998	0.966113	Teff	Resting	H3K4me1	KIAA0319L	Not significant
1418	0.849666	0.678106	Teff	Resting	H3K4me1	KIAA0319L	Not significant
1419	-0.007971	0.998209	Teff	Resting	H3K4me1	KIAA0319L	Not significant
1420	0.0776364	0.950537	Teff	Resting	H3K4me1	KIAA0319L	Not significant
1421	-0.745728	0.273937	Teff	Resting	H3K4me1	KIAA0319L	Not significant
1422	-1.24789	0.0238507	Teff	Resting	H3K4me1	NCDN	Significant- No high confidence peak
1423	0.0687153	0.994765	Teff	Resting	H3K4me1	TFAP2E	Not significant
1424	0.319957	0.762957	Teff	Resting	H3K4me1	TFAP2E	Not significant
1425	-0.927011	0.503762	Teff	Resting	H3K4me1	TFAP2E	Not significant
1426	0.189897	0.925978	Teff	Resting	H3K4me1	PSMB2	Not significant
1427	0.0849006	0.990813	Teff	Resting	H3K4me1	PSMB2	Not significant
1428	-0.14011	0.969109	Teff	Resting	H3K4me1	C1orf216	Not significant
1429	-0.311016	0.738816	Teff	Resting	H3K4me1	C1orf216	Not significant
1430	-0.678222	0.919802	Teff	Resting	H3K4me1	CLSPN	Not significant
1431	0.279287	0.950634	Teff	Resting	H3K4me1	CLSPN	Not significant
1432	-1.31173	0.606143	Teff	Resting	H3K4me1	CLSPN	Not significant
1433	0.154694	0.966113	Teff	Resting	H3K4me1	CLSPN	Not significant
1434	-0.42108	0.898775	Teff	Resting	H3K4me1	AGO4	Not significant
1435	-0.42651	0.645371	Teff	Resting	H3K4me1	AGO4	Not significant
1436	0.478646	0.922607	Teff	Resting	H3K4me1	AGO1	Not significant
1437	-0.540545	0.654785	Teff	Resting	H3K4me1	AGO1	Not significant
1438	-0.22707	0.944574	Teff	Resting	H3K4me1	AGO3	Not significant
1439	0.661481	0.864735	Teff	Resting	H3K4me1	AGO3	Not significant
1440	-0.408434	0.741596	Teff	Resting	H3K4me1	AGO3	Not significant
1441	0.242762	0.926911	Teff	Resting	H3K4me1	AGO3	Not significant
1442	0.531096	0.828532	Teff	Resting	H3K4me1	TEKT2	Not significant
1443	0.0979785	0.986891	Teff	Resting	H3K4me1	ADPRHL2	Not significant
1444	-0.661821	0.92831	Teff	Resting	H3K4me1	COL8A2	Not significant
1445	-0.184846	0.933739	Teff	Resting	H3K4me1	COL8A2	Not significant
1446	-0.423568	0.903909	Teff	Resting	H3K4me1	COL8A2	Not significant
1447	0.51216	0.592067	Teff	Resting	H3K4me1	TRAPPC3	Not significant
1448	-0.130946	0.877482	Teff	Resting	H3K4me1	TRAPPC3	Not significant
1449	0.0982322	0.920655	Teff	Resting	H3K4me1	MAP7D1	Not significant
1450	-1.04729	0.608557	Teff	Resting	H3K4me1	MAP7D1	Not significant
1451	-0.0553478	0.992199	Teff	Resting	H3K4me1	MAP7D1	Not significant
1452	-0.656904	0.937419	Teff	Resting	H3K4me1	THRAP3	Not significant
1453	-0.330121	0.880886	Teff	Resting	H3K4me1	THRAP3	Not significant
1454	-0.551526	0.646815	Teff	Resting	H3K4me1	THRAP3	Not significant
1455	1.31498	0.874619	Teff	Resting	H3K4me1	THRAP3	Not significant
1456	-1.3212	0.830086	Teff	Resting	H3K4me1	THRAP3	Not significant
1457	-1.67697	0.605879	Teff	Resting	H3K4me1	THRAP3	Not significant
1458	-1.50226	0.935339	Teff	Resting	H3K4me1	SH3D21	Not significant
1459	-0.106706	0.985754	Teff	Resting	H3K4me1	SH3D21	Not significant
1460	0.453875	0.913051	Teff	Resting	H3K4me1	SH3D21	Not significant
1461	-0.587871	0.899805	Teff	Resting	H3K4me1	SH3D21	Not significant
1462	-0.181375	0.928452	Teff	Resting	H3K4me1	SH3D21	Not significant
1463	-0.0449761	0.985014	Teff	Resting	H3K4me1	EVA1B	Not significant
1464	0.986118	0.00620102	Teff	Resting	H3K4me1	STK40	Significant- No high confidence peak
1465	-0.110461	0.97502	Teff	Resting	H3K4me1	STK40	Not significant
1466	-0.0290235	0.991312	Teff	Resting	H3K4me1	STK40	Not significant
1467	0.113712	0.970646	Teff	Resting	H3K4me1	STK40	Not significant
1468	-0.0214024	0.987196	Teff	Resting	H3K4me1	STK40	Not significant
1469	-0.438557	0.836339	Teff	Resting	H3K4me1	STK40	Not significant
1470	-0.0138813	0.997196	Teff	Resting	H3K4me1	STK40	Not significant
1471	0.303016	0.898314	Teff	Resting	H3K4me1	LSM10	Not significant
1472	-0.152132	0.978419	Teff	Resting	H3K4me1	LSM10	Not significant
1473	0.167501	0.962208	Teff	Resting	H3K4me1	LSM10	Not significant
1474	-0.051416	0.993557	Teff	Resting	H3K4me1	OSCP1	Not significant
1475	-0.0370462	0.99785	Teff	Resting	H3K4me1	OSCP1	Not significant
1476	0.220764	0.713304	Teff	Resting	H3K4me1	MRPS15	Not significant
1477	0.0249341	0.997738	Teff	Resting	H3K4me1	MRPS15	Not significant
1478	-0.639687	0.858636	Teff	Resting	H3K4me1	MRPS15	Not significant
1479	1.15533	0.192019	Teff	Resting	H3K4me1	CSF3R	Not significant
1480	-0.135549	0.97201	Teff	Resting	H3K4me1	CSF3R	Not significant
1481	0.371395	0.959988	Teff	Resting	H3K4me1	CSF3R	Not significant
1482	0.695496	0.782386	Teff	Resting	H3K4me1	CSF3R	Not significant
1483	0.291014	0.953092	Teff	Resting	H3K4me1	ZC3H12A	Not significant
1484	-0.721771	0.913051	Teff	Resting	H3K4me1	ZC3H12A	Not significant
1485	-1.0719	0.878008	Teff	Resting	H3K4me1	ZC3H12A	Not significant
1486	1.90899	0.0204807	Teff	Resting	H3K4me1	ZC3H12A	Significant- No high confidence peak
1487	0.335879	0.733891	Teff	Resting	H3K4me1	ZC3H12A	Not significant
1488	-0.0893817	0.958619	Teff	Resting	H3K4me1	ZC3H12A	Not significant
1489	0.077293	0.987702	Teff	Resting	H3K4me1	ZC3H12A	Not significant
1490	-0.445178	0.867467	Teff	Resting	H3K4me1	ZC3H12A	Not significant
1491	0.0314279	0.996865	Teff	Resting	H3K4me1	MEAF6	Not significant
1492	-0.0892694	0.97789	Teff	Resting	H3K4me1	MEAF6	Not significant
1493	-0.521358	0.905842	Teff	Resting	H3K4me1	MEAF6	Not significant
1494	-0.819593	0.816455	Teff	Resting	H3K4me1	SNIP1	Not significant
1495	-0.636455	0.869618	Teff	Resting	H3K4me1	SNIP1	Not significant
1496	-0.232228	0.928452	Teff	Resting	H3K4me1	SNIP1	Not significant
1497	0.0374388	0.997476	Teff	Resting	H3K4me1	DNALI1	Not significant
1498	-1.57775	0.865116	Teff	Resting	H3K4me1	DNALI1	Not significant
1499	0.86885	6.95e-05	Teff	Resting	H3K4me1	DNALI1	Significant- No high confidence peak
1500	-0.70642	0.792528	Teff	Resting	H3K4me1	GNL2	Not significant
1501	-1.21693	0.640458	Teff	Resting	H3K4me1	GNL2	Not significant
1502	-0.179177	0.917643	Teff	Resting	H3K4me1	C1orf109	Not significant
1503	-0.63053	0.606019	Teff	Resting	H3K4me1	C1orf109	Not significant
1504	-0.342946	0.924985	Teff	Resting	H3K4me1	C1orf109	Not significant
1505	0.296991	0.963249	Teff	Resting	H3K4me1	CDCA8	Not significant
1506	-0.517228	0.843019	Teff	Resting	H3K4me1	CDCA8	Not significant
1507	-0.6908	0.745135	Teff	Resting	H3K4me1	EPHA10	Not significant
1508	-0.57042	0.946525	Teff	Resting	H3K4me1	EPHA10	Not significant
1509	-0.579871	0.888144	Teff	Resting	H3K4me1	MANEAL	Not significant
1510	-0.397425	0.935568	Teff	Resting	H3K4me1	YRDC	Not significant
1511	-0.181861	0.948887	Teff	Resting	H3K4me1	MTF1	Not significant
1512	-0.63789	0.532987	Teff	Resting	H3K4me1	MTF1	Not significant
1513	-0.786397	0.77027	Teff	Resting	H3K4me1	MTF1	Not significant
1514	-0.816498	0.574193	Teff	Resting	H3K4me1	MTF1	Not significant
1515	-0.869193	0.875759	Teff	Resting	H3K4me1	MTF1	Not significant
1516	-1.25025	0.854138	Teff	Resting	H3K4me1	MTF1	Not significant
1517	-1.19274	0.205083	Teff	Resting	H3K4me1	INPP5B	Not significant
1518	-0.31014	0.821827	Teff	Resting	H3K4me1	INPP5B	Not significant
1519	0.143905	0.961917	Teff	Resting	H3K4me1	INPP5B	Not significant
1520	-1.03941	0.670397	Teff	Resting	H3K4me1	INPP5B	Not significant
1521	-0.693276	0.817295	Teff	Resting	H3K4me1	INPP5B	Not significant
1522	0.865151	0.916727	Teff	Resting	H3K4me1	INPP5B	Not significant
1523	-0.8078	0.882964	Teff	Resting	H3K4me1	SF3A3	Not significant
1524	-0.786256	0.549641	Teff	Resting	H3K4me1	SF3A3	Not significant
1525	0.452819	0.386213	Teff	Resting	H3K4me1	FHL3	Not significant
1526	0.0632131	0.985833	Teff	Resting	H3K4me1	FHL3	Not significant
1527	-0.416634	0.68775	Teff	Resting	H3K4me1	UTP11	Not significant
1528	-0.240636	0.898872	Teff	Resting	H3K4me1	UTP11	Not significant
1529	0.0725715	0.993003	Teff	Resting	H3K4me1	UTP11	Not significant
1530	0.416472	0.101928	Teff	Resting	H3K4me1	UTP11	Not significant
1531	0.0522582	0.991662	Teff	Resting	H3K4me1	POU3F1	Not significant
1532	0.534803	0.962879	Teff	Resting	H3K4me1	POU3F1	Not significant
1533	1.37439	0.568406	Teff	Resting	H3K4me1	POU3F1	Not significant
1534	-0.274912	0.948043	Teff	Resting	H3K4me1	RRAGC	Not significant
1535	0.517303	0.822105	Teff	Resting	H3K4me1	RRAGC	Not significant
1536	-0.0663939	0.996629	Teff	Resting	H3K4me1	RRAGC	Not significant
1537	0.472509	0.0194927	Teff	Resting	H3K4me1	RRAGC	Significant- No high confidence peak
1538	1.03875	0.739169	Teff	Resting	H3K4me1	RRAGC	Not significant
1539	0.28353	0.919333	Teff	Resting	H3K4me1	RRAGC	Not significant
1540	0.0417825	0.996629	Teff	Resting	H3K4me1	RRAGC	Not significant
1541	-1.53516	0.933014	Teff	Resting	H3K4me1	RRAGC	Not significant
1542	-0.421823	0.910823	Teff	Resting	H3K4me1	RRAGC	Not significant
1543	-0.133781	0.993003	Teff	Resting	H3K4me1	RRAGC	Not significant
1544	-1.37756	0.825287	Teff	Resting	H3K4me1	RRAGC	Not significant
1545	-0.463727	0.838103	Teff	Resting	H3K4me1	RRAGC	Not significant
1546	-0.453731	0.880721	Teff	Resting	H3K4me1	RRAGC	Not significant
1547	-0.547585	0.762957	Teff	Resting	H3K4me1	MYCBP	Not significant
1548	-1.73254	0.825833	Teff	Resting	H3K4me1	AL139260.3	Not significant
1549	-2.05635	0.793798	Teff	Resting	H3K4me1	RHBDL2	Not significant
1550	-2.07582	0.144314	Teff	Resting	H3K4me1	RHBDL2	Not significant
1551	-0.539452	0.833016	Teff	Resting	H3K4me1	AKIRIN1	Not significant
1552	-0.136136	0.919064	Teff	Resting	H3K4me1	AKIRIN1	Not significant
1553	-0.866205	0.433867	Teff	Resting	H3K4me1	AKIRIN1	Not significant
1554	-0.420927	0.87155	Teff	Resting	H3K4me1	NDUFS5	Not significant
1555	-0.546635	0.62661	Teff	Resting	H3K4me1	NDUFS5	Not significant
1556	-0.0705117	0.993003	Teff	Resting	H3K4me1	NDUFS5	Not significant
1557	-0.97583	0.61746	Teff	Resting	H3K4me1	NDUFS5	Not significant
1558	-0.997812	0.8528	Teff	Resting	H3K4me1	MACF1	Not significant
1559	-0.149844	0.992411	Teff	Resting	H3K4me1	MACF1	Not significant
1560	0.393382	0.780787	Teff	Resting	H3K4me1	MACF1	Not significant
1561	0.172296	0.945701	Teff	Resting	H3K4me1	MACF1	Not significant
1562	-0.259329	0.949471	Teff	Resting	H3K4me1	MACF1	Not significant
1563	-0.370255	0.935159	Teff	Resting	H3K4me1	MACF1	Not significant
1564	-1.00352	0.854241	Teff	Resting	H3K4me1	MACF1	Not significant
1565	0.935378	0.748275	Teff	Resting	H3K4me1	MACF1	Not significant
1566	0.108522	0.86519	Teff	Resting	H3K4me1	MACF1	Not significant
1567	0.239764	0.858177	Teff	Resting	H3K4me1	MACF1	Not significant
1568	-0.182175	0.931326	Teff	Resting	H3K4me1	MACF1	Not significant
1569	0.0564212	0.99095	Teff	Resting	H3K4me1	MACF1	Not significant
1570	-0.363029	0.356471	Teff	Resting	H3K4me1	MACF1	Not significant
1571	-1.14483	0.596634	Teff	Resting	H3K4me1	MACF1	Not significant
1572	0.0728107	0.97201	Teff	Resting	H3K4me1	MACF1	Not significant
1573	0.118113	0.988861	Teff	Resting	H3K4me1	MACF1	Not significant
1574	-0.320201	0.956432	Teff	Resting	H3K4me1	MACF1	Not significant
1575	-0.735745	0.890622	Teff	Resting	H3K4me1	MACF1	Not significant
1576	0.220337	0.898525	Teff	Resting	H3K4me1	MACF1	Not significant
1577	0.328166	0.567502	Teff	Resting	H3K4me1	MACF1	Not significant
1578	-1.72915	0.883091	Teff	Resting	H3K4me1	MACF1	Not significant
1579	-0.339544	0.968597	Teff	Resting	H3K4me1	MACF1	Not significant
1580	-0.93296	0.813897	Teff	Resting	H3K4me1	MACF1	Not significant
1581	0.25639	0.921914	Teff	Resting	H3K4me1	MACF1	Not significant
1582	-0.438691	0.813897	Teff	Resting	H3K4me1	MACF1	Not significant
1583	-0.631942	0.939825	Teff	Resting	H3K4me1	MACF1	Not significant
1584	-0.476865	0.953142	Teff	Resting	H3K4me1	MACF1	Not significant
1585	0.249029	0.701096	Teff	Resting	H3K4me1	BMP8A	Not significant
1586	0.0197069	0.993105	Teff	Resting	H3K4me1	BMP8A	Not significant
1587	-1.78565	0.846132	Teff	Resting	H3K4me1	BMP8A	Not significant
1588	1.20273	0.573334	Teff	Resting	H3K4me1	BMP8A	Not significant
1589	0.622937	0.442449	Teff	Resting	H3K4me1	BMP8A	Not significant
1590	-0.0024714	0.999517	Teff	Resting	H3K4me1	BMP8A	Not significant
1591	0.366275	0.865477	Teff	Resting	H3K4me1	BMP8A	Not significant
1592	1.2626	0.863114	Teff	Resting	H3K4me1	PABPC4	Not significant
1593	0.0165	0.998404	Teff	Resting	H3K4me1	PABPC4	Not significant
1594	-0.239608	0.827751	Teff	Resting	H3K4me1	PABPC4	Not significant
1595	0.786357	0.943522	Teff	Resting	H3K4me1	PABPC4	Not significant
1596	-0.844252	0.919802	Teff	Resting	H3K4me1	HEYL	Not significant
1597	-1.29963	0.629789	Teff	Resting	H3K4me1	HEYL	Not significant
1598	-0.812459	0.867718	Teff	Resting	H3K4me1	NT5C1A	Not significant
1599	-0.0999045	0.968744	Teff	Resting	H3K4me1	NT5C1A	Not significant
1600	0.402149	0.922607	Teff	Resting	H3K4me1	NT5C1A	Not significant
1601	-0.193498	0.913995	Teff	Resting	H3K4me1	HPCAL4	Not significant
1602	-0.299943	0.923254	Teff	Resting	H3K4me1	PPIE	Not significant
1603	-0.697514	0.879012	Teff	Resting	H3K4me1	PPIE	Not significant
1604	-0.28742	0.90484	Teff	Resting	H3K4me1	PPIE	Not significant
1605	-0.647593	0.712484	Teff	Resting	H3K4me1	PPIE	Not significant
1606	0.0241114	0.997595	Teff	Resting	H3K4me1	OXCT2	Not significant
1607	0.360378	0.919555	Teff	Resting	H3K4me1	OXCT2	Not significant
1608	-0.563161	0.90354	Teff	Resting	H3K4me1	BMP8B	Not significant
1609	-0.366692	0.931957	Teff	Resting	H3K4me1	BMP8B	Not significant
1610	0.181186	0.974787	Teff	Resting	H3K4me1	BMP8B	Not significant
1611	0.416628	0.32332	Teff	Resting	H3K4me1	TRIT1	Not significant
1612	-0.696409	0.865337	Teff	Resting	H3K4me1	TRIT1	Not significant
1613	-0.450963	0.820419	Teff	Resting	H3K4me1	TRIT1	Not significant
1614	0.549797	0.918854	Teff	Resting	H3K4me1	MYCL	Not significant
1615	-0.207645	0.935159	Teff	Resting	H3K4me1	MFSD2A	Not significant
1616	0.208265	0.938154	Teff	Resting	H3K4me1	MFSD2A	Not significant
1617	-1.80834	0.16883	Teff	Resting	H3K4me1	CAP1	Not significant
1618	0.0303743	0.992044	Teff	Resting	H3K4me1	CAP1	Not significant
1619	-1.04116	0.421935	Teff	Resting	H3K4me1	CAP1	Not significant
1620	0.0224999	0.995813	Teff	Resting	H3K4me1	CAP1	Not significant
1621	-0.198361	0.730147	Teff	Resting	H3K4me1	CAP1	Not significant
1622	-0.272215	0.540975	Teff	Resting	H3K4me1	CAP1	Not significant
1623	0.00623299	0.999304	Teff	Resting	H3K4me1	PPT1	Not significant
1624	-0.294892	0.973052	Teff	Resting	H3K4me1	PPT1	Not significant
1625	-4.21548	0.346391	Teff	Resting	H3K4me1	PPT1	Not significant
1626	-0.705603	0.796621	Teff	Resting	H3K4me1	PPT1	Not significant
1627	-0.954573	0.578628	Teff	Resting	H3K4me1	PPT1	Not significant
1628	-0.156801	0.992928	Teff	Resting	H3K4me1	PPT1	Not significant
1629	-3.86069	0.505708	Teff	Resting	H3K4me1	PPT1	Not significant
1630	1.43925	0.772285	Teff	Resting	H3K4me1	RLF	Not significant
1631	-0.391622	0.937523	Teff	Resting	H3K4me1	RLF	Not significant
1632	-0.543459	0.3933	Teff	Resting	H3K4me1	RLF	Not significant
1633	-0.336397	0.969299	Teff	Resting	H3K4me1	RLF	Not significant
1634	-0.44399	0.875832	Teff	Resting	H3K4me1	RLF	Not significant
1635	-0.125869	0.988271	Teff	Resting	H3K4me1	RLF	Not significant
1636	0.38412	0.481848	Teff	Resting	H3K4me1	RLF	Not significant
1637	0.49059	0.964333	Teff	Resting	H3K4me1	TMCO2	Not significant
1638	-0.344395	0.896393	Teff	Resting	H3K4me1	TMCO2	Not significant
1639	0.139887	0.934405	Teff	Resting	H3K4me1	TMCO2	Not significant
1640	0.107926	0.947295	Teff	Resting	H3K4me1	TMCO2	Not significant
1641	1.70044	0.780586	Teff	Resting	H3K4me1	TMCO2	Not significant
1642	-1.34505	0.142228	Teff	Resting	H3K4me1	TMCO2	Not significant
1643	0.0409961	0.995112	Teff	Resting	H3K4me1	ZMPSTE24	Not significant
1644	0.0136124	0.999313	Teff	Resting	H3K4me1	ZMPSTE24	Not significant
1645	0.187982	0.98047	Teff	Resting	H3K4me1	ZMPSTE24	Not significant
1646	-0.11385	0.991742	Teff	Resting	H3K4me1	ZMPSTE24	Not significant
1647	-0.24332	0.93335	Teff	Resting	H3K4me1	ZMPSTE24	Not significant
1648	-0.0918259	0.991312	Teff	Resting	H3K4me1	ZMPSTE24	Not significant
1649	1.74882	0.909045	Teff	Resting	H3K4me1	ZMPSTE24	Not significant
1650	0.0963108	0.971703	Teff	Resting	H3K4me1	COL9A2	Not significant
1651	0.101371	0.963993	Teff	Resting	H3K4me1	COL9A2	Not significant
1652	-0.0099284	0.999304	Teff	Resting	H3K4me1	COL9A2	Not significant
1653	-0.538444	0.289141	Teff	Resting	H3K4me1	COL9A2	Not significant
1654	0.240167	0.9775	Teff	Resting	H3K4me1	SMAP2	Not significant
1655	-0.402676	0.945837	Teff	Resting	H3K4me1	SMAP2	Not significant
1656	-0.380342	0.936102	Teff	Resting	H3K4me1	SMAP2	Not significant
1657	-0.0186185	0.982742	Teff	Resting	H3K4me1	SMAP2	Not significant
1658	-1.02955	0.477806	Teff	Resting	H3K4me1	ZFP69B	Not significant
1659	1.11177	0.730472	Teff	Resting	H3K4me1	ZFP69	Not significant
1660	-0.434417	0.687218	Teff	Resting	H3K4me1	RIMS3	Not significant
1661	0.601563	0.785102	Teff	Resting	H3K4me1	RIMS3	Not significant
1662	-0.293252	0.931982	Teff	Resting	H3K4me1	RIMS3	Not significant
1663	-1.1726	0.705933	Teff	Resting	H3K4me1	RIMS3	Not significant
1664	-0.22479	0.977319	Teff	Resting	H3K4me1	NFYC	Not significant
1665	-0.0614034	0.961507	Teff	Resting	H3K4me1	NFYC	Not significant
1666	-0.338994	0.891919	Teff	Resting	H3K4me1	NFYC	Not significant
1667	-0.175835	0.865837	Teff	Resting	H3K4me1	NFYC	Not significant
1668	-1.46724	0.528104	Teff	Resting	H3K4me1	NFYC	Not significant
1669	-0.01043	0.999412	Teff	Resting	H3K4me1	NFYC	Not significant
1670	0.518705	0.549188	Teff	Resting	H3K4me1	NFYC	Not significant
1671	1.98042	0.80451	Teff	Resting	H3K4me1	NFYC	Not significant
1672	1.72615	0.856217	Teff	Resting	H3K4me1	NFYC	Not significant
1673	-0.347464	0.872356	Teff	Resting	H3K4me1	NFYC	Not significant
1674	0.80508	0.869043	Teff	Resting	H3K4me1	NFYC	Not significant
1675	0.503213	0.585995	Teff	Resting	H3K4me1	NFYC	Not significant
1676	0.847034	0.931791	Teff	Resting	H3K4me1	NFYC	Not significant
1677	0.488175	0.117144	Teff	Resting	H3K4me1	KCNQ4	Not significant
1678	0.838038	0.705163	Teff	Resting	H3K4me1	KCNQ4	Not significant
1679	0.536066	0.250535	Teff	Resting	H3K4me1	KCNQ4	Not significant
1680	0.441148	0.733752	Teff	Resting	H3K4me1	KCNQ4	Not significant
1681	0.548563	0.611626	Teff	Resting	H3K4me1	KCNQ4	Not significant
1682	-0.743065	0.705989	Teff	Resting	H3K4me1	KCNQ4	Not significant
1683	0.777777	0.0816176	Teff	Resting	H3K4me1	CITED4	Not significant
1684	-0.357712	0.837708	Teff	Resting	H3K4me1	CITED4	Not significant
1685	0.746696	0.726603	Teff	Resting	H3K4me1	CITED4	Not significant
1686	0.502641	0.605585	Teff	Resting	H3K4me1	CITED4	Not significant
1687	1.19744	0.776615	Teff	Resting	H3K4me1	CITED4	Not significant
1688	1.2296	0.00822297	Teff	Resting	H3K4me1	CITED4	Significant- No high confidence peak
1689	1.2275	0.28699	Teff	Resting	H3K4me1	CITED4	Not significant
1690	0.255335	0.842549	Teff	Resting	H3K4me1	CITED4	Not significant
1691	3.34928	0.215008	Teff	Resting	H3K4me1	CITED4	Not significant
1692	0.0544609	0.998148	Teff	Resting	H3K4me1	CITED4	Not significant
1693	1.01963	0.84549	Teff	Resting	H3K4me1	CTPS1	Not significant
1694	-1.08436	0.919054	Teff	Resting	H3K4me1	CTPS1	Not significant
1695	-0.0670779	0.975932	Teff	Resting	H3K4me1	CTPS1	Not significant
1696	-0.166794	0.924788	Teff	Resting	H3K4me1	CTPS1	Not significant
1697	-0.35265	0.950237	Teff	Resting	H3K4me1	SLFNL1	Not significant
1698	-0.185165	0.969907	Teff	Resting	H3K4me1	SLFNL1	Not significant
1699	-1.13582	0.92118	Teff	Resting	H3K4me1	SCMH1	Not significant
1700	0.177882	0.929198	Teff	Resting	H3K4me1	SCMH1	Not significant
1701	-0.145294	0.965722	Teff	Resting	H3K4me1	SCMH1	Not significant
1702	0.185753	0.957189	Teff	Resting	H3K4me1	FOXO6	Not significant
1703	0.178435	0.968219	Teff	Resting	H3K4me1	FOXO6	Not significant
1704	0.287331	0.969907	Teff	Resting	H3K4me1	FOXO6	Not significant
1705	0.27215	0.970242	Teff	Resting	H3K4me1	FOXO6	Not significant
1706	2.49225	0.445823	Teff	Resting	H3K4me1	FOXO6	Not significant
1707	0.392001	0.847479	Teff	Resting	H3K4me1	EDN2	Not significant
1708	0.306476	0.93715	Teff	Resting	H3K4me1	EDN2	Not significant
1709	-0.470379	0.859543	Teff	Resting	H3K4me1	AC119676.1	Not significant
1710	-0.514655	0.94664	Teff	Resting	H3K4me1	AC119676.1	Not significant
1711	1.65431	0.727339	Teff	Resting	H3K4me1	AC119676.1	Not significant
1712	0.175964	0.931477	Teff	Resting	H3K4me1	AC119676.1	Not significant
1713	0.831135	0.752067	Teff	Resting	H3K4me1	AC119676.1	Not significant
1714	-1.5737	0.808513	Teff	Resting	H3K4me1	AC119676.1	Not significant
1715	-0.534897	0.913909	Teff	Resting	H3K4me1	AC119676.1	Not significant
1716	-0.269833	0.697428	Teff	Resting	H3K4me1	AC119676.1	Not significant
1717	0.0945906	0.767758	Teff	Resting	H3K4me1	HIVEP3	Not significant
1718	-0.303296	0.895388	Teff	Resting	H3K4me1	HIVEP3	Not significant
1719	0.29431	0.941693	Teff	Resting	H3K4me1	HIVEP3	Not significant
1720	0.307131	0.765913	Teff	Resting	H3K4me1	HIVEP3	Not significant
1721	0.685605	0.00241377	Teff	Resting	H3K4me1	HIVEP3	Significant- No high confidence peak
1722	-0.00919	0.99644	Teff	Resting	H3K4me1	HIVEP3	Not significant
1723	0.959379	0.949993	Teff	Resting	H3K4me1	HIVEP3	Not significant
1724	-0.370912	0.282507	Teff	Resting	H3K4me1	HIVEP3	Not significant
1725	0.841253	0.889904	Teff	Resting	H3K4me1	HIVEP3	Not significant
1726	-0.405664	0.159518	Teff	Resting	H3K4me1	HIVEP3	Not significant
1727	-0.205263	0.411834	Teff	Resting	H3K4me1	HIVEP3	Not significant
1728	0.0898098	0.992044	Teff	Resting	H3K4me1	HIVEP3	Not significant
1729	-1.02073	0.846684	Teff	Resting	H3K4me1	HIVEP3	Not significant
1730	0.433517	0.824492	Teff	Resting	H3K4me1	HIVEP3	Not significant
1731	0.352627	0.685328	Teff	Resting	H3K4me1	HIVEP3	Not significant
1732	-0.284544	0.90694	Teff	Resting	H3K4me1	HIVEP3	Not significant
1733	-1.83347	0.742866	Teff	Resting	H3K4me1	HIVEP3	Not significant
1734	1.24702	0.338177	Teff	Resting	H3K4me1	HIVEP3	Not significant
1735	0.977214	0.435967	Teff	Resting	H3K4me1	HIVEP3	Not significant
1736	0.720615	0.611491	Teff	Resting	H3K4me1	HIVEP3	Not significant
1737	-0.0369633	0.983984	Teff	Resting	H3K4me1	HIVEP3	Not significant
1738	-0.171874	0.904521	Teff	Resting	H3K4me1	HIVEP3	Not significant
1739	0.10613	0.935045	Teff	Resting	H3K4me1	HIVEP3	Not significant
1740	-0.151107	0.829703	Teff	Resting	H3K4me1	HIVEP3	Not significant
1741	-0.42498	0.930359	Teff	Resting	H3K4me1	HIVEP3	Not significant
1742	1.30584	0.845126	Teff	Resting	H3K4me1	HIVEP3	Not significant
1743	0.504783	0.92233	Teff	Resting	H3K4me1	HIVEP3	Not significant
1744	-1.33091	0.0508746	Teff	Resting	H3K4me1	HIVEP3	Not significant
1745	-0.0306234	0.999276	Teff	Resting	H3K4me1	HIVEP3	Not significant
1746	0.442958	0.812396	Teff	Resting	H3K4me1	HIVEP3	Not significant
1747	-1.07027	0.292786	Teff	Resting	H3K4me1	HIVEP3	Not significant
1748	-0.946484	0.906276	Teff	Resting	H3K4me1	FOXJ3	Not significant
1749	-0.164097	0.97906	Teff	Resting	H3K4me1	FOXJ3	Not significant
1750	-0.548319	0.953299	Teff	Resting	H3K4me1	FOXJ3	Not significant
1751	-0.176147	0.975226	Teff	Resting	H3K4me1	FOXJ3	Not significant
1752	-0.158008	0.874524	Teff	Resting	H3K4me1	FOXJ3	Not significant
1753	-0.556823	0.757798	Teff	Resting	H3K4me1	FOXJ3	Not significant
1754	-0.0901356	0.991312	Teff	Resting	H3K4me1	FOXJ3	Not significant
1755	-1.36912	0.885175	Teff	Resting	H3K4me1	FOXJ3	Not significant
1756	-0.947202	0.840699	Teff	Resting	H3K4me1	RIMKLA	Not significant
1757	-2.09277	0.420256	Teff	Resting	H3K4me1	RIMKLA	Not significant
1758	0.542934	0.925616	Teff	Resting	H3K4me1	ZMYND12	Not significant
1759	-0.534006	0.902208	Teff	Resting	H3K4me1	ZMYND12	Not significant
1760	0.00387502	0.999412	Teff	Resting	H3K4me1	PPCS	Not significant
1761	0.872021	0.57349	Teff	Resting	H3K4me1	CCDC30	Not significant
1762	-0.156759	0.982742	Teff	Resting	H3K4me1	CCDC30	Not significant
1763	-0.250471	0.80275	Teff	Resting	H3K4me1	PPIH	Not significant
1764	-0.426033	0.870217	Teff	Resting	H3K4me1	YBX1	Not significant
1765	-0.351314	0.321271	Teff	Resting	H3K4me1	YBX1	Not significant
1766	-0.59173	0.621204	Teff	Resting	H3K4me1	P3H1	Not significant
1767	-0.447284	0.80007	Teff	Resting	H3K4me1	AC098484.3	Not significant
1768	-0.599834	0.890148	Teff	Resting	H3K4me1	AC098484.3	Not significant
1769	0.657016	0.794252	Teff	Resting	H3K4me1	TMEM269	Not significant
1770	-0.0748444	0.987288	Teff	Resting	H3K4me1	TMEM269	Not significant
1771	0.149066	0.966692	Teff	Resting	H3K4me1	SVBP	Not significant
1772	-0.0665615	0.979862	Teff	Resting	H3K4me1	ZNF691	Not significant
1773	-0.146524	0.937185	Teff	Resting	H3K4me1	SLC2A1	Not significant
1774	-0.038567	0.943191	Teff	Resting	H3K4me1	SLC2A1	Not significant
1775	-0.0011259	0.999517	Teff	Resting	H3K4me1	SLC2A1	Not significant
1776	-0.400707	0.729478	Teff	Resting	H3K4me1	SLC2A1	Not significant
1777	0.253611	0.914494	Teff	Resting	H3K4me1	FAM183A	Not significant
1778	-0.111957	0.985754	Teff	Resting	H3K4me1	TMEM125	Not significant
1779	-0.0386035	0.989391	Teff	Resting	H3K4me1	TIE1	Not significant
1780	-0.0674413	0.993748	Teff	Resting	H3K4me1	MPL	Not significant
1781	-1.2208	0.72298	Teff	Resting	H3K4me1	CDC20	Not significant
1782	-0.515281	0.289928	Teff	Resting	H3K4me1	CDC20	Not significant
1783	-0.994281	0.696118	Teff	Resting	H3K4me1	ELOVL1	Not significant
1784	-0.403695	0.735959	Teff	Resting	H3K4me1	ELOVL1	Not significant
1785	-1.06715	0.15863	Teff	Resting	H3K4me1	MED8	Not significant
1786	-0.748404	0.738029	Teff	Resting	H3K4me1	SZT2	Not significant
1787	-0.551	0.764964	Teff	Resting	H3K4me1	HYI	Not significant
1788	1.07146	0.256753	Teff	Resting	H3K4me1	PTPRF	Not significant
1789	-0.596536	0.913914	Teff	Resting	H3K4me1	PTPRF	Not significant
1790	-0.226581	0.98116	Teff	Resting	H3K4me1	PTPRF	Not significant
1791	0.0551836	0.992199	Teff	Resting	H3K4me1	PTPRF	Not significant
1792	0.281931	0.965403	Teff	Resting	H3K4me1	PTPRF	Not significant
1793	-0.379936	0.835156	Teff	Resting	H3K4me1	KDM4A	Not significant
1794	0.282303	0.960071	Teff	Resting	H3K4me1	KDM4A	Not significant
1795	0.149518	0.991717	Teff	Resting	H3K4me1	KDM4A	Not significant
1796	-0.160167	0.960064	Teff	Resting	H3K4me1	ST3GAL3	Not significant
1797	-0.692558	0.659259	Teff	Resting	H3K4me1	ST3GAL3	Not significant
1798	-1.03829	0.642446	Teff	Resting	H3K4me1	ST3GAL3	Not significant
1799	0.729725	0.939933	Teff	Resting	H3K4me1	ST3GAL3	Not significant
1800	-0.0139658	0.998921	Teff	Resting	H3K4me1	ST3GAL3	Not significant
1801	1.00405	0.574521	Teff	Resting	H3K4me1	ST3GAL3	Not significant
1802	0.841708	0.000345	Teff	Resting	H3K4me1	ST3GAL3	Significant- No high confidence peak
1803	1.14708	0.320557	Teff	Resting	H3K4me1	ARTN	Not significant
1804	-0.640326	0.837007	Teff	Resting	H3K4me1	ARTN	Not significant
1805	-0.396963	0.875121	Teff	Resting	H3K4me1	ARTN	Not significant
1806	-0.377175	0.854138	Teff	Resting	H3K4me1	ARTN	Not significant
1807	-0.0402888	0.997193	Teff	Resting	H3K4me1	ARTN	Not significant
1808	-0.436979	0.567205	Teff	Resting	H3K4me1	IPO13	Not significant
1809	-1.10672	0.779366	Teff	Resting	H3K4me1	DPH2	Not significant
1810	-0.875289	0.696136	Teff	Resting	H3K4me1	DPH2	Not significant
1811	-0.310936	0.926751	Teff	Resting	H3K4me1	ATP6V0B	Not significant
1812	-0.514994	0.626707	Teff	Resting	H3K4me1	ATP6V0B	Not significant
1813	-0.713755	0.691002	Teff	Resting	H3K4me1	B4GALT2	Not significant
1814	0.0147441	0.998492	Teff	Resting	H3K4me1	CCDC24	Not significant
1815	0.226499	0.911394	Teff	Resting	H3K4me1	SLC6A9	Not significant
1816	-0.124487	0.985188	Teff	Resting	H3K4me1	SLC6A9	Not significant
1817	-0.0928912	0.985256	Teff	Resting	H3K4me1	DMAP1	Not significant
1818	-0.82007	0.803637	Teff	Resting	H3K4me1	DMAP1	Not significant
1819	-1.1448	0.860864	Teff	Resting	H3K4me1	DMAP1	Not significant
1820	-1.86155	0.730961	Teff	Resting	H3K4me1	DMAP1	Not significant
1821	0.033367	0.998404	Teff	Resting	H3K4me1	DMAP1	Not significant
1822	0.359081	0.825875	Teff	Resting	H3K4me1	ERI3	Not significant
1823	0.951126	0.433206	Teff	Resting	H3K4me1	ERI3	Not significant
1824	0.107306	0.977319	Teff	Resting	H3K4me1	ERI3	Not significant
1825	-0.272547	0.813993	Teff	Resting	H3K4me1	RNF220	Not significant
1826	-1.75309	0.271417	Teff	Resting	H3K4me1	RNF220	Not significant
1827	-1.01563	0.142035	Teff	Resting	H3K4me1	TMEM53	Not significant
1828	-0.517867	0.854584	Teff	Resting	H3K4me1	TMEM53	Not significant
1829	-0.25461	0.869618	Teff	Resting	H3K4me1	TMEM53	Not significant
1830	0.0293055	0.997457	Teff	Resting	H3K4me1	ARMH1	Not significant
1831	-0.362682	0.941417	Teff	Resting	H3K4me1	ARMH1	Not significant
1832	0.351733	0.971642	Teff	Resting	H3K4me1	ARMH1	Not significant
1833	-0.352035	0.895657	Teff	Resting	H3K4me1	ARMH1	Not significant
1834	-0.252633	0.971304	Teff	Resting	H3K4me1	KIF2C	Not significant
1835	-0.111589	0.972252	Teff	Resting	H3K4me1	KIF2C	Not significant
1836	0.063335	0.958725	Teff	Resting	H3K4me1	KIF2C	Not significant
1837	0.146406	0.989254	Teff	Resting	H3K4me1	KIF2C	Not significant
1838	0.341797	0.946457	Teff	Resting	H3K4me1	KIF2C	Not significant
1839	-0.362949	0.920889	Teff	Resting	H3K4me1	KIF2C	Not significant
1840	-0.0320547	0.996865	Teff	Resting	H3K4me1	KIF2C	Not significant
1841	-0.294308	0.800614	Teff	Resting	H3K4me1	KIF2C	Not significant
1842	-0.45561	0.917924	Teff	Resting	H3K4me1	KIF2C	Not significant
1843	-0.324054	0.805852	Teff	Resting	H3K4me1	RPS8	Not significant
1844	-0.177136	0.878379	Teff	Resting	H3K4me1	BEST4	Not significant
1845	0.126463	0.780441	Teff	Resting	H3K4me1	PLK3	Not significant
1846	-0.369443	0.864062	Teff	Resting	H3K4me1	BTBD19	Not significant
1847	-0.381078	0.897686	Teff	Resting	H3K4me1	BTBD19	Not significant
1848	-0.655844	0.893005	Teff	Resting	H3K4me1	PTCH2	Not significant
1849	-1.48672	0.780314	Teff	Resting	H3K4me1	PTCH2	Not significant
1850	0.225219	0.979863	Teff	Resting	H3K4me1	EIF2B3	Not significant
1851	-0.693645	0.970646	Teff	Resting	H3K4me1	EIF2B3	Not significant
1852	0.429941	0.823168	Teff	Resting	H3K4me1	EIF2B3	Not significant
1853	-0.524663	0.669145	Teff	Resting	H3K4me1	EIF2B3	Not significant
1854	0.972854	0.681354	Teff	Resting	H3K4me1	HECTD3	Not significant
1855	-0.144188	0.944287	Teff	Resting	H3K4me1	UROD	Not significant
1856	-0.248191	0.93335	Teff	Resting	H3K4me1	UROD	Not significant
1857	1.06021	0.740223	Teff	Resting	H3K4me1	UROD	Not significant
1858	0.0262647	0.995039	Teff	Resting	H3K4me1	UROD	Not significant
1859	-0.277987	0.936129	Teff	Resting	H3K4me1	ZSWIM5	Not significant
1860	-0.72505	0.91017	Teff	Resting	H3K4me1	ZSWIM5	Not significant
1861	0.212003	0.991365	Teff	Resting	H3K4me1	ZSWIM5	Not significant
1862	-0.0675928	0.979859	Teff	Resting	H3K4me1	HPDL	Not significant
1863	-0.40282	0.74937	Teff	Resting	H3K4me1	HPDL	Not significant
1864	-0.432494	0.724037	Teff	Resting	H3K4me1	MUTYH	Not significant
1865	0.00771953	0.998404	Teff	Resting	H3K4me1	MUTYH	Not significant
1866	0.79087	0.882003	Teff	Resting	H3K4me1	MUTYH	Not significant
1867	-0.323773	0.966628	Teff	Resting	H3K4me1	MUTYH	Not significant
1868	-0.965187	0.466197	Teff	Resting	H3K4me1	MUTYH	Not significant
1869	-0.133406	0.992044	Teff	Resting	H3K4me1	TESK2	Not significant
1870	-0.058531	0.99712	Teff	Resting	H3K4me1	TESK2	Not significant
1871	-0.445033	0.716698	Teff	Resting	H3K4me1	NA	Not significant
1872	-0.636362	0.369209	Teff	Resting	H3K4me1	CCDC163	Not significant
1873	0.00661081	0.999304	Teff	Resting	H3K4me1	PRDX1	Not significant
1874	-0.148573	0.960266	Teff	Resting	H3K4me1	PRDX1	Not significant
1875	-1.0117	0.586834	Teff	Resting	H3K4me1	PRDX1	Not significant
1876	0.577886	0.0999024	Teff	Resting	H3K4me1	PRDX1	Not significant
1877	-0.235096	0.966113	Teff	Resting	H3K4me1	AKR1A1	Not significant
1878	-0.221202	0.94128	Teff	Resting	H3K4me1	AKR1A1	Not significant
1879	0.00594114	0.999412	Teff	Resting	H3K4me1	AKR1A1	Not significant
1880	-0.335403	0.831261	Teff	Resting	H3K4me1	NASP	Not significant
1881	-0.31719	0.965368	Teff	Resting	H3K4me1	NASP	Not significant
1882	-1.62889	0.724077	Teff	Resting	H3K4me1	NASP	Not significant
1883	0.695736	0.478409	Teff	Resting	H3K4me1	CCDC17	Not significant
1884	-0.119035	0.981474	Teff	Resting	H3K4me1	GPBP1L1	Not significant
1885	-1.03614	0.600516	Teff	Resting	H3K4me1	GPBP1L1	Not significant
1886	0.544588	0.895691	Teff	Resting	H3K4me1	GPBP1L1	Not significant
1887	-0.338751	0.866181	Teff	Resting	H3K4me1	GPBP1L1	Not significant
1888	0.0684179	0.993749	Teff	Resting	H3K4me1	GPBP1L1	Not significant
1889	-0.362221	0.921647	Teff	Resting	H3K4me1	TMEM69	Not significant
1890	-0.501739	0.936102	Teff	Resting	H3K4me1	IPP	Not significant
1891	-0.158627	0.976641	Teff	Resting	H3K4me1	IPP	Not significant
1892	-1.3825	0.633776	Teff	Resting	H3K4me1	IPP	Not significant
1893	0.105611	0.965494	Teff	Resting	H3K4me1	MAST2	Not significant
1894	0.19859	0.954111	Teff	Resting	H3K4me1	MAST2	Not significant
1895	-0.104962	0.973491	Teff	Resting	H3K4me1	MAST2	Not significant
1896	-0.10891	0.991312	Teff	Resting	H3K4me1	MAST2	Not significant
1897	0.162095	0.951809	Teff	Resting	H3K4me1	MAST2	Not significant
1898	0.553961	0.868309	Teff	Resting	H3K4me1	MAST2	Not significant
1899	1.95061	0.797887	Teff	Resting	H3K4me1	MAST2	Not significant
1900	-1.465	0.653619	Teff	Resting	H3K4me1	MAST2	Not significant
1901	-0.0014551	0.999828	Teff	Resting	H3K4me1	MAST2	Not significant
1902	-0.699173	0.928208	Teff	Resting	H3K4me1	MAST2	Not significant
1903	-0.260531	0.974657	Teff	Resting	H3K4me1	MAST2	Not significant
1904	-0.864091	0.88741	Teff	Resting	H3K4me1	MAST2	Not significant
1905	-0.374306	0.827968	Teff	Resting	H3K4me1	MAST2	Not significant
1906	-0.450722	0.772177	Teff	Resting	H3K4me1	MAST2	Not significant
1907	-0.46203	0.964192	Teff	Resting	H3K4me1	PIK3R3	Not significant
1908	0.172581	0.960846	Teff	Resting	H3K4me1	PIK3R3	Not significant
1909	-0.756527	0.468917	Teff	Resting	H3K4me1	TSPAN1	Not significant
1910	-0.158162	0.980219	Teff	Resting	H3K4me1	AL672043.1	Not significant
1911	-0.514433	0.63585	Teff	Resting	H3K4me1	POMGNT1	Not significant
1912	-0.308956	0.822931	Teff	Resting	H3K4me1	RAD54L	Not significant
1913	0.656792	0.532702	Teff	Resting	H3K4me1	LRRC41	Not significant
1914	0.245061	0.931098	Teff	Resting	H3K4me1	LRRC41	Not significant
1915	-0.391953	0.678386	Teff	Resting	H3K4me1	UQCRH	Not significant
1916	0.672596	0.903941	Teff	Resting	H3K4me1	NSUN4	Not significant
1917	-0.548657	0.847263	Teff	Resting	H3K4me1	NSUN4	Not significant
1918	-1.45244	0.808853	Teff	Resting	H3K4me1	NSUN4	Not significant
1919	0.0941918	0.991312	Teff	Resting	H3K4me1	NSUN4	Not significant
1920	-1.81426	0.20084	Teff	Resting	H3K4me1	FAAH	Not significant
1921	0.172315	0.983167	Teff	Resting	H3K4me1	DMBX1	Not significant
1922	0.232348	0.964493	Teff	Resting	H3K4me1	DMBX1	Not significant
1923	0.832201	0.653987	Teff	Resting	H3K4me1	DMBX1	Not significant
1924	0.160657	0.954923	Teff	Resting	H3K4me1	DMBX1	Not significant
1925	1.3871	0.872583	Teff	Resting	H3K4me1	DMBX1	Not significant
1926	0.407079	0.970618	Teff	Resting	H3K4me1	DMBX1	Not significant
1927	0.781452	0.0358856	Teff	Resting	H3K4me1	DMBX1	Significant- No high confidence peak
1928	0.487466	0.594428	Teff	Resting	H3K4me1	AL136373.1	Not significant
1929	0.746631	0.815074	Teff	Resting	H3K4me1	MKNK1	Not significant
1930	0.358457	0.348896	Teff	Resting	H3K4me1	MKNK1	Not significant
1931	-0.294034	0.777	Teff	Resting	H3K4me1	MKNK1	Not significant
1932	-0.870591	0.130285	Teff	Resting	H3K4me1	MKNK1	Not significant
1933	-0.0029243	0.999615	Teff	Resting	H3K4me1	MKNK1	Not significant
1934	-0.473372	0.245279	Teff	Resting	H3K4me1	MKNK1	Not significant
1935	-1.38534	0.566426	Teff	Resting	H3K4me1	MOB3C	Not significant
1936	-0.0696992	0.960266	Teff	Resting	H3K4me1	MOB3C	Not significant
1937	-0.718867	0.806179	Teff	Resting	H3K4me1	ATPAF1	Not significant
1938	-0.0509581	0.990813	Teff	Resting	H3K4me1	ATPAF1	Not significant
1939	-0.441319	0.680244	Teff	Resting	H3K4me1	ATPAF1	Not significant
1940	0.618474	0.816591	Teff	Resting	H3K4me1	TEX38	Not significant
1941	0.248254	0.812971	Teff	Resting	H3K4me1	TEX38	Not significant
1942	0.541041	0.870439	Teff	Resting	H3K4me1	TEX38	Not significant
1943	-0.436747	0.428889	Teff	Resting	H3K4me1	EFCAB14	Not significant
1944	1.03352	0.490837	Teff	Resting	H3K4me1	CYP4A11	Not significant
1945	-1.01138	0.930496	Teff	Resting	H3K4me1	CYP4X1	Not significant
1946	-0.328661	0.937306	Teff	Resting	H3K4me1	TAL1	Not significant
1947	0.114221	0.971663	Teff	Resting	H3K4me1	TAL1	Not significant
1948	-1.08074	0.614326	Teff	Resting	H3K4me1	TAL1	Not significant
1949	-1.86182	4.28e-05	Teff	Resting	H3K4me1	TAL1	Significant- No high confidence peak
1950	-0.202802	0.969109	Teff	Resting	H3K4me1	STIL	Not significant
1951	2.05937	0.442176	Teff	Resting	H3K4me1	STIL	Not significant
1952	-0.219731	0.93878	Teff	Resting	H3K4me1	STIL	Not significant
1953	0.202407	0.946601	Teff	Resting	H3K4me1	CMPK1	Not significant
1954	-0.498017	0.85235	Teff	Resting	H3K4me1	CMPK1	Not significant
1955	-0.0482152	0.997193	Teff	Resting	H3K4me1	CMPK1	Not significant
1956	-1.31072	0.711885	Teff	Resting	H3K4me1	CMPK1	Not significant
1957	0.41085	0.945411	Teff	Resting	H3K4me1	FOXE3	Not significant
1958	-0.285541	0.868994	Teff	Resting	H3K4me1	FOXD2	Not significant
1959	-0.0779404	0.975745	Teff	Resting	H3K4me1	FOXD2	Not significant
1960	-0.160455	0.958145	Teff	Resting	H3K4me1	FOXD2	Not significant
1961	-0.0995793	0.992044	Teff	Resting	H3K4me1	FOXD2	Not significant
1962	0.0277482	0.996526	Teff	Resting	H3K4me1	FOXD2	Not significant
1963	-0.022182	0.996713	Teff	Resting	H3K4me1	SLC5A9	Not significant
1964	2.8952	0.0616295	Teff	Resting	H3K4me1	SPATA6	Not significant
1965	-2.47569	0.67598	Teff	Resting	H3K4me1	AGBL4	Not significant
1966	-1.63392	0.956432	Teff	Resting	H3K4me1	BEND5	Not significant
1967	-0.298103	0.960266	Teff	Resting	H3K4me1	BEND5	Not significant
1968	0.0387016	0.998917	Teff	Resting	H3K4me1	BEND5	Not significant
1969	-0.0997995	0.976224	Teff	Resting	H3K4me1	BEND5	Not significant
1970	-1.17522	0.748445	Teff	Resting	H3K4me1	BEND5	Not significant
1971	0.47384	0.610369	Teff	Resting	H3K4me1	BEND5	Not significant
1972	0.362975	0.935604	Teff	Resting	H3K4me1	BEND5	Not significant
1973	-0.664075	0.523022	Teff	Resting	H3K4me1	BEND5	Not significant
1974	-0.513041	0.923254	Teff	Resting	H3K4me1	BEND5	Not significant
1975	0.460992	0.897223	Teff	Resting	H3K4me1	DMRTA2	Not significant
1976	-0.184582	0.974401	Teff	Resting	H3K4me1	DMRTA2	Not significant
1977	-0.223445	0.908417	Teff	Resting	H3K4me1	DMRTA2	Not significant
1978	-0.933381	0.710603	Teff	Resting	H3K4me1	DMRTA2	Not significant
1979	-0.263296	0.965722	Teff	Resting	H3K4me1	DMRTA2	Not significant
1980	-1.00658	0.762609	Teff	Resting	H3K4me1	DMRTA2	Not significant
1981	-0.0786755	0.975846	Teff	Resting	H3K4me1	FAF1	Not significant
1982	0.279356	0.92043	Teff	Resting	H3K4me1	FAF1	Not significant
1983	-0.294825	0.927674	Teff	Resting	H3K4me1	FAF1	Not significant
1984	-0.594802	0.757179	Teff	Resting	H3K4me1	FAF1	Not significant
1985	0.23624	0.945622	Teff	Resting	H3K4me1	CDKN2C	Not significant
1986	-0.174714	0.953683	Teff	Resting	H3K4me1	CDKN2C	Not significant
1987	-0.06609	0.986142	Teff	Resting	H3K4me1	CDKN2C	Not significant
1988	-0.365066	0.942767	Teff	Resting	H3K4me1	CDKN2C	Not significant
1989	-0.945601	0.941272	Teff	Resting	H3K4me1	RNF11	Not significant
1990	-0.316793	0.906421	Teff	Resting	H3K4me1	RNF11	Not significant
1991	0.17472	0.888935	Teff	Resting	H3K4me1	RNF11	Not significant
1992	0.00975915	0.999313	Teff	Resting	H3K4me1	RNF11	Not significant
1993	-2.34515	0.719969	Teff	Resting	H3K4me1	RNF11	Not significant
1994	0.137442	0.960327	Teff	Resting	H3K4me1	RNF11	Not significant
1995	-0.133931	0.929402	Teff	Resting	H3K4me1	RNF11	Not significant
1996	0.00164323	0.999656	Teff	Resting	H3K4me1	RNF11	Not significant
1997	-0.304009	0.979884	Teff	Resting	H3K4me1	RNF11	Not significant
1998	0.470743	0.767993	Teff	Resting	H3K4me1	RNF11	Not significant
1999	-0.458023	0.45312	Teff	Resting	H3K4me1	RNF11	Not significant
[truncated: 151,901 more rows]

## Sheet: Extended_fig8a_h3k4me2_volcano
id	log2FoldChange	padj	cell_type	stimulation	target	Gene.name	category
1	-0.0836205	0.999428	Teff	Resting	H3K4me2	SAMD11	Not significant
2	0.351541	0.933226	Teff	Resting	H3K4me2	SAMD11	Not significant
3	0.391865	0.832074	Teff	Resting	H3K4me2	SAMD11	Not significant
4	-0.101018	0.999428	Teff	Resting	H3K4me2	KLHL17	Not significant
5	0.127985	0.999428	Teff	Resting	H3K4me2	PLEKHN1	Not significant
6	0.201869	0.999428	Teff	Resting	H3K4me2	PERM1	Not significant
7	-0.00166803	0.999536	Teff	Resting	H3K4me2	ISG15	Not significant
8	0.178994	0.999428	Teff	Resting	H3K4me2	ISG15	Not significant
9	0.0639924	0.999428	Teff	Resting	H3K4me2	AGRN	Not significant
10	-0.108127	0.999428	Teff	Resting	H3K4me2	AGRN	Not significant
11	0.226902	0.999428	Teff	Resting	H3K4me2	AGRN	Not significant
12	0.00846077	0.999428	Teff	Resting	H3K4me2	RNF223	Not significant
13	-0.211888	0.999428	Teff	Resting	H3K4me2	RNF223	Not significant
14	0.281723	0.999428	Teff	Resting	H3K4me2	RNF223	Not significant
15	0.171046	0.999428	Teff	Resting	H3K4me2	C1orf159	Not significant
16	-0.0158021	0.999428	Teff	Resting	H3K4me2	C1orf159	Not significant
17	-0.800069	0.999428	Teff	Resting	H3K4me2	C1orf159	Not significant
18	0.0066527	0.999428	Teff	Resting	H3K4me2	TTLL10	Not significant
19	-0.0942906	0.999428	Teff	Resting	H3K4me2	TNFRSF18	Not significant
20	0.336672	0.0595847	Teff	Resting	H3K4me2	TNFRSF4	Not significant
21	-0.196703	0.999428	Teff	Resting	H3K4me2	B3GALT6	Not significant
22	-0.0419569	0.999428	Teff	Resting	H3K4me2	UBE2J2	Not significant
23	-0.301043	0.417902	Teff	Resting	H3K4me2	PUSL1	Not significant
24	-0.357528	0.579062	Teff	Resting	H3K4me2	CPTP	Not significant
25	-0.260896	0.999428	Teff	Resting	H3K4me2	DVL1	Not significant
26	-0.464739	0.895221	Teff	Resting	H3K4me2	AURKAIP1	Not significant
27	-0.0628957	0.999428	Teff	Resting	H3K4me2	AURKAIP1	Not significant
28	0.0934745	0.999428	Teff	Resting	H3K4me2	CCNL2	Not significant
29	-0.0785314	0.999428	Teff	Resting	H3K4me2	MRPL20	Not significant
30	-0.166901	0.999428	Teff	Resting	H3K4me2	VWA1	Not significant
31	-0.12549	0.999428	Teff	Resting	H3K4me2	ATAD3B	Not significant
32	0.114697	0.999428	Teff	Resting	H3K4me2	ATAD3A	Not significant
33	-0.0787893	0.999428	Teff	Resting	H3K4me2	ATAD3A	Not significant
34	-0.0571136	0.999428	Teff	Resting	H3K4me2	SSU72	Not significant
35	-0.0807108	0.999428	Teff	Resting	H3K4me2	FNDC10	Not significant
36	-0.0218731	0.999428	Teff	Resting	H3K4me2	MIB2	Not significant
37	-0.302259	0.999428	Teff	Resting	H3K4me2	MMP23B	Not significant
38	0.0538941	0.999428	Teff	Resting	H3K4me2	CDK11B	Not significant
39	-0.177933	0.999428	Teff	Resting	H3K4me2	SLC35E2B	Not significant
40	-0.139946	0.999428	Teff	Resting	H3K4me2	SLC35E2B	Not significant
41	-0.0679292	0.999428	Teff	Resting	H3K4me2	CDK11A	Not significant
42	-0.134098	0.999428	Teff	Resting	H3K4me2	CDK11A	Not significant
43	-0.42782	0.999428	Teff	Resting	H3K4me2	CDK11A	Not significant
44	-0.152517	0.999428	Teff	Resting	H3K4me2	NADK	Not significant
45	-0.174481	0.999428	Teff	Resting	H3K4me2	GNB1	Not significant
46	-0.184659	0.999428	Teff	Resting	H3K4me2	CALML6	Not significant
47	-0.16457	0.999428	Teff	Resting	H3K4me2	TMEM52	Not significant
48	-0.359779	0.999428	Teff	Resting	H3K4me2	PRKCZ	Not significant
49	-0.732606	0.31176	Teff	Resting	H3K4me2	PRKCZ	Not significant
50	-0.125606	0.999428	Teff	Resting	H3K4me2	FAAP20	Not significant
51	0.250832	0.999428	Teff	Resting	H3K4me2	FAAP20	Not significant
52	-0.229577	0.999428	Teff	Resting	H3K4me2	FAAP20	Not significant
53	-0.0748884	0.999428	Teff	Resting	H3K4me2	FAAP20	Not significant
54	0.504286	0.999428	Teff	Resting	H3K4me2	SKI	Not significant
55	0.0736682	0.999428	Teff	Resting	H3K4me2	SKI	Not significant
56	0.243299	0.999428	Teff	Resting	H3K4me2	SKI	Not significant
57	-0.142581	0.999428	Teff	Resting	H3K4me2	SKI	Not significant
58	0.185381	0.999428	Teff	Resting	H3K4me2	SKI	Not significant
59	-0.175885	0.999428	Teff	Resting	H3K4me2	MORN1	Not significant
60	-0.214642	0.999428	Teff	Resting	H3K4me2	RER1	Not significant
61	-0.263692	0.419196	Teff	Resting	H3K4me2	PEX10	Not significant
62	-0.23021	0.672943	Teff	Resting	H3K4me2	PANK4	Not significant
63	0.37448	0.558896	Teff	Resting	H3K4me2	HES5	Not significant
64	-0.101443	0.999428	Teff	Resting	H3K4me2	TNFRSF14	Not significant
65	-0.0172285	0.999428	Teff	Resting	H3K4me2	TNFRSF14	Not significant
66	-0.386009	0.873345	Teff	Resting	H3K4me2	PRXL2B	Not significant
67	-0.186828	0.972359	Teff	Resting	H3K4me2	PRXL2B	Not significant
68	-0.0824481	0.999428	Teff	Resting	H3K4me2	MMEL1	Not significant
69	1.10485	0.0304035	Teff	Resting	H3K4me2	PRDM16	Significant- No high confidence peak
70	-0.047539	0.999428	Teff	Resting	H3K4me2	MEGF6	Not significant
71	-0.322853	0.999428	Teff	Resting	H3K4me2	MEGF6	Not significant
72	-0.00223108	0.999428	Teff	Resting	H3K4me2	TPRG1L	Not significant
73	-0.0161699	0.999428	Teff	Resting	H3K4me2	TP73	Not significant
74	1.15778	0.782465	Teff	Resting	H3K4me2	TP73	Not significant
75	-0.196809	0.999428	Teff	Resting	H3K4me2	CCDC27	Not significant
76	-0.0221482	0.999428	Teff	Resting	H3K4me2	SMIM1	Not significant
77	0.346146	0.918053	Teff	Resting	H3K4me2	LRRC47	Not significant
78	0.028788	0.999428	Teff	Resting	H3K4me2	DFFB	Not significant
79	0.0717605	0.999428	Teff	Resting	H3K4me2	C1orf174	Not significant
80	0.0815455	0.999428	Teff	Resting	H3K4me2	KCNAB2	Not significant
81	-0.819605	0.937936	Teff	Resting	H3K4me2	KCNAB2	Not significant
82	-0.584769	0.999428	Teff	Resting	H3K4me2	KCNAB2	Not significant
83	-0.152155	0.966365	Teff	Resting	H3K4me2	KCNAB2	Not significant
84	0.136576	0.999428	Teff	Resting	H3K4me2	RPL22	Not significant
85	0.105384	0.999428	Teff	Resting	H3K4me2	RNF207	Not significant
86	-0.0686731	0.999428	Teff	Resting	H3K4me2	ICMT	Not significant
87	-0.334186	0.999428	Teff	Resting	H3K4me2	HES3	Not significant
88	-0.143618	0.999428	Teff	Resting	H3K4me2	GPR153	Not significant
89	0.329701	0.938713	Teff	Resting	H3K4me2	ACOT7	Not significant
90	-0.0265558	0.999428	Teff	Resting	H3K4me2	ACOT7	Not significant
91	-0.199071	0.999428	Teff	Resting	H3K4me2	HES2	Not significant
92	-0.715622	0.670696	Teff	Resting	H3K4me2	ESPN	Not significant
93	-0.156864	0.999428	Teff	Resting	H3K4me2	ESPN	Not significant
94	-0.278887	0.984693	Teff	Resting	H3K4me2	TNFRSF25	Not significant
95	-0.0254406	0.999428	Teff	Resting	H3K4me2	TNFRSF25	Not significant
96	-0.0381952	0.999428	Teff	Resting	H3K4me2	PLEKHG5	Not significant
97	0.0885157	0.999428	Teff	Resting	H3K4me2	PLEKHG5	Not significant
98	-0.339682	0.999428	Teff	Resting	H3K4me2	NOL9	Not significant
99	-0.107375	0.999428	Teff	Resting	H3K4me2	ZBTB48	Not significant
100	0.23009	0.464107	Teff	Resting	H3K4me2	KLHL21	Not significant
101	0.0108968	0.999428	Teff	Resting	H3K4me2	PHF13	Not significant
102	-0.323701	0.999428	Teff	Resting	H3K4me2	THAP3	Not significant
103	-0.439554	0.999428	Teff	Resting	H3K4me2	DNAJC11	Not significant
104	0.00580451	0.999428	Teff	Resting	H3K4me2	CAMTA1	Not significant
105	0.860804	0.999428	Teff	Resting	H3K4me2	CAMTA1	Not significant
106	-0.343916	0.999428	Teff	Resting	H3K4me2	CAMTA1	Not significant
107	-0.393351	0.999428	Teff	Resting	H3K4me2	CAMTA1	Not significant
108	0.303442	0.999428	Teff	Resting	H3K4me2	VAMP3	Not significant
109	0.16154	0.999428	Teff	Resting	H3K4me2	PER3	Not significant
110	-0.198992	0.999428	Teff	Resting	H3K4me2	TNFRSF9	Not significant
111	-0.382596	0.999428	Teff	Resting	H3K4me2	TNFRSF9	Not significant
112	0.300401	0.999428	Teff	Resting	H3K4me2	TNFRSF9	Not significant
113	-0.314778	0.999428	Teff	Resting	H3K4me2	PARK7	Not significant
114	-0.109559	0.999428	Teff	Resting	H3K4me2	PARK7	Not significant
115	-0.00787808	0.999428	Teff	Resting	H3K4me2	ERRFI1	Not significant
116	1.51498	0.999428	Teff	Resting	H3K4me2	ERRFI1	Not significant
117	0.9551	0.999428	Teff	Resting	H3K4me2	ERRFI1	Not significant
118	0.200404	0.999428	Teff	Resting	H3K4me2	SLC45A1	Not significant
119	-0.313679	0.999428	Teff	Resting	H3K4me2	SLC45A1	Not significant
120	0.0483207	0.999428	Teff	Resting	H3K4me2	RERE	Not significant
121	0.076095	0.999428	Teff	Resting	H3K4me2	RERE	Not significant
122	0.399443	0.999428	Teff	Resting	H3K4me2	RERE	Not significant
123	0.122848	0.999428	Teff	Resting	H3K4me2	RERE	Not significant
124	0.632443	0.999428	Teff	Resting	H3K4me2	RERE	Not significant
125	1.02647	0.906161	Teff	Resting	H3K4me2	RERE	Not significant
126	0.429913	0.999428	Teff	Resting	H3K4me2	RERE	Not significant
127	0.734902	0.999428	Teff	Resting	H3K4me2	RERE	Not significant
128	0.349885	0.999428	Teff	Resting	H3K4me2	RERE	Not significant
129	0.124344	0.999428	Teff	Resting	H3K4me2	RERE	Not significant
130	0.625325	0.977953	Teff	Resting	H3K4me2	RERE	Not significant
131	0.225983	0.993366	Teff	Resting	H3K4me2	RERE	Not significant
132	-0.000206672	0.999536	Teff	Resting	H3K4me2	ENO1	Not significant
133	0.123379	0.999428	Teff	Resting	H3K4me2	CA6	Not significant
134	-0.0879998	0.999428	Teff	Resting	H3K4me2	CA6	Not significant
135	0.26416	0.926679	Teff	Resting	H3K4me2	GPR157	Not significant
136	-0.35265	0.407849	Teff	Resting	H3K4me2	H6PD	Not significant
137	0.470838	0.995005	Teff	Resting	H3K4me2	H6PD	Not significant
138	0.0248667	0.999428	Teff	Resting	H3K4me2	H6PD	Not significant
139	0.920928	0.31812	Teff	Resting	H3K4me2	H6PD	Not significant
140	0.334377	0.999428	Teff	Resting	H3K4me2	H6PD	Not significant
141	-0.126185	0.999428	Teff	Resting	H3K4me2	SPSB1	Not significant
142	0.265099	0.999428	Teff	Resting	H3K4me2	SPSB1	Not significant
143	1.09278	0.0463447	Teff	Resting	H3K4me2	SPSB1	Significant- MED12 bound
144	0.727092	0.85247	Teff	Resting	H3K4me2	SPSB1	Not significant
145	0.362496	0.999428	Teff	Resting	H3K4me2	SPSB1	Not significant
146	-0.23666	0.999428	Teff	Resting	H3K4me2	SLC25A33	Not significant
147	-0.0972991	0.999428	Teff	Resting	H3K4me2	TMEM201	Not significant
148	0.00319308	0.999428	Teff	Resting	H3K4me2	PIK3CD	Not significant
149	0.0485522	0.999428	Teff	Resting	H3K4me2	PIK3CD	Not significant
150	-0.152002	0.999428	Teff	Resting	H3K4me2	PIK3CD	Not significant
151	-0.157626	0.999428	Teff	Resting	H3K4me2	PIK3CD	Not significant
152	0.085789	0.999428	Teff	Resting	H3K4me2	PIK3CD	Not significant
153	0.0890254	0.999428	Teff	Resting	H3K4me2	CLSTN1	Not significant
154	-0.446447	0.999428	Teff	Resting	H3K4me2	CLSTN1	Not significant
155	0.18592	0.999428	Teff	Resting	H3K4me2	CLSTN1	Not significant
156	-0.127985	0.999428	Teff	Resting	H3K4me2	CTNNBIP1	Not significant
157	-0.145354	0.999428	Teff	Resting	H3K4me2	NMNAT1	Not significant
158	-0.143834	0.999428	Teff	Resting	H3K4me2	RBP7	Not significant
159	-0.00581967	0.999428	Teff	Resting	H3K4me2	UBE4B	Not significant
160	1.36458	0.0414424	Teff	Resting	H3K4me2	KIF1B	Significant- No high confidence peak
161	-0.00777207	0.999428	Teff	Resting	H3K4me2	KIF1B	Not significant
162	0.347473	0.999428	Teff	Resting	H3K4me2	KIF1B	Not significant
163	0.0277135	0.999428	Teff	Resting	H3K4me2	PGD	Not significant
164	-0.00875759	0.999428	Teff	Resting	H3K4me2	CENPS	Not significant
165	-0.0632794	0.999428	Teff	Resting	H3K4me2	PEX14	Not significant
166	-0.565922	0.441924	Teff	Resting	H3K4me2	PEX14	Not significant
167	-0.277198	0.999428	Teff	Resting	H3K4me2	PEX14	Not significant
168	-0.47959	0.999428	Teff	Resting	H3K4me2	PEX14	Not significant
169	0.0897721	0.999428	Teff	Resting	H3K4me2	CASZ1	Not significant
170	1.01703	0.00206314	Teff	Resting	H3K4me2	CASZ1	Significant- No high confidence peak
171	-0.250908	0.999428	Teff	Resting	H3K4me2	CASZ1	Not significant
172	0.0604219	0.999428	Teff	Resting	H3K4me2	C1orf127	Not significant
173	-0.0616211	0.999428	Teff	Resting	H3K4me2	AL109811.3	Not significant
174	-0.0571617	0.999428	Teff	Resting	H3K4me2	SRM	Not significant
175	-0.36211	0.999428	Teff	Resting	H3K4me2	EXOSC10	Not significant
176	-0.118582	0.999428	Teff	Resting	H3K4me2	MTOR	Not significant
177	-0.327551	0.514248	Teff	Resting	H3K4me2	UBIAD1	Not significant
178	0.0083789	0.999428	Teff	Resting	H3K4me2	DISP3	Not significant
179	0.167507	0.999428	Teff	Resting	H3K4me2	FBXO44	Not significant
180	0.0431229	0.999428	Teff	Resting	H3K4me2	FBXO44	Not significant
181	-0.189827	0.999428	Teff	Resting	H3K4me2	FBXO6	Not significant
182	0.2145	0.999428	Teff	Resting	H3K4me2	MAD2L2	Not significant
183	-0.322125	0.999428	Teff	Resting	H3K4me2	AGTRAP	Not significant
184	0.121056	0.999428	Teff	Resting	H3K4me2	AGTRAP	Not significant
185	0.130742	0.999428	Teff	Resting	H3K4me2	AGTRAP	Not significant
186	-0.196205	0.941068	Teff	Resting	H3K4me2	CLCN6	Not significant
187	-0.208855	0.999428	Teff	Resting	H3K4me2	KIAA2013	Not significant
188	-0.034809	0.999428	Teff	Resting	H3K4me2	KIAA2013	Not significant
189	0.0803928	0.999428	Teff	Resting	H3K4me2	PLOD1	Not significant
190	-0.0781347	0.999428	Teff	Resting	H3K4me2	MFN2	Not significant
191	0.0101213	0.999428	Teff	Resting	H3K4me2	MIIP	Not significant
192	0.690979	0.621942	Teff	Resting	H3K4me2	TNFRSF8	Not significant
193	-0.495318	0.999428	Teff	Resting	H3K4me2	TNFRSF8	Not significant
194	0.339764	0.999428	Teff	Resting	H3K4me2	TNFRSF8	Not significant
195	0.426811	0.0537119	Teff	Resting	H3K4me2	TNFRSF8	Not significant
196	-0.242767	0.999428	Teff	Resting	H3K4me2	TNFRSF8	Not significant
197	-0.583348	0.938713	Teff	Resting	H3K4me2	TNFRSF8	Not significant
198	-0.202968	0.999428	Teff	Resting	H3K4me2	TNFRSF1B	Not significant
199	-0.155729	0.814219	Teff	Resting	H3K4me2	TNFRSF1B	Not significant
200	0.0838269	0.999428	Teff	Resting	H3K4me2	VPS13D	Not significant
201	0.28265	0.999428	Teff	Resting	H3K4me2	VPS13D	Not significant
202	0.248711	0.999428	Teff	Resting	H3K4me2	VPS13D	Not significant
203	-0.405898	0.999428	Teff	Resting	H3K4me2	VPS13D	Not significant
204	0.219814	0.999428	Teff	Resting	H3K4me2	VPS13D	Not significant
205	0.0118442	0.999428	Teff	Resting	H3K4me2	DHRS3	Not significant
206	0.252052	0.33298	Teff	Resting	H3K4me2	DHRS3	Not significant
207	-0.0072335	0.999428	Teff	Resting	H3K4me2	PRDM2	Not significant
208	0.114718	0.999428	Teff	Resting	H3K4me2	PRDM2	Not significant
209	0.0149617	0.999428	Teff	Resting	H3K4me2	PRDM2	Not significant
210	-0.506889	0.941998	Teff	Resting	H3K4me2	KAZN	Not significant
211	1.10827	0.031594	Teff	Resting	H3K4me2	TMEM51	Significant- No high confidence peak
212	0.287799	0.999428	Teff	Resting	H3K4me2	TMEM51	Not significant
213	-0.70075	0.999428	Teff	Resting	H3K4me2	FHAD1	Not significant
214	0.848649	0.999428	Teff	Resting	H3K4me2	FHAD1	Not significant
215	0.121957	0.999428	Teff	Resting	H3K4me2	EFHD2	Not significant
216	0.664977	0.0886916	Teff	Resting	H3K4me2	EFHD2	Not significant
217	-0.033371	0.999428	Teff	Resting	H3K4me2	DNAJC16	Not significant
218	-0.155466	0.999428	Teff	Resting	H3K4me2	AGMAT	Not significant
219	-0.172909	0.999428	Teff	Resting	H3K4me2	AGMAT	Not significant
220	0.260049	0.999428	Teff	Resting	H3K4me2	DDI2	Not significant
221	0.0130943	0.999428	Teff	Resting	H3K4me2	DDI2	Not significant
222	0.012774	0.999428	Teff	Resting	H3K4me2	PLEKHM2	Not significant
223	0.164549	0.999428	Teff	Resting	H3K4me2	PLEKHM2	Not significant
224	0.0919023	0.999428	Teff	Resting	H3K4me2	SPEN	Not significant
225	-0.0825525	0.999428	Teff	Resting	H3K4me2	SPEN	Not significant
226	-0.30135	0.999428	Teff	Resting	H3K4me2	ZBTB17	Not significant
227	0.06927	0.999428	Teff	Resting	H3K4me2	ZBTB17	Not significant
228	-0.153013	0.999428	Teff	Resting	H3K4me2	ZBTB17	Not significant
229	-0.34252	0.999428	Teff	Resting	H3K4me2	HSPB7	Not significant
230	0.22639	0.999428	Teff	Resting	H3K4me2	FAM131C	Not significant
231	0.524076	0.839043	Teff	Resting	H3K4me2	EPHA2	Not significant
232	-0.552306	0.96321	Teff	Resting	H3K4me2	EPHA2	Not significant
233	-0.172213	0.999428	Teff	Resting	H3K4me2	EPHA2	Not significant
234	-0.126118	0.999428	Teff	Resting	H3K4me2	ARHGEF19	Not significant
235	-0.150468	0.999428	Teff	Resting	H3K4me2	ARHGEF19	Not significant
236	0.067481	0.999428	Teff	Resting	H3K4me2	CPLANE2	Not significant
237	0.105952	0.999428	Teff	Resting	H3K4me2	FBXO42	Not significant
238	0.249576	0.999428	Teff	Resting	H3K4me2	SZRD1	Not significant
239	-0.0912184	0.999428	Teff	Resting	H3K4me2	SZRD1	Not significant
240	0.277049	0.999428	Teff	Resting	H3K4me2	SPATA21	Not significant
241	0.606345	0.149352	Teff	Resting	H3K4me2	NECAP2	Not significant
242	0.118243	0.999428	Teff	Resting	H3K4me2	NECAP2	Not significant
243	0.0132776	0.999428	Teff	Resting	H3K4me2	NECAP2	Not significant
244	-0.068171	0.999428	Teff	Resting	H3K4me2	NBPF1	Not significant
245	0.0966921	0.999428	Teff	Resting	H3K4me2	NBPF1	Not significant
246	-0.0479577	0.999428	Teff	Resting	H3K4me2	NBPF1	Not significant
247	-0.621023	0.938713	Teff	Resting	H3K4me2	NBPF1	Not significant
248	-0.246915	0.999428	Teff	Resting	H3K4me2	NBPF1	Not significant
249	-0.124099	0.999428	Teff	Resting	H3K4me2	NBPF1	Not significant
250	0.0972384	0.999428	Teff	Resting	H3K4me2	CROCC	Not significant
251	0.19741	0.999428	Teff	Resting	H3K4me2	CROCC	Not significant
252	-0.100494	0.999428	Teff	Resting	H3K4me2	CROCC	Not significant
253	-0.0437632	0.999428	Teff	Resting	H3K4me2	CROCC	Not significant
254	0.0419876	0.999428	Teff	Resting	H3K4me2	CROCC	Not significant
255	-0.689013	0.940512	Teff	Resting	H3K4me2	MFAP2	Not significant
256	0.100799	0.999428	Teff	Resting	H3K4me2	NA	Not significant
257	-0.0502905	0.999428	Teff	Resting	H3K4me2	SDHB	Not significant
258	-0.13214	0.999428	Teff	Resting	H3K4me2	RCC2	Not significant
259	0.23699	0.999428	Teff	Resting	H3K4me2	ALDH4A1	Not significant
260	-0.261827	0.999428	Teff	Resting	H3K4me2	ALDH4A1	Not significant
261	-0.0890034	0.999428	Teff	Resting	H3K4me2	ALDH4A1	Not significant
262	-0.00855325	0.999428	Teff	Resting	H3K4me2	IFFO2	Not significant
263	-0.198936	0.999428	Teff	Resting	H3K4me2	IFFO2	Not significant
264	-0.143053	0.999428	Teff	Resting	H3K4me2	UBR4	Not significant
265	0.0507542	0.999428	Teff	Resting	H3K4me2	MRTO4	Not significant
266	0.455571	0.999428	Teff	Resting	H3K4me2	AKR7A3	Not significant
267	-0.11017	0.999428	Teff	Resting	H3K4me2	PQLC2	Not significant
268	-0.105681	0.999428	Teff	Resting	H3K4me2	PQLC2	Not significant
269	-0.546536	0.928003	Teff	Resting	H3K4me2	MINOS1	Not significant
270	-0.347426	0.999428	Teff	Resting	H3K4me2	MINOS1	Not significant
271	-0.549634	0.784895	Teff	Resting	H3K4me2	MINOS1	Not significant
272	-0.427655	0.23502	Teff	Resting	H3K4me2	MINOS1	Not significant
273	-0.103421	0.999428	Teff	Resting	H3K4me2	MINOS1	Not significant
274	-0.131263	0.999428	Teff	Resting	H3K4me2	MINOS1-NBL1	Not significant
275	0.0969482	0.999428	Teff	Resting	H3K4me2	NBL1	Not significant
276	-0.555903	0.999428	Teff	Resting	H3K4me2	HTR6	Not significant
277	-0.211631	0.999428	Teff	Resting	H3K4me2	TMCO4	Not significant
278	0.145161	0.999428	Teff	Resting	H3K4me2	OTUD3	Not significant
279	0.116127	0.999428	Teff	Resting	H3K4me2	UBXN10	Not significant
280	0.282321	0.999428	Teff	Resting	H3K4me2	VWA5B1	Not significant
281	0.413545	0.462138	Teff	Resting	H3K4me2	CAMK2N1	Not significant
282	0.0719996	0.999428	Teff	Resting	H3K4me2	MUL1	Not significant
283	0.0327523	0.999428	Teff	Resting	H3K4me2	PINK1	Not significant
284	-0.151927	0.999428	Teff	Resting	H3K4me2	DDOST	Not significant
285	-0.00403124	0.999428	Teff	Resting	H3K4me2	KIF17	Not significant
286	-0.22639	0.999428	Teff	Resting	H3K4me2	KIF17	Not significant
287	-0.0829945	0.999428	Teff	Resting	H3K4me2	SH2D5	Not significant
288	-0.00274666	0.999428	Teff	Resting	H3K4me2	HP1BP3	Not significant
289	-0.175318	0.999428	Teff	Resting	H3K4me2	EIF4G3	Not significant
290	0.202311	0.999428	Teff	Resting	H3K4me2	EIF4G3	Not significant
291	0.031584	0.999428	Teff	Resting	H3K4me2	ECE1	Not significant
292	-0.0759281	0.999428	Teff	Resting	H3K4me2	ECE1	Not significant
293	0.0458374	0.999428	Teff	Resting	H3K4me2	ECE1	Not significant
294	-0.0252668	0.999428	Teff	Resting	H3K4me2	ECE1	Not significant
295	-0.167522	0.999428	Teff	Resting	H3K4me2	NBPF3	Not significant
296	-0.118925	0.999428	Teff	Resting	H3K4me2	NBPF3	Not significant
297	0.0536787	0.999428	Teff	Resting	H3K4me2	RAP1GAP	Not significant
298	-0.231533	0.999428	Teff	Resting	H3K4me2	RAP1GAP	Not significant
299	1.2748	0.788121	Teff	Resting	H3K4me2	USP48	Not significant
300	-0.0918906	0.999428	Teff	Resting	H3K4me2	USP48	Not significant
301	0.0317573	0.999428	Teff	Resting	H3K4me2	HSPG2	Not significant
302	-0.169835	0.999428	Teff	Resting	H3K4me2	CDC42	Not significant
303	-0.178579	0.999428	Teff	Resting	H3K4me2	CDC42	Not significant
304	-0.182931	0.999428	Teff	Resting	H3K4me2	CDC42	Not significant
305	-0.343614	0.828076	Teff	Resting	H3K4me2	CDC42	Not significant
306	-0.259333	0.999428	Teff	Resting	H3K4me2	CDC42	Not significant
307	0.229012	0.999428	Teff	Resting	H3K4me2	WNT4	Not significant
308	-0.0594822	0.999428	Teff	Resting	H3K4me2	ZBTB40	Not significant
309	0.964604	0.423819	Teff	Resting	H3K4me2	EPHB2	Not significant
310	-0.104591	0.999428	Teff	Resting	H3K4me2	KDM1A	Not significant
311	-0.882069	0.872495	Teff	Resting	H3K4me2	LUZP1	Not significant
312	0.0448489	0.999428	Teff	Resting	H3K4me2	LUZP1	Not significant
313	-0.459428	0.990705	Teff	Resting	H3K4me2	LUZP1	Not significant
314	-0.225286	0.999428	Teff	Resting	H3K4me2	HTR1D	Not significant
315	-0.0544786	0.999428	Teff	Resting	H3K4me2	HNRNPR	Not significant
316	0.206477	0.97961	Teff	Resting	H3K4me2	ZNF436	Not significant
317	-0.137907	0.999428	Teff	Resting	H3K4me2	TCEA3	Not significant
318	0.0193977	0.999428	Teff	Resting	H3K4me2	ASAP3	Not significant
319	-0.282277	0.162736	Teff	Resting	H3K4me2	E2F2	Not significant
320	0.067939	0.999428	Teff	Resting	H3K4me2	ID3	Not significant
321	0.349873	0.999428	Teff	Resting	H3K4me2	ID3	Not significant
322	-0.0316636	0.999428	Teff	Resting	H3K4me2	ID3	Not significant
323	-0.0112038	0.999428	Teff	Resting	H3K4me2	ID3	Not significant
324	-0.3588	0.999428	Teff	Resting	H3K4me2	RPL11	Not significant
325	-0.330163	0.952779	Teff	Resting	H3K4me2	RPL11	Not significant
326	-0.096988	0.999428	Teff	Resting	H3K4me2	ELOA	Not significant
327	-0.0402883	0.999428	Teff	Resting	H3K4me2	PITHD1	Not significant
328	-0.123756	0.999428	Teff	Resting	H3K4me2	LYPLA2	Not significant
329	0.0702847	0.999428	Teff	Resting	H3K4me2	GALE	Not significant
330	-0.0732116	0.999428	Teff	Resting	H3K4me2	HMGCL	Not significant
331	-0.136729	0.999428	Teff	Resting	H3K4me2	FUCA1	Not significant
332	-0.142344	0.999428	Teff	Resting	H3K4me2	PNRC2	Not significant
333	-0.0881506	0.999428	Teff	Resting	H3K4me2	SRSF10	Not significant
334	-0.527724	0.999428	Teff	Resting	H3K4me2	IL22RA1	Not significant
335	0.128949	0.999428	Teff	Resting	H3K4me2	IFNLR1	Not significant
336	-0.14227	0.999428	Teff	Resting	H3K4me2	GRHL3	Not significant
337	0.817365	0.999428	Teff	Resting	H3K4me2	GRHL3	Not significant
338	-0.377795	0.999428	Teff	Resting	H3K4me2	STPG1	Not significant
339	0.0283788	0.999428	Teff	Resting	H3K4me2	NIPAL3	Not significant
340	-0.205605	0.999428	Teff	Resting	H3K4me2	RCAN3	Not significant
341	-0.318279	0.999428	Teff	Resting	H3K4me2	RCAN3	Not significant
342	0.0962361	0.999428	Teff	Resting	H3K4me2	RCAN3	Not significant
343	0.0296065	0.999428	Teff	Resting	H3K4me2	NCMAP	Not significant
344	0.65203	0.793235	Teff	Resting	H3K4me2	NCMAP	Not significant
345	0.296687	0.999428	Teff	Resting	H3K4me2	NCMAP	Not significant
346	-0.0915959	0.999428	Teff	Resting	H3K4me2	SRRM1	Not significant
347	-0.218569	0.999428	Teff	Resting	H3K4me2	CLIC4	Not significant
348	-0.126195	0.999428	Teff	Resting	H3K4me2	RUNX3	Not significant
349	0.00943306	0.999428	Teff	Resting	H3K4me2	RUNX3	Not significant
350	0.0637337	0.999428	Teff	Resting	H3K4me2	RUNX3	Not significant
351	0.0693454	0.999428	Teff	Resting	H3K4me2	RUNX3	Not significant
352	-0.505074	0.938713	Teff	Resting	H3K4me2	RUNX3	Not significant
353	-0.373077	0.999428	Teff	Resting	H3K4me2	RUNX3	Not significant
354	0.016121	0.999428	Teff	Resting	H3K4me2	RUNX3	Not significant
355	0.416029	0.895537	Teff	Resting	H3K4me2	SYF2	Not significant
356	-0.0988705	0.999428	Teff	Resting	H3K4me2	SYF2	Not significant
357	-0.150495	0.999428	Teff	Resting	H3K4me2	RSRP1	Not significant
358	0.0401224	0.999428	Teff	Resting	H3K4me2	RSRP1	Not significant
359	0.101386	0.999428	Teff	Resting	H3K4me2	RHD	Not significant
360	-0.0561681	0.999428	Teff	Resting	H3K4me2	TMEM50A	Not significant
361	0.625999	0.999428	Teff	Resting	H3K4me2	TMEM50A	Not significant
362	0.449449	0.202072	Teff	Resting	H3K4me2	MACO1	Not significant
363	-0.239374	0.954824	Teff	Resting	H3K4me2	LDLRAP1	Not significant
364	-0.92469	0.194797	Teff	Resting	H3K4me2	LDLRAP1	Not significant
365	-1.1716	4.34079e-06	Teff	Resting	H3K4me2	LDLRAP1	Significant- No high confidence peak
366	0.190895	0.611153	Teff	Resting	H3K4me2	MAN1C1	Not significant
367	0.00939991	0.999428	Teff	Resting	H3K4me2	MAN1C1	Not significant
368	0.485553	0.811686	Teff	Resting	H3K4me2	MAN1C1	Not significant
369	-0.154597	0.999428	Teff	Resting	H3K4me2	MAN1C1	Not significant
370	2.03316	0.86519	Teff	Resting	H3K4me2	MAN1C1	Not significant
371	1.07686	0.999428	Teff	Resting	H3K4me2	MAN1C1	Not significant
372	-0.345207	0.999428	Teff	Resting	H3K4me2	SELENON	Not significant
373	0.0319574	0.999428	Teff	Resting	H3K4me2	SELENON	Not significant
374	0.0810619	0.999428	Teff	Resting	H3K4me2	MTFR1L	Not significant
375	-0.0774947	0.999428	Teff	Resting	H3K4me2	AUNIP	Not significant
376	0.298161	0.967895	Teff	Resting	H3K4me2	PAQR7	Not significant
377	0.182488	0.999428	Teff	Resting	H3K4me2	STMN1	Not significant
378	-0.0200222	0.999428	Teff	Resting	H3K4me2	STMN1	Not significant
379	-0.358712	0.63748	Teff	Resting	H3K4me2	PAFAH2	Not significant
380	-0.132145	0.999428	Teff	Resting	H3K4me2	PAFAH2	Not significant
381	0.263597	0.941998	Teff	Resting	H3K4me2	SLC30A2	Not significant
382	0.0370924	0.999428	Teff	Resting	H3K4me2	PDIK1L	Not significant
383	0.326965	0.916502	Teff	Resting	H3K4me2	PDIK1L	Not significant
384	0.0744172	0.999428	Teff	Resting	H3K4me2	FAM110D	Not significant
385	-0.322165	0.999428	Teff	Resting	H3K4me2	C1orf232	Not significant
386	0.0973848	0.999428	Teff	Resting	H3K4me2	ZNF593	Not significant
387	0.728565	0.793235	Teff	Resting	H3K4me2	CEP85	Not significant
388	0.0401798	0.999428	Teff	Resting	H3K4me2	CEP85	Not significant
389	-0.613337	1.31551e-05	Teff	Resting	H3K4me2	SH3BGRL3	Significant- No high confidence peak
390	-0.697161	0.508019	Teff	Resting	H3K4me2	SH3BGRL3	Not significant
391	-0.0570323	0.999428	Teff	Resting	H3K4me2	UBXN11	Not significant
392	-0.176317	0.84781	Teff	Resting	H3K4me2	CD52	Not significant
393	-0.162732	0.999428	Teff	Resting	H3K4me2	CRYBG2	Not significant
394	-0.7315	0.79957	Teff	Resting	H3K4me2	CRYBG2	Not significant
395	-0.195304	0.999428	Teff	Resting	H3K4me2	DHDDS	Not significant
396	-0.0430692	0.999428	Teff	Resting	H3K4me2	HMGN2	Not significant
397	0.308908	0.959544	Teff	Resting	H3K4me2	HMGN2	Not significant
398	-0.0566162	0.999428	Teff	Resting	H3K4me2	RPS6KA1	Not significant
399	-0.15063	0.999428	Teff	Resting	H3K4me2	RPS6KA1	Not significant
400	-0.227347	0.999428	Teff	Resting	H3K4me2	ARID1A	Not significant
401	0.0109966	0.999428	Teff	Resting	H3K4me2	ARID1A	Not significant
402	-0.126369	0.999428	Teff	Resting	H3K4me2	ARID1A	Not significant
403	0.160197	0.999428	Teff	Resting	H3K4me2	PIGV	Not significant
404	-0.354494	0.999428	Teff	Resting	H3K4me2	PIGV	Not significant
405	0.0696419	0.999428	Teff	Resting	H3K4me2	ZDHHC18	Not significant
406	-0.0530537	0.999428	Teff	Resting	H3K4me2	ZDHHC18	Not significant
407	-0.220086	0.999428	Teff	Resting	H3K4me2	SFN	Not significant
408	-0.0350207	0.999428	Teff	Resting	H3K4me2	GPN2	Not significant
409	0.0150785	0.999428	Teff	Resting	H3K4me2	GPATCH3	Not significant
410	-0.201201	0.999428	Teff	Resting	H3K4me2	NUDC	Not significant
411	-0.450544	0.999428	Teff	Resting	H3K4me2	KDF1	Not significant
412	-0.038206	0.999428	Teff	Resting	H3K4me2	TRNP1	Not significant
413	0.165221	0.999428	Teff	Resting	H3K4me2	TENT5B	Not significant
414	-0.196178	0.999428	Teff	Resting	H3K4me2	TENT5B	Not significant
415	-0.313298	0.999428	Teff	Resting	H3K4me2	SLC9A1	Not significant
416	-0.131418	0.999428	Teff	Resting	H3K4me2	SLC9A1	Not significant
417	-0.0533225	0.999428	Teff	Resting	H3K4me2	WDTC1	Not significant
418	-0.376309	0.952144	Teff	Resting	H3K4me2	TMEM222	Not significant
419	0.353052	0.0906985	Teff	Resting	H3K4me2	SYTL1	Not significant
420	0.154851	0.999428	Teff	Resting	H3K4me2	SYTL1	Not significant
421	-0.483319	0.996106	Teff	Resting	H3K4me2	MAP3K6	Not significant
422	-0.428834	0.959544	Teff	Resting	H3K4me2	MAP3K6	Not significant
423	-0.0296385	0.999428	Teff	Resting	H3K4me2	MAP3K6	Not significant
424	0.0356939	0.999428	Teff	Resting	H3K4me2	GPR3	Not significant
425	1.25792	0.906161	Teff	Resting	H3K4me2	GPR3	Not significant
426	0.343712	0.823566	Teff	Resting	H3K4me2	GPR3	Not significant
427	0.234994	0.999428	Teff	Resting	H3K4me2	WASF2	Not significant
428	-0.177608	0.999428	Teff	Resting	H3K4me2	WASF2	Not significant
429	-0.369112	0.0244647	Teff	Resting	H3K4me2	WASF2	Significant- No high confidence peak
430	-0.201869	0.999428	Teff	Resting	H3K4me2	AHDC1	Not significant
431	0.2584	0.999428	Teff	Resting	H3K4me2	AHDC1	Not significant
432	-0.149756	0.999428	Teff	Resting	H3K4me2	AHDC1	Not significant
433	0.257198	0.999428	Teff	Resting	H3K4me2	FGR	Not significant
434	-0.0716651	0.999428	Teff	Resting	H3K4me2	IFI6	Not significant
435	-0.551198	0.998931	Teff	Resting	H3K4me2	IFI6	Not significant
436	0.35483	0.662484	Teff	Resting	H3K4me2	IFI6	Not significant
437	-0.109347	0.999428	Teff	Resting	H3K4me2	FAM76A	Not significant
438	-0.0192816	0.999428	Teff	Resting	H3K4me2	STX12	Not significant
439	-0.0596507	0.999428	Teff	Resting	H3K4me2	PPP1R8	Not significant
440	-0.924535	0.218406	Teff	Resting	H3K4me2	THEMIS2	Not significant
441	-0.0726428	0.999428	Teff	Resting	H3K4me2	THEMIS2	Not significant
442	-0.00733453	0.999428	Teff	Resting	H3K4me2	RPA2	Not significant
443	0.131024	0.999428	Teff	Resting	H3K4me2	SMPDL3B	Not significant
444	-0.155679	0.999428	Teff	Resting	H3K4me2	XKR8	Not significant
445	0.168599	0.999428	Teff	Resting	H3K4me2	EYA3	Not significant
446	0.073143	0.999428	Teff	Resting	H3K4me2	PTAFR	Not significant
447	-0.0255506	0.999428	Teff	Resting	H3K4me2	DNAJC8	Not significant
448	-0.1669	0.999428	Teff	Resting	H3K4me2	ATP5IF1	Not significant
449	-0.0400933	0.999428	Teff	Resting	H3K4me2	ATP5IF1	Not significant
450	-0.0850142	0.999428	Teff	Resting	H3K4me2	SESN2	Not significant
451	0.0375314	0.999428	Teff	Resting	H3K4me2	MED18	Not significant
452	-0.167366	0.999428	Teff	Resting	H3K4me2	PHACTR4	Not significant
453	-0.0354289	0.999428	Teff	Resting	H3K4me2	RCC1	Not significant
454	0.124188	0.999428	Teff	Resting	H3K4me2	RCC1	Not significant
455	-0.00169796	0.999536	Teff	Resting	H3K4me2	TRNAU1AP	Not significant
456	-0.0925513	0.999428	Teff	Resting	H3K4me2	RAB42	Not significant
457	0.333378	0.999428	Teff	Resting	H3K4me2	RAB42	Not significant
458	0.0635027	0.999428	Teff	Resting	H3K4me2	TAF12	Not significant
459	-0.355855	0.999428	Teff	Resting	H3K4me2	TAF12	Not significant
460	0.161519	0.999428	Teff	Resting	H3K4me2	GMEB1	Not significant
461	-0.0884633	0.999428	Teff	Resting	H3K4me2	YTHDF2	Not significant
462	0.13196	0.999428	Teff	Resting	H3K4me2	EPB41	Not significant
463	-0.56961	0.0698855	Teff	Resting	H3K4me2	EPB41	Not significant
464	-0.318251	0.891846	Teff	Resting	H3K4me2	EPB41	Not significant
465	0.245068	0.712991	Teff	Resting	H3K4me2	TMEM200B	Not significant
466	0.0151487	0.999428	Teff	Resting	H3K4me2	SRSF4	Not significant
467	0.192363	0.999428	Teff	Resting	H3K4me2	MECR	Not significant
468	-0.130461	0.999428	Teff	Resting	H3K4me2	PTPRU	Not significant
469	-0.649947	0.679444	Teff	Resting	H3K4me2	PTPRU	Not significant
470	0.313042	0.999428	Teff	Resting	H3K4me2	PTPRU	Not significant
471	-0.526876	0.534817	Teff	Resting	H3K4me2	MATN1	Not significant
472	-0.165183	0.479895	Teff	Resting	H3K4me2	LAPTM5	Not significant
473	0.70789	0.805197	Teff	Resting	H3K4me2	SDC3	Not significant
474	-0.314532	0.999428	Teff	Resting	H3K4me2	SDC3	Not significant
475	-1.15737	0.918053	Teff	Resting	H3K4me2	PUM1	Not significant
476	-0.0865227	0.999428	Teff	Resting	H3K4me2	PUM1	Not significant
477	0.0383567	0.999428	Teff	Resting	H3K4me2	NKAIN1	Not significant
478	-0.485129	0.999428	Teff	Resting	H3K4me2	NKAIN1	Not significant
479	-0.135688	0.999428	Teff	Resting	H3K4me2	ZCCHC17	Not significant
480	-0.104285	0.999428	Teff	Resting	H3K4me2	FABP3	Not significant
481	-0.197203	0.999428	Teff	Resting	H3K4me2	SERINC2	Not significant
482	0.148492	0.999428	Teff	Resting	H3K4me2	SERINC2	Not significant
483	0.102257	0.999428	Teff	Resting	H3K4me2	TINAGL1	Not significant
484	0.212845	0.999428	Teff	Resting	H3K4me2	PEF1	Not significant
485	-0.143518	0.999428	Teff	Resting	H3K4me2	COL16A1	Not significant
486	-0.349059	0.999428	Teff	Resting	H3K4me2	ADGRB2	Not significant
487	0.258582	0.857222	Teff	Resting	H3K4me2	ADGRB2	Not significant
488	-0.183306	0.999428	Teff	Resting	H3K4me2	ADGRB2	Not significant
489	-0.0519457	0.999428	Teff	Resting	H3K4me2	SPOCD1	Not significant
490	-0.164419	0.999428	Teff	Resting	H3K4me2	SPOCD1	Not significant
491	0.684147	0.999428	Teff	Resting	H3K4me2	PTP4A2	Not significant
492	0.0332253	0.999428	Teff	Resting	H3K4me2	PTP4A2	Not significant
493	0.154511	0.999428	Teff	Resting	H3K4me2	PTP4A2	Not significant
494	0.0791867	0.999428	Teff	Resting	H3K4me2	PTP4A2	Not significant
495	-0.0114515	0.999428	Teff	Resting	H3K4me2	KHDRBS1	Not significant
496	-0.13698	0.999428	Teff	Resting	H3K4me2	KHDRBS1	Not significant
497	0.0722038	0.999428	Teff	Resting	H3K4me2	TMEM39B	Not significant
498	-0.199117	0.999428	Teff	Resting	H3K4me2	KPNA6	Not significant
499	-0.0339222	0.999428	Teff	Resting	H3K4me2	TXLNA	Not significant
500	0.0652085	0.999428	Teff	Resting	H3K4me2	CCDC28B	Not significant
501	0.159457	0.999428	Teff	Resting	H3K4me2	IQCC	Not significant
502	-0.216625	0.999428	Teff	Resting	H3K4me2	EIF3I	Not significant
503	0.0627745	0.999428	Teff	Resting	H3K4me2	FAM167B	Not significant
504	0.0517975	0.999428	Teff	Resting	H3K4me2	LCK	Not significant
505	-0.41968	0.999428	Teff	Resting	H3K4me2	LCK	Not significant
506	-0.555111	0.44104	Teff	Resting	H3K4me2	LCK	Not significant
507	-0.0991949	0.999428	Teff	Resting	H3K4me2	HDAC1	Not significant
508	-0.00580377	0.999428	Teff	Resting	H3K4me2	MARCKSL1	Not significant
509	-0.359051	0.999428	Teff	Resting	H3K4me2	FAM229A	Not significant
510	0.15203	0.999428	Teff	Resting	H3K4me2	FAM229A	Not significant
511	-0.194595	0.999428	Teff	Resting	H3K4me2	BSDC1	Not significant
512	-0.190022	0.999428	Teff	Resting	H3K4me2	ZBTB8B	Not significant
513	-0.148925	0.999428	Teff	Resting	H3K4me2	ZBTB8A	Not significant
514	0.0500419	0.999428	Teff	Resting	H3K4me2	ZBTB8OS	Not significant
515	-0.121749	0.999428	Teff	Resting	H3K4me2	RBBP4	Not significant
516	-0.067141	0.999428	Teff	Resting	H3K4me2	KIAA1522	Not significant
517	-0.29534	0.999428	Teff	Resting	H3K4me2	KIAA1522	Not significant
518	-0.0524253	0.999428	Teff	Resting	H3K4me2	S100PBP	Not significant
519	0.406423	0.999428	Teff	Resting	H3K4me2	FNDC5	Not significant
520	0.094478	0.999428	Teff	Resting	H3K4me2	HPCA	Not significant
521	-0.00582606	0.999428	Teff	Resting	H3K4me2	TMEM54	Not significant
522	0.942935	0.999428	Teff	Resting	H3K4me2	RNF19B	Not significant
523	0.00581127	0.999428	Teff	Resting	H3K4me2	RNF19B	Not significant
524	-0.0132196	0.999428	Teff	Resting	H3K4me2	RNF19B	Not significant
525	-0.0671442	0.999428	Teff	Resting	H3K4me2	RNF19B	Not significant
526	0.49292	0.999428	Teff	Resting	H3K4me2	RNF19B	Not significant
527	0.358919	0.999428	Teff	Resting	H3K4me2	RNF19B	Not significant
528	-0.433104	0.561356	Teff	Resting	H3K4me2	AK2	Not significant
529	0.0679495	0.999428	Teff	Resting	H3K4me2	AZIN2	Not significant
530	-0.319406	0.999428	Teff	Resting	H3K4me2	AZIN2	Not significant
531	-0.113587	0.999428	Teff	Resting	H3K4me2	AZIN2	Not significant
532	-0.0421065	0.999428	Teff	Resting	H3K4me2	TRIM62	Not significant
533	0.215638	0.999428	Teff	Resting	H3K4me2	ZNF362	Not significant
534	0.0579708	0.999428	Teff	Resting	H3K4me2	PHC2	Not significant
535	-0.0456237	0.999428	Teff	Resting	H3K4me2	ZSCAN20	Not significant
536	0.175921	0.999428	Teff	Resting	H3K4me2	ZSCAN20	Not significant
537	-0.171567	0.999428	Teff	Resting	H3K4me2	SMIM12	Not significant
538	0.262059	0.999428	Teff	Resting	H3K4me2	SMIM12	Not significant
539	-0.603722	0.888171	Teff	Resting	H3K4me2	DLGAP3	Not significant
540	-0.279474	0.999428	Teff	Resting	H3K4me2	DLGAP3	Not significant
541	-0.236224	0.999428	Teff	Resting	H3K4me2	TMEM35B	Not significant
542	-0.0957055	0.999428	Teff	Resting	H3K4me2	ZMYM6	Not significant
543	-0.244251	0.999428	Teff	Resting	H3K4me2	ZMYM1	Not significant
544	0.444236	0.999428	Teff	Resting	H3K4me2	ZMYM1	Not significant
545	0.0259097	0.999428	Teff	Resting	H3K4me2	SFPQ	Not significant
546	-0.61399	0.99151	Teff	Resting	H3K4me2	SFPQ	Not significant
547	-0.409683	0.94579	Teff	Resting	H3K4me2	ZMYM4	Not significant
548	-0.137238	0.999428	Teff	Resting	H3K4me2	KIAA0319L	Not significant
549	-0.0184591	0.999428	Teff	Resting	H3K4me2	KIAA0319L	Not significant
550	-0.110129	0.999428	Teff	Resting	H3K4me2	NCDN	Not significant
551	-0.145813	0.999428	Teff	Resting	H3K4me2	TFAP2E	Not significant
552	0.585713	0.169662	Teff	Resting	H3K4me2	TFAP2E	Not significant
553	0.0492752	0.999428	Teff	Resting	H3K4me2	PSMB2	Not significant
554	-0.456587	0.509564	Teff	Resting	H3K4me2	C1orf216	Not significant
555	-0.0143089	0.999428	Teff	Resting	H3K4me2	C1orf216	Not significant
556	0.0473001	0.999428	Teff	Resting	H3K4me2	CLSPN	Not significant
557	-0.176199	0.999428	Teff	Resting	H3K4me2	AGO4	Not significant
558	0.200052	0.999428	Teff	Resting	H3K4me2	AGO1	Not significant
559	-0.110569	0.999428	Teff	Resting	H3K4me2	AGO3	Not significant
560	-0.112877	0.999428	Teff	Resting	H3K4me2	ADPRHL2	Not significant
561	-0.0482813	0.999428	Teff	Resting	H3K4me2	TRAPPC3	Not significant
562	-0.170309	0.649981	Teff	Resting	H3K4me2	MAP7D1	Not significant
563	-0.115414	0.999428	Teff	Resting	H3K4me2	THRAP3	Not significant
564	0.159546	0.999428	Teff	Resting	H3K4me2	SH3D21	Not significant
565	-0.100148	0.999428	Teff	Resting	H3K4me2	EVA1B	Not significant
566	-0.653113	0.114066	Teff	Resting	H3K4me2	STK40	Not significant
567	-0.0324392	0.999428	Teff	Resting	H3K4me2	STK40	Not significant
568	-0.240895	0.999428	Teff	Resting	H3K4me2	LSM10	Not significant
569	-0.0076618	0.999428	Teff	Resting	H3K4me2	OSCP1	Not significant
570	0.280366	0.999428	Teff	Resting	H3K4me2	MRPS15	Not significant
571	-0.226366	0.999428	Teff	Resting	H3K4me2	MRPS15	Not significant
572	0.0290078	0.999428	Teff	Resting	H3K4me2	ZC3H12A	Not significant
573	-0.135549	0.999428	Teff	Resting	H3K4me2	MEAF6	Not significant
574	-0.035604	0.999428	Teff	Resting	H3K4me2	SNIP1	Not significant
575	0.0906992	0.999428	Teff	Resting	H3K4me2	DNALI1	Not significant
576	0.0310934	0.999428	Teff	Resting	H3K4me2	GNL2	Not significant
577	0.0797805	0.999428	Teff	Resting	H3K4me2	CDCA8	Not significant
578	-0.475704	0.999428	Teff	Resting	H3K4me2	EPHA10	Not significant
579	0.14652	0.999428	Teff	Resting	H3K4me2	MANEAL	Not significant
580	0.257381	0.999428	Teff	Resting	H3K4me2	C1orf122	Not significant
581	0.27035	0.999428	Teff	Resting	H3K4me2	MTF1	Not significant
582	-0.066866	0.999428	Teff	Resting	H3K4me2	INPP5B	Not significant
583	0.15311	0.999428	Teff	Resting	H3K4me2	INPP5B	Not significant
584	0.133532	0.999428	Teff	Resting	H3K4me2	SF3A3	Not significant
585	-0.341851	0.999428	Teff	Resting	H3K4me2	SF3A3	Not significant
586	0.0942037	0.999428	Teff	Resting	H3K4me2	FHL3	Not significant
587	0.0397895	0.999428	Teff	Resting	H3K4me2	FHL3	Not significant
588	0.170863	0.999428	Teff	Resting	H3K4me2	UTP11	Not significant
589	0.394999	0.999428	Teff	Resting	H3K4me2	UTP11	Not significant
590	-0.127857	0.999428	Teff	Resting	H3K4me2	POU3F1	Not significant
591	-0.610685	0.999428	Teff	Resting	H3K4me2	RRAGC	Not significant
592	0.0685765	0.999428	Teff	Resting	H3K4me2	RRAGC	Not significant
593	-0.0727578	0.999428	Teff	Resting	H3K4me2	RRAGC	Not significant
594	-0.135226	0.999428	Teff	Resting	H3K4me2	MYCBP	Not significant
595	-0.0684201	0.999428	Teff	Resting	H3K4me2	AKIRIN1	Not significant
596	-0.76645	0.27003	Teff	Resting	H3K4me2	AKIRIN1	Not significant
597	0.376545	0.999428	Teff	Resting	H3K4me2	AKIRIN1	Not significant
598	-0.132121	0.999428	Teff	Resting	H3K4me2	NDUFS5	Not significant
599	-0.351335	0.999428	Teff	Resting	H3K4me2	NDUFS5	Not significant
600	0.0407874	0.999428	Teff	Resting	H3K4me2	MACF1	Not significant
601	0.159747	0.999428	Teff	Resting	H3K4me2	MACF1	Not significant
602	0.670672	0.938293	Teff	Resting	H3K4me2	MACF1	Not significant
603	0.104245	0.999428	Teff	Resting	H3K4me2	MACF1	Not significant
604	-0.0454804	0.999428	Teff	Resting	H3K4me2	MACF1	Not significant
605	-0.0869967	0.999428	Teff	Resting	H3K4me2	MACF1	Not significant
606	0.348226	0.999428	Teff	Resting	H3K4me2	MACF1	Not significant
607	0.554522	0.358202	Teff	Resting	H3K4me2	MACF1	Not significant
608	-0.0591221	0.999428	Teff	Resting	H3K4me2	BMP8A	Not significant
609	-0.159847	0.999428	Teff	Resting	H3K4me2	BMP8A	Not significant
610	0.659436	0.702438	Teff	Resting	H3K4me2	BMP8A	Not significant
611	0.081509	0.999428	Teff	Resting	H3K4me2	PABPC4	Not significant
612	-0.11961	0.999428	Teff	Resting	H3K4me2	HEYL	Not significant
613	-0.0465252	0.999428	Teff	Resting	H3K4me2	NT5C1A	Not significant
614	0.156644	0.999428	Teff	Resting	H3K4me2	NT5C1A	Not significant
615	-0.763604	0.0244647	Teff	Resting	H3K4me2	HPCAL4	Significant- No high confidence peak
616	-0.384924	0.999428	Teff	Resting	H3K4me2	PPIE	Not significant
617	0.489942	0.982745	Teff	Resting	H3K4me2	OXCT2	Not significant
618	-0.110784	0.999428	Teff	Resting	H3K4me2	BMP8B	Not significant
619	-0.563729	0.999428	Teff	Resting	H3K4me2	BMP8B	Not significant
620	-0.147045	0.999428	Teff	Resting	H3K4me2	TRIT1	Not significant
621	0.043878	0.999428	Teff	Resting	H3K4me2	MYCL	Not significant
622	-0.0889208	0.999428	Teff	Resting	H3K4me2	MFSD2A	Not significant
623	0.127523	0.999428	Teff	Resting	H3K4me2	MFSD2A	Not significant
624	-0.250094	0.467562	Teff	Resting	H3K4me2	CAP1	Not significant
625	-0.201995	0.999428	Teff	Resting	H3K4me2	CAP1	Not significant
626	-0.289951	0.999428	Teff	Resting	H3K4me2	PPT1	Not significant
627	0.136341	0.999428	Teff	Resting	H3K4me2	RLF	Not significant
628	0.147701	0.999428	Teff	Resting	H3K4me2	ZMPSTE24	Not significant
629	0.616027	0.999428	Teff	Resting	H3K4me2	COL9A2	Not significant
630	0.0729328	0.999428	Teff	Resting	H3K4me2	COL9A2	Not significant
631	-0.110475	0.999428	Teff	Resting	H3K4me2	SMAP2	Not significant
632	0.206431	0.999428	Teff	Resting	H3K4me2	SMAP2	Not significant
633	-0.38098	0.892266	Teff	Resting	H3K4me2	ZFP69B	Not significant
634	0.258148	0.999428	Teff	Resting	H3K4me2	ZFP69	Not significant
635	-0.155715	0.999428	Teff	Resting	H3K4me2	EXO5	Not significant
636	0.124833	0.999428	Teff	Resting	H3K4me2	ZNF684	Not significant
637	0.163097	0.999428	Teff	Resting	H3K4me2	RIMS3	Not significant
638	0.0192596	0.999428	Teff	Resting	H3K4me2	NFYC	Not significant
639	0.126418	0.999428	Teff	Resting	H3K4me2	NFYC	Not significant
640	1.13413	0.723689	Teff	Resting	H3K4me2	NFYC	Not significant
641	0.997652	0.445708	Teff	Resting	H3K4me2	KCNQ4	Not significant
642	0.458141	0.940512	Teff	Resting	H3K4me2	KCNQ4	Not significant
643	0.777096	0.999428	Teff	Resting	H3K4me2	KCNQ4	Not significant
644	-0.485718	0.999428	Teff	Resting	H3K4me2	KCNQ4	Not significant
645	-0.0362458	0.999428	Teff	Resting	H3K4me2	KCNQ4	Not significant
646	0.0730117	0.999428	Teff	Resting	H3K4me2	CITED4	Not significant
647	0.00477267	0.999428	Teff	Resting	H3K4me2	CTPS1	Not significant
648	0.00760076	0.999428	Teff	Resting	H3K4me2	SCMH1	Not significant
649	0.0729239	0.999428	Teff	Resting	H3K4me2	FOXO6	Not significant
650	-0.419394	0.984693	Teff	Resting	H3K4me2	FOXO6	Not significant
651	-0.688748	0.999428	Teff	Resting	H3K4me2	EDN2	Not significant
652	0.95479	0.329589	Teff	Resting	H3K4me2	EDN2	Not significant
653	-0.231823	0.999428	Teff	Resting	H3K4me2	AC119676.1	Not significant
654	0.0297819	0.999428	Teff	Resting	H3K4me2	HIVEP3	Not significant
655	-0.832734	0.162736	Teff	Resting	H3K4me2	HIVEP3	Not significant
656	-0.0499144	0.999428	Teff	Resting	H3K4me2	HIVEP3	Not significant
657	0.00841886	0.999428	Teff	Resting	H3K4me2	HIVEP3	Not significant
658	0.215014	0.999428	Teff	Resting	H3K4me2	HIVEP3	Not significant
659	0.398571	0.999428	Teff	Resting	H3K4me2	HIVEP3	Not significant
660	-1.1709	0.0188509	Teff	Resting	H3K4me2	HIVEP3	Significant- MED12 bound
661	0.150981	0.999428	Teff	Resting	H3K4me2	HIVEP3	Not significant
662	-0.253812	0.999428	Teff	Resting	H3K4me2	HIVEP3	Not significant
663	-0.557968	0.999428	Teff	Resting	H3K4me2	HIVEP3	Not significant
664	-0.0709577	0.999428	Teff	Resting	H3K4me2	HIVEP3	Not significant
665	-0.221124	0.999428	Teff	Resting	H3K4me2	HIVEP3	Not significant
666	0.20218	0.999428	Teff	Resting	H3K4me2	FOXJ3	Not significant
667	-0.0727661	0.999428	Teff	Resting	H3K4me2	RIMKLA	Not significant
668	-0.0358966	0.999428	Teff	Resting	H3K4me2	PPCS	Not significant
669	-0.228083	0.999428	Teff	Resting	H3K4me2	CCDC30	Not significant
670	0.166148	0.999428	Teff	Resting	H3K4me2	PPIH	Not significant
671	0.0360511	0.999428	Teff	Resting	H3K4me2	YBX1	Not significant
672	-0.108869	0.999428	Teff	Resting	H3K4me2	AC098484.3	Not significant
673	-0.730074	0.871974	Teff	Resting	H3K4me2	TMEM269	Not significant
674	-0.0882112	0.999428	Teff	Resting	H3K4me2	ERMAP	Not significant
675	-0.0717325	0.999428	Teff	Resting	H3K4me2	ZNF691	Not significant
676	0.0926458	0.999428	Teff	Resting	H3K4me2	SLC2A1	Not significant
677	-0.249826	0.999428	Teff	Resting	H3K4me2	SLC2A1	Not significant
678	-0.567249	0.592006	Teff	Resting	H3K4me2	SLC2A1	Not significant
679	-0.137563	0.999428	Teff	Resting	H3K4me2	SLC2A1	Not significant
680	0.0305721	0.999428	Teff	Resting	H3K4me2	FAM183A	Not significant
681	-0.0363855	0.999428	Teff	Resting	H3K4me2	CFAP57	Not significant
682	0.0496192	0.999428	Teff	Resting	H3K4me2	CDC20	Not significant
683	-0.142994	0.999428	Teff	Resting	H3K4me2	CDC20	Not significant
684	-0.26266	0.686486	Teff	Resting	H3K4me2	ELOVL1	Not significant
685	0.005628	0.999428	Teff	Resting	H3K4me2	SZT2	Not significant
686	-0.163215	0.999428	Teff	Resting	H3K4me2	HYI	Not significant
687	0.087472	0.999428	Teff	Resting	H3K4me2	PTPRF	Not significant
688	0.0996762	0.999428	Teff	Resting	H3K4me2	PTPRF	Not significant
689	0.149432	0.999428	Teff	Resting	H3K4me2	KDM4A	Not significant
690	-0.0255548	0.999428	Teff	Resting	H3K4me2	ST3GAL3	Not significant
691	-0.267195	0.999428	Teff	Resting	H3K4me2	ARTN	Not significant
692	0.188611	0.999428	Teff	Resting	H3K4me2	IPO13	Not significant
693	-0.234058	0.999428	Teff	Resting	H3K4me2	DPH2	Not significant
694	0.00321451	0.999428	Teff	Resting	H3K4me2	ATP6V0B	Not significant
695	-0.0788486	0.999428	Teff	Resting	H3K4me2	B4GALT2	Not significant
696	-0.034207	0.999428	Teff	Resting	H3K4me2	CCDC24	Not significant
697	0.20738	0.933226	Teff	Resting	H3K4me2	SLC6A9	Not significant
698	0.19356	0.999428	Teff	Resting	H3K4me2	DMAP1	Not significant
699	0.0762302	0.999428	Teff	Resting	H3K4me2	ERI3	Not significant
700	-0.029876	0.999428	Teff	Resting	H3K4me2	RNF220	Not significant
701	0.0441423	0.999428	Teff	Resting	H3K4me2	TMEM53	Not significant
702	0.0479495	0.999428	Teff	Resting	H3K4me2	ARMH1	Not significant
703	-0.482159	0.84781	Teff	Resting	H3K4me2	KIF2C	Not significant
704	-0.113505	0.999428	Teff	Resting	H3K4me2	KIF2C	Not significant
705	0.0587618	0.999428	Teff	Resting	H3K4me2	RPS8	Not significant
706	-0.251682	0.999428	Teff	Resting	H3K4me2	BEST4	Not significant
707	0.0916115	0.999428	Teff	Resting	H3K4me2	PLK3	Not significant
708	-0.201333	0.999428	Teff	Resting	H3K4me2	BTBD19	Not significant
709	-0.0870454	0.999428	Teff	Resting	H3K4me2	BTBD19	Not significant
710	0.659472	0.822285	Teff	Resting	H3K4me2	PTCH2	Not significant
711	-0.191497	0.999428	Teff	Resting	H3K4me2	EIF2B3	Not significant
712	-0.0214824	0.999428	Teff	Resting	H3K4me2	UROD	Not significant
713	0.392823	0.999428	Teff	Resting	H3K4me2	UROD	Not significant
714	0.039296	0.999428	Teff	Resting	H3K4me2	ZSWIM5	Not significant
715	-0.196081	0.999428	Teff	Resting	H3K4me2	HPDL	Not significant
716	-0.327492	0.814219	Teff	Resting	H3K4me2	HPDL	Not significant
717	0.0839975	0.999428	Teff	Resting	H3K4me2	TOE1	Not significant
718	0.0523529	0.999428	Teff	Resting	H3K4me2	TESK2	Not significant
719	0.0392845	0.999428	Teff	Resting	H3K4me2	MMACHC	Not significant
720	-0.0416647	0.999428	Teff	Resting	H3K4me2	PRDX1	Not significant
721	0.0976602	0.999428	Teff	Resting	H3K4me2	PRDX1	Not significant
722	0.157351	0.999428	Teff	Resting	H3K4me2	AKR1A1	Not significant
723	-0.120312	0.999428	Teff	Resting	H3K4me2	NASP	Not significant
724	0.0412593	0.999428	Teff	Resting	H3K4me2	TMEM69	Not significant
725	-0.14188	0.999428	Teff	Resting	H3K4me2	IPP	Not significant
726	-0.0154784	0.999428	Teff	Resting	H3K4me2	MAST2	Not significant
727	-0.234217	0.801651	Teff	Resting	H3K4me2	PIK3R3	Not significant
728	-0.00120278	0.999536	Teff	Resting	H3K4me2	TSPAN1	Not significant
729	-0.0450427	0.999428	Teff	Resting	H3K4me2	POMGNT1	Not significant
730	-0.525938	0.999428	Teff	Resting	H3K4me2	LURAP1	Not significant
731	-0.0626629	0.999428	Teff	Resting	H3K4me2	RAD54L	Not significant
732	-0.200056	0.895537	Teff	Resting	H3K4me2	UQCRH	Not significant
733	-0.079388	0.999428	Teff	Resting	H3K4me2	NSUN4	Not significant
734	0.326817	0.999428	Teff	Resting	H3K4me2	FAAH	Not significant
735	0.688075	0.999428	Teff	Resting	H3K4me2	DMBX1	Not significant
736	0.426321	0.999428	Teff	Resting	H3K4me2	DMBX1	Not significant
737	-0.231448	0.999428	Teff	Resting	H3K4me2	DMBX1	Not significant
738	0.322637	0.999428	Teff	Resting	H3K4me2	DMBX1	Not significant
739	0.171226	0.999428	Teff	Resting	H3K4me2	AL136373.1	Not significant
740	-0.350127	0.999428	Teff	Resting	H3K4me2	MKNK1	Not significant
741	-0.0899132	0.999428	Teff	Resting	H3K4me2	MKNK1	Not significant
742	-0.130141	0.999428	Teff	Resting	H3K4me2	MOB3C	Not significant
743	-0.0429428	0.999428	Teff	Resting	H3K4me2	ATPAF1	Not significant
744	-0.0500563	0.999428	Teff	Resting	H3K4me2	TEX38	Not significant
745	-0.196856	0.999428	Teff	Resting	H3K4me2	EFCAB14	Not significant
746	-0.490376	0.999428	Teff	Resting	H3K4me2	PDZK1IP1	Not significant
747	-0.633387	0.71684	Teff	Resting	H3K4me2	TAL1	Not significant
748	-0.134447	0.999428	Teff	Resting	H3K4me2	STIL	Not significant
749	-0.205153	0.999428	Teff	Resting	H3K4me2	CMPK1	Not significant
750	0.0815164	0.999428	Teff	Resting	H3K4me2	FOXE3	Not significant
751	0.08314	0.999428	Teff	Resting	H3K4me2	FOXD2	Not significant
752	0.0373962	0.999428	Teff	Resting	H3K4me2	FOXD2	Not significant
753	-0.590278	0.933226	Teff	Resting	H3K4me2	FOXD2	Not significant
754	-0.127891	0.999428	Teff	Resting	H3K4me2	TRABD2B	Not significant
755	-0.150519	0.999428	Teff	Resting	H3K4me2	SPATA6	Not significant
756	0.3314	0.966365	Teff	Resting	H3K4me2	BEND5	Not significant
757	-0.682817	0.917377	Teff	Resting	H3K4me2	DMRTA2	Not significant
758	0.196291	0.999428	Teff	Resting	H3K4me2	DMRTA2	Not significant
759	-0.240238	0.999428	Teff	Resting	H3K4me2	CDKN2C	Not significant
760	-0.0467158	0.999428	Teff	Resting	H3K4me2	CDKN2C	Not significant
761	0.0606921	0.999428	Teff	Resting	H3K4me2	CDKN2C	Not significant
762	-0.0553898	0.999428	Teff	Resting	H3K4me2	RNF11	Not significant
763	-0.647084	0.999428	Teff	Resting	H3K4me2	TTC39A	Not significant
764	-0.0633708	0.999428	Teff	Resting	H3K4me2	TTC39A	Not significant
765	0.0967936	0.999428	Teff	Resting	H3K4me2	EPS15	Not significant
766	-0.0752344	0.999428	Teff	Resting	H3K4me2	OSBPL9	Not significant
767	-0.256358	0.999428	Teff	Resting	H3K4me2	OSBPL9	Not significant
768	-0.0155154	0.999428	Teff	Resting	H3K4me2	NRDC	Not significant
769	-0.187632	0.999428	Teff	Resting	H3K4me2	RAB3B	Not significant
770	-0.0244451	0.999428	Teff	Resting	H3K4me2	KTI12	Not significant
771	-0.0526613	0.999428	Teff	Resting	H3K4me2	BTF3L4	Not significant
772	0.175302	0.999428	Teff	Resting	H3K4me2	ZFYVE9	Not significant
773	-0.0638383	0.999428	Teff	Resting	H3K4me2	CC2D1B	Not significant
774	-0.0807763	0.999428	Teff	Resting	H3K4me2	CC2D1B	Not significant
775	-0.112543	0.999428	Teff	Resting	H3K4me2	PRPF38A	Not significant
776	0.190876	0.999428	Teff	Resting	H3K4me2	TUT4	Not significant
777	-0.116508	0.999428	Teff	Resting	H3K4me2	GPX7	Not significant
778	-0.188457	0.999428	Teff	Resting	H3K4me2	SHISAL2A	Not significant
779	-0.628564	0.713323	Teff	Resting	H3K4me2	SHISAL2A	Not significant
780	-0.277148	0.999428	Teff	Resting	H3K4me2	COA7	Not significant
781	-0.0651163	0.999428	Teff	Resting	H3K4me2	COA7	Not significant
782	0.0289395	0.999428	Teff	Resting	H3K4me2	ZYG11B	Not significant
783	-0.296652	0.999428	Teff	Resting	H3K4me2	ZYG11A	Not significant
784	-0.0673003	0.999428	Teff	Resting	H3K4me2	ECHDC2	Not significant
785	-0.0106678	0.999428	Teff	Resting	H3K4me2	SCP2	Not significant
786	-0.0592589	0.999428	Teff	Resting	H3K4me2	SCP2	Not significant
787	-0.695203	0.800794	Teff	Resting	H3K4me2	PODN	Not significant
788	0.100071	0.999428	Teff	Resting	H3K4me2	CPT2	Not significant
789	-0.358578	0.999428	Teff	Resting	H3K4me2	C1orf123	Not significant
790	-0.0847458	0.999428	Teff	Resting	H3K4me2	MAGOH	Not significant
791	0.113732	0.999428	Teff	Resting	H3K4me2	LRP8	Not significant
792	0.381324	0.724978	Teff	Resting	H3K4me2	GLIS1	Not significant
793	0.117856	0.999428	Teff	Resting	H3K4me2	NDC1	Not significant
794	-0.205084	0.999428	Teff	Resting	H3K4me2	YIPF1	Not significant
795	0.0893581	0.999428	Teff	Resting	H3K4me2	LRRC42	Not significant
796	0.0378669	0.999428	Teff	Resting	H3K4me2	TCEANC2	Not significant
797	-0.0146522	0.999428	Teff	Resting	H3K4me2	MRPL37	Not significant
798	0.379687	0.887826	Teff	Resting	H3K4me2	MRPL37	Not significant
799	0.397653	0.888171	Teff	Resting	H3K4me2	SSBP3	Not significant
800	0.397809	0.999428	Teff	Resting	H3K4me2	SSBP3	Not significant
801	0.203965	0.695374	Teff	Resting	H3K4me2	SSBP3	Not significant
802	0.0682848	0.999428	Teff	Resting	H3K4me2	SSBP3	Not significant
803	-0.20351	0.999428	Teff	Resting	H3K4me2	ACOT11	Not significant
804	-0.345387	0.999428	Teff	Resting	H3K4me2	ACOT11	Not significant
805	0.205361	0.999428	Teff	Resting	H3K4me2	ACOT11	Not significant
806	-0.0838182	0.999428	Teff	Resting	H3K4me2	TTC4	Not significant
807	-0.16959	0.999428	Teff	Resting	H3K4me2	PARS2	Not significant
808	-0.448544	0.0461385	Teff	Resting	H3K4me2	TTC22	Significant- No high confidence peak
809	-0.0807371	0.999428	Teff	Resting	H3K4me2	DHCR24	Not significant
810	0.203637	0.577979	Teff	Resting	H3K4me2	USP24	Not significant
811	0.343689	0.992231	Teff	Resting	H3K4me2	PLPP3	Not significant
812	0.101709	0.999428	Teff	Resting	H3K4me2	PRKAA2	Not significant
813	-0.560064	0.811084	Teff	Resting	H3K4me2	OMA1	Not significant
814	-0.041185	0.999428	Teff	Resting	H3K4me2	TACSTD2	Not significant
815	-0.0834829	0.999428	Teff	Resting	H3K4me2	MYSM1	Not significant
816	0.137624	0.999428	Teff	Resting	H3K4me2	JUN	Not significant
817	-0.139801	0.999428	Teff	Resting	H3K4me2	JUN	Not significant
818	-0.429005	0.933226	Teff	Resting	H3K4me2	JUN	Not significant
819	-0.355696	0.999428	Teff	Resting	H3K4me2	JUN	Not significant
820	-0.239502	0.999428	Teff	Resting	H3K4me2	FGGY	Not significant
821	0.048842	0.999428	Teff	Resting	H3K4me2	FGGY	Not significant
822	0.0106227	0.999428	Teff	Resting	H3K4me2	FGGY	Not significant
823	-0.43271	0.918152	Teff	Resting	H3K4me2	HOOK1	Not significant
824	-0.175873	0.999428	Teff	Resting	H3K4me2	CYP2J2	Not significant
825	-0.544184	0.999428	Teff	Resting	H3K4me2	NFIA	Not significant
826	-0.0470327	0.999428	Teff	Resting	H3K4me2	NFIA	Not significant
827	-0.0440648	0.999428	Teff	Resting	H3K4me2	NFIA	Not significant
828	-0.0421591	0.999428	Teff	Resting	H3K4me2	NFIA	Not significant
829	0.536711	0.999428	Teff	Resting	H3K4me2	NFIA	Not significant
830	-0.0347344	0.999428	Teff	Resting	H3K4me2	TM2D1	Not significant
831	0.048935	0.999428	Teff	Resting	H3K4me2	PATJ	Not significant
832	-0.128695	0.999428	Teff	Resting	H3K4me2	USP1	Not significant
833	0.00119454	0.999536	Teff	Resting	H3K4me2	DOCK7	Not significant
834	-0.120983	0.999428	Teff	Resting	H3K4me2	ATG4C	Not significant
835	-0.285031	0.999428	Teff	Resting	H3K4me2	FOXD3	Not significant
836	-0.574433	0.147827	Teff	Resting	H3K4me2	FOXD3	Not significant
837	-0.190391	0.999428	Teff	Resting	H3K4me2	ALG6	Not significant
838	-0.167012	0.999428	Teff	Resting	H3K4me2	EFCAB7	Not significant
839	0.250141	0.999428	Teff	Resting	H3K4me2	PGM1	Not significant
840	-0.340845	0.999428	Teff	Resting	H3K4me2	PGM1	Not significant
841	0.463157	0.427101	Teff	Resting	H3K4me2	ROR1	Not significant
842	0.284947	0.92148	Teff	Resting	H3K4me2	CACHD1	Not significant
843	-0.338623	0.999428	Teff	Resting	H3K4me2	CACHD1	Not significant
844	0.113851	0.999428	Teff	Resting	H3K4me2	RAVER2	Not significant
845	-0.384457	0.999428	Teff	Resting	H3K4me2	RAVER2	Not significant
846	-0.296338	0.999428	Teff	Resting	H3K4me2	JAK1	Not significant
847	-0.164481	0.999428	Teff	Resting	H3K4me2	JAK1	Not significant
848	-0.292026	0.561054	Teff	Resting	H3K4me2	JAK1	Not significant
849	0.0270696	0.999428	Teff	Resting	H3K4me2	JAK1	Not significant
850	0.088098	0.999428	Teff	Resting	H3K4me2	JAK1	Not significant
851	0.099212	0.999428	Teff	Resting	H3K4me2	AK4	Not significant
852	0.0279762	0.999428	Teff	Resting	H3K4me2	DNAJC6	Not significant
853	0.221062	0.999428	Teff	Resting	H3K4me2	DNAJC6	Not significant
854	0.480665	0.999428	Teff	Resting	H3K4me2	DNAJC6	Not significant
855	0.945064	0.901301	Teff	Resting	H3K4me2	LEPROT	Not significant
856	0.195689	0.999428	Teff	Resting	H3K4me2	LEPR	Not significant
857	0.469712	0.938293	Teff	Resting	H3K4me2	PDE4B	Not significant
858	0.624511	0.887007	Teff	Resting	H3K4me2	PDE4B	Not significant
859	-0.0559539	0.999428	Teff	Resting	H3K4me2	PDE4B	Not significant
860	-0.166668	0.999428	Teff	Resting	H3K4me2	PDE4B	Not significant
861	0.0148272	0.999428	Teff	Resting	H3K4me2	PDE4B	Not significant
862	0.692493	0.999428	Teff	Resting	H3K4me2	PDE4B	Not significant
863	0.641582	0.999428	Teff	Resting	H3K4me2	PDE4B	Not significant
864	-0.0178985	0.999428	Teff	Resting	H3K4me2	PDE4B	Not significant
865	-0.209883	0.999428	Teff	Resting	H3K4me2	PDE4B	Not significant
866	0.0882931	0.999428	Teff	Resting	H3K4me2	PDE4B	Not significant
867	0.292811	0.999428	Teff	Resting	H3K4me2	SGIP1	Not significant
868	-0.44253	0.999428	Teff	Resting	H3K4me2	SGIP1	Not significant
869	0.694583	0.857222	Teff	Resting	H3K4me2	TCTEX1D1	Not significant
870	0.210493	0.999428	Teff	Resting	H3K4me2	TCTEX1D1	Not significant
871	0.0834649	0.999428	Teff	Resting	H3K4me2	MIER1	Not significant
872	0.131631	0.999428	Teff	Resting	H3K4me2	MIER1	Not significant
873	0.11572	0.999428	Teff	Resting	H3K4me2	SLC35D1	Not significant
874	0.29819	0.999428	Teff	Resting	H3K4me2	IL23R	Not significant
875	0.429289	0.999428	Teff	Resting	H3K4me2	IL23R	Not significant
876	0.182849	0.999428	Teff	Resting	H3K4me2	IL12RB2	Not significant
877	0.181792	0.999428	Teff	Resting	H3K4me2	IL12RB2	Not significant
878	0.0578551	0.999428	Teff	Resting	H3K4me2	IL12RB2	Not significant
879	0.335912	0.999428	Teff	Resting	H3K4me2	IL12RB2	Not significant
880	0.15557	0.999428	Teff	Resting	H3K4me2	IL12RB2	Not significant
881	0.115418	0.999428	Teff	Resting	H3K4me2	SERBP1	Not significant
882	0.816925	0.952144	Teff	Resting	H3K4me2	GADD45A	Not significant
883	-0.0622686	0.999428	Teff	Resting	H3K4me2	GADD45A	Not significant
884	-0.330184	0.999428	Teff	Resting	H3K4me2	GADD45A	Not significant
885	0.159003	0.999428	Teff	Resting	H3K4me2	GNG12	Not significant
886	-0.0448006	0.999428	Teff	Resting	H3K4me2	DEPDC1	Not significant
887	0.0909004	0.999428	Teff	Resting	H3K4me2	LRRC7	Not significant
888	-0.0634744	0.999428	Teff	Resting	H3K4me2	SRSF11	Not significant
889	-0.140938	0.999428	Teff	Resting	H3K4me2	SRSF11	Not significant
890	0.0861661	0.999428	Teff	Resting	H3K4me2	ANKRD13C	Not significant
891	-0.151298	0.999428	Teff	Resting	H3K4me2	CTH	Not significant
892	-0.26325	0.998931	Teff	Resting	H3K4me2	PTGER3	Not significant
893	-0.169292	0.999428	Teff	Resting	H3K4me2	ZRANB2	Not significant
894	0.0614575	0.999428	Teff	Resting	H3K4me2	NEGR1	Not significant
895	0.389632	0.941998	Teff	Resting	H3K4me2	FPGT-TNNI3K	Not significant
896	-0.0208428	0.999428	Teff	Resting	H3K4me2	TYW3	Not significant
897	0.0503235	0.999428	Teff	Resting	H3K4me2	LHX8	Not significant
898	0.52609	0.403576	Teff	Resting	H3K4me2	SLC44A5	Not significant
899	0.0292822	0.999428	Teff	Resting	H3K4me2	ACADM	Not significant
900	-0.0370128	0.999428	Teff	Resting	H3K4me2	RABGGTB	Not significant
901	-0.259544	0.999428	Teff	Resting	H3K4me2	ST6GALNAC3	Not significant
902	0.52546	0.999428	Teff	Resting	H3K4me2	ST6GALNAC3	Not significant
903	0.396157	0.999428	Teff	Resting	H3K4me2	ST6GALNAC3	Not significant
904	0.600609	0.814219	Teff	Resting	H3K4me2	ST6GALNAC3	Not significant
905	0.0932435	0.999428	Teff	Resting	H3K4me2	ST6GALNAC5	Not significant
906	-0.01892	0.999428	Teff	Resting	H3K4me2	PIGK	Not significant
907	0.0417639	0.999428	Teff	Resting	H3K4me2	AK5	Not significant
908	-1.01225	0.999428	Teff	Resting	H3K4me2	AC118549.1	Not significant
909	0.318924	0.999428	Teff	Resting	H3K4me2	AC118549.1	Not significant
910	-0.15098	0.999428	Teff	Resting	H3K4me2	AC118549.1	Not significant
911	-0.153691	0.999428	Teff	Resting	H3K4me2	USP33	Not significant
912	-0.170424	0.999428	Teff	Resting	H3K4me2	MIGA1	Not significant
913	0.193104	0.999428	Teff	Resting	H3K4me2	NEXN	Not significant
914	0.0109183	0.999428	Teff	Resting	H3K4me2	NEXN	Not significant
915	-0.0859939	0.999428	Teff	Resting	H3K4me2	FUBP1	Not significant
916	0.00822715	0.999428	Teff	Resting	H3K4me2	DNAJB4	Not significant
917	0.152758	0.999428	Teff	Resting	H3K4me2	GIPC2	Not significant
918	-0.136618	0.999428	Teff	Resting	H3K4me2	GIPC2	Not significant
919	1.67736	1.06443e-17	Teff	Resting	H3K4me2	IFI44L	Significant- No high confidence peak
920	0.22031	0.938545	Teff	Resting	H3K4me2	IFI44	Not significant
921	-0.116372	0.999428	Teff	Resting	H3K4me2	TTLL7	Not significant
922	0.0651356	0.999428	Teff	Resting	H3K4me2	TTLL7	Not significant
923	-0.160861	0.999428	Teff	Resting	H3K4me2	TTLL7	Not significant
924	0.20448	0.999428	Teff	Resting	H3K4me2	PRKACB	Not significant
925	-0.282626	0.999428	Teff	Resting	H3K4me2	PRKACB	Not significant
926	-0.108348	0.999428	Teff	Resting	H3K4me2	PRKACB	Not significant
927	-0.478663	0.999428	Teff	Resting	H3K4me2	PRKACB	Not significant
928	-0.544179	0.938713	Teff	Resting	H3K4me2	PRKACB	Not significant
929	-0.0949143	0.999428	Teff	Resting	H3K4me2	SAMD13	Not significant
930	0.255124	0.999428	Teff	Resting	H3K4me2	SAMD13	Not significant
931	-0.162393	0.999428	Teff	Resting	H3K4me2	DNASE2B	Not significant
932	-0.0279605	0.999428	Teff	Resting	H3K4me2	RPF1	Not significant
933	0.0255692	0.999428	Teff	Resting	H3K4me2	SPATA1	Not significant
934	-0.0297725	0.999428	Teff	Resting	H3K4me2	CTBS	Not significant
935	0.372711	0.999428	Teff	Resting	H3K4me2	CTBS	Not significant
936	0.705922	0.938713	Teff	Resting	H3K4me2	CTBS	Not significant
937	0.117345	0.999428	Teff	Resting	H3K4me2	SSX2IP	Not significant
938	0.577068	0.79957	Teff	Resting	H3K4me2	LPAR3	Not significant
939	0.0912318	0.999428	Teff	Resting	H3K4me2	LPAR3	Not significant
940	0.198646	0.999428	Teff	Resting	H3K4me2	MCOLN2	Not significant
941	-0.0884767	0.999428	Teff	Resting	H3K4me2	MCOLN2	Not significant
942	0.0913146	0.999428	Teff	Resting	H3K4me2	WDR63	Not significant
943	0.0558919	0.999428	Teff	Resting	H3K4me2	MCOLN3	Not significant
944	0.03544	0.999428	Teff	Resting	H3K4me2	WDR63	Not significant
945	0.0133735	0.999428	Teff	Resting	H3K4me2	SYDE2	Not significant
946	-0.00874969	0.999428	Teff	Resting	H3K4me2	C1orf52	Not significant
947	-0.223862	0.999428	Teff	Resting	H3K4me2	BCL10	Not significant
948	-0.255608	0.999428	Teff	Resting	H3K4me2	DDAH1	Not significant
949	0.774157	0.0733454	Teff	Resting	H3K4me2	DDAH1	Not significant
950	-0.192499	0.999428	Teff	Resting	H3K4me2	CYR61	Not significant
951	-0.144188	0.999428	Teff	Resting	H3K4me2	ZNHIT6	Not significant
952	-0.394964	0.999428	Teff	Resting	H3K4me2	ODF2L	Not significant
953	-0.091761	0.999428	Teff	Resting	H3K4me2	ODF2L	Not significant
954	-0.108912	0.999428	Teff	Resting	H3K4me2	SH3GLB1	Not significant
955	0.0419187	0.999428	Teff	Resting	H3K4me2	HS2ST1	Not significant
956	-0.269524	0.999428	Teff	Resting	H3K4me2	AC093155.3	Not significant
957	-0.224218	0.999428	Teff	Resting	H3K4me2	AC093155.3	Not significant
958	-0.0222839	0.999428	Teff	Resting	H3K4me2	LMO4	Not significant
959	0.964961	0.464107	Teff	Resting	H3K4me2	PKN2	Not significant
960	-0.0529461	0.999428	Teff	Resting	H3K4me2	PKN2	Not significant
961	-0.184171	0.999428	Teff	Resting	H3K4me2	GTF2B	Not significant
962	1.12704	0.999428	Teff	Resting	H3K4me2	KYAT3	Not significant
963	0.266957	0.999428	Teff	Resting	H3K4me2	KYAT3	Not significant
964	-0.106604	0.999428	Teff	Resting	H3K4me2	RBMXL1	Not significant
965	0.0367378	0.999428	Teff	Resting	H3K4me2	GBP3	Not significant
966	0.136558	0.999428	Teff	Resting	H3K4me2	GBP1	Not significant
967	-0.170125	0.999428	Teff	Resting	H3K4me2	GBP1	Not significant
968	-0.124103	0.999428	Teff	Resting	H3K4me2	GBP2	Not significant
969	-0.164259	0.999428	Teff	Resting	H3K4me2	GBP4	Not significant
970	-0.4889	0.476345	Teff	Resting	H3K4me2	GBP5	Not significant
971	-0.023381	0.999428	Teff	Resting	H3K4me2	GBP5	Not significant
972	-0.00452008	0.999428	Teff	Resting	H3K4me2	GBP5	Not significant
973	-0.510252	0.999428	Teff	Resting	H3K4me2	GBP6	Not significant
974	0.5159	0.999428	Teff	Resting	H3K4me2	GBP6	Not significant
975	1.00374	0.000895093	Teff	Resting	H3K4me2	GBP6	Significant- No high confidence peak
976	-0.0957618	0.999428	Teff	Resting	H3K4me2	LRRC8B	Not significant
977	0.459867	0.999428	Teff	Resting	H3K4me2	LRRC8B	Not significant
978	0.312959	0.999428	Teff	Resting	H3K4me2	NA	Not significant
979	-0.361861	0.217415	Teff	Resting	H3K4me2	LRRC8C	Not significant
980	-0.491681	0.999428	Teff	Resting	H3K4me2	LRRC8C	Not significant
981	-0.161699	0.999428	Teff	Resting	H3K4me2	AC093423.3	Not significant
982	-0.231247	0.999428	Teff	Resting	H3K4me2	AC093423.3	Not significant
983	0.125342	0.999428	Teff	Resting	H3K4me2	AC093423.3	Not significant
984	-0.219645	0.999428	Teff	Resting	H3K4me2	AC093423.3	Not significant
985	0.210838	0.999428	Teff	Resting	H3K4me2	LRRC8D	Not significant
986	0.13449	0.999428	Teff	Resting	H3K4me2	LRRC8D	Not significant
987	-0.125998	0.999428	Teff	Resting	H3K4me2	LRRC8D	Not significant
988	-0.116396	0.999428	Teff	Resting	H3K4me2	LRRC8D	Not significant
989	-0.0220042	0.999428	Teff	Resting	H3K4me2	LRRC8D	Not significant
990	0.174594	0.999428	Teff	Resting	H3K4me2	LRRC8D	Not significant
991	0.293078	0.999428	Teff	Resting	H3K4me2	LRRC8D	Not significant
992	0.0137309	0.999428	Teff	Resting	H3K4me2	ZNF326	Not significant
993	-0.221297	0.999428	Teff	Resting	H3K4me2	ZNF644	Not significant
994	-0.0767691	0.999428	Teff	Resting	H3K4me2	ZNF644	Not significant
995	-0.299933	0.999428	Teff	Resting	H3K4me2	HFM1	Not significant
996	-0.0843894	0.999428	Teff	Resting	H3K4me2	CDC7	Not significant
997	-0.457768	0.999428	Teff	Resting	H3K4me2	CDC7	Not significant
998	-0.0415841	0.999428	Teff	Resting	H3K4me2	CDC7	Not significant
999	0.232647	0.999428	Teff	Resting	H3K4me2	CDC7	Not significant
1000	0.529241	0.999428	Teff	Resting	H3K4me2	TGFBR3	Not significant
1001	1.07332	0.175572	Teff	Resting	H3K4me2	TGFBR3	Not significant
1002	0.27775	0.999428	Teff	Resting	H3K4me2	TGFBR3	Not significant
1003	0.2171	0.999428	Teff	Resting	H3K4me2	TGFBR3	Not significant
1004	-0.0426172	0.999428	Teff	Resting	H3K4me2	TGFBR3	Not significant
1005	-0.0103182	0.999428	Teff	Resting	H3K4me2	TGFBR3	Not significant
1006	-0.48636	0.999428	Teff	Resting	H3K4me2	TGFBR3	Not significant
1007	0.0182617	0.999428	Teff	Resting	H3K4me2	TGFBR3	Not significant
1008	0.225197	0.999428	Teff	Resting	H3K4me2	EPHX4	Not significant
1009	-0.155373	0.999428	Teff	Resting	H3K4me2	BTBD8	Not significant
1010	-0.0941028	0.999428	Teff	Resting	H3K4me2	RPAP2	Not significant
1011	-0.196065	0.999428	Teff	Resting	H3K4me2	RPAP2	Not significant
1012	0.310484	0.999428	Teff	Resting	H3K4me2	RPAP2	Not significant
1013	0.614635	0.912477	Teff	Resting	H3K4me2	GFI1	Not significant
1014	-0.18266	0.999428	Teff	Resting	H3K4me2	GFI1	Not significant
1015	-0.00417227	0.999428	Teff	Resting	H3K4me2	GFI1	Not significant
1016	0.19263	0.999428	Teff	Resting	H3K4me2	GFI1	Not significant
1017	0.026264	0.999428	Teff	Resting	H3K4me2	GFI1	Not significant
1018	0.648406	0.393681	Teff	Resting	H3K4me2	GFI1	Not significant
1019	-0.193419	0.999428	Teff	Resting	H3K4me2	GFI1	Not significant
1020	-0.282369	0.999428	Teff	Resting	H3K4me2	GFI1	Not significant
1021	-0.10601	0.999428	Teff	Resting	H3K4me2	EVI5	Not significant
1022	-0.10903	0.999428	Teff	Resting	H3K4me2	RPL5	Not significant
1023	0.762373	0.519949	Teff	Resting	H3K4me2	DIPK1A	Not significant
1024	-0.0219087	0.999428	Teff	Resting	H3K4me2	DIPK1A	Not significant
1025	0.833037	0.827838	Teff	Resting	H3K4me2	DIPK1A	Not significant
1026	-0.188175	0.999428	Teff	Resting	H3K4me2	DIPK1A	Not significant
1027	0.404259	0.999428	Teff	Resting	H3K4me2	DIPK1A	Not significant
1028	-0.34034	0.999428	Teff	Resting	H3K4me2	MTF2	Not significant
1029	-0.00761988	0.999428	Teff	Resting	H3K4me2	MTF2	Not significant
1030	0.0112504	0.999428	Teff	Resting	H3K4me2	CCDC18	Not significant
1031	-0.0601255	0.999428	Teff	Resting	H3K4me2	CCDC18	Not significant
1032	0.0532072	0.999428	Teff	Resting	H3K4me2	DR1	Not significant
1033	-0.09039	0.999428	Teff	Resting	H3K4me2	FNBP1L	Not significant
1034	0.132548	0.999428	Teff	Resting	H3K4me2	BCAR3	Not significant
1035	0.116784	0.999428	Teff	Resting	H3K4me2	BCAR3	Not significant
1036	0.243183	0.999428	Teff	Resting	H3K4me2	BCAR3	Not significant
1037	0.586017	0.999428	Teff	Resting	H3K4me2	BCAR3	Not significant
1038	-0.0338559	0.999428	Teff	Resting	H3K4me2	BCAR3	Not significant
1039	-0.254931	0.999428	Teff	Resting	H3K4me2	DNTTIP2	Not significant
1040	-0.189904	0.999428	Teff	Resting	H3K4me2	GCLM	Not significant
1041	-0.231878	0.999428	Teff	Resting	H3K4me2	ARHGAP29	Not significant
1042	0.00581869	0.999428	Teff	Resting	H3K4me2	ARHGAP29	Not significant
1043	0.345835	0.999428	Teff	Resting	H3K4me2	ABCD3	Not significant
1044	-0.224535	0.999428	Teff	Resting	H3K4me2	ABCD3	Not significant
1045	0.559596	0.0986181	Teff	Resting	H3K4me2	F3	Not significant
1046	0.347752	0.637767	Teff	Resting	H3K4me2	CNN3	Not significant
1047	-0.0368403	0.999428	Teff	Resting	H3K4me2	CNN3	Not significant
1048	-0.209806	0.999428	Teff	Resting	H3K4me2	ALG14	Not significant
1049	0.0991396	0.999428	Teff	Resting	H3K4me2	TMEM56-RWDD3	Not significant
1050	-0.0791393	0.999428	Teff	Resting	H3K4me2	RWDD3	Not significant
1051	-0.202747	0.999428	Teff	Resting	H3K4me2	PTBP2	Not significant
1052	-0.259385	0.915251	Teff	Resting	H3K4me2	DPYD	Not significant
1053	-0.105338	0.999428	Teff	Resting	H3K4me2	DPYD	Not significant
1054	-0.379244	0.999428	Teff	Resting	H3K4me2	DPYD	Not significant
1055	-0.218543	0.999428	Teff	Resting	H3K4me2	DPYD	Not significant
1056	0.254553	0.999428	Teff	Resting	H3K4me2	SNX7	Not significant
1057	-0.0357278	0.999428	Teff	Resting	H3K4me2	PLPPR5	Not significant
1058	0.044685	0.999428	Teff	Resting	H3K4me2	FRRS1	Not significant
1059	-0.00656808	0.999428	Teff	Resting	H3K4me2	AGL	Not significant
1060	0.12432	0.999428	Teff	Resting	H3K4me2	AC118553.2	Not significant
1061	0.188936	0.999428	Teff	Resting	H3K4me2	MFSD14A	Not significant
1062	-0.00850528	0.999428	Teff	Resting	H3K4me2	MFSD14A	Not significant
1063	0.104375	0.999428	Teff	Resting	H3K4me2	TRMT13	Not significant
1064	-0.0108368	0.999428	Teff	Resting	H3K4me2	DBT	Not significant
1065	-0.351064	0.828076	Teff	Resting	H3K4me2	RTCA	Not significant
1066	-0.301247	0.316262	Teff	Resting	H3K4me2	CDC14A	Not significant
1067	-0.0832983	0.999428	Teff	Resting	H3K4me2	CDC14A	Not significant
1068	-0.0994303	0.999428	Teff	Resting	H3K4me2	CDC14A	Not significant
1069	-0.710724	0.909704	Teff	Resting	H3K4me2	CDC14A	Not significant
1070	-0.390385	0.96474	Teff	Resting	H3K4me2	GPR88	Not significant
1071	-0.0751793	0.999428	Teff	Resting	H3K4me2	GPR88	Not significant
1072	0.0984542	0.999428	Teff	Resting	H3K4me2	SLC30A7	Not significant
1073	-0.0544437	0.999428	Teff	Resting	H3K4me2	DPH5	Not significant
1074	0.0826109	0.999428	Teff	Resting	H3K4me2	S1PR1	Not significant
1075	-0.0673153	0.999428	Teff	Resting	H3K4me2	S1PR1	Not significant
1076	-0.0135971	0.999428	Teff	Resting	H3K4me2	S1PR1	Not significant
1077	0.205024	0.999428	Teff	Resting	H3K4me2	S1PR1	Not significant
1078	-0.0586092	0.999428	Teff	Resting	H3K4me2	S1PR1	Not significant
1079	0.994275	0.232589	Teff	Resting	H3K4me2	S1PR1	Not significant
1080	0.246218	0.999428	Teff	Resting	H3K4me2	S1PR1	Not significant
1081	-0.0793224	0.999428	Teff	Resting	H3K4me2	RNPC3	Not significant
1082	-0.293428	0.966365	Teff	Resting	H3K4me2	PRMT6	Not significant
1083	0.129298	0.999428	Teff	Resting	H3K4me2	NTNG1	Not significant
1084	-0.182958	0.999428	Teff	Resting	H3K4me2	VAV3	Not significant
1085	0.512389	0.959544	Teff	Resting	H3K4me2	VAV3	Not significant
1086	0.136656	0.999428	Teff	Resting	H3K4me2	VAV3	Not significant
1087	0.133817	0.999428	Teff	Resting	H3K4me2	SLC25A24	Not significant
1088	-0.267541	0.999428	Teff	Resting	H3K4me2	NBPF4	Not significant
1089	-0.0533849	0.999428	Teff	Resting	H3K4me2	NBPF6	Not significant
1090	0.473226	0.999428	Teff	Resting	H3K4me2	NBPF6	Not significant
1091	-0.202732	0.999428	Teff	Resting	H3K4me2	FAM102B	Not significant
1092	-0.071793	0.999428	Teff	Resting	H3K4me2	HENMT1	Not significant
1093	-0.11545	0.999428	Teff	Resting	H3K4me2	HENMT1	Not significant
1094	0.264881	0.75566	Teff	Resting	H3K4me2	PRPF38B	Not significant
1095	0.241099	0.999428	Teff	Resting	H3K4me2	PRPF38B	Not significant
1096	-0.624096	0.711705	Teff	Resting	H3K4me2	STXBP3	Not significant
1097	-0.0759712	0.999428	Teff	Resting	H3K4me2	GPSM2	Not significant
1098	-0.233709	0.999428	Teff	Resting	H3K4me2	CLCC1	Not significant
1099	0.071722	0.999428	Teff	Resting	H3K4me2	WDR47	Not significant
1100	-0.170663	0.999428	Teff	Resting	H3K4me2	TAF13	Not significant
1101	-0.0551462	0.999428	Teff	Resting	H3K4me2	TMEM167B	Not significant
1102	0.0138	0.999428	Teff	Resting	H3K4me2	TMEM167B	Not significant
1103	-0.0849293	0.999428	Teff	Resting	H3K4me2	KIAA1324	Not significant
1104	-0.0606537	0.999428	Teff	Resting	H3K4me2	SARS	Not significant
1105	0.0805283	0.999428	Teff	Resting	H3K4me2	CELSR2	Not significant
1106	0.31914	0.713323	Teff	Resting	H3K4me2	PSRC1	Not significant
1107	1.63256	0.053856	Teff	Resting	H3K4me2	SORT1	Not significant
1108	0.420258	0.822486	Teff	Resting	H3K4me2	SORT1	Not significant
1109	-0.194978	0.999428	Teff	Resting	H3K4me2	PSMA5	Not significant
1110	-0.147115	0.999428	Teff	Resting	H3K4me2	SYPL2	Not significant
1111	-0.100282	0.999428	Teff	Resting	H3K4me2	ATXN7L2	Not significant
1112	-0.229117	0.999428	Teff	Resting	H3K4me2	CYB561D1	Not significant
1113	-0.974459	0.00869857	Teff	Resting	H3K4me2	AMIGO1	Significant- No high confidence peak
1114	-0.242584	0.999428	Teff	Resting	H3K4me2	AMIGO1	Not significant
1115	0.0516697	0.999428	Teff	Resting	H3K4me2	GNAI3	Not significant
1116	0.104122	0.999428	Teff	Resting	H3K4me2	AMPD2	Not significant
1117	0.0810255	0.999428	Teff	Resting	H3K4me2	GSTM4	Not significant
1118	0.294553	0.999428	Teff	Resting	H3K4me2	GSTM2	Not significant
1119	0.00734618	0.999428	Teff	Resting	H3K4me2	GSTM1	Not significant
1120	-0.181163	0.999428	Teff	Resting	H3K4me2	GSTM3	Not significant
1121	-0.625013	0.337702	Teff	Resting	H3K4me2	EPS8L3	Not significant
1122	-0.728816	0.999428	Teff	Resting	H3K4me2	EPS8L3	Not significant
1123	-0.398729	0.999428	Teff	Resting	H3K4me2	CSF1	Not significant
1124	0.0102567	0.999428	Teff	Resting	H3K4me2	CSF1	Not significant
1125	-0.188026	0.999428	Teff	Resting	H3K4me2	AHCYL1	Not significant
1126	0.200653	0.999428	Teff	Resting	H3K4me2	STRIP1	Not significant
1127	-0.19273	0.999428	Teff	Resting	H3K4me2	STRIP1	Not significant
1128	0.14895	0.999428	Teff	Resting	H3K4me2	ALX3	Not significant
1129	0.0891377	0.999428	Teff	Resting	H3K4me2	KCNC4	Not significant
1130	0.00319111	0.999428	Teff	Resting	H3K4me2	RBM15	Not significant
1131	0.0700688	0.999428	Teff	Resting	H3K4me2	RBM15	Not significant
1132	-0.119392	0.999428	Teff	Resting	H3K4me2	LAMTOR5	Not significant
1133	-0.245218	0.913393	Teff	Resting	H3K4me2	KCNA2	Not significant
1134	0.0775828	0.999428	Teff	Resting	H3K4me2	KCNA2	Not significant
1135	-0.101812	0.999428	Teff	Resting	H3K4me2	KCNA2	Not significant
1136	0.0874338	0.999428	Teff	Resting	H3K4me2	KCNA2	Not significant
1137	-0.00247862	0.999428	Teff	Resting	H3K4me2	KCNA3	Not significant
1138	0.470153	0.999428	Teff	Resting	H3K4me2	KCNA3	Not significant
1139	-0.610698	0.615066	Teff	Resting	H3K4me2	CD53	Not significant
1140	0.0172584	0.999428	Teff	Resting	H3K4me2	CD53	Not significant
1141	-0.612518	0.999428	Teff	Resting	H3K4me2	CD53	Not significant
1142	-0.551732	0.789514	Teff	Resting	H3K4me2	LRIF1	Not significant
1143	-0.254229	0.999428	Teff	Resting	H3K4me2	CEPT1	Not significant
1144	0.0458151	0.999428	Teff	Resting	H3K4me2	CHI3L2	Not significant
1145	-0.1156	0.999428	Teff	Resting	H3K4me2	DENND2D	Not significant
1146	-0.299777	0.998467	Teff	Resting	H3K4me2	CHI3L2	Not significant
1147	0.562752	0.490795	Teff	Resting	H3K4me2	CHI3L2	Not significant
1148	0.145651	0.999428	Teff	Resting	H3K4me2	PIFO	Not significant
1149	0.0379192	0.999428	Teff	Resting	H3K4me2	ATP5PB	Not significant
1150	-0.581365	0.880512	Teff	Resting	H3K4me2	C1orf162	Not significant
1151	0.26165	0.935947	Teff	Resting	H3K4me2	C1orf162	Not significant
1152	-0.417565	0.931221	Teff	Resting	H3K4me2	ADORA3	Not significant
1153	0.390279	0.999428	Teff	Resting	H3K4me2	ADORA3	Not significant
1154	-0.0834292	0.999428	Teff	Resting	H3K4me2	RAP1A	Not significant
1155	-0.169732	0.999428	Teff	Resting	H3K4me2	RAP1A	Not significant
1156	0.0734397	0.999428	Teff	Resting	H3K4me2	RAP1A	Not significant
1157	-0.102024	0.999428	Teff	Resting	H3K4me2	INKA2	Not significant
1158	-0.01125	0.999428	Teff	Resting	H3K4me2	DDX20	Not significant
1159	0.791846	0.647381	Teff	Resting	H3K4me2	KCND3	Not significant
1160	0.0146701	0.999428	Teff	Resting	H3K4me2	CTTNBP2NL	Not significant
1161	0.193259	0.999428	Teff	Resting	H3K4me2	CTTNBP2NL	Not significant
1162	-0.120482	0.999428	Teff	Resting	H3K4me2	WNT2B	Not significant
1163	-0.262224	0.942042	Teff	Resting	H3K4me2	WNT2B	Not significant
1164	0.131335	0.999428	Teff	Resting	H3K4me2	CAPZA1	Not significant
1165	-0.350943	0.999428	Teff	Resting	H3K4me2	CAPZA1	Not significant
1166	0.0499006	0.999428	Teff	Resting	H3K4me2	MOV10	Not significant
1167	0.265714	0.725547	Teff	Resting	H3K4me2	RHOC	Not significant
1168	0.065512	0.999428	Teff	Resting	H3K4me2	PPM1J	Not significant
1169	0.0353411	0.999428	Teff	Resting	H3K4me2	SLC16A1	Not significant
1170	0.833432	0.999428	Teff	Resting	H3K4me2	LRIG2	Not significant
1171	0.0325346	0.999428	Teff	Resting	H3K4me2	LRIG2	Not significant
1172	0.0600164	0.999428	Teff	Resting	H3K4me2	MAGI3	Not significant
1173	0.119346	0.999428	Teff	Resting	H3K4me2	PHTF1	Not significant
1174	-0.289408	0.999428	Teff	Resting	H3K4me2	PHTF1	Not significant
1175	-0.454269	0.999428	Teff	Resting	H3K4me2	PHTF1	Not significant
1176	-0.164927	0.999428	Teff	Resting	H3K4me2	RSBN1	Not significant
1177	-0.149186	0.999428	Teff	Resting	H3K4me2	PTPN22	Not significant
1178	-0.0788712	0.999428	Teff	Resting	H3K4me2	DCLRE1B	Not significant
1179	-0.0639064	0.999428	Teff	Resting	H3K4me2	HIPK1	Not significant
1180	0.26106	0.999428	Teff	Resting	H3K4me2	HIPK1	Not significant
1181	-0.264219	0.999428	Teff	Resting	H3K4me2	HIPK1	Not significant
1182	-0.0566248	0.999428	Teff	Resting	H3K4me2	TRIM33	Not significant
1183	-0.0285011	0.999428	Teff	Resting	H3K4me2	TRIM33	Not significant
1184	0.045546	0.999428	Teff	Resting	H3K4me2	BCAS2	Not significant
1185	-0.254605	0.999428	Teff	Resting	H3K4me2	DENND2C	Not significant
1186	-0.123367	0.999428	Teff	Resting	H3K4me2	NRAS	Not significant
1187	-0.155422	0.999428	Teff	Resting	H3K4me2	CSDE1	Not significant
1188	0.13856	0.999428	Teff	Resting	H3K4me2	SIKE1	Not significant
1189	0.39546	0.690419	Teff	Resting	H3K4me2	TSPAN2	Not significant
1190	0.4554	0.577979	Teff	Resting	H3K4me2	TSPAN2	Not significant
1191	-0.159701	0.999428	Teff	Resting	H3K4me2	VANGL1	Not significant
1192	-0.654625	0.999428	Teff	Resting	H3K4me2	VANGL1	Not significant
1193	0.185217	0.999428	Teff	Resting	H3K4me2	NHLH2	Not significant
1194	0.162609	0.999428	Teff	Resting	H3K4me2	SLC22A15	Not significant
1195	0.23733	0.999428	Teff	Resting	H3K4me2	SLC22A15	Not significant
1196	-0.0692828	0.999428	Teff	Resting	H3K4me2	MAB21L3	Not significant
1197	-0.124472	0.999428	Teff	Resting	H3K4me2	MAB21L3	Not significant
1198	-0.0641302	0.999428	Teff	Resting	H3K4me2	ATP1A1	Not significant
1199	-0.116165	0.999428	Teff	Resting	H3K4me2	ATP1A1	Not significant
1200	-0.503322	0.999428	Teff	Resting	H3K4me2	CD58	Not significant
1201	-0.0850956	0.999428	Teff	Resting	H3K4me2	CD58	Not significant
1202	-0.114003	0.999428	Teff	Resting	H3K4me2	CD58	Not significant
1203	0.2341	0.999428	Teff	Resting	H3K4me2	CD58	Not significant
1204	-0.160935	0.999428	Teff	Resting	H3K4me2	CD58	Not significant
1205	-0.126648	0.999428	Teff	Resting	H3K4me2	CD58	Not significant
1206	-0.777049	0.999428	Teff	Resting	H3K4me2	CD58	Not significant
1207	0.103077	0.999428	Teff	Resting	H3K4me2	IGSF3	Not significant
1208	-0.3811	0.817094	Teff	Resting	H3K4me2	CD2	Not significant
1209	0.127657	0.899253	Teff	Resting	H3K4me2	CD2	Not significant
1210	0.129756	0.999428	Teff	Resting	H3K4me2	CD2	Not significant
1211	-0.101112	0.999428	Teff	Resting	H3K4me2	CD2	Not significant
1212	-0.362863	0.999428	Teff	Resting	H3K4me2	CD2	Not significant
1213	-0.327516	0.999428	Teff	Resting	H3K4me2	CD2	Not significant
1214	0.0229817	0.999428	Teff	Resting	H3K4me2	PTGFRN	Not significant
1215	0.154886	0.999428	Teff	Resting	H3K4me2	PTGFRN	Not significant
1216	-0.548464	0.999428	Teff	Resting	H3K4me2	CD101	Not significant
1217	-0.471559	0.978636	Teff	Resting	H3K4me2	TTF2	Not significant
1218	0.0536627	0.999428	Teff	Resting	H3K4me2	TTF2	Not significant
1219	-0.558543	0.298499	Teff	Resting	H3K4me2	TRIM45	Not significant
1220	-0.133849	0.999428	Teff	Resting	H3K4me2	MAN1A2	Not significant
1221	-0.0628004	0.999428	Teff	Resting	H3K4me2	TENT5C	Not significant
1222	-0.0370172	0.999428	Teff	Resting	H3K4me2	TENT5C	Not significant
1223	0.178864	0.999428	Teff	Resting	H3K4me2	TENT5C	Not significant
1224	-0.125396	0.999428	Teff	Resting	H3K4me2	TENT5C	Not significant
1225	-0.209266	0.999428	Teff	Resting	H3K4me2	TENT5C	Not significant
1226	0.0535263	0.999428	Teff	Resting	H3K4me2	WDR3	Not significant
1227	-0.158549	0.999428	Teff	Resting	H3K4me2	WARS2	Not significant
1228	0.517646	0.828076	Teff	Resting	H3K4me2	HAO2	Not significant
1229	0.547733	0.601317	Teff	Resting	H3K4me2	PHGDH	Not significant
1230	-0.0226471	0.999428	Teff	Resting	H3K4me2	PHGDH	Not significant
1231	-0.0537545	0.999428	Teff	Resting	H3K4me2	NOTCH2	Not significant
1232	0.21116	0.978636	Teff	Resting	H3K4me2	NOTCH2	Not significant
1233	-0.136754	0.999428	Teff	Resting	H3K4me2	NOTCH2	Not significant
1234	0.446185	0.966365	Teff	Resting	H3K4me2	SEC22B	Not significant
1235	-0.235025	0.999428	Teff	Resting	H3K4me2	SEC22B	Not significant
1236	0.167136	0.999428	Teff	Resting	H3K4me2	SEC22B	Not significant
1237	0.154205	0.999428	Teff	Resting	H3K4me2	SEC22B	Not significant
1238	0.725807	0.999428	Teff	Resting	H3K4me2	SEC22B	Not significant
1239	0.0667105	0.999428	Teff	Resting	H3K4me2	SEC22B	Not significant
1240	-0.175874	0.999428	Teff	Resting	H3K4me2	SEC22B	Not significant
1241	-0.247689	0.999428	Teff	Resting	H3K4me2	SEC22B	Not significant
1242	-0.221922	0.999428	Teff	Resting	H3K4me2	SEC22B	Not significant
1243	0.0742374	0.999428	Teff	Resting	H3K4me2	SEC22B	Not significant
1244	-0.249528	0.999428	Teff	Resting	H3K4me2	NA	Not significant
1245	-0.0902853	0.999428	Teff	Resting	H3K4me2	NA	Not significant
1246	0.106064	0.999428	Teff	Resting	H3K4me2	NA	Not significant
1247	0.211074	0.999428	Teff	Resting	H3K4me2	NA	Not significant
1248	0.284896	0.906161	Teff	Resting	H3K4me2	NBPF26	Not significant
1249	0.992002	0.999428	Teff	Resting	H3K4me2	NBPF26	Not significant
1250	-0.0657922	0.999428	Teff	Resting	H3K4me2	NBPF26	Not significant
1251	-0.261718	0.999428	Teff	Resting	H3K4me2	PPIAL4A	Not significant
1252	0.0718911	0.999428	Teff	Resting	H3K4me2	PPIAL4A	Not significant
1253	-0.0538398	0.999428	Teff	Resting	H3K4me2	PPIAL4A	Not significant
1254	0.14812	0.999428	Teff	Resting	H3K4me2	FCGR1B	Not significant
1255	0.566503	0.999428	Teff	Resting	H3K4me2	FCGR1B	Not significant
1256	0.166467	0.999428	Teff	Resting	H3K4me2	FCGR1B	Not significant
1257	0.0725324	0.999428	Teff	Resting	H3K4me2	FCGR1B	Not significant
1258	0.0418261	0.999428	Teff	Resting	H3K4me2	SRGAP2C	Not significant
1259	0.155606	0.999428	Teff	Resting	H3K4me2	SRGAP2C	Not significant
1260	-0.241331	0.999428	Teff	Resting	H3K4me2	SRGAP2C	Not significant
1261	0.662808	0.903392	Teff	Resting	H3K4me2	SRGAP2C	Not significant
1262	-0.121474	0.999428	Teff	Resting	H3K4me2	SRGAP2C	Not significant
1263	0.128406	0.999428	Teff	Resting	H3K4me2	SRGAP2C	Not significant
1264	-0.168112	0.999428	Teff	Resting	H3K4me2	AC239798.4	Not significant
1265	-0.102871	0.999428	Teff	Resting	H3K4me2	AC239798.4	Not significant
1266	-0.243182	0.999428	Teff	Resting	H3K4me2	AC239798.4	Not significant
1267	-0.123691	0.999428	Teff	Resting	H3K4me2	AC239798.4	Not significant
1268	-0.196428	0.999428	Teff	Resting	H3K4me2	AC239798.4	Not significant
1269	-0.128556	0.999428	Teff	Resting	H3K4me2	AC239798.4	Not significant
1270	-0.0436386	0.999428	Teff	Resting	H3K4me2	FAM72C	Not significant
1271	-0.163024	0.999428	Teff	Resting	H3K4me2	FAM72C	Not significant
1272	-0.3142	0.999428	Teff	Resting	H3K4me2	PPIAL4E	Not significant
1273	0.144752	0.999428	Teff	Resting	H3K4me2	PPIAL4E	Not significant
1274	-0.323336	0.93434	Teff	Resting	H3K4me2	NBPF15	Not significant
1275	-0.138434	0.999428	Teff	Resting	H3K4me2	NBPF15	Not significant
1276	-0.418341	0.999428	Teff	Resting	H3K4me2	NBPF15	Not significant
1277	-0.0736044	0.999428	Teff	Resting	H3K4me2	NBPF15	Not significant
1278	-0.284916	0.999428	Teff	Resting	H3K4me2	NBPF15	Not significant
1279	-0.0257481	0.999428	Teff	Resting	H3K4me2	PPIAL4F	Not significant
1280	0.112844	0.999428	Teff	Resting	H3K4me2	PPIAL4F	Not significant
1281	0.330002	0.938293	Teff	Resting	H3K4me2	PPIAL4F	Not significant
1282	-0.123814	0.999428	Teff	Resting	H3K4me2	PPIAL4F	Not significant
1283	-0.181985	0.999428	Teff	Resting	H3K4me2	PPIAL4F	Not significant
1284	-0.0385758	0.999428	Teff	Resting	H3K4me2	SRGAP2B	Not significant
1285	0.507196	0.999428	Teff	Resting	H3K4me2	SRGAP2B	Not significant
1286	0.473492	0.999428	Teff	Resting	H3K4me2	SRGAP2B	Not significant
1287	-0.0526907	0.999428	Teff	Resting	H3K4me2	FAM72D	Not significant
1288	0.50832	0.999428	Teff	Resting	H3K4me2	FAM72D	Not significant
1289	0.459608	0.999428	Teff	Resting	H3K4me2	FAM72D	Not significant
1290	0.474511	0.999428	Teff	Resting	H3K4me2	FAM72D	Not significant
1291	-0.170535	0.999428	Teff	Resting	H3K4me2	PPIAL4D	Not significant
1292	0.10984	0.999428	Teff	Resting	H3K4me2	PPIAL4D	Not significant
1293	-0.35974	0.999428	Teff	Resting	H3K4me2	PPIAL4D	Not significant
1294	-0.0988827	0.999428	Teff	Resting	H3K4me2	PPIAL4D	Not significant
1295	-0.0635707	0.999428	Teff	Resting	H3K4me2	NBPF20	Not significant
1296	-0.320797	0.999428	Teff	Resting	H3K4me2	NBPF20	Not significant
1297	0.339564	0.999428	Teff	Resting	H3K4me2	NBPF20	Not significant
1298	0.0518715	0.999428	Teff	Resting	H3K4me2	NBPF20	Not significant
1299	0.533726	0.999428	Teff	Resting	H3K4me2	NBPF20	Not significant
1300	-0.206345	0.999428	Teff	Resting	H3K4me2	NBPF20	Not significant
1301	-0.0529008	0.999428	Teff	Resting	H3K4me2	NBPF20	Not significant
1302	-0.162898	0.999428	Teff	Resting	H3K4me2	GPR89A	Not significant
1303	-0.151382	0.999428	Teff	Resting	H3K4me2	POLR3C	Not significant
1304	-0.0585398	0.999428	Teff	Resting	H3K4me2	NUDT17	Not significant
1305	-0.0962408	0.999428	Teff	Resting	H3K4me2	PIAS3	Not significant
1306	0.265367	0.999428	Teff	Resting	H3K4me2	PIAS3	Not significant
1307	-0.32242	0.999428	Teff	Resting	H3K4me2	ANKRD35	Not significant
1308	0.256575	0.941998	Teff	Resting	H3K4me2	PEX11B	Not significant
1309	0.104013	0.999428	Teff	Resting	H3K4me2	AC243547.3	Not significant
1310	0.143296	0.999428	Teff	Resting	H3K4me2	LIX1L	Not significant
1311	0.28279	0.0405039	Teff	Resting	H3K4me2	POLR3GL	Significant- No high confidence peak
1312	-0.572051	0.0461385	Teff	Resting	H3K4me2	POLR3GL	Significant- No high confidence peak
1313	-0.207761	0.999428	Teff	Resting	H3K4me2	TXNIP	Not significant
1314	0.152732	0.999428	Teff	Resting	H3K4me2	TXNIP	Not significant
1315	0.158882	0.999428	Teff	Resting	H3K4me2	HJV	Not significant
1316	0.0393771	0.999428	Teff	Resting	H3K4me2	HJV	Not significant
1317	0.241656	0.941068	Teff	Resting	H3K4me2	NOTCH2NLA	Not significant
1318	0.186092	0.999428	Teff	Resting	H3K4me2	NOTCH2NLA	Not significant
1319	-0.175359	0.999428	Teff	Resting	H3K4me2	PPIAL4H	Not significant
1320	0.179458	0.999428	Teff	Resting	H3K4me2	PPIAL4H	Not significant
1321	-0.617496	0.902819	Teff	Resting	H3K4me2	PPIAL4H	Not significant
1322	-0.00911658	0.999428	Teff	Resting	H3K4me2	PPIAL4H	Not significant
1323	0.0697085	0.999428	Teff	Resting	H3K4me2	PPIAL4H	Not significant
1324	-0.0552906	0.999428	Teff	Resting	H3K4me2	PPIAL4H	Not significant
1325	-0.287345	0.906161	Teff	Resting	H3K4me2	PPIAL4H	Not significant
1326	-0.0858549	0.999428	Teff	Resting	H3K4me2	PPIAL4H	Not significant
1327	-0.359408	0.999428	Teff	Resting	H3K4me2	PPIAL4H	Not significant
1328	-0.0488775	0.999428	Teff	Resting	H3K4me2	NBPF12	Not significant
1329	0.0738039	0.999428	Teff	Resting	H3K4me2	PRKAB2	Not significant
1330	0.569646	0.393681	Teff	Resting	H3K4me2	PRKAB2	Not significant
1331	-0.0780372	0.999428	Teff	Resting	H3K4me2	PRKAB2	Not significant
1332	-0.0897071	0.999428	Teff	Resting	H3K4me2	PRKAB2	Not significant
1333	-0.0626366	0.999428	Teff	Resting	H3K4me2	FMO5	Not significant
1334	0.102889	0.999428	Teff	Resting	H3K4me2	CHD1L	Not significant
1335	0.600565	0.00353543	Teff	Resting	H3K4me2	BCL9	Significant- No high confidence peak
1336	0.353087	0.999428	Teff	Resting	H3K4me2	NA	Not significant
1337	0.248473	0.994257	Teff	Resting	H3K4me2	NA	Not significant
1338	0.591577	0.103835	Teff	Resting	H3K4me2	ACP6	Not significant
1339	-0.0365139	0.999428	Teff	Resting	H3K4me2	ACP6	Not significant
1340	-0.198731	0.999428	Teff	Resting	H3K4me2	GPR89B	Not significant
1341	0.57489	0.642574	Teff	Resting	H3K4me2	GPR89B	Not significant
1342	0.157274	0.999428	Teff	Resting	H3K4me2	NBPF11	Not significant
1343	-0.043129	0.999428	Teff	Resting	H3K4me2	NBPF11	Not significant
1344	0.221034	0.999428	Teff	Resting	H3K4me2	NBPF11	Not significant
1345	0.203846	0.999428	Teff	Resting	H3K4me2	NBPF11	Not significant
1346	0.107075	0.999428	Teff	Resting	H3K4me2	NBPF11	Not significant
1347	0.0562442	0.999428	Teff	Resting	H3K4me2	NBPF11	Not significant
1348	0.0406368	0.999428	Teff	Resting	H3K4me2	NBPF11	Not significant
1349	0.157908	0.999428	Teff	Resting	H3K4me2	NBPF11	Not significant
1350	0.135518	0.999428	Teff	Resting	H3K4me2	NBPF11	Not significant
1351	0.0757094	0.999428	Teff	Resting	H3K4me2	NBPF11	Not significant
1352	0.0102726	0.999428	Teff	Resting	H3K4me2	PPIAL4G	Not significant
1353	0.000432382	0.999536	Teff	Resting	H3K4me2	PPIAL4G	Not significant
1354	0.465759	0.50545	Teff	Resting	H3K4me2	PPIAL4G	Not significant
1355	-0.399117	0.999428	Teff	Resting	H3K4me2	PPIAL4G	Not significant
1356	-0.0754814	0.999428	Teff	Resting	H3K4me2	PPIAL4G	Not significant
1357	0.192352	0.999428	Teff	Resting	H3K4me2	PPIAL4G	Not significant
1358	-0.0136494	0.999428	Teff	Resting	H3K4me2	PPIAL4G	Not significant
1359	0.0165084	0.999428	Teff	Resting	H3K4me2	PPIAL4G	Not significant
1360	-0.512525	0.972679	Teff	Resting	H3K4me2	PPIAL4G	Not significant
1361	-0.0208024	0.999428	Teff	Resting	H3K4me2	PPIAL4G	Not significant
1362	0.411803	0.999428	Teff	Resting	H3K4me2	NBPF14	Not significant
1363	0.300492	0.743497	Teff	Resting	H3K4me2	NA	Not significant
1364	0.388841	0.999428	Teff	Resting	H3K4me2	NUDT4B	Not significant
1365	-0.192392	0.999428	Teff	Resting	H3K4me2	NUDT4B	Not significant
1366	-0.0325663	0.999428	Teff	Resting	H3K4me2	NUDT4B	Not significant
1367	0.0244265	0.999428	Teff	Resting	H3K4me2	PDE4DIP	Not significant
1368	0.128792	0.999428	Teff	Resting	H3K4me2	PDE4DIP	Not significant
1369	-0.0791908	0.999428	Teff	Resting	H3K4me2	PDE4DIP	Not significant
1370	-0.0429386	0.999428	Teff	Resting	H3K4me2	NBPF9	Not significant
1371	0.0922255	0.999428	Teff	Resting	H3K4me2	NBPF9	Not significant
1372	-0.137308	0.999428	Teff	Resting	H3K4me2	NBPF9	Not significant
1373	-0.0698291	0.999428	Teff	Resting	H3K4me2	NBPF9	Not significant
1374	0.223079	0.999428	Teff	Resting	H3K4me2	NA	Not significant
1375	0.452853	0.999428	Teff	Resting	H3K4me2	NA	Not significant
1376	0.0163508	0.999428	Teff	Resting	H3K4me2	NA	Not significant
1377	0.354244	0.999428	Teff	Resting	H3K4me2	NA	Not significant
1378	-0.0996135	0.999428	Teff	Resting	H3K4me2	PPIAL4C	Not significant
1379	-0.323753	0.999428	Teff	Resting	H3K4me2	PPIAL4C	Not significant
1380	0.103165	0.999428	Teff	Resting	H3K4me2	PPIAL4C	Not significant
1381	0.0879168	0.999428	Teff	Resting	H3K4me2	PPIAL4C	Not significant
1382	0.36989	0.999428	Teff	Resting	H3K4me2	PPIAL4C	Not significant
1383	-0.293085	0.999428	Teff	Resting	H3K4me2	FCGR1A	Not significant
1384	-0.501576	0.999428	Teff	Resting	H3K4me2	FCGR1A	Not significant
1385	0.318523	0.999428	Teff	Resting	H3K4me2	FCGR1A	Not significant
1386	-0.410219	0.999428	Teff	Resting	H3K4me2	FCGR1A	Not significant
1387	-0.167729	0.999428	Teff	Resting	H3K4me2	HIST2H3D	Not significant
1388	0.00809373	0.999428	Teff	Resting	H3K4me2	HIST2H4A	Not significant
1389	-0.199914	0.724045	Teff	Resting	H3K4me2	HIST2H2AA3	Not significant
1390	-0.0444935	0.999428	Teff	Resting	H3K4me2	HIST2H3A	Not significant
1391	0.0458859	0.999428	Teff	Resting	H3K4me2	HIST2H4B	Not significant
1392	-0.07547	0.999428	Teff	Resting	H3K4me2	BOLA1	Not significant
1393	0.349345	0.999428	Teff	Resting	H3K4me2	BOLA1	Not significant
1394	0.400235	0.561054	Teff	Resting	H3K4me2	SV2A	Not significant
1395	-0.0688904	0.999428	Teff	Resting	H3K4me2	SF3B4	Not significant
1396	-0.199014	0.999428	Teff	Resting	H3K4me2	OTUD7B	Not significant
1397	-0.00799936	0.999428	Teff	Resting	H3K4me2	VPS45	Not significant
1398	0.270038	0.998931	Teff	Resting	H3K4me2	PLEKHO1	Not significant
1399	-0.0523971	0.999428	Teff	Resting	H3K4me2	PLEKHO1	Not significant
1400	1.65234	0.314894	Teff	Resting	H3K4me2	PLEKHO1	Not significant
1401	-0.0375824	0.999428	Teff	Resting	H3K4me2	ANP32E	Not significant
1402	0.323283	0.999428	Teff	Resting	H3K4me2	CA14	Not significant
1403	-0.139308	0.999428	Teff	Resting	H3K4me2	C1orf54	Not significant
1404	0.0333161	0.999428	Teff	Resting	H3K4me2	CIART	Not significant
1405	-0.365148	0.999428	Teff	Resting	H3K4me2	MRPS21	Not significant
1406	-0.262362	0.999428	Teff	Resting	H3K4me2	PRPF3	Not significant
1407	0.0930418	0.999428	Teff	Resting	H3K4me2	RPRD2	Not significant
1408	0.0373597	0.999428	Teff	Resting	H3K4me2	TARS2	Not significant
1409	0.0890116	0.999428	Teff	Resting	H3K4me2	ECM1	Not significant
1410	0.0494181	0.999428	Teff	Resting	H3K4me2	ADAMTSL4	Not significant
1411	-0.443638	0.999428	Teff	Resting	H3K4me2	ADAMTSL4	Not significant
1412	0.129752	0.8554	Teff	Resting	H3K4me2	MCL1	Not significant
1413	-0.212321	0.999428	Teff	Resting	H3K4me2	MCL1	Not significant
1414	-0.389965	0.999428	Teff	Resting	H3K4me2	ENSA	Not significant
1415	0.0811597	0.999428	Teff	Resting	H3K4me2	ENSA	Not significant
1416	-0.268899	0.999428	Teff	Resting	H3K4me2	GOLPH3L	Not significant
1417	-0.321257	0.902819	Teff	Resting	H3K4me2	CTSS	Not significant
1418	0.0492424	0.999428	Teff	Resting	H3K4me2	ARNT	Not significant
1419	0.00598396	0.999428	Teff	Resting	H3K4me2	SETDB1	Not significant
1420	0.00616921	0.999428	Teff	Resting	H3K4me2	CERS2	Not significant
1421	0.023495	0.999428	Teff	Resting	H3K4me2	ANXA9	Not significant
1422	0.0651453	0.999428	Teff	Resting	H3K4me2	PRUNE1	Not significant
1423	0.150778	0.999428	Teff	Resting	H3K4me2	C1orf56	Not significant
1424	0.140055	0.998497	Teff	Resting	H3K4me2	MLLT11	Not significant
1425	-0.0962502	0.999428	Teff	Resting	H3K4me2	GABPB2	Not significant
1426	0.211811	0.999428	Teff	Resting	H3K4me2	SEMA6C	Not significant
1427	0.0217001	0.999428	Teff	Resting	H3K4me2	SEMA6C	Not significant
1428	-0.0479254	0.999428	Teff	Resting	H3K4me2	TNFAIP8L2	Not significant
1429	0.158527	0.999428	Teff	Resting	H3K4me2	LYSMD1	Not significant
1430	0.0885189	0.999428	Teff	Resting	H3K4me2	VPS72	Not significant
1431	-0.0232375	0.999428	Teff	Resting	H3K4me2	PIP5K1A	Not significant
1432	0.221808	0.999428	Teff	Resting	H3K4me2	PSMD4	Not significant
1433	-0.113606	0.999428	Teff	Resting	H3K4me2	ZNF687	Not significant
1434	-0.0249923	0.999428	Teff	Resting	H3K4me2	PI4KB	Not significant
1435	0.00364617	0.999428	Teff	Resting	H3K4me2	RFX5	Not significant
1436	-0.121833	0.999428	Teff	Resting	H3K4me2	PSMB4	Not significant
1437	0.0189118	0.999428	Teff	Resting	H3K4me2	POGZ	Not significant
1438	0.0972534	0.999428	Teff	Resting	H3K4me2	POGZ	Not significant
1439	0.0996643	0.999428	Teff	Resting	H3K4me2	CGN	Not significant
1440	-0.00717532	0.999428	Teff	Resting	H3K4me2	TUFT1	Not significant
1441	-0.0509022	0.999428	Teff	Resting	H3K4me2	SNX27	Not significant
1442	0.179719	0.999428	Teff	Resting	H3K4me2	RIIAD1	Not significant
1443	-0.0340369	0.999428	Teff	Resting	H3K4me2	OAZ3	Not significant
1444	0.0665488	0.999428	Teff	Resting	H3K4me2	TDRKH	Not significant
1445	-0.195331	0.818362	Teff	Resting	H3K4me2	RORC	Not significant
1446	-0.159699	0.999428	Teff	Resting	H3K4me2	C2CD4D	Not significant
1447	-0.509138	0.666914	Teff	Resting	H3K4me2	THEM4	Not significant
1448	-0.189532	0.999428	Teff	Resting	H3K4me2	THEM4	Not significant
1449	0.141797	0.999428	Teff	Resting	H3K4me2	S100A10	Not significant
1450	-0.0194762	0.999428	Teff	Resting	H3K4me2	S100A10	Not significant
1451	0.0914292	0.999428	Teff	Resting	H3K4me2	S100A11	Not significant
1452	-0.0855279	0.999428	Teff	Resting	H3K4me2	S100A11	Not significant
1453	-0.0386513	0.999428	Teff	Resting	H3K4me2	TCHH	Not significant
1454	-0.0332113	0.999428	Teff	Resting	H3K4me2	RPTN	Not significant
1455	0.412845	0.97961	Teff	Resting	H3K4me2	LOR	Not significant
1456	-0.333453	0.999428	Teff	Resting	H3K4me2	PGLYRP4	Not significant
1457	-0.131989	0.999428	Teff	Resting	H3K4me2	S100A6	Not significant
1458	-0.989341	0.23502	Teff	Resting	H3K4me2	S100A5	Not significant
1459	-0.146541	0.999428	Teff	Resting	H3K4me2	S100A4	Not significant
1460	-0.308358	0.999428	Teff	Resting	H3K4me2	S100A2	Not significant
1461	0.157575	0.999428	Teff	Resting	H3K4me2	CHTOP	Not significant
1462	-0.219534	0.999428	Teff	Resting	H3K4me2	SNAPIN	Not significant
1463	-0.145835	0.999428	Teff	Resting	H3K4me2	ILF2	Not significant
1464	0.184718	0.999428	Teff	Resting	H3K4me2	NPR1	Not significant
1465	0.192819	0.999428	Teff	Resting	H3K4me2	INTS3	Not significant
1466	0.0329347	0.999428	Teff	Resting	H3K4me2	SLC27A3	Not significant
1467	-0.339085	0.999428	Teff	Resting	H3K4me2	SLC27A3	Not significant
1468	-0.0157341	0.999428	Teff	Resting	H3K4me2	GATAD2B	Not significant
1469	-0.0698549	0.999428	Teff	Resting	H3K4me2	DENND4B	Not significant
1470	-0.102616	0.999428	Teff	Resting	H3K4me2	CRTC2	Not significant
1471	0.143667	0.974941	Teff	Resting	H3K4me2	CREB3L4	Not significant
1472	0.00473317	0.999428	Teff	Resting	H3K4me2	JTB	Not significant
1473	-0.561559	0.999428	Teff	Resting	H3K4me2	RAB13	Not significant
1474	-0.0524386	0.999428	Teff	Resting	H3K4me2	RPS27	Not significant
1475	-0.341919	0.999428	Teff	Resting	H3K4me2	NUP210L	Not significant
1476	-0.350446	0.217415	Teff	Resting	H3K4me2	TPM3	Not significant
1477	-0.120711	0.999428	Teff	Resting	H3K4me2	UBAP2L	Not significant
1478	-0.0360484	0.999428	Teff	Resting	H3K4me2	HAX1	Not significant
1479	-0.432357	0.000493807	Teff	Resting	H3K4me2	ATP8B2	Significant- No high confidence peak
1480	-1.12415	1.15547e-07	Teff	Resting	H3K4me2	ATP8B2	Significant- No high confidence peak
1481	-0.0490337	0.999428	Teff	Resting	H3K4me2	ATP8B2	Not significant
1482	-0.48765	0.999428	Teff	Resting	H3K4me2	IL6R	Not significant
1483	0.294226	0.123125	Teff	Resting	H3K4me2	IL6R	Not significant
1484	0.0957064	0.999428	Teff	Resting	H3K4me2	IL6R	Not significant
1485	-0.340009	0.999428	Teff	Resting	H3K4me2	IL6R	Not significant
1486	0.122587	0.999428	Teff	Resting	H3K4me2	TDRD10	Not significant
1487	-0.893828	0.822285	Teff	Resting	H3K4me2	TDRD10	Not significant
1488	-0.00393285	0.999428	Teff	Resting	H3K4me2	UBE2Q1	Not significant
1489	0.0233649	0.999428	Teff	Resting	H3K4me2	ADAR	Not significant
1490	1.39801	0.805024	Teff	Resting	H3K4me2	ADAR	Not significant
1491	-0.0737246	0.999428	Teff	Resting	H3K4me2	ADAR	Not significant
1492	0.284765	0.999428	Teff	Resting	H3K4me2	KCNN3	Not significant
1493	-0.231007	0.999428	Teff	Resting	H3K4me2	KCNN3	Not significant
1494	0.111899	0.999428	Teff	Resting	H3K4me2	PMVK	Not significant
1495	-0.207893	0.999428	Teff	Resting	H3K4me2	PMVK	Not significant
1496	-0.543193	0.000148857	Teff	Resting	H3K4me2	PBXIP1	Significant- No high confidence peak
1497	0.017726	0.999428	Teff	Resting	H3K4me2	PYGO2	Not significant
1498	0.0477665	0.999428	Teff	Resting	H3K4me2	CKS1B	Not significant
1499	-0.16917	0.999428	Teff	Resting	H3K4me2	FLAD1	Not significant
1500	-0.0257292	0.999428	Teff	Resting	H3K4me2	ZBTB7B	Not significant
1501	-0.231937	0.999428	Teff	Resting	H3K4me2	ZBTB7B	Not significant
1502	0.0443116	0.999428	Teff	Resting	H3K4me2	ADAM15	Not significant
1503	0.100284	0.999428	Teff	Resting	H3K4me2	AL691442.1	Not significant
1504	-0.104516	0.999428	Teff	Resting	H3K4me2	EFNA4	Not significant
1505	0.197585	0.999428	Teff	Resting	H3K4me2	EFNA3	Not significant
1506	0.0794284	0.999428	Teff	Resting	H3K4me2	EFNA3	Not significant
1507	-0.0423185	0.999428	Teff	Resting	H3K4me2	EFNA1	Not significant
1508	0.13024	0.999428	Teff	Resting	H3K4me2	DPM3	Not significant
1509	0.0447903	0.999428	Teff	Resting	H3K4me2	TRIM46	Not significant
1510	0.21522	0.945333	Teff	Resting	H3K4me2	MUC1	Not significant
1511	-0.0474719	0.999428	Teff	Resting	H3K4me2	MTX1	Not significant
1512	0.195872	0.999428	Teff	Resting	H3K4me2	GBA	Not significant
1513	-0.523368	0.828076	Teff	Resting	H3K4me2	GBA	Not significant
1514	-0.0293013	0.999428	Teff	Resting	H3K4me2	GBA	Not significant
1515	-0.0352363	0.999428	Teff	Resting	H3K4me2	FAM189B	Not significant
1516	0.0340992	0.999428	Teff	Resting	H3K4me2	FAM189B	Not significant
1517	-0.018102	0.999428	Teff	Resting	H3K4me2	SCAMP3	Not significant
1518	0.0096685	0.999428	Teff	Resting	H3K4me2	CLK2	Not significant
1519	0.181983	0.999428	Teff	Resting	H3K4me2	HCN3	Not significant
1520	-0.129174	0.999428	Teff	Resting	H3K4me2	FDPS	Not significant
1521	0.206256	0.812668	Teff	Resting	H3K4me2	RUSC1	Not significant
1522	0.164759	0.999428	Teff	Resting	H3K4me2	ASH1L	Not significant
1523	-0.128547	0.999428	Teff	Resting	H3K4me2	ASH1L	Not significant
1524	0.113771	0.999428	Teff	Resting	H3K4me2	MSTO1	Not significant
1525	0.0928848	0.999428	Teff	Resting	H3K4me2	MSTO1	Not significant
1526	-0.239823	0.873998	Teff	Resting	H3K4me2	DAP3	Not significant
1527	0.140692	0.999428	Teff	Resting	H3K4me2	DAP3	Not significant
1528	1.02283	0.999428	Teff	Resting	H3K4me2	GON4L	Not significant
1529	-0.0751743	0.999428	Teff	Resting	H3K4me2	GON4L	Not significant
1530	-0.157079	0.999428	Teff	Resting	H3K4me2	SYT11	Not significant
1531	-0.127773	0.999428	Teff	Resting	H3K4me2	RIT1	Not significant
1532	-0.124932	0.999428	Teff	Resting	H3K4me2	KHDC4	Not significant
1533	-0.206974	0.999428	Teff	Resting	H3K4me2	RXFP4	Not significant
1534	0.386804	0.999428	Teff	Resting	H3K4me2	ARHGEF2	Not significant
1535	-0.0442583	0.999428	Teff	Resting	H3K4me2	ARHGEF2	Not significant
1536	-0.0463979	0.999428	Teff	Resting	H3K4me2	ARHGEF2	Not significant
1537	0.0948539	0.999428	Teff	Resting	H3K4me2	SSR2	Not significant
1538	0.0246419	0.999428	Teff	Resting	H3K4me2	LAMTOR2	Not significant
1539	-0.13819	0.999428	Teff	Resting	H3K4me2	LMNA	Not significant
1540	0.0798326	0.999428	Teff	Resting	H3K4me2	LMNA	Not significant
1541	-0.330388	0.999428	Teff	Resting	H3K4me2	LMNA	Not significant
1542	0.20468	0.85248	Teff	Resting	H3K4me2	LMNA	Not significant
1543	0.405464	0.91423	Teff	Resting	H3K4me2	LMNA	Not significant
1544	-0.0890355	0.999428	Teff	Resting	H3K4me2	SEMA4A	Not significant
1545	-0.14143	0.999428	Teff	Resting	H3K4me2	SEMA4A	Not significant
1546	0.00507506	0.999428	Teff	Resting	H3K4me2	SLC25A44	Not significant
1547	0.0303862	0.999428	Teff	Resting	H3K4me2	PMF1	Not significant
1548	0.274017	0.999428	Teff	Resting	H3K4me2	PMF1-BGLAP	Not significant
1549	-0.353005	0.999428	Teff	Resting	H3K4me2	PMF1-BGLAP	Not significant
1550	-0.358262	0.999428	Teff	Resting	H3K4me2	PAQR6	Not significant
1551	-0.0941419	0.999428	Teff	Resting	H3K4me2	TMEM79	Not significant
1552	0.143943	0.999428	Teff	Resting	H3K4me2	GLMP	Not significant
1553	-0.0691889	0.999428	Teff	Resting	H3K4me2	TSACC	Not significant
1554	-0.148609	0.999428	Teff	Resting	H3K4me2	RHBG	Not significant
1555	0.640853	0.613611	Teff	Resting	H3K4me2	MEF2D	Not significant
1556	-0.0559141	0.999428	Teff	Resting	H3K4me2	MEF2D	Not significant
1557	0.192373	0.999428	Teff	Resting	H3K4me2	MEF2D	Not significant
1558	0.0513285	0.999428	Teff	Resting	H3K4me2	MEF2D	Not significant
1559	-0.598282	0.999428	Teff	Resting	H3K4me2	MEF2D	Not significant
1560	0.468988	0.84781	Teff	Resting	H3K4me2	IQGAP3	Not significant
1561	-0.522611	0.999428	Teff	Resting	H3K4me2	TTC24	Not significant
1562	-0.234469	0.999428	Teff	Resting	H3K4me2	NAXE	Not significant
1563	-0.118293	0.999428	Teff	Resting	H3K4me2	GPATCH4	Not significant
1564	-0.110528	0.999428	Teff	Resting	H3K4me2	HAPLN2	Not significant
1565	0.340419	0.978223	Teff	Resting	H3K4me2	NES	Not significant
1566	-0.00455977	0.999428	Teff	Resting	H3K4me2	CRABP2	Not significant
1567	-0.320059	0.312998	Teff	Resting	H3K4me2	RRNAD1	Not significant
1568	-0.0186225	0.999428	Teff	Resting	H3K4me2	MRPL24	Not significant
1569	0.017057	0.999428	Teff	Resting	H3K4me2	HDGF	Not significant
1570	0.0877486	0.999428	Teff	Resting	H3K4me2	PRCC	Not significant
1571	-0.0253039	0.999428	Teff	Resting	H3K4me2	NTRK1	Not significant
1572	0.147722	0.999428	Teff	Resting	H3K4me2	SH2D2A	Not significant
1573	0.0290847	0.999428	Teff	Resting	H3K4me2	INSRR	Not significant
1574	-0.0114404	0.999428	Teff	Resting	H3K4me2	INSRR	Not significant
1575	0.657609	0.999428	Teff	Resting	H3K4me2	LRRC71	Not significant
1576	0.236919	0.999428	Teff	Resting	H3K4me2	ARHGEF11	Not significant
1577	0.070214	0.999428	Teff	Resting	H3K4me2	ETV3	Not significant
1578	0.702831	0.999428	Teff	Resting	H3K4me2	ETV3	Not significant
1579	-0.200962	0.999428	Teff	Resting	H3K4me2	NA	Not significant
1580	-0.0684001	0.999428	Teff	Resting	H3K4me2	NA	Not significant
1581	0.0136041	0.999428	Teff	Resting	H3K4me2	CD1D	Not significant
1582	0.128519	0.999428	Teff	Resting	H3K4me2	PYHIN1	Not significant
1583	-0.0979024	0.999428	Teff	Resting	H3K4me2	IFI16	Not significant
1584	-0.47184	0.999428	Teff	Resting	H3K4me2	IFI16	Not significant
1585	-0.204573	0.999428	Teff	Resting	H3K4me2	AIM2	Not significant
1586	0.449412	0.194788	Teff	Resting	H3K4me2	AIM2	Not significant
1587	0.0162191	0.999428	Teff	Resting	H3K4me2	AIM2	Not significant
1588	-0.0743449	0.999428	Teff	Resting	H3K4me2	DUSP23	Not significant
1589	0.444525	0.952144	Teff	Resting	H3K4me2	SLAMF8	Not significant
1590	0.0164176	0.999428	Teff	Resting	H3K4me2	VSIG8	Not significant
1591	-0.802119	0.322613	Teff	Resting	H3K4me2	CFAP45	Not significant
1592	-0.00993247	0.999428	Teff	Resting	H3K4me2	TAGLN2	Not significant
1593	-0.0639732	0.999428	Teff	Resting	H3K4me2	PIGM	Not significant
1594	-0.126209	0.999428	Teff	Resting	H3K4me2	KCNJ10	Not significant
1595	-0.0864584	0.999428	Teff	Resting	H3K4me2	IGSF8	Not significant
1596	0.0422985	0.999428	Teff	Resting	H3K4me2	PEA15	Not significant
1597	0.0727207	0.999428	Teff	Resting	H3K4me2	DCAF8	Not significant
1598	0.0338019	0.999428	Teff	Resting	H3K4me2	PEX19	Not significant
1599	-0.0481009	0.999428	Teff	Resting	H3K4me2	NCSTN	Not significant
1600	-0.0749381	0.999428	Teff	Resting	H3K4me2	VANGL2	Not significant
1601	0.0793076	0.999428	Teff	Resting	H3K4me2	VANGL2	Not significant
1602	-0.237399	0.999428	Teff	Resting	H3K4me2	VANGL2	Not significant
1603	-0.273091	0.999428	Teff	Resting	H3K4me2	VANGL2	Not significant
1604	0.620155	0.999428	Teff	Resting	H3K4me2	VANGL2	Not significant
1605	-0.41815	0.999428	Teff	Resting	H3K4me2	VANGL2	Not significant
1606	-0.308092	0.32016	Teff	Resting	H3K4me2	SLAMF6	Not significant
1607	-0.0150502	0.999428	Teff	Resting	H3K4me2	SLAMF6	Not significant
1608	-0.0839973	0.999428	Teff	Resting	H3K4me2	CD84	Not significant
1609	-0.322194	0.999428	Teff	Resting	H3K4me2	CD84	Not significant
1610	-0.263621	0.79957	Teff	Resting	H3K4me2	CD84	Not significant
1611	-0.35427	0.626376	Teff	Resting	H3K4me2	SLAMF1	Not significant
1612	0.0938723	0.999428	Teff	Resting	H3K4me2	SLAMF1	Not significant
1613	0.223899	0.999428	Teff	Resting	H3K4me2	SLAMF1	Not significant
1614	0.38093	0.814219	Teff	Resting	H3K4me2	SLAMF1	Not significant
1615	-0.022443	0.999428	Teff	Resting	H3K4me2	CD48	Not significant
1616	0.076755	0.999428	Teff	Resting	H3K4me2	CD48	Not significant
1617	-0.000750962	0.999536	Teff	Resting	H3K4me2	SLAMF7	Not significant
1618	-0.202864	0.999428	Teff	Resting	H3K4me2	SLAMF7	Not significant
1619	-0.314323	0.999428	Teff	Resting	H3K4me2	SLAMF7	Not significant
1620	0.27135	0.237881	Teff	Resting	H3K4me2	LY9	Not significant
1621	0.183498	0.999428	Teff	Resting	H3K4me2	CD244	Not significant
1622	0.0876935	0.999428	Teff	Resting	H3K4me2	ITLN2	Not significant
1623	0.151438	0.999428	Teff	Resting	H3K4me2	F11R	Not significant
1624	0.240303	0.976592	Teff	Resting	H3K4me2	F11R	Not significant
1625	-0.113868	0.999428	Teff	Resting	H3K4me2	TSTD1	Not significant
1626	0.00898144	0.999428	Teff	Resting	H3K4me2	USF1	Not significant
1627	-0.129598	0.999428	Teff	Resting	H3K4me2	ARHGAP30	Not significant
1628	-0.273924	0.999428	Teff	Resting	H3K4me2	KLHDC9	Not significant
1629	-0.0920871	0.999428	Teff	Resting	H3K4me2	NIT1	Not significant
1630	0.0274246	0.999428	Teff	Resting	H3K4me2	DEDD	Not significant
1631	-0.157832	0.999428	Teff	Resting	H3K4me2	UFC1	Not significant
1632	-0.25591	0.999428	Teff	Resting	H3K4me2	USP21	Not significant
1633	0.0385659	0.999428	Teff	Resting	H3K4me2	PPOX	Not significant
1634	-0.218081	0.999428	Teff	Resting	H3K4me2	B4GALT3	Not significant
1635	-0.472161	0.689107	Teff	Resting	H3K4me2	B4GALT3	Not significant
1636	-0.0269227	0.999428	Teff	Resting	H3K4me2	NDUFS2	Not significant
1637	-0.00146222	0.999536	Teff	Resting	H3K4me2	TOMM40L	Not significant
1638	0.186354	0.999428	Teff	Resting	H3K4me2	PCP4L1	Not significant
1639	-0.0812131	0.999428	Teff	Resting	H3K4me2	MPZ	Not significant
1640	-0.0591211	0.999428	Teff	Resting	H3K4me2	SDHC	Not significant
1641	-0.0979562	0.999428	Teff	Resting	H3K4me2	CFAP126	Not significant
1642	0.0454858	0.999428	Teff	Resting	H3K4me2	CFAP126	Not significant
1643	0.349628	0.999428	Teff	Resting	H3K4me2	CFAP126	Not significant
1644	-0.303727	0.959544	Teff	Resting	H3K4me2	HSPA6	Not significant
1645	-0.217418	0.999428	Teff	Resting	H3K4me2	HSPA6	Not significant
1646	0.240783	0.999428	Teff	Resting	H3K4me2	FCGR3A	Not significant
1647	-0.892263	0.647381	Teff	Resting	H3K4me2	FCGR3B	Not significant
1648	-0.0170423	0.999428	Teff	Resting	H3K4me2	FCGR3B	Not significant
1649	0.332051	0.938293	Teff	Resting	H3K4me2	FCGR3B	Not significant
1650	-0.373977	0.247369	Teff	Resting	H3K4me2	FCRLB	Not significant
1651	-0.313208	0.999428	Teff	Resting	H3K4me2	DUSP12	Not significant
1652	-0.108332	0.999428	Teff	Resting	H3K4me2	ATF6	Not significant
1653	0.443746	0.753324	Teff	Resting	H3K4me2	ATF6	Not significant
1654	-0.077156	0.999428	Teff	Resting	H3K4me2	OLFML2B	Not significant
1655	-0.180697	0.999428	Teff	Resting	H3K4me2	NOS1AP	Not significant
1656	0.017142	0.999428	Teff	Resting	H3K4me2	UHMK1	Not significant
1657	0.115784	0.999428	Teff	Resting	H3K4me2	UAP1	Not significant
1658	-0.145721	0.999428	Teff	Resting	H3K4me2	HSD17B7	Not significant
1659	-0.209797	0.999428	Teff	Resting	H3K4me2	HSD17B7	Not significant
1660	0.105757	0.999428	Teff	Resting	H3K4me2	RGS5	Not significant
1661	-0.0245186	0.999428	Teff	Resting	H3K4me2	NUF2	Not significant
1662	0.176646	0.999428	Teff	Resting	H3K4me2	PBX1	Not significant
1663	-0.0775194	0.999428	Teff	Resting	H3K4me2	MGST3	Not significant
1664	0.00346116	0.999428	Teff	Resting	H3K4me2	MGST3	Not significant
1665	-0.0300031	0.999428	Teff	Resting	H3K4me2	ALDH9A1	Not significant
1666	-0.0915492	0.999428	Teff	Resting	H3K4me2	TMCO1	Not significant
1667	0.0530265	0.999428	Teff	Resting	H3K4me2	UCK2	Not significant
1668	-0.0148895	0.999428	Teff	Resting	H3K4me2	FAM78B	Not significant
1669	-0.274462	0.999428	Teff	Resting	H3K4me2	FAM78B	Not significant
1670	-0.15138	0.999428	Teff	Resting	H3K4me2	POGK	Not significant
1671	-0.178686	0.999428	Teff	Resting	H3K4me2	TADA1	Not significant
1672	0.152438	0.999428	Teff	Resting	H3K4me2	MAEL	Not significant
1673	0.293058	0.999428	Teff	Resting	H3K4me2	GPA33	Not significant
1674	-0.0331283	0.999428	Teff	Resting	H3K4me2	DUSP27	Not significant
1675	-0.0123605	0.999428	Teff	Resting	H3K4me2	POU2F1	Not significant
1676	-0.128024	0.999428	Teff	Resting	H3K4me2	CD247	Not significant
1677	0.0777472	0.999428	Teff	Resting	H3K4me2	CD247	Not significant
1678	0.168326	0.999428	Teff	Resting	H3K4me2	CD247	Not significant
1679	0.133634	0.999428	Teff	Resting	H3K4me2	CD247	Not significant
1680	0.318	0.795594	Teff	Resting	H3K4me2	CD247	Not significant
1681	0.128104	0.999428	Teff	Resting	H3K4me2	CD247	Not significant
1682	0.0250479	0.999428	Teff	Resting	H3K4me2	CD247	Not significant
1683	0.304551	0.999428	Teff	Resting	H3K4me2	CREG1	Not significant
1684	0.229749	0.999428	Teff	Resting	H3K4me2	CREG1	Not significant
1685	0.462484	0.999428	Teff	Resting	H3K4me2	RCSD1	Not significant
1686	0.369967	0.820003	Teff	Resting	H3K4me2	RCSD1	Not significant
1687	-0.102287	0.999428	Teff	Resting	H3K4me2	RCSD1	Not significant
1688	-0.0104197	0.999428	Teff	Resting	H3K4me2	MPZL1	Not significant
1689	0.0864164	0.999428	Teff	Resting	H3K4me2	MPZL1	Not significant
1690	-0.270508	0.999428	Teff	Resting	H3K4me2	ADCY10	Not significant
1691	-0.0250419	0.999428	Teff	Resting	H3K4me2	DCAF6	Not significant
1692	0.246913	0.857159	Teff	Resting	H3K4me2	GPR161	Not significant
1693	-0.0967079	0.999428	Teff	Resting	H3K4me2	TIPRL	Not significant
1694	0.00618192	0.999428	Teff	Resting	H3K4me2	SFT2D2	Not significant
1695	0.450202	0.999428	Teff	Resting	H3K4me2	SFT2D2	Not significant
1696	-0.225547	0.999428	Teff	Resting	H3K4me2	XCL2	Not significant
1697	-0.362582	0.999428	Teff	Resting	H3K4me2	XCL2	Not significant
1698	-0.0526852	0.999428	Teff	Resting	H3K4me2	ATP1B1	Not significant
1699	0.0504952	0.999428	Teff	Resting	H3K4me2	BLZF1	Not significant
1700	-0.309614	0.999428	Teff	Resting	H3K4me2	CCDC181	Not significant
1701	0.00079412	0.999536	Teff	Resting	H3K4me2	SLC19A2	Not significant
1702	0.00215912	0.999428	Teff	Resting	H3K4me2	F5	Not significant
1703	1.2414	0.970425	Teff	Resting	H3K4me2	F5	Not significant
1704	0.0695326	0.999428	Teff	Resting	H3K4me2	SELL	Not significant
1705	-0.575928	0.621942	Teff	Resting	H3K4me2	SELL	Not significant
1706	-0.172578	0.999428	Teff	Resting	H3K4me2	SELL	Not significant
1707	-1.18601	0.120651	Teff	Resting	H3K4me2	SELL	Not significant
1708	0.261195	0.400264	Teff	Resting	H3K4me2	SELL	Not significant
1709	-0.0472702	0.999428	Teff	Resting	H3K4me2	METTL18	Not significant
1710	-0.0925346	0.999428	Teff	Resting	H3K4me2	SCYL3	Not significant
1711	0.492174	0.514749	Teff	Resting	H3K4me2	KIFAP3	Not significant
1712	0.0239782	0.999428	Teff	Resting	H3K4me2	KIFAP3	Not significant
1713	-0.254662	0.999428	Teff	Resting	H3K4me2	GORAB	Not significant
1714	-0.372895	0.999428	Teff	Resting	H3K4me2	FMO1	Not significant
1715	0.0286439	0.999428	Teff	Resting	H3K4me2	PRRC2C	Not significant
1716	0.072653	0.999428	Teff	Resting	H3K4me2	VAMP4	Not significant
1717	-0.288629	0.86519	Teff	Resting	H3K4me2	EEF1AKNMT	Not significant
1718	0.142136	0.999428	Teff	Resting	H3K4me2	DNM3	Not significant
1719	0.310108	0.999428	Teff	Resting	H3K4me2	C1orf105	Not significant
1720	0.881748	0.162736	Teff	Resting	H3K4me2	C1orf105	Not significant
1721	1.09807	0.64775	Teff	Resting	H3K4me2	C1orf105	Not significant
1722	0.0182428	0.999428	Teff	Resting	H3K4me2	C1orf105	Not significant
1723	0.287665	0.999428	Teff	Resting	H3K4me2	C1orf105	Not significant
1724	0.303501	0.999428	Teff	Resting	H3K4me2	C1orf105	Not significant
1725	0.0677028	0.999428	Teff	Resting	H3K4me2	PIGC	Not significant
1726	0.0754322	0.999428	Teff	Resting	H3K4me2	SUCO	Not significant
1727	0.0352583	0.999428	Teff	Resting	H3K4me2	FASLG	Not significant
1728	0.277391	0.878717	Teff	Resting	H3K4me2	FASLG	Not significant
1729	-0.0938621	0.999428	Teff	Resting	H3K4me2	FASLG	Not significant
1730	1.28718	0.426509	Teff	Resting	H3K4me2	FASLG	Not significant
1731	0.0300196	0.999428	Teff	Resting	H3K4me2	FASLG	Not significant
1732	-0.0698488	0.999428	Teff	Resting	H3K4me2	FASLG	Not significant
1733	1.41586	6.57891e-06	Teff	Resting	H3K4me2	TNFSF4	Significant- No high confidence peak
1734	-0.0694752	0.999428	Teff	Resting	H3K4me2	PRDX6	Not significant
1735	0.0311375	0.999428	Teff	Resting	H3K4me2	KLHL20	Not significant
1736	-0.0872425	0.999428	Teff	Resting	H3K4me2	DARS2	Not significant
1737	-0.0735733	0.999428	Teff	Resting	H3K4me2	ZBTB37	Not significant
1738	0.00419173	0.999428	Teff	Resting	H3K4me2	RC3H1	Not significant
1739	0.184169	0.999428	Teff	Resting	H3K4me2	RABGAP1L	Not significant
1740	-0.123908	0.999428	Teff	Resting	H3K4me2	RABGAP1L	Not significant
1741	0.341629	0.999428	Teff	Resting	H3K4me2	RABGAP1L	Not significant
1742	0.0976271	0.999428	Teff	Resting	H3K4me2	RABGAP1L	Not significant
1743	-0.343437	0.999428	Teff	Resting	H3K4me2	CACYBP	Not significant
1744	0.00593506	0.999428	Teff	Resting	H3K4me2	CACYBP	Not significant
1745	0.0640629	0.999428	Teff	Resting	H3K4me2	MRPS14	Not significant
1746	-0.149251	0.97964	Teff	Resting	H3K4me2	KIAA0040	Not significant
1747	0.046312	0.999428	Teff	Resting	H3K4me2	KIAA0040	Not significant
1748	-0.0555009	0.999428	Teff	Resting	H3K4me2	COP1	Not significant
1749	-0.0645872	0.999428	Teff	Resting	H3K4me2	RASAL2	Not significant
1750	0.101075	0.999428	Teff	Resting	H3K4me2	TEX35	Not significant
1751	0.376473	0.702438	Teff	Resting	H3K4me2	RALGPS2	Not significant
1752	0.244596	0.999428	Teff	Resting	H3K4me2	FAM20B	Not significant
1753	-0.026121	0.999428	Teff	Resting	H3K4me2	TOR3A	Not significant
1754	-0.794629	0.772434	Teff	Resting	H3K4me2	ABL2	Not significant
1755	-0.13217	0.999428	Teff	Resting	H3K4me2	ABL2	Not significant
1756	-0.255055	0.998931	Teff	Resting	H3K4me2	SOAT1	Not significant
1757	0.236483	0.999428	Teff	Resting	H3K4me2	SOAT1	Not significant
1758	0.236999	0.999428	Teff	Resting	H3K4me2	AXDND1	Not significant
1759	0.0289958	0.999428	Teff	Resting	H3K4me2	FAM163A	Not significant
1760	0.207243	0.999428	Teff	Resting	H3K4me2	TOR1AIP2	Not significant
1761	0.133536	0.999428	Teff	Resting	H3K4me2	TOR1AIP2	Not significant
1762	-0.0865491	0.999428	Teff	Resting	H3K4me2	TOR1AIP1	Not significant
1763	-0.267391	0.933226	Teff	Resting	H3K4me2	CEP350	Not significant
1764	-0.120648	0.999428	Teff	Resting	H3K4me2	QSOX1	Not significant
1765	0.0303113	0.999428	Teff	Resting	H3K4me2	LHX4	Not significant
1766	0.0980087	0.999428	Teff	Resting	H3K4me2	ACBD6	Not significant
1767	0.28415	0.999428	Teff	Resting	H3K4me2	XPR1	Not significant
1768	0.476821	0.753968	Teff	Resting	H3K4me2	KIAA1614	Not significant
1769	-0.34537	0.999428	Teff	Resting	H3K4me2	KIAA1614	Not significant
1770	-0.102722	0.999428	Teff	Resting	H3K4me2	STX6	Not significant
1771	-0.186587	0.999428	Teff	Resting	H3K4me2	MR1	Not significant
1772	0.336889	0.999428	Teff	Resting	H3K4me2	MR1	Not significant
1773	-0.144668	0.999428	Teff	Resting	H3K4me2	IER5	Not significant
1774	-0.226879	0.899463	Teff	Resting	H3K4me2	IER5	Not significant
1775	0.329522	0.610047	Teff	Resting	H3K4me2	IER5	Not significant
1776	0.45222	0.999428	Teff	Resting	H3K4me2	IER5	Not significant
1777	-0.0786624	0.999428	Teff	Resting	H3K4me2	IER5	Not significant
1778	-0.35013	0.999428	Teff	Resting	H3K4me2	CACNA1E	Not significant
1779	0.107354	0.999428	Teff	Resting	H3K4me2	ZNF648	Not significant
1780	0.00392348	0.999428	Teff	Resting	H3K4me2	GLUL	Not significant
1781	0.0219947	0.999428	Teff	Resting	H3K4me2	RNASEL	Not significant
1782	0.299098	0.999428	Teff	Resting	H3K4me2	RGS16	Not significant
1783	0.307726	0.604063	Teff	Resting	H3K4me2	RGS16	Not significant
1784	-0.202139	0.999428	Teff	Resting	H3K4me2	NPL	Not significant
1785	-0.194056	0.998497	Teff	Resting	H3K4me2	DHX9	Not significant
1786	0.278755	0.984807	Teff	Resting	H3K4me2	LAMC1	Not significant
1787	-0.0633195	0.999428	Teff	Resting	H3K4me2	SMG7	Not significant
1788	0.139813	0.999428	Teff	Resting	H3K4me2	SMG7	Not significant
1789	0.185118	0.999428	Teff	Resting	H3K4me2	NCF2	Not significant
1790	0.0366676	0.999428	Teff	Resting	H3K4me2	RGL1	Not significant
1791	0.292673	0.999428	Teff	Resting	H3K4me2	APOBEC4	Not significant
1792	-0.0124174	0.999428	Teff	Resting	H3K4me2	RGL1	Not significant
1793	0.193792	0.998931	Teff	Resting	H3K4me2	COLGALT2	Not significant
1794	-0.24536	0.999428	Teff	Resting	H3K4me2	TSEN15	Not significant
1795	1.1528	0.28763	Teff	Resting	H3K4me2	TSEN15	Not significant
1796	0.138794	0.999428	Teff	Resting	H3K4me2	C1orf21	Not significant
1797	-0.424899	0.999428	Teff	Resting	H3K4me2	EDEM3	Not significant
1798	0.00069072	0.999536	Teff	Resting	H3K4me2	EDEM3	Not significant
1799	-0.0402067	0.999428	Teff	Resting	H3K4me2	FAM129A	Not significant
1800	0.00136259	0.999536	Teff	Resting	H3K4me2	FAM129A	Not significant
1801	1.05362	0.928463	Teff	Resting	H3K4me2	FAM129A	Not significant
1802	-0.319685	0.705434	Teff	Resting	H3K4me2	FAM129A	Not significant
1803	0.0128213	0.999428	Teff	Resting	H3K4me2	RNF2	Not significant
1804	-0.10044	0.999428	Teff	Resting	H3K4me2	SWT1	Not significant
1805	-0.156552	0.999428	Teff	Resting	H3K4me2	IVNS1ABP	Not significant
1806	0.409417	0.999428	Teff	Resting	H3K4me2	IVNS1ABP	Not significant
1807	-0.0865109	0.999428	Teff	Resting	H3K4me2	HMCN1	Not significant
1808	0.161848	0.999428	Teff	Resting	H3K4me2	HMCN1	Not significant
1809	-0.182445	0.999428	Teff	Resting	H3K4me2	ODR4	Not significant
1810	0.301875	0.999428	Teff	Resting	H3K4me2	PTGS2	Not significant
1811	-0.20059	0.999428	Teff	Resting	H3K4me2	PLA2G4A	Not significant
1812	0.613847	0.938293	Teff	Resting	H3K4me2	RGS1	Not significant
1813	0.97544	0.800953	Teff	Resting	H3K4me2	RGS1	Not significant
1814	-0.0978802	0.999428	Teff	Resting	H3K4me2	RGS1	Not significant
1815	0.521784	0.999428	Teff	Resting	H3K4me2	RGS1	Not significant
1816	-0.391331	0.999428	Teff	Resting	H3K4me2	RGS1	Not significant
1817	0.194105	0.999428	Teff	Resting	H3K4me2	RGS1	Not significant
1818	0.256876	0.549823	Teff	Resting	H3K4me2	RGS1	Not significant
1819	0.471489	0.999428	Teff	Resting	H3K4me2	RGS13	Not significant
1820	-1.8392	0.99151	Teff	Resting	H3K4me2	RGS13	Not significant
1821	-0.0236738	0.999428	Teff	Resting	H3K4me2	RGS2	Not significant
1822	0.0421079	0.999428	Teff	Resting	H3K4me2	TROVE2	Not significant
1823	-0.0657397	0.999428	Teff	Resting	H3K4me2	GLRX2	Not significant
1824	-0.0479733	0.999428	Teff	Resting	H3K4me2	CDC73	Not significant
1825	0.141432	0.999428	Teff	Resting	H3K4me2	B3GALT2	Not significant
1826	-0.0223658	0.999428	Teff	Resting	H3K4me2	B3GALT2	Not significant
1827	0.0205876	0.999428	Teff	Resting	H3K4me2	B3GALT2	Not significant
1828	-0.202985	0.999428	Teff	Resting	H3K4me2	B3GALT2	Not significant
1829	-0.0336733	0.999428	Teff	Resting	H3K4me2	B3GALT2	Not significant
1830	0.133048	0.999428	Teff	Resting	H3K4me2	KCNT2	Not significant
1831	-0.0461455	0.999428	Teff	Resting	H3K4me2	ASPM	Not significant
1832	0.0687432	0.999428	Teff	Resting	H3K4me2	ASPM	Not significant
1833	-0.0119297	0.999428	Teff	Resting	H3K4me2	ZBTB41	Not significant
1834	0.102925	0.999428	Teff	Resting	H3K4me2	DENND1B	Not significant
1835	-0.190337	0.999428	Teff	Resting	H3K4me2	C1orf53	Not significant
1836	0.0163832	0.999428	Teff	Resting	H3K4me2	LHX9	Not significant
1837	-0.122569	0.999428	Teff	Resting	H3K4me2	LHX9	Not significant
1838	0.0695618	0.999428	Teff	Resting	H3K4me2	NEK7	Not significant
1839	-0.0348032	0.999428	Teff	Resting	H3K4me2	NEK7	Not significant
1840	0.155817	0.999428	Teff	Resting	H3K4me2	NEK7	Not significant
1841	0.609621	0.895537	Teff	Resting	H3K4me2	NEK7	Not significant
1842	0.400502	0.999428	Teff	Resting	H3K4me2	NEK7	Not significant
1843	-0.257287	0.999428	Teff	Resting	H3K4me2	NEK7	Not significant
1844	0.450362	0.114066	Teff	Resting	H3K4me2	ATP6V1G3	Not significant
1845	-0.262228	0.999428	Teff	Resting	H3K4me2	ATP6V1G3	Not significant
1846	-0.413652	0.999428	Teff	Resting	H3K4me2	ATP6V1G3	Not significant
1847	0.0707941	0.999428	Teff	Resting	H3K4me2	PTPRC	Not significant
1848	-0.125164	0.999428	Teff	Resting	H3K4me2	PTPRC	Not significant
1849	-0.275839	0.999428	Teff	Resting	H3K4me2	PTPRC	Not significant
1850	-0.16336	0.999428	Teff	Resting	H3K4me2	PTPRC	Not significant
1851	-0.4199	0.999428	Teff	Resting	H3K4me2	PTPRC	Not significant
1852	-0.112188	0.899463	Teff	Resting	H3K4me2	PTPRC	Not significant
1853	-0.0215256	0.999428	Teff	Resting	H3K4me2	PTPRC	Not significant
1854	-0.496969	0.814219	Teff	Resting	H3K4me2	PTPRC	Not significant
1855	0.132073	0.999428	Teff	Resting	H3K4me2	PTPRC	Not significant
1856	0.223723	0.999428	Teff	Resting	H3K4me2	NR5A2	Not significant
1857	0.0137391	0.999428	Teff	Resting	H3K4me2	NR5A2	Not significant
1858	0.703199	0.992848	Teff	Resting	H3K4me2	NR5A2	Not significant
1859	-0.157463	0.999428	Teff	Resting	H3K4me2	ZNF281	Not significant
1860	0.3253	0.999428	Teff	Resting	H3K4me2	ZNF281	Not significant
1861	0.312172	0.999428	Teff	Resting	H3K4me2	ZNF281	Not significant
1862	0.709618	0.933226	Teff	Resting	H3K4me2	ZNF281	Not significant
1863	0.332168	0.999428	Teff	Resting	H3K4me2	KIF14	Not significant
1864	0.627777	0.999428	Teff	Resting	H3K4me2	KIF14	Not significant
1865	-0.032664	0.999428	Teff	Resting	H3K4me2	DDX59	Not significant
1866	-0.00194176	0.999428	Teff	Resting	H3K4me2	CAMSAP2	Not significant
1867	1.4318	7.18151e-05	Teff	Resting	H3K4me2	INAVA	Significant- No high confidence peak
1868	1.2588	0.0512803	Teff	Resting	H3K4me2	INAVA	Not significant
1869	0.628629	0.999428	Teff	Resting	H3K4me2	KIF21B	Not significant
1870	-0.0374406	0.999428	Teff	Resting	H3K4me2	KIF21B	Not significant
1871	-0.126186	0.999428	Teff	Resting	H3K4me2	ASCL5	Not significant
1872	-0.0371247	0.999428	Teff	Resting	H3K4me2	TMEM9	Not significant
1873	-0.0723504	0.999428	Teff	Resting	H3K4me2	TMEM9	Not significant
1874	0.0585547	0.999428	Teff	Resting	H3K4me2	PHLDA3	Not significant
1875	0.214639	0.999428	Teff	Resting	H3K4me2	PHLDA3	Not significant
1876	-0.219414	0.984693	Teff	Resting	H3K4me2	CSRP1	Not significant
1877	0.15155	0.999428	Teff	Resting	H3K4me2	CSRP1	Not significant
1878	-0.541841	0.823599	Teff	Resting	H3K4me2	NAV1	Not significant
1879	-0.526139	0.840241	Teff	Resting	H3K4me2	IPO9	Not significant
1880	0.137051	0.999428	Teff	Resting	H3K4me2	SHISA4	Not significant
1881	0.0216984	0.999428	Teff	Resting	H3K4me2	TIMM17A	Not significant
1882	0.0315566	0.999428	Teff	Resting	H3K4me2	RNPEP	Not significant
1883	-0.0819569	0.999428	Teff	Resting	H3K4me2	ARL8A	Not significant
1884	0.172175	0.665132	Teff	Resting	H3K4me2	PTPN7	Not significant
1885	0.125234	0.999428	Teff	Resting	H3K4me2	UBE2T	Not significant
1886	-0.00769906	0.999428	Teff	Resting	H3K4me2	PPP1R12B	Not significant
1887	0.181866	0.872495	Teff	Resting	H3K4me2	KDM5B	Not significant
1888	0.464018	0.628349	Teff	Resting	H3K4me2	KDM5B	Not significant
1889	0.163188	0.999428	Teff	Resting	H3K4me2	RABIF	Not significant
1890	0.138346	0.999428	Teff	Resting	H3K4me2	RABIF	Not significant
1891	-0.253791	0.999428	Teff	Resting	H3K4me2	KLHL12	Not significant
1892	-0.111247	0.999428	Teff	Resting	H3K4me2	ADIPOR1	Not significant
1893	-0.0325695	0.999428	Teff	Resting	H3K4me2	CYB5R1	Not significant
1894	-0.14275	0.999428	Teff	Resting	H3K4me2	TMEM183A	Not significant
1895	0.336635	0.887797	Teff	Resting	H3K4me2	PPFIA4	Not significant
1896	-0.0503442	0.999428	Teff	Resting	H3K4me2	BTG2	Not significant
1897	-0.0576706	0.999428	Teff	Resting	H3K4me2	BTG2	Not significant
1898	-0.206188	0.999428	Teff	Resting	H3K4me2	BTG2	Not significant
1899	0.317915	0.162736	Teff	Resting	H3K4me2	BTG2	Not significant
1900	0.608204	0.820003	Teff	Resting	H3K4me2	BTG2	Not significant
1901	-0.105619	0.999428	Teff	Resting	H3K4me2	BTG2	Not significant
1902	-0.614963	0.98873	Teff	Resting	H3K4me2	ATP2B4	Not significant
1903	0.0556146	0.999428	Teff	Resting	H3K4me2	ATP2B4	Not significant
1904	-0.122036	0.999428	Teff	Resting	H3K4me2	ATP2B4	Not significant
1905	-0.217991	0.999428	Teff	Resting	H3K4me2	ATP2B4	Not significant
1906	0.190908	0.999428	Teff	Resting	H3K4me2	ATP2B4	Not significant
1907	-0.012272	0.999428	Teff	Resting	H3K4me2	LAX1	Not significant
1908	0.0683707	0.999428	Teff	Resting	H3K4me2	ZBED6	Not significant
1909	-0.332457	0.999428	Teff	Resting	H3K4me2	SNRPE	Not significant
1910	-0.242531	0.927277	Teff	Resting	H3K4me2	SOX13	Not significant
1911	-0.362253	0.999428	Teff	Resting	H3K4me2	SOX13	Not significant
1912	-0.441306	0.998497	Teff	Resting	H3K4me2	ETNK2	Not significant
1913	-0.224395	0.999428	Teff	Resting	H3K4me2	PLEKHA6	Not significant
1914	0.0300352	0.999428	Teff	Resting	H3K4me2	PLEKHA6	Not significant
1915	0.123069	0.999428	Teff	Resting	H3K4me2	PPP1R15B	Not significant
1916	0.07967	0.999428	Teff	Resting	H3K4me2	PIK3C2B	Not significant
1917	-0.399916	0.892266	Teff	Resting	H3K4me2	MDM4	Not significant
1918	-0.0551757	0.999428	Teff	Resting	H3K4me2	MDM4	Not significant
1919	-0.0351988	0.999428	Teff	Resting	H3K4me2	LRRN2	Not significant
1920	-0.715147	0.546594	Teff	Resting	H3K4me2	LRRN2	Not significant
1921	-0.053226	0.999428	Teff	Resting	H3K4me2	RBBP5	Not significant
1922	2.16663	0.431121	Teff	Resting	H3K4me2	DSTYK	Not significant
1923	0.658633	0.999428	Teff	Resting	H3K4me2	DSTYK	Not significant
1924	0.0898383	0.999428	Teff	Resting	H3K4me2	DSTYK	Not significant
1925	-0.0637926	0.999428	Teff	Resting	H3K4me2	TMCC2	Not significant
1926	0.0772668	0.999428	Teff	Resting	H3K4me2	TMCC2	Not significant
1927	-0.282616	0.288868	Teff	Resting	H3K4me2	NUAK2	Not significant
1928	-0.57703	0.995005	Teff	Resting	H3K4me2	KLHDC8A	Not significant
1929	-0.225682	0.999428	Teff	Resting	H3K4me2	LEMD1	Not significant
1930	1.2394	0.312998	Teff	Resting	H3K4me2	LEMD1	Not significant
1931	0.0660391	0.999428	Teff	Resting	H3K4me2	BLACAT1	Not significant
1932	0.250757	0.999428	Teff	Resting	H3K4me2	CDK18	Not significant
1933	0.0268433	0.999428	Teff	Resting	H3K4me2	MFSD4A	Not significant
1934	-0.0293162	0.999428	Teff	Resting	H3K4me2	MFSD4A	Not significant
1935	0.0835657	0.999428	Teff	Resting	H3K4me2	ELK4	Not significant
1936	-0.141575	0.999428	Teff	Resting	H3K4me2	SLC45A3	Not significant
1937	-0.206326	0.999428	Teff	Resting	H3K4me2	NUCKS1	Not significant
1938	0.117203	0.999428	Teff	Resting	H3K4me2	RAB29	Not significant
1939	0.121067	0.999428	Teff	Resting	H3K4me2	SLC41A1	Not significant
1940	0.356517	0.358131	Teff	Resting	H3K4me2	SLC41A1	Not significant
1941	-0.222185	0.999428	Teff	Resting	H3K4me2	PM20D1	Not significant
1942	-0.0653484	0.999428	Teff	Resting	H3K4me2	SRGAP2	Not significant
1943	-0.345912	0.999428	Teff	Resting	H3K4me2	SRGAP2	Not significant
1944	-0.0257915	0.999428	Teff	Resting	H3K4me2	IKBKE	Not significant
1945	0.0171683	0.999428	Teff	Resting	H3K4me2	IKBKE	Not significant
1946	0.0465208	0.999428	Teff	Resting	H3K4me2	RASSF5	Not significant
1947	-0.0788577	0.999428	Teff	Resting	H3K4me2	RASSF5	Not significant
1948	-0.0657508	0.999428	Teff	Resting	H3K4me2	RASSF5	Not significant
1949	-0.27226	0.659924	Teff	Resting	H3K4me2	RASSF5	Not significant
1950	0.113327	0.999428	Teff	Resting	H3K4me2	EIF2D	Not significant
1951	0.250019	0.999428	Teff	Resting	H3K4me2	EIF2D	Not significant
1952	-0.207071	0.999428	Teff	Resting	H3K4me2	DYRK3	Not significant
1953	-0.014979	0.999428	Teff	Resting	H3K4me2	MAPKAPK2	Not significant
1954	-0.0464706	0.999428	Teff	Resting	H3K4me2	MAPKAPK2	Not significant
1955	0.765179	0.609887	Teff	Resting	H3K4me2	MAPKAPK2	Not significant
1956	0.0566572	0.999428	Teff	Resting	H3K4me2	MAPKAPK2	Not significant
1957	0.285818	0.999428	Teff	Resting	H3K4me2	IL19	Not significant
1958	0.0342503	0.999428	Teff	Resting	H3K4me2	IL19	Not significant
1959	0.582348	0.999428	Teff	Resting	H3K4me2	IL19	Not significant
1960	0.517221	0.998497	Teff	Resting	H3K4me2	IL19	Not significant
1961	-0.0988737	0.999428	Teff	Resting	H3K4me2	IL10	Not significant
1962	0.109052	0.999428	Teff	Resting	H3K4me2	IL19	Not significant
1963	0.0420456	0.999428	Teff	Resting	H3K4me2	IL24	Not significant
1964	0.293069	0.999428	Teff	Resting	H3K4me2	IL24	Not significant
1965	-0.290709	0.0922431	Teff	Resting	H3K4me2	FCMR	Not significant
1966	0.0928523	0.999428	Teff	Resting	H3K4me2	YOD1	Not significant
1967	0.379208	0.999428	Teff	Resting	H3K4me2	C4BPB	Not significant
1968	-0.207704	0.999428	Teff	Resting	H3K4me2	CD55	Not significant
1969	0.208496	0.999428	Teff	Resting	H3K4me2	CD55	Not significant
1970	0.00611102	0.999428	Teff	Resting	H3K4me2	CR2	Not significant
1971	-0.277141	0.999428	Teff	Resting	H3K4me2	CR1	Not significant
1972	-0.448056	0.999428	Teff	Resting	H3K4me2	CR1L	Not significant
1973	-0.0838245	0.999428	Teff	Resting	H3K4me2	CD46	Not significant
1974	-0.173721	0.999428	Teff	Resting	H3K4me2	CD34	Not significant
1975	0.0217388	0.999428	Teff	Resting	H3K4me2	CD34	Not significant
1976	-0.139169	0.999428	Teff	Resting	H3K4me2	CD34	Not significant
1977	0.553671	0.752179	Teff	Resting	H3K4me2	CD34	Not significant
1978	0.108162	0.999428	Teff	Resting	H3K4me2	CD34	Not significant
1979	0.681974	0.999428	Teff	Resting	H3K4me2	CD34	Not significant
1980	0.305291	0.999428	Teff	Resting	H3K4me2	CD34	Not significant
1981	-0.135427	0.999428	Teff	Resting	H3K4me2	CD34	Not significant
1982	-0.0714487	0.999428	Teff	Resting	H3K4me2	PLXNA2	Not significant
1983	-0.101598	0.999428	Teff	Resting	H3K4me2	CAMK1G	Not significant
1984	0.119617	0.999428	Teff	Resting	H3K4me2	G0S2	Not significant
1985	-0.417803	0.999428	Teff	Resting	H3K4me2	HSD11B1	Not significant
1986	0.087153	0.999428	Teff	Resting	H3K4me2	TRAF3IP3	Not significant
1987	0.101506	0.999428	Teff	Resting	H3K4me2	TRAF3IP3	Not significant
1988	-0.0998722	0.999428	Teff	Resting	H3K4me2	TRAF3IP3	Not significant
1989	0.186582	0.999428	Teff	Resting	H3K4me2	C1orf74	Not significant
1990	-0.211737	0.999428	Teff	Resting	H3K4me2	UTP25	Not significant
1991	-0.270973	0.999428	Teff	Resting	H3K4me2	SERTAD4	Not significant
1992	0.262228	0.999428	Teff	Resting	H3K4me2	SERTAD4	Not significant
1993	0.0552987	0.999428	Teff	Resting	H3K4me2	HHAT	Not significant
1994	0.0157174	0.999428	Teff	Resting	H3K4me2	HHAT	Not significant
1995	1.9146	0.0323991	Teff	Resting	H3K4me2	HHAT	Significant- No high confidence peak
1996	0.130018	0.999428	Teff	Resting	H3K4me2	AL590132.1	Not significant
1997	-0.167455	0.999428	Teff	Resting	H3K4me2	RCOR3	Not significant
1998	-0.0405767	0.999428	Teff	Resting	H3K4me2	TRAF5	Not significant
1999	-0.686766	0.114962	Teff	Resting	H3K4me2	TRAF5	Not significant
[truncated: 41,275 more rows]

## Sheet: Extended_8b_correlation_GEX_me3
id	log2FoldChange_H3K4me3	log2FoldChange_Transcript	stimulation	target	cell_type	sig_gene
44	-0.987493	-0.989559	Resting	H3K4me3	Teff	Down
64	-0.592309	-0.338529	Resting	H3K4me3	Teff	Down
159	-0.898094	-1.0396	Resting	H3K4me3	Teff	Down
174	-0.931613	-1.16781	Resting	H3K4me3	Teff	Down
391	2.94408	2.93166	Resting	H3K4me3	Teff	Up
392	1.46005	1.44275	Resting	H3K4me3	Teff	Up
412	0.442878	0.562648	Resting	H3K4me3	Teff	Up
444	-0.35743	-0.998475	Resting	H3K4me3	Teff	Down
612	-0.917164	-0.839712	Resting	H3K4me3	Teff	Down
613	-2.06328	-0.839712	Resting	H3K4me3	Teff	Down
673	-0.411526	-0.683137	Resting	H3K4me3	Teff	Down
810	-1.44858	-0.766868	Resting	H3K4me3	Teff	Down
900	1.47704	1.78394	Resting	H3K4me3	Teff	Up
963	0.762276	2.20844	Resting	H3K4me3	Teff	Up
1007	0.473739	0.940128	Resting	H3K4me3	Teff	Up
1010	0.492232	0.834673	Resting	H3K4me3	Teff	Up
1083	-1.234	-0.99108	Resting	H3K4me3	Teff	Down
1105	-0.691782	-0.730328	Resting	H3K4me3	Teff	Down
1305	-1.49463	-1.46582	Resting	H3K4me3	Teff	Down
1393	-0.748335	-0.301812	Resting	H3K4me3	Teff	Down
1443	-0.33342	-0.575261	Resting	H3K4me3	Teff	Down
1500	-1.23097	-1.73533	Resting	H3K4me3	Teff	Down
1565	-0.77203	-0.427234	Resting	H3K4me3	Teff	Down
1603	-0.449078	-0.383425	Resting	H3K4me3	Teff	Down
1634	-1.26511	-0.439532	Resting	H3K4me3	Teff	Down
1695	-0.923826	-0.945374	Resting	H3K4me3	Teff	Down
1706	-0.517516	-0.641799	Resting	H3K4me3	Teff	Down
1723	-0.798611	-0.61199	Resting	H3K4me3	Teff	Down
1741	-1.40333	-0.967989	Resting	H3K4me3	Teff	Down
1742	-0.878772	-0.967989	Resting	H3K4me3	Teff	Down
1749	-1.21776	-1.27373	Resting	H3K4me3	Teff	Down
1781	0.820604	1.42429	Resting	H3K4me3	Teff	Up
1808	-0.831728	-0.938483	Resting	H3K4me3	Teff	Down
1811	0.638603	0.532423	Resting	H3K4me3	Teff	Up
1836	1.1763	1.66643	Resting	H3K4me3	Teff	Up
1867	-0.696039	-1.73559	Resting	H3K4me3	Teff	Down
1961	0.46759	0.638894	Resting	H3K4me3	Teff	Up
2033	0.752014	0.602573	Resting	H3K4me3	Teff	Up
2149	-0.840996	-0.806462	Resting	H3K4me3	Teff	Down
2174	0.347054	0.484498	Resting	H3K4me3	Teff	Up
2245	-0.601432	-0.343398	Resting	H3K4me3	Teff	Down
2252	-0.373709	-0.481617	Resting	H3K4me3	Teff	Down
2301	0.873764	0.71644	Resting	H3K4me3	Teff	Up
2374	-0.467247	-0.912766	Resting	H3K4me3	Teff	Down
2489	0.878659	4.09222	Resting	H3K4me3	Teff	Up
2522	1.4252	1.66168	Resting	H3K4me3	Teff	Up
2524	-1.4616	-2.34976	Resting	H3K4me3	Teff	Down
2601	-0.591548	-0.468413	Resting	H3K4me3	Teff	Down
2635	-0.740736	-0.355557	Resting	H3K4me3	Teff	Down
2688	-0.494431	-0.369035	Resting	H3K4me3	Teff	Down
2850	-0.61151	-0.724896	Resting	H3K4me3	Teff	Down
2885	-0.687632	-0.469054	Resting	H3K4me3	Teff	Down
2895	0.816574	1.35998	Resting	H3K4me3	Teff	Up
2978	-0.383041	-0.56862	Resting	H3K4me3	Teff	Down
3015	-0.657193	-0.930115	Resting	H3K4me3	Teff	Down
3052	0.51522	0.836634	Resting	H3K4me3	Teff	Up
3057	-0.726412	-0.661794	Resting	H3K4me3	Teff	Down
3119	-0.676807	-0.399398	Resting	H3K4me3	Teff	Down
3120	-1.29583	-0.53058	Resting	H3K4me3	Teff	Down
3135	-0.481338	1.78659	Resting	H3K4me3	Teff	Up
3328	-0.589656	-0.302463	Resting	H3K4me3	Teff	Down
3389	-2.05227	-1.77199	Resting	H3K4me3	Teff	Down
3416	-0.658667	-0.360975	Resting	H3K4me3	Teff	Down
3420	0.640572	0.590172	Resting	H3K4me3	Teff	Up
3473	-0.958363	-1.41065	Resting	H3K4me3	Teff	Down
3618	-0.956992	-1.36464	Resting	H3K4me3	Teff	Down
3776	-0.622625	-0.82516	Resting	H3K4me3	Teff	Down
3808	-1.38855	-2.0227	Resting	H3K4me3	Teff	Down
3854	-0.54066	-0.477539	Resting	H3K4me3	Teff	Down
3894	-0.623962	-0.541808	Resting	H3K4me3	Teff	Down
3915	0.498989	1.06626	Resting	H3K4me3	Teff	Up
3975	0.759139	1.22927	Resting	H3K4me3	Teff	Up
4049	-1.02416	-0.620831	Resting	H3K4me3	Teff	Down
4095	0.848059	0.996333	Resting	H3K4me3	Teff	Up
4146	1.1176	-0.801221	Resting	H3K4me3	Teff	Down
4267	-1.09785	-2.37767	Resting	H3K4me3	Teff	Down
4300	-0.588556	-0.645352	Resting	H3K4me3	Teff	Down
4458	-0.466855	-0.806194	Resting	H3K4me3	Teff	Down
4525	-0.774187	-0.375026	Resting	H3K4me3	Teff	Down
4535	-0.771125	-0.709803	Resting	H3K4me3	Teff	Down
4554	-2.11828	-1.4081	Resting	H3K4me3	Teff	Down
4673	0.795311	1.88798	Resting	H3K4me3	Teff	Up
4674	1.32428	1.59782	Resting	H3K4me3	Teff	Up
4776	-0.331578	-1.11834	Resting	H3K4me3	Teff	Down
4832	1.20716	2.94534	Resting	H3K4me3	Teff	Up
4987	-1.0732	-0.783497	Resting	H3K4me3	Teff	Down
5030	-0.283219	-0.532923	Resting	H3K4me3	Teff	Down
5038	0.670979	0.471086	Resting	H3K4me3	Teff	Up
5183	-1.32248	-1.75232	Resting	H3K4me3	Teff	Down
5218	-1.27505	-1.06437	Resting	H3K4me3	Teff	Down
5273	-0.715902	-1.53233	Resting	H3K4me3	Teff	Down
5415	-0.410016	-0.434566	Resting	H3K4me3	Teff	Down
5470	-0.490182	-0.642887	Resting	H3K4me3	Teff	Down
5534	0.724164	0.847641	Resting	H3K4me3	Teff	Up
5672	-0.586488	-0.857577	Resting	H3K4me3	Teff	Down
5692	-0.426724	-0.439981	Resting	H3K4me3	Teff	Down
5849	-1.21079	-1.04284	Resting	H3K4me3	Teff	Down
5960	-0.463304	-0.787738	Resting	H3K4me3	Teff	Down
6007	0.529735	0.294918	Resting	H3K4me3	Teff	Up
6149	0.653371	1.08243	Resting	H3K4me3	Teff	Up
6161	0.730802	0.227372	Resting	H3K4me3	Teff	Up
6258	-0.955839	-0.885504	Resting	H3K4me3	Teff	Down
6307	-1.01263	-3.37408	Resting	H3K4me3	Teff	Down
6317	0.886239	1.72496	Resting	H3K4me3	Teff	Up
6378	-1.16741	-1.27334	Resting	H3K4me3	Teff	Down
6483	1.00482	2.37262	Resting	H3K4me3	Teff	Up
6499	0.673745	2.20394	Resting	H3K4me3	Teff	Up
6512	0.727003	2.8589	Resting	H3K4me3	Teff	Up
6602	-0.801102	-1.86948	Resting	H3K4me3	Teff	Down
6635	0.840429	1.19082	Resting	H3K4me3	Teff	Up
6638	-1.21422	-0.578217	Resting	H3K4me3	Teff	Down
6773	-0.361646	-0.497406	Resting	H3K4me3	Teff	Down
6785	-1.33181	-0.917054	Resting	H3K4me3	Teff	Down
6846	-0.646067	-2.18867	Resting	H3K4me3	Teff	Down
6849	0.715129	0.849597	Resting	H3K4me3	Teff	Up
6881	0.622319	0.488965	Resting	H3K4me3	Teff	Up
6892	-0.732662	-0.311348	Resting	H3K4me3	Teff	Down
6911	-0.46298	-0.359315	Resting	H3K4me3	Teff	Down
7010	-1.25958	-0.906985	Resting	H3K4me3	Teff	Down
7105	1.18988	0.691213	Resting	H3K4me3	Teff	Up
7112	0.760196	0.778062	Resting	H3K4me3	Teff	Up
7174	-0.462918	-0.473697	Resting	H3K4me3	Teff	Down
7375	0.816877	0.410407	Resting	H3K4me3	Teff	Up
7690	-0.432078	-0.42857	Resting	H3K4me3	Teff	Down
7742	-0.449333	-1.27723	Resting	H3K4me3	Teff	Down
7841	-0.797839	-0.961494	Resting	H3K4me3	Teff	Down
7842	-0.51602	-1.45127	Resting	H3K4me3	Teff	Down
7994	0.532979	1.09777	Resting	H3K4me3	Teff	Up
8027	-0.433722	-0.405506	Resting	H3K4me3	Teff	Down
8093	0.387313	0.837586	Resting	H3K4me3	Teff	Up
8113	-0.743319	-2.5148	Resting	H3K4me3	Teff	Down
8114	-0.668908	-2.5148	Resting	H3K4me3	Teff	Down
8185	0.63543	2.75067	Resting	H3K4me3	Teff	Up
8228	-1.01664	-1.33422	Resting	H3K4me3	Teff	Down
8280	1.02586	0.841443	Resting	H3K4me3	Teff	Up
8307	-0.498091	-0.515349	Resting	H3K4me3	Teff	Down
8388	-1.01652	-0.493124	Resting	H3K4me3	Teff	Down
8426	-0.729591	-1.15384	Resting	H3K4me3	Teff	Down
8467	-0.216805	-0.724946	Resting	H3K4me3	Teff	Down
8708	-0.481557	-0.859753	Resting	H3K4me3	Teff	Down
7	-1.44797	-0.920366	Stim	H3K4me3	Teff	Down
8	-0.720678	-1.21608	Stim	H3K4me3	Teff	Down
54	0.841107	0.312662	Stim	H3K4me3	Teff	Up
70	0.532171	1.15229	Stim	H3K4me3	Teff	Up
107	-0.74308	-0.693143	Stim	H3K4me3	Teff	Down
145	-1.24728	-0.317695	Stim	H3K4me3	Teff	Down
159	-1.01663	-0.326931	Stim	H3K4me3	Teff	Down
256	0.808273	0.195366	Stim	H3K4me3	Teff	Up
270	-1.23163	-1.17555	Stim	H3K4me3	Teff	Down
301	-1.55601	-1.72442	Stim	H3K4me3	Teff	Down
323	0.6024	1.09071	Stim	H3K4me3	Teff	Up
324	1.07767	1.09071	Stim	H3K4me3	Teff	Up
360	0.573188	0.943796	Stim	H3K4me3	Teff	Up
370	0.692004	0.988894	Stim	H3K4me3	Teff	Up
394	0.874202	1.073	Stim	H3K4me3	Teff	Up
407	0.401355	0.699866	Stim	H3K4me3	Teff	Up
411	0.870209	1.40077	Stim	H3K4me3	Teff	Up
412	1.00538	1.1845	Stim	H3K4me3	Teff	Up
414	0.525597	1.29777	Stim	H3K4me3	Teff	Up
470	-0.493168	-1.66219	Stim	H3K4me3	Teff	Down
473	-0.921299	-0.944357	Stim	H3K4me3	Teff	Down
479	-0.681624	1.86305	Stim	H3K4me3	Teff	Up
503	-0.544855	-1.08522	Stim	H3K4me3	Teff	Down
504	-1.14808	-1.08522	Stim	H3K4me3	Teff	Down
507	0.743743	1.00863	Stim	H3K4me3	Teff	Up
509	-0.568114	-0.978428	Stim	H3K4me3	Teff	Down
612	-0.465445	-0.768434	Stim	H3K4me3	Teff	Down
649	-0.530775	-0.911895	Stim	H3K4me3	Teff	Down
673	-0.333085	-0.354443	Stim	H3K4me3	Teff	Down
675	1.26693	2.24742	Stim	H3K4me3	Teff	Up
749	-0.751458	-0.888824	Stim	H3K4me3	Teff	Down
759	-0.425157	-0.409801	Stim	H3K4me3	Teff	Down
761	1.17223	0.939724	Stim	H3K4me3	Teff	Up
767	0.531682	0.542597	Stim	H3K4me3	Teff	Up
773	-0.678856	-0.438206	Stim	H3K4me3	Teff	Down
810	-1.18626	-0.833766	Stim	H3K4me3	Teff	Down
815	-0.475395	0.249078	Stim	H3K4me3	Teff	Up
816	0.639562	0.249078	Stim	H3K4me3	Teff	Up
835	1.01035	0.915089	Stim	H3K4me3	Teff	Up
899	0.650924	0.541357	Stim	H3K4me3	Teff	Up
900	1.30686	1.14135	Stim	H3K4me3	Teff	Up
903	-0.676853	-0.729717	Stim	H3K4me3	Teff	Down
952	0.408024	0.718794	Stim	H3K4me3	Teff	Up
961	-0.494275	-1.15205	Stim	H3K4me3	Teff	Down
963	1.18569	2.40528	Stim	H3K4me3	Teff	Up
981	0.729701	0.926563	Stim	H3K4me3	Teff	Up
1010	0.903398	1.15999	Stim	H3K4me3	Teff	Up
1041	-0.923393	-0.733553	Stim	H3K4me3	Teff	Down
1044	0.634272	0.884839	Stim	H3K4me3	Teff	Up
1051	0.912516	0.488616	Stim	H3K4me3	Teff	Up
1054	-0.643082	-0.388764	Stim	H3K4me3	Teff	Down
1057	-0.95729	-2.05484	Stim	H3K4me3	Teff	Down
1060	0.467278	0.448725	Stim	H3K4me3	Teff	Up
1087	-0.291236	-1.06397	Stim	H3K4me3	Teff	Down
1226	-0.393378	-1.19715	Stim	H3K4me3	Teff	Down
1261	-0.739092	-1.2528	Stim	H3K4me3	Teff	Down
1332	0.630819	0.90183	Stim	H3K4me3	Teff	Up
1334	0.935884	1.28423	Stim	H3K4me3	Teff	Up
1347	-1.09622	-1.05218	Stim	H3K4me3	Teff	Down
1348	-1.3559	-1.05218	Stim	H3K4me3	Teff	Down
1360	0.875204	1.72383	Stim	H3K4me3	Teff	Up
1381	1.17564	1.60194	Stim	H3K4me3	Teff	Up
1390	-0.601531	-1.4365	Stim	H3K4me3	Teff	Down
1438	0.538637	1.1573	Stim	H3K4me3	Teff	Up
1443	-0.493067	-0.80751	Stim	H3K4me3	Teff	Down
1444	-1.32238	-0.403092	Stim	H3K4me3	Teff	Down
1451	0.347911	0.799222	Stim	H3K4me3	Teff	Up
1603	-0.417939	-0.72508	Stim	H3K4me3	Teff	Down
1636	-0.459417	-0.825229	Stim	H3K4me3	Teff	Down
1639	0.71458	0.777119	Stim	H3K4me3	Teff	Up
1657	0.719578	0.533078	Stim	H3K4me3	Teff	Up
1659	-0.400447	-0.322483	Stim	H3K4me3	Teff	Down
1663	1.10974	0.894986	Stim	H3K4me3	Teff	Up
1671	0.363901	1.34471	Stim	H3K4me3	Teff	Up
1673	-0.529972	-1.1823	Stim	H3K4me3	Teff	Down
1690	0.589819	1.11351	Stim	H3K4me3	Teff	Up
1695	-0.479192	-0.600849	Stim	H3K4me3	Teff	Down
1696	-0.639157	-0.986888	Stim	H3K4me3	Teff	Down
1742	-0.682793	-0.704423	Stim	H3K4me3	Teff	Down
1749	-0.610283	-0.677555	Stim	H3K4me3	Teff	Down
1809	1.96849	1.74202	Stim	H3K4me3	Teff	Up
1811	0.955951	1.23277	Stim	H3K4me3	Teff	Up
1816	-0.345591	-0.970943	Stim	H3K4me3	Teff	Down
1836	0.946244	0.438524	Stim	H3K4me3	Teff	Up
1837	1.21802	0.438524	Stim	H3K4me3	Teff	Up
1842	0.323881	0.492323	Stim	H3K4me3	Teff	Up
1846	0.838524	0.528783	Stim	H3K4me3	Teff	Up
1878	-0.524661	-0.605579	Stim	H3K4me3	Teff	Down
1879	-1.70301	-1.23187	Stim	H3K4me3	Teff	Down
1880	-0.866753	-1.23187	Stim	H3K4me3	Teff	Down
1891	-0.543876	-1.68857	Stim	H3K4me3	Teff	Down
1915	0.496352	0.477605	Stim	H3K4me3	Teff	Up
1947	0.451344	0.714946	Stim	H3K4me3	Teff	Up
1955	0.546604	0.561425	Stim	H3K4me3	Teff	Up
2031	0.81866	0.587026	Stim	H3K4me3	Teff	Up
2033	0.430396	-0.682366	Stim	H3K4me3	Teff	Down
2050	0.387936	1.32052	Stim	H3K4me3	Teff	Up
2051	0.51349	0.997126	Stim	H3K4me3	Teff	Up
2088	0.672162	0.614248	Stim	H3K4me3	Teff	Up
2117	-0.618238	-1.15263	Stim	H3K4me3	Teff	Down
2161	0.505576	-1.51272	Stim	H3K4me3	Teff	Down
2174	0.898662	0.976375	Stim	H3K4me3	Teff	Up
2237	0.605511	0.671522	Stim	H3K4me3	Teff	Up
2249	-1.3017	-2.34787	Stim	H3K4me3	Teff	Down
2256	0.894134	1.3445	Stim	H3K4me3	Teff	Up
2264	0.4875	0.689993	Stim	H3K4me3	Teff	Up
2278	-0.872705	-1.63153	Stim	H3K4me3	Teff	Down
2281	0.425994	0.574597	Stim	H3K4me3	Teff	Up
2301	1.05502	1.4377	Stim	H3K4me3	Teff	Up
2330	0.73134	0.692335	Stim	H3K4me3	Teff	Up
2363	0.938849	0.894436	Stim	H3K4me3	Teff	Up
2393	-1.05653	-0.408406	Stim	H3K4me3	Teff	Down
2394	-0.929082	-0.408406	Stim	H3K4me3	Teff	Down
2395	-1.19672	-0.408406	Stim	H3K4me3	Teff	Down
2396	-1.14971	-0.408406	Stim	H3K4me3	Teff	Down
2397	-0.835216	-0.408406	Stim	H3K4me3	Teff	Down
2433	0.36429	0.633472	Stim	H3K4me3	Teff	Up
2472	0.611983	0.504902	Stim	H3K4me3	Teff	Up
2478	0.732619	0.774463	Stim	H3K4me3	Teff	Up
2489	1.26551	2.5415	Stim	H3K4me3	Teff	Up
2490	0.327357	0.646886	Stim	H3K4me3	Teff	Up
2522	0.982763	1.32345	Stim	H3K4me3	Teff	Up
2537	-0.275848	-0.446491	Stim	H3K4me3	Teff	Down
2538	0.700949	1.08163	Stim	H3K4me3	Teff	Up
2605	-0.481764	-2.81572	Stim	H3K4me3	Teff	Down
2611	-1.46865	-1.17267	Stim	H3K4me3	Teff	Down
2688	-0.404816	-0.515556	Stim	H3K4me3	Teff	Down
2763	0.71366	0.593091	Stim	H3K4me3	Teff	Up
2787	-0.547169	-2.80948	Stim	H3K4me3	Teff	Down
2835	-0.388822	-0.411522	Stim	H3K4me3	Teff	Down
2885	-0.917307	-0.842094	Stim	H3K4me3	Teff	Down
2895	0.496365	0.958348	Stim	H3K4me3	Teff	Up
2910	1.05651	0.575872	Stim	H3K4me3	Teff	Up
2911	0.675904	1.45749	Stim	H3K4me3	Teff	Up
3052	0.451404	0.81662	Stim	H3K4me3	Teff	Up
3120	-1.04311	-0.615121	Stim	H3K4me3	Teff	Down
3248	-1.02377	-1.15128	Stim	H3K4me3	Teff	Down
3334	1.18047	1.64494	Stim	H3K4me3	Teff	Up
3339	-0.527344	-0.481315	Stim	H3K4me3	Teff	Down
3381	-0.655589	-0.810417	Stim	H3K4me3	Teff	Down
3555	0.859842	1.18709	Stim	H3K4me3	Teff	Up
3568	-1.29749	-1.11326	Stim	H3K4me3	Teff	Down
3658	-0.3267	-0.718584	Stim	H3K4me3	Teff	Down
3671	-0.538231	-0.513831	Stim	H3K4me3	Teff	Down
3716	-0.776159	-0.876214	Stim	H3K4me3	Teff	Down
3738	-0.216876	1.33567	Stim	H3K4me3	Teff	Up
3776	-0.529971	-0.750265	Stim	H3K4me3	Teff	Down
3854	-0.325121	-0.513781	Stim	H3K4me3	Teff	Down
3863	1.11598	1.464	Stim	H3K4me3	Teff	Up
3900	-1.0756	-0.587608	Stim	H3K4me3	Teff	Down
3902	1.77552	2.48654	Stim	H3K4me3	Teff	Up
3915	0.390011	1.00774	Stim	H3K4me3	Teff	Up
3957	0.638184	1.14045	Stim	H3K4me3	Teff	Up
4002	0.430115	1.04591	Stim	H3K4me3	Teff	Up
4010	-1.32845	-0.804781	Stim	H3K4me3	Teff	Down
4011	-1.08218	-0.804781	Stim	H3K4me3	Teff	Down
4012	-0.338507	-0.804781	Stim	H3K4me3	Teff	Down
4052	0.41798	0.612677	Stim	H3K4me3	Teff	Up
4087	0.448907	0.838166	Stim	H3K4me3	Teff	Up
4139	-0.470472	-0.322921	Stim	H3K4me3	Teff	Down
4224	-0.269018	-0.265294	Stim	H3K4me3	Teff	Down
4280	0.510874	0.487048	Stim	H3K4me3	Teff	Up
4295	-0.351556	-0.503933	Stim	H3K4me3	Teff	Down
4296	-0.423631	-0.503933	Stim	H3K4me3	Teff	Down
4317	-0.634674	-1.1155	Stim	H3K4me3	Teff	Down
4472	0.355073	0.825178	Stim	H3K4me3	Teff	Up
4478	-1.07587	-1.306	Stim	H3K4me3	Teff	Down
4514	-1.41488	-0.950053	Stim	H3K4me3	Teff	Down
4525	-0.764698	-0.544006	Stim	H3K4me3	Teff	Down
4546	-0.473744	-0.343892	Stim	H3K4me3	Teff	Down
4677	-0.590643	-2.26793	Stim	H3K4me3	Teff	Down
4701	-1.7038	-3.21991	Stim	H3K4me3	Teff	Down
4737	-0.40663	-1.06177	Stim	H3K4me3	Teff	Down
4752	0.845413	1.71029	Stim	H3K4me3	Teff	Up
4772	0.367915	0.296087	Stim	H3K4me3	Teff	Up
4776	-0.705729	-0.852098	Stim	H3K4me3	Teff	Down
4783	-1.77769	-2.90491	Stim	H3K4me3	Teff	Down
4826	0.637475	1.0858	Stim	H3K4me3	Teff	Up
4827	0.500029	1.0858	Stim	H3K4me3	Teff	Up
4832	1.01428	2.81518	Stim	H3K4me3	Teff	Up
4838	0.473915	0.766712	Stim	H3K4me3	Teff	Up
4925	-0.448714	-0.729506	Stim	H3K4me3	Teff	Down
4948	0.424289	0.77619	Stim	H3K4me3	Teff	Up
4949	0.809955	1.34123	Stim	H3K4me3	Teff	Up
4955	0.66627	0.445583	Stim	H3K4me3	Teff	Up
5012	0.743462	0.582376	Stim	H3K4me3	Teff	Up
5029	0.684049	0.717097	Stim	H3K4me3	Teff	Up
5030	-0.599785	-1.14637	Stim	H3K4me3	Teff	Down
5031	0.781008	1.20439	Stim	H3K4me3	Teff	Up
5037	0.474064	1.41142	Stim	H3K4me3	Teff	Up
5091	0.459171	0.863163	Stim	H3K4me3	Teff	Up
5117	0.555002	0.33834	Stim	H3K4me3	Teff	Up
5125	-0.347502	-0.5378	Stim	H3K4me3	Teff	Down
5142	-0.383589	-0.437777	Stim	H3K4me3	Teff	Down
5144	-0.360205	-0.370412	Stim	H3K4me3	Teff	Down
5149	-0.669833	-1.46193	Stim	H3K4me3	Teff	Down
5191	0.485968	0.700094	Stim	H3K4me3	Teff	Up
5266	-0.748625	-1.67336	Stim	H3K4me3	Teff	Down
5311	0.476105	1.10753	Stim	H3K4me3	Teff	Up
5371	-0.680887	-0.672842	Stim	H3K4me3	Teff	Down
5415	-0.649012	-0.504745	Stim	H3K4me3	Teff	Down
5428	-0.353235	-0.841275	Stim	H3K4me3	Teff	Down
5448	0.827051	0.782261	Stim	H3K4me3	Teff	Up
5484	0.522889	0.934617	Stim	H3K4me3	Teff	Up
5485	0.551425	0.70017	Stim	H3K4me3	Teff	Up
5488	0.437716	0.866387	Stim	H3K4me3	Teff	Up
5565	0.624908	0.405211	Stim	H3K4me3	Teff	Up
5614	-0.650886	-0.943738	Stim	H3K4me3	Teff	Down
5645	0.503082	0.863437	Stim	H3K4me3	Teff	Up
5669	-0.9172	-1.08839	Stim	H3K4me3	Teff	Down
5671	-0.853613	-0.625044	Stim	H3K4me3	Teff	Down
5693	-0.433765	-0.542149	Stim	H3K4me3	Teff	Down
5741	-0.711694	-0.85667	Stim	H3K4me3	Teff	Down
5780	-0.295754	-0.877523	Stim	H3K4me3	Teff	Down
5789	-0.874475	-0.67709	Stim	H3K4me3	Teff	Down
5794	-0.96812	-2.0591	Stim	H3K4me3	Teff	Down
5828	-0.753593	-1.08149	Stim	H3K4me3	Teff	Down
5849	-0.946799	-0.954027	Stim	H3K4me3	Teff	Down
5855	1.41791	1.39178	Stim	H3K4me3	Teff	Up
5856	1.61633	1.39178	Stim	H3K4me3	Teff	Up
5857	0.424909	0.522847	Stim	H3K4me3	Teff	Up
5947	-0.825316	-1.70897	Stim	H3K4me3	Teff	Down
5948	-0.67066	-0.545883	Stim	H3K4me3	Teff	Down
5949	-0.474914	-0.545883	Stim	H3K4me3	Teff	Down
5998	0.41066	1.06955	Stim	H3K4me3	Teff	Up
6005	0.536772	0.929418	Stim	H3K4me3	Teff	Up
6007	0.865874	0.929418	Stim	H3K4me3	Teff	Up
6009	-0.440699	-0.575986	Stim	H3K4me3	Teff	Down
6019	0.662549	0.848488	Stim	H3K4me3	Teff	Up
6022	-1.47208	-2.0756	Stim	H3K4me3	Teff	Down
6023	0.943847	-2.0756	Stim	H3K4me3	Teff	Down
6046	-1.59057	-1.61219	Stim	H3K4me3	Teff	Down
6134	-0.568604	-0.77728	Stim	H3K4me3	Teff	Down
6147	1.18087	2.03094	Stim	H3K4me3	Teff	Up
6161	0.918838	0.451339	Stim	H3K4me3	Teff	Up
6245	-0.815525	-0.875677	Stim	H3K4me3	Teff	Down
6317	0.712248	1.69249	Stim	H3K4me3	Teff	Up
6338	-0.322494	-1.18931	Stim	H3K4me3	Teff	Down
6340	0.830058	1.09538	Stim	H3K4me3	Teff	Up
6343	0.992939	0.806459	Stim	H3K4me3	Teff	Up
6378	-1.04197	-1.32923	Stim	H3K4me3	Teff	Down
6407	1.47557	1.77765	Stim	H3K4me3	Teff	Up
6408	1.25096	2.63733	Stim	H3K4me3	Teff	Up
6409	0.689128	2.63733	Stim	H3K4me3	Teff	Up
6416	0.59297	0.716731	Stim	H3K4me3	Teff	Up
6512	0.86321	1.51546	Stim	H3K4me3	Teff	Up
6531	0.35082	0.978075	Stim	H3K4me3	Teff	Up
6619	0.738208	2.27353	Stim	H3K4me3	Teff	Up
6620	0.645299	2.27353	Stim	H3K4me3	Teff	Up
6621	0.509248	2.27353	Stim	H3K4me3	Teff	Up
6622	0.806609	2.27353	Stim	H3K4me3	Teff	Up
6623	0.289126	2.27353	Stim	H3K4me3	Teff	Up
6635	1.137	0.936698	Stim	H3K4me3	Teff	Up
6638	-1.07966	-0.495716	Stim	H3K4me3	Teff	Down
6647	-0.289838	-0.945043	Stim	H3K4me3	Teff	Down
6687	0.985338	0.828464	Stim	H3K4me3	Teff	Up
6716	1.38971	3.71417	Stim	H3K4me3	Teff	Up
6717	0.457652	0.826085	Stim	H3K4me3	Teff	Up
6776	-2.70784	-2.04455	Stim	H3K4me3	Teff	Down
6785	-1.47816	-1.1856	Stim	H3K4me3	Teff	Down
6846	-0.846992	-2.09326	Stim	H3K4me3	Teff	Down
6849	0.448003	1.01986	Stim	H3K4me3	Teff	Up
6869	-0.425369	-0.354314	Stim	H3K4me3	Teff	Down
6871	-0.34622	-0.62384	Stim	H3K4me3	Teff	Down
6873	0.764252	1.16543	Stim	H3K4me3	Teff	Up
6911	-0.441671	-0.338735	Stim	H3K4me3	Teff	Down
6978	1.94201	1.98948	Stim	H3K4me3	Teff	Up
6986	0.711461	0.921891	Stim	H3K4me3	Teff	Up
6995	-1.51642	0.500391	Stim	H3K4me3	Teff	Up
7009	-0.546826	0.802165	Stim	H3K4me3	Teff	Up
7011	1.59736	0.802165	Stim	H3K4me3	Teff	Up
7057	0.656243	0.775263	Stim	H3K4me3	Teff	Up
7105	0.730487	0.640368	Stim	H3K4me3	Teff	Up
7112	0.57692	0.770546	Stim	H3K4me3	Teff	Up
7175	-0.360441	-0.750618	Stim	H3K4me3	Teff	Down
7206	1.07074	1.51158	Stim	H3K4me3	Teff	Up
7260	0.589719	0.547274	Stim	H3K4me3	Teff	Up
7283	-0.557592	-0.476959	Stim	H3K4me3	Teff	Down
7326	0.819388	0.293947	Stim	H3K4me3	Teff	Up
7335	0.954695	0.355171	Stim	H3K4me3	Teff	Up
7342	0.459224	0.770048	Stim	H3K4me3	Teff	Up
7344	0.436247	1.41541	Stim	H3K4me3	Teff	Up
7345	0.846467	1.47439	Stim	H3K4me3	Teff	Up
7357	0.393149	0.643369	Stim	H3K4me3	Teff	Up
7359	-0.632649	-1.07838	Stim	H3K4me3	Teff	Down
7375	1.06277	0.742543	Stim	H3K4me3	Teff	Up
7383	-0.661997	-1.21574	Stim	H3K4me3	Teff	Down
7394	1.42149	0.987747	Stim	H3K4me3	Teff	Up
7398	1.60267	1.89781	Stim	H3K4me3	Teff	Up
7426	0.697954	1.3047	Stim	H3K4me3	Teff	Up
7558	-0.467807	-0.739877	Stim	H3K4me3	Teff	Down
7562	-3.37949	-3.1732	Stim	H3K4me3	Teff	Down
7565	-0.301588	-0.491629	Stim	H3K4me3	Teff	Down
7733	1.34117	1.42822	Stim	H3K4me3	Teff	Up
7802	-0.533875	-0.870448	Stim	H3K4me3	Teff	Down
7841	-0.616162	-0.840751	Stim	H3K4me3	Teff	Down
7842	-0.481668	-1.1576	Stim	H3K4me3	Teff	Down
7843	-0.683997	-1.28874	Stim	H3K4me3	Teff	Down
7905	-0.801181	-1.65092	Stim	H3K4me3	Teff	Down
7914	1.96107	1.17995	Stim	H3K4me3	Teff	Up
7915	1.44861	1.28096	Stim	H3K4me3	Teff	Up
7923	0.748954	0.486202	Stim	H3K4me3	Teff	Up
7935	0.534058	1.32307	Stim	H3K4me3	Teff	Up
7936	-0.504593	-2.03901	Stim	H3K4me3	Teff	Down
7994	0.758972	0.750732	Stim	H3K4me3	Teff	Up
8006	0.450042	1.29055	Stim	H3K4me3	Teff	Up
8022	0.712876	0.588399	Stim	H3K4me3	Teff	Up
8037	0.763493	1.29976	Stim	H3K4me3	Teff	Up
8064	-0.327917	-1.03439	Stim	H3K4me3	Teff	Down
8084	0.639397	0.998002	Stim	H3K4me3	Teff	Up
8093	0.98962	2.0549	Stim	H3K4me3	Teff	Up
8113	-0.316741	-1.63302	Stim	H3K4me3	Teff	Down
8114	-0.477047	-1.63302	Stim	H3K4me3	Teff	Down
8115	-0.649873	-1.63302	Stim	H3K4me3	Teff	Down
8121	-0.485454	-0.593571	Stim	H3K4me3	Teff	Down
8122	-0.533816	-0.593571	Stim	H3K4me3	Teff	Down
8184	0.295219	0.420353	Stim	H3K4me3	Teff	Up
8185	0.399895	0.864272	Stim	H3K4me3	Teff	Up
8193	0.374364	0.783854	Stim	H3K4me3	Teff	Up
8195	1.00135	1.57774	Stim	H3K4me3	Teff	Up
8209	0.526168	0.423967	Stim	H3K4me3	Teff	Up
8271	-1.03704	-0.99086	Stim	H3K4me3	Teff	Down
8280	2.39595	1.9673	Stim	H3K4me3	Teff	Up
8310	-0.33806	-0.842409	Stim	H3K4me3	Teff	Down
8388	-0.344908	-0.556119	Stim	H3K4me3	Teff	Down
8426	-0.616663	-0.62697	Stim	H3K4me3	Teff	Down
8510	-0.756723	-0.895354	Stim	H3K4me3	Teff	Down
8565	-0.88125	-0.365572	Stim	H3K4me3	Teff	Down
8596	-0.42122	-0.911665	Stim	H3K4me3	Teff	Down
8708	-0.478467	-0.646083	Stim	H3K4me3	Teff	Down

## Sheet: Extended_8c_MED12_GEX_chip
gene_id	log2FoldChange	padj	cell_type	stimulation	gene_name	category
ENSG00000225972.1	-1.14829	0.528947	Teff	Resting	MTND1P23	Not significant
ENSG00000225630.1	-0.621973	0.324921	Teff	Resting	MTND2P28	Not significant
ENSG00000237973.1	0.0600033	0.978585	Teff	Resting	MTCO1P12	Not significant
ENSG00000229344.1	-0.45056	0.854165	Teff	Resting	MTCO2P12	Not significant
ENSG00000248527.1	-0.438124	0.0601444	Teff	Resting	MTATP6P1	Not significant
ENSG00000230092.7	-0.0718593	0.927031	Teff	Resting	ENSG00000230092	Not significant
ENSG00000225880.6	-0.0683292	0.957303	Teff	Resting	LINC00115	Not significant
ENSG00000228794.12	-0.493401	0.544983	Teff	Resting	LINC01128	Not significant
ENSG00000188976.11	0.137987	0.919987	Teff	Resting	NOC2L	Not significant
ENSG00000187961.15	-0.334478	0.855773	Teff	Resting	KLHL17	Not significant
ENSG00000187583.11	0.275869	0.853857	Teff	Resting	PLEKHN1	Not significant
ENSG00000187608.10	0.388311	0.317457	Teff	Resting	ISG15	Not significant
ENSG00000217801.12	0.720805	0.324655	Teff	Resting	ENSG00000217801	Not significant
ENSG00000131591.18	0.408546	0.821913	Teff	Resting	C1orf159	Not significant
ENSG00000186891.14	0.0565581	0.952586	Teff	Resting	TNFRSF18	Not significant
ENSG00000186827.12	0.635034	0.390847	Teff	Resting	TNFRSF4	Not significant
ENSG00000078808.20	0.139577	0.643764	Teff	Resting	SDF4	Not significant
ENSG00000176022.7	0.107544	0.849663	Teff	Resting	B3GALT6	Not significant
ENSG00000160087.21	-0.145435	0.662952	Teff	Resting	UBE2J2	Not significant
ENSG00000131584.19	-1.65964	0.390247	Teff	Resting	ACAP3	Not significant
ENSG00000169972.12	-1.89179	0.306962	Teff	Resting	PUSL1	Not significant
ENSG00000127054.22	-0.314107	0.692476	Teff	Resting	INTS11	Not significant
ENSG00000224051.7	-0.638146	0.475912	Teff	Resting	CPTP	Not significant
ENSG00000107404.21	-0.613475	0.320611	Teff	Resting	DVL1	Not significant
ENSG00000175756.14	-0.197951	0.661017	Teff	Resting	AURKAIP1	Not significant
ENSG00000221978.13	-0.225433	0.325473	Teff	Resting	CCNL2	Not significant
ENSG00000224870.9	-0.0128717	0.989977	Teff	Resting	MRPL20-AS1	Not significant
ENSG00000242485.6	-0.0697891	0.840043	Teff	Resting	MRPL20	Not significant
ENSG00000160072.20	-0.758543	0.587593	Teff	Resting	ATAD3B	Not significant
ENSG00000197785.14	-1.37573	0.0260237	Teff	Resting	ATAD3A	Significant- No high confidence peak
ENSG00000160075.12	-0.192961	0.625499	Teff	Resting	SSU72	Not significant
ENSG00000215014.5	-0.650312	0.664729	Teff	Resting	ENSG00000215014	Not significant
ENSG00000272106.1	-0.00853595	0.996277	Teff	Resting	ENSG00000272106	Not significant
ENSG00000197530.13	0.170415	0.934836	Teff	Resting	MIB2	Not significant
ENSG00000248333.9	-0.353354	0.255404	Teff	Resting	CDK11B	Not significant
ENSG00000189339.12	-0.161578	0.726349	Teff	Resting	SLC35E2B	Not significant
ENSG00000268575.1	1.14095	0.423591	Teff	Resting	ENSG00000268575	Not significant
ENSG00000215790.8	-0.0638442	0.95664	Teff	Resting	SLC35E2A	Not significant
ENSG00000008130.15	0.301093	0.830831	Teff	Resting	NADK	Not significant
ENSG00000078369.18	0.162222	0.254487	Teff	Resting	GNB1	Not significant
ENSG00000067606.17	-1.11289	0.46982	Teff	Resting	PRKCZ	Not significant
ENSG00000162585.17	0.381398	0.705569	Teff	Resting	FAAP20	Not significant
ENSG00000157933.10	-0.219144	0.483147	Teff	Resting	SKI	Not significant
ENSG00000157916.20	-0.345689	0.224168	Teff	Resting	RER1	Not significant
ENSG00000157911.11	0.033697	0.981342	Teff	Resting	PEX10	Not significant
ENSG00000149527.18	-1.07689	0.364675	Teff	Resting	PLCH2	Not significant
ENSG00000157881.16	-0.0946014	0.951234	Teff	Resting	PANK4	Not significant
ENSG00000272449.3	-0.951318	0.170969	Teff	Resting	ENSG00000272449	Not significant
ENSG00000238164.6	-0.0281948	0.986965	Teff	Resting	TNFRSF14-AS1	Not significant
ENSG00000157873.18	-0.106957	0.724574	Teff	Resting	TNFRSF14	Not significant
ENSG00000228037.1	-0.081167	0.97714	Teff	Resting	ENSG00000228037	Not significant
ENSG00000157870.17	-0.378847	0.568136	Teff	Resting	PRXL2B	Not significant
ENSG00000215912.13	1.0018	0.523627	Teff	Resting	TTC34	Not significant
ENSG00000162591.17	-0.903984	0.242156	Teff	Resting	MEGF6	Not significant
ENSG00000158109.15	-0.0308012	0.955931	Teff	Resting	TPRG1L	Not significant
ENSG00000116213.16	-0.317708	0.672486	Teff	Resting	WRAP73	Not significant
ENSG00000078900.15	-0.0921115	0.976917	Teff	Resting	TP73	Not significant
ENSG00000227372.12	0.752384	0.295059	Teff	Resting	TP73-AS1	Not significant
ENSG00000130764.10	-0.155743	0.550306	Teff	Resting	LRRC47	Not significant
ENSG00000116198.14	0.0224484	0.954553	Teff	Resting	CEP104	Not significant
ENSG00000169598.17	-0.30861	0.68754	Teff	Resting	DFFB	Not significant
ENSG00000198912.12	-0.321798	0.50221	Teff	Resting	C1orf174	Not significant
ENSG00000131697.18	-0.222469	0.875228	Teff	Resting	NPHP4	Not significant
ENSG00000069424.16	0.114004	0.750065	Teff	Resting	KCNAB2	Not significant
ENSG00000116251.11	-0.628779	4.85042e-09	Teff	Resting	RPL22	Significant- No high confidence peak
ENSG00000158286.13	0.547319	0.746764	Teff	Resting	RNF207	Not significant
ENSG00000116237.16	-0.00244459	0.996675	Teff	Resting	ICMT	Not significant
ENSG00000097021.20	0.163998	0.823115	Teff	Resting	ACOT7	Not significant
ENSG00000215788.11	-0.989559	0.00155528	Teff	Resting	TNFRSF25	Significant- No high confidence peak
ENSG00000162408.11	-0.667115	1.80682e-05	Teff	Resting	NOL9	Significant- MED12 bound
ENSG00000204859.13	0.284059	0.892109	Teff	Resting	ZBTB48	Not significant
ENSG00000162413.17	0.0605743	0.899972	Teff	Resting	KLHL21	Not significant
ENSG00000116273.6	0.208364	0.632003	Teff	Resting	PHF13	Not significant
ENSG00000041988.16	0.0894882	0.917813	Teff	Resting	THAP3	Not significant
ENSG00000007923.17	-0.368214	0.634939	Teff	Resting	DNAJC11	Not significant
ENSG00000171735.20	-0.657752	0.0878329	Teff	Resting	CAMTA1	Not significant
ENSG00000049245.13	0.020741	0.977691	Teff	Resting	VAMP3	Not significant
ENSG00000049246.15	0.40313	0.726626	Teff	Resting	PER3	Not significant
ENSG00000049247.14	-0.19314	0.880953	Teff	Resting	UTS2	Not significant
ENSG00000049249.10	0.141477	0.922822	Teff	Resting	TNFRSF9	Not significant
ENSG00000116288.13	-0.0468764	0.851838	Teff	Resting	PARK7	Not significant
ENSG00000142599.19	0.400602	0.00178668	Teff	Resting	RERE	Significant- No high confidence peak
ENSG00000074800.16	0.204631	0.105446	Teff	Resting	ENO1	Not significant
ENSG00000230679.1	0.697074	0.719909	Teff	Resting	ENO1-AS1	Not significant
ENSG00000180758.12	1.50889	0.0822359	Teff	Resting	GPR157	Not significant
ENSG00000228526.8	-0.361379	0.653861	Teff	Resting	MIR34AHG	Not significant
ENSG00000234546.5	-0.0115576	0.995794	Teff	Resting	LNCTAM34A	Not significant
ENSG00000049239.13	0.555476	0.0282993	Teff	Resting	H6PD	Significant- No high confidence peak
ENSG00000171621.14	-1.1544	0.51416	Teff	Resting	SPSB1	Not significant
ENSG00000171612.7	-1.08522	0.148895	Teff	Resting	SLC25A33	Not significant
ENSG00000188807.13	-0.318658	0.85841	Teff	Resting	TMEM201	Not significant
ENSG00000171608.18	-0.338529	0.00301282	Teff	Resting	PIK3CD	Significant- MED12 bound
ENSG00000171603.18	0.229858	0.250796	Teff	Resting	CLSTN1	Not significant
ENSG00000178585.15	-0.955531	0.0157844	Teff	Resting	CTNNBIP1	Significant- No high confidence peak
ENSG00000162441.12	0.124787	0.644786	Teff	Resting	LZIC	Not significant
ENSG00000173614.14	0.253924	0.820036	Teff	Resting	NMNAT1	Not significant
ENSG00000130939.20	0.171618	0.698849	Teff	Resting	UBE4B	Not significant
ENSG00000054523.20	0.788037	1.17059e-05	Teff	Resting	KIF1B	Significant- No high confidence peak
ENSG00000142657.21	0.33266	0.662803	Teff	Resting	PGD	Not significant
ENSG00000175279.22	-0.271839	0.795788	Teff	Resting	CENPS	Not significant
ENSG00000160049.12	-0.0554108	0.897156	Teff	Resting	DFFA	Not significant
ENSG00000142655.13	0.107943	0.920998	Teff	Resting	PEX14	Not significant
ENSG00000130940.15	0.026018	0.988252	Teff	Resting	CASZ1	Not significant
ENSG00000120948.19	0.0465072	0.874362	Teff	Resting	TARDBP	Not significant
ENSG00000116649.10	-0.610403	0.0724879	Teff	Resting	SRM	Not significant
ENSG00000171824.14	-0.0711842	0.911832	Teff	Resting	EXOSC10	Not significant
ENSG00000198793.14	-0.123095	0.827696	Teff	Resting	MTOR	Not significant
ENSG00000120942.14	-0.250898	0.506404	Teff	Resting	UBIAD1	Not significant
ENSG00000132879.14	-0.596741	0.724299	Teff	Resting	FBXO44	Not significant
ENSG00000116670.16	-0.256121	0.777568	Teff	Resting	MAD2L2	Not significant
ENSG00000177674.16	0.231472	0.931442	Teff	Resting	AGTRAP	Not significant
ENSG00000177000.13	-0.12802	0.808915	Teff	Resting	MTHFR	Not significant
ENSG00000011021.23	-0.0336601	0.984092	Teff	Resting	CLCN6	Not significant
ENSG00000116685.16	-0.132977	0.702749	Teff	Resting	KIAA2013	Not significant
ENSG00000083444.17	1.10059	0.389691	Teff	Resting	PLOD1	Not significant
ENSG00000116688.18	-0.106977	0.786655	Teff	Resting	MFN2	Not significant
ENSG00000116691.11	-0.229918	0.796585	Teff	Resting	MIIP	Not significant
ENSG00000120949.15	0.335482	0.791714	Teff	Resting	TNFRSF8	Not significant
ENSG00000028137.19	-0.788369	3.43998e-11	Teff	Resting	TNFRSF1B	Significant- MED12 bound
ENSG00000048707.15	-0.0269262	0.954455	Teff	Resting	VPS13D	Not significant
ENSG00000162496.9	0.511942	0.279026	Teff	Resting	DHRS3	Not significant
ENSG00000116731.23	0.0444535	0.883555	Teff	Resting	PRDM2	Not significant
ENSG00000289380.1	-0.194142	0.85085	Teff	Resting	ENSG00000289380	Not significant
ENSG00000142634.13	0.350389	0.205359	Teff	Resting	EFHD2	Not significant
ENSG00000132906.18	0.596057	0.27557	Teff	Resting	CASP9	Not significant
ENSG00000116138.13	-0.249359	0.495479	Teff	Resting	DNAJC16	Not significant
ENSG00000272510.1	-1.75344	0.138936	Teff	Resting	ENSG00000272510	Not significant
ENSG00000116771.6	-0.733101	0.0153392	Teff	Resting	AGMAT	Significant- No high confidence peak
ENSG00000197312.12	-0.137989	0.689564	Teff	Resting	DDI2	Not significant
ENSG00000116786.13	-0.0680663	0.913302	Teff	Resting	PLEKHM2	Not significant
ENSG00000233954.7	0.303824	0.883555	Teff	Resting	UQCRHL	Not significant
ENSG00000179743.4	0.377405	0.603167	Teff	Resting	SPEN-AS1	Not significant
ENSG00000065526.12	0.0366353	0.897666	Teff	Resting	SPEN	Not significant
ENSG00000116809.12	0.154347	0.908433	Teff	Resting	ZBTB17	Not significant
ENSG00000142632.17	-0.789893	0.127216	Teff	Resting	ARHGEF19	Not significant
ENSG00000288398.1	-0.617033	0.417547	Teff	Resting	ENSG00000288398	Not significant
ENSG00000037637.11	-0.173631	0.845102	Teff	Resting	FBXO42	Not significant
ENSG00000055070.17	0.146944	0.668992	Teff	Resting	SZRD1	Not significant
ENSG00000157191.20	0.11081	0.801694	Teff	Resting	NECAP2	Not significant
ENSG00000226029.1	-0.943209	0.276393	Teff	Resting	LINC01772	Not significant
ENSG00000080947.15	0.0537641	0.970155	Teff	Resting	CROCCP3	Not significant
ENSG00000215908.11	-0.548126	0.124027	Teff	Resting	CROCCP2	Not significant
ENSG00000058453.17	-1.23807	0.0749945	Teff	Resting	CROCC	Not significant
ENSG00000290122.1	-0.347914	0.874236	Teff	Resting	ENSG00000290122	Not significant
ENSG00000159363.19	0.339659	0.88794	Teff	Resting	ATP13A2	Not significant
ENSG00000117118.10	-0.00510389	0.993019	Teff	Resting	SDHB	Not significant
ENSG00000179051.14	-0.352719	0.612847	Teff	Resting	RCC2	Not significant
ENSG00000159423.17	-1.18324	0.430219	Teff	Resting	ALDH4A1	Not significant
ENSG00000169991.11	-0.058043	0.914113	Teff	Resting	IFFO2	Not significant
ENSG00000127481.15	0.0149457	0.975531	Teff	Resting	UBR4	Not significant
ENSG00000127463.16	-0.00626057	0.99305	Teff	Resting	EMC1	Not significant
ENSG00000053372.5	-0.737666	0.0260823	Teff	Resting	MRTO4	Significant- No high confidence peak
ENSG00000053371.13	0.484661	0.141793	Teff	Resting	AKR7A2	Not significant
ENSG00000040487.13	-0.128105	0.9592	Teff	Resting	SLC66A1	Not significant
ENSG00000077549.19	0.0677374	0.716528	Teff	Resting	CAPZB	Not significant
ENSG00000173436.15	0.399522	0.175883	Teff	Resting	MICOS10	Not significant
ENSG00000158747.15	-0.692836	0.319945	Teff	Resting	NBL1	Not significant
ENSG00000226396.1	-0.17384	0.827373	Teff	Resting	ENSG00000226396	Not significant
ENSG00000162542.14	0.294321	0.707742	Teff	Resting	TMCO4	Not significant
ENSG00000169914.6	-0.572123	0.356478	Teff	Resting	OTUD3	Not significant
ENSG00000162543.6	1.0691	0.4954	Teff	Resting	UBXN10	Not significant
ENSG00000090432.7	0.0515175	0.975525	Teff	Resting	MUL1	Not significant
ENSG00000158828.8	-0.0503847	0.947965	Teff	Resting	PINK1	Not significant
ENSG00000244038.11	-0.0903655	0.879495	Teff	Resting	DDOST	Not significant
ENSG00000127483.19	0.227559	0.0595256	Teff	Resting	HP1BP3	Not significant
ENSG00000075151.24	0.10978	0.790011	Teff	Resting	EIF4G3	Not significant
ENSG00000117298.16	0.124009	0.7024	Teff	Resting	ECE1	Not significant
ENSG00000090686.16	0.20909	0.100763	Teff	Resting	USP48	Not significant
ENSG00000218510.9	0.306121	0.866383	Teff	Resting	LINC00339	Not significant
ENSG00000070831.18	-0.100521	0.836048	Teff	Resting	CDC42	Not significant
ENSG00000230068.2	-0.769677	0.600467	Teff	Resting	CDC42-IT1	Not significant
ENSG00000184677.18	-0.264592	0.462399	Teff	Resting	ZBTB40	Not significant
ENSG00000004487.18	-0.0975452	0.862024	Teff	Resting	KDM1A	Not significant
ENSG00000169641.14	0.1343	0.689564	Teff	Resting	LUZP1	Not significant
ENSG00000261326.4	0.0907056	0.924776	Teff	Resting	LINC01355	Not significant
ENSG00000125944.21	-0.0609099	0.734448	Teff	Resting	HNRNPR	Not significant
ENSG00000125945.15	-0.24552	0.888178	Teff	Resting	ZNF436	Not significant
ENSG00000249087.9	1.086	0.212154	Teff	Resting	ZNF436-AS1	Not significant
ENSG00000204219.11	-0.528404	0.661017	Teff	Resting	TCEA3	Not significant
ENSG00000007968.7	-1.28358	3.99498e-05	Teff	Resting	E2F2	Significant- No high confidence peak
ENSG00000117318.9	0.153885	0.785062	Teff	Resting	ID3	Not significant
ENSG00000142676.14	-0.491365	6.12296e-08	Teff	Resting	RPL11	Significant- No high confidence peak
ENSG00000236810.8	0.303953	0.860124	Teff	Resting	ELOA-AS1	Not significant
ENSG00000011007.13	-0.32454	0.29538	Teff	Resting	ELOA	Not significant
ENSG00000057757.10	-0.0957253	0.861632	Teff	Resting	PITHD1	Not significant
ENSG00000011009.11	-0.319531	0.311895	Teff	Resting	LYPLA2	Not significant
ENSG00000117308.15	0.725952	0.641338	Teff	Resting	GALE	Not significant
ENSG00000117305.15	0.409457	0.53209	Teff	Resting	HMGCL	Not significant
ENSG00000179163.12	0.0166838	0.990062	Teff	Resting	FUCA1	Not significant
ENSG00000189266.13	-0.183859	0.432192	Teff	Resting	PNRC2	Not significant
ENSG00000188529.15	-0.128803	0.498389	Teff	Resting	SRSF10	Not significant
ENSG00000185436.12	1.06311	0.212023	Teff	Resting	IFNLR1	Not significant
ENSG00000001460.18	-0.948505	0.6238	Teff	Resting	STPG1	Not significant
ENSG00000001461.17	-0.0115258	0.977064	Teff	Resting	NIPAL3	Not significant
ENSG00000288982.1	-0.13407	0.957303	Teff	Resting	ENSG00000288982	Not significant
ENSG00000286061.1	-0.505855	0.790011	Teff	Resting	RCAN3AS	Not significant
ENSG00000117602.13	-0.322043	0.0107001	Teff	Resting	RCAN3	Significant- MED12 bound
ENSG00000133226.18	-0.0630771	0.761184	Teff	Resting	SRRM1	Not significant
ENSG00000169504.15	0.548028	0.176684	Teff	Resting	CLIC4	Not significant
ENSG00000020633.19	-0.0892122	0.599204	Teff	Resting	RUNX3	Not significant
ENSG00000117614.10	-0.0380546	0.859966	Teff	Resting	SYF2	Not significant
ENSG00000284602.1	-0.634115	0.644786	Teff	Resting	ENSG00000284602	Not significant
ENSG00000117616.18	-0.205673	0.0805627	Teff	Resting	RSRP1	Not significant
ENSG00000183726.11	-0.0991786	0.75059	Teff	Resting	TMEM50A	Not significant
ENSG00000204178.11	0.204724	0.440779	Teff	Resting	MACO1	Not significant
ENSG00000157978.12	-1.00096	0.000228503	Teff	Resting	LDLRAP1	Significant- No high confidence peak
ENSG00000117643.15	-0.200872	0.823076	Teff	Resting	MAN1C1	Not significant
ENSG00000162430.18	-0.741259	0.702749	Teff	Resting	SELENON	Not significant
ENSG00000117640.18	-0.0176895	0.98503	Teff	Resting	MTFR1L	Not significant
ENSG00000127423.11	-0.838916	0.534745	Teff	Resting	AUNIP	Not significant
ENSG00000182749.6	-0.243145	0.918017	Teff	Resting	PAQR7	Not significant
ENSG00000117632.23	0.0367426	0.891666	Teff	Resting	STMN1	Not significant
ENSG00000158006.14	-0.285653	0.416303	Teff	Resting	PAFAH2	Not significant
ENSG00000175087.10	0.0603508	0.929838	Teff	Resting	PDIK1L	Not significant
ENSG00000142684.9	-0.591415	0.328129	Teff	Resting	ZNF593	Not significant
ENSG00000130695.16	0.224551	0.706278	Teff	Resting	CEP85	Not significant
ENSG00000142669.15	-0.487824	0.122495	Teff	Resting	SH3BGRL3	Not significant
ENSG00000169442.9	-1.0396	8.89684e-31	Teff	Resting	CD52	Significant- MED12 bound
ENSG00000117682.18	-0.141029	0.867954	Teff	Resting	DHDDS	Not significant
ENSG00000198830.11	-0.0646677	0.890404	Teff	Resting	HMGN2	Not significant
ENSG00000117676.14	-0.41402	0.155483	Teff	Resting	RPS6KA1	Not significant
ENSG00000117713.21	-0.0523545	0.861632	Teff	Resting	ARID1A	Not significant
ENSG00000060642.12	0.509826	0.34402	Teff	Resting	PIGV	Not significant
ENSG00000204160.12	0.129407	0.848236	Teff	Resting	ZDHHC18	Not significant
ENSG00000142751.15	-0.0882651	0.911335	Teff	Resting	GPN2	Not significant
ENSG00000289554.1	0.543724	0.718491	Teff	Resting	ENSG00000289554	Not significant
ENSG00000198746.13	-0.105057	0.928505	Teff	Resting	GPATCH3	Not significant
ENSG00000090273.14	-0.0393168	0.958861	Teff	Resting	NUDC	Not significant
ENSG00000090020.11	0.036773	0.984053	Teff	Resting	SLC9A1	Not significant
ENSG00000142784.16	0.0701602	0.945609	Teff	Resting	WDTC1	Not significant
ENSG00000186501.15	-0.411386	0.840187	Teff	Resting	TMEM222	Not significant
ENSG00000142765.18	-1.16781	0.0305837	Teff	Resting	SYTL1	Significant- No high confidence peak
ENSG00000158195.11	-0.0638527	0.77564	Teff	Resting	WASF2	Not significant
ENSG00000126705.15	0.0936699	0.937031	Teff	Resting	AHDC1	Not significant
ENSG00000000938.13	-0.118027	0.96532	Teff	Resting	FGR	Not significant
ENSG00000009780.16	0.155617	0.79385	Teff	Resting	FAM76A	Not significant
ENSG00000117758.14	0.626058	0.000528503	Teff	Resting	STX12	Significant- No high confidence peak
ENSG00000117751.18	-0.193202	0.440642	Teff	Resting	PPP1R8	Not significant
ENSG00000130775.16	-0.298166	0.517394	Teff	Resting	THEMIS2	Not significant
ENSG00000117748.10	-0.234986	0.461379	Teff	Resting	RPA2	Not significant
ENSG00000158156.9	-0.596985	0.454606	Teff	Resting	XKR8	Not significant
ENSG00000158161.16	0.0406401	0.932807	Teff	Resting	EYA3	Not significant
ENSG00000240750.3	0.209598	0.882694	Teff	Resting	RN7SL559P	Not significant
ENSG00000126698.11	0.0915228	0.567702	Teff	Resting	DNAJC8	Not significant
ENSG00000130770.18	0.494934	3.09205e-07	Teff	Resting	ATP5IF1	Significant- No high confidence peak
ENSG00000270605.1	0.0800891	0.964829	Teff	Resting	ENSG00000270605	Not significant
ENSG00000130766.5	0.0579705	0.909584	Teff	Resting	SESN2	Not significant
ENSG00000130772.14	-0.0543471	0.921303	Teff	Resting	MED18	Not significant
ENSG00000204138.13	0.209341	0.38847	Teff	Resting	PHACTR4	Not significant
ENSG00000229820.2	-0.213721	0.941381	Teff	Resting	ENSG00000229820	Not significant
ENSG00000221216.1	0.774221	0.488267	Teff	Resting	RNU6ATAC27P	Not significant
ENSG00000180198.17	-0.343394	0.343992	Teff	Resting	RCC1	Not significant
ENSG00000242125.3	-0.592322	0.136245	Teff	Resting	SNHG3	Not significant
ENSG00000279443.1	-0.756468	0.702749	Teff	Resting	ENSG00000279443	Not significant
ENSG00000180098.9	0.307897	0.505003	Teff	Resting	TRNAU1AP	Not significant
ENSG00000197989.15	-0.396632	0.222992	Teff	Resting	SNHG12	Not significant
ENSG00000278274.1	-0.730731	0.597752	Teff	Resting	SNORA61	Not significant
ENSG00000120656.14	-0.248389	0.39106	Teff	Resting	TAF12	Not significant
ENSG00000162419.13	0.00798296	0.988252	Teff	Resting	GMEB1	Not significant
ENSG00000198492.16	0.028697	0.938648	Teff	Resting	YTHDF2	Not significant
ENSG00000159023.22	-0.499552	6.82876e-07	Teff	Resting	EPB41	Significant- No high confidence peak
ENSG00000116350.18	0.104793	0.635008	Teff	Resting	SRSF4	Not significant
ENSG00000116353.16	-0.707152	0.704246	Teff	Resting	MECR	Not significant
ENSG00000186056.11	-1.41454	0.338641	Teff	Resting	MATN1-AS1	Not significant
ENSG00000162511.8	-0.0761272	0.689564	Teff	Resting	LAPTM5	Not significant
ENSG00000134644.16	-0.0611076	0.768884	Teff	Resting	PUM1	Not significant
ENSG00000060688.13	0.0190051	0.988252	Teff	Resting	SNRNP40	Not significant
ENSG00000229447.2	0.392302	0.691843	Teff	Resting	ENSG00000229447	Not significant
ENSG00000121766.16	0.0141481	0.978765	Teff	Resting	ZCCHC17	Not significant
ENSG00000162517.13	-0.0328186	0.980264	Teff	Resting	PEF1	Not significant
ENSG00000269967.1	0.53372	0.772851	Teff	Resting	ENSG00000269967	Not significant
ENSG00000184007.22	0.108467	0.242606	Teff	Resting	PTP4A2	Not significant
ENSG00000121774.18	0.129014	0.409418	Teff	Resting	KHDRBS1	Not significant
ENSG00000121775.18	-0.334658	0.626366	Teff	Resting	TMEM39B	Not significant
ENSG00000025800.14	-0.11869	0.64893	Teff	Resting	KPNA6	Not significant
ENSG00000084652.16	0.232048	0.507961	Teff	Resting	TXLNA	Not significant
ENSG00000160050.16	-0.107714	0.917616	Teff	Resting	CCDC28B	Not significant
ENSG00000160051.12	0.196832	0.935053	Teff	Resting	IQCC	Not significant
ENSG00000084623.12	0.119308	0.73882	Teff	Resting	EIF3I	Not significant
ENSG00000182866.18	-0.252464	0.231995	Teff	Resting	LCK	Not significant
ENSG00000116478.12	0.330262	0.00965633	Teff	Resting	HDAC1	Significant- No high confidence peak
ENSG00000175130.7	-0.177652	0.880571	Teff	Resting	MARCKSL1	Not significant
ENSG00000160058.19	-0.445625	0.234248	Teff	Resting	BSDC1	Not significant
ENSG00000176261.16	-0.163847	0.702914	Teff	Resting	ZBTB8OS	Not significant
ENSG00000162521.19	-0.0191273	0.953983	Teff	Resting	RBBP4	Not significant
ENSG00000134684.13	-0.210978	0.434846	Teff	Resting	YARS1	Not significant
ENSG00000116497.18	0.407172	0.11065	Teff	Resting	S100PBP	Not significant
ENSG00000116514.17	0.234163	0.766134	Teff	Resting	RNF19B	Not significant
ENSG00000004455.18	0.163361	0.596231	Teff	Resting	AK2	Not significant
ENSG00000142920.17	0.72888	0.609442	Teff	Resting	AZIN2	Not significant
ENSG00000116525.14	0.129494	0.949732	Teff	Resting	TRIM62	Not significant
ENSG00000160094.15	-0.186398	0.622065	Teff	Resting	ZNF362	Not significant
ENSG00000134686.20	-0.0537043	0.955965	Teff	Resting	PHC2	Not significant
ENSG00000163866.9	-0.350287	0.26467	Teff	Resting	SMIM12	Not significant
ENSG00000284773.1	-0.0463641	0.96532	Teff	Resting	ENSG00000284773	Not significant
ENSG00000163867.17	0.226168	0.551415	Teff	Resting	ZMYM6	Not significant
ENSG00000197056.11	0.0153359	0.988252	Teff	Resting	ZMYM1	Not significant
ENSG00000116560.12	0.0492285	0.774793	Teff	Resting	SFPQ	Not significant
ENSG00000146463.12	0.213589	0.432192	Teff	Resting	ZMYM4	Not significant
ENSG00000201542.1	-0.207462	0.930617	Teff	Resting	SNORA62	Not significant
ENSG00000229994.1	-0.0548549	0.919987	Teff	Resting	RPL5P4	Not significant
ENSG00000142687.19	0.233235	0.317094	Teff	Resting	KIAA0319L	Not significant
ENSG00000020129.16	-0.186131	0.887883	Teff	Resting	NCDN	Not significant
ENSG00000239636.3	1.93391	0.0793886	Teff	Resting	TFAP2E-AS1	Not significant
ENSG00000126067.12	0.142959	0.604385	Teff	Resting	PSMB2	Not significant
ENSG00000142686.8	0.00944164	0.993019	Teff	Resting	C1orf216	Not significant
ENSG00000092853.14	-0.41125	0.206813	Teff	Resting	CLSPN	Not significant
ENSG00000134698.11	0.0154602	0.972783	Teff	Resting	AGO4	Not significant
ENSG00000092847.14	-0.180809	0.6238	Teff	Resting	AGO1	Not significant
ENSG00000126070.20	0.300382	0.166488	Teff	Resting	AGO3	Not significant
ENSG00000116863.11	0.189018	0.718034	Teff	Resting	ADPRS	Not significant
ENSG00000054116.12	-0.127147	0.761157	Teff	Resting	TRAPPC3	Not significant
ENSG00000116871.16	-0.167569	0.528947	Teff	Resting	MAP7D1	Not significant
ENSG00000054118.15	0.00991257	0.972582	Teff	Resting	THRAP3	Not significant
ENSG00000142694.7	0.346439	0.783148	Teff	Resting	EVA1B	Not significant
ENSG00000196182.11	0.06926	0.913302	Teff	Resting	STK40	Not significant
ENSG00000181817.6	-0.225963	0.693972	Teff	Resting	LSM10	Not significant
ENSG00000116898.12	0.111232	0.889658	Teff	Resting	MRPS15	Not significant
ENSG00000163874.11	0.683749	0.056113	Teff	Resting	ZC3H12A	Not significant
ENSG00000163875.16	0.0898652	0.799918	Teff	Resting	MEAF6	Not significant
ENSG00000163877.11	-0.221905	0.506154	Teff	Resting	SNIP1	Not significant
ENSG00000134697.13	-0.100553	0.699924	Teff	Resting	GNL2	Not significant
ENSG00000116922.15	-0.0690715	0.941971	Teff	Resting	C1orf109	Not significant
ENSG00000134690.11	-0.055746	0.874362	Teff	Resting	CDCA8	Not significant
ENSG00000196449.4	-0.0968862	0.892616	Teff	Resting	YRDC	Not significant
ENSG00000197982.14	-0.154943	0.861548	Teff	Resting	C1orf122	Not significant
ENSG00000188786.10	-0.222842	0.583369	Teff	Resting	MTF1	Not significant
ENSG00000204084.13	0.173642	0.747128	Teff	Resting	INPP5B	Not significant
ENSG00000183431.12	-0.318507	0.129439	Teff	Resting	SF3A3	Not significant
ENSG00000183386.10	0.662525	0.394856	Teff	Resting	FHL3	Not significant
ENSG00000183520.12	-0.0254774	0.962151	Teff	Resting	UTP11	Not significant
ENSG00000116954.8	-0.0790455	0.903665	Teff	Resting	RRAGC	Not significant
ENSG00000214114.9	-0.116114	0.821304	Teff	Resting	MYCBP	Not significant
ENSG00000174574.16	-0.223255	0.335896	Teff	Resting	AKIRIN1	Not significant
ENSG00000168653.11	0.187738	0.194496	Teff	Resting	NDUFS5	Not significant
ENSG00000127603.32	0.25182	0.022004	Teff	Resting	MACF1	Significant- No high confidence peak
ENSG00000243970.5	-0.777067	0.657201	Teff	Resting	PPIEL	Not significant
ENSG00000090621.15	-0.447674	0.00178776	Teff	Resting	PABPC4	Significant- No high confidence peak
ENSG00000116983.13	-2.3519	0.12411	Teff	Resting	HPCAL4	Not significant
ENSG00000084072.17	0.11294	0.853873	Teff	Resting	PPIE	Not significant
ENSG00000043514.17	0.23694	0.703637	Teff	Resting	TRIT1	Not significant
ENSG00000202222.1	0.315323	0.853873	Teff	Resting	Y_RNA	Not significant
ENSG00000131236.18	0.125276	0.239388	Teff	Resting	CAP1	Not significant
ENSG00000131238.18	-0.445975	0.0105276	Teff	Resting	PPT1	Significant- No high confidence peak
ENSG00000117000.9	0.4169	0.00795951	Teff	Resting	RLF	Significant- No high confidence peak
ENSG00000259943.2	0.0548956	0.961291	Teff	Resting	ZMPSTE24-DT	Not significant
ENSG00000084073.10	-0.253923	0.528728	Teff	Resting	ZMPSTE24	Not significant
ENSG00000049089.15	1.71136	0.128977	Teff	Resting	COL9A2	Not significant
ENSG00000084070.12	0.125874	0.509704	Teff	Resting	SMAP2	Not significant
ENSG00000187801.15	-0.523167	0.762291	Teff	Resting	ZFP69B	Not significant
ENSG00000260920.2	-0.735561	0.70549	Teff	Resting	ENSG00000260920	Not significant
ENSG00000187815.10	-0.0929589	0.959958	Teff	Resting	ZFP69	Not significant
ENSG00000164002.12	-0.367821	0.693972	Teff	Resting	EXO5	Not significant
ENSG00000117010.17	-0.228442	0.863353	Teff	Resting	ZNF684	Not significant
ENSG00000117016.10	-0.468286	0.825825	Teff	Resting	RIMS3	Not significant
ENSG00000272145.2	0.394498	0.4663	Teff	Resting	NFYC-AS1	Not significant
ENSG00000066136.21	-0.217271	0.715864	Teff	Resting	NFYC	Not significant
ENSG00000171793.17	-0.557788	0.187561	Teff	Resting	CTPS1	Not significant
ENSG00000010803.17	0.554943	0.639938	Teff	Resting	SCMH1	Not significant
ENSG00000127124.16	-0.682717	0.0260873	Teff	Resting	HIVEP3	Significant- MED12 bound
ENSG00000198815.9	-0.0848053	0.825514	Teff	Resting	FOXJ3	Not significant
ENSG00000177181.15	2.59762	0.0219819	Teff	Resting	RIMKLA	Significant- No high confidence peak
ENSG00000127125.9	0.211631	0.133684	Teff	Resting	PPCS	Not significant
ENSG00000186409.19	0.149117	0.928496	Teff	Resting	CCDC30	Not significant
ENSG00000171960.12	0.081018	0.892485	Teff	Resting	PPIH	Not significant
ENSG00000065978.19	-0.305515	0.00386982	Teff	Resting	YBX1	Significant- No high confidence peak
ENSG00000117385.16	-1.01051	0.364546	Teff	Resting	P3H1	Not significant
ENSG00000164008.17	-0.318268	0.554738	Teff	Resting	C1orf50	Not significant
ENSG00000177868.12	-0.0643614	0.937144	Teff	Resting	SVBP	Not significant
ENSG00000164010.15	0.909659	0.349233	Teff	Resting	ERMAP	Not significant
ENSG00000164011.18	0.35353	0.828687	Teff	Resting	ZNF691	Not significant
ENSG00000117394.24	0.407061	0.0906234	Teff	Resting	SLC2A1	Not significant
ENSG00000117395.13	-0.398932	0.200893	Teff	Resting	EBNA1BP2	Not significant
ENSG00000117399.14	-0.337038	0.580335	Teff	Resting	CDC20	Not significant
ENSG00000066322.15	-0.75462	0.298603	Teff	Resting	ELOVL1	Not significant
ENSG00000288772.2	-0.413211	0.85846	Teff	Resting	ENSG00000288772	Not significant
ENSG00000159479.17	-0.419913	0.315008	Teff	Resting	MED8	Not significant
ENSG00000198198.17	0.409408	0.653908	Teff	Resting	SZT2	Not significant
ENSG00000178922.18	1.2094	0.0350007	Teff	Resting	HYI	Significant- No high confidence peak
ENSG00000066135.13	0.0698283	0.834452	Teff	Resting	KDM4A	Not significant
ENSG00000237950.3	0.232052	0.909297	Teff	Resting	LINC02918	Not significant
ENSG00000117408.11	-0.648338	0.641224	Teff	Resting	IPO13	Not significant
ENSG00000132768.14	-0.831673	0.0768357	Teff	Resting	DPH2	Not significant
ENSG00000117410.14	-0.616963	0.205839	Teff	Resting	ATP6V0B	Not significant
ENSG00000117411.18	-1.59726	0.0120705	Teff	Resting	B4GALT2	Significant- No high confidence peak
ENSG00000178028.14	-0.209198	0.819538	Teff	Resting	DMAP1	Not significant
ENSG00000117419.16	0.218158	0.923062	Teff	Resting	ERI3	Not significant
ENSG00000187147.18	-0.538909	0.00923796	Teff	Resting	RNF220	Significant- No high confidence peak
ENSG00000126106.14	-2.06169	0.249303	Teff	Resting	TMEM53	Not significant
ENSG00000198520.12	0.414537	0.716192	Teff	Resting	ARMH1	Not significant
ENSG00000199377.1	-0.484418	0.716528	Teff	Resting	RNU5F-1	Not significant
ENSG00000142945.13	-0.200155	0.635001	Teff	Resting	KIF2C	Not significant
ENSG00000142937.12	-0.389674	4.514e-07	Teff	Resting	RPS8	Significant- No high confidence peak
ENSG00000200913.1	-0.76394	0.611886	Teff	Resting	SNORD46	Not significant
ENSG00000142959.5	-0.916877	0.588248	Teff	Resting	BEST4	Not significant
ENSG00000173846.13	-0.892562	0.0812921	Teff	Resting	PLK3	Not significant
ENSG00000222009.9	-0.228653	0.914603	Teff	Resting	BTBD19	Not significant
ENSG00000070785.17	-0.594814	0.162378	Teff	Resting	EIF2B3	Not significant
ENSG00000126107.15	-1.37383	0.0360012	Teff	Resting	HECTD3	Significant- No high confidence peak
ENSG00000126088.14	0.123107	0.837791	Teff	Resting	UROD	Not significant
ENSG00000162415.7	1.4006	0.390219	Teff	Resting	ZSWIM5	Not significant
ENSG00000186603.7	-2.15379	0.17872	Teff	Resting	HPDL	Not significant
ENSG00000132773.12	0.111087	0.88881	Teff	Resting	TOE1	Not significant
ENSG00000070759.17	-0.572027	0.806582	Teff	Resting	TESK2	Not significant
ENSG00000132763.15	-0.423033	0.646224	Teff	Resting	MMACHC	Not significant
ENSG00000117450.15	-0.530116	9.64871e-07	Teff	Resting	PRDX1	Significant- No high confidence peak
ENSG00000117448.14	0.0559901	0.922686	Teff	Resting	AKR1A1	Not significant
ENSG00000132780.17	-0.0401328	0.902589	Teff	Resting	NASP	Not significant
ENSG00000159592.11	-0.0790196	0.770835	Teff	Resting	GPBP1L1	Not significant
ENSG00000225447.1	-0.50942	0.747346	Teff	Resting	RPS15AP10	Not significant
ENSG00000159596.7	-0.0137324	0.99071	Teff	Resting	TMEM69	Not significant
ENSG00000197429.11	0.435848	0.39672	Teff	Resting	IPP	Not significant
ENSG00000230896.1	0.0640565	0.955965	Teff	Resting	ENSG00000230896	Not significant
ENSG00000086015.23	0.310224	0.798581	Teff	Resting	MAST2	Not significant
ENSG00000117461.15	-0.182821	0.919637	Teff	Resting	PIK3R3	Not significant
ENSG00000085998.15	-1.23759	0.40582	Teff	Resting	POMGNT1	Not significant
ENSG00000085999.13	-0.576744	0.661017	Teff	Resting	RAD54L	Not significant
ENSG00000132128.18	0.28172	0.573979	Teff	Resting	LRRC41	Not significant
ENSG00000173660.12	-0.14688	0.32073	Teff	Resting	UQCRH	Not significant
ENSG00000117481.11	-0.352447	0.513464	Teff	Resting	NSUN4	Not significant
ENSG00000079277.22	-0.237759	0.633848	Teff	Resting	MKNK1	Not significant
ENSG00000142961.16	0.472755	0.379617	Teff	Resting	MOB3C	Not significant
ENSG00000123472.13	0.231773	0.456388	Teff	Resting	ATPAF1	Not significant
ENSG00000159658.15	-0.148371	0.417729	Teff	Resting	EFCAB14	Not significant
ENSG00000123473.17	-0.0234924	0.972913	Teff	Resting	STIL	Not significant
ENSG00000162368.15	-0.126067	0.687107	Teff	Resting	CMPK1	Not significant
ENSG00000162373.13	1.03672	0.233658	Teff	Resting	BEND5	Not significant
ENSG00000185104.21	-0.321145	0.495924	Teff	Resting	FAF1	Not significant
ENSG00000123080.12	-0.219776	0.705843	Teff	Resting	CDKN2C	Not significant
ENSG00000123091.5	0.491642	0.00579182	Teff	Resting	RNF11	Significant- No high confidence peak
ENSG00000085832.17	0.0223961	0.944199	Teff	Resting	EPS15	Not significant
ENSG00000117859.19	0.251928	0.221332	Teff	Resting	OSBPL9	Not significant
ENSG00000078618.23	0.078042	0.738536	Teff	Resting	NRDC	Not significant
ENSG00000198841.4	-0.0436185	0.977691	Teff	Resting	KTI12	Not significant
ENSG00000134717.18	-0.309782	0.380247	Teff	Resting	BTF3L4	Not significant
ENSG00000157077.16	1.12729	0.200111	Teff	Resting	ZFYVE9	Not significant
ENSG00000154222.15	-0.717251	0.246439	Teff	Resting	CC2D1B	Not significant
ENSG00000085840.13	-0.454396	0.480803	Teff	Resting	ORC1	Not significant
ENSG00000134748.13	-0.206739	0.183542	Teff	Resting	PRPF38A	Not significant
ENSG00000134744.14	-0.15945	0.309656	Teff	Resting	TUT4	Not significant
ENSG00000116157.6	-0.205685	0.659539	Teff	Resting	GPX7	Not significant
ENSG00000182183.15	-1.64443	0.120642	Teff	Resting	SHISAL2A	Not significant
ENSG00000162377.6	-0.328593	0.689564	Teff	Resting	COA7	Not significant
ENSG00000162378.13	0.268406	0.175633	Teff	Resting	ZYG11B	Not significant
ENSG00000228929.1	-0.464654	0.0351242	Teff	Resting	RPS13P2	Significant- No high confidence peak
ENSG00000121310.17	0.364893	0.42551	Teff	Resting	ECHDC2	Not significant
ENSG00000116171.19	0.13798	0.653861	Teff	Resting	SCP2	Not significant
ENSG00000157184.7	0.0522418	0.934617	Teff	Resting	CPT2	Not significant
ENSG00000162384.14	0.391371	0.485908	Teff	Resting	CZIB	Not significant
ENSG00000162385.11	-0.137532	0.53231	Teff	Resting	MAGOH	Not significant
ENSG00000157193.18	-0.34127	0.30488	Teff	Resting	LRP8	Not significant
ENSG00000225675.2	-0.571776	0.794715	Teff	Resting	LRP8-DT	Not significant
ENSG00000230138.2	0.737653	0.496606	Teff	Resting	LINC02812	Not significant
ENSG00000058804.12	-0.397593	0.13127	Teff	Resting	NDC1	Not significant
ENSG00000058799.15	0.39553	0.432192	Teff	Resting	YIPF1	Not significant
ENSG00000081870.12	0.309504	0.239903	Teff	Resting	HSPB11	Not significant
ENSG00000116212.15	0.654039	0.0258814	Teff	Resting	LRRC42	Significant- No high confidence peak
ENSG00000116209.12	-0.0379895	0.927332	Teff	Resting	TMEM59	Not significant
ENSG00000116205.14	-0.00744624	0.990857	Teff	Resting	TCEANC2	Not significant
ENSG00000215883.11	0.407725	0.643822	Teff	Resting	CYB5RL	Not significant
ENSG00000116221.15	-0.799239	0.00987919	Teff	Resting	MRPL37	Significant- No high confidence peak
ENSG00000157216.16	-0.00801925	0.987376	Teff	Resting	SSBP3	Not significant
ENSG00000243725.7	-0.100972	0.911335	Teff	Resting	TTC4	Not significant
ENSG00000162396.6	-0.799969	0.485366	Teff	Resting	PARS2	Not significant
ENSG00000006555.11	-0.953345	0.603643	Teff	Resting	TTC22	Not significant
ENSG00000116133.13	-0.136108	0.838037	Teff	Resting	DHCR24	Not significant
ENSG00000162402.14	0.204879	0.397516	Teff	Resting	USP24	Not significant
ENSG00000225475.1	-0.28805	0.580077	Teff	Resting	ENSG00000225475	Not significant
ENSG00000173406.16	-2.59832	0.0743919	Teff	Resting	DAB1	Not significant
ENSG00000162600.12	-0.103046	0.845435	Teff	Resting	OMA1	Not significant
ENSG00000162601.12	-0.0268064	0.94161	Teff	Resting	MYSM1	Not significant
ENSG00000177606.8	-0.385776	0.297064	Teff	Resting	JUN	Not significant
ENSG00000172456.18	0.766443	0.560726	Teff	Resting	FGGY	Not significant
ENSG00000134709.13	-1.11361	0.0214914	Teff	Resting	HOOK1	Significant- No high confidence peak
ENSG00000162599.18	0.296403	0.45907	Teff	Resting	NFIA	Not significant
ENSG00000162604.12	0.0896504	0.676461	Teff	Resting	TM2D1	Not significant
ENSG00000271200.1	0.0482132	0.988933	Teff	Resting	PATJ-DT	Not significant
ENSG00000132849.22	-0.0737205	0.916474	Teff	Resting	PATJ	Not significant
ENSG00000162607.13	-0.123362	0.432055	Teff	Resting	USP1	Not significant
ENSG00000116641.18	1.00429	0.0797955	Teff	Resting	DOCK7	Not significant
ENSG00000125703.15	-0.224421	0.653908	Teff	Resting	ATG4C	Not significant
ENSG00000088035.18	-0.167302	0.796585	Teff	Resting	ALG6	Not significant
ENSG00000142856.17	-0.118643	0.669095	Teff	Resting	ITGB3BP	Not significant
ENSG00000203965.13	-0.246179	0.870462	Teff	Resting	EFCAB7	Not significant
ENSG00000116652.6	-0.323344	0.69674	Teff	Resting	DLEU2L	Not significant
ENSG00000079739.17	0.455089	0.254358	Teff	Resting	PGM1	Not significant
ENSG00000244256.3	0.0808974	0.977691	Teff	Resting	RN7SL130P	Not significant
ENSG00000162434.14	-0.00176501	0.993019	Teff	Resting	JAK1	Not significant
ENSG00000265996.1	0.433653	0.847054	Teff	Resting	MIR3671	Not significant
ENSG00000162433.15	1.61129	3.84607e-12	Teff	Resting	AK4	Significant- No high confidence peak
ENSG00000116675.16	1.41076	0.152365	Teff	Resting	DNAJC6	Not significant
ENSG00000213625.9	0.924224	1.30525e-07	Teff	Resting	LEPROT	Significant- No high confidence peak
ENSG00000116678.20	1.31121	0.0101468	Teff	Resting	LEPR	Significant- No high confidence peak
ENSG00000184588.18	0.0677447	0.889816	Teff	Resting	PDE4B	Not significant
ENSG00000152763.17	-0.278309	0.851739	Teff	Resting	DNAI4	Not significant
ENSG00000198160.15	0.242932	0.0168877	Teff	Resting	MIER1	Significant- No high confidence peak
ENSG00000116704.8	-0.0466662	0.927332	Teff	Resting	SLC35D1	Not significant
ENSG00000162594.17	0.303965	0.861292	Teff	Resting	IL23R	Not significant
ENSG00000081985.14	0.598514	0.00199325	Teff	Resting	IL12RB2	Significant- No high confidence peak
ENSG00000142864.15	-0.117041	0.306851	Teff	Resting	SERBP1	Not significant
ENSG00000116717.13	0.393127	0.202161	Teff	Resting	GADD45A	Not significant
ENSG00000024526.17	0.623406	0.0143976	Teff	Resting	DEPDC1	Significant- No high confidence peak
ENSG00000066557.6	0.119081	0.750326	Teff	Resting	LRRC40	Not significant
ENSG00000116754.14	0.0783266	0.602697	Teff	Resting	SRSF11	Not significant
ENSG00000118454.13	-0.0140409	0.978765	Teff	Resting	ANKRD13C	Not significant
ENSG00000197568.15	0.837446	0.519232	Teff	Resting	HHLA3	Not significant
ENSG00000116761.12	0.201679	0.911573	Teff	Resting	CTH	Not significant
ENSG00000132485.14	-0.0593906	0.691839	Teff	Resting	ZRANB2	Not significant
ENSG00000259030.8	0.185268	0.935979	Teff	Resting	FPGT-TNNI3K	Not significant
ENSG00000254685.8	-0.141011	0.844715	Teff	Resting	FPGT	Not significant
ENSG00000116791.14	-0.517612	0.165777	Teff	Resting	CRYZ	Not significant
ENSG00000162623.16	-0.116421	0.64657	Teff	Resting	TYW3	Not significant
ENSG00000117054.15	0.180712	0.279303	Teff	Resting	ACADM	Not significant
ENSG00000137955.16	-0.035507	0.972582	Teff	Resting	RABGGTB	Not significant
ENSG00000142892.15	-0.439172	0.174171	Teff	Resting	PIGK	Not significant
ENSG00000226084.5	-0.564485	0.582921	Teff	Resting	ENSG00000226084	Not significant
ENSG00000289212.1	0.0266625	0.992984	Teff	Resting	ENSG00000289212	Not significant
ENSG00000154027.19	-1.68353	0.213579	Teff	Resting	AK5	Not significant
ENSG00000036549.13	0.0623287	0.858118	Teff	Resting	ZZZ3	Not significant
ENSG00000077254.14	0.145099	0.397283	Teff	Resting	USP33	Not significant
ENSG00000180488.16	-0.114332	0.795788	Teff	Resting	MIGA1	Not significant
ENSG00000235613.2	-0.0309394	0.983241	Teff	Resting	NSRP1P1	Not significant
ENSG00000162614.19	0.251888	0.821981	Teff	Resting	NEXN	Not significant
ENSG00000162613.17	0.0918115	0.629069	Teff	Resting	FUBP1	Not significant
ENSG00000162616.9	-0.243901	0.784903	Teff	Resting	DNAJB4	Not significant
ENSG00000137959.17	2.93166	2.71802e-41	Teff	Resting	IFI44L	Significant- No high confidence peak
ENSG00000137965.11	1.44275	1.8313e-11	Teff	Resting	IFI44	Significant- No high confidence peak
ENSG00000234683.1	-0.134951	0.9516	Teff	Resting	ENSG00000234683	Not significant
ENSG00000233008.8	-0.573627	0.822101	Teff	Resting	LINC01725	Not significant
ENSG00000137941.17	-0.116328	0.960009	Teff	Resting	TTLL7	Not significant
ENSG00000271576.2	0.817569	0.661017	Teff	Resting	PRKACB-DT	Not significant
ENSG00000142875.20	0.303354	0.0154266	Teff	Resting	PRKACB	Significant- No high confidence peak
ENSG00000117133.11	-0.0896771	0.782229	Teff	Resting	RPF1	Not significant
ENSG00000174021.12	-0.19279	0.889658	Teff	Resting	GNG5	Not significant
ENSG00000117151.13	0.461408	0.112368	Teff	Resting	CTBS	Not significant
ENSG00000117155.17	0.228896	0.510679	Teff	Resting	SSX2IP	Not significant
ENSG00000153898.13	0.440611	0.0850239	Teff	Resting	MCOLN2	Not significant
ENSG00000162643.13	0.542973	0.653861	Teff	Resting	DNAI3	Not significant
ENSG00000097096.10	0.875573	0.590385	Teff	Resting	SYDE2	Not significant
ENSG00000162642.14	0.0605568	0.911335	Teff	Resting	C1orf52	Not significant
ENSG00000142867.14	-0.0643608	0.897666	Teff	Resting	BCL10	Not significant
ENSG00000117174.11	-0.332675	0.101459	Teff	Resting	ZNHIT6	Not significant
ENSG00000122417.16	0.0169399	0.951858	Teff	Resting	ODF2L	Not significant
ENSG00000236915.3	0.641024	0.684566	Teff	Resting	CLCA4-AS1	Not significant
ENSG00000097033.14	0.224481	0.080082	Teff	Resting	SH3GLB1	Not significant
ENSG00000183291.18	-0.256115	0.368063	Teff	Resting	SELENOF	Not significant
ENSG00000153936.18	0.179771	0.580687	Teff	Resting	HS2ST1	Not significant
ENSG00000143013.13	0.101987	0.747525	Teff	Resting	LMO4	Not significant
ENSG00000065243.20	0.393547	0.00583368	Teff	Resting	PKN2	Significant- No high confidence peak
ENSG00000241975.1	0.0155586	0.995465	Teff	Resting	ELOCP19	Not significant
ENSG00000137947.12	-0.138269	0.685141	Teff	Resting	GTF2B	Not significant
ENSG00000137944.18	0.197157	0.428032	Teff	Resting	KYAT3	Not significant
ENSG00000213516.10	0.0869375	0.764573	Teff	Resting	RBMXL1	Not significant
ENSG00000117226.12	0.150903	0.628152	Teff	Resting	GBP3	Not significant
ENSG00000117228.11	0.562648	1.83523e-11	Teff	Resting	GBP1	Significant- No high confidence peak
ENSG00000234518.2	-0.455054	0.676461	Teff	Resting	PTGES3P1	Not significant
ENSG00000162645.13	0.065989	0.59523	Teff	Resting	GBP2	Not significant
ENSG00000213512.3	0.336774	0.75111	Teff	Resting	GBP7	Not significant
ENSG00000162654.9	0.102174	0.523005	Teff	Resting	GBP4	Not significant
ENSG00000154451.15	-0.96929	6.60469e-33	Teff	Resting	GBP5	Significant- MED12 bound
ENSG00000183347.15	0.725961	0.673923	Teff	Resting	GBP6	Not significant
ENSG00000225492.6	1.95126	0.00583368	Teff	Resting	GBP1P1	Significant- No high confidence peak
ENSG00000197147.15	0.217689	0.525599	Teff	Resting	LRRC8B	Not significant
ENSG00000231999.8	0.220049	0.787791	Teff	Resting	LRRC8C-DT	Not significant
ENSG00000171488.15	-0.13811	0.534076	Teff	Resting	LRRC8C	Not significant
ENSG00000272931.1	-0.972056	0.615448	Teff	Resting	LRRC8D-DT	Not significant
ENSG00000171492.14	0.0295273	0.965028	Teff	Resting	LRRC8D	Not significant
ENSG00000162664.17	0.2285	0.173506	Teff	Resting	ZNF326	Not significant
ENSG00000122482.22	0.251567	0.0634871	Teff	Resting	ZNF644	Not significant
ENSG00000097046.13	-0.218965	0.644551	Teff	Resting	CDC7	Not significant
ENSG00000069702.11	-0.318662	0.168838	Teff	Resting	TGFBR3	Not significant
ENSG00000189195.15	0.70809	0.0763454	Teff	Resting	BTBD8	Not significant
ENSG00000174842.17	0.0355491	0.933252	Teff	Resting	GLMN	Not significant
ENSG00000122484.9	-0.323387	0.122668	Teff	Resting	RPAP2	Not significant
ENSG00000162676.13	0.0859306	0.740855	Teff	Resting	GFI1	Not significant
ENSG00000067208.16	1.52255	3.26237e-07	Teff	Resting	EVI5	Significant- No high confidence peak
ENSG00000122406.14	-0.437075	4.13638e-10	Teff	Resting	RPL5	Significant- No high confidence peak
ENSG00000154511.12	0.419729	0.288647	Teff	Resting	DIPK1A	Not significant
ENSG00000143033.18	-0.0263168	0.933124	Teff	Resting	MTF2	Not significant
ENSG00000117500.13	0.134632	0.651817	Teff	Resting	TMED5	Not significant
ENSG00000122483.18	0.124883	0.639203	Teff	Resting	CCDC18	Not significant
ENSG00000223745.8	0.109191	0.69946	Teff	Resting	CCDC18-AS1	Not significant
ENSG00000117505.13	-0.0243351	0.923533	Teff	Resting	DR1	Not significant
ENSG00000137942.18	-2.53241	0.240342	Teff	Resting	FNBP1L	Not significant
ENSG00000067334.14	-0.15176	0.461569	Teff	Resting	DNTTIP2	Not significant
ENSG00000023909.10	0.0669452	0.857377	Teff	Resting	GCLM	Not significant
ENSG00000117528.14	-0.00199243	0.997015	Teff	Resting	ABCD3	Not significant
ENSG00000172339.10	-0.738097	0.524403	Teff	Resting	ALG14	Not significant
ENSG00000122481.17	-0.00989873	0.99071	Teff	Resting	RWDD3	Not significant
ENSG00000117569.19	0.289184	0.58154	Teff	Resting	PTBP2	Not significant
ENSG00000188641.14	0.199297	0.599204	Teff	Resting	DPYD	Not significant
ENSG00000162688.17	0.0415491	0.914373	Teff	Resting	AGL	Not significant
ENSG00000117620.15	0.0502079	0.919831	Teff	Resting	SLC35A3	Not significant
ENSG00000288826.1	1.10022	0.446434	Teff	Resting	ENSG00000288826	Not significant
ENSG00000156875.14	0.4412	0.232559	Teff	Resting	MFSD14A	Not significant
ENSG00000156876.10	0.145934	0.694398	Teff	Resting	SASS6	Not significant
ENSG00000122435.11	-0.355718	0.13127	Teff	Resting	TRMT13	Not significant
ENSG00000122477.13	-0.0373714	0.99071	Teff	Resting	LRRC39	Not significant
ENSG00000137992.15	0.238256	0.459272	Teff	Resting	DBT	Not significant
ENSG00000224616.5	0.385273	0.311558	Teff	Resting	RTCA-AS1	Not significant
ENSG00000137996.13	-0.242312	0.31038	Teff	Resting	RTCA	Not significant
ENSG00000079335.20	-0.998475	9.60236e-10	Teff	Resting	CDC14A	Significant- MED12 bound
ENSG00000162694.14	0.403194	0.54889	Teff	Resting	EXTL2	Not significant
ENSG00000162695.12	-0.193561	0.555572	Teff	Resting	SLC30A7	Not significant
ENSG00000117543.22	-1.07904	1.2111e-09	Teff	Resting	DPH5	Significant- MED12 bound
ENSG00000235795.1	0.298495	0.902756	Teff	Resting	ENSG00000235795	Not significant
ENSG00000233184.9	-1.44537	2.84386e-08	Teff	Resting	DPH5-DT	Significant- No high confidence peak
ENSG00000225938.3	-1.68444	0.000142028	Teff	Resting	S1PR1-DT	Significant- No high confidence peak
ENSG00000170989.10	-1.18313	1.16807e-12	Teff	Resting	S1PR1	Significant- MED12 bound
ENSG00000228399.1	0.446006	0.812263	Teff	Resting	ENSG00000228399	Not significant
ENSG00000185946.16	0.0170194	0.971006	Teff	Resting	RNPC3	Not significant
ENSG00000240038.7	0.0690587	0.965541	Teff	Resting	AMY2B	Not significant
ENSG00000198890.9	-0.021058	0.984092	Teff	Resting	PRMT6	Not significant
ENSG00000134215.16	1.74212	0.00455058	Teff	Resting	VAV3	Significant- No high confidence peak
ENSG00000085491.17	0.0624527	0.849623	Teff	Resting	SLC25A24	Not significant
ENSG00000162636.16	-0.249693	0.841031	Teff	Resting	FAM102B	Not significant
ENSG00000162639.16	0.0811376	0.897163	Teff	Resting	HENMT1	Not significant
ENSG00000290126.1	0.0781381	0.953308	Teff	Resting	ENSG00000290126	Not significant
ENSG00000134186.12	0.00321953	0.991907	Teff	Resting	PRPF38B	Not significant
ENSG00000116266.11	0.123581	0.716528	Teff	Resting	STXBP3	Not significant
ENSG00000121957.15	-0.350616	0.388052	Teff	Resting	GPSM2	Not significant
ENSG00000121940.17	0.681507	0.00913193	Teff	Resting	CLCC1	Significant- No high confidence peak
ENSG00000085433.17	-0.185998	0.794683	Teff	Resting	WDR47	Not significant
ENSG00000197780.11	-0.14839	0.765161	Teff	Resting	TAF13	Not significant
ENSG00000273382.1	-0.143001	0.94289	Teff	Resting	TMEM167B-DT	Not significant
ENSG00000215717.7	-0.344537	0.298802	Teff	Resting	TMEM167B	Not significant
ENSG00000116299.17	-0.618365	0.653861	Teff	Resting	ELAPOR1	Not significant
ENSG00000031698.13	-0.371379	0.0353562	Teff	Resting	SARS1	Significant- No high confidence peak
ENSG00000134222.16	0.27253	0.747307	Teff	Resting	PSRC1	Not significant
ENSG00000143106.13	-0.0615578	0.904556	Teff	Resting	PSMA5	Not significant
ENSG00000174151.15	-0.0834217	0.917321	Teff	Resting	CYB561D1	Not significant
ENSG00000181754.7	-1.18086	0.297207	Teff	Resting	AMIGO1	Not significant
ENSG00000065135.12	-0.205509	0.170077	Teff	Resting	GNAI3	Not significant
ENSG00000116337.20	-0.744156	0.0520555	Teff	Resting	AMPD2	Not significant
ENSG00000168765.18	0.0133073	0.995578	Teff	Resting	GSTM4	Not significant
ENSG00000134202.12	0.770195	0.501918	Teff	Resting	GSTM3	Not significant
ENSG00000184371.14	-0.565362	0.288295	Teff	Resting	CSF1	Not significant
ENSG00000168710.18	0.0794596	0.69946	Teff	Resting	AHCYL1	Not significant
ENSG00000143093.15	-0.257511	0.289596	Teff	Resting	STRIP1	Not significant
ENSG00000258634.3	0.00401422	0.997982	Teff	Resting	ENSG00000258634	Not significant
ENSG00000116396.15	0.422291	0.719123	Teff	Resting	KCNC4	Not significant
ENSG00000162775.17	-0.0905324	0.780483	Teff	Resting	RBM15	Not significant
ENSG00000224699.11	-0.054304	0.985367	Teff	Resting	LAMTOR5-AS1	Not significant
ENSG00000273373.1	0.231885	0.785062	Teff	Resting	SLC16A4-AS1	Not significant
ENSG00000134248.14	0.366073	0.0516231	Teff	Resting	LAMTOR5	Not significant
ENSG00000177301.16	0.0253927	0.988252	Teff	Resting	KCNA2	Not significant
ENSG00000177272.10	-0.135699	0.832035	Teff	Resting	KCNA3	Not significant
ENSG00000288803.1	0.340364	0.796412	Teff	Resting	ENSG00000288803	Not significant
ENSG00000143119.14	-0.0163012	0.955719	Teff	Resting	CD53	Not significant
ENSG00000261654.1	0.012756	0.993019	Teff	Resting	ENSG00000261654	Not significant
ENSG00000232811.1	-0.26011	0.929838	Teff	Resting	ENSG00000232811	Not significant
ENSG00000121931.16	0.165073	0.567789	Teff	Resting	LRIF1	Not significant
ENSG00000156171.15	0.0459812	0.94654	Teff	Resting	DRAM2	Not significant
ENSG00000134255.16	-0.415105	0.152679	Teff	Resting	CEPT1	Not significant
ENSG00000272982.1	-0.618917	0.310052	Teff	Resting	ENSG00000272982	Not significant
ENSG00000273221.1	-0.622422	0.144335	Teff	Resting	ENSG00000273221	Not significant
ENSG00000162777.17	-0.900326	2.89278e-06	Teff	Resting	DENND2D	Significant- No high confidence peak
ENSG00000064886.14	1.00245	0.0844422	Teff	Resting	CHI3L2	Not significant
ENSG00000260948.1	0.0317343	0.986729	Teff	Resting	ENSG00000260948	Not significant
ENSG00000116455.14	0.0723353	0.943147	Teff	Resting	WDR77	Not significant
ENSG00000116459.11	-0.00244834	0.993019	Teff	Resting	ATP5PB	Not significant
ENSG00000143110.12	0.725535	0.311391	Teff	Resting	C1orf162	Not significant
ENSG00000116473.15	0.206399	0.139432	Teff	Resting	RAP1A	Not significant
ENSG00000197852.12	-1.94381	0.366661	Teff	Resting	INKA2	Not significant
ENSG00000064703.13	-0.356422	0.219055	Teff	Resting	DDX20	Not significant
ENSG00000143079.15	0.100984	0.971125	Teff	Resting	CTTNBP2NL	Not significant
ENSG00000007341.19	-0.532824	0.561442	Teff	Resting	ST7L	Not significant
ENSG00000116489.13	0.114604	0.310315	Teff	Resting	CAPZA1	Not significant
ENSG00000155363.19	0.41047	0.447281	Teff	Resting	MOV10	Not significant
ENSG00000155366.17	0.826559	0.162555	Teff	Resting	RHOC	Not significant
ENSG00000155380.13	-0.226263	0.30982	Teff	Resting	SLC16A1	Not significant
ENSG00000226419.8	-0.0242012	0.963442	Teff	Resting	SLC16A1-AS1	Not significant
ENSG00000198799.12	0.425702	0.393824	Teff	Resting	LRIG2	Not significant
ENSG00000081026.19	-0.226705	0.666847	Teff	Resting	MAGI3	Not significant
ENSG00000116793.16	0.656038	0.0112265	Teff	Resting	PHTF1	Significant- No high confidence peak
ENSG00000081019.14	-0.0310325	0.935535	Teff	Resting	RSBN1	Not significant
ENSG00000134242.16	0.179148	0.34779	Teff	Resting	PTPN22	Not significant
ENSG00000188761.13	1.23685	0.194793	Teff	Resting	BCL2L15	Not significant
ENSG00000134262.13	-0.147169	0.829494	Teff	Resting	AP4B1	Not significant
ENSG00000118655.8	-0.503938	0.393299	Teff	Resting	DCLRE1B	Not significant
ENSG00000235527.7	0.0456467	0.986965	Teff	Resting	HIPK1-AS1	Not significant
ENSG00000163349.22	0.285625	0.0347439	Teff	Resting	HIPK1	Significant- MED12 bound
ENSG00000197323.12	0.10456	0.64061	Teff	Resting	TRIM33	Not significant
ENSG00000116752.6	-0.320395	0.226864	Teff	Resting	BCAS2	Not significant
ENSG00000213281.5	-0.286186	0.432192	Teff	Resting	NRAS	Not significant
ENSG00000009307.17	0.0864005	0.442664	Teff	Resting	CSDE1	Not significant
ENSG00000052723.12	0.0124765	0.980733	Teff	Resting	SIKE1	Not significant
ENSG00000134198.10	1.58295	1.2111e-09	Teff	Resting	TSPAN2	Significant- No high confidence peak
ENSG00000233730.2	2.71644	0.00279664	Teff	Resting	LINC01765	Significant- No high confidence peak
ENSG00000173218.15	-0.0225466	0.978765	Teff	Resting	VANGL1	Not significant
ENSG00000163399.16	-0.0874082	0.705843	Teff	Resting	ATP1A1	Not significant
ENSG00000203865.13	0.137634	0.907753	Teff	Resting	ATP1A1-AS1	Not significant
ENSG00000116815.16	-0.000968438	0.998332	Teff	Resting	CD58	Not significant
ENSG00000177173.5	0.374717	0.705593	Teff	Resting	NAP1L4P1	Not significant
ENSG00000116824.5	-0.490745	1.49854e-13	Teff	Resting	CD2	Significant- No high confidence peak
ENSG00000134247.10	0.906657	0.456613	Teff	Resting	PTGFRN	Not significant
ENSG00000134256.13	0.536243	0.744348	Teff	Resting	CD101	Not significant
ENSG00000116830.12	-0.320717	0.103002	Teff	Resting	TTF2	Not significant
ENSG00000271427.1	-0.147377	0.946176	Teff	Resting	ENSG00000271427	Not significant
ENSG00000198162.12	-0.138233	0.330296	Teff	Resting	MAN1A2	Not significant
ENSG00000183508.5	0.684807	0.000320818	Teff	Resting	TENT5C	Significant- No high confidence peak
ENSG00000196505.11	0.0848418	0.889658	Teff	Resting	GDAP2	Not significant
ENSG00000065183.16	-0.444155	0.0675538	Teff	Resting	WDR3	Not significant
ENSG00000116874.12	-0.199516	0.565607	Teff	Resting	WARS2	Not significant
ENSG00000236804.1	1.00525	0.522744	Teff	Resting	RPS3AP12	Not significant
ENSG00000231365.7	-0.563022	0.278499	Teff	Resting	WARS2-AS1	Not significant
ENSG00000092621.13	-0.204936	0.891666	Teff	Resting	PHGDH	Not significant
ENSG00000134250.21	0.435265	0.0240314	Teff	Resting	NOTCH2	Significant- No high confidence peak
ENSG00000265808.4	0.0355722	0.95252	Teff	Resting	SEC22B	Not significant
ENSG00000270231.5	-0.291539	0.684436	Teff	Resting	NBPF8	Not significant
ENSG00000275131.3	-0.149266	0.944199	Teff	Resting	PDE4DIPP2	Not significant
ENSG00000286106.3	0.196889	0.874236	Teff	Resting	NOTCH2NLR	Not significant
ENSG00000273136.8	-0.576472	0.798581	Teff	Resting	NBPF26	Not significant
ENSG00000226067.7	-0.255345	0.70431	Teff	Resting	LINC00623	Not significant
ENSG00000171943.12	1.11193	0.000403699	Teff	Resting	SRGAP2C	Significant- No high confidence peak
ENSG00000272583.2	0.0501223	0.978998	Teff	Resting	ENSG00000272583	Not significant
ENSG00000231752.8	0.288745	0.726322	Teff	Resting	EMBP1	Not significant
ENSG00000289318.2	0.269211	0.923999	Teff	Resting	ENSG00000289318	Not significant
ENSG00000266338.7	-2.04862	0.187814	Teff	Resting	NBPF15	Not significant
ENSG00000196369.12	0.847289	0.512497	Teff	Resting	SRGAP2B	Not significant
ENSG00000215784.6	-0.554061	0.643822	Teff	Resting	FAM72D	Not significant
ENSG00000117262.19	-0.330542	0.716528	Teff	Resting	GPR89A	Not significant
ENSG00000265491.5	0.135036	0.473328	Teff	Resting	RNF115	Not significant
ENSG00000186141.10	-0.212178	0.724155	Teff	Resting	POLR3C	Not significant
ENSG00000186364.12	-0.0216059	0.993775	Teff	Resting	NUDT17	Not significant
ENSG00000131788.16	0.515789	0.513512	Teff	Resting	PIAS3	Not significant
ENSG00000198483.13	-0.357662	0.889658	Teff	Resting	ANKRD35	Not significant
ENSG00000131779.11	-0.122302	0.784581	Teff	Resting	PEX11B	Not significant
ENSG00000265241.8	0.000852833	0.997015	Teff	Resting	RBM8A	Not significant
ENSG00000271601.4	0.23587	0.638456	Teff	Resting	LIX1L	Not significant
ENSG00000272031.3	-0.316312	0.845102	Teff	Resting	ANKRD34A	Not significant
ENSG00000121851.13	0.125615	0.570283	Teff	Resting	POLR3GL	Not significant
ENSG00000265972.6	-0.760002	2.48846e-18	Teff	Resting	TXNIP	Significant- MED12 bound
ENSG00000271425.9	0.835041	0.618329	Teff	Resting	NBPF10	Not significant
ENSG00000287978.1	-0.924592	0.484293	Teff	Resting	ENSG00000287978	Not significant
ENSG00000274428.1	0.20606	0.904556	Teff	Resting	RNVU1-25	Not significant
ENSG00000268043.9	0.722305	0.308292	Teff	Resting	NBPF12	Not significant
ENSG00000131791.8	0.230382	0.521208	Teff	Resting	PRKAB2	Not significant
ENSG00000180867.11	0.170523	0.899926	Teff	Resting	PDIA3P1	Not significant
ENSG00000116128.12	0.738975	0.292266	Teff	Resting	BCL9	Not significant
ENSG00000289419.1	0.489072	0.736356	Teff	Resting	ENSG00000289419	Not significant
ENSG00000162836.12	0.0199299	0.983412	Teff	Resting	ACP6	Not significant
ENSG00000188092.15	-0.00170153	0.998625	Teff	Resting	GPR89B	Not significant
ENSG00000263956.8	-0.143589	0.865653	Teff	Resting	NBPF11	Not significant
ENSG00000274020.4	0.291166	0.806388	Teff	Resting	LINC01138	Not significant
ENSG00000272824.1	0.645215	0.747558	Teff	Resting	ENSG00000272824	Not significant
ENSG00000231551.8	-0.886355	0.579332	Teff	Resting	PDE4DIPP6	Not significant
ENSG00000270629.7	0.964404	0.261648	Teff	Resting	NBPF14	Not significant
ENSG00000286019.2	1.09699	0.478661	Teff	Resting	NOTCH2NLB	Not significant
ENSG00000178104.20	-0.0986142	0.908064	Teff	Resting	PDE4DIP	Not significant
ENSG00000269713.9	-2.44942	0.0528371	Teff	Resting	NBPF9	Not significant
ENSG00000274265.5	0.837936	0.604065	Teff	Resting	ENSG00000274265	Not significant
ENSG00000286219.2	-0.452652	0.389356	Teff	Resting	NOTCH2NLC	Not significant
ENSG00000271383.8	-0.035702	0.988065	Teff	Resting	NBPF19	Not significant
ENSG00000277147.8	-0.0888899	0.974237	Teff	Resting	LINC00869	Not significant
ENSG00000220323.4	0.0180996	0.986292	Teff	Resting	H2BC19P	Not significant
ENSG00000261716.2	-0.318684	0.559725	Teff	Resting	H2BC20P	Not significant
ENSG00000184678.11	-0.390004	0.834433	Teff	Resting	H2BC21	Not significant
ENSG00000184260.6	-0.163021	0.78499	Teff	Resting	H2AC20	Not significant
ENSG00000184270.6	-0.997702	0.143776	Teff	Resting	H2AC21	Not significant
ENSG00000178096.9	0.0108729	0.993019	Teff	Resting	BOLA1	Not significant
ENSG00000159164.10	0.719437	0.182415	Teff	Resting	SV2A	Not significant
ENSG00000143368.10	-0.329246	0.563096	Teff	Resting	SF3B4	Not significant
ENSG00000264522.6	0.416555	0.481707	Teff	Resting	OTUD7B	Not significant
ENSG00000285184.5	0.0010218	0.999358	Teff	Resting	ENSG00000285184	Not significant
ENSG00000136631.16	0.378453	0.248725	Teff	Resting	VPS45	Not significant
ENSG00000023902.14	0.327203	0.0797725	Teff	Resting	PLEKHO1	Not significant
ENSG00000143401.15	-0.0742629	0.65904	Teff	Resting	ANP32E	Not significant
ENSG00000117362.13	-0.263348	0.00672855	Teff	Resting	APH1A	Significant- No high confidence peak
ENSG00000118292.9	-0.922044	0.550616	Teff	Resting	C1orf54	Not significant
ENSG00000266472.6	-0.21624	0.389224	Teff	Resting	MRPS21	Not significant
ENSG00000117360.13	-0.102397	0.842738	Teff	Resting	PRPF3	Not significant
ENSG00000163125.16	0.1692	0.470751	Teff	Resting	RPRD2	Not significant
ENSG00000143374.18	0.071384	0.925957	Teff	Resting	TARS2	Not significant
ENSG00000203804.5	-1.56636	0.604065	Teff	Resting	ADAMTSL4-AS1	Not significant
ENSG00000143384.14	-0.429381	2.14272e-05	Teff	Resting	MCL1	Significant- No high confidence peak
ENSG00000274963.1	0.0233247	0.99071	Teff	Resting	RN7SL600P	Not significant
ENSG00000143420.19	-0.101307	0.726241	Teff	Resting	ENSA	Not significant
ENSG00000143457.11	-0.00941564	0.988252	Teff	Resting	GOLPH3L	Not significant
ENSG00000163131.12	-0.23065	0.103772	Teff	Resting	CTSS	Not significant
ENSG00000143387.14	-0.254806	0.780701	Teff	Resting	CTSK	Not significant
ENSG00000143437.21	0.0436465	0.930987	Teff	Resting	ARNT	Not significant
ENSG00000143379.13	-0.00658185	0.992984	Teff	Resting	SETDB1	Not significant
ENSG00000143418.20	0.113998	0.866491	Teff	Resting	CERS2	Not significant
ENSG00000143409.17	0.179856	0.902733	Teff	Resting	MINDY1	Not significant
ENSG00000143363.17	-0.132967	0.735728	Teff	Resting	PRUNE1	Not significant
ENSG00000197622.13	-0.759857	4.34441e-11	Teff	Resting	CDC42SE1	Significant- No high confidence peak
ENSG00000213190.4	-0.0652295	0.955719	Teff	Resting	MLLT11	Not significant
ENSG00000143458.12	-0.323544	0.116154	Teff	Resting	GABPB2	Not significant
ENSG00000163154.6	-0.400317	0.777568	Teff	Resting	TNFAIP8L2	Not significant
ENSG00000163156.12	-0.659727	0.0484202	Teff	Resting	SCNM1	Significant- No high confidence peak
ENSG00000163159.15	-0.223699	0.65904	Teff	Resting	VPS72	Not significant
ENSG00000143398.20	0.0728418	0.887031	Teff	Resting	PIP5K1A	Not significant
ENSG00000159352.16	-0.0580986	0.829515	Teff	Resting	PSMD4	Not significant
ENSG00000143373.18	0.361952	0.592549	Teff	Resting	ZNF687	Not significant
ENSG00000143393.17	-0.134995	0.887714	Teff	Resting	PI4KB	Not significant
ENSG00000143390.18	0.503438	0.0754827	Teff	Resting	RFX5	Not significant
ENSG00000159377.11	-0.115478	0.577177	Teff	Resting	PSMB4	Not significant
ENSG00000143442.23	0.436029	0.0347971	Teff	Resting	POGZ	Significant- No high confidence peak
ENSG00000143367.17	-0.324417	0.804253	Teff	Resting	TUFT1	Not significant
ENSG00000143376.14	0.00136794	0.997725	Teff	Resting	SNX27	Not significant
ENSG00000143436.11	0.0535089	0.904556	Teff	Resting	MRPL9	Not significant
ENSG00000182134.17	-0.0202994	0.986965	Teff	Resting	TDRKH	Not significant
ENSG00000143365.20	-1.20537	0.189346	Teff	Resting	RORC	Not significant
ENSG00000234614.1	0.28782	0.902326	Teff	Resting	C2CD4D-AS1	Not significant
ENSG00000159445.13	-0.472652	0.0342518	Teff	Resting	THEM4	Significant- No high confidence peak
ENSG00000197747.9	-0.254975	0.180742	Teff	Resting	S100A10	Not significant
ENSG00000163191.6	0.0382669	0.923123	Teff	Resting	S100A11	Not significant
ENSG00000163220.11	-2.12996	0.257356	Teff	Resting	S100A9	Not significant
ENSG00000143546.10	-3.05326	0.272531	Teff	Resting	S100A8	Not significant
ENSG00000197956.10	-0.332792	0.221886	Teff	Resting	S100A6	Not significant
ENSG00000196154.12	-0.268768	0.0782263	Teff	Resting	S100A4	Not significant
ENSG00000189171.15	-0.391695	0.831696	Teff	Resting	S100A13	Not significant
ENSG00000160679.13	-0.167394	0.484293	Teff	Resting	CHTOP	Not significant
ENSG00000143553.11	0.115682	0.829021	Teff	Resting	SNAPIN	Not significant
ENSG00000143621.17	-0.240634	0.290878	Teff	Resting	ILF2	Not significant
ENSG00000143624.14	0.462752	0.616277	Teff	Resting	INTS3	Not significant
ENSG00000143554.14	0.14846	0.893741	Teff	Resting	SLC27A3	Not significant
ENSG00000143614.10	-0.0257078	0.936778	Teff	Resting	GATAD2B	Not significant
ENSG00000223599.1	0.168166	0.945609	Teff	Resting	ENSG00000223599	Not significant
ENSG00000284738.2	0.820497	0.489435	Teff	Resting	ENSG00000284738	Not significant
ENSG00000198837.10	-0.207096	0.649027	Teff	Resting	DENND4B	Not significant
ENSG00000282386.1	0.442306	0.652797	Teff	Resting	ENSG00000282386	Not significant
ENSG00000143578.16	0.140939	0.859946	Teff	Resting	CREB3L4	Not significant
ENSG00000143543.15	-0.221688	0.423025	Teff	Resting	JTB	Not significant
ENSG00000143545.10	2.49981	0.0371627	Teff	Resting	RAB13	Significant- No high confidence peak
ENSG00000177954.14	-0.213886	0.489723	Teff	Resting	RPS27	Not significant
ENSG00000143549.21	-0.06294	0.705274	Teff	Resting	TPM3	Not significant
ENSG00000143612.21	0.190322	0.374576	Teff	Resting	C1orf43	Not significant
ENSG00000143569.19	-0.105506	0.767611	Teff	Resting	UBAP2L	Not significant
ENSG00000143575.16	-0.204896	0.446684	Teff	Resting	HAX1	Not significant
ENSG00000143515.20	-0.839712	2.22486e-06	Teff	Resting	ATP8B2	Significant- No high confidence peak
ENSG00000238365.3	-2.0189	0.24518	Teff	Resting	RNU7-57P	Not significant
ENSG00000160712.13	0.052532	0.897163	Teff	Resting	IL6R	Not significant
ENSG00000160714.10	0.105433	0.648873	Teff	Resting	UBE2Q1	Not significant
ENSG00000160710.18	-0.0632316	0.780181	Teff	Resting	ADAR	Not significant
ENSG00000163344.6	-0.3373	0.49584	Teff	Resting	PMVK	Not significant
ENSG00000163346.17	0.0810214	0.789934	Teff	Resting	PBXIP1	Not significant
ENSG00000163348.4	0.203691	0.574474	Teff	Resting	PYGO2	Not significant
ENSG00000160691.19	-0.334636	0.583135	Teff	Resting	SHC1	Not significant
ENSG00000173207.13	0.272188	0.315008	Teff	Resting	CKS1B	Not significant
ENSG00000160688.19	-0.361632	0.55505	Teff	Resting	FLAD1	Not significant
ENSG00000160685.14	-0.261135	0.807682	Teff	Resting	ZBTB7B	Not significant
ENSG00000143537.14	-0.544477	0.28705	Teff	Resting	ADAM15	Not significant
ENSG00000243364.8	-0.0265545	0.99207	Teff	Resting	EFNA4	Not significant
ENSG00000169241.19	0.492576	0.196124	Teff	Resting	SLC50A1	Not significant
ENSG00000179085.8	-0.186525	0.766402	Teff	Resting	DPM3	Not significant
ENSG00000163462.19	-0.736922	0.670817	Teff	Resting	TRIM46	Not significant
ENSG00000185499.17	-0.040167	0.986038	Teff	Resting	MUC1	Not significant
ENSG00000169231.13	0.175394	0.934669	Teff	Resting	THBS3	Not significant
ENSG00000160767.22	-0.113535	0.8931	Teff	Resting	FAM189B	Not significant
ENSG00000116521.11	-0.929624	0.0932442	Teff	Resting	SCAMP3	Not significant
ENSG00000176444.19	0.0501417	0.929705	Teff	Resting	CLK2	Not significant
ENSG00000160752.15	0.230641	0.462692	Teff	Resting	FDPS	Not significant
ENSG00000160753.17	-0.0823562	0.930047	Teff	Resting	RUSC1	Not significant
ENSG00000116539.14	0.348597	0.00178877	Teff	Resting	ASH1L	Significant- No high confidence peak
ENSG00000235919.5	-0.369865	0.69674	Teff	Resting	ASH1L-AS1	Not significant
ENSG00000125459.18	-0.81165	0.421045	Teff	Resting	MSTO1	Not significant
ENSG00000163374.20	0.110805	0.797051	Teff	Resting	YY1AP1	Not significant
ENSG00000132676.16	-0.510226	0.000154342	Teff	Resting	DAP3	Significant- No high confidence peak
ENSG00000116580.20	0.0504328	0.880512	Teff	Resting	GON4L	Not significant
ENSG00000132718.9	-0.384373	0.0493277	Teff	Resting	SYT11	Significant- No high confidence peak
ENSG00000143622.11	-0.0829397	0.889442	Teff	Resting	RIT1	Not significant
ENSG00000132680.11	-0.0835162	0.858118	Teff	Resting	KHDC4	Not significant
ENSG00000116584.22	0.0895501	0.883555	Teff	Resting	ARHGEF2	Not significant
ENSG00000273002.1	0.0626176	0.984167	Teff	Resting	ARHGEF2-AS2	Not significant
ENSG00000163479.14	-0.263817	0.0817315	Teff	Resting	SSR2	Not significant
ENSG00000160803.8	-0.829631	0.684655	Teff	Resting	UBQLN4	Not significant
ENSG00000116586.12	-0.263101	0.543811	Teff	Resting	LAMTOR2	Not significant
ENSG00000160789.24	0.0193924	0.986965	Teff	Resting	LMNA	Not significant
ENSG00000160785.14	0.082744	0.874176	Teff	Resting	SLC25A44	Not significant
ENSG00000160783.19	0.11632	0.887883	Teff	Resting	PMF1	Not significant
ENSG00000160781.17	0.999298	0.258639	Teff	Resting	PAQR6	Not significant
ENSG00000198952.8	-0.680985	0.465208	Teff	Resting	SMG5	Not significant
ENSG00000163472.19	-1.04403	0.56821	Teff	Resting	TMEM79	Not significant
ENSG00000198715.13	-0.697208	0.137316	Teff	Resting	GLMP	Not significant
ENSG00000163468.15	-0.394349	0.019248	Teff	Resting	CCT3	Significant- No high confidence peak
ENSG00000116604.19	-0.154048	0.708407	Teff	Resting	MEF2D	Not significant
ENSG00000183856.11	1.04078	0.379424	Teff	Resting	IQGAP3	Not significant
ENSG00000163382.13	0.118	0.8445	Teff	Resting	NAXE	Not significant
ENSG00000160818.17	-1.10178	5.36494e-06	Teff	Resting	GPATCH4	Significant- No high confidence peak
ENSG00000143319.17	-0.435817	0.0426888	Teff	Resting	ISG20L2	Significant- No high confidence peak
ENSG00000143303.12	0.042517	0.984736	Teff	Resting	METTL25B	Not significant
ENSG00000143314.12	-0.928924	0.00059406	Teff	Resting	MRPL24	Significant- No high confidence peak
ENSG00000143321.19	-0.00417017	0.990062	Teff	Resting	HDGF	Not significant
ENSG00000143294.15	0.289501	0.659844	Teff	Resting	PRCC	Not significant
ENSG00000027869.12	-0.593944	0.00262995	Teff	Resting	SH2D2A	Significant- No high confidence peak
ENSG00000132694.19	-1.82452	0.126311	Teff	Resting	ARHGEF11	Not significant
ENSG00000117036.12	0.508992	0.204893	Teff	Resting	ETV3	Not significant
ENSG00000163564.15	-0.441945	0.00138851	Teff	Resting	PYHIN1	Significant- No high confidence peak
ENSG00000163565.20	0.149063	0.142761	Teff	Resting	IFI16	Not significant
ENSG00000163568.16	0.528793	0.00916642	Teff	Resting	AIM2	Significant- No high confidence peak
ENSG00000158716.9	-0.389446	0.579587	Teff	Resting	DUSP23	Not significant
ENSG00000188004.11	0.322391	0.76434	Teff	Resting	SNHG28	Not significant
ENSG00000213085.10	0.346553	0.899373	Teff	Resting	CFAP45	Not significant
ENSG00000158710.15	0.044966	0.821304	Teff	Resting	TAGLN2	Not significant
ENSG00000143315.8	0.0292167	0.941971	Teff	Resting	PIGM	Not significant
ENSG00000162729.14	-1.07723	0.351458	Teff	Resting	IGSF8	Not significant
ENSG00000162734.13	0.128431	0.808915	Teff	Resting	PEA15	Not significant
ENSG00000132716.19	0.20537	0.336732	Teff	Resting	DCAF8	Not significant
ENSG00000162735.19	0.316019	0.300011	Teff	Resting	PEX19	Not significant
ENSG00000122218.17	0.0604	0.843214	Teff	Resting	COPA	Not significant
ENSG00000162736.18	-0.416747	0.655895	Teff	Resting	NCSTN	Not significant
ENSG00000162739.14	-0.552378	0.0949215	Teff	Resting	SLAMF6	Not significant
ENSG00000066294.15	-0.21911	0.163003	Teff	Resting	CD84	Not significant
ENSG00000117090.16	-0.683137	2.7961e-05	Teff	Resting	SLAMF1	Significant- No high confidence peak
ENSG00000228863.8	0.487409	0.666839	Teff	Resting	ENSG00000228863	Not significant
ENSG00000117091.10	-0.109661	0.704246	Teff	Resting	CD48	Not significant
ENSG00000026751.17	0.352834	0.603167	Teff	Resting	SLAMF7	Not significant
ENSG00000122224.18	0.0720598	0.921763	Teff	Resting	LY9	Not significant
ENSG00000122223.13	-0.452528	0.844328	Teff	Resting	CD244	Not significant
ENSG00000213080.3	-0.851358	0.687545	Teff	Resting	ENSG00000213080	Not significant
ENSG00000158769.18	0.51966	0.186437	Teff	Resting	F11R	Not significant
ENSG00000215845.11	0.459712	0.0040038	Teff	Resting	TSTD1	Significant- No high confidence peak
ENSG00000186517.14	-0.228978	0.0549829	Teff	Resting	ARHGAP30	Not significant
ENSG00000143256.5	0.0651035	0.904522	Teff	Resting	PFDN2	Not significant
ENSG00000158793.14	0.240548	0.653893	Teff	Resting	NIT1	Not significant
ENSG00000158796.17	-0.184502	0.731541	Teff	Resting	DEDD	Not significant
ENSG00000143222.12	-0.219613	0.157466	Teff	Resting	UFC1	Not significant
ENSG00000143258.17	-0.169179	0.914373	Teff	Resting	USP21	Not significant
ENSG00000143224.18	-0.0793249	0.946444	Teff	Resting	PPOX	Not significant
ENSG00000158850.15	-0.292065	0.355188	Teff	Resting	B4GALT3	Not significant
ENSG00000158864.13	-0.176581	0.332007	Teff	Resting	NDUFS2	Not significant
ENSG00000158869.11	-0.246012	0.88794	Teff	Resting	FCER1G	Not significant
ENSG00000158882.15	-0.34012	0.59111	Teff	Resting	TOMM40L	Not significant
ENSG00000158887.19	-0.0237951	0.99189	Teff	Resting	MPZ	Not significant
ENSG00000143252.16	-0.173136	0.829021	Teff	Resting	SDHC	Not significant
ENSG00000289106.2	0.530218	0.659574	Teff	Resting	ENSG00000289106	Not significant
ENSG00000288670.1	-0.247559	0.897666	Teff	Resting	ENSG00000288670	Not significant
ENSG00000283696.1	0.351643	0.8444	Teff	Resting	ENSG00000283696	Not significant
ENSG00000288093.1	0.352281	0.643201	Teff	Resting	ENSG00000288093	Not significant
ENSG00000081721.12	-0.108713	0.889053	Teff	Resting	DUSP12	Not significant
ENSG00000118217.7	0.253971	0.215133	Teff	Resting	ATF6	Not significant
ENSG00000152332.16	-0.0808274	0.614535	Teff	Resting	UHMK1	Not significant
ENSG00000117143.14	-0.197517	0.790011	Teff	Resting	UAP1	Not significant
ENSG00000132196.16	-0.560738	0.66494	Teff	Resting	HSD17B7	Not significant
ENSG00000143248.13	0.0218305	0.991372	Teff	Resting	RGS5	Not significant
ENSG00000232995.7	0.228626	0.921303	Teff	Resting	RGS5	Not significant
ENSG00000143228.13	0.190031	0.454606	Teff	Resting	NUF2	Not significant
ENSG00000143198.13	-0.173274	0.729132	Teff	Resting	MGST3	Not significant
ENSG00000143149.13	0.185372	0.558859	Teff	Resting	ALDH9A1	Not significant
ENSG00000143183.18	-0.23649	0.0814323	Teff	Resting	TMCO1	Not significant
ENSG00000143179.16	-0.296474	0.781041	Teff	Resting	UCK2	Not significant
ENSG00000143157.12	0.0678701	0.889658	Teff	Resting	POGK	Not significant
ENSG00000152382.6	-0.145102	0.676461	Teff	Resting	TADA1	Not significant
ENSG00000225171.2	-0.164747	0.945609	Teff	Resting	DUTP6	Not significant
ENSG00000143195.13	0.571511	0.528799	Teff	Resting	ILDR2	Not significant
ENSG00000143190.23	0.0503929	0.899926	Teff	Resting	POU2F1	Not significant
ENSG00000198821.12	0.0854066	0.687107	Teff	Resting	CD247	Not significant
ENSG00000143162.9	0.976693	0.109362	Teff	Resting	CREG1	Not significant
ENSG00000241666.2	0.102043	0.973278	Teff	Resting	ENSG00000241666	Not significant
ENSG00000198771.11	-0.160067	0.197393	Teff	Resting	RCSD1	Not significant
ENSG00000197965.12	1.16013	0.0230711	Teff	Resting	MPZL1	Significant- No high confidence peak
ENSG00000143158.11	0.0330408	0.9442	Teff	Resting	MPC2	Not significant
ENSG00000143164.16	0.456762	0.0560808	Teff	Resting	DCAF6	Not significant
ENSG00000143155.13	0.00898201	0.977779	Teff	Resting	TIPRL	Not significant
ENSG00000213064.10	0.0147408	0.965541	Teff	Resting	SFT2D2	Not significant
ENSG00000143178.13	0.0219359	0.99071	Teff	Resting	TBX19	Not significant
ENSG00000143153.14	0.730212	0.151202	Teff	Resting	ATP1B1	Not significant
ENSG00000143156.14	0.16946	0.845102	Teff	Resting	NME7	Not significant
ENSG00000117475.14	0.128864	0.796177	Teff	Resting	BLZF1	Not significant
ENSG00000117479.15	-0.839919	0.608039	Teff	Resting	SLC19A2	Not significant
ENSG00000213062.5	-0.085007	0.972582	Teff	Resting	ENSG00000213062	Not significant
ENSG00000198734.12	-0.10769	0.892441	Teff	Resting	F5	Not significant
ENSG00000000460.17	0.0578595	0.943518	Teff	Resting	C1orf112	Not significant
ENSG00000188404.10	-0.15727	0.456653	Teff	Resting	SELL	Not significant
ENSG00000171806.12	-0.0663518	0.942414	Teff	Resting	METTL18	Not significant
ENSG00000000457.14	0.251587	0.580077	Teff	Resting	SCYL3	Not significant
ENSG00000075945.13	0.128309	0.787791	Teff	Resting	KIFAP3	Not significant
ENSG00000120370.14	0.0187237	0.980264	Teff	Resting	GORAB	Not significant
ENSG00000076258.10	0.62667	0.676461	Teff	Resting	FMO4	Not significant
ENSG00000117523.18	-0.0524332	0.795788	Teff	Resting	PRRC2C	Not significant
ENSG00000117533.15	-0.0133361	0.980264	Teff	Resting	VAMP4	Not significant
ENSG00000010165.20	-0.0505109	0.937251	Teff	Resting	METTL13	Not significant
ENSG00000197959.15	0.496525	0.775428	Teff	Resting	DNM3	Not significant
ENSG00000135845.10	0.0518972	0.934669	Teff	Resting	PIGC	Not significant
ENSG00000094975.14	0.298838	0.175085	Teff	Resting	SUCO	Not significant
ENSG00000117560.8	0.2615	0.864261	Teff	Resting	FASLG	Not significant
ENSG00000117586.11	1.16472	0.248009	Teff	Resting	TNFSF4	Not significant
ENSG00000203739.6	-0.0387116	0.971006	Teff	Resting	PRDX6-AS1	Not significant
ENSG00000117592.9	0.255456	0.298938	Teff	Resting	PRDX6	Not significant
ENSG00000076321.11	0.192385	0.506702	Teff	Resting	KLHL20	Not significant
ENSG00000120334.16	-0.386808	0.638532	Teff	Resting	CENPL	Not significant
ENSG00000117593.12	-0.241332	0.773025	Teff	Resting	DARS2	Not significant
ENSG00000234741.10	-0.695388	2.25579e-05	Teff	Resting	GAS5	Significant- No high confidence peak
ENSG00000185278.16	0.206626	0.505883	Teff	Resting	ZBTB37	Not significant
ENSG00000135870.12	0.0799027	0.795277	Teff	Resting	RC3H1	Not significant
ENSG00000152061.24	0.174424	0.360556	Teff	Resting	RABGAP1L	Not significant
ENSG00000289425.1	0.32347	0.705274	Teff	Resting	ENSG00000289425	Not significant
ENSG00000287697.1	-0.348099	0.815933	Teff	Resting	ENSG00000287697	Not significant
ENSG00000116161.18	-0.119077	0.557726	Teff	Resting	CACYBP	Not significant
ENSG00000120333.4	-0.172657	0.670397	Teff	Resting	MRPS14	Not significant
ENSG00000206659.1	-0.534115	0.777568	Teff	Resting	Y_RNA	Not significant
ENSG00000235750.10	0.257309	0.172096	Teff	Resting	KIAA0040	Not significant
ENSG00000143207.21	-0.0563163	0.922022	Teff	Resting	COP1	Not significant
ENSG00000213058.3	0.289165	0.857377	Teff	Resting	ENSG00000213058	Not significant
ENSG00000116191.19	-0.335365	0.807896	Teff	Resting	RALGPS2	Not significant
ENSG00000116199.12	0.387476	0.144296	Teff	Resting	FAM20B	Not significant
ENSG00000186283.14	0.0356054	0.955931	Teff	Resting	TOR3A	Not significant
ENSG00000143322.21	0.568496	0.0360856	Teff	Resting	ABL2	Significant- No high confidence peak
ENSG00000057252.13	0.495973	0.0103598	Teff	Resting	SOAT1	Significant- No high confidence peak
ENSG00000169905.13	0.190167	0.364111	Teff	Resting	TOR1AIP2	Not significant
ENSG00000272906.1	-0.264803	0.897666	Teff	Resting	ENSG00000272906	Not significant
ENSG00000143337.19	-0.0500494	0.883555	Teff	Resting	TOR1AIP1	Not significant
ENSG00000135837.16	0.117518	0.385	Teff	Resting	CEP350	Not significant
ENSG00000116260.17	0.321362	0.575651	Teff	Resting	QSOX1	Not significant
ENSG00000230124.8	0.207044	0.576026	Teff	Resting	ACBD6	Not significant
ENSG00000143324.14	-0.0419763	0.951223	Teff	Resting	XPR1	Not significant
ENSG00000135823.14	0.239563	0.407374	Teff	Resting	STX6	Not significant
ENSG00000153029.16	0.180117	0.589993	Teff	Resting	MR1	Not significant
ENSG00000162783.11	-0.0225414	0.930615	Teff	Resting	IER5	Not significant
ENSG00000135821.19	0.470012	0.179093	Teff	Resting	GLUL	Not significant
ENSG00000135828.11	0.120433	0.8521	Teff	Resting	RNASEL	Not significant
ENSG00000143333.7	0.926275	0.678475	Teff	Resting	RGS16	Not significant
ENSG00000135829.17	-0.199397	0.118184	Teff	Resting	DHX9	Not significant
ENSG00000116698.22	0.0409476	0.931378	Teff	Resting	SMG7	Not significant
ENSG00000116701.16	-0.300247	0.552597	Teff	Resting	NCF2	Not significant
ENSG00000162704.16	0.55503	6.59753e-14	Teff	Resting	ARPC5	Significant- No high confidence peak
ENSG00000143344.16	1.45814	0.00262995	Teff	Resting	RGL1	Significant- No high confidence peak
ENSG00000198756.12	-0.35006	0.753449	Teff	Resting	COLGALT2	Not significant
ENSG00000198860.14	-0.178093	0.585422	Teff	Resting	TSEN15	Not significant
ENSG00000116667.15	-1.77177	0.000310041	Teff	Resting	C1orf21	Significant- No high confidence peak
ENSG00000116406.20	-0.219179	0.187261	Teff	Resting	EDEM3	Not significant
ENSG00000135842.17	-0.147226	0.336229	Teff	Resting	NIBAN1	Not significant
ENSG00000121481.11	0.0834108	0.872372	Teff	Resting	RNF2	Not significant
ENSG00000121486.12	-0.0955799	0.791762	Teff	Resting	TRMT1L	Not significant
ENSG00000116668.13	-0.23756	0.689564	Teff	Resting	SWT1	Not significant
ENSG00000279838.1	0.00270986	0.997725	Teff	Resting	ENSG00000279838	Not significant
ENSG00000116679.16	-0.0325653	0.918586	Teff	Resting	IVNS1ABP	Not significant
ENSG00000116690.13	-2.38584	0.0315022	Teff	Resting	PRG4	Significant- MED12 bound
ENSG00000047410.14	0.0485277	0.780717	Teff	Resting	TPR	Not significant
ENSG00000157181.16	0.126477	0.718211	Teff	Resting	ODR4	Not significant
ENSG00000229739.4	0.915485	0.19228	Teff	Resting	PDC-AS1	Not significant
ENSG00000230426.5	-0.435296	0.846938	Teff	Resting	LINC01036	Not significant
ENSG00000150681.10	1.06759	0.501968	Teff	Resting	RGS18	Not significant
ENSG00000090104.12	0.156156	0.739794	Teff	Resting	RGS1	Not significant
ENSG00000231767.5	-0.292892	0.917616	Teff	Resting	RPS27AP5	Not significant
ENSG00000116741.8	-0.283531	0.688505	Teff	Resting	RGS2	Not significant
ENSG00000116750.14	0.0950267	0.689564	Teff	Resting	UCHL5	Not significant
ENSG00000238754.1	-0.165416	0.913477	Teff	Resting	SCARNA18B	Not significant
ENSG00000116747.13	0.15315	0.32161	Teff	Resting	RO60	Not significant
ENSG00000023572.10	-0.0700702	0.892733	Teff	Resting	GLRX2	Not significant
ENSG00000134371.14	0.0744006	0.795788	Teff	Resting	CDC73	Not significant
ENSG00000162630.6	-3.66995	1.13628e-09	Teff	Resting	B3GALT2	Significant- MED12 bound
ENSG00000286285.1	-1.45263	0.0203916	Teff	Resting	ENSG00000286285	Significant- No high confidence peak
ENSG00000000971.17	2.10644	0.010458	Teff	Resting	CFH	Significant- No high confidence peak
ENSG00000066279.19	-0.211281	0.0787738	Teff	Resting	ASPM	Not significant
ENSG00000235748.1	-0.13385	0.951333	Teff	Resting	SEPTIN14P12	Not significant
ENSG00000177888.8	0.271533	0.254081	Teff	Resting	ZBTB41	Not significant
ENSG00000290127.1	0.726843	0.708407	Teff	Resting	ENSG00000290127	Not significant
ENSG00000213047.13	0.538795	0.000366526	Teff	Resting	DENND1B	Significant- No high confidence peak
ENSG00000235582.2	-0.494202	0.718847	Teff	Resting	ENSG00000235582	Not significant
ENSG00000151414.15	0.459564	0.0221839	Teff	Resting	NEK7	Significant- No high confidence peak
ENSG00000081237.21	0.0487821	0.606261	Teff	Resting	PTPRC	Not significant
ENSG00000229989.6	-0.457706	0.685969	Teff	Resting	MIR181A1HG	Not significant
ENSG00000162702.8	0.21612	0.204871	Teff	Resting	ZNF281	Not significant
ENSG00000118193.12	0.0240057	0.945609	Teff	Resting	KIF14	Not significant
ENSG00000118197.14	0.466537	0.0561695	Teff	Resting	DDX59	Not significant
ENSG00000118200.15	1.61817	0.0634815	Teff	Resting	CAMSAP2	Not significant
ENSG00000116852.15	-0.456383	0.0106187	Teff	Resting	KIF21B	Significant- No high confidence peak
ENSG00000116857.17	0.787996	0.0343565	Teff	Resting	TMEM9	Significant- No high confidence peak
ENSG00000174307.7	0.343973	0.807356	Teff	Resting	PHLDA3	Not significant
ENSG00000159176.14	-0.0662748	0.950248	Teff	Resting	CSRP1	Not significant
ENSG00000224536.2	-0.894161	0.218262	Teff	Resting	CSRP1-AS1	Not significant
ENSG00000223396.4	-0.387726	0.671734	Teff	Resting	RPS10P7	Not significant
ENSG00000134369.16	-0.196333	0.904556	Teff	Resting	NAV1	Not significant
ENSG00000198700.10	-0.178565	0.53209	Teff	Resting	IPO9	Not significant
ENSG00000134375.11	-0.124998	0.730741	Teff	Resting	TIMM17A	Not significant
ENSG00000176393.11	0.0594467	0.936389	Teff	Resting	RNPEP	Not significant
ENSG00000143862.8	-0.289519	0.118429	Teff	Resting	ARL8A	Not significant
ENSG00000143851.16	0.251007	0.55197	Teff	Resting	PTPN7	Not significant
ENSG00000077152.12	0.505453	0.140847	Teff	Resting	UBE2T	Not significant
ENSG00000077157.22	-0.240969	0.597168	Teff	Resting	PPP1R12B	Not significant
ENSG00000117139.18	0.34008	0.0574681	Teff	Resting	KDM5B	Not significant
ENSG00000235449.2	0.643317	0.558848	Teff	Resting	ENSG00000235449	Not significant
ENSG00000183155.5	-0.204618	0.700283	Teff	Resting	RABIF	Not significant
ENSG00000117153.16	0.157342	0.689564	Teff	Resting	KLHL12	Not significant
ENSG00000159346.13	0.243892	0.614602	Teff	Resting	ADIPOR1	Not significant
ENSG00000159348.13	-0.014897	0.984997	Teff	Resting	CYB5R1	Not significant
ENSG00000163444.12	-0.456887	0.0822359	Teff	Resting	TMEM183A	Not significant
ENSG00000159388.6	-0.16227	0.536002	Teff	Resting	BTG2	Not significant
ENSG00000058668.15	0.00110265	0.996051	Teff	Resting	ATP2B4	Not significant
ENSG00000122188.13	0.164199	0.656768	Teff	Resting	LAX1	Not significant
ENSG00000058673.17	0.480179	0.831696	Teff	Resting	ZC3H11A	Not significant
ENSG00000182004.13	-0.27195	0.219055	Teff	Resting	SNRPE	Not significant
ENSG00000158615.10	0.00109963	0.997015	Teff	Resting	PPP1R15B	Not significant
ENSG00000133056.14	0.354773	0.596477	Teff	Resting	PIK3C2B	Not significant
ENSG00000198625.14	0.340943	0.00776146	Teff	Resting	MDM4	Significant- No high confidence peak
ENSG00000174529.7	0.213939	0.919987	Teff	Resting	TMEM81	Not significant
ENSG00000117222.14	-0.421224	0.0819409	Teff	Resting	RBBP5	Not significant
ENSG00000133059.17	-0.047682	0.911854	Teff	Resting	DSTYK	Not significant
ENSG00000163545.11	-0.653033	0.333288	Teff	Resting	NUAK2	Not significant
ENSG00000174514.13	0.450317	0.7297	Teff	Resting	MFSD4A	Not significant
ENSG00000158711.14	0.21841	0.16756	Teff	Resting	ELK4	Not significant
ENSG00000069275.13	0.298891	0.000482196	Teff	Resting	NUCKS1	Significant- No high confidence peak
ENSG00000201944.1	0.336837	0.687545	Teff	Resting	SNORA72	Not significant
ENSG00000117280.13	-0.557787	0.000889213	Teff	Resting	RAB29	Significant- No high confidence peak
ENSG00000133065.11	0.477241	0.319641	Teff	Resting	SLC41A1	Not significant
ENSG00000266028.8	0.291111	0.654047	Teff	Resting	SRGAP2	Not significant
ENSG00000263528.8	-0.00757637	0.993019	Teff	Resting	IKBKE	Not significant
ENSG00000261000.1	-1.45135	0.33153	Teff	Resting	ENSG00000261000	Not significant
ENSG00000266094.8	-0.0981527	0.646698	Teff	Resting	RASSF5	Not significant
ENSG00000143486.16	-0.0981187	0.907093	Teff	Resting	EIF2D	Not significant
ENSG00000143479.18	-0.821117	0.471372	Teff	Resting	DYRK3	Not significant
ENSG00000162889.11	0.215153	0.251172	Teff	Resting	MAPKAPK2	Not significant
ENSG00000224114.1	-0.235988	0.89563	Teff	Resting	ENSG00000224114	Not significant
ENSG00000162894.12	-0.766868	4.46281e-10	Teff	Resting	FCMR	Significant- No high confidence peak
ENSG00000123836.15	-0.891671	0.602516	Teff	Resting	PFKFB2	Not significant
ENSG00000180667.11	-0.380778	0.544735	Teff	Resting	YOD1	Not significant
ENSG00000123843.13	3.03186	0.000980245	Teff	Resting	C4BPB	Significant- No high confidence peak
ENSG00000196352.18	-0.844601	0.000378655	Teff	Resting	CD55	Significant- No high confidence peak
ENSG00000117335.21	0.0795336	0.744191	Teff	Resting	CD46	Not significant
ENSG00000203709.13	0.342116	0.306132	Teff	Resting	MIR29B2CHG	Not significant
ENSG00000123689.6	0.999657	0.606804	Teff	Resting	G0S2	Not significant
ENSG00000009790.15	-0.0447171	0.797051	Teff	Resting	TRAF3IP3	Not significant
ENSG00000117597.18	-0.96475	0.00476836	Teff	Resting	UTP25	Significant- No high confidence peak
ENSG00000054392.13	1.48929	0.00490463	Teff	Resting	HHAT	Significant- No high confidence peak
ENSG00000117625.14	0.477631	0.000421745	Teff	Resting	RCOR3	Significant- No high confidence peak
ENSG00000082512.15	0.153186	0.582318	Teff	Resting	TRAF5	Not significant
ENSG00000153363.15	-0.0975968	0.902494	Teff	Resting	LINC00467	Not significant
ENSG00000170385.10	0.377599	0.270783	Teff	Resting	SLC30A1	Not significant
ENSG00000117650.13	0.0794492	0.850257	Teff	Resting	NEK2	Not significant
ENSG00000123684.13	0.137546	0.605662	Teff	Resting	LPGAT1	Not significant
ENSG00000143493.13	0.387275	0.324655	Teff	Resting	INTS7	Not significant
ENSG00000143476.18	-0.18937	0.571477	Teff	Resting	DTL	Not significant
ENSG00000066027.12	-0.188752	0.277518	Teff	Resting	PPP2R5A	Not significant
ENSG00000065600.13	-0.850205	0.221007	Teff	Resting	PACC1	Not significant
ENSG00000117691.10	0.30873	0.475642	Teff	Resting	NENF	Not significant
ENSG00000162772.17	0.727913	0.497504	Teff	Resting	ATF3	Not significant
ENSG00000123685.9	0.801168	0.239833	Teff	Resting	BATF3	Not significant
ENSG00000117697.15	0.256327	0.15391	Teff	Resting	NSL1	Not significant
ENSG00000203705.11	-0.487425	0.175974	Teff	Resting	TATDN3	Not significant
ENSG00000198468.11	0.269166	0.779288	Teff	Resting	FLVCR1-DT	Not significant
ENSG00000162769.13	0.129801	0.832368	Teff	Resting	FLVCR1	Not significant
ENSG00000174606.14	0.16996	0.571202	Teff	Resting	ANGEL2	Not significant
ENSG00000136643.12	0.436399	0.529546	Teff	Resting	RPS6KC1	Not significant
ENSG00000143499.14	0.016115	0.977099	Teff	Resting	SMYD2	Not significant
ENSG00000152104.12	-0.636566	0.670397	Teff	Resting	PTPN14	Not significant
ENSG00000117724.14	0.019312	0.950795	Teff	Resting	CENPF	Not significant
ENSG00000136636.13	1.45213	1.81723e-06	Teff	Resting	KCTD3	Significant- No high confidence peak
ENSG00000092978.11	0.262071	0.342625	Teff	Resting	GPATCH2	Not significant
ENSG00000067533.6	-0.46279	0.0839358	Teff	Resting	RRP15	Not significant
ENSG00000143353.12	0.230154	0.632158	Teff	Resting	LYPLAL1	Not significant
ENSG00000136628.18	-0.124	0.45503	Teff	Resting	EPRS1	Not significant
ENSG00000162813.18	-0.14294	0.861292	Teff	Resting	BPNT1	Not significant
ENSG00000067704.10	0.00185822	0.996051	Teff	Resting	IARS2	Not significant
ENSG00000118873.17	0.0557552	0.815933	Teff	Resting	RAB3GAP2	Not significant
ENSG00000218283.2	0.473101	0.715686	Teff	Resting	MORF4L1P1	Not significant
ENSG00000143507.18	0.489066	0.416907	Teff	Resting	DUSP10	Not significant
ENSG00000143498.18	-0.38915	0.691843	Teff	Resting	TAF1A	Not significant
ENSG00000154305.18	0.294724	0.0609058	Teff	Resting	MIA3	Not significant
ENSG00000272750.1	-0.541903	0.599972	Teff	Resting	ENSG00000272750	Not significant
ENSG00000186063.13	0.303024	0.705795	Teff	Resting	AIDA	Not significant
ENSG00000162819.12	0.394616	0.00321226	Teff	Resting	BROX	Significant- No high confidence peak
ENSG00000154309.9	-0.442502	0.883555	Teff	Resting	DISP1	Not significant
ENSG00000162909.18	-0.286846	0.0885585	Teff	Resting	CAPN2	Not significant
ENSG00000143514.18	0.575296	0.00400601	Teff	Resting	TP53BP2	Significant- No high confidence peak
ENSG00000185495.10	0.666846	0.736369	Teff	Resting	SEPTIN7P13	Not significant
ENSG00000143756.12	0.336915	0.363653	Teff	Resting	FBXO28	Not significant
ENSG00000143753.13	0.282806	0.186437	Teff	Resting	DEGS1	Not significant
ENSG00000143748.18	-0.0809924	0.860424	Teff	Resting	NVL	Not significant
ENSG00000143771.12	0.104009	0.72811	Teff	Resting	CNIH4	Not significant
ENSG00000162923.17	0.374007	0.0152412	Teff	Resting	WDR26	Significant- No high confidence peak
ENSG00000143815.15	-0.361969	8.58173e-06	Teff	Resting	LBR	Significant- No high confidence peak
ENSG00000143742.14	0.00568378	0.991372	Teff	Resting	SRP9	Not significant
ENSG00000242861.1	-0.104757	0.723818	Teff	Resting	ENSG00000242861	Not significant
ENSG00000196187.12	-0.186975	0.723425	Teff	Resting	TMEM63A	Not significant
ENSG00000143811.20	0.215187	0.331232	Teff	Resting	PYCR2	Not significant
ENSG00000143751.10	0.098946	0.840043	Teff	Resting	SDE2	Not significant
ENSG00000289341.2	0.0105823	0.996277	Teff	Resting	ENSG00000289341	Not significant
ENSG00000272562.2	0.433337	0.828687	Teff	Resting	H3-3A-DT	Not significant
ENSG00000163041.13	-0.189894	0.811016	Teff	Resting	H3-3A	Not significant
ENSG00000182827.9	0.196605	0.385647	Teff	Resting	ACBD3	Not significant
ENSG00000183814.16	-0.166108	0.855487	Teff	Resting	LIN9	Not significant
ENSG00000143799.14	0.00317213	0.99189	Teff	Resting	PARP1	Not significant
ENSG00000143772.11	-0.114706	0.854065	Teff	Resting	ITPKB	Not significant
ENSG00000288674.1	0.805067	0.711848	Teff	Resting	ENSG00000288674	Not significant
ENSG00000143776.20	0.395417	0.652192	Teff	Resting	CDC42BPA	Not significant
ENSG00000181450.18	0.488703	0.429867	Teff	Resting	ZNF678	Not significant
ENSG00000143740.15	0.0843661	0.895613	Teff	Resting	SNAP47	Not significant
ENSG00000081692.13	-0.132084	0.914255	Teff	Resting	JMJD4	Not significant
ENSG00000143761.17	-0.0209915	0.922022	Teff	Resting	ARF1	Not significant
ENSG00000143793.13	-0.323313	0.459106	Teff	Resting	C1orf35	Not significant
ENSG00000162910.19	-0.219212	0.790283	Teff	Resting	MRPL55	Not significant
ENSG00000143774.17	-0.0542736	0.916536	Teff	Resting	GUK1	Not significant
ENSG00000181873.13	0.323711	0.704246	Teff	Resting	IBA57	Not significant
ENSG00000154358.23	0.382713	0.874236	Teff	Resting	OBSCN	Not significant
ENSG00000269934.3	1.17486	0.494143	Teff	Resting	ENSG00000269934	Not significant
ENSG00000154370.16	-0.292857	0.175486	Teff	Resting	TRIM11	Not significant
ENSG00000181218.6	-0.545421	0.457227	Teff	Resting	H2AW	Not significant
ENSG00000196890.5	0.0362357	0.990876	Teff	Resting	H2BU1	Not significant
ENSG00000168159.15	0.0378337	0.912465	Teff	Resting	RNF187	Not significant
ENSG00000116574.6	1.33937	3.10611e-06	Teff	Resting	RHOU	Significant- No high confidence peak
ENSG00000168118.12	0.0165879	0.97677	Teff	Resting	RAB4A	Not significant
ENSG00000154429.11	0.642713	0.0150941	Teff	Resting	CCSAP	Significant- No high confidence peak
ENSG00000069248.12	-0.00888988	0.988065	Teff	Resting	NUP133	Not significant
ENSG00000135776.5	-0.567442	0.29374	Teff	Resting	ABCB10	Not significant
ENSG00000135801.11	-0.139683	0.73722	Teff	Resting	TAF5L	Not significant
ENSG00000135763.10	-0.430964	0.522744	Teff	Resting	URB2	Not significant
ENSG00000143641.10	0.636689	0.0444251	Teff	Resting	GALNT2	Significant- No high confidence peak
ENSG00000135775.14	-0.161637	0.808915	Teff	Resting	COG2	Not significant
ENSG00000143643.13	-0.0723654	0.916118	Teff	Resting	TTC13	Not significant
ENSG00000173409.14	-0.38233	0.389224	Teff	Resting	ARV1	Not significant
ENSG00000182118.8	0.144694	0.918396	Teff	Resting	FAM89A	Not significant
ENSG00000143633.13	-0.211479	0.37685	Teff	Resting	C1orf131	Not significant
ENSG00000116906.13	0.0863509	0.852614	Teff	Resting	GNPAT	Not significant
ENSG00000116903.7	0.0816343	0.856608	Teff	Resting	EXOC8	Not significant
ENSG00000010072.16	0.0648443	0.925805	Teff	Resting	SPRTN	Not significant
ENSG00000233461.6	1.03963	0.517376	Teff	Resting	ENSG00000233461	Not significant
ENSG00000116918.15	0.0764893	0.797659	Teff	Resting	TSNAX	Not significant
ENSG00000162946.23	0.599449	0.510133	Teff	Resting	DISC1	Not significant
ENSG00000212916.6	-0.0301049	0.973683	Teff	Resting	MAP10	Not significant
ENSG00000135778.12	0.0563198	0.914113	Teff	Resting	NTPCR	Not significant
ENSG00000135749.19	0.336417	0.464089	Teff	Resting	PCNX2	Not significant
ENSG00000231940.1	-0.305498	0.796412	Teff	Resting	RPS7P3	Not significant
ENSG00000143674.11	1.61478	0.0069175	Teff	Resting	MAP3K21	Significant- No high confidence peak
ENSG00000135750.15	1.06902	0.00729589	Teff	Resting	KCNK1	Significant- No high confidence peak
ENSG00000183780.13	1.78394	1.1982e-05	Teff	Resting	SLC35F3	Significant- No high confidence peak
ENSG00000231663.3	0.187861	0.909297	Teff	Resting	COA6-AS1	Not significant
ENSG00000168275.16	-0.0919062	0.849623	Teff	Resting	COA6	Not significant
ENSG00000059588.10	-0.188902	0.770835	Teff	Resting	TARBP1	Not significant
ENSG00000168264.11	-0.0622603	0.769353	Teff	Resting	IRF2BP2	Not significant
ENSG00000227630.4	1.61481	0.0779568	Teff	Resting	LINC01132	Not significant
ENSG00000173726.11	0.213379	0.276339	Teff	Resting	TOMM20	Not significant
ENSG00000188739.15	-0.125206	0.535035	Teff	Resting	RBM34	Not significant
ENSG00000054267.22	0.171471	0.0938223	Teff	Resting	ARID4B	Not significant
ENSG00000152904.11	0.364307	0.302761	Teff	Resting	GGPS1	Not significant
ENSG00000162885.14	-0.0288991	0.977691	Teff	Resting	B3GALNT2	Not significant
ENSG00000168243.11	-2.45601	0.147647	Teff	Resting	GNG4	Not significant
ENSG00000143669.16	0.119899	0.662952	Teff	Resting	LYST	Not significant
ENSG00000077585.14	0.460372	0.646821	Teff	Resting	GPR137B	Not significant
ENSG00000086619.15	0.49203	0.335544	Teff	Resting	ERO1B	Not significant
ENSG00000186197.15	0.404822	0.800412	Teff	Resting	EDARADD	Not significant
ENSG00000116977.19	0.275615	0.0650734	Teff	Resting	LGALS8	Not significant
ENSG00000273058.2	-1.13969	0.567843	Teff	Resting	ENSG00000273058	Not significant
ENSG00000119285.11	-0.466557	0.0101365	Teff	Resting	HEATR1	Significant- No high confidence peak
ENSG00000116984.15	0.276969	0.065075	Teff	Resting	MTR	Not significant
ENSG00000233355.7	0.794516	0.00732555	Teff	Resting	CHRM3-AS2	Significant- No high confidence peak
ENSG00000180875.5	2.67359	0.00074685	Teff	Resting	GREM2	Significant- No high confidence peak
ENSG00000091483.8	-0.364978	0.417177	Teff	Resting	FH	Not significant
ENSG00000054277.14	-0.103254	0.865393	Teff	Resting	OPN3	Not significant
ENSG00000203668.3	-0.0755681	0.885037	Teff	Resting	CHML	Not significant
ENSG00000174371.17	0.11118	0.898006	Teff	Resting	EXO1	Not significant
ENSG00000143702.16	0.667476	0.001027	Teff	Resting	CEP170	Significant- No high confidence peak
ENSG00000054282.16	-0.114689	0.812341	Teff	Resting	SDCCAG8	Not significant
ENSG00000117020.19	0.542649	2.03929e-05	Teff	Resting	AKT3	Significant- No high confidence peak
ENSG00000179456.12	0.386837	0.0776789	Teff	Resting	ZBTB18	Not significant
ENSG00000035687.10	-0.384426	0.000745547	Teff	Resting	ADSS2	Significant- No high confidence peak
ENSG00000121644.19	0.277827	0.385948	Teff	Resting	DESI2	Not significant
ENSG00000203667.10	-0.0069513	0.986965	Teff	Resting	COX20	Not significant
ENSG00000153187.20	-0.0288354	0.887883	Teff	Resting	HNRNPU	Not significant
ENSG00000203666.13	0.544537	0.67828	Teff	Resting	EFCAB2	Not significant
ENSG00000185420.19	0.275063	0.622062	Teff	Resting	SMYD3	Not significant
ENSG00000207326.1	0.689047	0.705274	Teff	Resting	Y_RNA	Not significant
ENSG00000162851.8	-0.384358	0.78539	Teff	Resting	TFB2M	Not significant
ENSG00000162852.14	-0.258605	0.504765	Teff	Resting	CNST	Not significant
ENSG00000143653.10	0.467524	0.331232	Teff	Resting	SCCPDH	Not significant
ENSG00000153207.16	0.0300094	0.945609	Teff	Resting	AHCTF1	Not significant
ENSG00000277462.2	0.0794662	0.965134	Teff	Resting	ZNF670	Not significant
ENSG00000188295.15	0.291025	0.829655	Teff	Resting	ZNF669	Not significant
ENSG00000196418.13	-0.619084	0.052253	Teff	Resting	ZNF124	Not significant
ENSG00000259865.1	0.0788668	0.816099	Teff	Resting	ENSG00000259865	Not significant
ENSG00000290124.1	0.117822	0.842738	Teff	Resting	ENSG00000290124	Not significant
ENSG00000227671.4	0.202716	0.727963	Teff	Resting	ZNF731P	Not significant
ENSG00000162714.13	0.804809	0.549423	Teff	Resting	ZNF496	Not significant
ENSG00000175137.11	-0.356163	0.187388	Teff	Resting	SH3BP5L	Not significant
ENSG00000171161.13	0.0669668	0.956627	Teff	Resting	ZNF672	Not significant
ENSG00000171163.16	0.0618433	0.968572	Teff	Resting	ZNF692	Not significant
ENSG00000185220.12	-0.00555549	0.996051	Teff	Resting	PGBD2	Not significant
ENSG00000035115.22	-0.985248	0.00093336	Teff	Resting	SH3YL1	Significant- No high confidence peak
ENSG00000143727.16	-0.236984	0.186437	Teff	Resting	ACP1	Not significant
ENSG00000151353.15	-0.0524844	0.894196	Teff	Resting	TMEM18	Not significant
ENSG00000032389.13	-0.424829	0.300811	Teff	Resting	EIPR1	Not significant
ENSG00000171853.16	-0.226704	0.804253	Teff	Resting	TRAPPC12	Not significant
ENSG00000182551.14	0.00284898	0.994337	Teff	Resting	ADI1	Not significant
ENSG00000171865.10	-0.364602	0.0683342	Teff	Resting	RNASEH1	Not significant
ENSG00000234171.5	-0.51971	0.419803	Teff	Resting	RNASEH1-DT	Not significant
ENSG00000171863.15	-0.442669	0.00200937	Teff	Resting	RPS7	Significant- No high confidence peak
ENSG00000134326.12	1.88798	3.09149e-13	Teff	Resting	CMPK2	Significant- No high confidence peak
ENSG00000134321.13	1.59782	3.511e-05	Teff	Resting	RSAD2	Significant- No high confidence peak
ENSG00000271947.1	0.979572	0.580335	Teff	Resting	ENSG00000271947	Not significant
ENSG00000228203.8	0.521171	0.519358	Teff	Resting	GRASLND	Not significant
ENSG00000151692.15	0.271671	0.47511	Teff	Resting	RNF144A	Not significant
ENSG00000235576.3	-1.33976	1.83355e-16	Teff	Resting	LINC01871	Significant- No high confidence peak
ENSG00000236790.7	-0.0618027	0.972511	Teff	Resting	LINC00299	Not significant
ENSG00000289191.2	-1.29139	0.535035	Teff	Resting	ENSG00000289191	Not significant
ENSG00000115738.10	-1.41886	1.13585e-33	Teff	Resting	ID2	Significant- MED12 bound
ENSG00000134313.17	-0.258707	0.166859	Teff	Resting	KIDINS220	Not significant
ENSG00000143797.12	-0.560259	0.669669	Teff	Resting	MBOAT2	Not significant
ENSG00000119185.13	-0.395671	0.152899	Teff	Resting	ITGB1BP1	Not significant
ENSG00000119203.14	-0.0492231	0.918838	Teff	Resting	CPSF3	Not significant
ENSG00000134330.19	0.379943	0.0704322	Teff	Resting	IAH1	Not significant
ENSG00000151694.15	-0.201243	0.373819	Teff	Resting	ADAM17	Not significant
ENSG00000134308.14	0.152481	0.418377	Teff	Resting	YWHAQ	Not significant
ENSG00000115750.17	-0.183611	0.473803	Teff	Resting	TAF1B	Not significant
ENSG00000269973.1	-0.144461	0.795788	Teff	Resting	ENSG00000269973	Not significant
ENSG00000260077.1	1.5543	0.112958	Teff	Resting	ENSG00000260077	Not significant
ENSG00000172059.11	-0.166839	0.898172	Teff	Resting	KLF11	Not significant
ENSG00000171848.16	-0.628978	0.0013881	Teff	Resting	RRM2	Significant- No high confidence peak
ENSG00000115756.13	0.268951	0.302682	Teff	Resting	HPCAL1	Not significant
ENSG00000115758.14	-1.05179	1.34308e-05	Teff	Resting	ODC1	Significant- No high confidence peak
ENSG00000257135.8	-0.84761	0.629652	Teff	Resting	ODC1-DT	Not significant
ENSG00000115761.17	-0.278081	0.356852	Teff	Resting	NOL10	Not significant
ENSG00000243819.4	-1.23359	0.313031	Teff	Resting	RN7SL832P	Not significant
ENSG00000143870.13	0.355529	0.000788635	Teff	Resting	PDIA6	Significant- No high confidence peak
ENSG00000162976.13	0.255711	0.335238	Teff	Resting	SLC66A3	Not significant
ENSG00000134318.16	0.271444	0.0987629	Teff	Resting	ROCK2	Not significant
ENSG00000169016.17	0.116856	0.923235	Teff	Resting	E2F6	Not significant
ENSG00000134324.12	0.461668	0.00149361	Teff	Resting	LPIN1	Significant- No high confidence peak
ENSG00000071575.12	-1.15789	3.57465e-12	Teff	Resting	TRIB2	Significant- No high confidence peak
ENSG00000151779.14	0.0787735	0.883555	Teff	Resting	NBAS	Not significant
ENSG00000079785.16	0.114375	0.602677	Teff	Resting	DDX1	Not significant
ENSG00000197872.11	0.121922	0.951426	Teff	Resting	CYRIA	Not significant
ENSG00000163029.16	-0.0985597	0.642944	Teff	Resting	SMC6	Not significant
ENSG00000178295.15	-0.000563573	0.998892	Teff	Resting	GEN1	Not significant
ENSG00000240857.2	0.108608	0.787109	Teff	Resting	RDH14	Not significant
ENSG00000228784.9	0.379066	0.72187	Teff	Resting	LINC00954	Not significant
ENSG00000183891.6	0.120307	0.679646	Teff	Resting	TTC32	Not significant
ENSG00000118965.16	0.00224177	0.997982	Teff	Resting	WDR35	Not significant
ENSG00000068697.7	0.162264	0.324655	Teff	Resting	LAPTM4A	Not significant
ENSG00000055917.16	0.132992	0.366795	Teff	Resting	PUM2	Not significant
ENSG00000118960.13	-0.460578	0.724982	Teff	Resting	HS1BP3	Not significant
ENSG00000118961.15	-0.165759	0.790283	Teff	Resting	LDAH	Not significant
ENSG00000119778.15	0.0523985	0.893741	Teff	Resting	ATAD2B	Not significant
ENSG00000173960.14	0.263517	0.324655	Teff	Resting	UBXN2A	Not significant
ENSG00000163026.12	-0.307521	0.704246	Teff	Resting	WDCP	Not significant
ENSG00000115128.7	-0.0347794	0.941381	Teff	Resting	SF3B6	Not significant
ENSG00000219626.9	0.363	0.718712	Teff	Resting	FAM228B	Not significant
ENSG00000198399.16	-0.164289	0.362476	Teff	Resting	ITSN2	Not significant
ENSG00000084676.16	0.169969	0.476794	Teff	Resting	NCOA1	Not significant
ENSG00000184924.6	-0.1152	0.834433	Teff	Resting	PTRHD1	Not significant
ENSG00000138092.11	-0.00922047	0.993019	Teff	Resting	CENPO	Not significant
ENSG00000138031.15	-0.390222	0.599204	Teff	Resting	ADCY3	Not significant
ENSG00000271936.1	0.225234	0.928587	Teff	Resting	ENSG00000271936	Not significant
ENSG00000115137.12	-0.199948	0.744348	Teff	Resting	DNAJC27	Not significant
ENSG00000119772.19	-0.106011	0.757606	Teff	Resting	DNMT3A	Not significant
ENSG00000289567.2	0.765747	0.579587	Teff	Resting	ENSG00000289567	Not significant
ENSG00000138101.20	-0.260878	0.819538	Teff	Resting	DTNB	Not significant
ENSG00000143970.18	0.334892	0.00466814	Teff	Resting	ASXL2	Significant- No high confidence peak
ENSG00000217643.1	1.768	0.045019	Teff	Resting	PTGES3P2	Significant- No high confidence peak
ENSG00000218682.1	0.137024	0.960548	Teff	Resting	ENSG00000218682	Not significant
ENSG00000084731.15	1.46011	0.172278	Teff	Resting	KIF3C	Not significant
ENSG00000084733.11	0.121957	0.491966	Teff	Resting	RAB10	Not significant
ENSG00000199872.1	0.186123	0.892441	Teff	Resting	RNU6-942P	Not significant
ENSG00000084754.12	0.00424873	0.98917	Teff	Resting	HADHA	Not significant
ENSG00000138029.14	0.11096	0.78539	Teff	Resting	HADHB	Not significant
ENSG00000286707.1	0.756059	0.74339	Teff	Resting	ENSG00000286707	Not significant
ENSG00000138018.19	0.00961521	0.991204	Teff	Resting	SELENOI	Not significant
ENSG00000213699.9	-0.10703	0.900889	Teff	Resting	SLC35F6	Not significant
ENSG00000115163.15	-0.0928798	0.90794	Teff	Resting	CENPA	Not significant
ENSG00000119777.20	-0.280251	0.725832	Teff	Resting	TMEM214	Not significant
ENSG00000084693.16	0.102631	0.922022	Teff	Resting	AGBL5	Not significant
ENSG00000228474.6	0.157279	0.600452	Teff	Resting	OST4	Not significant
ENSG00000138073.14	-0.284512	0.388457	Teff	Resting	PREB	Not significant
ENSG00000138074.15	-0.43897	0.661787	Teff	Resting	SLC5A6	Not significant
ENSG00000138085.18	-0.197668	0.705274	Teff	Resting	ATRAID	Not significant
ENSG00000084774.14	-1.07185	0.184102	Teff	Resting	CAD	Not significant
ENSG00000115204.15	-0.340389	0.473372	Teff	Resting	MPV17	Not significant
ENSG00000115207.15	-0.325876	0.407175	Teff	Resting	GTF3C2	Not significant
ENSG00000234072.1	-0.359853	0.821913	Teff	Resting	GTF3C2-AS2	Not significant
ENSG00000115211.17	-0.0809424	0.891666	Teff	Resting	EIF2B4	Not significant
ENSG00000115234.11	-0.166419	0.735728	Teff	Resting	SNX17	Not significant
ENSG00000163795.14	0.000442513	0.999404	Teff	Resting	ZNF513	Not significant
ENSG00000115241.11	-0.28274	0.147685	Teff	Resting	PPM1G	Not significant
ENSG00000115216.14	-0.0627944	0.88769	Teff	Resting	NRBP1	Not significant
ENSG00000157992.12	0.732278	0.726444	Teff	Resting	KRTCAP3	Not significant
ENSG00000243943.10	-0.303347	0.523168	Teff	Resting	ZNF512	Not significant
ENSG00000176714.10	0.495043	0.813086	Teff	Resting	CCDC121	Not significant
ENSG00000198522.14	-0.0669314	0.850257	Teff	Resting	GPN1	Not significant
ENSG00000119760.16	0.428612	0.152124	Teff	Resting	SUPT7L	Not significant
ENSG00000163798.14	0.083949	0.794439	Teff	Resting	SLC4A1AP	Not significant
ENSG00000243147.8	-0.137535	0.665159	Teff	Resting	MRPL33	Not significant
ENSG00000171174.15	-0.288622	0.843214	Teff	Resting	RBKS	Not significant
ENSG00000158019.21	0.213911	0.801694	Teff	Resting	BABAM2	Not significant
ENSG00000075426.12	0.0263408	0.966323	Teff	Resting	FOSL2	Not significant
ENSG00000270640.1	0.257799	0.898006	Teff	Resting	ENSG00000270640	Not significant
ENSG00000213639.11	0.247741	0.0827266	Teff	Resting	PPP1CB	Not significant
ENSG00000171103.11	-0.361991	0.604553	Teff	Resting	TRMT61B	Not significant
ENSG00000163811.12	-0.463178	0.00164342	Teff	Resting	WDR43	Significant- No high confidence peak
ENSG00000189350.13	-0.535371	0.789086	Teff	Resting	TOGARAM2	Not significant
ENSG00000115295.21	-0.0499348	0.899281	Teff	Resting	CLIP4	Not significant
ENSG00000119801.13	0.295012	0.206673	Teff	Resting	YPEL5	Not significant
ENSG00000213626.13	-0.244349	0.235451	Teff	Resting	LBH	Not significant
ENSG00000172954.14	-0.267958	0.476831	Teff	Resting	LCLAT1	Not significant
ENSG00000162959.14	0.439939	0.461308	Teff	Resting	MEMO1	Not significant
ENSG00000162961.14	0.0801821	0.897163	Teff	Resting	DPY30	Not significant
ENSG00000288937.2	-0.233003	0.923999	Teff	Resting	ENSG00000288937	Not significant
ENSG00000021574.13	-0.258193	0.297445	Teff	Resting	SPAST	Not significant
ENSG00000152683.14	-0.244726	0.576982	Teff	Resting	SLC30A6	Not significant
ENSG00000229816.1	-0.0372855	0.972913	Teff	Resting	DDX50P1	Not significant
ENSG00000119820.11	0.105453	0.661017	Teff	Resting	YIPF4	Not significant
ENSG00000272754.1	0.417882	0.842912	Teff	Resting	ENSG00000272754	Not significant
ENSG00000115760.16	0.0529242	0.828543	Teff	Resting	BIRC6	Not significant
ENSG00000276334.1	0.877442	0.325832	Teff	Resting	ENSG00000276334	Not significant
ENSG00000276517.1	-0.347091	0.631544	Teff	Resting	ENSG00000276517	Not significant
ENSG00000279544.1	2.11913	0.0618765	Teff	Resting	ENSG00000279544	Not significant
ENSG00000018699.13	-0.0519976	0.960721	Teff	Resting	TTC27	Not significant
ENSG00000152689.18	1.52017	0.000448334	Teff	Resting	RASGRP3	Significant- No high confidence peak
ENSG00000119812.20	-0.0746276	0.91416	Teff	Resting	FAM98A	Not significant
ENSG00000150938.10	-0.744585	0.608984	Teff	Resting	CRIM1	Not significant
ENSG00000171055.15	0.480589	0.0646123	Teff	Resting	FEZ2	Not significant
ENSG00000115808.12	-0.119274	0.626622	Teff	Resting	STRN	Not significant
ENSG00000008869.12	0.0128525	0.984092	Teff	Resting	HEATR5B	Not significant
ENSG00000152133.17	-0.444175	0.00744407	Teff	Resting	GPATCH11	Significant- No high confidence peak
ENSG00000055332.19	0.64487	1.99799e-07	Teff	Resting	EIF2AK2	Significant- No high confidence peak
[truncated: 23,886 more rows]

## Sheet: Extended_8e_MED12_GEX_CXXC1
gene_id	log2FoldChange	padj	cell_type	stimulation	gene_name	category
[truncated: 25,291 more rows]
