# Supplementary material for: Central control of dynamic gene circuits governs T cell rest and activation
Source: Nature. 2024 Dec 11;637(8047):930–9. doi: 10.1038/s41586-024-08314-y (PMC11754113; doi:10.1038/s41586-024-08314-y)
Supplement: Supplementary file 16 — Source Data Extended Data Fig. 9 [file 41586_2024_8314_MOESM16_ESM.xlsx]

## Sheet: Extended_fig9a-b_pol_pausing
gene	KO	stimulation	condition	MED12_bound_high_confidence	log10(pausing_index)	log10(tss counts)
AAAS	AAVS1	Resting	Resting AAVS1	Unbound	1.36206	2.13751
AAAS	MED12	Resting	Resting MED12	Unbound	1.22322	1.94817
AAAS	AAVS1	Stim	Stim AAVS1	Unbound	0.851448	1.76901
AAAS	MED12	Stim	Stim MED12	Unbound	1.10788	2.13988
AACS	AAVS1	Resting	Resting AAVS1	Unbound	0.803174	1.41913
AACS	MED12	Resting	Resting MED12	Unbound	0.66143	1.33244
AACS	AAVS1	Stim	Stim AAVS1	Unbound	0.439426	1.273
AACS	MED12	Stim	Stim MED12	Unbound	0.856053	1.716
AAGAB	AAVS1	Resting	Resting AAVS1	Unbound	0.682194	1.72835
AAGAB	MED12	Resting	Resting MED12	Unbound	0.465878	1.55023
AAGAB	AAVS1	Stim	Stim AAVS1	Unbound	0.233799	1.27875
AAGAB	MED12	Stim	Stim MED12	Unbound	0.27163	1.38917
AAK1	AAVS1	Resting	Resting AAVS1	Unbound	0.923667	2.11644
AAK1	MED12	Resting	Resting MED12	Unbound	0.918544	2.10295
AAK1	AAVS1	Stim	Stim AAVS1	Unbound	0.687245	1.84354
AAK1	MED12	Stim	Stim MED12	Unbound	0.931046	2.1438
AAMDC	AAVS1	Resting	Resting AAVS1	Unbound	1.10588	1.99673
AAMDC	MED12	Resting	Resting MED12	Unbound	0.906694	1.79761
AAMDC	AAVS1	Stim	Stim AAVS1	Unbound	0.659846	1.51851
AAMDC	MED12	Stim	Stim MED12	Unbound	1.06057	1.94325
AAMP	AAVS1	Resting	Resting AAVS1	Unbound	0.885681	1.83727
AAMP	MED12	Resting	Resting MED12	Unbound	0.803026	1.70969
AAMP	AAVS1	Stim	Stim AAVS1	Unbound	0.366883	1.59106
AAMP	MED12	Stim	Stim MED12	Unbound	0.658225	1.87216
AAR2	AAVS1	Resting	Resting AAVS1	Unbound	0.561294	1.57403
AAR2	MED12	Resting	Resting MED12	Unbound	0.537296	1.55931
AAR2	AAVS1	Stim	Stim AAVS1	Unbound	0.291315	1.35218
AAR2	MED12	Stim	Stim MED12	Unbound	0.405566	1.50174
AARS1	AAVS1	Resting	Resting AAVS1	Unbound	0.753422	1.80787
AARS1	MED12	Resting	Resting MED12	Unbound	0.704697	1.74036
AARS1	AAVS1	Stim	Stim AAVS1	Unbound	0.544312	1.75012
AARS1	MED12	Stim	Stim MED12	Unbound	0.604344	1.84354
AARS2	AAVS1	Resting	Resting AAVS1	Unbound	3.67569	2.11059
AARS2	MED12	Resting	Resting MED12	Unbound	3.54739	1.98114
AARS2	AAVS1	Stim	Stim AAVS1	Unbound	3.21975	1.64836
AARS2	MED12	Stim	Stim MED12	Unbound	3.42507	1.85733
AASDH	AAVS1	Resting	Resting AAVS1	Unbound	1.29536	2.11975
AASDH	MED12	Resting	Resting MED12	Unbound	1.10368	1.98227
AASDH	AAVS1	Stim	Stim AAVS1	Unbound	1.02496	1.88224
AASDH	MED12	Stim	Stim MED12	Unbound	1.19283	2.09079
AASDHPPT	AAVS1	Resting	Resting AAVS1	Unbound	0.614555	1.58546
AASDHPPT	MED12	Resting	Resting MED12	Unbound	0.4693	1.50174
AASDHPPT	AAVS1	Stim	Stim AAVS1	Unbound	0.19982	1.11394
AASDHPPT	MED12	Stim	Stim MED12	Unbound	0.518412	1.52179
AASS	AAVS1	Resting	Resting AAVS1	Unbound	0.571481	1.37107
AASS	MED12	Resting	Resting MED12	Unbound	0.565226	1.37566
AASS	AAVS1	Stim	Stim AAVS1	Unbound	0.466427	1.17609
AASS	MED12	Stim	Stim MED12	Unbound	0.618514	1.37566
AATF	AAVS1	Resting	Resting AAVS1	Unbound	1.01752	1.99123
AATF	MED12	Resting	Resting MED12	Unbound	0.783307	1.77815
AATF	AAVS1	Stim	Stim AAVS1	Unbound	0.623277	1.61542
AATF	MED12	Stim	Stim MED12	Unbound	0.823442	1.84819
ABAT	AAVS1	Resting	Resting AAVS1	Unbound	0.966069	1.73038
ABAT	MED12	Resting	Resting MED12	Unbound	0.687773	1.47712
ABAT	AAVS1	Stim	Stim AAVS1	Unbound	0.541742	1.32736
ABAT	MED12	Stim	Stim MED12	Unbound	0.767898	1.57692
ABCA5	AAVS1	Resting	Resting AAVS1	Unbound	1.15509	2.07188
ABCA5	MED12	Resting	Resting MED12	Unbound	1.0705	1.97886
ABCA5	AAVS1	Stim	Stim AAVS1	Unbound	0.895621	1.70329
ABCA5	MED12	Stim	Stim MED12	Unbound	1.12588	1.97658
ABCB1	AAVS1	Resting	Resting AAVS1	Unbound	0.150185	0.759668
ABCB1	MED12	Resting	Resting MED12	Unbound	0.426747	1.14613
ABCB1	AAVS1	Stim	Stim AAVS1	Unbound	0.380411	0.875061
ABCB1	MED12	Stim	Stim MED12	Unbound	0.0903771	0.676694
ABCB10	AAVS1	Resting	Resting AAVS1	Unbound	0.81095	1.73838
ABCB10	MED12	Resting	Resting MED12	Unbound	0.728612	1.65562
ABCB10	AAVS1	Stim	Stim AAVS1	Unbound	0.617915	1.50853
ABCB10	MED12	Stim	Stim MED12	Unbound	0.806822	1.79934
ABCB7	AAVS1	Resting	Resting AAVS1	Unbound	1.2493	1.92557
ABCB7	MED12	Resting	Resting MED12	Unbound	1.20282	1.93197
ABCB7	AAVS1	Stim	Stim AAVS1	Unbound	0.785477	1.51188
ABCB7	MED12	Stim	Stim MED12	Unbound	1.03026	1.80618
ABCC1	AAVS1	Resting	Resting AAVS1	Unbound	0.503525	1.56229
ABCC1	MED12	Resting	Resting MED12	Unbound	0.334938	1.43136
ABCC1	AAVS1	Stim	Stim AAVS1	Unbound	-0.0373508	1.12222
ABCC1	MED12	Stim	Stim MED12	Unbound	0.415136	1.66978
ABCC4	AAVS1	Resting	Resting AAVS1	Unbound	0.636459	1.41497
ABCC4	MED12	Resting	Resting MED12	Unbound	0.713642	1.53466
ABCC4	AAVS1	Stim	Stim AAVS1	Unbound	0.592493	1.41078
ABCC4	MED12	Stim	Stim MED12	Unbound	0.572226	1.41913
ABCC5	AAVS1	Resting	Resting AAVS1	Unbound	0.951287	1.72016
ABCC5	MED12	Resting	Resting MED12	Unbound	0.779667	1.54095
ABCC5	AAVS1	Stim	Stim AAVS1	Unbound	0.599655	1.36173
ABCC5	MED12	Stim	Stim MED12	Unbound	0.875156	1.63094
ABCD2	AAVS1	Resting	Resting AAVS1	Unbound	0.935749	2.11478
ABCD2	MED12	Resting	Resting MED12	Unbound	0.860498	2.00325
ABCD2	AAVS1	Stim	Stim AAVS1	Unbound	0.70861	1.72428
ABCD2	MED12	Stim	Stim MED12	Unbound	1.03012	2.10209
ABCD3	AAVS1	Resting	Resting AAVS1	Unbound	1.09772	2.00647
ABCD3	MED12	Resting	Resting MED12	Unbound	1.01965	1.92169
ABCD3	AAVS1	Stim	Stim AAVS1	Unbound	0.758253	1.59384
ABCD3	MED12	Stim	Stim MED12	Unbound	1.1171	2.01389
ABCD4	AAVS1	Resting	Resting AAVS1	Unbound	0.916199	1.92428
ABCD4	MED12	Resting	Resting MED12	Unbound	0.712401	1.70544
ABCD4	AAVS1	Stim	Stim AAVS1	Unbound	0.731487	1.65321
ABCD4	MED12	Stim	Stim MED12	Unbound	0.858567	1.86629
ABCE1	AAVS1	Resting	Resting AAVS1	Unbound	-1.15527	#NUM!
ABCE1	MED12	Resting	Resting MED12	Unbound	-1.18739	#NUM!
ABCE1	AAVS1	Stim	Stim AAVS1	Unbound	-1.16201	#NUM!
ABCE1	MED12	Stim	Stim MED12	Unbound	-1.22225	#NUM!
ABCF1	AAVS1	Resting	Resting AAVS1	Unbound	0.918365	1.94571
ABCF1	MED12	Resting	Resting MED12	Unbound	0.891211	1.91381
ABCF1	AAVS1	Stim	Stim AAVS1	Unbound	0.480368	1.64098
ABCF1	MED12	Stim	Stim MED12	Unbound	0.794155	1.97428
ABCF2	AAVS1	Resting	Resting AAVS1	Unbound	0.874225	1.68124
ABCF2	MED12	Resting	Resting MED12	Unbound	0.87818	1.68797
ABCF2	AAVS1	Stim	Stim AAVS1	Unbound	0.68548	1.55931
ABCF2	MED12	Stim	Stim MED12	Unbound	0.796464	1.74819
ABCF3	AAVS1	Resting	Resting AAVS1	Unbound	0.807567	1.72835
ABCF3	MED12	Resting	Resting MED12	Unbound	0.760638	1.65321
ABCF3	AAVS1	Stim	Stim AAVS1	Unbound	0.428193	1.42732
ABCF3	MED12	Stim	Stim MED12	Unbound	0.664022	1.73038
ABCG1	AAVS1	Resting	Resting AAVS1	Unbound	0.540701	1.48073
ABCG1	MED12	Resting	Resting MED12	Unbound	0.477369	1.47349
ABCG1	AAVS1	Stim	Stim AAVS1	Unbound	0.094282	0.989005
ABCG1	MED12	Stim	Stim MED12	Unbound	0.527948	1.65562
ABHD10	AAVS1	Resting	Resting AAVS1	Unbound	0.951546	1.98789
ABHD10	MED12	Resting	Resting MED12	Unbound	0.86636	1.92428
ABHD10	AAVS1	Stim	Stim AAVS1	Unbound	0.633592	1.55023
ABHD10	MED12	Stim	Stim MED12	Unbound	0.849858	1.92169
ABHD12	AAVS1	Resting	Resting AAVS1	Unbound	1.03939	1.88224
ABHD12	MED12	Resting	Resting MED12	Unbound	0.794451	1.69679
ABHD12	AAVS1	Stim	Stim AAVS1	Unbound	0.453399	1.39358
ABHD12	MED12	Stim	Stim MED12	Unbound	0.787947	1.75967
ABHD13	AAVS1	Resting	Resting AAVS1	Unbound	-0.26669	0.889302
ABHD13	MED12	Resting	Resting MED12	Unbound	-0.328472	0.740363
ABHD13	AAVS1	Stim	Stim AAVS1	Unbound	-0.207066	0.574031
ABHD13	MED12	Stim	Stim MED12	Unbound	-0.277695	0.653213
ABHD14B	AAVS1	Resting	Resting AAVS1	Unbound	0.812163	1.6835
ABHD14B	MED12	Resting	Resting MED12	Unbound	0.821987	1.59934
ABHD14B	AAVS1	Stim	Stim AAVS1	Unbound	0.848183	1.57403
ABHD14B	MED12	Stim	Stim MED12	Unbound	1.0813	1.94077
ABHD15	AAVS1	Resting	Resting AAVS1	Unbound	0.483375	1.62066
ABHD15	MED12	Resting	Resting MED12	Unbound	0.264404	1.40654
ABHD15	AAVS1	Stim	Stim AAVS1	Unbound	0.304936	1.20412
ABHD15	MED12	Stim	Stim MED12	Unbound	0.476549	1.61278
ABHD17A	AAVS1	Resting	Resting AAVS1	Unbound	0.553236	1.62583
ABHD17A	MED12	Resting	Resting MED12	Unbound	0.465854	1.40226
ABHD17A	AAVS1	Stim	Stim AAVS1	Unbound	0.155794	1.17609
ABHD17A	MED12	Stim	Stim MED12	Unbound	0.289952	1.56526
ABHD17B	AAVS1	Resting	Resting AAVS1	Unbound	0.849152	1.98114
ABHD17B	MED12	Resting	Resting MED12	Unbound	0.899681	2.02735
ABHD17B	AAVS1	Stim	Stim AAVS1	Unbound	0.922699	1.96614
ABHD17B	MED12	Stim	Stim MED12	Unbound	1.06855	2.2449
ABHD17C	AAVS1	Resting	Resting AAVS1	Unbound	0.644148	1.35698
ABHD17C	MED12	Resting	Resting MED12	Unbound	0.572746	1.31702
ABHD17C	AAVS1	Stim	Stim AAVS1	Unbound	0.42726	1.16879
ABHD17C	MED12	Stim	Stim MED12	Unbound	0.604058	1.38917
ABHD18	AAVS1	Resting	Resting AAVS1	Unbound	1.08412	2.06539
ABHD18	MED12	Resting	Resting MED12	Unbound	0.934545	1.92298
ABHD18	AAVS1	Stim	Stim AAVS1	Unbound	0.798758	1.70969
ABHD18	MED12	Stim	Stim MED12	Unbound	1.13842	2.12872
ABHD2	AAVS1	Resting	Resting AAVS1	Unbound	0.855005	1.79064
ABHD2	MED12	Resting	Resting MED12	Unbound	0.743446	1.72016
ABHD2	AAVS1	Stim	Stim AAVS1	Unbound	0.553235	1.52179
ABHD2	MED12	Stim	Stim MED12	Unbound	0.751349	1.8293
ABHD3	AAVS1	Resting	Resting AAVS1	Unbound	1.07171	2.11143
ABHD3	MED12	Resting	Resting MED12	Unbound	0.968169	2.01494
ABHD3	AAVS1	Stim	Stim AAVS1	Unbound	0.689187	1.72632
ABHD3	MED12	Stim	Stim MED12	Unbound	1.06232	2.27589
ABHD5	AAVS1	Resting	Resting AAVS1	Unbound	1.22376	2.15987
ABHD5	MED12	Resting	Resting MED12	Unbound	1.0454	1.97428
ABHD5	AAVS1	Stim	Stim AAVS1	Unbound	1.06483	2.16137
ABHD5	MED12	Stim	Stim MED12	Unbound	1.17244	2.26067
ABHD6	AAVS1	Resting	Resting AAVS1	Unbound	0.82983	1.59934
ABHD6	MED12	Resting	Resting MED12	Unbound	0.714659	1.4624
ABHD6	AAVS1	Stim	Stim AAVS1	Unbound	0.480482	1.30103
ABHD6	MED12	Stim	Stim MED12	Unbound	0.460191	1.24304
ABI1	AAVS1	Resting	Resting AAVS1	Unbound	0.873335	1.99123
ABI1	MED12	Resting	Resting MED12	Unbound	0.876626	2.01494
ABI1	AAVS1	Stim	Stim AAVS1	Unbound	0.614343	1.76901
ABI1	MED12	Stim	Stim MED12	Unbound	0.96067	2.1383
ABI2	AAVS1	Resting	Resting AAVS1	Unbound	0.756562	1.58827
ABI2	MED12	Resting	Resting MED12	Unbound	0.657005	1.55023
ABI2	AAVS1	Stim	Stim AAVS1	Unbound	0.644295	1.49831
ABI2	MED12	Stim	Stim MED12	Unbound	0.6799	1.60746
ABI3	AAVS1	Resting	Resting AAVS1	Unbound	-0.116016	1.01072
ABI3	MED12	Resting	Resting MED12	Unbound	0.0980981	1.17609
ABI3	AAVS1	Stim	Stim AAVS1	Unbound	-0.0350629	1
ABI3	MED12	Stim	Stim MED12	Unbound	0.344094	1.50515
ABITRAM	AAVS1	Resting	Resting AAVS1	Unbound	0.608203	1.51188
ABITRAM	MED12	Resting	Resting MED12	Unbound	0.473111	1.40226
ABITRAM	AAVS1	Stim	Stim AAVS1	Unbound	0.373833	1.26717
ABITRAM	MED12	Stim	Stim MED12	Unbound	0.402558	1.48073
ABL1	AAVS1	Resting	Resting AAVS1	Unbound	1.23696	2.00966
ABL1	MED12	Resting	Resting MED12	Unbound	0.991328	1.8179
ABL1	AAVS1	Stim	Stim AAVS1	Unbound	1.16389	1.98114
ABL1	MED12	Stim	Stim MED12	Unbound	1.23793	2.06633
ABL2	AAVS1	Resting	Resting AAVS1	Unbound	0.309488	1.15381
ABL2	MED12	Resting	Resting MED12	Unbound	0.135617	0.977724
ABL2	AAVS1	Stim	Stim AAVS1	Unbound	0.0671964	0.829304
ABL2	MED12	Stim	Stim MED12	Unbound	0.120898	0.977724
ABLIM1	AAVS1	Resting	Resting AAVS1	Unbound	0.159836	1.1383
ABLIM1	MED12	Resting	Resting MED12	Unbound	0.154893	1.15381
ABLIM1	AAVS1	Stim	Stim AAVS1	Unbound	0.121035	0.954243
ABLIM1	MED12	Stim	Stim MED12	Unbound	-0.00636921	0.860338
ABR	AAVS1	Resting	Resting AAVS1	Unbound	0.187211	0.929419
ABR	MED12	Resting	Resting MED12	Unbound	0.130397	0.79588
ABR	AAVS1	Stim	Stim AAVS1	Unbound	-0.161891	0.511883
ABR	MED12	Stim	Stim MED12	Unbound	-0.280152	0.30103
ABRACL	AAVS1	Resting	Resting AAVS1	Unbound	0.810976	2.2349
ABRACL	MED12	Resting	Resting MED12	Unbound	0.672821	2.13434
ABRACL	AAVS1	Stim	Stim AAVS1	Unbound	0.605451	1.83885
ABRACL	MED12	Stim	Stim MED12	Unbound	0.694067	2.08009
ABRAXAS1	AAVS1	Resting	Resting AAVS1	Unbound	1.07889	1.98565
ABRAXAS1	MED12	Resting	Resting MED12	Unbound	0.850732	1.82769
ABRAXAS1	AAVS1	Stim	Stim AAVS1	Unbound	0.482654	1.43136
ABRAXAS1	MED12	Stim	Stim MED12	Unbound	0.86157	1.86183
ABRAXAS2	AAVS1	Resting	Resting AAVS1	Unbound	0.971075	1.87361
ABRAXAS2	MED12	Resting	Resting MED12	Unbound	0.843186	1.7364
ABRAXAS2	AAVS1	Stim	Stim AAVS1	Unbound	0.726161	1.64836
ABRAXAS2	MED12	Stim	Stim MED12	Unbound	0.843636	1.81624
ABT1	AAVS1	Resting	Resting AAVS1	Unbound	0.566655	2.09342
ABT1	MED12	Resting	Resting MED12	Unbound	0.641603	2.0463
ABT1	AAVS1	Stim	Stim AAVS1	Unbound	0.564897	1.78176
ABT1	MED12	Stim	Stim MED12	Unbound	0.805031	2.055
ABTB1	AAVS1	Resting	Resting AAVS1	Unbound	0.643002	1.80448
ABTB1	MED12	Resting	Resting MED12	Unbound	0.59546	1.61542
ABTB1	AAVS1	Stim	Stim AAVS1	Unbound	0.502281	1.33746
ABTB1	MED12	Stim	Stim MED12	Unbound	0.789705	1.56229
ABTB2	AAVS1	Resting	Resting AAVS1	Unbound	1.12245	1.94325
ABTB2	MED12	Resting	Resting MED12	Unbound	1.00463	1.84819
ABTB2	AAVS1	Stim	Stim AAVS1	Unbound	0.952635	2.0054
ABTB2	MED12	Stim	Stim MED12	Unbound	1.11486	2.18469
ACAA1	AAVS1	Resting	Resting AAVS1	Unbound	0.716312	1.74233
ACAA1	MED12	Resting	Resting MED12	Unbound	0.7923	1.69679
ACAA1	AAVS1	Stim	Stim AAVS1	Unbound	0.68923	1.59384
ACAA1	MED12	Stim	Stim MED12	Unbound	1.03641	2.05404
ACAA2	AAVS1	Resting	Resting AAVS1	Unbound	1.30769	2.07828
ACAA2	MED12	Resting	Resting MED12	Unbound	1.18055	1.94201
ACAA2	AAVS1	Stim	Stim AAVS1	Unbound	0.901609	1.65801
ACAA2	MED12	Stim	Stim MED12	Unbound	1.24123	2.07737
ACACA	AAVS1	Resting	Resting AAVS1	Unbound	0.924512	1.76901
ACACA	MED12	Resting	Resting MED12	Unbound	0.617892	1.48073
ACACA	AAVS1	Stim	Stim AAVS1	Unbound	0.640826	1.57113
ACACA	MED12	Stim	Stim MED12	Unbound	0.871205	1.82282
ACAD8	AAVS1	Resting	Resting AAVS1	Unbound	0.648885	1.58546
ACAD8	MED12	Resting	Resting MED12	Unbound	0.336125	1.273
ACAD8	AAVS1	Stim	Stim AAVS1	Unbound	0.255391	1.31175
ACAD8	MED12	Stim	Stim MED12	Unbound	0.408635	1.53148
ACAD9	AAVS1	Resting	Resting AAVS1	Unbound	1.13802	1.8907
ACAD9	MED12	Resting	Resting MED12	Unbound	1.0412	1.81291
ACAD9	AAVS1	Stim	Stim AAVS1	Unbound	0.807014	1.73838
ACAD9	MED12	Stim	Stim MED12	Unbound	1.1013	1.98453
ACADM	AAVS1	Resting	Resting AAVS1	Unbound	0.963039	1.90173
ACADM	MED12	Resting	Resting MED12	Unbound	0.799623	1.77085
ACADM	AAVS1	Stim	Stim AAVS1	Unbound	0.605623	1.49831
ACADM	MED12	Stim	Stim MED12	Unbound	0.920326	1.85126
ACADS	AAVS1	Resting	Resting AAVS1	Unbound	1.09051	1.7653
ACADS	MED12	Resting	Resting MED12	Unbound	0.877219	1.60746
ACADS	AAVS1	Stim	Stim AAVS1	Unbound	0.760691	1.54095
ACADS	MED12	Stim	Stim MED12	Unbound	0.831784	1.66511
ACADSB	AAVS1	Resting	Resting AAVS1	Unbound	0.698111	1.55328
ACADSB	MED12	Resting	Resting MED12	Unbound	0.568782	1.45864
ACADSB	AAVS1	Stim	Stim AAVS1	Unbound	0.610595	1.41497
ACADSB	MED12	Stim	Stim MED12	Unbound	0.801093	1.67897
ACADVL	AAVS1	Resting	Resting AAVS1	Unbound	0.560692	1.56526
ACADVL	MED12	Resting	Resting MED12	Unbound	0.50686	1.55328
ACADVL	AAVS1	Stim	Stim AAVS1	Unbound	0.540503	1.76716
ACADVL	MED12	Stim	Stim MED12	Unbound	0.626822	1.98114
ACAP1	AAVS1	Resting	Resting AAVS1	Unbound	0.404114	1.80106
ACAP1	MED12	Resting	Resting MED12	Unbound	0.392003	1.81291
ACAP1	AAVS1	Stim	Stim AAVS1	Unbound	-0.11685	1.16137
ACAP1	MED12	Stim	Stim MED12	Unbound	0.251971	1.63599
ACAP2	AAVS1	Resting	Resting AAVS1	Unbound	0.852074	1.87938
ACAP2	MED12	Resting	Resting MED12	Unbound	0.739147	1.79239
ACAP2	AAVS1	Stim	Stim AAVS1	Unbound	0.797526	1.75397
ACAP2	MED12	Stim	Stim MED12	Unbound	1.08913	2.11727
ACAT1	AAVS1	Resting	Resting AAVS1	Unbound	0.800867	2.02938
ACAT1	MED12	Resting	Resting MED12	Unbound	0.835578	2.07096
ACAT1	AAVS1	Stim	Stim AAVS1	Unbound	0.68399	1.92298
ACAT1	MED12	Stim	Stim MED12	Unbound	0.828517	2.16137
ACAT2	AAVS1	Resting	Resting AAVS1	Unbound	0.839376	1.87216
ACAT2	MED12	Resting	Resting MED12	Unbound	0.80949	1.86034
ACAT2	AAVS1	Stim	Stim AAVS1	Unbound	0.481382	1.70757
ACAT2	MED12	Stim	Stim MED12	Unbound	0.697788	2.10466
ACBD3	AAVS1	Resting	Resting AAVS1	Unbound	1.06185	2.0607
ACBD3	MED12	Resting	Resting MED12	Unbound	0.911063	1.91777
ACBD3	AAVS1	Stim	Stim AAVS1	Unbound	0.612597	1.65801
ACBD3	MED12	Stim	Stim MED12	Unbound	0.913847	2.06726
ACBD5	AAVS1	Resting	Resting AAVS1	Unbound	1.02613	2.14845
ACBD5	MED12	Resting	Resting MED12	Unbound	0.925215	2.10636
ACBD5	AAVS1	Stim	Stim AAVS1	Unbound	0.81871	1.79414
ACBD5	MED12	Stim	Stim MED12	Unbound	0.921704	2.05308
ACBD6	AAVS1	Resting	Resting AAVS1	Unbound	1.28061	2.18398
ACBD6	MED12	Resting	Resting MED12	Unbound	1.09172	2.03342
ACBD6	AAVS1	Stim	Stim AAVS1	Unbound	0.777579	1.65079
ACBD6	MED12	Stim	Stim MED12	Unbound	1.03613	1.95665
ACBD7	AAVS1	Resting	Resting AAVS1	Unbound	0.706228	1.44326
ACBD7	MED12	Resting	Resting MED12	Unbound	0.730862	1.43136
ACBD7	AAVS1	Stim	Stim AAVS1	Unbound	0.575836	1.38471
ACBD7	MED12	Stim	Stim MED12	Unbound	0.559556	1.40654
ACCS	AAVS1	Resting	Resting AAVS1	Unbound	1.24476	1.92686
ACCS	MED12	Resting	Resting MED12	Unbound	1.08347	1.77996
ACCS	AAVS1	Stim	Stim AAVS1	Unbound	0.77872	1.50853
ACCS	MED12	Stim	Stim MED12	Unbound	1.01437	1.74819
ACD	AAVS1	Resting	Resting AAVS1	Unbound	1.05433	1.86332
ACD	MED12	Resting	Resting MED12	Unbound	0.724165	1.62583
ACD	AAVS1	Stim	Stim AAVS1	Unbound	0.521466	1.78176
ACD	MED12	Stim	Stim MED12	Unbound	0.617951	1.8907
ACER3	AAVS1	Resting	Resting AAVS1	Unbound	0.906425	1.72222
ACER3	MED12	Resting	Resting MED12	Unbound	0.823669	1.6721
ACER3	AAVS1	Stim	Stim AAVS1	Unbound	0.779077	1.59106
ACER3	MED12	Stim	Stim MED12	Unbound	0.996287	1.87651
ACIN1	AAVS1	Resting	Resting AAVS1	Unbound	0.0471513	1.30643
ACIN1	MED12	Resting	Resting MED12	Unbound	0.0370617	1.32222
ACIN1	AAVS1	Stim	Stim AAVS1	Unbound	-0.017882	1.26717
ACIN1	MED12	Stim	Stim MED12	Unbound	0.130066	1.51521
ACLY	AAVS1	Resting	Resting AAVS1	Unbound	0.938287	1.88081
ACLY	MED12	Resting	Resting MED12	Unbound	0.669895	1.64591
ACLY	AAVS1	Stim	Stim AAVS1	Unbound	0.544917	1.63599
ACLY	MED12	Stim	Stim MED12	Unbound	0.809608	1.96614
ACO1	AAVS1	Resting	Resting AAVS1	Unbound	0.453899	1.37107
ACO1	MED12	Resting	Resting MED12	Unbound	0.39851	1.35218
ACO1	AAVS1	Stim	Stim AAVS1	Unbound	0.451416	1.31175
ACO1	MED12	Stim	Stim MED12	Unbound	0.69443	1.62325
ACO2	AAVS1	Resting	Resting AAVS1	Unbound	1.09758	1.98565
ACO2	MED12	Resting	Resting MED12	Unbound	1.06943	1.92942
ACO2	AAVS1	Stim	Stim AAVS1	Unbound	0.899302	1.90982
ACO2	MED12	Stim	Stim MED12	Unbound	0.995453	1.98453
ACOT13	AAVS1	Resting	Resting AAVS1	Unbound	0.555608	1.58546
ACOT13	MED12	Resting	Resting MED12	Unbound	0.414181	1.52504
ACOT13	AAVS1	Stim	Stim AAVS1	Unbound	-0.0628952	1.07918
ACOT13	MED12	Stim	Stim MED12	Unbound	0.481573	1.68124
ACOT2	AAVS1	Resting	Resting AAVS1	Unbound	0.649596	1.97428
ACOT2	MED12	Resting	Resting MED12	Unbound	0.663126	1.97428
ACOT2	AAVS1	Stim	Stim AAVS1	Unbound	0.33183	1.52179
ACOT2	MED12	Stim	Stim MED12	Unbound	0.565833	1.95904
ACOT7	AAVS1	Resting	Resting AAVS1	Unbound	0.925906	1.65562
ACOT7	MED12	Resting	Resting MED12	Unbound	0.687234	1.45864
ACOT7	AAVS1	Stim	Stim AAVS1	Unbound	0.758091	1.5682
ACOT7	MED12	Stim	Stim MED12	Unbound	0.953383	1.79934
ACOT8	AAVS1	Resting	Resting AAVS1	Unbound	0.94329	1.77815
ACOT8	MED12	Resting	Resting MED12	Unbound	0.820076	1.67669
ACOT8	AAVS1	Stim	Stim AAVS1	Unbound	0.50576	1.40654
ACOT8	MED12	Stim	Stim MED12	Unbound	0.656571	1.69241
ACOT9	AAVS1	Resting	Resting AAVS1	Unbound	1.07156	1.75012
ACOT9	MED12	Resting	Resting MED12	Unbound	0.886927	1.53466
ACOT9	AAVS1	Stim	Stim AAVS1	Unbound	0.605535	1.41913
ACOT9	MED12	Stim	Stim MED12	Unbound	0.803536	1.65801
ACOX1	AAVS1	Resting	Resting AAVS1	Unbound	1.01798	1.92814
ACOX1	MED12	Resting	Resting MED12	Unbound	0.897898	1.86183
ACOX1	AAVS1	Stim	Stim AAVS1	Unbound	0.857312	1.69897
ACOX1	MED12	Stim	Stim MED12	Unbound	0.97883	1.93702
ACOX3	AAVS1	Resting	Resting AAVS1	Unbound	1.2872	2.08902
ACOX3	MED12	Resting	Resting MED12	Unbound	1.21785	1.98565
ACOX3	AAVS1	Stim	Stim AAVS1	Unbound	0.765321	1.73239
ACOX3	MED12	Stim	Stim MED12	Unbound	0.962478	1.97543
ACP1	AAVS1	Resting	Resting AAVS1	Unbound	0.865844	1.90309
ACP1	MED12	Resting	Resting MED12	Unbound	0.8514	1.80277
ACP1	AAVS1	Stim	Stim AAVS1	Unbound	0.566885	1.52504
ACP1	MED12	Stim	Stim MED12	Unbound	0.861325	1.79064
ACP2	AAVS1	Resting	Resting AAVS1	Unbound	0.735096	1.95182
ACP2	MED12	Resting	Resting MED12	Unbound	0.631459	1.86332
ACP2	AAVS1	Stim	Stim AAVS1	Unbound	0.0985688	1.67669
ACP2	MED12	Stim	Stim MED12	Unbound	0.383875	1.93576
ACP6	AAVS1	Resting	Resting AAVS1	Unbound	0.839794	1.85733
ACP6	MED12	Resting	Resting MED12	Unbound	0.778628	1.72632
ACP6	AAVS1	Stim	Stim AAVS1	Unbound	0.612317	1.49485
ACP6	MED12	Stim	Stim MED12	Unbound	0.807517	1.75778
ACSL1	AAVS1	Resting	Resting AAVS1	Unbound	0.294583	1.23679
ACSL1	MED12	Resting	Resting MED12	Unbound	0.1784	1.10551
ACSL1	AAVS1	Stim	Stim AAVS1	Unbound	0.22139	1.23045
ACSL1	MED12	Stim	Stim MED12	Unbound	0.454546	1.56229
ACSL3	AAVS1	Resting	Resting AAVS1	Unbound	0.935299	1.87216
ACSL3	MED12	Resting	Resting MED12	Unbound	0.840089	1.83885
ACSL3	AAVS1	Stim	Stim AAVS1	Unbound	0.6539	1.58546
ACSL3	MED12	Stim	Stim MED12	Unbound	0.972572	2.00647
ACSL4	AAVS1	Resting	Resting AAVS1	Unbound	0.861885	1.66276
ACSL4	MED12	Resting	Resting MED12	Unbound	0.777653	1.57403
ACSL4	AAVS1	Stim	Stim AAVS1	Unbound	0.633711	1.4624
ACSL4	MED12	Stim	Stim MED12	Unbound	0.992143	1.97658
ACSL5	AAVS1	Resting	Resting AAVS1	Unbound	-0.211634	0.778151
ACSL5	MED12	Resting	Resting MED12	Unbound	-0.61635	0.243038
ACSL5	AAVS1	Stim	Stim AAVS1	Unbound	0.0195388	1.02119
ACSL5	MED12	Stim	Stim MED12	Unbound	-0.0852173	0.954243
ACSL6	AAVS1	Resting	Resting AAVS1	Unbound	0.306715	1.16137
ACSL6	MED12	Resting	Resting MED12	Unbound	0.182536	0.977724
ACSL6	AAVS1	Stim	Stim AAVS1	Unbound	0.350722	1.0607
ACSL6	MED12	Stim	Stim MED12	Unbound	0.367113	1.18327
ACSM3	AAVS1	Resting	Resting AAVS1	Unbound	0.693379	1.43537
ACSM3	MED12	Resting	Resting MED12	Unbound	0.520478	1.30103
ACSM3	AAVS1	Stim	Stim AAVS1	Unbound	0.504988	1.31175
ACSM3	MED12	Stim	Stim MED12	Unbound	0.514297	1.39358
ACSS1	AAVS1	Resting	Resting AAVS1	Unbound	1.2301	2.13751
ACSS1	MED12	Resting	Resting MED12	Unbound	0.983245	1.98565
ACSS1	AAVS1	Stim	Stim AAVS1	Unbound	0.654147	1.44716
ACSS1	MED12	Stim	Stim MED12	Unbound	0.755949	1.6721
ACSS2	AAVS1	Resting	Resting AAVS1	Unbound	0.919478	1.76716
ACSS2	MED12	Resting	Resting MED12	Unbound	0.779151	1.6835
ACSS2	AAVS1	Stim	Stim AAVS1	Unbound	0.539094	1.48073
ACSS2	MED12	Stim	Stim MED12	Unbound	0.867831	1.95665
ACTA2	AAVS1	Resting	Resting AAVS1	Unbound	0.0623181	1.18327
ACTA2	MED12	Resting	Resting MED12	Unbound	0.0430146	1.28443
ACTA2	AAVS1	Stim	Stim AAVS1	Unbound	-0.0780704	1.11394
ACTA2	MED12	Stim	Stim MED12	Unbound	-0.00825498	1.27875
ACTB	AAVS1	Resting	Resting AAVS1	Unbound	-0.169574	1.28443
ACTB	MED12	Resting	Resting MED12	Unbound	-0.262366	1.20412
ACTB	AAVS1	Stim	Stim AAVS1	Unbound	-0.440372	1.01072
ACTB	MED12	Stim	Stim MED12	Unbound	-0.441749	1.18327
ACTG1	AAVS1	Resting	Resting AAVS1	Unbound	-0.954306	0.39794
ACTG1	MED12	Resting	Resting MED12	Unbound	-1.06884	0.30103
ACTG1	AAVS1	Stim	Stim AAVS1	Unbound	-0.702511	0.79588
ACTG1	MED12	Stim	Stim MED12	Unbound	-0.816449	0.812913
ACTL6A	AAVS1	Resting	Resting AAVS1	Unbound	0.955656	1.86183
ACTL6A	MED12	Resting	Resting MED12	Unbound	0.788354	1.72222
ACTL6A	AAVS1	Stim	Stim AAVS1	Unbound	0.59524	1.5966
ACTL6A	MED12	Stim	Stim MED12	Unbound	0.829091	1.90445
ACTN1	AAVS1	Resting	Resting AAVS1	Unbound	0.54837	1.38471
ACTN1	MED12	Resting	Resting MED12	Unbound	0.583264	1.52179
ACTN1	AAVS1	Stim	Stim AAVS1	Unbound	0.461593	1.26717
ACTN1	MED12	Stim	Stim MED12	Unbound	0.73187	1.70544
ACTN4	AAVS1	Resting	Resting AAVS1	Unbound	0.660565	1.78533
ACTN4	MED12	Resting	Resting MED12	Unbound	0.647891	1.77269
ACTN4	AAVS1	Stim	Stim AAVS1	Unbound	0.553227	1.66276
ACTN4	MED12	Stim	Stim MED12	Unbound	0.690733	1.84354
ACTR10	AAVS1	Resting	Resting AAVS1	Unbound	1.056	2.0463
ACTR10	MED12	Resting	Resting MED12	Unbound	0.843392	1.86481
ACTR10	AAVS1	Stim	Stim AAVS1	Unbound	0.769322	1.6835
ACTR10	MED12	Stim	Stim MED12	Unbound	0.879617	1.87361
ACTR1A	AAVS1	Resting	Resting AAVS1	Unbound	0.6547	1.68124
ACTR1A	MED12	Resting	Resting MED12	Unbound	0.626932	1.58546
ACTR1A	AAVS1	Stim	Stim AAVS1	Unbound	0.451422	1.42732
ACTR1A	MED12	Stim	Stim MED12	Unbound	0.770379	1.85884
ACTR1B	AAVS1	Resting	Resting AAVS1	Unbound	0.582395	1.66978
ACTR1B	MED12	Resting	Resting MED12	Unbound	0.425701	1.49485
ACTR1B	AAVS1	Stim	Stim AAVS1	Unbound	0.196268	1.59384
ACTR1B	MED12	Stim	Stim MED12	Unbound	0.491063	2.04532
ACTR2	AAVS1	Resting	Resting AAVS1	Unbound	0.965174	2.23553
ACTR2	MED12	Resting	Resting MED12	Unbound	0.862694	2.16658
ACTR2	AAVS1	Stim	Stim AAVS1	Unbound	0.633356	1.82119
ACTR2	MED12	Stim	Stim MED12	Unbound	0.863132	2.16435
ACTR3	AAVS1	Resting	Resting AAVS1	Unbound	0.877942	2.16732
ACTR3	MED12	Resting	Resting MED12	Unbound	0.676447	1.9834
ACTR3	AAVS1	Stim	Stim AAVS1	Bound	0.342638	1.6902
ACTR3	MED12	Stim	Stim MED12	Bound	0.717322	2.12548
ACTR5	AAVS1	Resting	Resting AAVS1	Unbound	0.928992	1.75778
ACTR5	MED12	Resting	Resting MED12	Unbound	0.823245	1.68797
ACTR5	AAVS1	Stim	Stim AAVS1	Unbound	0.389184	1.26126
ACTR5	MED12	Stim	Stim MED12	Unbound	0.699475	1.69241
ACTR6	AAVS1	Resting	Resting AAVS1	Unbound	1.12464	2.13274
ACTR6	MED12	Resting	Resting MED12	Unbound	1.04851	2.09604
ACTR6	AAVS1	Stim	Stim AAVS1	Unbound	0.834329	1.78711
ACTR6	MED12	Stim	Stim MED12	Unbound	0.845722	1.92169
ACTR8	AAVS1	Resting	Resting AAVS1	Unbound	0.728618	1.80106
ACTR8	MED12	Resting	Resting MED12	Unbound	0.634102	1.69679
ACTR8	AAVS1	Stim	Stim AAVS1	Unbound	0.569025	1.67897
ACTR8	MED12	Stim	Stim MED12	Unbound	0.766865	1.88224
ACVR1	AAVS1	Resting	Resting AAVS1	Unbound	1.15043	2.13434
ACVR1	MED12	Resting	Resting MED12	Unbound	0.94319	1.91381
ACVR1	AAVS1	Stim	Stim AAVS1	Unbound	0.736113	1.75967
ACVR1	MED12	Stim	Stim MED12	Unbound	0.874935	1.92169
ACVR1B	AAVS1	Resting	Resting AAVS1	Unbound	0.744169	1.63094
ACVR1B	MED12	Resting	Resting MED12	Unbound	0.505233	1.38021
ACVR1B	AAVS1	Stim	Stim AAVS1	Unbound	0.235609	1.0607
ACVR1B	MED12	Stim	Stim MED12	Unbound	0.494697	1.42325
ACVR1C	AAVS1	Resting	Resting AAVS1	Unbound	0.834811	1.68797
ACVR1C	MED12	Resting	Resting MED12	Unbound	0.73785	1.57978
ACVR1C	AAVS1	Stim	Stim AAVS1	Unbound	0.342467	1.07004
ACVR1C	MED12	Stim	Stim MED12	Unbound	0.668957	1.51851
ACVR2A	AAVS1	Resting	Resting AAVS1	Bound	0.822349	1.98453
ACVR2A	MED12	Resting	Resting MED12	Bound	0.750274	1.78176
ACVR2A	AAVS1	Stim	Stim AAVS1	Unbound	0.539742	1.40226
ACVR2A	MED12	Stim	Stim MED12	Unbound	0.653337	1.56526
ACVR2B	AAVS1	Resting	Resting AAVS1	Unbound	0.480993	1.25527
ACVR2B	MED12	Resting	Resting MED12	Unbound	0.328302	1.1383
ACVR2B	AAVS1	Stim	Stim AAVS1	Unbound	0.0868425	0.79588
ACVR2B	MED12	Stim	Stim MED12	Unbound	0.280036	1.07004
ACYP1	AAVS1	Resting	Resting AAVS1	Unbound	0.528386	1.50515
ACYP1	MED12	Resting	Resting MED12	Unbound	0.514451	1.48073
ACYP1	AAVS1	Stim	Stim AAVS1	Unbound	0.645083	1.57978
ACYP1	MED12	Stim	Stim MED12	Unbound	0.590683	1.64345
ACYP2	AAVS1	Resting	Resting AAVS1	Unbound	1.42556	2.26423
ACYP2	MED12	Resting	Resting MED12	Unbound	1.29468	2.17246
ACYP2	AAVS1	Stim	Stim AAVS1	Unbound	1.18116	1.93069
ACYP2	MED12	Stim	Stim MED12	Unbound	1.27613	2.09517
ADA	AAVS1	Resting	Resting AAVS1	Unbound	0.468429	1.57403
ADA	MED12	Resting	Resting MED12	Unbound	0.562976	1.62325
ADA	AAVS1	Stim	Stim AAVS1	Unbound	0.215404	1.23045
ADA	MED12	Stim	Stim MED12	Unbound	0.34604	1.53148
ADA2	AAVS1	Resting	Resting AAVS1	Unbound	0.743836	1.72428
ADA2	MED12	Resting	Resting MED12	Unbound	0.956711	2.06164
ADA2	AAVS1	Stim	Stim AAVS1	Unbound	0.839255	1.59384
ADA2	MED12	Stim	Stim MED12	Unbound	1.06728	2.0086
ADAL	AAVS1	Resting	Resting AAVS1	Unbound	0.230514	0.989005
ADAL	MED12	Resting	Resting MED12	Unbound	0.294881	1.08814
ADAL	AAVS1	Stim	Stim AAVS1	Unbound	0.117392	0.929419
ADAL	MED12	Stim	Stim MED12	Unbound	0.348879	1.26717
ADAM10	AAVS1	Resting	Resting AAVS1	Unbound	0.966661	2.06352
ADAM10	MED12	Resting	Resting MED12	Unbound	0.767576	1.87216
ADAM10	AAVS1	Stim	Stim AAVS1	Unbound	0.662791	1.64591
ADAM10	MED12	Stim	Stim MED12	Unbound	1.03877	2.08902
ADAM15	AAVS1	Resting	Resting AAVS1	Unbound	0.399619	1.23045
ADAM15	MED12	Resting	Resting MED12	Unbound	0.392518	1.13033
ADAM15	AAVS1	Stim	Stim AAVS1	Unbound	0.314705	1.14613
ADAM15	MED12	Stim	Stim MED12	Unbound	0.40918	1.37107
ADAM17	AAVS1	Resting	Resting AAVS1	Unbound	1.13525	2.16584
ADAM17	MED12	Resting	Resting MED12	Unbound	0.935692	2.02531
ADAM17	AAVS1	Stim	Stim AAVS1	Unbound	0.660597	1.72016
ADAM17	MED12	Stim	Stim MED12	Unbound	0.891215	2.04434
ADAM19	AAVS1	Resting	Resting AAVS1	Unbound	0.316973	1.70114
ADAM19	MED12	Resting	Resting MED12	Unbound	0.291688	1.51851
ADAM19	AAVS1	Stim	Stim AAVS1	Bound	-0.0155573	1.47712
ADAM19	MED12	Stim	Stim MED12	Bound	0.248026	1.57692
ADAM8	AAVS1	Resting	Resting AAVS1	Unbound	0.511898	1.60477
ADAM8	MED12	Resting	Resting MED12	Unbound	0.618928	1.59106
ADAM8	AAVS1	Stim	Stim AAVS1	Unbound	-0.0780126	1.26126
ADAM8	MED12	Stim	Stim MED12	Unbound	0.298168	1.80618
ADAM9	AAVS1	Resting	Resting AAVS1	Unbound	0.983506	1.84665
ADAM9	MED12	Resting	Resting MED12	Unbound	0.860025	1.75778
ADAM9	AAVS1	Stim	Stim AAVS1	Unbound	0.761779	1.69241
ADAM9	MED12	Stim	Stim MED12	Unbound	1.02901	2.02015
ADAP1	AAVS1	Resting	Resting AAVS1	Unbound	0.213069	1.21085
ADAP1	MED12	Resting	Resting MED12	Unbound	0.162519	1.14613
ADAP1	AAVS1	Stim	Stim AAVS1	Unbound	0.128033	1.19033
ADAP1	MED12	Stim	Stim MED12	Unbound	0.286957	1.45864
ADAR	AAVS1	Resting	Resting AAVS1	Unbound	1.03935	2.22466
ADAR	MED12	Resting	Resting MED12	Unbound	0.874969	2.18184
ADAR	AAVS1	Stim	Stim AAVS1	Unbound	0.761166	2.04532
ADAR	MED12	Stim	Stim MED12	Unbound	0.855238	2.15987
ADARB1	AAVS1	Resting	Resting AAVS1	Unbound	0.357377	1.24304
ADARB1	MED12	Resting	Resting MED12	Unbound	0.192718	1.12222
ADARB1	AAVS1	Stim	Stim AAVS1	Unbound	0.197439	1.08814
ADARB1	MED12	Stim	Stim MED12	Unbound	0.515676	1.52827
ADAT1	AAVS1	Resting	Resting AAVS1	Unbound	1.05783	2.08814
ADAT1	MED12	Resting	Resting MED12	Unbound	1.07287	2.02837
ADAT1	AAVS1	Stim	Stim AAVS1	Unbound	0.885268	1.90982
ADAT1	MED12	Stim	Stim MED12	Unbound	0.947188	2.05881
ADAT2	AAVS1	Resting	Resting AAVS1	Unbound	0.561495	1.49831
ADAT2	MED12	Resting	Resting MED12	Unbound	0.456109	1.39358
ADAT2	AAVS1	Stim	Stim AAVS1	Unbound	0.154812	1.14613
ADAT2	MED12	Stim	Stim MED12	Unbound	0.430067	1.52179
ADCK2	AAVS1	Resting	Resting AAVS1	Unbound	0.633518	1.49831
ADCK2	MED12	Resting	Resting MED12	Unbound	0.677755	1.54716
ADCK2	AAVS1	Stim	Stim AAVS1	Unbound	0.339764	1.23045
ADCK2	MED12	Stim	Stim MED12	Unbound	0.428339	1.37107
ADCY1	AAVS1	Resting	Resting AAVS1	Unbound	-0.210861	0.09691
ADCY1	MED12	Resting	Resting MED12	Unbound	-0.354967	-0.124939
ADCY1	AAVS1	Stim	Stim AAVS1	Unbound	-0.104422	0.845098
ADCY1	MED12	Stim	Stim MED12	Unbound	0.271888	0.942008
ADCY3	AAVS1	Resting	Resting AAVS1	Unbound	0.544429	1.23045
ADCY3	MED12	Resting	Resting MED12	Unbound	0.383867	1.09691
ADCY3	AAVS1	Stim	Stim AAVS1	Unbound	-0.0842021	0.79588
ADCY3	MED12	Stim	Stim MED12	Unbound	0.46153	1.39794
ADCY7	AAVS1	Resting	Resting AAVS1	Unbound	0.726921	1.92038
ADCY7	MED12	Resting	Resting MED12	Unbound	0.499588	1.6721
ADCY7	AAVS1	Stim	Stim AAVS1	Unbound	0.402128	1.57403
ADCY7	MED12	Stim	Stim MED12	Unbound	0.642565	1.91514
ADD1	AAVS1	Resting	Resting AAVS1	Unbound	0.774883	1.82282
ADD1	MED12	Resting	Resting MED12	Unbound	0.772419	1.87938
ADD1	AAVS1	Stim	Stim AAVS1	Unbound	0.514492	1.59106
ADD1	MED12	Stim	Stim MED12	Unbound	0.634193	1.74819
ADD3	AAVS1	Resting	Resting AAVS1	Unbound	-0.156845	1
ADD3	MED12	Resting	Resting MED12	Unbound	-0.222616	0.916454
ADD3	AAVS1	Stim	Stim AAVS1	Unbound	-0.217516	0.759668
ADD3	MED12	Stim	Stim MED12	Unbound	-0.25943	0.875061
ADGRE5	AAVS1	Resting	Resting AAVS1	Unbound	0.662268	2.07372
ADGRE5	MED12	Resting	Resting MED12	Unbound	0.514279	1.90037
ADGRE5	AAVS1	Stim	Stim AAVS1	Unbound	0.35523	2.04434
ADGRE5	MED12	Stim	Stim MED12	Unbound	0.469872	2.10806
ADGRG1	AAVS1	Resting	Resting AAVS1	Unbound	-0.0235591	0.60206
ADGRG1	MED12	Resting	Resting MED12	Unbound	-0.0858433	0.477121
ADGRG1	AAVS1	Stim	Stim AAVS1	Unbound	-0.0738644	0.829304
ADGRG1	MED12	Stim	Stim MED12	Unbound	-0.426302	0.30103
ADH5	AAVS1	Resting	Resting AAVS1	Unbound	0.737598	1.89487
ADH5	MED12	Resting	Resting MED12	Unbound	0.549246	1.74233
ADH5	AAVS1	Stim	Stim AAVS1	Unbound	0.17088	1.26126
ADH5	MED12	Stim	Stim MED12	Unbound	0.363739	1.48785
ADI1	AAVS1	Resting	Resting AAVS1	Unbound	0.956926	2.05308
ADI1	MED12	Resting	Resting MED12	Unbound	0.764775	1.83569
ADI1	AAVS1	Stim	Stim AAVS1	Unbound	0.834556	1.79414
ADI1	MED12	Stim	Stim MED12	Unbound	0.881346	1.9834
ADIPOR1	AAVS1	Resting	Resting AAVS1	Unbound	0.779608	1.86629
ADIPOR1	MED12	Resting	Resting MED12	Unbound	0.638227	1.72632
ADIPOR1	AAVS1	Stim	Stim AAVS1	Unbound	0.503724	1.55023
ADIPOR1	MED12	Stim	Stim MED12	Unbound	0.578111	1.71809
ADIPOR2	AAVS1	Resting	Resting AAVS1	Unbound	0.857713	1.78711
ADIPOR2	MED12	Resting	Resting MED12	Unbound	0.849504	1.78888
ADIPOR2	AAVS1	Stim	Stim AAVS1	Unbound	0.833425	1.81624
ADIPOR2	MED12	Stim	Stim MED12	Unbound	1.0368	2.06352
ADK	AAVS1	Resting	Resting AAVS1	Unbound	0.928058	1.90982
ADK	MED12	Resting	Resting MED12	Unbound	0.760227	1.75778
ADK	AAVS1	Stim	Stim AAVS1	Unbound	0.690112	1.62839
ADK	MED12	Stim	Stim MED12	Unbound	0.923452	1.92428
ADM	AAVS1	Resting	Resting AAVS1	Unbound	-0.121441	0.889302
ADM	MED12	Resting	Resting MED12	Unbound	-0.130238	0.875061
ADM	AAVS1	Stim	Stim AAVS1	Unbound	0.394626	1.77634
ADM	MED12	Stim	Stim MED12	Unbound	0.184646	1.86332
ADNP	AAVS1	Resting	Resting AAVS1	Unbound	0.779897	2.0086
ADNP	MED12	Resting	Resting MED12	Unbound	0.67793	1.96023
ADNP	AAVS1	Stim	Stim AAVS1	Unbound	0.460992	1.76716
ADNP	MED12	Stim	Stim MED12	Unbound	0.600151	1.96261
ADNP2	AAVS1	Resting	Resting AAVS1	Unbound	0.711905	1.7344
ADNP2	MED12	Resting	Resting MED12	Unbound	0.680206	1.74233
ADNP2	AAVS1	Stim	Stim AAVS1	Unbound	0.510831	1.60477
ADNP2	MED12	Stim	Stim MED12	Unbound	0.696896	1.81624
ADO	AAVS1	Resting	Resting AAVS1	Unbound	0.709198	1.97313
ADO	MED12	Resting	Resting MED12	Unbound	0.671426	1.88081
ADO	AAVS1	Stim	Stim AAVS1	Unbound	0.401844	1.66039
ADO	MED12	Stim	Stim MED12	Unbound	0.379848	1.66039
ADPGK	AAVS1	Resting	Resting AAVS1	Unbound	1.02628	2.13909
ADPGK	MED12	Resting	Resting MED12	Unbound	0.904307	2.03643
ADPGK	AAVS1	Stim	Stim AAVS1	Unbound	0.786411	1.96023
ADPGK	MED12	Stim	Stim MED12	Unbound	1.02668	2.17026
ADPRH	AAVS1	Resting	Resting AAVS1	Unbound	0.112052	1.10551
ADPRH	MED12	Resting	Resting MED12	Unbound	0.248349	1.273
ADPRH	AAVS1	Stim	Stim AAVS1	Unbound	0.226433	1.273
ADPRH	MED12	Stim	Stim MED12	Unbound	0.21474	1.4624
ADPRM	AAVS1	Resting	Resting AAVS1	Unbound	-0.00735248	1.20412
ADPRM	MED12	Resting	Resting MED12	Unbound	-0.130761	1.16137
ADPRM	AAVS1	Stim	Stim AAVS1	Unbound	-0.196731	0.759668
ADPRM	MED12	Stim	Stim MED12	Unbound	0.107603	1.23679
ADPRS	AAVS1	Resting	Resting AAVS1	Unbound	1.01269	2.13513
ADPRS	MED12	Resting	Resting MED12	Unbound	0.958061	2.03141
ADPRS	AAVS1	Stim	Stim AAVS1	Unbound	0.64699	1.71809
ADPRS	MED12	Stim	Stim MED12	Unbound	0.805989	2.03242
ADRB2	AAVS1	Resting	Resting AAVS1	Bound	0.719755	2.07918
ADRB2	MED12	Resting	Resting MED12	Bound	0.710854	1.7344
ADRB2	AAVS1	Stim	Stim AAVS1	Unbound	0.800696	1.79588
ADRB2	MED12	Stim	Stim MED12	Unbound	0.667109	2.01389
ADRM1	AAVS1	Resting	Resting AAVS1	Unbound	0.781404	2.04727
ADRM1	MED12	Resting	Resting MED12	Unbound	0.646153	1.93197
ADRM1	AAVS1	Stim	Stim AAVS1	Unbound	0.406572	1.65079
ADRM1	MED12	Stim	Stim MED12	Unbound	0.360476	1.75587
ADSL	AAVS1	Resting	Resting AAVS1	Unbound	1.84938	0.989005
ADSL	MED12	Resting	Resting MED12	Unbound	1.5954	0.889302
ADSL	AAVS1	Stim	Stim AAVS1	Unbound	1.79086	0.740363
ADSL	MED12	Stim	Stim MED12	Unbound	1.8215	0.860338
ADSS2	AAVS1	Resting	Resting AAVS1	Unbound	0.928334	2.07004
ADSS2	MED12	Resting	Resting MED12	Unbound	0.791305	1.93323
ADSS2	AAVS1	Stim	Stim AAVS1	Unbound	0.628238	1.74624
ADSS2	MED12	Stim	Stim MED12	Unbound	0.856543	2.03941
ADTRP	AAVS1	Resting	Resting AAVS1	Unbound	-0.0721478	0.60206
ADTRP	MED12	Resting	Resting MED12	Unbound	0.0826471	0.875061
ADTRP	AAVS1	Stim	Stim AAVS1	Unbound	-0.167742	0.759668
ADTRP	MED12	Stim	Stim MED12	Unbound	0.00698439	0.977724
AEBP2	AAVS1	Resting	Resting AAVS1	Unbound	0.859544	1.92686
AEBP2	MED12	Resting	Resting MED12	Unbound	0.6219	1.72835
AEBP2	AAVS1	Stim	Stim AAVS1	Unbound	0.449588	1.56229
AEBP2	MED12	Stim	Stim MED12	Unbound	0.69212	1.84819
AEN	AAVS1	Resting	Resting AAVS1	Bound	0.356047	1.88508
AEN	MED12	Resting	Resting MED12	Bound	0.388636	1.78533
AEN	AAVS1	Stim	Stim AAVS1	Unbound	0.296871	1.85733
AEN	MED12	Stim	Stim MED12	Unbound	0.37017	1.98789
AFAP1	AAVS1	Resting	Resting AAVS1	Unbound	0.829895	1.70969
AFAP1	MED12	Resting	Resting MED12	Unbound	0.648196	1.48785
AFAP1	AAVS1	Stim	Stim AAVS1	Bound	0.407798	1.30643
AFAP1	MED12	Stim	Stim MED12	Bound	0.551079	1.46982
AFDN	AAVS1	Resting	Resting AAVS1	Unbound	0.456646	1.30103
AFDN	MED12	Resting	Resting MED12	Unbound	0.293939	1.23045
AFDN	AAVS1	Stim	Stim AAVS1	Unbound	0.15315	0.977724
AFDN	MED12	Stim	Stim MED12	Unbound	0.220897	1.23679
AFF1	AAVS1	Resting	Resting AAVS1	Unbound	0.765533	1.83885
AFF1	MED12	Resting	Resting MED12	Unbound	0.562219	1.71391
AFF1	AAVS1	Stim	Stim AAVS1	Unbound	0.342616	1.44326
AFF1	MED12	Stim	Stim MED12	Unbound	0.580406	1.82607
AFF3	AAVS1	Resting	Resting AAVS1	Unbound	0.769096	1.44326
AFF3	MED12	Resting	Resting MED12	Unbound	0.836477	1.56229
AFF3	AAVS1	Stim	Stim AAVS1	Unbound	0.724413	1.38471
AFF3	MED12	Stim	Stim MED12	Unbound	0.931843	1.67669
AFF4	AAVS1	Resting	Resting AAVS1	Unbound	0.942328	2.04238
AFF4	MED12	Resting	Resting MED12	Unbound	0.835854	1.97886
AFF4	AAVS1	Stim	Stim AAVS1	Unbound	0.746953	1.83727
AFF4	MED12	Stim	Stim MED12	Unbound	0.907158	2.06539
AFG3L2	AAVS1	Resting	Resting AAVS1	Unbound	1.03091	2.00753
AFG3L2	MED12	Resting	Resting MED12	Unbound	0.917189	1.95303
AFG3L2	AAVS1	Stim	Stim AAVS1	Unbound	0.555966	1.59384
AFG3L2	MED12	Stim	Stim MED12	Unbound	0.857632	1.94939
AFMID	AAVS1	Resting	Resting AAVS1	Unbound	1.13755	1.79414
AFMID	MED12	Resting	Resting MED12	Unbound	1.10447	1.73838
AFMID	AAVS1	Stim	Stim AAVS1	Unbound	1.02888	1.99782
AFMID	MED12	Stim	Stim MED12	Unbound	1.0712	2.05975
AFTPH	AAVS1	Resting	Resting AAVS1	Unbound	0.934817	1.99454
AFTPH	MED12	Resting	Resting MED12	Unbound	0.846	1.93827
AFTPH	AAVS1	Stim	Stim AAVS1	Unbound	0.660793	1.716
AFTPH	MED12	Stim	Stim MED12	Unbound	0.990707	2.20683
AGA	AAVS1	Resting	Resting AAVS1	Unbound	1.05407	2.18611
AGA	MED12	Resting	Resting MED12	Unbound	1.15018	2.18963
AGA	AAVS1	Stim	Stim AAVS1	Unbound	0.98161	2.00325
AGA	MED12	Stim	Stim MED12	Unbound	1.05785	2.19728
AGAP2	AAVS1	Resting	Resting AAVS1	Unbound	0.544479	1.67897
AGAP2	MED12	Resting	Resting MED12	Unbound	0.453609	1.48785
AGAP2	AAVS1	Stim	Stim AAVS1	Unbound	0.445418	1.51851
AGAP2	MED12	Stim	Stim MED12	Unbound	0.453077	1.49485
AGAP3	AAVS1	Resting	Resting AAVS1	Unbound	0.544978	1.21085
AGAP3	MED12	Resting	Resting MED12	Unbound	0.231551	0.875061
AGAP3	AAVS1	Stim	Stim AAVS1	Unbound	0.0944599	0.759668
AGAP3	MED12	Stim	Stim MED12	Unbound	0.595183	1.37107
AGBL5	AAVS1	Resting	Resting AAVS1	Unbound	0.735533	1.95785
AGBL5	MED12	Resting	Resting MED12	Unbound	0.601041	1.86034
AGBL5	AAVS1	Stim	Stim AAVS1	Unbound	0.486893	1.7364
AGBL5	MED12	Stim	Stim MED12	Unbound	0.673146	1.98677
AGER	AAVS1	Resting	Resting AAVS1	Unbound	0.248792	1.35698
AGER	MED12	Resting	Resting MED12	Unbound	0.331931	1.43136
AGER	AAVS1	Stim	Stim AAVS1	Unbound	0.0623424	1.39358
AGER	MED12	Stim	Stim MED12	Unbound	0.212844	1.55023
AGFG1	AAVS1	Resting	Resting AAVS1	Unbound	1.05354	2.08189
AGFG1	MED12	Resting	Resting MED12	Unbound	0.910326	1.97543
AGFG1	AAVS1	Stim	Stim AAVS1	Unbound	0.313844	1.37566
AGFG1	MED12	Stim	Stim MED12	Unbound	0.704528	1.86332
AGFG2	AAVS1	Resting	Resting AAVS1	Unbound	0.575425	1.72016
AGFG2	MED12	Resting	Resting MED12	Unbound	0.513777	1.61013
AGFG2	AAVS1	Stim	Stim AAVS1	Unbound	0.393206	1.72016
AGFG2	MED12	Stim	Stim MED12	Unbound	0.58741	2.08279
AGGF1	AAVS1	Resting	Resting AAVS1	Unbound	1.19786	2.15152
AGGF1	MED12	Resting	Resting MED12	Unbound	0.946724	1.89487
AGGF1	AAVS1	Stim	Stim AAVS1	Unbound	0.639478	1.54407
AGGF1	MED12	Stim	Stim MED12	Unbound	0.969523	1.92557
AGK	AAVS1	Resting	Resting AAVS1	Unbound	1.0137	1.99673
AGK	MED12	Resting	Resting MED12	Unbound	0.857728	1.91381
AGK	AAVS1	Stim	Stim AAVS1	Unbound	0.636185	1.6744
AGK	MED12	Stim	Stim MED12	Unbound	0.694917	1.78711
AGL	AAVS1	Resting	Resting AAVS1	Unbound	0.949525	1.80956
AGL	MED12	Resting	Resting MED12	Unbound	0.877465	1.75012
AGL	AAVS1	Stim	Stim AAVS1	Unbound	0.618513	1.43933
AGL	MED12	Stim	Stim MED12	Unbound	0.82115	1.68574
AGMAT	AAVS1	Resting	Resting AAVS1	Unbound	0.546548	1.74429
AGMAT	MED12	Resting	Resting MED12	Unbound	0.371234	1.56526
AGMAT	AAVS1	Stim	Stim AAVS1	Unbound	0.348944	1.41497
AGMAT	MED12	Stim	Stim MED12	Unbound	0.426665	1.49136
AGO1	AAVS1	Resting	Resting AAVS1	Unbound	0.90822	1.8179
AGO1	MED12	Resting	Resting MED12	Unbound	0.611551	1.51851
AGO1	AAVS1	Stim	Stim AAVS1	Unbound	0.536338	1.50174
AGO1	MED12	Stim	Stim MED12	Unbound	0.717957	1.72835
AGO2	AAVS1	Resting	Resting AAVS1	Unbound	0.448851	1.52827
AGO2	MED12	Resting	Resting MED12	Unbound	0.151394	1.25527
AGO2	AAVS1	Stim	Stim AAVS1	Unbound	-0.498028	0.574031
AGO2	MED12	Stim	Stim MED12	Unbound	0.229997	1.44326
AGO4	AAVS1	Resting	Resting AAVS1	Unbound	0.710207	1.73239
AGO4	MED12	Resting	Resting MED12	Unbound	0.691089	1.70969
AGO4	AAVS1	Stim	Stim AAVS1	Unbound	0.443943	1.29557
AGO4	MED12	Stim	Stim MED12	Unbound	0.428158	1.38471
AGPAT1	AAVS1	Resting	Resting AAVS1	Unbound	0.818582	1.85582
AGPAT1	MED12	Resting	Resting MED12	Unbound	0.640265	1.65562
AGPAT1	AAVS1	Stim	Stim AAVS1	Unbound	0.547113	1.69241
AGPAT1	MED12	Stim	Stim MED12	Unbound	0.68077	1.95904
AGPAT2	AAVS1	Resting	Resting AAVS1	Unbound	0.767043	1.29003
AGPAT2	MED12	Resting	Resting MED12	Unbound	0.713331	1.2492
AGPAT2	AAVS1	Stim	Stim AAVS1	Unbound	0.397497	1.03141
AGPAT2	MED12	Stim	Stim MED12	Unbound	0.393792	1.12222
AGPAT3	AAVS1	Resting	Resting AAVS1	Unbound	0.221873	1.22401
AGPAT3	MED12	Resting	Resting MED12	Unbound	0.064338	1.11394
AGPAT3	AAVS1	Stim	Stim AAVS1	Bound	0.112828	1.11394
AGPAT3	MED12	Stim	Stim MED12	Bound	-0.05122	1.11394
AGPAT4	AAVS1	Resting	Resting AAVS1	Unbound	0.976514	1.81954
AGPAT4	MED12	Resting	Resting MED12	Unbound	0.74419	1.59384
AGPAT4	AAVS1	Stim	Stim AAVS1	Unbound	0.726251	1.6721
AGPAT4	MED12	Stim	Stim MED12	Unbound	0.965361	1.98227
AGPAT5	AAVS1	Resting	Resting AAVS1	Unbound	0.888708	1.86481
AGPAT5	MED12	Resting	Resting MED12	Unbound	0.759203	1.79064
AGPAT5	AAVS1	Stim	Stim AAVS1	Unbound	0.619384	1.59384
AGPAT5	MED12	Stim	Stim MED12	Unbound	0.901869	1.96848
AGPS	AAVS1	Resting	Resting AAVS1	Unbound	0.141788	1.08814
AGPS	MED12	Resting	Resting MED12	Unbound	0.0972676	1.05115
AGPS	AAVS1	Stim	Stim AAVS1	Unbound	-0.016941	0.875061
AGPS	MED12	Stim	Stim MED12	Unbound	0.0816378	1.01072
AGTPBP1	AAVS1	Resting	Resting AAVS1	Bound	0.893911	1.87216
AGTPBP1	MED12	Resting	Resting MED12	Bound	0.754326	1.7364
AGTPBP1	AAVS1	Stim	Stim AAVS1	Unbound	0.751701	1.63849
AGTPBP1	MED12	Stim	Stim MED12	Unbound	0.988496	1.93323
AHCTF1	AAVS1	Resting	Resting AAVS1	Unbound	1.11543	2.15609
AHCTF1	MED12	Resting	Resting MED12	Unbound	1.00568	2.07646
AHCTF1	AAVS1	Stim	Stim AAVS1	Unbound	0.723913	1.75012
AHCTF1	MED12	Stim	Stim MED12	Unbound	0.962047	2.05212
AHCY	AAVS1	Resting	Resting AAVS1	Unbound	1.13363	1.8341
AHCY	MED12	Resting	Resting MED12	Unbound	0.97816	1.66039
AHCY	AAVS1	Stim	Stim AAVS1	Unbound	0.889442	1.79064
AHCY	MED12	Stim	Stim MED12	Unbound	1.1972	2.13194
AHCYL1	AAVS1	Resting	Resting AAVS1	Unbound	0.841469	1.80277
AHCYL1	MED12	Resting	Resting MED12	Unbound	0.639532	1.61805
AHCYL1	AAVS1	Stim	Stim AAVS1	Unbound	0.694668	1.70757
AHCYL1	MED12	Stim	Stim MED12	Unbound	0.934898	2.02837
AHCYL2	AAVS1	Resting	Resting AAVS1	Unbound	0.590213	1.4624
AHCYL2	MED12	Resting	Resting MED12	Unbound	0.339193	1.26126
AHCYL2	AAVS1	Stim	Stim AAVS1	Unbound	0.853613	1.76901
AHCYL2	MED12	Stim	Stim MED12	Unbound	1.00237	2.04825
AHDC1	AAVS1	Resting	Resting AAVS1	Unbound	0.852489	1.60206
AHDC1	MED12	Resting	Resting MED12	Unbound	0.806638	1.52827
AHDC1	AAVS1	Stim	Stim AAVS1	Unbound	0.547993	1.42732
AHDC1	MED12	Stim	Stim MED12	Unbound	0.801554	1.80106
AHI1	AAVS1	Resting	Resting AAVS1	Unbound	1.02545	1.92814
AHI1	MED12	Resting	Resting MED12	Unbound	0.862186	1.79414
AHI1	AAVS1	Stim	Stim AAVS1	Unbound	0.784763	1.74429
AHI1	MED12	Stim	Stim MED12	Unbound	0.917379	1.96142
AHNAK	AAVS1	Resting	Resting AAVS1	Unbound	0.694017	1.59384
AHNAK	MED12	Resting	Resting MED12	Unbound	0.715736	1.54716
AHNAK	AAVS1	Stim	Stim AAVS1	Unbound	0.714864	1.70329
AHNAK	MED12	Stim	Stim MED12	Unbound	0.902198	1.86481
AHR	AAVS1	Resting	Resting AAVS1	Unbound	-0.127351	0.829304
AHR	MED12	Resting	Resting MED12	Unbound	0.017146	1.03141
AHR	AAVS1	Stim	Stim AAVS1	Unbound	0.116096	0.977724
AHR	MED12	Stim	Stim MED12	Unbound	0.107528	1.21748
AHSA1	AAVS1	Resting	Resting AAVS1	Unbound	0.883211	1.85431
AHSA1	MED12	Resting	Resting MED12	Unbound	0.602466	1.61013
AHSA1	AAVS1	Stim	Stim AAVS1	Unbound	0.714551	1.96848
AHSA1	MED12	Stim	Stim MED12	Unbound	0.777339	2.32634
AIDA	AAVS1	Resting	Resting AAVS1	Unbound	0.147949	1.08814
AIDA	MED12	Resting	Resting MED12	Unbound	0.0746766	1.01072
AIDA	AAVS1	Stim	Stim AAVS1	Unbound	0.0630253	0.889302
AIDA	MED12	Stim	Stim MED12	Unbound	0.0454821	0.929419
AIF1	AAVS1	Resting	Resting AAVS1	Unbound	-0.241325	0.759668
AIF1	MED12	Resting	Resting MED12	Unbound	0.0284308	0.845098
AIF1	AAVS1	Stim	Stim AAVS1	Unbound	-0.20444	0.79588
AIF1	MED12	Stim	Stim MED12	Unbound	0.110501	1.10551
AIFM1	AAVS1	Resting	Resting AAVS1	Bound	1.04921	1.72632
AIFM1	MED12	Resting	Resting MED12	Bound	1.0027	1.6902
AIFM1	AAVS1	Stim	Stim AAVS1	Unbound	0.796163	1.52179
AIFM1	MED12	Stim	Stim MED12	Unbound	1.05416	1.84198
AIFM2	AAVS1	Resting	Resting AAVS1	Unbound	0.882768	1.31702
AIFM2	MED12	Resting	Resting MED12	Unbound	0.97598	1.53148
AIFM2	AAVS1	Stim	Stim AAVS1	Unbound	0.886506	1.44716
AIFM2	MED12	Stim	Stim MED12	Unbound	0.833888	1.47349
AIG1	AAVS1	Resting	Resting AAVS1	Unbound	0.620907	1.37107
AIG1	MED12	Resting	Resting MED12	Unbound	0.579602	1.35698
AIG1	AAVS1	Stim	Stim AAVS1	Unbound	0.500562	1.273
AIG1	MED12	Stim	Stim MED12	Unbound	0.36898	1.16879
AIM2	AAVS1	Resting	Resting AAVS1	Unbound	-0.0235761	0.916454
AIM2	MED12	Resting	Resting MED12	Unbound	-0.189734	0.740363
AIM2	AAVS1	Stim	Stim AAVS1	Unbound	-0.256022	0.676694
AIM2	MED12	Stim	Stim MED12	Unbound	-0.27716	0.759668
AIMP1	AAVS1	Resting	Resting AAVS1	Unbound	0.634513	1.75587
AIMP1	MED12	Resting	Resting MED12	Unbound	0.587549	1.6835
AIMP1	AAVS1	Stim	Stim AAVS1	Unbound	0.542694	1.5682
AIMP1	MED12	Stim	Stim MED12	Unbound	0.651549	1.74819
AIMP2	AAVS1	Resting	Resting AAVS1	Unbound	0.608111	1.58827
AIMP2	MED12	Resting	Resting MED12	Unbound	0.39126	1.39794
AIMP2	AAVS1	Stim	Stim AAVS1	Unbound	0.202885	1.37107
AIMP2	MED12	Stim	Stim MED12	Unbound	0.462475	1.62839
AIP	AAVS1	Resting	Resting AAVS1	Unbound	0.582768	2.03443
AIP	MED12	Resting	Resting MED12	Unbound	0.544586	1.90849
AIP	AAVS1	Stim	Stim AAVS1	Unbound	0.254642	1.73838
AIP	MED12	Stim	Stim MED12	Unbound	0.290362	2.02428
AK1	AAVS1	Resting	Resting AAVS1	Unbound	1.19629	1.03141
AK1	MED12	Resting	Resting MED12	Unbound	1.10309	1.08814
AK1	AAVS1	Stim	Stim AAVS1	Unbound	1.40973	1.12222
AK1	MED12	Stim	Stim MED12	Unbound	1.15172	1.04139
AK2	AAVS1	Resting	Resting AAVS1	Unbound	0.973625	1.92686
AK2	MED12	Resting	Resting MED12	Unbound	0.790888	1.77996
AK2	AAVS1	Stim	Stim AAVS1	Unbound	0.342197	1.61278
AK2	MED12	Stim	Stim MED12	Unbound	0.656545	1.99891
AK3	AAVS1	Resting	Resting AAVS1	Unbound	0.976376	2.0404
AK3	MED12	Resting	Resting MED12	Unbound	0.887157	1.99782
AK3	AAVS1	Stim	Stim AAVS1	Unbound	0.657318	1.61542
AK3	MED12	Stim	Stim MED12	Unbound	0.754195	1.86481
AK4	AAVS1	Resting	Resting AAVS1	Unbound	0.456634	1.20412
AK4	MED12	Resting	Resting MED12	Unbound	0.47641	1.30643
AK4	AAVS1	Stim	Stim AAVS1	Unbound	0.259117	1.32222
AK4	MED12	Stim	Stim MED12	Unbound	0.487439	1.71391
AK6	AAVS1	Resting	Resting AAVS1	Unbound	1.14633	2.03342
AK6	MED12	Resting	Resting MED12	Unbound	1.07349	1.95061
AK6	AAVS1	Stim	Stim AAVS1	Unbound	1.22244	2.0943
AK6	MED12	Stim	Stim MED12	Unbound	1.20492	2.1038
AK9	AAVS1	Resting	Resting AAVS1	Unbound	0.390353	1.18327
AK9	MED12	Resting	Resting MED12	Unbound	0.286555	1.11394
AK9	AAVS1	Stim	Stim AAVS1	Unbound	0.124989	0.812913
AK9	MED12	Stim	Stim MED12	Unbound	0.359123	1.17609
AKAP1	AAVS1	Resting	Resting AAVS1	Unbound	1.21217	1.99344
AKAP1	MED12	Resting	Resting MED12	Unbound	1.08514	1.88649
AKAP1	AAVS1	Stim	Stim AAVS1	Unbound	0.892937	1.75587
AKAP1	MED12	Stim	Stim MED12	Unbound	1.18182	2.0304
AKAP10	AAVS1	Resting	Resting AAVS1	Unbound	1.1058	2.07646
AKAP10	MED12	Resting	Resting MED12	Unbound	0.917437	1.94694
AKAP10	AAVS1	Stim	Stim AAVS1	Unbound	0.728467	1.71181
AKAP10	MED12	Stim	Stim MED12	Unbound	1.10286	2.18963
AKAP11	AAVS1	Resting	Resting AAVS1	Unbound	0.771363	1.82282
AKAP11	MED12	Resting	Resting MED12	Unbound	0.59898	1.69461
AKAP11	AAVS1	Stim	Stim AAVS1	Unbound	0.408197	1.4843
AKAP11	MED12	Stim	Stim MED12	Unbound	0.617047	1.7653
AKAP12	AAVS1	Resting	Resting AAVS1	Unbound	0.0271127	0.740363
AKAP12	MED12	Resting	Resting MED12	Unbound	0.16962	0.889302
AKAP12	AAVS1	Stim	Stim AAVS1	Unbound	0.162074	0.845098
AKAP12	MED12	Stim	Stim MED12	Unbound	0.14348	0.942008
AKAP13	AAVS1	Resting	Resting AAVS1	Unbound	0.661266	1.80277
AKAP13	MED12	Resting	Resting MED12	Unbound	0.437	1.62583
AKAP13	AAVS1	Stim	Stim AAVS1	Unbound	0.192685	1.28443
AKAP13	MED12	Stim	Stim MED12	Unbound	0.589682	1.81624
AKAP5	AAVS1	Resting	Resting AAVS1	Unbound	0.211627	1.30103
AKAP5	MED12	Resting	Resting MED12	Unbound	0.372727	1.52827
AKAP5	AAVS1	Stim	Stim AAVS1	Unbound	0.236671	1.50174
AKAP5	MED12	Stim	Stim MED12	Unbound	0.388982	1.75012
AKAP7	AAVS1	Resting	Resting AAVS1	Unbound	0.703083	1.70329
AKAP7	MED12	Resting	Resting MED12	Unbound	0.634647	1.63599
AKAP7	AAVS1	Stim	Stim AAVS1	Unbound	0.424395	1.25527
AKAP7	MED12	Stim	Stim MED12	Unbound	0.73391	1.62583
AKAP8	AAVS1	Resting	Resting AAVS1	Unbound	0.78269	2.05786
AKAP8	MED12	Resting	Resting MED12	Unbound	0.7568	2.01389
AKAP8	AAVS1	Stim	Stim AAVS1	Unbound	0.580796	1.90037
AKAP8	MED12	Stim	Stim MED12	Unbound	0.636915	1.95545
AKAP8L	AAVS1	Resting	Resting AAVS1	Unbound	1.07456	2.11644
AKAP8L	MED12	Resting	Resting MED12	Unbound	0.960956	2.02735
AKAP8L	AAVS1	Stim	Stim AAVS1	Unbound	0.869408	1.93069
AKAP8L	MED12	Stim	Stim MED12	Unbound	0.946432	2.04434
AKAP9	AAVS1	Resting	Resting AAVS1	Unbound	1.05388	2.01494
AKAP9	MED12	Resting	Resting MED12	Unbound	0.913233	1.91908
AKAP9	AAVS1	Stim	Stim AAVS1	Unbound	0.755318	1.66511
AKAP9	MED12	Stim	Stim MED12	Unbound	0.988333	1.95545
AKIP1	AAVS1	Resting	Resting AAVS1	Unbound	0.478073	1.55023
AKIP1	MED12	Resting	Resting MED12	Unbound	0.255872	1.38471
AKIP1	AAVS1	Stim	Stim AAVS1	Unbound	0.204152	1.05115
AKIP1	MED12	Stim	Stim MED12	Unbound	0.347776	1.44326
AKIRIN1	AAVS1	Resting	Resting AAVS1	Unbound	0.791035	2.05786
AKIRIN1	MED12	Resting	Resting MED12	Unbound	0.647271	1.92814
AKIRIN1	AAVS1	Stim	Stim AAVS1	Unbound	0.473697	1.68124
AKIRIN1	MED12	Stim	Stim MED12	Unbound	0.454519	1.84042
AKIRIN2	AAVS1	Resting	Resting AAVS1	Bound	0.835737	2.14845
AKIRIN2	MED12	Resting	Resting MED12	Bound	0.724778	2.10975
AKIRIN2	AAVS1	Stim	Stim AAVS1	Unbound	0.724618	2.03242
AKIRIN2	MED12	Stim	Stim MED12	Unbound	0.821977	2.24242
AKNA	AAVS1	Resting	Resting AAVS1	Unbound	-0.589606	0.954243
AKNA	MED12	Resting	Resting MED12	Unbound	-0.316795	1.13033
AKNA	AAVS1	Stim	Stim AAVS1	Unbound	-0.368614	0.989005
AKNA	MED12	Stim	Stim MED12	Unbound	-0.302351	1.11394
AKR1A1	AAVS1	Resting	Resting AAVS1	Unbound	1.04027	1.93702
AKR1A1	MED12	Resting	Resting MED12	Unbound	0.75824	1.65562
AKR1A1	AAVS1	Stim	Stim AAVS1	Unbound	0.61394	1.66511
AKR1A1	MED12	Stim	Stim MED12	Unbound	0.715256	1.96023
AKR1B1	AAVS1	Resting	Resting AAVS1	Unbound	0.968458	1.90714
AKR1B1	MED12	Resting	Resting MED12	Unbound	0.925121	1.88081
AKR1B1	AAVS1	Stim	Stim AAVS1	Unbound	0.60357	1.53782
AKR1B1	MED12	Stim	Stim MED12	Unbound	0.731361	1.69461
AKR7A2	AAVS1	Resting	Resting AAVS1	Unbound	0.581017	1.30103
AKR7A2	MED12	Resting	Resting MED12	Unbound	0.446156	1.23679
AKR7A2	AAVS1	Stim	Stim AAVS1	Unbound	0.403535	1.17609
AKR7A2	MED12	Stim	Stim MED12	Unbound	0.569164	1.56229
AKT1	AAVS1	Resting	Resting AAVS1	Unbound	0.39992	1.27875
AKT1	MED12	Resting	Resting MED12	Unbound	0.359391	1.19728
AKT1	AAVS1	Stim	Stim AAVS1	Unbound	-0.0351121	0.929419
AKT1	MED12	Stim	Stim MED12	Unbound	0.0490182	1.0607
AKT2	AAVS1	Resting	Resting AAVS1	Unbound	0.845493	1.68574
AKT2	MED12	Resting	Resting MED12	Unbound	0.702739	1.53782
AKT2	AAVS1	Stim	Stim AAVS1	Unbound	0.387093	1.35698
AKT2	MED12	Stim	Stim MED12	Unbound	0.806143	1.77269
AKT3	AAVS1	Resting	Resting AAVS1	Unbound	0.850323	1.81954
AKT3	MED12	Resting	Resting MED12	Unbound	0.678883	1.70969
AKT3	AAVS1	Stim	Stim AAVS1	Unbound	0.680495	1.5563
AKT3	MED12	Stim	Stim MED12	Unbound	0.807926	1.78888
AKTIP	AAVS1	Resting	Resting AAVS1	Unbound	0.229122	1.84665
AKTIP	MED12	Resting	Resting MED12	Unbound	0.291461	1.75397
AKTIP	AAVS1	Stim	Stim AAVS1	Unbound	0.265622	1.45102
AKTIP	MED12	Stim	Stim MED12	Unbound	0.56391	1.8293
ALAD	AAVS1	Resting	Resting AAVS1	Unbound	1.19482	1.92169
ALAD	MED12	Resting	Resting MED12	Unbound	1.00366	1.68124
ALAD	AAVS1	Stim	Stim AAVS1	Unbound	0.715833	1.4843
ALAD	MED12	Stim	Stim MED12	Unbound	0.829406	1.80106
ALAS1	AAVS1	Resting	Resting AAVS1	Unbound	0.942317	1.87506
ALAS1	MED12	Resting	Resting MED12	Unbound	0.790111	1.71181
ALAS1	AAVS1	Stim	Stim AAVS1	Unbound	0.641239	1.66978
ALAS1	MED12	Stim	Stim MED12	Unbound	0.882913	2.06911
ALCAM	AAVS1	Resting	Resting AAVS1	Unbound	0.912304	1.79239
ALCAM	MED12	Resting	Resting MED12	Unbound	0.766916	1.67897
ALCAM	AAVS1	Stim	Stim AAVS1	Unbound	0.717015	1.52179
ALCAM	MED12	Stim	Stim MED12	Unbound	0.977012	1.90445
ALDH16A1	AAVS1	Resting	Resting AAVS1	Unbound	0.861002	1.80956
ALDH16A1	MED12	Resting	Resting MED12	Unbound	0.816697	1.7364
ALDH16A1	AAVS1	Stim	Stim AAVS1	Unbound	0.635666	1.52827
ALDH16A1	MED12	Stim	Stim MED12	Unbound	0.815624	1.86481
ALDH18A1	AAVS1	Resting	Resting AAVS1	Unbound	0.877049	1.71809
ALDH18A1	MED12	Resting	Resting MED12	Unbound	0.687578	1.53466
ALDH18A1	AAVS1	Stim	Stim AAVS1	Unbound	0.517037	1.38917
ALDH18A1	MED12	Stim	Stim MED12	Unbound	0.558861	1.52504
ALDH1B1	AAVS1	Resting	Resting AAVS1	Unbound	0.631588	1.45102
ALDH1B1	MED12	Resting	Resting MED12	Unbound	0.764203	1.38471
ALDH1B1	AAVS1	Stim	Stim AAVS1	Unbound	0.577967	1.39358
ALDH1B1	MED12	Stim	Stim MED12	Unbound	0.601271	1.4624
ALDH1L2	AAVS1	Resting	Resting AAVS1	Unbound	0.171095	0.942008
ALDH1L2	MED12	Resting	Resting MED12	Unbound	0.0926321	0.889302
ALDH1L2	AAVS1	Stim	Stim AAVS1	Unbound	-0.00578126	0.778151
ALDH1L2	MED12	Stim	Stim MED12	Unbound	0.112636	0.977724
ALDH3A2	AAVS1	Resting	Resting AAVS1	Unbound	0.695073	1.52827
ALDH3A2	MED12	Resting	Resting MED12	Unbound	0.728965	1.63599
ALDH3A2	AAVS1	Stim	Stim AAVS1	Unbound	0.537424	1.37107
ALDH3A2	MED12	Stim	Stim MED12	Unbound	0.675453	1.58263
ALDH5A1	AAVS1	Resting	Resting AAVS1	Unbound	0.949741	1.7344
ALDH5A1	MED12	Resting	Resting MED12	Unbound	0.763357	1.56526
ALDH5A1	AAVS1	Stim	Stim AAVS1	Unbound	0.56683	1.29557
ALDH5A1	MED12	Stim	Stim MED12	Unbound	0.790263	1.57113
ALDH6A1	AAVS1	Resting	Resting AAVS1	Unbound	1.28861	1.86332
ALDH6A1	MED12	Resting	Resting MED12	Unbound	1.21408	1.79239
ALDH6A1	AAVS1	Stim	Stim AAVS1	Unbound	1.16856	1.79588
ALDH6A1	MED12	Stim	Stim MED12	Unbound	1.29382	2.00217
ALDH9A1	AAVS1	Resting	Resting AAVS1	Unbound	0.956314	2.01284
ALDH9A1	MED12	Resting	Resting MED12	Unbound	0.847491	1.87506
ALDH9A1	AAVS1	Stim	Stim AAVS1	Unbound	0.518691	1.4843
ALDH9A1	MED12	Stim	Stim MED12	Unbound	0.748788	1.80448
ALDOC	AAVS1	Resting	Resting AAVS1	Unbound	0.869876	1.73038
ALDOC	MED12	Resting	Resting MED12	Unbound	0.941728	1.80956
ALDOC	AAVS1	Stim	Stim AAVS1	Unbound	0.733399	1.95182
ALDOC	MED12	Stim	Stim MED12	Unbound	0.542469	2.20952
ALG1	AAVS1	Resting	Resting AAVS1	Unbound	1.27684	1.95061
ALG1	MED12	Resting	Resting MED12	Unbound	1.263	1.86332
ALG1	AAVS1	Stim	Stim AAVS1	Unbound	0.829207	1.67897
ALG1	MED12	Stim	Stim MED12	Unbound	1.0115	1.85733
ALG10	AAVS1	Resting	Resting AAVS1	Unbound	1.24638	2.2048
ALG10	MED12	Resting	Resting MED12	Unbound	1.00385	2.04139
ALG10	AAVS1	Stim	Stim AAVS1	Unbound	0.906564	1.77996
ALG10	MED12	Stim	Stim MED12	Unbound	1.02291	2.04825
ALG10B	AAVS1	Resting	Resting AAVS1	Unbound	1.28609	2.22789
ALG10B	MED12	Resting	Resting MED12	Unbound	1.16716	2.14301
ALG10B	AAVS1	Stim	Stim AAVS1	Unbound	0.880684	1.71809
ALG10B	MED12	Stim	Stim MED12	Unbound	1.1379	2.00108
ALG11	AAVS1	Resting	Resting AAVS1	Unbound	0.980723	2.02938
ALG11	MED12	Resting	Resting MED12	Unbound	0.864691	1.90037
ALG11	AAVS1	Stim	Stim AAVS1	Unbound	0.432777	1.43933
ALG11	MED12	Stim	Stim MED12	Unbound	0.73266	1.78711
ALG12	AAVS1	Resting	Resting AAVS1	Unbound	0.504875	1.62066
ALG12	MED12	Resting	Resting MED12	Unbound	0.327152	1.43537
ALG12	AAVS1	Stim	Stim AAVS1	Unbound	0.154561	1.26126
ALG12	MED12	Stim	Stim MED12	Unbound	0.327036	1.43136
ALG13	AAVS1	Resting	Resting AAVS1	Unbound	1.12343	1.93827
ALG13	MED12	Resting	Resting MED12	Unbound	1.01582	1.90849
ALG13	AAVS1	Stim	Stim AAVS1	Unbound	0.948719	1.62066
ALG13	MED12	Stim	Stim MED12	Unbound	1.19091	1.95665
ALG2	AAVS1	Resting	Resting AAVS1	Unbound	0.684719	2.09691
ALG2	MED12	Resting	Resting MED12	Unbound	0.621655	1.94571
ALG2	AAVS1	Stim	Stim AAVS1	Unbound	0.60376	1.88081
ALG2	MED12	Stim	Stim MED12	Unbound	0.64225	1.95904
ALG3	AAVS1	Resting	Resting AAVS1	Unbound	1.09059	1.90714
ALG3	MED12	Resting	Resting MED12	Unbound	0.931304	1.72222
ALG3	AAVS1	Stim	Stim AAVS1	Unbound	0.805022	1.716
ALG3	MED12	Stim	Stim MED12	Unbound	1.06594	1.83727
ALG5	AAVS1	Resting	Resting AAVS1	Unbound	1.17206	2.2048
ALG5	MED12	Resting	Resting MED12	Unbound	1.06446	2.08547
ALG5	AAVS1	Stim	Stim AAVS1	Unbound	0.932572	1.96965
ALG5	MED12	Stim	Stim MED12	Unbound	1.08039	2.12872
ALG6	AAVS1	Resting	Resting AAVS1	Unbound	0.871035	1.79414
ALG6	MED12	Resting	Resting MED12	Unbound	0.709995	1.65562
ALG6	AAVS1	Stim	Stim AAVS1	Unbound	0.494243	1.37107
ALG6	MED12	Stim	Stim MED12	Unbound	0.837017	1.78711
ALG8	AAVS1	Resting	Resting AAVS1	Unbound	1.25661	2.14922
ALG8	MED12	Resting	Resting MED12	Unbound	1.04733	1.92557
ALG8	AAVS1	Stim	Stim AAVS1	Unbound	0.777035	1.75778
ALG8	MED12	Stim	Stim MED12	Unbound	0.988128	1.99673
ALG9	AAVS1	Resting	Resting AAVS1	Unbound	3.59838	1.79064
ALG9	MED12	Resting	Resting MED12	Unbound	3.47769	1.55328
ALG9	AAVS1	Stim	Stim AAVS1	Unbound	3.48151	1.4624
ALG9	MED12	Stim	Stim MED12	Unbound	3.76007	1.86183
ALKBH2	AAVS1	Resting	Resting AAVS1	Unbound	1.04373	1.88224
ALKBH2	MED12	Resting	Resting MED12	Unbound	1.10778	1.78888
ALKBH2	AAVS1	Stim	Stim AAVS1	Bound	0.923512	2.05786
ALKBH2	MED12	Stim	Stim MED12	Bound	0.815999	1.89763
ALKBH3	AAVS1	Resting	Resting AAVS1	Unbound	1.22637	2.08279
ALKBH3	MED12	Resting	Resting MED12	Unbound	1.05229	1.96614
ALKBH3	AAVS1	Stim	Stim AAVS1	Unbound	0.771187	1.63094
ALKBH3	MED12	Stim	Stim MED12	Unbound	0.8554	1.79761
ALKBH4	AAVS1	Resting	Resting AAVS1	Unbound	0.305758	1.1383
ALKBH4	MED12	Resting	Resting MED12	Unbound	0.153232	1.05115
ALKBH4	AAVS1	Stim	Stim AAVS1	Unbound	0.168486	1.0607
ALKBH4	MED12	Stim	Stim MED12	Unbound	0.230677	1.09691
ALKBH5	AAVS1	Resting	Resting AAVS1	Unbound	1.0108	1.95545
ALKBH5	MED12	Resting	Resting MED12	Unbound	0.919414	1.95061
ALKBH5	AAVS1	Stim	Stim AAVS1	Unbound	0.827116	1.99123
ALKBH5	MED12	Stim	Stim MED12	Unbound	0.972156	2.20412
ALKBH6	AAVS1	Resting	Resting AAVS1	Unbound	0.871429	1.77269
ALKBH6	MED12	Resting	Resting MED12	Unbound	0.901777	1.66276
ALKBH6	AAVS1	Stim	Stim AAVS1	Unbound	0.416269	1.43933
ALKBH6	MED12	Stim	Stim MED12	Unbound	0.509009	1.66745
ALKBH7	AAVS1	Resting	Resting AAVS1	Unbound	0.791959	1.80106
ALKBH7	MED12	Resting	Resting MED12	Unbound	0.750616	1.70969
ALKBH7	AAVS1	Stim	Stim AAVS1	Unbound	0.611936	1.64836
ALKBH7	MED12	Stim	Stim MED12	Unbound	0.88957	1.90037
ALKBH8	AAVS1	Resting	Resting AAVS1	Unbound	0.941859	1.85126
ALKBH8	MED12	Resting	Resting MED12	Unbound	0.710537	1.6744
ALKBH8	AAVS1	Stim	Stim AAVS1	Unbound	0.699389	1.58546
ALKBH8	MED12	Stim	Stim MED12	Unbound	0.778166	1.72016
ALMS1	AAVS1	Resting	Resting AAVS1	Unbound	0.939683	1.77634
ALMS1	MED12	Resting	Resting MED12	Unbound	0.765616	1.64098
ALMS1	AAVS1	Stim	Stim AAVS1	Unbound	0.516356	1.30103
ALMS1	MED12	Stim	Stim MED12	Unbound	0.734863	1.60746
ALOX5AP	AAVS1	Resting	Resting AAVS1	Unbound	0.711797	1.83885
ALOX5AP	MED12	Resting	Resting MED12	Unbound	0.648321	1.79934
ALOX5AP	AAVS1	Stim	Stim AAVS1	Unbound	0.450948	1.50174
ALOX5AP	MED12	Stim	Stim MED12	Unbound	0.545551	1.85582
ALPK1	AAVS1	Resting	Resting AAVS1	Unbound	0.83008	1.66745
ALPK1	MED12	Resting	Resting MED12	Unbound	0.913131	1.91116
ALPK1	AAVS1	Stim	Stim AAVS1	Unbound	0.52737	1.31702
ALPK1	MED12	Stim	Stim MED12	Unbound	1.05599	2.04727
ALS2	AAVS1	Resting	Resting AAVS1	Unbound	0.273943	1.15381
ALS2	MED12	Resting	Resting MED12	Unbound	0.188765	1.0607
ALS2	AAVS1	Stim	Stim AAVS1	Unbound	0.199793	1.01072
ALS2	MED12	Stim	Stim MED12	Unbound	0.207378	1.09691
ALYREF	AAVS1	Resting	Resting AAVS1	Unbound	0.826157	1.89209
ALYREF	MED12	Resting	Resting MED12	Unbound	0.64149	1.78711
ALYREF	AAVS1	Stim	Stim AAVS1	Unbound	0.263537	1.57978
ALYREF	MED12	Stim	Stim MED12	Unbound	0.596079	1.90714
AMBRA1	AAVS1	Resting	Resting AAVS1	Unbound	1.226	2.19451
AMBRA1	MED12	Resting	Resting MED12	Unbound	1.04045	2.05786
AMBRA1	AAVS1	Stim	Stim AAVS1	Unbound	0.794402	1.74233
AMBRA1	MED12	Stim	Stim MED12	Unbound	0.974643	1.97658
AMD1	AAVS1	Resting	Resting AAVS1	Unbound	1.05912	2.44948
AMD1	MED12	Resting	Resting MED12	Unbound	1.00602	2.41954
AMD1	AAVS1	Stim	Stim AAVS1	Unbound	0.952434	2.44909
AMD1	MED12	Stim	Stim MED12	Unbound	0.930321	2.50887
AMDHD2	AAVS1	Resting	Resting AAVS1	Unbound	0.689337	1.79934
AMDHD2	MED12	Resting	Resting MED12	Unbound	0.641845	1.73838
AMDHD2	AAVS1	Stim	Stim AAVS1	Bound	0.0385398	1.19033
AMDHD2	MED12	Stim	Stim MED12	Bound	0.293525	1.50515
AMFR	AAVS1	Resting	Resting AAVS1	Unbound	1.00107	1.93702
AMFR	MED12	Resting	Resting MED12	Unbound	0.747815	1.73838
AMFR	AAVS1	Stim	Stim AAVS1	Unbound	0.414888	1.34733
AMFR	MED12	Stim	Stim MED12	Unbound	0.689315	1.6721
AMIGO2	AAVS1	Resting	Resting AAVS1	Unbound	0.379382	1.63094
AMIGO2	MED12	Resting	Resting MED12	Unbound	0.244438	1.45102
AMIGO2	AAVS1	Stim	Stim AAVS1	Unbound	0.328213	1.35698
AMIGO2	MED12	Stim	Stim MED12	Unbound	0.448458	1.67897
AMMECR1	AAVS1	Resting	Resting AAVS1	Bound	-0.0183198	0.511883
AMMECR1	MED12	Resting	Resting MED12	Bound	-0.227515	0.30103
AMMECR1	AAVS1	Stim	Stim AAVS1	Unbound	0.153336	0.574031
AMMECR1	MED12	Stim	Stim MED12	Unbound	-0.0134369	0.477121
AMMECR1L	AAVS1	Resting	Resting AAVS1	Unbound	0.786024	1.69897
AMMECR1L	MED12	Resting	Resting MED12	Unbound	0.705369	1.63094
AMMECR1L	AAVS1	Stim	Stim AAVS1	Unbound	0.251779	1.26717
AMMECR1L	MED12	Stim	Stim MED12	Unbound	0.736882	1.7653
AMN1	AAVS1	Resting	Resting AAVS1	Unbound	1.09225	2.0054
AMN1	MED12	Resting	Resting MED12	Unbound	0.951233	1.88366
AMN1	AAVS1	Stim	Stim AAVS1	Unbound	0.909793	1.69679
AMN1	MED12	Stim	Stim MED12	Unbound	1.14005	1.96848
AMOTL1	AAVS1	Resting	Resting AAVS1	Unbound	0.292384	0.942008
AMOTL1	MED12	Resting	Resting MED12	Unbound	0.325054	1.07004
AMOTL1	AAVS1	Stim	Stim AAVS1	Unbound	0.378288	1.11394
AMOTL1	MED12	Stim	Stim MED12	Unbound	0.625198	1.49485
AMPD2	AAVS1	Resting	Resting AAVS1	Unbound	0.352466	1.26126
AMPD2	MED12	Resting	Resting MED12	Unbound	0.155657	0.916454
AMPD2	AAVS1	Stim	Stim AAVS1	Unbound	0.215134	1.21085
AMPD2	MED12	Stim	Stim MED12	Unbound	0.343799	1.31702
AMPD3	AAVS1	Resting	Resting AAVS1	Unbound	0.668179	1.5682
AMPD3	MED12	Resting	Resting MED12	Unbound	0.621992	1.58827
AMPD3	AAVS1	Stim	Stim AAVS1	Unbound	0.32466	1.30103
AMPD3	MED12	Stim	Stim MED12	Unbound	0.350859	1.50515
AMZ2	AAVS1	Resting	Resting AAVS1	Unbound	0.805229	2.08991
AMZ2	MED12	Resting	Resting MED12	Unbound	0.655478	2.00108
AMZ2	AAVS1	Stim	Stim AAVS1	Unbound	0.314662	1.54095
AMZ2	MED12	Stim	Stim MED12	Unbound	0.460311	1.86776
ANAPC1	AAVS1	Resting	Resting AAVS1	Unbound	1.33669	2.04139
ANAPC1	MED12	Resting	Resting MED12	Unbound	0.963543	1.70114
ANAPC1	AAVS1	Stim	Stim AAVS1	Unbound	0.863949	1.64098
ANAPC1	MED12	Stim	Stim MED12	Unbound	1.16118	1.90849
ANAPC10	AAVS1	Resting	Resting AAVS1	Unbound	2.21851	1.62839
ANAPC10	MED12	Resting	Resting MED12	Unbound	2.21552	1.54716
ANAPC10	AAVS1	Stim	Stim AAVS1	Unbound	2.12394	1.50853
ANAPC10	MED12	Stim	Stim MED12	Unbound	2.18805	1.75012
ANAPC11	AAVS1	Resting	Resting AAVS1	Unbound	0.144644	1.26717
ANAPC11	MED12	Resting	Resting MED12	Unbound	0.3632	1.41497
ANAPC11	AAVS1	Stim	Stim AAVS1	Unbound	0.314364	1.37107
ANAPC11	MED12	Stim	Stim MED12	Unbound	0.119619	1.36173
ANAPC13	AAVS1	Resting	Resting AAVS1	Unbound	0.179483	1.63094
ANAPC13	MED12	Resting	Resting MED12	Unbound	0.0808938	1.45484
ANAPC13	AAVS1	Stim	Stim AAVS1	Unbound	0.274859	1.4624
ANAPC13	MED12	Stim	Stim MED12	Unbound	0.283968	1.61805
ANAPC15	AAVS1	Resting	Resting AAVS1	Unbound	0.991461	2.06258
ANAPC15	MED12	Resting	Resting MED12	Unbound	0.834787	1.86923
ANAPC15	AAVS1	Stim	Stim AAVS1	Unbound	0.898865	1.9834
ANAPC15	MED12	Stim	Stim MED12	Unbound	0.840649	2.16806
ANAPC16	AAVS1	Resting	Resting AAVS1	Unbound	1.07305	2.03941
ANAPC16	MED12	Resting	Resting MED12	Unbound	0.91285	1.91249
ANAPC16	AAVS1	Stim	Stim AAVS1	Unbound	0.700779	1.71391
ANAPC16	MED12	Stim	Stim MED12	Unbound	1.02935	2.19866
ANAPC4	AAVS1	Resting	Resting AAVS1	Unbound	0.880081	1.82607
ANAPC4	MED12	Resting	Resting MED12	Unbound	0.872601	1.79239
ANAPC4	AAVS1	Stim	Stim AAVS1	Unbound	0.629684	1.58263
ANAPC4	MED12	Stim	Stim MED12	Unbound	0.863909	1.8707
ANAPC5	AAVS1	Resting	Resting AAVS1	Unbound	1.17345	2.17026
ANAPC5	MED12	Resting	Resting MED12	Unbound	1.07999	2.06258
ANAPC5	AAVS1	Stim	Stim AAVS1	Unbound	0.888039	1.90849
ANAPC5	MED12	Stim	Stim MED12	Unbound	1.12393	2.14145
ANAPC7	AAVS1	Resting	Resting AAVS1	Unbound	1.12832	2.04825
ANAPC7	MED12	Resting	Resting MED12	Unbound	0.968074	1.90309
ANAPC7	AAVS1	Stim	Stim AAVS1	Unbound	0.557548	1.55931
ANAPC7	MED12	Stim	Stim MED12	Unbound	0.826171	1.86776
ANGEL2	AAVS1	Resting	Resting AAVS1	Unbound	0.917707	1.97772
ANGEL2	MED12	Resting	Resting MED12	Unbound	0.753504	1.79064
ANGEL2	AAVS1	Stim	Stim AAVS1	Unbound	0.665702	1.66511
ANGEL2	MED12	Stim	Stim MED12	Unbound	0.919868	2.02222
ANGPTL4	AAVS1	Resting	Resting AAVS1	Unbound	0.440222	0.954243
ANGPTL4	MED12	Resting	Resting MED12	Unbound	0.334112	0.875061
ANGPTL4	AAVS1	Stim	Stim AAVS1	Unbound	0.730415	1.61013
ANGPTL4	MED12	Stim	Stim MED12	Unbound	0.912676	1.989
ANK1	AAVS1	Resting	Resting AAVS1	Unbound	-0.253574	0.243038
ANK1	MED12	Resting	Resting MED12	Unbound	-0.214663	0.352183
ANK1	AAVS1	Stim	Stim AAVS1	Unbound	-0.25959	0.477121
ANK1	MED12	Stim	Stim MED12	Unbound	-0.631654	0
ANK3	AAVS1	Resting	Resting AAVS1	Unbound	-0.136843	0.720159
ANK3	MED12	Resting	Resting MED12	Unbound	-0.0351239	0.942008
ANK3	AAVS1	Stim	Stim AAVS1	Unbound	0.162944	1.03141
ANK3	MED12	Stim	Stim MED12	Unbound	0.0674292	0.942008
ANKAR	AAVS1	Resting	Resting AAVS1	Unbound	1.14643	2.0569
ANKAR	MED12	Resting	Resting MED12	Unbound	1.0742	2.01072
ANKAR	AAVS1	Stim	Stim AAVS1	Unbound	0.880917	1.78888
ANKAR	MED12	Stim	Stim MED12	Unbound	1.02785	1.94817
ANKDD1A	AAVS1	Resting	Resting AAVS1	Unbound	0.283864	0.989005
ANKDD1A	MED12	Resting	Resting MED12	Unbound	0.105927	0.889302
ANKDD1A	AAVS1	Stim	Stim AAVS1	Unbound	0.373731	1.08814
ANKDD1A	MED12	Stim	Stim MED12	Unbound	0.238802	0.977724
ANKEF1	AAVS1	Resting	Resting AAVS1	Unbound	0.798896	1.63347
ANKEF1	MED12	Resting	Resting MED12	Unbound	0.655352	1.55023
ANKEF1	AAVS1	Stim	Stim AAVS1	Unbound	0.337637	1.09691
ANKEF1	MED12	Stim	Stim MED12	Unbound	0.375399	1.21748
ANKFY1	AAVS1	Resting	Resting AAVS1	Unbound	0.928694	1.93323
ANKFY1	MED12	Resting	Resting MED12	Unbound	0.857622	1.87506
ANKFY1	AAVS1	Stim	Stim AAVS1	Unbound	0.838616	1.87506
ANKFY1	MED12	Stim	Stim MED12	Unbound	0.955834	2.01703
ANKH	AAVS1	Resting	Resting AAVS1	Unbound	0.867966	1.899
ANKH	MED12	Resting	Resting MED12	Unbound	0.526922	1.63094
ANKH	AAVS1	Stim	Stim AAVS1	Unbound	0.368381	1.43933
ANKH	MED12	Stim	Stim MED12	Unbound	0.618401	1.71391
ANKHD1	AAVS1	Resting	Resting AAVS1	Unbound	2.68806	1.38917
ANKHD1	MED12	Resting	Resting MED12	Unbound	2.88276	1.25527
ANKHD1	AAVS1	Stim	Stim AAVS1	Unbound	2.75428	1.19033
ANKHD1	MED12	Stim	Stim MED12	Unbound	2.62927	1.38471
ANKIB1	AAVS1	Resting	Resting AAVS1	Unbound	-0.954429	#NUM!
ANKIB1	MED12	Resting	Resting MED12	Unbound	-1.02008	#NUM!
ANKIB1	AAVS1	Stim	Stim AAVS1	Unbound	-0.975923	#NUM!
ANKIB1	MED12	Stim	Stim MED12	Unbound	-0.983758	#NUM!
ANKLE2	AAVS1	Resting	Resting AAVS1	Unbound	0.835618	1.84042
ANKLE2	MED12	Resting	Resting MED12	Unbound	0.5646	1.57692
ANKLE2	AAVS1	Stim	Stim AAVS1	Unbound	0.242326	1.48785
ANKLE2	MED12	Stim	Stim MED12	Unbound	0.429774	1.69241
ANKMY2	AAVS1	Resting	Resting AAVS1	Bound	1.11611	2.02837
ANKMY2	MED12	Resting	Resting MED12	Bound	1.01372	2.00753
ANKMY2	AAVS1	Stim	Stim AAVS1	Unbound	0.777694	1.74233
ANKMY2	MED12	Stim	Stim MED12	Unbound	0.905304	2.03342
ANKRA2	AAVS1	Resting	Resting AAVS1	Unbound	0.520571	1.59934
ANKRA2	MED12	Resting	Resting MED12	Unbound	0.373115	1.46982
ANKRA2	AAVS1	Stim	Stim AAVS1	Unbound	0.225221	1.15381
ANKRA2	MED12	Stim	Stim MED12	Unbound	0.394885	1.4843
ANKRD10	AAVS1	Resting	Resting AAVS1	Unbound	0.551108	1.74819
ANKRD10	MED12	Resting	Resting MED12	Unbound	0.427767	1.68797
ANKRD10	AAVS1	Stim	Stim AAVS1	Unbound	0.103116	1.42732
ANKRD10	MED12	Stim	Stim MED12	Unbound	0.495718	1.8707
ANKRD11	AAVS1	Resting	Resting AAVS1	Unbound	1.08082	2.06911
ANKRD11	MED12	Resting	Resting MED12	Unbound	0.946524	1.94201
ANKRD11	AAVS1	Stim	Stim AAVS1	Unbound	0.842708	1.87216
ANKRD11	MED12	Stim	Stim MED12	Unbound	1.05987	2.09604
ANKRD12	AAVS1	Resting	Resting AAVS1	Unbound	0.976127	2.26893
ANKRD12	MED12	Resting	Resting MED12	Unbound	0.831013	2.17319
ANKRD12	AAVS1	Stim	Stim AAVS1	Unbound	0.651021	1.97772
ANKRD12	MED12	Stim	Stim MED12	Unbound	0.79876	2.14223
ANKRD13A	AAVS1	Resting	Resting AAVS1	Unbound	1.05276	2.15305
ANKRD13A	MED12	Resting	Resting MED12	Unbound	0.935281	2.07372
ANKRD13A	AAVS1	Stim	Stim AAVS1	Unbound	0.676363	1.80787
ANKRD13A	MED12	Stim	Stim MED12	Unbound	0.75924	2.10466
ANKRD13C	AAVS1	Resting	Resting AAVS1	Unbound	1.23886	2.24366
ANKRD13C	MED12	Resting	Resting MED12	Unbound	1.11359	2.18256
ANKRD13C	AAVS1	Stim	Stim AAVS1	Unbound	1.02431	1.98453
ANKRD13C	MED12	Stim	Stim MED12	Unbound	1.14603	2.16806
ANKRD13D	AAVS1	Resting	Resting AAVS1	Unbound	0.453116	1.57692
ANKRD13D	MED12	Resting	Resting MED12	Unbound	0.589385	1.75397
ANKRD13D	AAVS1	Stim	Stim AAVS1	Unbound	0.305859	1.52504
ANKRD13D	MED12	Stim	Stim MED12	Unbound	0.50908	1.77634
ANKRD17	AAVS1	Resting	Resting AAVS1	Unbound	1.12734	2.20071
ANKRD17	MED12	Resting	Resting MED12	Unbound	0.937611	2.04727
ANKRD17	AAVS1	Stim	Stim AAVS1	Unbound	0.734396	1.82445
ANKRD17	MED12	Stim	Stim MED12	Unbound	1.00262	2.0404
ANKRD23	AAVS1	Resting	Resting AAVS1	Unbound	0.0367713	1.40226
ANKRD23	MED12	Resting	Resting MED12	Unbound	0.0429049	1.42732
ANKRD23	AAVS1	Stim	Stim AAVS1	Unbound	-0.0395645	1.34733
ANKRD23	MED12	Stim	Stim MED12	Unbound	-0.00726104	1.34733
ANKRD26	AAVS1	Resting	Resting AAVS1	Unbound	1.04455	1.8879
ANKRD26	MED12	Resting	Resting MED12	Unbound	0.827429	1.73038
ANKRD26	AAVS1	Stim	Stim AAVS1	Unbound	0.895842	1.71391
ANKRD26	MED12	Stim	Stim MED12	Unbound	1.13293	2.01178
ANKRD27	AAVS1	Resting	Resting AAVS1	Unbound	0.777027	1.66978
ANKRD27	MED12	Resting	Resting MED12	Unbound	0.507412	1.43537
ANKRD27	AAVS1	Stim	Stim AAVS1	Unbound	0.189007	1.02119
ANKRD27	MED12	Stim	Stim MED12	Unbound	0.521456	1.38021
ANKRD28	AAVS1	Resting	Resting AAVS1	Unbound	0.490929	1.59384
ANKRD28	MED12	Resting	Resting MED12	Unbound	0.433172	1.56526
ANKRD28	AAVS1	Stim	Stim AAVS1	Unbound	0.335267	1.39794
ANKRD28	MED12	Stim	Stim MED12	Unbound	0.423106	1.55023
ANKRD33B	AAVS1	Resting	Resting AAVS1	Unbound	0.70051	1.52504
ANKRD33B	MED12	Resting	Resting MED12	Unbound	0.555248	1.40226
ANKRD33B	AAVS1	Stim	Stim AAVS1	Unbound	0.555576	1.5966
ANKRD33B	MED12	Stim	Stim MED12	Unbound	0.759324	2.02531
ANKRD36	AAVS1	Resting	Resting AAVS1	Unbound	1.17703	2.00108
ANKRD36	MED12	Resting	Resting MED12	Unbound	0.90992	1.72835
ANKRD36	AAVS1	Stim	Stim AAVS1	Unbound	0.886392	1.6835
ANKRD36	MED12	Stim	Stim MED12	Unbound	1.0633	1.90714
ANKRD36B	AAVS1	Resting	Resting AAVS1	Unbound	1.22253	1.87506
ANKRD36B	MED12	Resting	Resting MED12	Unbound	0.979017	1.6902
ANKRD36B	AAVS1	Stim	Stim AAVS1	Unbound	0.707827	1.42732
ANKRD36B	MED12	Stim	Stim MED12	Unbound	1.09907	1.88366
ANKRD36C	AAVS1	Resting	Resting AAVS1	Unbound	0.899259	1.72428
ANKRD36C	MED12	Resting	Resting MED12	Unbound	0.827723	1.6835
ANKRD36C	AAVS1	Stim	Stim AAVS1	Unbound	0.647678	1.50515
ANKRD36C	MED12	Stim	Stim MED12	Unbound	0.863328	1.75397
ANKRD37	AAVS1	Resting	Resting AAVS1	Unbound	0.710627	1.5682
ANKRD37	MED12	Resting	Resting MED12	Unbound	0.872272	1.46982
ANKRD37	AAVS1	Stim	Stim AAVS1	Unbound	0.584804	1.56229
ANKRD37	MED12	Stim	Stim MED12	Unbound	0.884672	2.055
ANKRD39	AAVS1	Resting	Resting AAVS1	Unbound	0.884255	1.89763
ANKRD39	MED12	Resting	Resting MED12	Unbound	0.720968	1.75587
ANKRD39	AAVS1	Stim	Stim AAVS1	Unbound	0.708806	1.68574
ANKRD39	MED12	Stim	Stim MED12	Unbound	0.831435	1.92038
ANKRD40	AAVS1	Resting	Resting AAVS1	Unbound	1.11876	2.15152
ANKRD40	MED12	Resting	Resting MED12	Unbound	1.09399	2.0404
ANKRD40	AAVS1	Stim	Stim AAVS1	Unbound	0.802813	1.79414
ANKRD40	MED12	Stim	Stim MED12	Unbound	0.901163	2.01703
ANKRD42	AAVS1	Resting	Resting AAVS1	Unbound	1.03041	1.92686
ANKRD42	MED12	Resting	Resting MED12	Unbound	0.882586	1.80787
ANKRD42	AAVS1	Stim	Stim AAVS1	Unbound	0.788048	1.64345
ANKRD42	MED12	Stim	Stim MED12	Unbound	0.982244	1.91645
ANKRD44	AAVS1	Resting	Resting AAVS1	Unbound	0.734762	2.06819
ANKRD44	MED12	Resting	Resting MED12	Unbound	0.585678	1.90173
ANKRD44	AAVS1	Stim	Stim AAVS1	Unbound	0.474094	1.68574
ANKRD44	MED12	Stim	Stim MED12	Unbound	0.723021	2.0569
ANKRD46	AAVS1	Resting	Resting AAVS1	Unbound	0.900821	1.85884
ANKRD46	MED12	Resting	Resting MED12	Unbound	0.834225	1.84354
ANKRD46	AAVS1	Stim	Stim AAVS1	Unbound	0.472128	1.44716
ANKRD46	MED12	Stim	Stim MED12	Unbound	0.72876	1.78355
ANKRD49	AAVS1	Resting	Resting AAVS1	Unbound	0.254842	1.50174
ANKRD49	MED12	Resting	Resting MED12	Unbound	0.233227	1.47349
ANKRD49	AAVS1	Stim	Stim AAVS1	Unbound	0.109304	1.23045
ANKRD49	MED12	Stim	Stim MED12	Unbound	0.194463	1.34242
ANKRD52	AAVS1	Resting	Resting AAVS1	Unbound	1.08008	1.92428
ANKRD52	MED12	Resting	Resting MED12	Unbound	0.964426	1.80787
ANKRD52	AAVS1	Stim	Stim AAVS1	Unbound	0.408897	1.23045
ANKRD52	MED12	Stim	Stim MED12	Unbound	0.693393	1.65801
ANKRD54	AAVS1	Resting	Resting AAVS1	Unbound	1.14902	1.91645
ANKRD54	MED12	Resting	Resting MED12	Unbound	1.04185	1.81458
ANKRD54	AAVS1	Stim	Stim AAVS1	Unbound	0.782004	1.61013
ANKRD54	MED12	Stim	Stim MED12	Unbound	1.10731	1.98677
ANKRD55	AAVS1	Resting	Resting AAVS1	Unbound	-0.546786	0.176091
ANKRD55	MED12	Resting	Resting MED12	Unbound	-0.28633	0.628389
ANKRD55	AAVS1	Stim	Stim AAVS1	Unbound	0.216248	1.02119
ANKRD55	MED12	Stim	Stim MED12	Unbound	-0.0597768	0.90309
ANKS1A	AAVS1	Resting	Resting AAVS1	Unbound	0.864127	1.65079
ANKS1A	MED12	Resting	Resting MED12	Unbound	0.718886	1.54407
ANKS1A	AAVS1	Stim	Stim AAVS1	Unbound	0.599119	1.39358
ANKS1A	MED12	Stim	Stim MED12	Unbound	0.80061	1.65562
ANKZF1	AAVS1	Resting	Resting AAVS1	Unbound	0.451843	1.38917
ANKZF1	MED12	Resting	Resting MED12	Unbound	0.152194	1.18327
ANKZF1	AAVS1	Stim	Stim AAVS1	Unbound	0.083601	0.977724
ANKZF1	MED12	Stim	Stim MED12	Unbound	0.25819	1.52827
ANLN	AAVS1	Resting	Resting AAVS1	Unbound	1.00341	1.899
ANLN	MED12	Resting	Resting MED12	Unbound	0.926041	1.81954
ANLN	AAVS1	Stim	Stim AAVS1	Unbound	0.634613	1.65321
ANLN	MED12	Stim	Stim MED12	Unbound	0.882688	2.00325
ANO10	AAVS1	Resting	Resting AAVS1	Unbound	0.725601	1.60206
ANO10	MED12	Resting	Resting MED12	Unbound	0.71516	1.5682
ANO10	AAVS1	Stim	Stim AAVS1	Unbound	0.299145	1.08814
ANO10	MED12	Stim	Stim MED12	Unbound	0.697268	1.53782
ANO6	AAVS1	Resting	Resting AAVS1	Unbound	1.05402	1.97081
ANO6	MED12	Resting	Resting MED12	Unbound	0.817994	1.77085
ANO6	AAVS1	Stim	Stim AAVS1	Unbound	0.715807	1.65079
ANO6	MED12	Stim	Stim MED12	Unbound	0.937512	1.93323
ANO8	AAVS1	Resting	Resting AAVS1	Unbound	1.12858	2.11227
ANO8	MED12	Resting	Resting MED12	Unbound	0.844739	1.81458
ANO8	AAVS1	Stim	Stim AAVS1	Unbound	0.532142	1.51521
ANO8	MED12	Stim	Stim MED12	Unbound	0.766061	1.79761
ANP32A	AAVS1	Resting	Resting AAVS1	Unbound	0.65279	1.84973
ANP32A	MED12	Resting	Resting MED12	Unbound	0.513885	1.73239
ANP32A	AAVS1	Stim	Stim AAVS1	Unbound	0.405292	1.55931
ANP32A	MED12	Stim	Stim MED12	Unbound	0.553147	1.83885
ANP32B	AAVS1	Resting	Resting AAVS1	Unbound	0.666344	1.97313
ANP32B	MED12	Resting	Resting MED12	Unbound	0.593743	1.85126
ANP32B	AAVS1	Stim	Stim AAVS1	Unbound	0.385462	1.84819
ANP32B	MED12	Stim	Stim MED12	Unbound	0.615911	2.06446
ANP32E	AAVS1	Resting	Resting AAVS1	Unbound	0.857914	2.17099
ANP32E	MED12	Resting	Resting MED12	Unbound	0.748776	2.08279
ANP32E	AAVS1	Stim	Stim AAVS1	Unbound	0.741074	2.11478
ANP32E	MED12	Stim	Stim MED12	Unbound	0.827106	2.29612
ANTKMT	AAVS1	Resting	Resting AAVS1	Unbound	0.60433	1.64836
ANTKMT	MED12	Resting	Resting MED12	Unbound	0.63094	1.58827
ANTKMT	AAVS1	Stim	Stim AAVS1	Unbound	0.563231	1.47712
ANTKMT	MED12	Stim	Stim MED12	Unbound	0.698961	1.58827
ANTXR2	AAVS1	Resting	Resting AAVS1	Unbound	0.859458	1.90849
ANTXR2	MED12	Resting	Resting MED12	Unbound	0.715947	1.84354
ANTXR2	AAVS1	Stim	Stim AAVS1	Unbound	0.767364	1.64591
ANTXR2	MED12	Stim	Stim MED12	Unbound	0.905001	2.00432
ANXA1	AAVS1	Resting	Resting AAVS1	Unbound	0.499868	1.71391
ANXA1	MED12	Resting	Resting MED12	Unbound	0.575109	1.88366
ANXA1	AAVS1	Stim	Stim AAVS1	Unbound	0.493301	1.58827
ANXA1	MED12	Stim	Stim MED12	Unbound	0.53681	1.89625
ANXA11	AAVS1	Resting	Resting AAVS1	Bound	0.900207	2.06911
ANXA11	MED12	Resting	Resting MED12	Bound	0.867554	2.01808
ANXA11	AAVS1	Stim	Stim AAVS1	Unbound	0.484984	1.64345
ANXA11	MED12	Stim	Stim MED12	Unbound	0.756211	2.07646
ANXA2	AAVS1	Resting	Resting AAVS1	Unbound	0.953914	1.97772
ANXA2	MED12	Resting	Resting MED12	Unbound	0.798869	1.78176
ANXA2	AAVS1	Stim	Stim AAVS1	Unbound	0.467871	1.62066
ANXA2	MED12	Stim	Stim MED12	Unbound	0.490004	1.73838
ANXA2R	AAVS1	Resting	Resting AAVS1	Unbound	-0.0452552	1.99344
ANXA2R	MED12	Resting	Resting MED12	Unbound	-0.025513	1.96142
ANXA2R	AAVS1	Stim	Stim AAVS1	Unbound	0.0108814	1.62583
ANXA2R	MED12	Stim	Stim MED12	Unbound	-0.0361852	1.95182
ANXA4	AAVS1	Resting	Resting AAVS1	Unbound	0.859507	1.75205
ANXA4	MED12	Resting	Resting MED12	Unbound	0.726432	1.66039
ANXA4	AAVS1	Stim	Stim AAVS1	Unbound	0.604407	1.53782
ANXA4	MED12	Stim	Stim MED12	Unbound	0.808218	1.82769
ANXA5	AAVS1	Resting	Resting AAVS1	Unbound	0.869977	1.82445
ANXA5	MED12	Resting	Resting MED12	Unbound	0.767456	1.7653
ANXA5	AAVS1	Stim	Stim AAVS1	Unbound	0.613706	1.65801
ANXA5	MED12	Stim	Stim MED12	Unbound	0.744684	1.93069
ANXA6	AAVS1	Resting	Resting AAVS1	Unbound	0.246188	1.46613
ANXA6	MED12	Resting	Resting MED12	Unbound	0.333059	1.52827
ANXA6	AAVS1	Stim	Stim AAVS1	Unbound	0.303246	1.58827
ANXA6	MED12	Stim	Stim MED12	Unbound	0.570866	1.98453
ANXA7	AAVS1	Resting	Resting AAVS1	Unbound	0.894462	2.00432
ANXA7	MED12	Resting	Resting MED12	Unbound	0.747885	1.91116
ANXA7	AAVS1	Stim	Stim AAVS1	Unbound	0.485953	1.56526
ANXA7	MED12	Stim	Stim MED12	Unbound	0.808026	1.90849
AOAH	AAVS1	Resting	Resting AAVS1	Bound	1.19914	2.17026
AOAH	MED12	Resting	Resting MED12	Bound	1.06247	2.01599
AOAH	AAVS1	Stim	Stim AAVS1	Unbound	0.687947	1.65562
AOAH	MED12	Stim	Stim MED12	Unbound	0.907083	1.95785
AP1AR	AAVS1	Resting	Resting AAVS1	Unbound	0.88586	1.8179
AP1AR	MED12	Resting	Resting MED12	Unbound	0.766628	1.76155
AP1AR	AAVS1	Stim	Stim AAVS1	Unbound	0.658892	1.58827
AP1AR	MED12	Stim	Stim MED12	Unbound	1.06109	2.14999
AP1B1	AAVS1	Resting	Resting AAVS1	Unbound	1.01678	1.79064
AP1B1	MED12	Resting	Resting MED12	Unbound	0.904699	1.6744
AP1B1	AAVS1	Stim	Stim AAVS1	Unbound	0.651567	1.52179
AP1B1	MED12	Stim	Stim MED12	Unbound	0.962587	1.84665
AP1G1	AAVS1	Resting	Resting AAVS1	Unbound	0.932735	2.01703
AP1G1	MED12	Resting	Resting MED12	Unbound	0.678808	1.80787
AP1G1	AAVS1	Stim	Stim AAVS1	Unbound	0.637049	1.78176
AP1G1	MED12	Stim	Stim MED12	Unbound	0.821821	2.00753
AP1G2	AAVS1	Resting	Resting AAVS1	Unbound	0.521314	1.76901
AP1G2	MED12	Resting	Resting MED12	Unbound	0.592828	1.75205
AP1G2	AAVS1	Stim	Stim AAVS1	Unbound	0.238521	1.45102
AP1G2	MED12	Stim	Stim MED12	Unbound	0.259177	1.52827
AP1M1	AAVS1	Resting	Resting AAVS1	Unbound	0.966074	1.94448
AP1M1	MED12	Resting	Resting MED12	Unbound	0.844233	1.81124
AP1M1	AAVS1	Stim	Stim AAVS1	Unbound	0.666261	1.69679
AP1M1	MED12	Stim	Stim MED12	Unbound	0.849059	1.91381
AP1S1	AAVS1	Resting	Resting AAVS1	Unbound	0.940361	1.69461
AP1S1	MED12	Resting	Resting MED12	Unbound	0.667639	1.44326
AP1S1	AAVS1	Stim	Stim AAVS1	Unbound	0.647662	1.45102
AP1S1	MED12	Stim	Stim MED12	Unbound	0.685424	1.56526
AP1S2	AAVS1	Resting	Resting AAVS1	Bound	1.14	2.01072
AP1S2	MED12	Resting	Resting MED12	Bound	0.916138	1.80618
AP1S2	AAVS1	Stim	Stim AAVS1	Unbound	0.827847	1.50853
AP1S2	MED12	Stim	Stim MED12	Unbound	0.989222	1.81124
AP1S3	AAVS1	Resting	Resting AAVS1	Unbound	2.41884	1.5966
AP1S3	MED12	Resting	Resting MED12	Unbound	2.04189	1.43537
AP1S3	AAVS1	Stim	Stim AAVS1	Unbound	1.96629	1.38471
AP1S3	MED12	Stim	Stim MED12	Unbound	2.41317	1.83251
AP2A2	AAVS1	Resting	Resting AAVS1	Unbound	1.09137	1.96261
AP2A2	MED12	Resting	Resting MED12	Unbound	0.906601	1.79761
AP2A2	AAVS1	Stim	Stim AAVS1	Unbound	0.57873	1.40654
AP2A2	MED12	Stim	Stim MED12	Unbound	0.762863	1.64836
AP2B1	AAVS1	Resting	Resting AAVS1	Unbound	1.18629	2.15912
AP2B1	MED12	Resting	Resting MED12	Unbound	0.946559	1.97081
AP2B1	AAVS1	Stim	Stim AAVS1	Unbound	0.700779	1.73838
AP2B1	MED12	Stim	Stim MED12	Unbound	0.957618	2.01912
AP2M1	AAVS1	Resting	Resting AAVS1	Unbound	0.817402	1.81624
AP2M1	MED12	Resting	Resting MED12	Unbound	0.893165	1.77452
AP2M1	AAVS1	Stim	Stim AAVS1	Unbound	0.617879	1.66039
AP2M1	MED12	Stim	Stim MED12	Unbound	0.805522	1.87216
AP2S1	AAVS1	Resting	Resting AAVS1	Unbound	0.913248	1.77269
AP2S1	MED12	Resting	Resting MED12	Unbound	0.828239	1.61278
AP2S1	AAVS1	Stim	Stim AAVS1	Unbound	0.652233	1.55023
AP2S1	MED12	Stim	Stim MED12	Unbound	0.734187	1.74233
AP3B1	AAVS1	Resting	Resting AAVS1	Unbound	1.10895	2.05308
AP3B1	MED12	Resting	Resting MED12	Unbound	0.904444	1.88224
AP3B1	AAVS1	Stim	Stim AAVS1	Unbound	0.774501	1.69241
AP3B1	MED12	Stim	Stim MED12	Unbound	1.14171	2.06819
AP3D1	AAVS1	Resting	Resting AAVS1	Unbound	0.920634	1.81291
AP3D1	MED12	Resting	Resting MED12	Unbound	0.848736	1.6835
AP3D1	AAVS1	Stim	Stim AAVS1	Unbound	0.591863	1.59384
AP3D1	MED12	Stim	Stim MED12	Unbound	0.77612	1.75967
AP3M1	AAVS1	Resting	Resting AAVS1	Unbound	0.870166	2.00753
AP3M1	MED12	Resting	Resting MED12	Unbound	0.813303	1.89209
AP3M1	AAVS1	Stim	Stim AAVS1	Unbound	0.675988	1.70114
AP3M1	MED12	Stim	Stim MED12	Unbound	0.824111	1.92557
AP3M2	AAVS1	Resting	Resting AAVS1	Unbound	0.701537	1.94325
AP3M2	MED12	Resting	Resting MED12	Unbound	0.596794	1.77634
AP3M2	AAVS1	Stim	Stim AAVS1	Unbound	0.250073	1.73038
AP3M2	MED12	Stim	Stim MED12	Unbound	0.463693	2.01494
AP3S1	AAVS1	Resting	Resting AAVS1	Unbound	0.92173	1.85278
AP3S1	MED12	Resting	Resting MED12	Unbound	0.795597	1.74819
AP3S1	AAVS1	Stim	Stim AAVS1	Unbound	0.633396	1.48785
AP3S1	MED12	Stim	Stim MED12	Unbound	0.891461	1.8907
AP3S2	AAVS1	Resting	Resting AAVS1	Unbound	1.19207	2.13033
AP3S2	MED12	Resting	Resting MED12	Unbound	1.02341	1.98677
AP3S2	AAVS1	Stim	Stim AAVS1	Unbound	0.994123	1.88508
AP3S2	MED12	Stim	Stim MED12	Unbound	1.2195	2.15381
AP4B1	AAVS1	Resting	Resting AAVS1	Unbound	0.787873	1.91908
AP4B1	MED12	Resting	Resting MED12	Unbound	0.840253	1.86332
AP4B1	AAVS1	Stim	Stim AAVS1	Unbound	0.552005	1.69241
AP4B1	MED12	Stim	Stim MED12	Unbound	0.726451	2.07188
AP4E1	AAVS1	Resting	Resting AAVS1	Unbound	1.22134	2.14845
AP4E1	MED12	Resting	Resting MED12	Unbound	1.04706	2.0054
AP4E1	AAVS1	Stim	Stim AAVS1	Unbound	0.898255	1.80277
AP4E1	MED12	Stim	Stim MED12	Unbound	1.19796	2.12629
AP4S1	AAVS1	Resting	Resting AAVS1	Unbound	0.671861	1.61013
AP4S1	MED12	Resting	Resting MED12	Unbound	0.403586	1.38021
AP4S1	AAVS1	Stim	Stim AAVS1	Unbound	0.605572	1.49136
AP4S1	MED12	Stim	Stim MED12	Unbound	0.809195	1.75967
AP5B1	AAVS1	Resting	Resting AAVS1	Unbound	0.409086	1.47349
AP5B1	MED12	Resting	Resting MED12	Unbound	0.138971	1.26126
AP5B1	AAVS1	Stim	Stim AAVS1	Unbound	0.234487	1.30643
AP5B1	MED12	Stim	Stim MED12	Unbound	0.348554	1.57403
AP5M1	AAVS1	Resting	Resting AAVS1	Unbound	0.187438	1.30103
AP5M1	MED12	Resting	Resting MED12	Unbound	0.169259	1.29557
AP5M1	AAVS1	Stim	Stim AAVS1	Unbound	0.0306211	0.90309
AP5M1	MED12	Stim	Stim MED12	Unbound	0.191549	1.13033
AP5S1	AAVS1	Resting	Resting AAVS1	Unbound	0.958797	2.01494
AP5S1	MED12	Resting	Resting MED12	Unbound	0.809431	1.8707
AP5S1	AAVS1	Stim	Stim AAVS1	Unbound	0.602819	1.69461
AP5S1	MED12	Stim	Stim MED12	Unbound	0.886267	2.02119
AP5Z1	AAVS1	Resting	Resting AAVS1	Unbound	1.12714	2.1438
AP5Z1	MED12	Resting	Resting MED12	Unbound	1.07412	2.07828
AP5Z1	AAVS1	Stim	Stim AAVS1	Unbound	0.554538	1.68574
AP5Z1	MED12	Stim	Stim MED12	Unbound	0.902737	2.11975
APAF1	AAVS1	Resting	Resting AAVS1	Unbound	0.546093	1.47349
APAF1	MED12	Resting	Resting MED12	Unbound	0.471048	1.45484
APAF1	AAVS1	Stim	Stim AAVS1	Unbound	0.294603	1.21085
APAF1	MED12	Stim	Stim MED12	Unbound	0.68833	1.716
APBA1	AAVS1	Resting	Resting AAVS1	Unbound	0.302771	1.05115
APBA1	MED12	Resting	Resting MED12	Unbound	0.0567313	0.778151
APBA1	AAVS1	Stim	Stim AAVS1	Unbound	0.166096	0.829304
APBA1	MED12	Stim	Stim MED12	Unbound	0.289914	1.04139
APBA3	AAVS1	Resting	Resting AAVS1	Unbound	0.815073	1.86183
APBA3	MED12	Resting	Resting MED12	Unbound	0.782309	1.68124
APBA3	AAVS1	Stim	Stim AAVS1	Unbound	0.748632	1.61805
APBA3	MED12	Stim	Stim MED12	Unbound	0.763394	1.9345
APBB1	AAVS1	Resting	Resting AAVS1	Unbound	0.419874	1.61805
APBB1	MED12	Resting	Resting MED12	Unbound	0.355187	1.59384
APBB1	AAVS1	Stim	Stim AAVS1	Unbound	0.319587	1.41497
APBB1	MED12	Stim	Stim MED12	Unbound	0.412886	1.64591
APBB1IP	AAVS1	Resting	Resting AAVS1	Unbound	0.666595	1.94201
APBB1IP	MED12	Resting	Resting MED12	Unbound	0.601549	1.88649
APBB1IP	AAVS1	Stim	Stim AAVS1	Unbound	0.537309	1.59384
APBB1IP	MED12	Stim	Stim MED12	Unbound	0.734774	1.989
APC	AAVS1	Resting	Resting AAVS1	Unbound	0.731216	1.58263
APC	MED12	Resting	Resting MED12	Unbound	0.475561	1.36173
APC	AAVS1	Stim	Stim AAVS1	Unbound	0.713143	1.52179
APC	MED12	Stim	Stim MED12	Unbound	0.850692	1.6721
APEH	AAVS1	Resting	Resting AAVS1	Unbound	0.991246	1.86629
APEH	MED12	Resting	Resting MED12	Unbound	1.00012	1.82607
APEH	AAVS1	Stim	Stim AAVS1	Unbound	0.562289	1.55023
APEH	MED12	Stim	Stim MED12	Unbound	0.804335	1.83727
APEX1	AAVS1	Resting	Resting AAVS1	Unbound	0.814942	2.06446
APEX1	MED12	Resting	Resting MED12	Unbound	0.534595	1.93827
APEX1	AAVS1	Stim	Stim AAVS1	Unbound	0.516939	1.88508
APEX1	MED12	Stim	Stim MED12	Unbound	0.596767	2.09255
APEX2	AAVS1	Resting	Resting AAVS1	Unbound	1.32319	1.74036
APEX2	MED12	Resting	Resting MED12	Unbound	1.16215	1.63094
APEX2	AAVS1	Stim	Stim AAVS1	Unbound	0.960698	1.57692
APEX2	MED12	Stim	Stim MED12	Unbound	0.91413	1.63347
APH1A	AAVS1	Resting	Resting AAVS1	Unbound	0.700984	1.95545
APH1A	MED12	Resting	Resting MED12	Unbound	0.622656	1.78888
APH1A	AAVS1	Stim	Stim AAVS1	Unbound	0.801473	1.72222
APH1A	MED12	Stim	Stim MED12	Unbound	0.920333	1.98227
APH1B	AAVS1	Resting	Resting AAVS1	Unbound	0.606139	1.51188
APH1B	MED12	Resting	Resting MED12	Unbound	0.495819	1.4843
APH1B	AAVS1	Stim	Stim AAVS1	Unbound	0.190442	1.08814
APH1B	MED12	Stim	Stim MED12	Unbound	0.300628	1.273
API5	AAVS1	Resting	Resting AAVS1	Unbound	0.847947	1.92428
API5	MED12	Resting	Resting MED12	Unbound	0.821388	1.91908
API5	AAVS1	Stim	Stim AAVS1	Unbound	0.61727	1.65562
API5	MED12	Stim	Stim MED12	Unbound	0.689013	1.82445
APIP	AAVS1	Resting	Resting AAVS1	Unbound	0.797348	1.7344
APIP	MED12	Resting	Resting MED12	Unbound	0.628084	1.55328
APIP	AAVS1	Stim	Stim AAVS1	Unbound	0.438659	1.30643
APIP	MED12	Stim	Stim MED12	Unbound	0.522257	1.47712
APLF	AAVS1	Resting	Resting AAVS1	Unbound	0.964343	1.8293
APLF	MED12	Resting	Resting MED12	Unbound	0.814252	1.68574
APLF	AAVS1	Stim	Stim AAVS1	Unbound	0.65188	1.45102
APLF	MED12	Stim	Stim MED12	Unbound	0.954657	1.77815
APLP2	AAVS1	Resting	Resting AAVS1	Unbound	0.141249	0.942008
APLP2	MED12	Resting	Resting MED12	Unbound	0.12729	0.954243
APLP2	AAVS1	Stim	Stim AAVS1	Unbound	-0.0163361	0.759668
APLP2	MED12	Stim	Stim MED12	Unbound	0.143165	1.0607
APMAP	AAVS1	Resting	Resting AAVS1	Unbound	1.07895	2.1089
APMAP	MED12	Resting	Resting MED12	Unbound	0.957104	2.00753
APMAP	AAVS1	Stim	Stim AAVS1	Unbound	0.646995	1.68124
APMAP	MED12	Stim	Stim MED12	Unbound	1.01161	2.09864
APOBEC3C	AAVS1	Resting	Resting AAVS1	Unbound	0.848961	1.90849
APOBEC3C	MED12	Resting	Resting MED12	Unbound	0.744596	1.78888
APOBEC3C	AAVS1	Stim	Stim AAVS1	Unbound	0.657895	1.67897
APOBEC3C	MED12	Stim	Stim MED12	Unbound	0.794185	1.97772
APOBEC3F	AAVS1	Resting	Resting AAVS1	Unbound	0.771914	1.72222
APOBEC3F	MED12	Resting	Resting MED12	Unbound	0.681968	1.72632
APOBEC3F	AAVS1	Stim	Stim AAVS1	Unbound	0.371047	1.45864
APOBEC3F	MED12	Stim	Stim MED12	Unbound	0.727934	1.84042
APOBEC3G	AAVS1	Resting	Resting AAVS1	Unbound	0.584807	1.67669
APOBEC3G	MED12	Resting	Resting MED12	Unbound	0.721942	1.75967
APOBEC3G	AAVS1	Stim	Stim AAVS1	Unbound	0.401491	1.54716
APOBEC3G	MED12	Stim	Stim MED12	Unbound	0.624303	1.85733
APOBEC3H	AAVS1	Resting	Resting AAVS1	Unbound	0.673163	1.60746
APOBEC3H	MED12	Resting	Resting MED12	Unbound	0.556236	1.50853
APOBEC3H	AAVS1	Stim	Stim AAVS1	Unbound	0.535353	1.60477
APOBEC3H	MED12	Stim	Stim MED12	Unbound	0.518174	1.93069
APOBR	AAVS1	Resting	Resting AAVS1	Unbound	1.10473	2.07646
APOBR	MED12	Resting	Resting MED12	Unbound	1.07209	1.97772
APOBR	AAVS1	Stim	Stim AAVS1	Unbound	0.637001	1.48073
APOBR	MED12	Stim	Stim MED12	Unbound	0.619487	1.65079
APOL1	AAVS1	Resting	Resting AAVS1	Unbound	0.684187	1.74233
APOL1	MED12	Resting	Resting MED12	Unbound	0.581586	1.75778
APOL1	AAVS1	Stim	Stim AAVS1	Unbound	0.37314	1.51851
APOL1	MED12	Stim	Stim MED12	Unbound	0.571225	1.85884
APOL2	AAVS1	Resting	Resting AAVS1	Unbound	0.371026	1.53782
APOL2	MED12	Resting	Resting MED12	Unbound	0.321879	1.51851
APOL2	AAVS1	Stim	Stim AAVS1	Unbound	0.21195	1.36173
APOL2	MED12	Stim	Stim MED12	Unbound	0.17217	1.48785
APOL3	AAVS1	Resting	Resting AAVS1	Unbound	0.534441	1.83251
APOL3	MED12	Resting	Resting MED12	Unbound	0.443406	1.85431
APOL3	AAVS1	Stim	Stim AAVS1	Unbound	0.400311	1.47349
APOL3	MED12	Stim	Stim MED12	Unbound	0.486191	1.82119
APOL6	AAVS1	Resting	Resting AAVS1	Unbound	0.748574	2.19173
APOL6	MED12	Resting	Resting MED12	Unbound	0.664557	2.22076
APOL6	AAVS1	Stim	Stim AAVS1	Unbound	0.565965	1.96142
APOL6	MED12	Stim	Stim MED12	Unbound	0.737347	2.30211
APOLD1	AAVS1	Resting	Resting AAVS1	Unbound	-0.106707	1.16879
APOLD1	MED12	Resting	Resting MED12	Unbound	0.0498073	1.21748
APOLD1	AAVS1	Stim	Stim AAVS1	Unbound	0.202667	1.54407
APOLD1	MED12	Stim	Stim MED12	Unbound	0.284563	1.77634
APOO	AAVS1	Resting	Resting AAVS1	Unbound	0.508195	0.989005
APOO	MED12	Resting	Resting MED12	Unbound	0.521408	1.03141
APOO	AAVS1	Stim	Stim AAVS1	Unbound	0.201569	0.69897
APOO	MED12	Stim	Stim MED12	Unbound	0.51162	1.15381
APOOL	AAVS1	Resting	Resting AAVS1	Unbound	1.0528	1.65079
APOOL	MED12	Resting	Resting MED12	Unbound	1.05906	1.6835
APOOL	AAVS1	Stim	Stim AAVS1	Unbound	0.874336	1.35698
APOOL	MED12	Stim	Stim MED12	Unbound	1.00673	1.57403
APP	AAVS1	Resting	Resting AAVS1	Unbound	0.95051	1.78711
APP	MED12	Resting	Resting MED12	Unbound	0.778586	1.64591
APP	AAVS1	Stim	Stim AAVS1	Unbound	0.827646	1.67897
APP	MED12	Stim	Stim MED12	Unbound	1.01801	1.90309
APPBP2	AAVS1	Resting	Resting AAVS1	Unbound	1.04111	2.08458
APPBP2	MED12	Resting	Resting MED12	Unbound	0.911992	1.96731
APPBP2	AAVS1	Stim	Stim AAVS1	Unbound	0.680235	1.65079
APPBP2	MED12	Stim	Stim MED12	Unbound	0.909893	1.90982
APPL1	AAVS1	Resting	Resting AAVS1	Unbound	0.147161	1.04139
APPL1	MED12	Resting	Resting MED12	Unbound	0.190309	1.14613
APPL1	AAVS1	Stim	Stim AAVS1	Unbound	0.200964	1.07004
APPL1	MED12	Stim	Stim MED12	Unbound	0.344928	1.30643
APPL2	AAVS1	Resting	Resting AAVS1	Unbound	1.03866	2.20683
APPL2	MED12	Resting	Resting MED12	Unbound	0.911923	2.13593
APPL2	AAVS1	Stim	Stim AAVS1	Unbound	0.359173	1.4843
APPL2	MED12	Stim	Stim MED12	Unbound	0.72378	1.91514
APRT	AAVS1	Resting	Resting AAVS1	Unbound	0.765537	1.95424
APRT	MED12	Resting	Resting MED12	Unbound	0.779629	1.91116
APRT	AAVS1	Stim	Stim AAVS1	Unbound	0.180234	1.87216
APRT	MED12	Stim	Stim MED12	Unbound	0.254154	1.91381
APTX	AAVS1	Resting	Resting AAVS1	Unbound	1.09208	2.08547
APTX	MED12	Resting	Resting MED12	Unbound	0.983533	1.95303
APTX	AAVS1	Stim	Stim AAVS1	Unbound	0.750072	1.75012
APTX	MED12	Stim	Stim MED12	Unbound	0.995407	2.0607
AQP3	AAVS1	Resting	Resting AAVS1	Unbound	0.56188	1.80787
AQP3	MED12	Resting	Resting MED12	Unbound	0.438459	1.62066
AQP3	AAVS1	Stim	Stim AAVS1	Unbound	0.388693	1.41078
AQP3	MED12	Stim	Stim MED12	Unbound	0.529544	1.81624
AQR	AAVS1	Resting	Resting AAVS1	Unbound	1.14861	2.16137
AQR	MED12	Resting	Resting MED12	Unbound	1.02747	2.0607
AQR	AAVS1	Stim	Stim AAVS1	Unbound	0.833881	1.79588
AQR	MED12	Stim	Stim MED12	Unbound	0.906049	1.90037
ARAF	AAVS1	Resting	Resting AAVS1	Unbound	0.973489	2.11394
ARAF	MED12	Resting	Resting MED12	Unbound	0.748314	1.87938
ARAF	AAVS1	Stim	Stim AAVS1	Unbound	0.506993	1.46613
ARAF	MED12	Stim	Stim MED12	Unbound	0.727359	1.77815
ARAP1	AAVS1	Resting	Resting AAVS1	Unbound	1.14136	1.88081
ARAP1	MED12	Resting	Resting MED12	Unbound	1.03567	1.77996
ARAP1	AAVS1	Stim	Stim AAVS1	Unbound	0.770159	1.54716
ARAP1	MED12	Stim	Stim MED12	Unbound	0.985626	1.88224
ARAP2	AAVS1	Resting	Resting AAVS1	Bound	0.9026	2.04727
ARAP2	MED12	Resting	Resting MED12	Bound	0.828294	2.01599
ARAP2	AAVS1	Stim	Stim AAVS1	Unbound	0.664273	1.64836
ARAP2	MED12	Stim	Stim MED12	Unbound	0.800839	1.95303
ARCN1	AAVS1	Resting	Resting AAVS1	Unbound	0.724365	1.8293
ARCN1	MED12	Resting	Resting MED12	Unbound	0.552937	1.64345
ARCN1	AAVS1	Stim	Stim AAVS1	Unbound	0.434312	1.57113
ARCN1	MED12	Stim	Stim MED12	Unbound	0.649173	1.84198
AREL1	AAVS1	Resting	Resting AAVS1	Unbound	0.311232	1.21748
AREL1	MED12	Resting	Resting MED12	Unbound	0.0501725	0.954243
AREL1	AAVS1	Stim	Stim AAVS1	Unbound	-0.177516	0.720159
AREL1	MED12	Stim	Stim MED12	Unbound	-0.16559	0.812913
ARF1	AAVS1	Resting	Resting AAVS1	Unbound	0.510439	1.93069
ARF1	MED12	Resting	Resting MED12	Unbound	0.478135	1.87651
ARF1	AAVS1	Stim	Stim AAVS1	Unbound	0.354741	1.85126
ARF1	MED12	Stim	Stim MED12	Unbound	0.611579	2.17464
ARF3	AAVS1	Resting	Resting AAVS1	Unbound	0.909254	1.79588
ARF3	MED12	Resting	Resting MED12	Unbound	0.674754	1.5966
ARF3	AAVS1	Stim	Stim AAVS1	Unbound	0.54283	1.50515
ARF3	MED12	Stim	Stim MED12	Unbound	0.572745	1.64591
ARF4	AAVS1	Resting	Resting AAVS1	Unbound	1.00436	2.23992
ARF4	MED12	Resting	Resting MED12	Unbound	1.01878	2.23172
ARF4	AAVS1	Stim	Stim AAVS1	Unbound	0.974754	2.32531
ARF4	MED12	Stim	Stim MED12	Unbound	1.03162	2.40654
ARF5	AAVS1	Resting	Resting AAVS1	Unbound	0.5749	1.61805
ARF5	MED12	Resting	Resting MED12	Unbound	0.424691	1.56229
ARF5	AAVS1	Stim	Stim AAVS1	Unbound	0.204527	1.10551
ARF5	MED12	Stim	Stim MED12	Unbound	0.386789	1.55328
ARF6	AAVS1	Resting	Resting AAVS1	Unbound	0.422244	2.20344
ARF6	MED12	Resting	Resting MED12	Unbound	0.293247	2.00325
ARF6	AAVS1	Stim	Stim AAVS1	Unbound	0.122129	1.98453
ARF6	MED12	Stim	Stim MED12	Unbound	0.268325	2.20548
ARFGAP1	AAVS1	Resting	Resting AAVS1	Unbound	0.764384	1.66276
ARFGAP1	MED12	Resting	Resting MED12	Unbound	0.710144	1.52179
ARFGAP1	AAVS1	Stim	Stim AAVS1	Unbound	0.444236	1.42325
ARFGAP1	MED12	Stim	Stim MED12	Unbound	0.478183	1.52827
ARFGAP2	AAVS1	Resting	Resting AAVS1	Unbound	0.821721	2.02735
ARFGAP2	MED12	Resting	Resting MED12	Unbound	0.637545	1.90714
ARFGAP2	AAVS1	Stim	Stim AAVS1	Unbound	0.376923	1.66276
ARFGAP2	MED12	Stim	Stim MED12	Unbound	0.659506	1.9834
ARFGAP3	AAVS1	Resting	Resting AAVS1	Unbound	1.05287	1.98453
ARFGAP3	MED12	Resting	Resting MED12	Unbound	1.02781	1.94325
ARFGAP3	AAVS1	Stim	Stim AAVS1	Unbound	0.722837	1.66745
ARFGAP3	MED12	Stim	Stim MED12	Unbound	0.956653	1.94448
ARFGEF1	AAVS1	Resting	Resting AAVS1	Bound	1.0107	2.0607
ARFGEF1	MED12	Resting	Resting MED12	Bound	0.858589	1.95904
ARFGEF1	AAVS1	Stim	Stim AAVS1	Unbound	0.809675	1.78888
ARFGEF1	MED12	Stim	Stim MED12	Unbound	0.902688	1.92814
ARFGEF2	AAVS1	Resting	Resting AAVS1	Unbound	1.05629	1.95904
ARFGEF2	MED12	Resting	Resting MED12	Unbound	0.964666	1.8893
ARFGEF2	AAVS1	Stim	Stim AAVS1	Unbound	0.751113	1.66978
ARFGEF2	MED12	Stim	Stim MED12	Unbound	1.05342	1.99123
ARFIP1	AAVS1	Resting	Resting AAVS1	Unbound	0.714911	1.61542
ARFIP1	MED12	Resting	Resting MED12	Unbound	0.575774	1.55023
ARFIP1	AAVS1	Stim	Stim AAVS1	Unbound	0.419525	1.28443
ARFIP1	MED12	Stim	Stim MED12	Unbound	0.838679	1.77634
ARFRP1	AAVS1	Resting	Resting AAVS1	Unbound	0.847709	2.0607
ARFRP1	MED12	Resting	Resting MED12	Unbound	0.631393	1.86034
ARFRP1	AAVS1	Stim	Stim AAVS1	Unbound	0.324064	1.63599
ARFRP1	MED12	Stim	Stim MED12	Unbound	0.579465	1.90982
ARG2	AAVS1	Resting	Resting AAVS1	Unbound	0.5911	1.45102
ARG2	MED12	Resting	Resting MED12	Unbound	0.369743	1.30643
ARG2	AAVS1	Stim	Stim AAVS1	Unbound	0.675793	1.67669
ARG2	MED12	Stim	Stim MED12	Unbound	1.03309	2.10295
ARGLU1	AAVS1	Resting	Resting AAVS1	Unbound	0.921455	2.1383
ARGLU1	MED12	Resting	Resting MED12	Unbound	0.746074	2
ARGLU1	AAVS1	Stim	Stim AAVS1	Unbound	0.297524	1.57692
ARGLU1	MED12	Stim	Stim MED12	Unbound	0.668099	2.04727
ARHGAP1	AAVS1	Resting	Resting AAVS1	Unbound	1.16446	2.31016
ARHGAP1	MED12	Resting	Resting MED12	Unbound	1.02879	2.15458
ARHGAP1	AAVS1	Stim	Stim AAVS1	Unbound	0.733577	1.81458
ARHGAP1	MED12	Stim	Stim MED12	Unbound	0.997991	2.09778
ARHGAP10	AAVS1	Resting	Resting AAVS1	Bound	0.957662	1.88508
ARHGAP10	MED12	Resting	Resting MED12	Bound	0.852989	1.84042
ARHGAP10	AAVS1	Stim	Stim AAVS1	Unbound	0.450019	1.37566
ARHGAP10	MED12	Stim	Stim MED12	Unbound	0.682948	1.70757
ARHGAP11A	AAVS1	Resting	Resting AAVS1	Unbound	3.81432	2.02531
ARHGAP11A	MED12	Resting	Resting MED12	Unbound	3.67424	1.88366
ARHGAP11A	AAVS1	Stim	Stim AAVS1	Unbound	3.53118	1.73838
ARHGAP11A	MED12	Stim	Stim MED12	Unbound	3.72942	1.93952
ARHGAP12	AAVS1	Resting	Resting AAVS1	Unbound	0.649814	1.58546
ARHGAP12	MED12	Resting	Resting MED12	Unbound	0.471008	1.45484
ARHGAP12	AAVS1	Stim	Stim AAVS1	Unbound	0.519612	1.34242
ARHGAP12	MED12	Stim	Stim MED12	Unbound	0.75501	1.7364
ARHGAP15	AAVS1	Resting	Resting AAVS1	Unbound	0.970568	2.18893
ARHGAP15	MED12	Resting	Resting MED12	Unbound	0.876487	2.12057
ARHGAP15	AAVS1	Stim	Stim AAVS1	Unbound	0.672818	1.67669
ARHGAP15	MED12	Stim	Stim MED12	Unbound	0.984176	2.10636
ARHGAP17	AAVS1	Resting	Resting AAVS1	Bound	0.884298	1.84042
ARHGAP17	MED12	Resting	Resting MED12	Bound	0.868537	1.80618
ARHGAP17	AAVS1	Stim	Stim AAVS1	Unbound	0.503207	1.42732
ARHGAP17	MED12	Stim	Stim MED12	Unbound	0.801708	1.75397
ARHGAP18	AAVS1	Resting	Resting AAVS1	Unbound	0.747866	1.66276
ARHGAP18	MED12	Resting	Resting MED12	Unbound	0.578756	1.59934
ARHGAP18	AAVS1	Stim	Stim AAVS1	Unbound	0.529895	1.38471
ARHGAP18	MED12	Stim	Stim MED12	Unbound	0.641924	1.70969
ARHGAP19	AAVS1	Resting	Resting AAVS1	Unbound	1.03554	1.92557
ARHGAP19	MED12	Resting	Resting MED12	Unbound	0.884716	1.77815
ARHGAP19	AAVS1	Stim	Stim AAVS1	Unbound	0.791033	1.75587
ARHGAP19	MED12	Stim	Stim MED12	Unbound	1.03456	2.03342
ARHGAP21	AAVS1	Resting	Resting AAVS1	Unbound	0.79549	1.68124
ARHGAP21	MED12	Resting	Resting MED12	Unbound	0.472835	1.39794
ARHGAP21	AAVS1	Stim	Stim AAVS1	Unbound	0.469174	1.32736
ARHGAP21	MED12	Stim	Stim MED12	Unbound	0.892771	1.8341
ARHGAP25	AAVS1	Resting	Resting AAVS1	Unbound	0.666728	2.08725
ARHGAP25	MED12	Resting	Resting MED12	Unbound	0.583139	1.97428
ARHGAP25	AAVS1	Stim	Stim AAVS1	Unbound	0.54224	1.69679
ARHGAP25	MED12	Stim	Stim MED12	Unbound	0.687696	2.08279
ARHGAP26	AAVS1	Resting	Resting AAVS1	Unbound	1.02654	1.96731
ARHGAP26	MED12	Resting	Resting MED12	Unbound	0.822539	1.79934
ARHGAP26	AAVS1	Stim	Stim AAVS1	Unbound	0.797136	1.73838
ARHGAP26	MED12	Stim	Stim MED12	Unbound	1.12399	2.15685
ARHGAP27	AAVS1	Resting	Resting AAVS1	Unbound	0.965076	1.83091
ARHGAP27	MED12	Resting	Resting MED12	Unbound	0.632245	1.54407
ARHGAP27	AAVS1	Stim	Stim AAVS1	Unbound	0.473919	1.43537
ARHGAP27	MED12	Stim	Stim MED12	Unbound	0.634279	1.63347
ARHGAP30	AAVS1	Resting	Resting AAVS1	Unbound	0.803439	2.21617
ARHGAP30	MED12	Resting	Resting MED12	Unbound	0.758065	2.05975
ARHGAP30	AAVS1	Stim	Stim AAVS1	Unbound	0.38203	1.64591
ARHGAP30	MED12	Stim	Stim MED12	Unbound	0.607724	1.94939
ARHGAP31	AAVS1	Resting	Resting AAVS1	Unbound	1.14379	1.98677
ARHGAP31	MED12	Resting	Resting MED12	Unbound	1.09414	2.03842
ARHGAP31	AAVS1	Stim	Stim AAVS1	Unbound	0.701275	1.59934
ARHGAP31	MED12	Stim	Stim MED12	Unbound	0.899348	1.88224
ARHGAP35	AAVS1	Resting	Resting AAVS1	Unbound	0.478111	1.55931
ARHGAP35	MED12	Resting	Resting MED12	Unbound	0.427046	1.4624
ARHGAP35	AAVS1	Stim	Stim AAVS1	Unbound	0.403666	1.37566
ARHGAP35	MED12	Stim	Stim MED12	Unbound	0.64021	1.62325
ARHGAP4	AAVS1	Resting	Resting AAVS1	Unbound	0.863983	1.79588
ARHGAP4	MED12	Resting	Resting MED12	Unbound	0.927428	1.81624
ARHGAP4	AAVS1	Stim	Stim AAVS1	Unbound	0.963313	1.92942
ARHGAP4	MED12	Stim	Stim MED12	Unbound	1.04686	2.00108
ARHGAP5	AAVS1	Resting	Resting AAVS1	Unbound	0.623455	1.65562
ARHGAP5	MED12	Resting	Resting MED12	Unbound	0.527176	1.65321
ARHGAP5	AAVS1	Stim	Stim AAVS1	Unbound	0.291225	1.21748
ARHGAP5	MED12	Stim	Stim MED12	Unbound	0.598559	1.66039
ARHGAP9	AAVS1	Resting	Resting AAVS1	Unbound	0.651564	1.84354
ARHGAP9	MED12	Resting	Resting MED12	Unbound	0.485391	1.63094
ARHGAP9	AAVS1	Stim	Stim AAVS1	Unbound	0.255993	1.50174
ARHGAP9	MED12	Stim	Stim MED12	Unbound	0.456137	1.84198
ARHGDIA	AAVS1	Resting	Resting AAVS1	Bound	0.244647	1.93952
ARHGDIA	MED12	Resting	Resting MED12	Bound	0.0914789	1.80787
ARHGDIA	AAVS1	Stim	Stim AAVS1	Unbound	-0.0163241	1.77815
ARHGDIA	MED12	Stim	Stim MED12	Unbound	0.142282	1.98114
ARHGDIB	AAVS1	Resting	Resting AAVS1	Bound	0.643371	2.36408
ARHGDIB	MED12	Resting	Resting MED12	Bound	0.658259	2.30211
ARHGDIB	AAVS1	Stim	Stim AAVS1	Unbound	0.362383	1.71809
ARHGDIB	MED12	Stim	Stim MED12	Unbound	0.49203	2.10975
ARHGEF1	AAVS1	Resting	Resting AAVS1	Unbound	0.499971	2.04238
ARHGEF1	MED12	Resting	Resting MED12	Unbound	0.307991	1.75778
ARHGEF1	AAVS1	Stim	Stim AAVS1	Unbound	0.0716273	1.36173
ARHGEF1	MED12	Stim	Stim MED12	Unbound	0.203101	1.55023
ARHGEF12	AAVS1	Resting	Resting AAVS1	Bound	0.994072	1.95303
ARHGEF12	MED12	Resting	Resting MED12	Bound	0.850698	1.76155
ARHGEF12	AAVS1	Stim	Stim AAVS1	Unbound	0.779872	1.59934
ARHGEF12	MED12	Stim	Stim MED12	Unbound	0.969262	1.81954
ARHGEF18	AAVS1	Resting	Resting AAVS1	Unbound	0.625229	1.85582
ARHGEF18	MED12	Resting	Resting MED12	Unbound	0.463433	1.59106
ARHGEF18	AAVS1	Stim	Stim AAVS1	Unbound	0.181646	1.16137
ARHGEF18	MED12	Stim	Stim MED12	Unbound	0.453677	1.42325
ARHGEF19	AAVS1	Resting	Resting AAVS1	Unbound	-0.167558	0.60206
ARHGEF19	MED12	Resting	Resting MED12	Unbound	-0.228008	0.39794
ARHGEF19	AAVS1	Stim	Stim AAVS1	Unbound	-0.080002	0.740363
ARHGEF19	MED12	Stim	Stim MED12	Unbound	-0.305029	0.544068
ARHGEF2	AAVS1	Resting	Resting AAVS1	Unbound	0.480516	1.57978
ARHGEF2	MED12	Resting	Resting MED12	Unbound	0.448036	1.52827
ARHGEF2	AAVS1	Stim	Stim AAVS1	Unbound	0.414468	1.5563
ARHGEF2	MED12	Stim	Stim MED12	Unbound	0.606346	1.89209
ARHGEF3	AAVS1	Resting	Resting AAVS1	Unbound	0.650959	1.99454
ARHGEF3	MED12	Resting	Resting MED12	Unbound	0.550347	1.85431
ARHGEF3	AAVS1	Stim	Stim AAVS1	Unbound	0.428518	1.50515
ARHGEF3	MED12	Stim	Stim MED12	Unbound	0.614418	1.92038
ARHGEF39	AAVS1	Resting	Resting AAVS1	Unbound	0.682312	1.74819
ARHGEF39	MED12	Resting	Resting MED12	Unbound	0.760386	1.61013
ARHGEF39	AAVS1	Stim	Stim AAVS1	Unbound	0.775801	1.4843
ARHGEF39	MED12	Stim	Stim MED12	Unbound	0.778989	1.84354
ARHGEF5	AAVS1	Resting	Resting AAVS1	Unbound	0.458286	0.778151
ARHGEF5	MED12	Resting	Resting MED12	Unbound	0.522137	0.829304
ARHGEF5	AAVS1	Stim	Stim AAVS1	Unbound	-0.0932184	0.09691
ARHGEF5	MED12	Stim	Stim MED12	Unbound	0.177089	0.477121
ARHGEF6	AAVS1	Resting	Resting AAVS1	Unbound	0.927078	1.97658
ARHGEF6	MED12	Resting	Resting MED12	Unbound	0.838756	1.88224
ARHGEF6	AAVS1	Stim	Stim AAVS1	Unbound	0.464731	1.43136
ARHGEF6	MED12	Stim	Stim MED12	Unbound	0.310719	1.42732
ARHGEF7	AAVS1	Resting	Resting AAVS1	Unbound	0.103862	1.05115
ARHGEF7	MED12	Resting	Resting MED12	Unbound	-0.419474	0.544068
ARHGEF7	AAVS1	Stim	Stim AAVS1	Unbound	-0.300353	0.574031
ARHGEF7	MED12	Stim	Stim MED12	Unbound	-0.35454	0.60206
ARHGEF9	AAVS1	Resting	Resting AAVS1	Unbound	-0.230275	0.30103
ARHGEF9	MED12	Resting	Resting MED12	Unbound	0.0435899	0.653213
ARHGEF9	AAVS1	Stim	Stim AAVS1	Unbound	-0.161039	0.439333
ARHGEF9	MED12	Stim	Stim MED12	Unbound	-0.296315	0.176091
ARID1A	AAVS1	Resting	Resting AAVS1	Bound	0.719319	1.97428
ARID1A	MED12	Resting	Resting MED12	Bound	0.838353	2.11227
ARID1A	AAVS1	Stim	Stim AAVS1	Bound	0.468336	1.77815
ARID1A	MED12	Stim	Stim MED12	Bound	0.687708	2.07096
ARID1B	AAVS1	Resting	Resting AAVS1	Unbound	-0.333985	0.653213
ARID1B	MED12	Resting	Resting MED12	Unbound	0.0961941	1.19033
ARID1B	AAVS1	Stim	Stim AAVS1	Unbound	0.177818	1.19033
ARID1B	MED12	Stim	Stim MED12	Unbound	0.16941	1.273
ARID2	AAVS1	Resting	Resting AAVS1	Unbound	0.624458	1.72428
ARID2	MED12	Resting	Resting MED12	Unbound	0.518992	1.63347
ARID2	AAVS1	Stim	Stim AAVS1	Unbound	0.134594	1.11394
ARID2	MED12	Stim	Stim MED12	Unbound	0.559346	1.65321
ARID3A	AAVS1	Resting	Resting AAVS1	Unbound	0.520078	1.35218
ARID3A	MED12	Resting	Resting MED12	Unbound	0.437269	1.20412
ARID3A	AAVS1	Stim	Stim AAVS1	Unbound	0.147141	1.02119
ARID3A	MED12	Stim	Stim MED12	Unbound	0.345879	1.32736
ARID3B	AAVS1	Resting	Resting AAVS1	Unbound	0.739089	1.72632
ARID3B	MED12	Resting	Resting MED12	Unbound	0.586248	1.61013
ARID3B	AAVS1	Stim	Stim AAVS1	Unbound	0.0975739	1.31702
ARID3B	MED12	Stim	Stim MED12	Unbound	0.437075	1.78888
ARID4A	AAVS1	Resting	Resting AAVS1	Unbound	0.929599	1.99123
ARID4A	MED12	Resting	Resting MED12	Unbound	0.853461	1.989
ARID4A	AAVS1	Stim	Stim AAVS1	Unbound	0.752736	1.77452
ARID4A	MED12	Stim	Stim MED12	Unbound	0.976709	2.10636
ARID4B	AAVS1	Resting	Resting AAVS1	Unbound	0.495578	1.66745
ARID4B	MED12	Resting	Resting MED12	Unbound	0.561073	1.79761
ARID4B	AAVS1	Stim	Stim AAVS1	Unbound	0.530722	1.67669
ARID4B	MED12	Stim	Stim MED12	Unbound	0.714292	1.96731
ARID5A	AAVS1	Resting	Resting AAVS1	Unbound	0.538334	2.02531
ARID5A	MED12	Resting	Resting MED12	Unbound	0.480826	2.11727
ARID5A	AAVS1	Stim	Stim AAVS1	Bound	0.0636091	1.70114
ARID5A	MED12	Stim	Stim MED12	Bound	0.367369	2.01703
ARID5B	AAVS1	Resting	Resting AAVS1	Bound	0.496061	1.84042
ARID5B	MED12	Resting	Resting MED12	Bound	0.291787	1.62325
ARID5B	AAVS1	Stim	Stim AAVS1	Bound	-0.00531245	1.41078
ARID5B	MED12	Stim	Stim MED12	Bound	0.136679	1.60746
ARIH1	AAVS1	Resting	Resting AAVS1	Unbound	1.06824	2.15912
ARIH1	MED12	Resting	Resting MED12	Unbound	1.03051	2.16658
ARIH1	AAVS1	Stim	Stim AAVS1	Unbound	0.917926	1.97197
ARIH1	MED12	Stim	Stim MED12	Unbound	1.08245	2.18041
ARIH2	AAVS1	Resting	Resting AAVS1	Unbound	0.941979	2.00753
ARIH2	MED12	Resting	Resting MED12	Unbound	0.978199	2.04139
ARIH2	AAVS1	Stim	Stim AAVS1	Unbound	0.685601	1.89625
ARIH2	MED12	Stim	Stim MED12	Unbound	0.951144	2.09167
ARL1	AAVS1	Resting	Resting AAVS1	Unbound	1.01435	1.99454
ARL1	MED12	Resting	Resting MED12	Unbound	0.873891	1.8341
ARL1	AAVS1	Stim	Stim AAVS1	Unbound	0.629418	1.62066
ARL1	MED12	Stim	Stim MED12	Unbound	0.832001	1.93069
ARL10	AAVS1	Resting	Resting AAVS1	Unbound	0.822515	1.66511
ARL10	MED12	Resting	Resting MED12	Unbound	0.71592	1.57692
ARL10	AAVS1	Stim	Stim AAVS1	Unbound	0.304751	1.2492
ARL10	MED12	Stim	Stim MED12	Unbound	0.411201	1.31175
ARL13B	AAVS1	Resting	Resting AAVS1	Unbound	1.00204	1.75967
ARL13B	MED12	Resting	Resting MED12	Unbound	0.968092	1.75397
ARL13B	AAVS1	Stim	Stim AAVS1	Unbound	0.650428	1.42732
ARL13B	MED12	Stim	Stim MED12	Unbound	0.970607	1.85582
ARL14EP	AAVS1	Resting	Resting AAVS1	Unbound	0.98111	2.18256
ARL14EP	MED12	Resting	Resting MED12	Unbound	0.891019	2.08725
ARL14EP	AAVS1	Stim	Stim AAVS1	Unbound	0.782531	1.82607
ARL14EP	MED12	Stim	Stim MED12	Unbound	0.951935	2.11227
ARL15	AAVS1	Resting	Resting AAVS1	Unbound	1.39962	2.273
ARL15	MED12	Resting	Resting MED12	Unbound	1.27048	2.18823
ARL15	AAVS1	Stim	Stim AAVS1	Unbound	1.46584	2.25103
ARL15	MED12	Stim	Stim MED12	Unbound	1.53593	2.36689
ARL17B	AAVS1	Resting	Resting AAVS1	Unbound	1.59225	1.66276
ARL17B	MED12	Resting	Resting MED12	Unbound	1.3388	1.39358
ARL17B	AAVS1	Stim	Stim AAVS1	Unbound	1.08957	1.12222
ARL17B	MED12	Stim	Stim MED12	Unbound	1.34088	1.47349
ARL2	AAVS1	Resting	Resting AAVS1	Unbound	1.32254	0.544068
ARL2	MED12	Resting	Resting MED12	Unbound	1.28287	0.352183
ARL2	AAVS1	Stim	Stim AAVS1	Unbound	1.21118	0.439333
ARL2	MED12	Stim	Stim MED12	Unbound	0.952552	0.352183
ARL2BP	AAVS1	Resting	Resting AAVS1	Bound	0.98886	2
ARL2BP	MED12	Resting	Resting MED12	Bound	0.850726	1.91249
ARL2BP	AAVS1	Stim	Stim AAVS1	Unbound	0.645589	1.72428
ARL2BP	MED12	Stim	Stim MED12	Unbound	0.773979	1.93323
ARL3	AAVS1	Resting	Resting AAVS1	Unbound	0.610211	1.59106
ARL3	MED12	Resting	Resting MED12	Unbound	0.311277	1.34242
ARL3	AAVS1	Stim	Stim AAVS1	Unbound	0.213369	1.30103
ARL3	MED12	Stim	Stim MED12	Unbound	0.629596	1.73239
ARL4A	AAVS1	Resting	Resting AAVS1	Unbound	0.668441	2.01912
ARL4A	MED12	Resting	Resting MED12	Unbound	0.405049	1.73239
ARL4A	AAVS1	Stim	Stim AAVS1	Unbound	0.372284	1.66511
ARL4A	MED12	Stim	Stim MED12	Unbound	0.48272	2.0086
ARL4C	AAVS1	Resting	Resting AAVS1	Bound	-0.224988	1.84042
ARL4C	MED12	Resting	Resting MED12	Bound	-0.138784	1.58263
ARL4C	AAVS1	Stim	Stim AAVS1	Unbound	-0.160279	1.31175
ARL4C	MED12	Stim	Stim MED12	Unbound	-0.0359501	1.64836
ARL5A	AAVS1	Resting	Resting AAVS1	Unbound	0.948221	1.98
ARL5A	MED12	Resting	Resting MED12	Unbound	0.88846	1.93576
ARL5A	AAVS1	Stim	Stim AAVS1	Unbound	0.738686	1.7364
ARL5A	MED12	Stim	Stim MED12	Unbound	0.944473	2.05595
ARL5B	AAVS1	Resting	Resting AAVS1	Unbound	1.0239	2.07463
ARL5B	MED12	Resting	Resting MED12	Unbound	0.941322	2.01912
ARL5B	AAVS1	Stim	Stim AAVS1	Unbound	0.681934	1.72835
ARL5B	MED12	Stim	Stim MED12	Unbound	0.957165	2.09255
ARL6	AAVS1	Resting	Resting AAVS1	Unbound	1.03175	1.89487
ARL6	MED12	Resting	Resting MED12	Unbound	0.821422	1.76343
ARL6	AAVS1	Stim	Stim AAVS1	Unbound	0.64974	1.41497
ARL6	MED12	Stim	Stim MED12	Unbound	0.925434	1.86481
ARL6IP1	AAVS1	Resting	Resting AAVS1	Unbound	0.913692	2.3294
ARL6IP1	MED12	Resting	Resting MED12	Unbound	0.852346	2.28274
ARL6IP1	AAVS1	Stim	Stim AAVS1	Unbound	0.724411	2.29557
ARL6IP1	MED12	Stim	Stim MED12	Unbound	0.73238	2.40611
ARL6IP5	AAVS1	Resting	Resting AAVS1	Unbound	0.912178	2.15987
ARL6IP5	MED12	Resting	Resting MED12	Unbound	0.829265	2.09167
ARL6IP5	AAVS1	Stim	Stim AAVS1	Unbound	0.52244	1.81291
ARL6IP5	MED12	Stim	Stim MED12	Unbound	0.660663	2.18256
ARL6IP6	AAVS1	Resting	Resting AAVS1	Bound	1.17333	2.17898
ARL6IP6	MED12	Resting	Resting MED12	Bound	1.04071	2.09951
ARL6IP6	AAVS1	Stim	Stim AAVS1	Unbound	0.976134	1.95061
ARL6IP6	MED12	Stim	Stim MED12	Unbound	1.00341	2.07828
ARL8A	AAVS1	Resting	Resting AAVS1	Unbound	0.84705	1.85582
ARL8A	MED12	Resting	Resting MED12	Unbound	0.836362	1.8879
ARL8A	AAVS1	Stim	Stim AAVS1	Unbound	0.74163	1.96614
ARL8A	MED12	Stim	Stim MED12	Unbound	0.870183	2.06258
ARL8B	AAVS1	Resting	Resting AAVS1	Unbound	0.995262	2.08189
ARL8B	MED12	Resting	Resting MED12	Unbound	0.906042	1.99564
ARL8B	AAVS1	Stim	Stim AAVS1	Unbound	0.538248	1.71809
ARL8B	MED12	Stim	Stim MED12	Unbound	0.893838	2.06726
ARMC1	AAVS1	Resting	Resting AAVS1	Unbound	1.17499	2.02015
ARMC1	MED12	Resting	Resting MED12	Unbound	1.00931	1.90445
ARMC1	AAVS1	Stim	Stim AAVS1	Unbound	0.80216	1.75205
ARMC1	MED12	Stim	Stim MED12	Unbound	1.07805	2.08368
ARMC10	AAVS1	Resting	Resting AAVS1	Unbound	0.254143	1.24304
ARMC10	MED12	Resting	Resting MED12	Unbound	0.136342	1.13033
ARMC10	AAVS1	Stim	Stim AAVS1	Unbound	0.0103992	0.889302
ARMC10	MED12	Stim	Stim MED12	Unbound	0.101235	1.07004
ARMC5	AAVS1	Resting	Resting AAVS1	Unbound	0.18944	1.54716
ARMC5	MED12	Resting	Resting MED12	Unbound	0.160952	1.45864
ARMC5	AAVS1	Stim	Stim AAVS1	Unbound	0.229434	1.50515
ARMC5	MED12	Stim	Stim MED12	Unbound	0.0484458	1.46613
ARMC6	AAVS1	Resting	Resting AAVS1	Unbound	1.03572	1.81291
ARMC6	MED12	Resting	Resting MED12	Unbound	0.881014	1.60477
ARMC6	AAVS1	Stim	Stim AAVS1	Unbound	0.765549	1.50174
ARMC6	MED12	Stim	Stim MED12	Unbound	0.864957	1.66978
ARMC8	AAVS1	Resting	Resting AAVS1	Unbound	0.922384	1.93576
ARMC8	MED12	Resting	Resting MED12	Unbound	0.86943	1.88508
ARMC8	AAVS1	Stim	Stim AAVS1	Unbound	0.699279	1.70969
ARMC8	MED12	Stim	Stim MED12	Unbound	0.972483	2.02531
ARMCX3	AAVS1	Resting	Resting AAVS1	Unbound	0.241613	1.33746
ARMCX3	MED12	Resting	Resting MED12	Unbound	0.064219	1.09691
ARMCX3	AAVS1	Stim	Stim AAVS1	Unbound	0.148593	1.273
ARMCX3	MED12	Stim	Stim MED12	Unbound	0.156471	1.5563
ARMCX5	AAVS1	Resting	Resting AAVS1	Unbound	0.575941	1.74036
ARMCX5	MED12	Resting	Resting MED12	Unbound	0.62114	1.67669
ARMCX5	AAVS1	Stim	Stim AAVS1	Unbound	0.59179	1.45102
ARMCX5	MED12	Stim	Stim MED12	Unbound	0.254757	1.23679
ARMH1	AAVS1	Resting	Resting AAVS1	Unbound	0.0635739	1.16137
ARMH1	MED12	Resting	Resting MED12	Unbound	0.0574786	1.1383
ARMH1	AAVS1	Stim	Stim AAVS1	Unbound	-0.269622	0.929419
[truncated: 33,021 more rows]

## Sheet: Extended_fig9e_IL2RA_SEL120-34A
Donor	Cell Type	Time	Gene	sgrna	CD4+ CD25 MFI
D8	Teff	0	AAVS1	AAVS1_1	1253
D8	Teff	24	AAVS1	AAVS1_1	22200
D8	Teff	48	AAVS1	AAVS1_1	22262
D8	Teff	96	AAVS1	AAVS1_1	15864
D8	Teff	0	MED12	s_2770	2377
D8	Teff	24	MED12	s_2770	17804
D8	Teff	48	MED12	s_2770	16531
D8	Teff	96	MED12	s_2770	13986
D9	Teff	0	AAVS1	AAVS1_1	545
D9	Teff	24	AAVS1	AAVS1_1	17417
D9	Teff	48	AAVS1	AAVS1_1	17609
D9	Teff	96	AAVS1	AAVS1_1	8223
D9	Teff	0	MED12	s_2770	1851
D9	Teff	24	MED12	s_2770	13646
D9	Teff	48	MED12	s_2770	12711
D9	Teff	96	MED12	s_2770	11525
D8	Teff	144	AAVS1	AAVS1_1	5171
D8	Teff	144	MED12	s_2770	10945
D9	Teff	144	AAVS1	AAVS1_1	2336
D9	Teff	144	MED12	s_2770	8818
D10	Teff	0	AAVS1	AAVS1_1	810
D10	Teff	24	AAVS1	AAVS1_1	16261
D10	Teff	48	AAVS1	AAVS1_1	18051
D10	Teff	96	AAVS1	AAVS1_1	12471
D10	Teff	144	AAVS1	AAVS1_1	2891
D10	Teff	0	MED12	s_2770	1510
D10	Teff	24	MED12	s_2770	11874
D10	Teff	48	MED12	s_2770	16667
D10	Teff	96	MED12	s_2770	9982
D10	Teff	144	MED12	s_2770	6876
D11	Teff	0	AAVS1	AAVS1_1	764
D11	Teff	24	AAVS1	AAVS1_1	16083
D11	Teff	48	AAVS1	AAVS1_1	17658
D11	Teff	96	AAVS1	AAVS1_1	10312
D11	Teff	144	AAVS1	AAVS1_1	1790
D11	Teff	0	MED12	s_2770	1294
D11	Teff	24	MED12	s_2770	12169
D11	Teff	48	MED12	s_2770	13909
D11	Teff	96	MED12	s_2770	9560
D11	Teff	144	MED12	s_2770	3752
D1	Teff	0	H2O	NA	609
D2	Teff	0	H2O	NA	691
D3	Teff	0	H2O	NA	1901
D1	Teff	0	SEL120	NA	728
D2	Teff	0	SEL120	NA	702
D3	Teff	0	SEL120	NA	2214
D1	Teff	24	H2O	NA	19769
D2	Teff	24	H2O	NA	18761
D3	Teff	24	H2O	NA	15605
D1	Teff	24	SEL120	NA	20605
D2	Teff	24	SEL120	NA	19989
D3	Teff	24	SEL120	NA	20210
D1	Teff	48	H2O	NA	22017
D2	Teff	48	H2O	NA	17132
D1	Teff	48	SEL120	NA	33103
D2	Teff	48	SEL120	NA	30200
D1	Teff	96	H2O	NA	8048
D2	Teff	96	H2O	NA	7388
D3	Teff	96	H2O	NA	18251
D1	Teff	96	SEL120	NA	31051
D2	Teff	96	SEL120	NA	22139
D3	Teff	96	SEL120	NA	18352
D4	Teff	0	SEL120	NA	462
D4	Teff	0	H2O	NA	453
D5	Teff	0	SEL120	NA	1083
D5	Teff	0	H2O	NA	882
D6	Teff	0	SEL120	NA	1129
D6	Teff	0	H2O	NA	1019
D7	Teff	0	SEL120	NA	2287
D7	Teff	0	H2O	NA	1709
D4	Teff	24	SEL120	NA	16692
D4	Teff	24	H2O	NA	11464
D5	Teff	24	SEL120	NA	10184
D5	Teff	24	H2O	NA	6522
D6	Teff	24	SEL120	NA	11575
D6	Teff	24	H2O	NA	8345
D7	Teff	24	SEL120	NA	15661
D7	Teff	24	H2O	NA	11831
D4	Teff	48	SEL120	NA	28264
D4	Teff	48	H2O	NA	16049
D5	Teff	48	SEL120	NA	14552
D5	Teff	48	H2O	NA	9052
D6	Teff	48	SEL120	NA	21729
D6	Teff	48	H2O	NA	14340
D7	Teff	48	SEL120	NA	22000
D7	Teff	48	H2O	NA	16981
D4	Teff	96	SEL120	NA	17663
D4	Teff	96	H2O	NA	5938
D5	Teff	96	SEL120	NA	7480
D5	Teff	96	H2O	NA	4519
D6	Teff	96	SEL120	NA	12510
D6	Teff	96	H2O	NA	8629
D7	Teff	96	SEL120	NA	17149
D7	Teff	96	H2O	NA	10135
D4	Teff	144	SEL120	NA	3578
D4	Teff	144	H2O	NA	1492
D5	Teff	144	SEL120	NA	3243
D5	Teff	144	H2O	NA	1613
D6	Teff	144	SEL120	NA	7357
D6	Teff	144	H2O	NA	2525
D7	Teff	144	SEL120	NA	3491
D7	Teff	144	H2O	NA	2100
