# Supplementary material for: Central control of dynamic gene circuits governs T cell rest and activation
Source: Nature. 2024 Dec 11;637(8047):930–9. doi: 10.1038/s41586-024-08314-y (PMC11754113; doi:10.1038/s41586-024-08314-y)
Supplement: Supplementary file 17 — Source Data Extended Data Fig. 10 [file 41586_2024_8314_MOESM17_ESM.xlsx]

## Sheet: Extended_fig10a_CAR-T_scores
GSVA_activation_score	Sample_title	Sample_geo_accession	Treatment	Genotype	Sample_description	Type	Donor
-0.767575	RNAseq_DN59_AAVS1_unstim	GSM5290821	unstimulated	AAVS1	NA	CAR	DN59
-0.744411	RNAseq_DN59_MED12_unstim	GSM5290822	unstimulated	MED12	NA	CAR	DN59
-0.758285	RNAseq_DN63_AAVS1_unstim	GSM5290823	unstimulated	AAVS1	NA	CAR	DN63
-0.751349	RNAseq_DN63_MED12_unstim	GSM5290824	unstimulated	MED12	NA	CAR	DN63
-0.75414	RNAseq_DN67_AAVS1_unstim	GSM5290825	unstimulated	AAVS1	NA	CAR	DN67
-0.689528	RNAseq_DN67_MED12_unstim	GSM5290826	unstimulated	MED12	NA	CAR	DN67
0.753767	RNAseq_DN59_AAVS1_stim	GSM5290827	stimulated	AAVS1	NA	CAR	DN59
0.628525	RNAseq_DN59_MED12_stim	GSM5290828	stimulated	MED12	NA	CAR	DN59
0.789262	RNAseq_DN63_AAVS1_stim	GSM5290829	stimulated	AAVS1	NA	CAR	DN63
0.696499	RNAseq_DN63_MED12_stim	GSM5290830	stimulated	MED12	NA	CAR	DN63
0.767058	RNAseq_DN67_AAVS1_stim	GSM5290831	stimulated	AAVS1	NA	CAR	DN67
0.681622	RNAseq_DN67_MED12_stim	GSM5290832	stimulated	MED12	NA	CAR	DN67

## Sheet: Extended_fig10b_G2M
sg_target	ratio	proliferative_cells	condition
ATXN7L3	0.193931	up	Resting Teff
BACH2	0.2	up	Resting Teff
BATF	0.111409	down	Resting Teff
BPTF	0.142526	down	Resting Teff
CBFB	0.141509	down	Resting Teff
DNMT1	0.205128	up	Resting Teff
ETS1	0.164794	up	Resting Teff
FOXO1	0.151134	down	Resting Teff
IL2RA	0.0570866	down	Resting Teff
IRF1	0.154104	up	Resting Teff
IRF2	0.155822	up	Resting Teff
IRF4	0.0971867	down	Resting Teff
KLF13	0.187013	up	Resting Teff
KLF2	0.216837	up	Resting Teff
LEF1	0.172185	up	Resting Teff
MED11	0.111399	down	Resting Teff
MED12	0.173101	up	Resting Teff
MED24	0.185065	up	Resting Teff
MEF2D	0.230878	up	Resting Teff
MYB	0.141524	down	Resting Teff
MYC	0.130435	down	Resting Teff
NFKB2	0.18894	up	Resting Teff
Non-Targeting	0.152237	Non-Targeting	Resting Teff
PRDM1	0.139908	down	Resting Teff
SOCS3	0.195122	up	Resting Teff
STAT5B	0.0854369	down	Resting Teff
TAF5L	0.148479	down	Resting Teff
USP22	0.18705	up	Resting Teff
ZNF217	0.17382	up	Resting Teff
ATXN7L3	1.15018	up	Stimulated Teff
BACH2	1.19216	up	Stimulated Teff
BATF	0.886297	down	Stimulated Teff
BPTF	0.855219	down	Stimulated Teff
CBFB	1.38356	up	Stimulated Teff
DNMT1	1.04977	down	Stimulated Teff
ETS1	1.18634	up	Stimulated Teff
FOXO1	0.979695	down	Stimulated Teff
IL2RA	0.817844	down	Stimulated Teff
IRF1	1.33171	up	Stimulated Teff
IRF2	1.18828	up	Stimulated Teff
IRF4	0.913978	down	Stimulated Teff
KLF13	1.2406	up	Stimulated Teff
KLF2	1.19903	up	Stimulated Teff
LEF1	1.07092	down	Stimulated Teff
MED11	1.01676	down	Stimulated Teff
MED12	0.95914	down	Stimulated Teff
MED24	0.971279	down	Stimulated Teff
MEF2D	1.44262	up	Stimulated Teff
MYB	0.728477	down	Stimulated Teff
MYC	0.829268	down	Stimulated Teff
NFKB2	1.08753	down	Stimulated Teff
Non-Targeting	1.09705	Non-Targeting	Stimulated Teff
PRDM1	1.17288	up	Stimulated Teff
SOCS3	1.31034	up	Stimulated Teff
STAT5B	0.718543	down	Stimulated Teff
TAF5L	1.06542	down	Stimulated Teff
USP22	1.31527	up	Stimulated Teff
ZNF217	0.925795	down	Stimulated Teff

## Sheet: Extended_fig10c_top_paths
Term_Description	lowest_p	Stim	Fold_Enrichment	Cell Type	KO
Ribosome	2.56478e-71	Resting	7.44186	Teff	MED12
MAPK signaling pathway	3.23462e-16	Resting	2.29944	Teff	MED12
Viral carcinogenesis	1.10542e-14	Resting	3.18637	Teff	MED12
Transcriptional misregulation in cancer	8.20502e-14	Resting	2.68619	Teff	MED12
B cell receptor signaling pathway	3.92444e-11	Resting	3.42838	Teff	MED12
FoxO signaling pathway	7.37083e-11	Resting	3.4851	Teff	MED12
Bacterial invasion of epithelial cells	5.73174e-09	Resting	2.53986	Teff	MED12
Cellular senescence	1.09808e-07	Resting	2.46687	Teff	MED12
Apoptosis	1.24651e-06	Resting	2.5963	Teff	MED12
Ribosome	1.54856e-59	Stimulated	4.98681	Teff	MED12
MAPK signaling pathway	2.25841e-16	Stimulated	1.98111	Teff	MED12
Cellular senescence	2.64416e-16	Stimulated	2.89285	Teff	MED12
Bacterial invasion of epithelial cells	1.17487e-15	Stimulated	2.47559	Teff	MED12
Proteasome	1.84074e-15	Stimulated	2.1352	Teff	MED12
Apoptosis	5.8546e-15	Stimulated	3.08418	Teff	MED12
B cell receptor signaling pathway	4.34971e-09	Stimulated	2.4325	Teff	MED12
Viral carcinogenesis	9.68749e-09	Stimulated	2.45871	Teff	MED12
FoxO signaling pathway	1.6613e-08	Stimulated	2.25197	Teff	MED12
Transcriptional misregulation in cancer	1.7113e-08	Stimulated	2.17244	Teff	MED12

## Sheet: Extended_fig10d_cytoscape_RNA
Ensembl	log2FoldChange	name	padj	condition
ENSG00000283797		MIR29B1
ENSG00000141682	-0.330518	PMAIP1	0.00206131	MED12_Teff_Stimulated
ENSG00000132906		CASP9
ENSG00000135679	-0.255221	MDM2	0.00507982	MED12_Teff_Stimulated
ENSG00000030110		BAK1
ENSG00000131323		TRAF3
ENSG00000125347		IRF1
ENSG00000109320		NFKB1
ENSG00000026103		FAS
ENSG00000110330		BIRC2
ENSG00000184047		DIABLO
ENSG00000100453	-2.25765	GZMB	3.67156126158476E-23	MED12_Teff_Stimulated
ENSG00000146072		TNFRSF21
ENSG00000100906	-0.332542	NFKBIA	1.6097941760632E-4	MED12_Teff_Stimulated
ENSG00000137752	1.18691	CASP1	5.91550943348275E-6	MED12_Teff_Stimulated
ENSG00000137275		RIPK1
ENSG00000168310		IRF2
ENSG00000104825		NFKBIB
ENSG00000226979	0.704808	LTA	2.1011893122196097E-11	MED12_Teff_Stimulated
ENSG00000196954	0.894986	CASP4	1.54157111219599E-6	MED12_Teff_Stimulated
ENSG00000117595		IRF6
ENSG00000164305		CASP3
ENSG00000180644		PRF1
ENSG00000067182		TNFRSF1A
ENSG00000173039		RELA
ENSG00000213341		CHUK
ENSG00000087088		BAX
ENSG00000120868		APAF1
ENSG00000028137	-0.627579	TNFRSF1B	4.49997347874368E-8	MED12_Teff_Stimulated
ENSG00000003400		CASP10
ENSG00000023445	-0.322483	BIRC3	0.0022102	MED12_Teff_Stimulated
ENSG00000015475		BID
ENSG00000215788		TNFRSF25
ENSG00000109339		MAPK10
ENSG00000056558	-0.556119	TRAF1	0.00341586	MED12_Teff_Stimulated
ENSG00000104365		IKBKB
ENSG00000128604		IRF5
ENSG00000160049		DFFA
ENSG00000172115	-0.260043	CYCS	0.00953076	MED12_Teff_Stimulated
ENSG00000104825		NFKBIB
ENSG00000105327	-0.544006	BBC3	6.30685475202782E-6	MED12_Teff_Stimulated
ENSG00000126456		IRF3
ENSG00000106144		CASP2
ENSG00000135116		HRK
ENSG00000078900		TP73
ENSG00000139218		CASP11
ENSG00000165806		CASP7
ENSG00000136997	-1.63302	MYC	5.828498796256659E-19	MED12_Teff_Stimulated
ENSG00000232810		TNF
ENSG00000169372		CRADD
ENSG00000269335		IKBKG
ENSG00000176720		BOK
ENSG00000127191		TRAF2
ENSG00000003402	-0.5378	CFLAR	7.6961399000691E-9	MED12_Teff_Stimulated
ENSG00000129473		BCL2L2
ENSG00000102871		TRADD
ENSG00000089685		BIRC5
ENSG00000120889		TNFRSF10B
ENSG00000177606	-1.71116	JUN	3.06229833678163E-37	MED12_Teff_Stimulated
ENSG00000104765	0.486202	BNIP3L	6.85175629953317E-5	MED12_Teff_Stimulated
ENSG00000169598		DFFB
ENSG00000102871		TRADD
ENSG00000171791	-0.804781	BCL2	9.11814536487601E-20	MED12_Teff_Stimulated
ENSG00000067182		TNFRSF1A
ENSG00000185507	-1.03697	IRF7	6.0959810288693E-4	MED12_Teff_Stimulated
ENSG00000173039		RELA
ENSG00000171552		BCL2L1
ENSG00000137265	-0.725325	IRF4	4.1981912243748094E-23	MED12_Teff_Stimulated
ENSG00000146232		NFKBIE
ENSG00000141510		TP53
ENSG00000065559	0.772742	MAP2K4	1.18388759486903E-7	MED12_Teff_Stimulated
ENSG00000137275		RIPK1
ENSG00000147889		CDKN2A
ENSG00000064012		CASP8
ENSG00000101966		BIRC4
ENSG00000002330		BAD
ENSG00000100906	-0.332542	NFKBIA	1.6097941760632E-4	MED12_Teff_Stimulated
ENSG00000117560		FASLG
ENSG00000121858		TNFSF10
ENSG00000146232		NFKBIE
ENSG00000119969		HELLS
ENSG00000109320		NFKB1
ENSG00000168040		FADD
ENSG00000143384	-0.422112	MCL1	4.06172361803759E-7	MED12_Teff_Stimulated
ENSG00000138794		CASP6
ENSG00000153094	-0.769143	BCL2L11	0.0364462	MED12_Teff_Stimulated
ENSG00000095015		MAP3K1
ENSG00000073282		TP63
ENSG00000284203		MIR29B2

## Sheet: Extended_fig10f_FAS
Gene	Time	Dose	Lymphocytes/Single Cells/Live/CD4+ | Median (YL1-A :: FAS-R-PE-A)
AAVS1	72	0	12051
MED12	72	0	27943
AAVS1	72	0	12152
MED12	72	0	29144
AAVS1	72	0.1	14974
MED12	72	0.1	28738
AAVS1	72	0.1	15967
MED12	72	0.1	30058
AAVS1	72	0.25	14084
MED12	72	0.25	23817
AAVS1	72	0.25	15614
MED12	72	0.25	24289
AAVS1	72	1	14084
MED12	72	1	23618
AAVS1	72	1	15016
MED12	72	1	24425
AAVS1	72	2.5	14044
MED12	72	2.5	25761
AAVS1	72	2.5	15058
MED12	72	2.5	26272
AAVS1	72	0	6432
MED12	72	0	16931
AAVS1	72	0	6071
MED12	72	0	16884
AAVS1	72	0.1	9650
MED12	72	0.1	20822
AAVS1	72	0.1	10605
MED12	72	0.1	21353
AAVS1	72	0.25	8544
MED12	72	0.25	18206
AAVS1	72	0.25	9156
MED12	72	0.25	20248
AAVS1	72	1	7930
MED12	72	1	20533
AAVS1	72	1	8197
MED12	72	1	21473
AAVS1	72	2.5	8152
MED12	72	2.5	21234
AAVS1	72	2.5	8759
MED12	72	2.5	22331

## Sheet: Extended_fig10g_perturb-pool
sg_target	log2FC	rank	condition
ATXN7L3	0.481516	28	Resting-Treg
BACH2	-0.283161	11	Resting-Treg
BATF	-0.266285	12	Resting-Treg
BPTF	0.17762	21	Resting-Treg
CBFB	0.344776	26	Resting-Treg
DNMT1	-0.829007	4	Resting-Treg
ETS1	-1.36625	2	Resting-Treg
FOXO1	-0.161549	16	Resting-Treg
IL2RA	-0.70179	6	Resting-Treg
IRF1	-0.254339	13	Resting-Treg
IRF2	-0.392601	8	Resting-Treg
IRF4	-1.298	3	Resting-Treg
KLF13	0.204672	24	Resting-Treg
KLF2	-0.802148	5	Resting-Treg
LEF1	0.194307	23	Resting-Treg
MED11	-0.32798	10	Resting-Treg
MED12	0.177715	22	Resting-Treg
MED24	0.587717	29	Resting-Treg
MEF2D	-0.0951611	18	Resting-Treg
MYB	-0.338711	9	Resting-Treg
MYC	-0.190108	15	Resting-Treg
NFKB2	-0.00915129	19	Resting-Treg
Non-Targeting	0	20	Resting-Treg
PRDM1	0.366885	27	Resting-Treg
SOCS3	-2.57771	1	Resting-Treg
STAT5B	-0.525955	7	Resting-Treg
TAF5L	0.308049	25	Resting-Treg
USP22	-0.139652	17	Resting-Treg
ZNF217	-0.236336	14	Resting-Treg
ATXN7L3	0.431842	25	Stimulated-Treg
BACH2	0.0628096	15	Stimulated-Treg
BATF	-0.118821	7	Stimulated-Treg
BPTF	-0.0566141	9	Stimulated-Treg
CBFB	0.618822	27	Stimulated-Treg
DNMT1	-0.4034	3	Stimulated-Treg
ETS1	0.109786	19	Stimulated-Treg
FOXO1	0.177829	22	Stimulated-Treg
IL2RA	-0.334834	4	Stimulated-Treg
IRF1	0.0297036	13	Stimulated-Treg
IRF2	-0.0974792	8	Stimulated-Treg
IRF4	-0.656383	2	Stimulated-Treg
KLF13	0.0794649	17	Stimulated-Treg
KLF2	-0.287842	5	Stimulated-Treg
LEF1	0.0818183	18	Stimulated-Treg
MED11	-0.0279455	10	Stimulated-Treg
MED12	1.06725	29	Stimulated-Treg
MED24	0.735369	28	Stimulated-Treg
MEF2D	0.334353	23	Stimulated-Treg
MYB	0.118477	20	Stimulated-Treg
MYC	-0.160827	6	Stimulated-Treg
NFKB2	0.02834	12	Stimulated-Treg
Non-Targeting	0	11	Stimulated-Treg
PRDM1	0.426093	24	Stimulated-Treg
SOCS3	-1.00445	1	Stimulated-Treg
STAT5B	0.0333205	14	Stimulated-Treg
TAF5L	0.437279	26	Stimulated-Treg
USP22	0.0745289	16	Stimulated-Treg
ZNF217	0.137485	21	Stimulated-Treg
